# Supplementary material for: Next-Generation Sequencing-Based Transcriptome Analysis of Helicoverpa armigera Larvae Immune-Primed with Photorhabdus luminescens TT01
Source: PLoS One. 2013 Nov 26;8(11):e80146. doi: 10.1371/journal.pone.0080146 (PMC3841171; doi:10.1371/journal.pone.0080146)
Supplement: Table S1 — Functional annotation of all-unigenes assembled in public databases. (XLSX) [file pone.0080146.s004.xlsx]

## Sheet: Sheet1
silkworm_CDS_id	silkworm_CDS_length	silkworm_Subject_start	silkworm_Subject_end		Unigene_id	bollworm_CDS_length	bollworm_query_start	bollworm_query_end	block_number	align_length	align_location in silkworm	align_location in bollworm
BGIBMGA013321-TA	261	1	194	-	Unigene0000017	273	64	266	2	136	1,101;160,194;	266,166;98,64;
BGIBMGA011657-TA	2838	532	584	+	Unigene0000028	150	1	53	1	53	532,584;	1,53;
BGIBMGA013178-TA	1113	820	1038	+	Unigene0000044	426	205	423	1	219	820,1038;	205,423;
BGIBMGA013178-TA	1113	430	597	+	Unigene0000045	201	1	168	1	168	430,597;	1,168;
BGIBMGA010080-TA	771	568	678	+	Unigene0000048	234	112	222	1	111	568,678;	112,222;
BGIBMGA010268-TA	3504	520	803	+	Unigene0000049	327	4	287	1	284	520,803;	4,287;
BGIBMGA011399-TA	315	1	267	+	Unigene0000059	393	127	393	1	267	1,267;	127,393;
BGIBMGA002099-TA	1143	808	874	+	Unigene0000061	444	112	178	1	67	808,874;	112,178;
BGIBMGA008713-TA	1608	428	458	+	Unigene0000062	966	2	32	1	31	428,458;	2,32;
BGIBMGA012670-TA	1611	966	992	+	Unigene0000070	372	15	41	1	27	966,992;	15,41;
BGIBMGA004038-TA	1053	247	362	+	Unigene0000071	258	4	119	1	116	247,362;	4,119;
BGIBMGA012021-TA	8271	4261	4463	+	Unigene0000089	207	1	203	1	203	4261,4463;	1,203;
BGIBMGA013587-TA	1014	634	785	+	Unigene0000102	324	88	239	1	152	634,785;	88,239;
BGIBMGA010592-TA	1395	139	354	+	Unigene0000103	228	13	228	1	216	139,354;	13,228;
BGIBMGA010221-TA	12657	4748	4805	+	Unigene0000113	351	53	110	1	58	4748,4805;	53,110;
BGIBMGA003894-TA	1266	1016	1097	+	Unigene0000114	237	134	215	1	82	1016,1097;	134,215;
BGIBMGA014126-TA	3699	592	791	+	Unigene0000123	207	1	200	1	200	592,791;	1,200;
BGIBMGA000241-TA	2961	1474	1757	+	Unigene0000124	462	70	353	1	284	1474,1757;	70,353;
BGIBMGA006990-TA	447	44	203	+	Unigene0000128	231	71	230	1	160	44,203;	71,230;
BGIBMGA008407-TA	8373	6883	7228	+	Unigene0000135	366	1	346	1	346	6883,7228;	1,346;
BGIBMGA012174-TA	969	670	769	+	Unigene0000145	303	1	100	1	100	670,769;	1,100;
BGIBMGA012174-TA	969	679	899	+	Unigene0000146	252	4	224	1	221	679,899;	4,224;
BGIBMGA012638-TA	2115	1240	1853	+	Unigene0000180	678	1	614	2	505	1240,1307;1417,1853;	1,68;178,614;
BGIBMGA001994-TA	5742	1210	1394	+	Unigene0000188	567	166	350	1	185	1210,1394;	166,350;
BGIBMGA006009-TA	4371	30	218	+	Unigene0000198	492	300	488	1	189	30,218;	300,488;
BGIBMGA005820-TA	306	79	153	+	Unigene0000199	282	58	132	1	75	79,153;	58,132;
BGIBMGA009749-TA	7404	4351	4421	+	Unigene0000211	237	85	155	1	71	4351,4421;	85,155;
BGIBMGA012360-TA	3192	2440	2486	+	Unigene0000215	213	166	212	1	47	2440,2486;	166,212;
BGIBMGA000308-TA	1017	526	876	+	Unigene0000217	315	1	315	2	209	526,638;781,876;	1,113;220,315;
BGIBMGA012338-TA	6558	3319	3833	+	Unigene0000218	630	172	611	2	186	3319,3404;3734,3833;	172,257;512,611;
BGIBMGA010988-TA	1533	322	401	+	Unigene0000220	408	100	179	1	80	322,401;	100,179;
BGIBMGA011395-TA	1458	637	972	+	Unigene0000228	366	31	366	1	336	637,972;	31,366;
BGIBMGA011395-TA	1458	370	437	+	Unigene0000229	210	28	95	1	68	370,437;	28,95;
BGIBMGA013163-TA	552	226	542	+	Unigene0000248	546	226	539	2	160	226,293;451,542;	226,293;448,539;
BGIBMGA009128-TA	1677	151	522	+	Unigene0000250	573	154	546	2	182	151,245;436,522;	154,248;460,546;
BGIBMGA006274-TA	4257	3451	3497	+	Unigene0000252	192	19	65	1	47	3451,3497;	19,65;
BGIBMGA010603-TA	3318	421	572	+	Unigene0000257	357	205	356	1	152	421,572;	205,356;
BGIBMGA010603-TA	3318	1	168	+	Unigene0000258	231	1	168	1	168	1,168;	1,168;
BGIBMGA008797-TA	333	166	272	+	Unigene0000267	213	82	188	1	107	166,272;	82,188;
BGIBMGA002921-TA	3030	1745	2285	+	Unigene0000275	576	38	575	2	315	1745,1982;2209,2285;	38,275;499,575;
BGIBMGA011941-TA	2283	40	215	+	Unigene0000276	207	19	194	1	176	40,215;	19,194;
BGIBMGA008114-TA	5454	2	173	+	Unigene0000280	267	92	263	1	172	2,173;	92,263;
BGIBMGA001522-TA	2709	2539	2668	+	Unigene0000288	237	85	214	1	130	2539,2668;	85,214;
BGIBMGA006103-TA	3069	265	404	+	Unigene0000292	390	118	257	1	140	265,404;	118,257;
BGIBMGA003505-TA	2655	1	383	+	Unigene0000298	417	1	395	2	214	1,44;214,383;	1,44;226,395;
BGIBMGA004355-TA	3696	892	1244	+	Unigene0000308	360	4	356	1	353	892,1244;	4,356;
BGIBMGA001852-TA	10131	5716	5909	+	Unigene0000309	402	130	323	1	194	5716,5909;	130,323;
BGIBMGA010221-TA	12657	1552	1709	+	Unigene0000311	366	88	245	1	158	1552,1709;	88,245;
BGIBMGA006831-TA	3222	2300	2543	+	Unigene0000315	285	17	260	1	244	2300,2543;	17,260;
BGIBMGA009188-TA	2160	2038	2133	-	Unigene0000327	162	32	127	1	96	2038,2133;	127,32;
BGIBMGA011978-TA	6792	1715	1841	+	Unigene0000329	285	86	212	1	127	1715,1841;	86,212;
BGIBMGA011419-TA	471	292	374	+	Unigene0000333	177	1	83	1	83	292,374;	1,83;
BGIBMGA002952-TA	5088	4556	5081	+	Unigene0000338	561	26	557	1	532	4556,5081;	26,557;
BGIBMGA002965-TA	1971	659	851	+	Unigene0000348	219	14	206	1	193	659,851;	14,206;
BGIBMGA004625-TA	2475	2065	2310	+	Unigene0000373	372	79	324	1	246	2065,2310;	79,324;
BGIBMGA004407-TA	1422	581	773	+	Unigene0000386	627	362	554	1	193	581,773;	362,554;
BGIBMGA009541-TA	1044	358	554	+	Unigene0000391	333	73	269	1	197	358,554;	73,269;
BGIBMGA012525-TA	4326	1774	1979	+	Unigene0000399	249	1	206	1	206	1774,1979;	1,206;
BGIBMGA003044-TA	6252	5044	5318	+	Unigene0000401	327	49	323	1	275	5044,5318;	49,323;
BGIBMGA013424-TA	720	123	443	+	Unigene0000406	435	132	431	2	295	123,356;383,443;	132,365;371,431;
BGIBMGA006020-TA	1587	26	134	+	Unigene0000412	135	2	110	1	109	26,134;	2,110;
BGIBMGA012699-TA	5823	2950	3317	+	Unigene0000415	396	13	380	1	368	2950,3317;	13,380;
BGIBMGA011983-TA	1416	58	108	+	Unigene0000416	240	142	192	1	51	58,108;	142,192;
BGIBMGA005629-TA	6036	970	1226	+	Unigene0000422	351	31	287	1	257	970,1226;	31,287;
BGIBMGA000109-TA	5031	3862	3956	+	Unigene0000436	315	202	296	1	95	3862,3956;	202,296;
BGIBMGA012129-TA	4599	3868	4233	+	Unigene0000447	375	1	375	1	375	3868,4233;	1,375;
BGIBMGA006180-TA	3693	2311	2453	+	Unigene0000452	198	31	173	1	143	2311,2453;	31,173;
BGIBMGA002499-TA	3741	1399	1890	+	Unigene0000457	492	1	492	1	492	1399,1890;	1,492;
BGIBMGA005382-TA	3945	448	647	+	Unigene0000477	210	7	206	1	200	448,647;	7,206;
BGIBMGA010816-TA	3924	1756	1799	+	Unigene0000485	273	226	269	1	44	1756,1799;	226,269;
BGIBMGA009828-TA	10188	31	110	+	Unigene0000493	225	25	104	1	80	31,110;	25,104;
BGIBMGA013363-TA	1350	1193	1237	+	Unigene0000510	267	188	232	1	45	1193,1237;	188,232;
BGIBMGA006654-TA	5937	4379	4469	+	Unigene0000523	411	242	332	1	91	4379,4469;	242,332;
BGIBMGA001994-TA	5742	5326	5426	+	Unigene0000526	252	142	242	1	101	5326,5426;	142,242;
BGIBMGA010382-TA	2214	1516	1584	-	Unigene0000527	285	25	93	1	69	1516,1584;	93,25;
BGIBMGA011838-TA	195	1	164	+	Unigene0000534	234	34	197	1	164	1,164;	34,197;
BGIBMGA001428-TA	1947	170	374	+	Unigene0000537	228	2	206	1	205	170,374;	2,206;
BGIBMGA012699-TA	5823	1192	1307	+	Unigene0000539	174	13	128	1	116	1192,1307;	13,128;
BGIBMGA010221-TA	12657	682	775	+	Unigene0000567	297	148	241	1	94	682,775;	148,241;
BGIBMGA008035-TA	195	63	131	+	Unigene0000572	252	120	188	1	69	63,131;	120,188;
BGIBMGA012638-TA	2115	127	260	+	Unigene0000597	216	1	134	1	134	127,260;	1,134;
BGIBMGA007468-TA	2634	1024	1769	+	Unigene0000603	843	4	731	2	237	1024,1225;1735,1769;	4,205;697,731;
BGIBMGA003686-TA	1305	268	449	+	Unigene0000607	198	13	194	1	182	268,449;	13,194;
BGIBMGA001297-TA	1569	463	602	+	Unigene0000614	351	154	293	1	140	463,602;	154,293;
BGIBMGA006935-TA	4218	3563	3713	+	Unigene0000620	207	56	206	1	151	3563,3713;	56,206;
BGIBMGA007387-TA	1803	1059	1098	+	Unigene0000631	489	300	339	1	40	1059,1098;	300,339;
BGIBMGA004537-TA	2928	1711	2063	+	Unigene0000640	432	109	422	2	259	1711,1832;1927,2063;	109,230;286,422;
BGIBMGA014035-TA	852	16	155	+	Unigene0000641	444	1	140	1	140	16,155;	1,140;
BGIBMGA002107-TA	2364	1049	1132	+	Unigene0000644	369	239	322	1	84	1049,1132;	239,322;
BGIBMGA009824-TA	672	502	664	+	Unigene0000657	189	1	163	1	163	502,664;	1,163;
BGIBMGA011132-TA	3543	2984	3064	+	Unigene0000658	297	173	253	1	81	2984,3064;	173,253;
BGIBMGA014366-TA	1053	94	485	+	Unigene0000662	411	13	404	1	392	94,485;	13,404;
BGIBMGA010816-TA	3924	3220	3477	+	Unigene0000671	264	7	264	1	258	3220,3477;	7,264;
BGIBMGA001140-TA	1623	829	929	+	Unigene0000673	258	67	167	1	101	829,929;	67,167;
BGIBMGA001694-TA	1788	503	528	+	Unigene0000679	159	131	156	1	26	503,528;	131,156;
BGIBMGA010427-TA	153	1	143	+	Unigene0000699	366	163	305	1	143	1,143;	163,305;
BGIBMGA004713-TA	2802	1807	2096	+	Unigene0000700	342	1	290	1	290	1807,2096;	1,290;
BGIBMGA004713-TA	2802	1591	1820	+	Unigene0000701	270	40	269	1	230	1591,1820;	40,269;
BGIBMGA006417-TA	2154	683	1242	+	Unigene0000709	384	8	384	2	266	683,731;1026,1242;	8,56;168,384;
BGIBMGA004788-TA	1194	494	647	+	Unigene0000712	288	41	194	1	154	494,647;	41,194;
BGIBMGA011784-TA	4326	1331	1375	+	Unigene0000721	156	32	76	1	45	1331,1375;	32,76;
BGIBMGA007130-TA	1611	250	362	+	Unigene0000733	240	94	206	1	113	250,362;	94,206;
BGIBMGA007130-TA	1611	496	834	+	Unigene0000734	456	118	456	1	339	496,834;	118,456;
BGIBMGA011132-TA	3543	2507	2564	+	Unigene0000762	282	182	239	1	58	2507,2564;	182,239;
BGIBMGA008059-TA	5487	1660	1706	+	Unigene0000764	513	466	512	1	47	1660,1706;	466,512;
BGIBMGA004873-TA	1722	661	842	+	Unigene0000765	213	7	188	1	182	661,842;	7,188;
BGIBMGA000386-TA	405	162	277	+	Unigene0000766	270	141	256	1	116	162,277;	141,256;
BGIBMGA005058-TA	3357	2733	2832	+	Unigene0000776	102	3	102	1	100	2733,2832;	3,102;
BGIBMGA000148-TA	330	55	323	+	Unigene0000784	279	7	275	1	269	55,323;	7,275;
BGIBMGA003152-TA	1557	889	1004	+	Unigene0000788	333	121	236	1	116	889,1004;	121,236;
BGIBMGA010808-TA	4455	1771	1853	+	Unigene0000789	315	1	83	1	83	1771,1853;	1,83;
BGIBMGA003373-TA	864	1	44	+	Unigene0000795	237	37	80	1	44	1,44;	37,80;
BGIBMGA006290-TA	1008	11	266	+	Unigene0000799	387	98	353	1	256	11,266;	98,353;
BGIBMGA002642-TA	2880	1447	1520	+	Unigene0000816	273	136	209	1	74	1447,1520;	136,209;
BGIBMGA012139-TA	504	94	290	+	Unigene0000827	210	4	200	1	197	94,290;	4,200;
BGIBMGA003286-TA	2763	337	387	+	Unigene0000828	192	112	162	1	51	337,387;	112,162;
BGIBMGA004090-TA	15438	2761	2867	+	Unigene0000829	201	70	176	1	107	2761,2867;	70,176;
BGIBMGA006066-TA	2313	1165	1325	+	Unigene0000832	216	52	212	1	161	1165,1325;	52,212;
BGIBMGA002331-TA	666	400	494	+	Unigene0000843	279	112	206	1	95	400,494;	112,206;
BGIBMGA000468-TA	3357	2221	2438	+	Unigene0000852	510	1	218	1	218	2221,2438;	1,218;
BGIBMGA001024-TA	2235	883	1034	+	Unigene0000862	222	64	215	1	152	883,1034;	64,215;
BGIBMGA001024-TA	2235	1045	1352	+	Unigene0000863	324	13	320	1	308	1045,1352;	13,320;
BGIBMGA010415-TA	5388	2053	2174	+	Unigene0000880	387	220	341	1	122	2053,2174;	220,341;
BGIBMGA010415-TA	5388	1633	1828	+	Unigene0000881	246	31	226	1	196	1633,1828;	31,226;
BGIBMGA001528-TA	1998	1402	1595	+	Unigene0000897	219	1	194	1	194	1402,1595;	1,194;
BGIBMGA005995-TA	6315	5644	5753	+	Unigene0000909	222	1	110	1	110	5644,5753;	1,110;
BGIBMGA001022-TA	573	259	557	+	Unigene0000917	387	85	383	1	299	259,557;	85,383;
BGIBMGA001300-TA	843	448	509	+	Unigene0000934	420	1	62	1	62	448,509;	1,62;
BGIBMGA007649-TA	2616	42	200	+	Unigene0000948	195	24	182	1	159	42,200;	24,182;
BGIBMGA000698-TA	4839	4657	4691	+	Unigene0000958	240	106	140	1	35	4657,4691;	106,140;
BGIBMGA001129-TA	2016	811	909	+	Unigene0000961	333	43	141	1	99	811,909;	43,141;
BGIBMGA003044-TA	6252	4255	4401	+	Unigene0000962	210	28	174	1	147	4255,4401;	28,174;
BGIBMGA009858-TA	2169	727	851	+	Unigene0000965	225	4	128	1	125	727,851;	4,128;
BGIBMGA000698-TA	4839	2488	2542	+	Unigene0000970	237	73	127	1	55	2488,2542;	73,127;
BGIBMGA013573-TA	5349	423	571	+	Unigene0000971	357	123	271	1	149	423,571;	123,271;
BGIBMGA007546-TA	1653	507	596	+	Unigene0000974	279	120	209	1	90	507,596;	120,209;
BGIBMGA013423-TA	4200	16	228	+	Unigene0000984	216	4	216	1	213	16,228;	4,216;
BGIBMGA000899-TA	2175	1945	2083	+	Unigene0000995	228	31	169	1	139	1945,2083;	31,169;
BGIBMGA008709-TA	1656	1057	1193	+	Unigene0000998	270	127	263	1	137	1057,1193;	127,263;
BGIBMGA002969-TA	1752	129	188	+	Unigene0001016	201	9	68	1	60	129,188;	9,68;
BGIBMGA010808-TA	4455	2464	2585	+	Unigene0001017	567	19	140	1	122	2464,2585;	19,140;
BGIBMGA010808-TA	4455	2289	2383	+	Unigene0001018	222	90	184	1	95	2289,2383;	90,184;
BGIBMGA013779-TA	5331	129	345	+	Unigene0001022	219	3	219	1	217	129,345;	3,219;
BGIBMGA013779-TA	5331	337	1035	+	Unigene0001023	297	1	297	2	299	337,434;835,1035;	1,98;97,297;
BGIBMGA013556-TA	8007	4162	4256	+	Unigene0001026	447	1	95	1	95	4162,4256;	1,95;
BGIBMGA011041-TA	408	1	56	+	Unigene0001045	180	49	104	1	56	1,56;	49,104;
BGIBMGA007893-TA	13080	6899	6968	+	Unigene0001048	273	101	170	1	70	6899,6968;	101,170;
BGIBMGA012195-TA	1701	699	806	+	Unigene0001064	252	138	245	1	108	699,806;	138,245;
BGIBMGA008251-TA	759	74	157	+	Unigene0001067	270	185	268	1	84	74,157;	185,268;
BGIBMGA004668-TA	420	1	338	+	Unigene0001070	393	1	332	2	287	1,246;298,338;	1,246;292,332;
BGIBMGA003897-TA	2556	1285	1571	+	Unigene0001074	606	313	599	1	287	1285,1571;	313,599;
BGIBMGA010471-TA	40530	16441	16619	+	Unigene0001084	264	70	248	1	179	16441,16619;	70,248;
BGIBMGA011406-TA	792	391	713	+	Unigene0001099	291	1	242	2	228	391,469;565,713;	1,79;94,242;
BGIBMGA002247-TA	2778	483	824	+	Unigene0001100	399	30	371	1	342	483,824;	30,371;
BGIBMGA008453-TA	1563	202	258	+	Unigene0001107	300	7	63	1	57	202,258;	7,63;
BGIBMGA004180-TA	1749	22	476	+	Unigene0001111	1482	13	497	2	386	22,227;297,476;	13,218;318,497;
BGIBMGA011823-TA	1434	355	449	+	Unigene0001116	264	4	98	1	95	355,449;	4,98;
BGIBMGA004615-TA	1515	340	417	+	Unigene0001143	426	310	387	1	78	340,417;	310,387;
BGIBMGA002157-TA	1788	1566	1678	+	Unigene0001156	210	96	208	1	113	1566,1678;	96,208;
BGIBMGA010155-TA	1176	937	1157	+	Unigene0001159	231	1	221	1	221	937,1157;	1,221;
BGIBMGA005041-TA	6876	3575	3929	+	Unigene0001164	489	113	467	2	268	3575,3765;3853,3929;	113,303;391,467;
BGIBMGA000615-TA	3600	2851	3098	+	Unigene0001176	273	4	251	1	248	2851,3098;	4,251;
BGIBMGA003286-TA	2763	2537	2708	+	Unigene0001178	288	77	245	1	169	2537,2708;	77,245;
BGIBMGA011801-TA	1239	517	722	+	Unigene0001184	207	1	206	1	206	517,722;	1,206;
BGIBMGA005041-TA	6876	4963	5105	+	Unigene0001201	381	148	290	1	143	4963,5105;	148,290;
BGIBMGA010104-TA	483	373	473	+	Unigene0001203	153	46	146	1	101	373,473;	46,146;
BGIBMGA012021-TA	8271	5992	6294	+	Unigene0001211	333	28	333	1	306	5992,6294;	28,333;
BGIBMGA004536-TA	2487	2384	2471	+	Unigene0001213	438	350	437	1	88	2384,2471;	350,437;
BGIBMGA008314-TA	3561	1873	1967	+	Unigene0001217	213	1	95	1	95	1873,1967;	1,95;
BGIBMGA003703-TA	3630	3355	3395	+	Unigene0001224	387	229	269	1	41	3355,3395;	229,269;
BGIBMGA011082-TA	3567	2473	2816	+	Unigene0001230	348	1	344	1	344	2473,2816;	1,344;
BGIBMGA009575-TA	3606	795	981	+	Unigene0001253	255	69	255	1	187	795,981;	69,255;
BGIBMGA004614-TA	1668	160	501	+	Unigene0001257	345	1	342	1	342	160,501;	1,342;
BGIBMGA003714-TA	1254	1118	1208	+	Unigene0001263	204	83	173	1	91	1118,1208;	83,173;
BGIBMGA013556-TA	8007	1360	1544	+	Unigene0001264	219	1	185	1	185	1360,1544;	1,185;
BGIBMGA014365-TA	3702	1816	2163	+	Unigene0001279	468	121	468	1	348	1816,2163;	121,468;
BGIBMGA001962-TA	3423	131	464	+	Unigene0001284	342	5	338	1	334	131,464;	5,338;
BGIBMGA004090-TA	15438	3781	3878	+	Unigene0001288	447	1	98	1	98	3781,3878;	1,98;
BGIBMGA001187-TA	2505	880	1176	+	Unigene0001289	594	4	300	1	297	880,1176;	4,300;
BGIBMGA006367-TA	9072	5287	5366	+	Unigene0001302	228	121	200	1	80	5287,5366;	121,200;
BGIBMGA005075-TA	1167	1	497	+	Unigene0001304	501	31	494	2	288	1,73;283,497;	31,103;280,494;
BGIBMGA001640-TA	843	292	371	+	Unigene0001306	423	10	89	1	80	292,371;	10,89;
BGIBMGA010811-TA	1362	1159	1232	+	Unigene0001326	276	76	149	1	74	1159,1232;	76,149;
BGIBMGA004193-TA	3921	475	515	+	Unigene0001328	369	295	335	1	41	475,515;	295,335;
BGIBMGA005639-TA	465	37	128	+	Unigene0001336	345	31	122	1	92	37,128;	31,122;
BGIBMGA001417-TA	1512	1	1509	+	Unigene0001342	1509	1	1509	1	1509	1,1509;	1,1509;
BGIBMGA009914-TA	519	142	275	+	Unigene0001374	186	4	137	1	134	142,275;	4,137;
BGIBMGA011326-TA	4890	892	1052	+	Unigene0001379	225	37	197	1	161	892,1052;	37,197;
BGIBMGA007117-TA	3279	2082	2219	+	Unigene0001383	306	78	215	1	138	2082,2219;	78,215;
BGIBMGA010009-TA	1401	826	1007	+	Unigene0001385	357	31	212	1	182	826,1007;	31,212;
BGIBMGA005199-TA	8541	6826	6967	+	Unigene0001400	210	13	154	1	142	6826,6967;	13,154;
BGIBMGA011918-TA	1218	63	149	+	Unigene0001405	222	27	113	1	87	63,149;	27,113;
BGIBMGA007880-TA	891	391	507	+	Unigene0001409	264	97	213	1	117	391,507;	97,213;
BGIBMGA000550-TA	3537	2635	2742	+	Unigene0001411	210	49	156	1	108	2635,2742;	49,156;
BGIBMGA003950-TA	1782	982	1442	+	Unigene0001418	468	7	467	1	461	982,1442;	7,467;
BGIBMGA014618-TA	1161	499	566	+	Unigene0001424	261	169	236	1	68	499,566;	169,236;
BGIBMGA000615-TA	3600	403	545	+	Unigene0001428	198	25	167	1	143	403,545;	25,167;
BGIBMGA001599-TA	1317	1057	1283	+	Unigene0001436	231	1	227	1	227	1057,1283;	1,227;
BGIBMGA002499-TA	3741	391	554	+	Unigene0001437	366	202	362	1	161	391,554;	202,362;
BGIBMGA013604-TA	1065	748	940	+	Unigene0001448	576	277	469	1	193	748,940;	277,469;
BGIBMGA008758-TA	1671	637	719	+	Unigene0001451	273	40	122	1	83	637,719;	40,122;
BGIBMGA001866-TA	3969	106	311	+	Unigene0001469	222	1	206	1	206	106,311;	1,206;
BGIBMGA005914-TA	3885	3286	3542	+	Unigene0001477	258	1	257	1	257	3286,3542;	1,257;
BGIBMGA005549-TA	2985	2717	2808	+	Unigene0001479	111	5	96	1	92	2717,2808;	5,96;
BGIBMGA001397-TA	585	246	404	+	Unigene0001487	360	42	200	1	159	246,404;	42,200;
BGIBMGA003372-TA	1521	728	861	+	Unigene0001491	135	2	135	1	134	728,861;	2,135;
BGIBMGA014445-TA	741	46	179	+	Unigene0001496	489	193	326	1	134	46,179;	193,326;
BGIBMGA004893-TA	738	325	395	+	Unigene0001514	111	19	89	1	71	325,395;	19,89;
BGIBMGA007109-TA	687	79	401	+	Unigene0001518	405	82	404	1	323	79,401;	82,404;
BGIBMGA010471-TA	40530	11947	12174	+	Unigene0001524	294	1	228	1	228	11947,12174;	1,228;
BGIBMGA002080-TA	1113	762	893	+	Unigene0001525	150	15	146	1	132	762,893;	15,146;
BGIBMGA002502-TA	12822	5623	5687	+	Unigene0001528	177	91	155	1	65	5623,5687;	91,155;
BGIBMGA004542-TA	999	352	471	+	Unigene0001532	201	1	120	1	120	352,471;	1,120;
BGIBMGA012021-TA	8271	5467	5765	+	Unigene0001538	360	1	299	1	299	5467,5765;	1,299;
BGIBMGA000608-TA	1077	932	1070	+	Unigene0001550	249	107	245	1	139	932,1070;	107,245;
BGIBMGA007893-TA	13080	2707	2831	+	Unigene0001561	300	142	266	1	125	2707,2831;	142,266;
BGIBMGA011407-TA	7398	5443	5489	+	Unigene0001564	231	175	221	1	47	5443,5489;	175,221;
BGIBMGA007609-TA	3969	1834	1948	+	Unigene0001568	144	28	142	1	115	1834,1948;	28,142;
BGIBMGA008794-TA	1518	1216	1427	+	Unigene0001580	309	58	269	1	212	1216,1427;	58,269;
BGIBMGA013771-TA	2502	52	1398	+	Unigene0001589	1548	1	1443	4	365	52,130;385,500;788,897;1339,1398;	1,79;430,545;827,936;1384,1443;
BGIBMGA007274-TA	588	109	137	+	Unigene0001590	333	151	179	1	29	109,137;	151,179;
BGIBMGA012148-TA	744	268	386	+	Unigene0001597	219	97	215	1	119	268,386;	97,215;
BGIBMGA006798-TA	1044	394	731	+	Unigene0001605	384	1	347	2	120	394,471;690,731;	1,78;306,347;
BGIBMGA001900-TA	3801	3356	3395	+	Unigene0001613	246	206	245	1	40	3356,3395;	206,245;
BGIBMGA002921-TA	3030	565	620	+	Unigene0001616	453	361	416	1	56	565,620;	361,416;
BGIBMGA001522-TA	2709	799	1111	+	Unigene0001624	342	25	337	2	192	799,905;1027,1111;	25,131;253,337;
BGIBMGA011326-TA	4890	2644	2751	+	Unigene0001651	435	136	243	1	108	2644,2751;	136,243;
BGIBMGA004367-TA	402	256	371	+	Unigene0001659	354	1	116	1	116	256,371;	1,116;
BGIBMGA007560-TA	2094	1423	1568	+	Unigene0001664	270	34	179	1	146	1423,1568;	34,179;
BGIBMGA011631-TA	2859	88	179	+	Unigene0001674	243	121	212	1	92	88,179;	121,212;
BGIBMGA011269-TA	3333	397	689	+	Unigene0001700	414	97	389	1	293	397,689;	97,389;
BGIBMGA005441-TA	2457	919	1119	+	Unigene0001718	291	91	291	1	201	919,1119;	91,291;
BGIBMGA004625-TA	2475	166	476	+	Unigene0001734	342	1	311	1	311	166,476;	1,311;
BGIBMGA013531-TA	14622	12521	12677	+	Unigene0001761	267	95	251	1	157	12521,12677;	95,251;
BGIBMGA011326-TA	4890	2020	2097	+	Unigene0001788	219	13	90	1	78	2020,2097;	13,90;
BGIBMGA004825-TA	6276	3451	3578	+	Unigene0001789	258	7	134	1	128	3451,3578;	7,134;
BGIBMGA012591-TA	1035	907	1032	+	Unigene0001797	165	40	165	1	126	907,1032;	40,165;
BGIBMGA005143-TA	720	1	152	+	Unigene0001799	282	4	155	1	152	1,152;	4,155;
BGIBMGA009151-TA	2028	598	754	+	Unigene0001807	534	22	178	1	157	598,754;	22,178;
BGIBMGA013585-TA	1776	1498	1644	+	Unigene0001816	231	4	150	1	147	1498,1644;	4,150;
BGIBMGA012244-TA	1263	49	116	+	Unigene0001818	315	193	260	1	68	49,116;	193,260;
BGIBMGA009749-TA	7404	2863	3077	+	Unigene0001823	270	13	269	2	200	2863,2961;2977,3077;	13,111;169,269;
BGIBMGA006999-TA	8244	512	704	+	Unigene0001824	498	59	251	1	193	512,704;	59,251;
BGIBMGA012237-TA	4881	3840	3962	+	Unigene0001829	291	141	263	1	123	3840,3962;	141,263;
BGIBMGA000587-TA	2898	1276	1355	+	Unigene0001834	279	1	80	1	80	1276,1355;	1,80;
BGIBMGA007950-TA	1968	511	640	+	Unigene0001837	216	61	190	1	130	511,640;	61,190;
BGIBMGA001364-TA	2406	1379	1469	+	Unigene0001844	168	32	122	1	91	1379,1469;	32,122;
BGIBMGA010812-TA	1524	973	1010	+	Unigene0001858	297	136	173	1	38	973,1010;	136,173;
BGIBMGA013062-TA	429	286	326	+	Unigene0001874	276	4	44	1	41	286,326;	4,44;
BGIBMGA014126-TA	3699	3490	3696	+	Unigene0001881	207	1	207	1	207	3490,3696;	1,207;
BGIBMGA007893-TA	13080	28	272	+	Unigene0001907	297	13	257	1	245	28,272;	13,257;
BGIBMGA009640-TA	1743	1126	1338	+	Unigene0001908	249	37	249	1	213	1126,1338;	37,249;
BGIBMGA010471-TA	40530	9826	10091	+	Unigene0001910	324	43	308	1	266	9826,10091;	43,308;
BGIBMGA012058-TA	3810	1853	1898	+	Unigene0001915	372	20	65	1	46	1853,1898;	20,65;
BGIBMGA012186-TA	6855	2682	2832	+	Unigene0001916	528	318	468	1	151	2682,2832;	318,468;
BGIBMGA010471-TA	40530	11029	11184	+	Unigene0001917	240	58	213	1	156	11029,11184;	58,213;
BGIBMGA001962-TA	3423	1261	1614	+	Unigene0001923	504	73	426	1	354	1261,1614;	73,426;
BGIBMGA012896-TA	729	538	683	+	Unigene0001927	264	1	146	1	146	538,683;	1,146;
BGIBMGA004928-TA	774	413	773	+	Unigene0001938	729	320	700	2	226	413,556;692,773;	320,463;619,700;
BGIBMGA005348-TA	2409	40	173	+	Unigene0001941	429	223	356	1	134	40,173;	223,356;
BGIBMGA006701-TA	2484	422	822	+	Unigene0001960	408	8	408	1	401	422,822;	8,408;
BGIBMGA001714-TA	945	690	734	+	Unigene0001963	378	270	314	1	45	690,734;	270,314;
BGIBMGA012021-TA	8271	4468	5084	+	Unigene0001971	699	1	617	1	617	4468,5084;	1,617;
BGIBMGA012968-TA	1359	646	1173	+	Unigene0001974	588	10	537	1	528	646,1173;	10,537;
BGIBMGA004312-TA	3342	1942	2042	+	Unigene0001979	240	133	233	1	101	1942,2042;	133,233;
BGIBMGA006898-TA	2358	7	122	+	Unigene0001980	261	130	245	1	116	7,122;	130,245;
BGIBMGA009300-TA	990	31	227	+	Unigene0001987	324	106	302	1	197	31,227;	106,302;
BGIBMGA006466-TA	996	253	386	+	Unigene0001991	225	52	185	1	134	253,386;	52,185;
BGIBMGA008952-TA	6900	3013	3368	+	Unigene0002011	381	1	353	2	184	3013,3167;3340,3368;	1,155;325,353;
BGIBMGA013573-TA	5349	3388	3494	+	Unigene0002014	243	103	209	1	107	3388,3494;	103,209;
BGIBMGA000851-TA	1098	22	107	+	Unigene0002029	486	367	452	1	86	22,107;	367,452;
BGIBMGA005199-TA	8541	5761	5935	+	Unigene0002031	231	1	175	1	175	5761,5935;	1,175;
BGIBMGA010596-TA	2442	1	114	+	Unigene0002033	117	1	114	1	114	1,114;	1,114;
BGIBMGA000669-TA	1935	985	1022	+	Unigene0002040	408	4	41	1	38	985,1022;	4,41;
BGIBMGA000016-TA	1152	1	200	+	Unigene0002043	363	139	338	1	200	1,200;	139,338;
BGIBMGA007490-TA	999	873	947	+	Unigene0002045	201	78	152	1	75	873,947;	78,152;
BGIBMGA002921-TA	3030	1118	1496	+	Unigene0002046	519	101	482	2	267	1118,1316;1432,1496;	101,302;418,482;
BGIBMGA010372-TA	8373	754	969	+	Unigene0002053	279	1	216	1	216	754,969;	1,216;
BGIBMGA003286-TA	2763	586	770	+	Unigene0002057	294	64	248	1	185	586,770;	64,248;
BGIBMGA009821-TA	1062	283	560	+	Unigene0002058	282	1	278	1	278	283,560;	1,278;
BGIBMGA002932-TA	780	97	174	+	Unigene0002069	246	169	246	1	78	97,174;	169,246;
BGIBMGA006449-TA	537	79	141	+	Unigene0002089	105	16	78	1	63	79,141;	16,78;
BGIBMGA002692-TA	1443	685	890	+	Unigene0002096	249	1	206	1	206	685,890;	1,206;
BGIBMGA000602-TA	4194	3169	3392	+	Unigene0002106	579	106	329	1	224	3169,3392;	106,329;
BGIBMGA003094-TA	1101	133	206	+	Unigene0002117	210	133	206	1	74	133,206;	133,206;
BGIBMGA006337-TA	1224	964	1136	+	Unigene0002118	360	178	356	2	100	964,1004;1078,1136;	178,218;298,356;
BGIBMGA002080-TA	1113	605	678	+	Unigene0002121	234	161	234	1	74	605,678;	161,234;
BGIBMGA003498-TA	2643	2073	2141	+	Unigene0002124	147	45	113	1	69	2073,2141;	45,113;
BGIBMGA008895-TA	1602	865	983	+	Unigene0002130	405	232	350	1	119	865,983;	232,350;
BGIBMGA013556-TA	8007	1573	1667	+	Unigene0002134	246	10	104	1	95	1573,1667;	10,104;
BGIBMGA000890-TA	2535	2236	2366	+	Unigene0002139	186	1	131	1	131	2236,2366;	1,131;
BGIBMGA010471-TA	40530	14281	14418	+	Unigene0002155	225	88	225	1	138	14281,14418;	88,225;
BGIBMGA005005-TA	750	553	615	+	Unigene0002158	318	91	153	1	63	553,615;	91,153;
BGIBMGA013218-TA	4932	1303	1347	+	Unigene0002163	213	151	195	1	45	1303,1347;	151,195;
BGIBMGA013323-TA	780	34	164	+	Unigene0002165	540	28	158	1	131	34,164;	28,158;
BGIBMGA006999-TA	8244	2353	2477	+	Unigene0002167	576	412	536	1	125	2353,2477;	412,536;
BGIBMGA007893-TA	13080	7822	7857	+	Unigene0002169	162	4	39	1	36	7822,7857;	4,39;
BGIBMGA002390-TA	294	110	257	+	Unigene0002192	267	116	263	1	148	110,257;	116,263;
BGIBMGA006999-TA	8244	241	410	+	Unigene0002203	324	118	287	1	170	241,410;	118,287;
BGIBMGA007812-TA	5856	4927	5060	+	Unigene0002216	228	88	221	1	134	4927,5060;	88,221;
BGIBMGA007387-TA	1803	31	203	+	Unigene0002219	255	1	173	1	173	31,203;	1,173;
BGIBMGA010749-TA	615	46	329	+	Unigene0002221	300	1	284	1	284	46,329;	1,284;
BGIBMGA006901-TA	753	337	644	+	Unigene0002223	357	13	320	1	308	337,644;	13,320;
BGIBMGA003510-TA	1554	940	1184	+	Unigene0002228	483	166	410	1	245	940,1184;	166,410;
BGIBMGA010128-TA	855	43	104	+	Unigene0002235	297	118	179	1	62	43,104;	118,179;
BGIBMGA006827-TA	405	138	209	+	Unigene0002255	360	186	257	1	72	138,209;	186,257;
BGIBMGA009109-TA	1083	106	318	+	Unigene0002257	219	4	216	1	213	106,318;	4,216;
BGIBMGA000713-TA	447	227	284	+	Unigene0002276	243	29	86	1	58	227,284;	29,86;
BGIBMGA011318-TA	4632	4114	4244	+	Unigene0002286	327	61	191	1	131	4114,4244;	61,191;
BGIBMGA002597-TA	1548	688	861	+	Unigene0002356	273	100	273	1	174	688,861;	100,273;
BGIBMGA013531-TA	14622	9994	10479	+	Unigene0002362	570	58	543	2	397	9994,10258;10348,10479;	58,322;412,543;
BGIBMGA002499-TA	3741	729	1001	+	Unigene0002370	309	36	308	1	273	729,1001;	36,308;
BGIBMGA008758-TA	1671	1167	1313	+	Unigene0002379	213	54	200	1	147	1167,1313;	54,200;
BGIBMGA010868-TA	1059	829	1043	+	Unigene0002384	231	7	227	1	221	829,1043;	7,227;
BGIBMGA010297-TA	933	112	318	+	Unigene0002391	222	16	222	1	207	112,318;	16,222;
BGIBMGA003056-TA	1740	427	677	+	Unigene0002392	360	22	272	1	251	427,677;	22,272;
BGIBMGA001172-TA	810	109	191	+	Unigene0002394	258	4	86	1	83	109,191;	4,86;
BGIBMGA007454-TA	321	217	316	+	Unigene0002399	201	1	100	1	100	217,316;	1,100;
BGIBMGA012021-TA	8271	1636	1820	+	Unigene0002416	216	16	200	1	185	1636,1820;	16,200;
BGIBMGA004545-TA	3768	40	144	+	Unigene0002424	345	178	282	1	105	40,144;	178,282;
BGIBMGA004344-TA	1143	962	1140	+	Unigene0002427	198	20	198	1	179	962,1140;	20,198;
BGIBMGA001513-TA	3459	1993	2076	+	Unigene0002428	219	136	219	1	84	1993,2076;	136,219;
BGIBMGA001390-TA	3537	3226	3404	+	Unigene0002430	243	34	212	1	179	3226,3404;	34,212;
BGIBMGA014477-TA	1365	227	320	+	Unigene0002435	213	44	137	1	94	227,320;	44,137;
BGIBMGA001508-TA	990	283	377	+	Unigene0002438	555	283	377	1	95	283,377;	283,377;
BGIBMGA008142-TA	351	103	185	+	Unigene0002439	252	43	125	1	83	103,185;	43,125;
BGIBMGA002586-TA	2544	104	281	+	Unigene0002452	219	35	212	1	178	104,281;	35,212;
BGIBMGA010471-TA	40530	9418	9686	+	Unigene0002458	294	4	272	1	269	9418,9686;	4,272;
BGIBMGA006374-TA	2274	133	197	+	Unigene0002471	186	70	134	1	65	133,197;	70,134;
BGIBMGA001390-TA	3537	2924	3038	+	Unigene0002476	366	236	350	1	115	2924,3038;	236,350;
BGIBMGA005629-TA	6036	1639	1769	+	Unigene0002483	459	241	371	1	131	1639,1769;	241,371;
BGIBMGA008452-TA	3792	820	900	+	Unigene0002488	390	310	390	1	81	820,900;	310,390;
BGIBMGA000060-TA	2559	790	829	+	Unigene0002489	246	43	82	1	40	790,829;	43,82;
BGIBMGA013585-TA	1776	853	882	+	Unigene0002500	396	100	129	1	30	853,882;	100,129;
BGIBMGA002476-TA	1326	619	824	+	Unigene0002517	297	34	245	2	187	619,719;739,824;	34,134;160,245;
BGIBMGA001650-TA	1707	1597	1638	+	Unigene0002521	231	178	219	1	42	1597,1638;	178,219;
BGIBMGA005748-TA	1344	937	1143	+	Unigene0002529	213	7	213	1	207	937,1143;	7,213;
BGIBMGA011436-TA	729	1	102	+	Unigene0002530	279	16	117	1	102	1,102;	16,117;
BGIBMGA013557-TA	360	139	257	+	Unigene0002537	357	46	164	1	119	139,257;	46,164;
BGIBMGA011657-TA	2838	53	215	+	Unigene0002540	246	20	182	1	163	53,215;	20,182;
BGIBMGA008124-TA	2106	232	314	+	Unigene0002543	210	85	167	1	83	232,314;	85,167;
BGIBMGA008534-TA	1116	108	267	+	Unigene0002545	267	108	267	1	160	108,267;	108,267;
BGIBMGA006769-TA	1269	877	912	+	Unigene0002551	87	1	36	1	36	877,912;	1,36;
BGIBMGA002107-TA	2364	2233	2330	+	Unigene0002568	270	163	260	1	98	2233,2330;	163,260;
BGIBMGA011170-TA	3576	514	541	+	Unigene0002573	420	277	304	1	28	514,541;	277,304;
BGIBMGA012052-TA	2001	1099	1163	+	Unigene0002602	534	46	110	1	65	1099,1163;	46,110;
BGIBMGA004612-TA	2151	817	884	+	Unigene0002606	261	190	257	1	68	817,884;	190,257;
BGIBMGA005058-TA	3357	1489	1552	+	Unigene0002613	228	151	214	1	64	1489,1552;	151,214;
BGIBMGA007553-TA	693	451	662	+	Unigene0002615	240	1	212	1	212	451,662;	1,212;
BGIBMGA000237-TA	3057	977	1198	+	Unigene0002622	228	8	226	1	219	977,1198;	8,226;
BGIBMGA002429-TA	498	214	392	+	Unigene0002629	237	7	185	1	179	214,392;	7,185;
BGIBMGA010945-TA	897	523	708	+	Unigene0002635	219	34	219	1	186	523,708;	34,219;
BGIBMGA003594-TA	4104	154	398	+	Unigene0002659	291	4	248	1	245	154,398;	4,248;
BGIBMGA004028-TA	987	142	291	+	Unigene0002672	246	97	246	1	150	142,291;	97,246;
BGIBMGA010957-TA	1257	400	581	+	Unigene0002673	324	133	314	1	182	400,581;	133,314;
BGIBMGA002247-TA	2778	79	184	+	Unigene0002675	252	136	241	1	106	79,184;	136,241;
BGIBMGA008130-TA	3057	502	617	+	Unigene0002685	159	31	146	1	116	502,617;	31,146;
BGIBMGA004436-TA	1350	701	760	+	Unigene0002708	285	20	79	1	60	701,760;	20,79;
BGIBMGA009749-TA	7404	5572	5760	+	Unigene0002715	237	1	189	1	189	5572,5760;	1,189;
BGIBMGA003864-TA	1107	127	401	+	Unigene0002718	306	10	284	2	151	127,221;346,401;	10,104;229,284;
BGIBMGA011636-TA	4968	3763	3902	+	Unigene0002730	339	100	239	1	140	3763,3902;	100,239;
BGIBMGA011405-TA	2904	70	179	+	Unigene0002732	300	178	287	1	110	70,179;	178,287;
BGIBMGA005041-TA	6876	2164	2267	+	Unigene0002734	249	91	194	1	104	2164,2267;	91,194;
BGIBMGA007576-TA	1695	1450	1515	+	Unigene0002736	312	238	303	1	66	1450,1515;	238,303;
BGIBMGA003700-TA	4932	445	605	+	Unigene0002738	243	10	170	1	161	445,605;	10,170;
BGIBMGA007649-TA	2616	1426	1556	+	Unigene0002754	204	73	203	1	131	1426,1556;	73,203;
BGIBMGA009014-TA	1335	598	800	+	Unigene0002758	282	37	239	1	203	598,800;	37,239;
BGIBMGA003506-TA	3285	778	968	+	Unigene0002765	348	4	194	1	191	778,968;	4,194;
BGIBMGA013872-TA	885	508	740	+	Unigene0002772	252	1	233	1	233	508,740;	1,233;
BGIBMGA008060-TA	2889	668	990	+	Unigene0002774	390	68	390	1	323	668,990;	68,390;
BGIBMGA007677-TA	789	63	353	+	Unigene0002779	300	3	293	1	291	63,353;	3,293;
BGIBMGA010371-TA	744	76	329	+	Unigene0002793	330	76	329	1	254	76,329;	76,329;
BGIBMGA010221-TA	12657	34	126	+	Unigene0002802	309	1	93	1	93	34,126;	1,93;
BGIBMGA004211-TA	438	54	82	-	Unigene0002812	198	46	74	1	29	54,82;	74,46;
BGIBMGA010069-TA	438	130	185	+	Unigene0002816	300	100	155	1	56	130,185;	100,155;
BGIBMGA014304-TA	1539	1144	1285	+	Unigene0002843	273	22	163	1	142	1144,1285;	22,163;
BGIBMGA007587-TA	2097	364	443	+	Unigene0002846	366	205	284	1	80	364,443;	205,284;
BGIBMGA013662-TA	639	22	257	+	Unigene0002858	399	22	257	1	236	22,257;	22,257;
BGIBMGA014159-TA	1716	7	74	+	Unigene0002863	171	19	86	1	68	7,74;	19,86;
BGIBMGA010009-TA	1401	274	755	+	Unigene0002864	504	4	485	1	482	274,755;	4,485;
BGIBMGA010081-TA	963	802	947	+	Unigene0002865	159	1	146	1	146	802,947;	1,146;
BGIBMGA006831-TA	3222	988	1226	+	Unigene0002872	327	76	314	1	239	988,1226;	76,314;
BGIBMGA003044-TA	6252	2498	2684	+	Unigene0002873	255	2	188	1	187	2498,2684;	2,188;
BGIBMGA014364-TA	3720	2092	2349	+	Unigene0002893	261	4	261	1	258	2092,2349;	4,261;
BGIBMGA003766-TA	2745	1990	2120	+	Unigene0002895	171	40	164	1	125	1990,2120;	40,164;
BGIBMGA008952-TA	6900	2827	2861	+	Unigene0002898	207	127	161	1	35	2827,2861;	127,161;
BGIBMGA005393-TA	207	85	173	+	Unigene0002916	198	109	197	1	89	85,173;	109,197;
BGIBMGA007216-TA	900	460	786	+	Unigene0002930	327	1	327	1	327	460,786;	1,327;
BGIBMGA004361-TA	1521	751	840	+	Unigene0002934	273	160	249	1	90	751,840;	160,249;
BGIBMGA014178-TA	1518	424	474	+	Unigene0002955	297	82	132	1	51	424,474;	82,132;
BGIBMGA003044-TA	6252	2047	2222	+	Unigene0002967	258	22	197	1	176	2047,2222;	22,197;
BGIBMGA004236-TA	195	51	82	+	Unigene0002973	207	79	110	1	32	51,82;	79,110;
BGIBMGA005629-TA	6036	760	803	+	Unigene0002986	309	112	155	1	44	760,803;	112,155;
BGIBMGA003041-TA	2988	1	50	+	Unigene0002996	138	82	131	1	50	1,50;	82,131;
BGIBMGA000615-TA	3600	2345	2447	+	Unigene0002998	300	194	296	1	103	2345,2447;	194,296;
BGIBMGA000914-TA	831	499	550	+	Unigene0003007	201	13	64	1	52	499,550;	13,64;
BGIBMGA013505-TA	378	124	242	+	Unigene0003013	225	10	128	1	119	124,242;	10,128;
BGIBMGA001472-TA	3111	308	549	+	Unigene0003016	312	71	312	1	242	308,549;	71,312;
BGIBMGA009869-TA	303	136	254	+	Unigene0003024	201	82	200	1	119	136,254;	82,200;
BGIBMGA000595-TA	165	94	150	+	Unigene0003026	261	166	222	1	57	94,150;	166,222;
BGIBMGA003498-TA	2643	925	1139	+	Unigene0003034	216	1	215	1	215	925,1139;	1,215;
BGIBMGA009826-TA	1170	874	1048	+	Unigene0003038	270	67	241	1	175	874,1048;	67,241;
BGIBMGA009357-TA	1524	286	397	+	Unigene0003039	324	193	304	1	112	286,397;	193,304;
BGIBMGA006274-TA	4257	1136	1346	+	Unigene0003042	267	20	230	1	211	1136,1346;	20,230;
BGIBMGA010416-TA	1011	235	402	+	Unigene0003053	270	103	270	1	168	235,402;	103,270;
BGIBMGA011318-TA	4632	3778	3932	+	Unigene0003055	387	223	377	1	155	3778,3932;	223,377;
BGIBMGA006160-TA	1038	394	497	+	Unigene0003071	258	10	113	1	104	394,497;	10,113;
BGIBMGA006567-TA	1806	1537	1727	+	Unigene0003086	345	82	272	1	191	1537,1727;	82,272;
BGIBMGA005199-TA	8541	5131	5337	+	Unigene0003088	207	1	207	1	207	5131,5337;	1,207;
BGIBMGA012516-TA	2715	10	199	+	Unigene0003091	228	10	199	1	190	10,199;	10,199;
BGIBMGA007893-TA	13080	1799	1901	+	Unigene0003105	255	8	110	1	103	1799,1901;	8,110;
BGIBMGA014126-TA	3699	1	317	+	Unigene0003119	327	1	317	1	317	1,317;	1,317;
BGIBMGA003111-TA	1209	2	47	+	Unigene0003120	735	320	365	1	46	2,47;	320,365;
BGIBMGA010918-TA	762	38	107	+	Unigene0003128	270	44	113	1	70	38,107;	44,113;
BGIBMGA013492-TA	2241	64	273	+	Unigene0003134	273	4	213	1	210	64,273;	4,213;
BGIBMGA012103-TA	1881	475	538	+	Unigene0003141	237	154	217	1	64	475,538;	154,217;
BGIBMGA010868-TA	1059	619	843	+	Unigene0003142	234	10	234	1	225	619,843;	10,234;
BGIBMGA004625-TA	2475	1	111	+	Unigene0003144	204	58	168	1	111	1,111;	58,168;
BGIBMGA005382-TA	3945	1792	1838	+	Unigene0003152	282	1	47	1	47	1792,1838;	1,47;
BGIBMGA000587-TA	2898	2002	2591	+	Unigene0003158	636	31	620	1	590	2002,2591;	31,620;
BGIBMGA003498-TA	2643	1639	1694	+	Unigene0003159	207	4	59	1	56	1639,1694;	4,59;
BGIBMGA008315-TA	2163	1156	1229	+	Unigene0003161	195	118	191	1	74	1156,1229;	118,191;
BGIBMGA000752-TA	1134	70	105	+	Unigene0003163	243	76	111	1	36	70,105;	76,111;
BGIBMGA012639-TA	1824	496	706	+	Unigene0003165	264	1	259	2	207	496,636;641,706;	1,141;194,259;
BGIBMGA006009-TA	4371	571	696	+	Unigene0003166	174	1	126	1	126	571,696;	1,126;
BGIBMGA006683-TA	597	366	398	+	Unigene0003170	285	102	134	1	33	366,398;	102,134;
BGIBMGA010221-TA	12657	1144	1308	+	Unigene0003174	246	49	213	1	165	1144,1308;	49,213;
BGIBMGA011941-TA	2283	1213	1418	+	Unigene0003195	231	13	218	1	206	1213,1418;	13,218;
BGIBMGA014188-TA	486	20	100	+	Unigene0003201	216	131	211	1	81	20,100;	131,211;
BGIBMGA012712-TA	2028	1477	1571	+	Unigene0003234	276	103	197	1	95	1477,1571;	103,197;
BGIBMGA001650-TA	1707	1145	1415	+	Unigene0003240	273	2	272	1	271	1145,1415;	2,272;
BGIBMGA013661-TA	3228	853	956	+	Unigene0003241	252	10	113	1	104	853,956;	10,113;
BGIBMGA008452-TA	3792	1775	1907	+	Unigene0003251	315	5	137	1	133	1775,1907;	5,137;
BGIBMGA011132-TA	3543	1534	1733	+	Unigene0003253	363	40	239	1	200	1534,1733;	40,239;
BGIBMGA004755-TA	654	259	585	+	Unigene0003265	405	1	333	2	245	259,293;376,585;	1,35;124,333;
BGIBMGA008919-TA	1041	196	260	+	Unigene0003271	261	16	80	1	65	196,260;	16,80;
BGIBMGA011269-TA	3333	790	858	+	Unigene0003273	243	67	135	1	69	790,858;	67,135;
BGIBMGA013528-TA	726	490	707	+	Unigene0003275	225	1	218	1	218	490,707;	1,218;
BGIBMGA006950-TA	261	1	219	+	Unigene0003300	222	4	222	1	219	1,219;	4,222;
BGIBMGA004268-TA	2646	2323	2477	+	Unigene0003306	216	1	155	1	155	2323,2477;	1,155;
BGIBMGA001180-TA	399	8	188	+	Unigene0003308	294	74	254	1	181	8,188;	74,254;
BGIBMGA010132-TA	2700	2203	2325	+	Unigene0003310	201	79	201	1	123	2203,2325;	79,201;
BGIBMGA011404-TA	4554	1063	1481	+	Unigene0003317	522	1	419	1	419	1063,1481;	1,419;
BGIBMGA001962-TA	3423	550	854	+	Unigene0003325	318	10	314	1	305	550,854;	10,314;
BGIBMGA007059-TA	1305	826	1041	+	Unigene0003330	279	1	216	1	216	826,1041;	1,216;
BGIBMGA001301-TA	1239	508	545	+	Unigene0003332	279	196	233	1	38	508,545;	196,233;
BGIBMGA006654-TA	5937	3454	3614	+	Unigene0003341	252	34	194	1	161	3454,3614;	34,194;
BGIBMGA000242-TA	2265	271	473	+	Unigene0003350	237	28	230	1	203	271,473;	28,230;
BGIBMGA000615-TA	3600	2590	2744	+	Unigene0003351	276	1	155	1	155	2590,2744;	1,155;
BGIBMGA008407-TA	8373	3883	4109	+	Unigene0003362	252	25	251	1	227	3883,4109;	25,251;
BGIBMGA013556-TA	8007	2290	2762	+	Unigene0003364	525	7	479	2	256	2290,2423;2641,2762;	7,140;358,479;
BGIBMGA000602-TA	4194	505	563	+	Unigene0003365	303	199	257	1	59	505,563;	199,257;
BGIBMGA014126-TA	3699	1954	2120	+	Unigene0003375	195	1	164	1	164	1954,2120;	1,164;
BGIBMGA014364-TA	3720	2620	2847	+	Unigene0003377	234	7	234	2	156	2620,2676;2749,2847;	7,63;136,234;
BGIBMGA005041-TA	6876	1039	1097	+	Unigene0003391	201	130	188	1	59	1039,1097;	130,188;
BGIBMGA006338-TA	4497	4001	4046	+	Unigene0003397	366	299	344	1	46	4001,4046;	299,344;
BGIBMGA007117-TA	3279	755	981	+	Unigene0003399	252	11	237	1	227	755,981;	11,237;
BGIBMGA012639-TA	1824	764	845	+	Unigene0003413	159	8	89	1	82	764,845;	8,89;
BGIBMGA009359-TA	4560	1738	1911	+	Unigene0003416	315	10	183	1	174	1738,1911;	10,183;
BGIBMGA006880-TA	1215	968	1040	+	Unigene0003417	186	23	95	1	73	968,1040;	23,95;
BGIBMGA011405-TA	2904	2596	2831	+	Unigene0003442	231	1	230	2	102	2596,2650;2785,2831;	1,55;184,230;
BGIBMGA014477-TA	1365	880	997	+	Unigene0003443	222	7	124	1	118	880,997;	7,124;
BGIBMGA007568-TA	795	484	737	+	Unigene0003444	270	1	254	1	254	484,737;	1,254;
BGIBMGA010070-TA	1413	409	572	+	Unigene0003462	210	43	206	1	164	409,572;	43,206;
BGIBMGA002381-TA	1950	991	1107	+	Unigene0003469	213	97	213	1	117	991,1107;	97,213;
BGIBMGA001121-TA	1965	1650	1785	+	Unigene0003476	249	114	249	1	136	1650,1785;	114,249;
BGIBMGA009953-TA	1029	940	1004	+	Unigene0003483	201	28	92	1	65	940,1004;	28,92;
BGIBMGA006363-TA	732	181	272	+	Unigene0003491	159	64	155	1	92	181,272;	64,155;
BGIBMGA003152-TA	1557	274	581	+	Unigene0003494	513	193	500	1	308	274,581;	193,500;
BGIBMGA014477-TA	1365	1216	1359	+	Unigene0003496	252	109	252	1	144	1216,1359;	109,252;
BGIBMGA009858-TA	2169	172	212	+	Unigene0003500	288	124	164	1	41	172,212;	124,164;
BGIBMGA003852-TA	11328	10438	10506	+	Unigene0003506	507	58	126	1	69	10438,10506;	58,126;
BGIBMGA006935-TA	4218	2842	2912	+	Unigene0003510	159	7	77	1	71	2842,2912;	7,77;
BGIBMGA000792-TA	3855	2554	2643	+	Unigene0003519	207	13	102	1	90	2554,2643;	13,102;
BGIBMGA008358-TA	4107	1817	1895	+	Unigene0003521	189	38	116	1	79	1817,1895;	38,116;
BGIBMGA000693-TA	3093	2861	2897	+	Unigene0003528	336	170	206	1	37	2861,2897;	170,206;
BGIBMGA013628-TA	534	37	104	+	Unigene0003531	201	10	77	1	68	37,104;	10,77;
BGIBMGA004045-TA	384	328	353	+	Unigene0003560	306	253	278	1	26	328,353;	253,278;
BGIBMGA006701-TA	2484	805	1160	+	Unigene0003571	375	1	356	1	356	805,1160;	1,356;
BGIBMGA008985-TA	564	83	193	+	Unigene0003572	192	77	187	1	111	83,193;	77,187;
BGIBMGA010471-TA	40530	12694	12903	+	Unigene0003582	510	301	510	1	210	12694,12903;	301,510;
BGIBMGA011489-TA	1455	478	767	+	Unigene0003609	294	4	293	1	290	478,767;	4,293;
BGIBMGA013573-TA	5349	1190	1268	+	Unigene0003641	267	188	266	1	79	1190,1268;	188,266;
BGIBMGA000622-TA	14445	13054	13208	+	Unigene0003649	330	130	284	1	155	13054,13208;	130,284;
BGIBMGA008853-TA	2280	1669	1875	+	Unigene0003671	207	1	207	1	207	1669,1875;	1,207;
BGIBMGA006544-TA	1167	13	221	+	Unigene0003678	222	13	221	1	209	13,221;	13,221;
BGIBMGA010471-TA	40530	3442	3695	+	Unigene0003680	300	4	257	1	254	3442,3695;	4,257;
BGIBMGA006250-TA	4746	4340	4418	+	Unigene0003683	207	41	119	1	79	4340,4418;	41,119;
BGIBMGA004625-TA	2475	1137	1264	+	Unigene0003688	264	135	262	1	128	1137,1264;	135,262;
BGIBMGA007897-TA	5535	1171	1469	+	Unigene0003700	363	46	344	1	299	1171,1469;	46,344;
BGIBMGA004885-TA	222	19	152	+	Unigene0003709	219	61	194	1	134	19,152;	61,194;
BGIBMGA003947-TA	2343	1259	1445	+	Unigene0003745	339	131	317	1	187	1259,1445;	131,317;
BGIBMGA007376-TA	1269	1038	1121	+	Unigene0003750	246	18	101	1	84	1038,1121;	18,101;
BGIBMGA010471-TA	40530	3934	4028	+	Unigene0003753	312	1	95	1	95	3934,4028;	1,95;
BGIBMGA005610-TA	399	31	260	+	Unigene0003759	240	1	233	1	233	31,260;	1,233;
BGIBMGA005166-TA	2037	91	195	+	Unigene0003760	375	76	180	1	105	91,195;	76,180;
BGIBMGA012040-TA	960	619	662	+	Unigene0003766	342	208	251	1	44	619,662;	208,251;
BGIBMGA004704-TA	1191	364	472	+	Unigene0003768	327	187	295	1	109	364,472;	187,295;
BGIBMGA009884-TA	1323	394	524	+	Unigene0003775	147	16	146	1	131	394,524;	16,146;
BGIBMGA009439-TA	924	763	815	+	Unigene0003786	162	1	53	1	53	763,815;	1,53;
BGIBMGA003396-TA	4140	2360	2612	+	Unigene0003790	360	101	359	2	192	2360,2417;2479,2612;	101,158;226,359;
BGIBMGA013382-TA	1743	1393	1463	+	Unigene0003791	282	211	281	1	71	1393,1463;	211,281;
BGIBMGA006567-TA	1806	101	158	+	Unigene0003814	162	47	104	1	58	101,158;	47,104;
BGIBMGA013410-TA	2382	1234	1430	+	Unigene0003817	261	1	197	1	197	1234,1430;	1,197;
BGIBMGA009884-TA	1323	694	982	+	Unigene0003822	324	1	289	1	289	694,982;	1,289;
BGIBMGA005748-TA	1344	268	446	+	Unigene0003829	249	64	242	1	179	268,446;	64,242;
BGIBMGA008931-TA	3759	1	57	+	Unigene0003838	105	1	57	1	57	1,57;	1,57;
BGIBMGA001852-TA	10131	5170	5403	+	Unigene0003847	234	1	234	1	234	5170,5403;	1,234;
BGIBMGA006914-TA	2217	1412	1506	+	Unigene0003851	249	152	246	1	95	1412,1506;	152,246;
BGIBMGA005123-TA	807	691	747	+	Unigene0003871	210	88	144	1	57	691,747;	88,144;
BGIBMGA008378-TA	4017	1202	1295	+	Unigene0003874	213	92	185	1	94	1202,1295;	92,185;
BGIBMGA002704-TA	513	61	92	+	Unigene0003886	336	73	104	1	32	61,92;	73,104;
BGIBMGA005481-TA	612	335	577	+	Unigene0003920	327	44	286	1	243	335,577;	44,286;
BGIBMGA008952-TA	6900	1021	1207	+	Unigene0003922	240	43	229	1	187	1021,1207;	43,229;
BGIBMGA001743-TA	1434	1077	1277	+	Unigene0003924	321	117	317	1	201	1077,1277;	117,317;
BGIBMGA010471-TA	40530	2287	2381	+	Unigene0003936	258	148	242	1	95	2287,2381;	148,242;
BGIBMGA002192-TA	246	14	131	-	Unigene0003945	225	38	155	1	118	14,131;	155,38;
BGIBMGA008017-TA	2820	1585	1643	+	Unigene0003949	381	229	287	1	59	1585,1643;	229,287;
BGIBMGA003188-TA	2157	1069	1138	+	Unigene0003951	177	64	133	1	70	1069,1138;	64,133;
BGIBMGA005880-TA	2691	1735	1862	+	Unigene0003967	300	31	158	1	128	1735,1862;	31,158;
BGIBMGA012986-TA	1488	236	293	+	Unigene0003975	276	203	260	1	58	236,293;	203,260;
BGIBMGA011192-TA	1155	986	1046	+	Unigene0003979	258	128	188	1	61	986,1046;	128,188;
BGIBMGA014126-TA	3699	2896	3056	+	Unigene0003982	264	4	164	1	161	2896,3056;	4,164;
BGIBMGA007897-TA	5535	510	810	+	Unigene0003989	303	3	303	1	301	510,810;	3,303;
BGIBMGA001313-TA	1650	1051	1197	+	Unigene0003998	342	139	285	1	147	1051,1197;	139,285;
BGIBMGA002616-TA	1317	1116	1202	+	Unigene0004018	195	60	146	1	87	1116,1202;	60,146;
BGIBMGA001072-TA	3402	2559	2672	+	Unigene0004021	288	171	284	1	114	2559,2672;	171,284;
BGIBMGA013531-TA	14622	14131	14192	+	Unigene0004039	237	100	161	1	62	14131,14192;	100,161;
BGIBMGA000060-TA	2559	1288	1550	+	Unigene0004045	270	1	263	1	263	1288,1550;	1,263;
BGIBMGA011085-TA	3828	2235	2313	+	Unigene0004053	318	147	225	1	79	2235,2313;	147,225;
BGIBMGA014364-TA	3720	1039	1112	+	Unigene0004061	210	133	206	1	74	1039,1112;	133,206;
BGIBMGA007888-TA	2124	1834	2033	+	Unigene0004062	210	1	200	1	200	1834,2033;	1,200;
BGIBMGA008080-TA	1278	95	135	+	Unigene0004076	366	26	66	1	41	95,135;	26,66;
BGIBMGA005549-TA	2985	1255	1319	+	Unigene0004086	465	307	371	1	65	1255,1319;	307,371;
BGIBMGA011368-TA	1344	538	683	+	Unigene0004097	210	61	206	1	146	538,683;	61,206;
BGIBMGA002591-TA	3393	622	702	+	Unigene0004113	237	157	237	1	81	622,702;	157,237;
BGIBMGA000217-TA	828	490	776	+	Unigene0004115	351	64	350	1	287	490,776;	64,350;
BGIBMGA002952-TA	5088	4171	4316	+	Unigene0004116	213	31	176	1	146	4171,4316;	31,176;
BGIBMGA014206-TA	543	151	435	+	Unigene0004129	372	88	372	1	285	151,435;	88,372;
BGIBMGA000622-TA	14445	14215	14417	+	Unigene0004132	249	46	248	1	203	14215,14417;	46,248;
BGIBMGA013872-TA	885	247	394	+	Unigene0004137	270	1	148	1	148	247,394;	1,148;
BGIBMGA004547-TA	21291	19018	19178	+	Unigene0004146	288	7	167	1	161	19018,19178;	7,167;
BGIBMGA008087-TA	2526	1105	1178	+	Unigene0004154	294	145	218	1	74	1105,1178;	145,218;
BGIBMGA009970-TA	6543	4078	4172	+	Unigene0004160	153	1	95	1	95	4078,4172;	1,95;
BGIBMGA004090-TA	15438	5037	5078	+	Unigene0004168	294	237	278	1	42	5037,5078;	237,278;
BGIBMGA001072-TA	3402	2821	2915	+	Unigene0004177	273	85	179	1	95	2821,2915;	85,179;
BGIBMGA006567-TA	1806	589	710	+	Unigene0004197	279	1	122	1	122	589,710;	1,122;
BGIBMGA014081-TA	330	169	287	+	Unigene0004201	138	1	119	1	119	169,287;	1,119;
BGIBMGA000698-TA	4839	976	1184	+	Unigene0004205	264	37	245	1	209	976,1184;	37,245;
BGIBMGA009327-TA	834	49	101	+	Unigene0004206	246	157	209	1	53	49,101;	157,209;
BGIBMGA010811-TA	1362	58	185	+	Unigene0004209	228	58	185	1	128	58,185;	58,185;
BGIBMGA011032-TA	2088	1117	1434	+	Unigene0004225	372	40	372	2	223	1117,1166;1262,1434;	40,89;200,372;
BGIBMGA003854-TA	1110	836	963	+	Unigene0004257	207	44	171	1	128	836,963;	44,171;
BGIBMGA011240-TA	1488	778	860	+	Unigene0004258	408	220	302	1	83	778,860;	220,302;
BGIBMGA011528-TA	2583	1852	2093	+	Unigene0004259	252	1	242	1	242	1852,2093;	1,242;
BGIBMGA000033-TA	864	424	557	+	Unigene0004283	186	19	152	1	134	424,557;	19,152;
BGIBMGA001293-TA	1935	550	649	+	Unigene0004306	381	10	109	1	100	550,649;	10,109;
BGIBMGA007945-TA	963	67	228	+	Unigene0004313	201	34	195	1	162	67,228;	34,195;
BGIBMGA008904-TA	2055	273	2040	+	Unigene0004314	1881	360	1869	2	1455	273,1262;1576,2040;	360,1349;1405,1869;
BGIBMGA005946-TA	2001	391	908	+	Unigene0004315	1863	502	1088	2	363	391,650;806,908;	502,761;986,1088;
BGIBMGA013202-TA	912	10	58	+	Unigene0004316	351	4	52	1	49	10,58;	4,52;
BGIBMGA006808-TA	2565	1731	2529	+	Unigene0004319	846	21	846	2	664	1731,1811;1947,2529;	21,101;264,846;
BGIBMGA004846-TA	678	391	473	+	Unigene0004320	243	1	83	1	83	391,473;	1,83;
BGIBMGA007821-TA	1647	1	503	+	Unigene0004321	504	1	503	1	503	1,503;	1,503;
BGIBMGA005056-TA	1077	730	860	+	Unigene0004322	1866	1567	1697	1	131	730,860;	1567,1697;
BGIBMGA011469-TA	561	172	458	+	Unigene0004323	597	211	497	1	287	172,458;	211,497;
BGIBMGA006261-TA	306	141	292	+	Unigene0004326	162	6	157	1	152	141,292;	6,157;
BGIBMGA010578-TA	1176	191	1055	+	Unigene0004329	1299	170	1034	2	215	191,359;1010,1055;	170,338;989,1034;
BGIBMGA001107-TA	969	649	947	+	Unigene0004344	966	649	947	1	299	649,947;	649,947;
BGIBMGA004163-TA	1875	868	1841	+	Unigene0004346	1005	1	974	2	747	868,956;1184,1841;	1,89;317,974;
BGIBMGA003862-TA	2313	25	2293	+	Unigene0004347	2412	205	2395	3	2055	25,665;751,1982;2112,2293;	205,845;856,2087;2214,2395;
BGIBMGA001379-TA	1674	963	1046	+	Unigene0004349	1446	816	899	1	84	963,1046;	816,899;
BGIBMGA009466-TA	2772	544	1184	+	Unigene0004350	1137	313	1058	2	566	544,713;786,1184;	313,482;663,1058;
BGIBMGA011237-TA	1242	91	134	+	Unigene0004355	1146	82	125	1	44	91,134;	82,125;
BGIBMGA011482-TA	4911	1634	4211	+	Unigene0004357	2820	236	2807	2	1881	1634,2804;3502,4211;	236,1406;2098,2807;
BGIBMGA011064-TA	2343	100	1829	+	Unigene0004362	2250	4	1739	2	1098	100,1042;1675,1829;	4,946;1585,1739;
BGIBMGA001591-TA	2775	655	1364	+	Unigene0004363	2523	643	1358	2	230	655,753;1234,1364;	643,741;1228,1358;
BGIBMGA010670-TA	2799	235	353	+	Unigene0004367	768	7	125	1	119	235,353;	7,125;
BGIBMGA004960-TA	4977	2860	3128	+	Unigene0004368	711	145	413	1	269	2860,3128;	145,413;
BGIBMGA012007-TA	2235	1381	1874	+	Unigene0004370	882	1	497	2	175	1381,1502;1822,1874;	1,122;445,497;
BGIBMGA009952-TA	720	304	434	+	Unigene0004371	729	340	470	1	131	304,434;	340,470;
BGIBMGA005495-TA	612	160	347	+	Unigene0004372	483	85	272	1	188	160,347;	85,272;
BGIBMGA009493-TA	1758	1613	1708	-	Unigene0004375	240	139	234	1	96	1613,1708;	234,139;
BGIBMGA001988-TA	4155	2713	2825	+	Unigene0004376	204	1	113	1	113	2713,2825;	1,113;
BGIBMGA001988-TA	4155	2713	2948	+	Unigene0004377	468	1	239	1	239	2713,2948;	1,239;
BGIBMGA002636-TA	1074	382	1064	+	Unigene0004381	1839	367	965	2	541	382,698;847,1064;	367,689;748,965;
BGIBMGA007909-TA	3351	7	101	+	Unigene0004386	246	142	236	1	95	7,101;	142,236;
BGIBMGA011262-TA	1353	13	188	+	Unigene0004391	246	67	227	2	134	13,60;103,188;	67,114;142,227;
BGIBMGA007244-TA	1410	1	1247	+	Unigene0004399	1515	1	1457	4	671	1,400;390,446;577,719;1177,1247;	1,400;546,602;736,878;1387,1457;
BGIBMGA000848-TA	3393	3074	3160	+	Unigene0004406	501	104	190	1	87	3074,3160;	104,190;
BGIBMGA011235-TA	3516	67	328	+	Unigene0004409	681	103	367	2	83	67,110;290,328;	103,146;329,367;
BGIBMGA002759-TA	1227	517	710	+	Unigene0004410	216	1	188	2	126	517,599;668,710;	1,83;146,188;
BGIBMGA006880-TA	1215	442	673	+	Unigene0004413	405	85	316	1	232	442,673;	85,316;
BGIBMGA006880-TA	1215	442	753	+	Unigene0004414	453	82	452	2	298	442,673;688,753;	82,313;387,452;
BGIBMGA000783-TA	2991	2710	2987	+	Unigene0004415	351	82	350	1	269	2710,2987;	82,350;
BGIBMGA011880-TA	1053	751	797	+	Unigene0004416	522	220	266	1	47	751,797;	220,266;
BGIBMGA007977-TA	1299	31	1280	+	Unigene0004419	1293	19	1277	2	1135	31,341;457,1280;	19,329;454,1277;
BGIBMGA000512-TA	1842	1	1205	+	Unigene0004425	1335	1	1205	1	1205	1,1205;	1,1205;
BGIBMGA002218-TA	222	157	185	+	Unigene0004429	222	157	185	1	29	157,185;	157,185;
BGIBMGA007475-TA	1413	1165	1226	+	Unigene0004431	276	37	98	1	62	1165,1226;	37,98;
BGIBMGA001079-TA	2934	895	1062	+	Unigene0004432	531	1	171	2	92	895,956;1033,1062;	1,62;142,171;
BGIBMGA003992-TA	1737	937	1004	+	Unigene0004439	1314	31	98	1	68	937,1004;	31,98;
BGIBMGA010061-TA	600	403	479	+	Unigene0004445	783	589	665	1	77	403,479;	589,665;
BGIBMGA005496-TA	1989	1112	1634	+	Unigene0004446	855	191	713	2	193	1112,1194;1525,1634;	191,273;604,713;
BGIBMGA010566-TA	1653	294	1535	+	Unigene0004447	1647	297	1532	2	383	294,392;1252,1535;	297,395;1249,1532;
BGIBMGA007455-TA	1776	1429	1700	+	Unigene0004454	300	13	284	1	272	1429,1700;	13,284;
BGIBMGA005101-TA	1050	452	728	+	Unigene0004483	324	11	287	1	277	452,728;	11,287;
BGIBMGA009803-TA	282	37	238	+	Unigene0004487	243	37	238	1	202	37,238;	37,238;
BGIBMGA004547-TA	21291	19801	20033	+	Unigene0004495	237	1	233	1	233	19801,20033;	1,233;
BGIBMGA000468-TA	3357	1567	1717	+	Unigene0004508	360	64	214	1	151	1567,1717;	64,214;
BGIBMGA006817-TA	5319	2044	2138	+	Unigene0004513	264	121	215	1	95	2044,2138;	121,215;
BGIBMGA000964-TA	5865	3943	4188	+	Unigene0004517	255	10	255	1	246	3943,4188;	10,255;
BGIBMGA012895-TA	1416	1181	1271	+	Unigene0004539	258	32	122	1	91	1181,1271;	32,122;
BGIBMGA001776-TA	3882	2776	2906	+	Unigene0004564	183	25	155	1	131	2776,2906;	25,155;
BGIBMGA007580-TA	1140	637	774	+	Unigene0004569	369	88	225	1	138	637,774;	88,225;
BGIBMGA010132-TA	2700	805	1067	+	Unigene0004571	294	1	266	2	198	805,884;950,1067;	1,80;149,266;
BGIBMGA006179-TA	2142	1366	1493	+	Unigene0004580	219	49	176	1	128	1366,1493;	49,176;
BGIBMGA012339-TA	6021	4837	4943	+	Unigene0004600	300	139	245	1	107	4837,4943;	139,245;
BGIBMGA005101-TA	1050	805	1041	+	Unigene0004602	234	1	234	1	234	805,1041;	1,234;
BGIBMGA005101-TA	1050	880	1041	+	Unigene0004603	159	1	159	1	159	880,1041;	1,159;
BGIBMGA001289-TA	510	266	380	+	Unigene0004616	297	101	215	1	115	266,380;	101,215;
BGIBMGA014092-TA	624	328	372	+	Unigene0004618	198	64	108	1	45	328,372;	64,108;
BGIBMGA000563-TA	1686	1	83	+	Unigene0004620	162	34	116	1	83	1,83;	34,116;
BGIBMGA012729-TA	1584	1382	1423	+	Unigene0004633	393	296	337	1	42	1382,1423;	296,337;
BGIBMGA013045-TA	663	205	378	+	Unigene0004645	204	31	204	1	174	205,378;	31,204;
BGIBMGA010083-TA	1308	724	770	+	Unigene0004661	258	193	239	1	47	724,770;	193,239;
BGIBMGA011082-TA	3567	3268	3431	+	Unigene0004675	210	1	164	1	164	3268,3431;	1,164;
BGIBMGA000116-TA	216	25	86	+	Unigene0004678	264	4	65	1	62	25,86;	4,65;
BGIBMGA013945-TA	1131	604	801	+	Unigene0004683	210	13	210	1	198	604,801;	13,210;
BGIBMGA005348-TA	2409	2191	2339	+	Unigene0004684	246	97	245	1	149	2191,2339;	97,245;
BGIBMGA011380-TA	2070	961	1004	+	Unigene0004688	162	55	98	1	44	961,1004;	55,98;
BGIBMGA007880-TA	891	580	680	+	Unigene0004705	303	19	119	1	101	580,680;	19,119;
BGIBMGA000698-TA	4839	1279	1483	+	Unigene0004708	312	4	208	1	205	1279,1483;	4,208;
BGIBMGA002731-TA	1833	508	642	+	Unigene0004713	258	124	258	1	135	508,642;	124,258;
BGIBMGA010471-TA	40530	6169	6317	+	Unigene0004744	270	76	224	1	149	6169,6317;	76,224;
BGIBMGA003186-TA	1263	1019	1118	+	Unigene0004760	243	119	218	1	100	1019,1118;	119,218;
BGIBMGA004547-TA	21291	17851	18087	+	Unigene0004761	237	1	237	1	237	17851,18087;	1,237;
BGIBMGA000963-TA	2040	1824	1952	+	Unigene0004763	225	90	218	1	129	1824,1952;	90,218;
BGIBMGA012021-TA	8271	1867	2099	+	Unigene0004765	276	10	242	1	233	1867,2099;	10,242;
BGIBMGA007897-TA	5535	13	78	+	Unigene0004768	216	151	216	1	66	13,78;	151,216;
BGIBMGA006817-TA	5319	721	893	+	Unigene0004782	228	13	185	1	173	721,893;	13,185;
BGIBMGA010001-TA	297	19	95	+	Unigene0004792	285	190	266	1	77	19,95;	190,266;
BGIBMGA003287-TA	1404	91	160	+	Unigene0004799	216	103	172	1	70	91,160;	103,172;
BGIBMGA012058-TA	3810	160	309	+	Unigene0004800	207	58	207	1	150	160,309;	58,207;
BGIBMGA004436-TA	1350	260	344	+	Unigene0004803	210	110	194	1	85	260,344;	110,194;
BGIBMGA011306-TA	4152	2584	3042	+	Unigene0004805	570	64	519	1	456	2584,3042;	64,519;
BGIBMGA008709-TA	1656	421	662	+	Unigene0004829	294	49	290	1	242	421,662;	49,290;
BGIBMGA004547-TA	21291	16159	16574	+	Unigene0004833	468	43	458	1	416	16159,16574;	43,458;
BGIBMGA005441-TA	2457	286	336	+	Unigene0004843	228	121	171	1	51	286,336;	121,171;
BGIBMGA002952-TA	5088	1012	1223	+	Unigene0004860	213	1	212	1	212	1012,1223;	1,212;
BGIBMGA008856-TA	1821	830	994	+	Unigene0004873	354	167	331	1	165	830,994;	167,331;
BGIBMGA003199-TA	2736	1445	1526	+	Unigene0004892	210	32	113	1	82	1445,1526;	32,113;
BGIBMGA007058-TA	1242	97	299	+	Unigene0004893	213	4	206	1	203	97,299;	4,206;
BGIBMGA008114-TA	5454	415	706	+	Unigene0004908	309	7	298	1	292	415,706;	7,298;
BGIBMGA007616-TA	1461	1364	1439	+	Unigene0004925	102	11	86	1	76	1364,1439;	11,86;
BGIBMGA014088-TA	1605	1114	1193	+	Unigene0004934	324	4	83	1	80	1114,1193;	4,83;
BGIBMGA014126-TA	3699	3178	3362	+	Unigene0004944	222	16	200	1	185	3178,3362;	16,200;
BGIBMGA009749-TA	7404	6395	6746	+	Unigene0004945	408	5	356	1	352	6395,6746;	5,356;
BGIBMGA010855-TA	660	202	339	+	Unigene0004951	204	40	177	1	138	202,339;	40,177;
BGIBMGA003567-TA	771	406	454	+	Unigene0004953	597	391	439	1	49	406,454;	391,439;
BGIBMGA013299-TA	1980	1078	1466	+	Unigene0004954	1596	1198	1583	1	386	1078,1466;	1198,1583;
BGIBMGA007291-TA	1758	1123	1235	+	Unigene0004962	270	151	263	1	113	1123,1235;	151,263;
BGIBMGA006831-TA	3222	634	747	+	Unigene0004986	222	109	222	1	114	634,747;	109,222;
BGIBMGA012991-TA	645	124	245	+	Unigene0004990	210	25	146	1	122	124,245;	25,146;
BGIBMGA006763-TA	5955	2155	2274	+	Unigene0005005	237	118	237	1	120	2155,2274;	118,237;
BGIBMGA000680-TA	1269	1147	1202	+	Unigene0005023	168	49	104	1	56	1147,1202;	49,104;
BGIBMGA013871-TA	4683	196	399	+	Unigene0005036	390	187	390	1	204	196,399;	187,390;
BGIBMGA011404-TA	4554	2740	2867	+	Unigene0005051	255	115	242	1	128	2740,2867;	115,242;
BGIBMGA012021-TA	8271	2978	3084	+	Unigene0005053	258	89	195	1	107	2978,3084;	89,195;
BGIBMGA000523-TA	489	331	479	+	Unigene0005054	165	10	158	1	149	331,479;	10,158;
BGIBMGA000719-TA	1383	781	1056	+	Unigene0005059	330	55	330	1	276	781,1056;	55,330;
BGIBMGA001776-TA	3882	2027	2144	+	Unigene0005062	246	113	230	1	118	2027,2144;	113,230;
BGIBMGA013820-TA	1371	760	1020	+	Unigene0005077	270	10	270	1	261	760,1020;	10,270;
BGIBMGA000477-TA	1092	703	962	+	Unigene0005083	276	13	272	1	260	703,962;	13,272;
BGIBMGA011260-TA	2262	1766	1824	+	Unigene0005089	213	1	59	1	59	1766,1824;	1,59;
BGIBMGA001135-TA	2991	2009	2193	+	Unigene0005090	237	53	237	1	185	2009,2193;	53,237;
BGIBMGA007897-TA	5535	4730	4780	+	Unigene0005128	219	169	219	1	51	4730,4780;	169,219;
BGIBMGA000963-TA	2040	784	962	+	Unigene0005132	213	19	197	1	179	784,962;	19,197;
BGIBMGA005805-TA	2565	407	725	+	Unigene0005139	372	2	320	1	319	407,725;	2,320;
BGIBMGA006664-TA	2559	1153	1211	+	Unigene0005155	240	19	77	1	59	1153,1211;	19,77;
BGIBMGA006383-TA	2349	1171	1325	+	Unigene0005158	231	76	230	1	155	1171,1325;	76,230;
BGIBMGA013808-TA	684	25	105	+	Unigene0005173	153	31	111	1	81	25,105;	31,111;
BGIBMGA001472-TA	3111	544	753	+	Unigene0005180	210	1	210	2	117	544,609;703,753;	1,66;160,210;
BGIBMGA005549-TA	2985	325	401	+	Unigene0005187	291	106	182	1	77	325,401;	106,182;
BGIBMGA005119-TA	3930	1345	1466	+	Unigene0005200	129	1	122	1	122	1345,1466;	1,122;
BGIBMGA012668-TA	1857	1676	1748	+	Unigene0005207	336	197	269	1	73	1676,1748;	197,269;
BGIBMGA001012-TA	1968	1537	1608	+	Unigene0005209	402	58	129	1	72	1537,1608;	58,129;
BGIBMGA011405-TA	2904	899	1205	+	Unigene0005227	372	17	323	1	307	899,1205;	17,323;
BGIBMGA009850-TA	2529	1	237	+	Unigene0005228	249	1	237	1	237	1,237;	1,237;
BGIBMGA011041-TA	408	197	333	+	Unigene0005236	192	2	138	1	137	197,333;	2,138;
BGIBMGA011081-TA	3438	1942	2051	+	Unigene0005258	258	61	170	1	110	1942,2051;	61,170;
BGIBMGA008782-TA	1788	88	172	+	Unigene0005278	396	1	85	1	85	88,172;	1,85;
BGIBMGA012533-TA	795	475	591	+	Unigene0005284	135	13	129	1	117	475,591;	13,129;
BGIBMGA006935-TA	4218	3907	3963	+	Unigene0005290	159	16	72	1	57	3907,3963;	16,72;
BGIBMGA009850-TA	2529	1474	1527	+	Unigene0005305	282	229	282	1	54	1474,1527;	229,282;
BGIBMGA002951-TA	183	32	175	+	Unigene0005306	267	23	166	1	144	32,175;	23,166;
BGIBMGA011404-TA	4554	25	311	+	Unigene0005309	288	1	287	1	287	25,311;	1,287;
BGIBMGA002419-TA	3921	517	662	+	Unigene0005314	231	73	218	1	146	517,662;	73,218;
BGIBMGA002476-TA	1326	124	194	+	Unigene0005320	201	97	167	1	71	124,194;	97,167;
BGIBMGA005479-TA	1134	740	785	+	Unigene0005354	258	62	107	1	46	740,785;	62,107;
BGIBMGA000217-TA	828	16	88	+	Unigene0005359	279	16	88	1	73	16,88;	16,88;
BGIBMGA001101-TA	1146	406	584	+	Unigene0005372	270	91	269	1	179	406,584;	91,269;
BGIBMGA011405-TA	2904	2267	2522	+	Unigene0005377	351	80	335	1	256	2267,2522;	80,335;
BGIBMGA014364-TA	3720	2946	2985	+	Unigene0005379	177	75	114	1	40	2946,2985;	75,114;
BGIBMGA005880-TA	2691	448	539	+	Unigene0005408	219	121	212	1	92	448,539;	121,212;
BGIBMGA008841-TA	1278	940	1097	+	Unigene0005411	234	73	230	1	158	940,1097;	73,230;
BGIBMGA008758-TA	1671	1019	1109	+	Unigene0005428	258	152	242	1	91	1019,1109;	152,242;
BGIBMGA010590-TA	792	544	641	+	Unigene0005431	237	1	98	1	98	544,641;	1,98;
BGIBMGA012783-TA	2334	1333	1484	+	Unigene0005436	195	28	179	1	152	1333,1484;	28,179;
BGIBMGA005748-TA	1344	691	746	+	Unigene0005446	144	61	116	1	56	691,746;	61,116;
BGIBMGA010925-TA	1674	1453	1559	+	Unigene0005447	222	109	215	1	107	1453,1559;	109,215;
BGIBMGA014422-TA	4827	1388	1562	+	Unigene0005483	285	101	275	1	175	1388,1562;	101,275;
BGIBMGA003346-TA	579	244	521	+	Unigene0005484	300	64	299	2	181	244,362;460,521;	64,182;238,299;
BGIBMGA008141-TA	1458	235	272	+	Unigene0005489	207	118	155	1	38	235,272;	118,155;
BGIBMGA013770-TA	879	253	407	+	Unigene0005504	183	19	173	1	155	253,407;	19,173;
BGIBMGA009172-TA	11367	8414	8583	+	Unigene0005520	207	38	207	1	170	8414,8583;	38,207;
BGIBMGA004359-TA	1059	862	935	+	Unigene0005522	270	7	80	1	74	862,935;	7,80;
BGIBMGA008524-TA	1776	1333	1493	+	Unigene0005529	258	58	218	1	161	1333,1493;	58,218;
BGIBMGA012338-TA	6558	5320	5447	+	Unigene0005545	297	136	263	1	128	5320,5447;	136,263;
BGIBMGA004760-TA	591	469	539	+	Unigene0005547	237	106	176	1	71	469,539;	106,176;
BGIBMGA006374-TA	2274	1358	1515	+	Unigene0005549	159	2	159	1	158	1358,1515;	2,159;
BGIBMGA014150-TA	3273	706	758	+	Unigene0005551	267	181	233	1	53	706,758;	181,233;
BGIBMGA004625-TA	2475	556	671	+	Unigene0005583	177	37	152	1	116	556,671;	37,152;
BGIBMGA007384-TA	1854	700	806	+	Unigene0005594	537	421	527	1	107	700,806;	421,527;
BGIBMGA011082-TA	3567	2085	2372	+	Unigene0005595	318	21	308	1	288	2085,2372;	21,308;
BGIBMGA007216-TA	900	390	438	+	Unigene0005604	201	42	90	1	49	390,438;	42,90;
BGIBMGA006266-TA	1239	265	362	+	Unigene0005605	228	67	164	1	98	265,362;	67,164;
BGIBMGA013380-TA	10737	10621	10697	+	Unigene0005614	108	7	83	1	77	10621,10697;	7,83;
BGIBMGA011404-TA	4554	3685	3839	+	Unigene0005640	249	1	155	1	155	3685,3839;	1,155;
BGIBMGA011528-TA	2583	1303	1571	+	Unigene0005650	303	31	299	1	269	1303,1571;	31,299;
BGIBMGA004378-TA	1038	211	434	+	Unigene0005659	270	43	266	1	224	211,434;	43,266;
BGIBMGA008023-TA	5883	2527	2702	+	Unigene0005662	216	40	215	1	176	2527,2702;	40,215;
BGIBMGA007677-TA	789	562	668	+	Unigene0005676	150	4	110	1	107	562,668;	4,110;
BGIBMGA005812-TA	1374	949	986	+	Unigene0005681	207	79	116	1	38	949,986;	79,116;
BGIBMGA010503-TA	1740	1155	1214	+	Unigene0005697	153	75	134	1	60	1155,1214;	75,134;
BGIBMGA010499-TA	2232	694	914	+	Unigene0005712	255	31	251	1	221	694,914;	31,251;
BGIBMGA000472-TA	1773	1372	1497	+	Unigene0005722	246	1	126	1	126	1372,1497;	1,126;
BGIBMGA008378-TA	4017	3299	3455	+	Unigene0005761	267	47	203	1	157	3299,3455;	47,203;
BGIBMGA006313-TA	1980	736	821	+	Unigene0005775	279	43	128	1	86	736,821;	43,128;
BGIBMGA006999-TA	8244	2623	2717	+	Unigene0005779	201	94	188	1	95	2623,2717;	94,188;
BGIBMGA006550-TA	537	43	98	+	Unigene0005804	216	4	59	1	56	43,98;	4,59;
BGIBMGA007117-TA	3279	2095	2222	+	Unigene0005810	270	7	134	1	128	2095,2222;	7,134;
BGIBMGA007893-TA	13080	10294	10460	+	Unigene0005815	273	7	173	1	167	10294,10460;	7,173;
BGIBMGA001832-TA	3420	655	689	+	Unigene0005817	234	193	227	1	35	655,689;	193,227;
BGIBMGA001424-TA	339	1	213	+	Unigene0005818	219	1	213	1	213	1,213;	1,213;
BGIBMGA012021-TA	8271	787	851	+	Unigene0005819	282	4	68	1	65	787,851;	4,68;
BGIBMGA007548-TA	681	245	376	+	Unigene0005833	303	170	301	1	132	245,376;	170,301;
BGIBMGA008099-TA	162	1	117	+	Unigene0005850	117	1	117	1	117	1,117;	1,117;
BGIBMGA008782-TA	1788	1483	1556	+	Unigene0005862	336	247	320	1	74	1483,1556;	247,320;
BGIBMGA014365-TA	3702	184	335	+	Unigene0005864	207	55	206	1	152	184,335;	55,206;
BGIBMGA003532-TA	3147	2570	2628	-	Unigene0005872	186	124	182	1	59	2570,2628;	182,124;
BGIBMGA006460-TA	744	4	77	+	Unigene0005896	174	1	74	1	74	4,77;	1,74;
BGIBMGA008839-TA	1464	823	926	+	Unigene0005910	408	301	404	1	104	823,926;	301,404;
BGIBMGA011082-TA	3567	97	206	+	Unigene0005920	207	94	203	1	110	97,206;	94,203;
BGIBMGA000964-TA	5865	4327	4557	+	Unigene0005926	231	1	231	1	231	4327,4557;	1,231;
BGIBMGA000509-TA	2667	37	194	+	Unigene0005934	159	1	152	1	152	37,194;	1,152;
BGIBMGA003680-TA	1122	649	695	+	Unigene0005960	198	85	131	1	47	649,695;	85,131;
BGIBMGA011405-TA	2904	1762	1844	+	Unigene0005986	270	1	83	1	83	1762,1844;	1,83;
BGIBMGA008105-TA	1932	929	1121	+	Unigene0006005	210	14	206	1	193	929,1121;	14,206;
BGIBMGA009016-TA	438	13	116	+	Unigene0006013	216	13	116	1	104	13,116;	13,116;
BGIBMGA001293-TA	1935	307	539	+	Unigene0006039	255	13	245	1	233	307,539;	13,245;
BGIBMGA005242-TA	429	24	75	+	Unigene0006045	279	192	243	1	52	24,75;	192,243;
BGIBMGA013573-TA	5349	940	1004	+	Unigene0006047	276	208	272	1	65	940,1004;	208,272;
BGIBMGA006313-TA	1980	1066	1148	+	Unigene0006081	210	58	140	1	83	1066,1148;	58,140;
BGIBMGA014365-TA	3702	701	906	+	Unigene0006084	207	2	207	1	206	701,906;	2,207;
BGIBMGA013982-TA	216	155	191	+	Unigene0006088	108	21	57	1	37	155,191;	21,57;
BGIBMGA012041-TA	1395	511	837	+	Unigene0006111	339	13	339	1	327	511,837;	13,339;
BGIBMGA009749-TA	7404	2398	2574	+	Unigene0006122	198	10	198	2	134	2398,2468;2512,2574;	10,80;136,198;
BGIBMGA013573-TA	5349	5170	5253	+	Unigene0006123	240	1	84	1	84	5170,5253;	1,84;
BGIBMGA006935-TA	4218	2356	2468	+	Unigene0006134	240	124	236	1	113	2356,2468;	124,236;
BGIBMGA008924-TA	6405	2698	2744	+	Unigene0006139	219	1	47	1	47	2698,2744;	1,47;
BGIBMGA010070-TA	1413	907	981	+	Unigene0006155	234	160	234	1	75	907,981;	160,234;
BGIBMGA002054-TA	678	393	470	+	Unigene0006176	303	111	188	1	78	393,470;	111,188;
BGIBMGA006922-TA	1971	1120	1484	+	Unigene0006178	441	67	431	1	365	1120,1484;	67,431;
BGIBMGA003180-TA	1119	823	1025	+	Unigene0006179	249	1	203	1	203	823,1025;	1,203;
BGIBMGA012706-TA	2148	1003	1100	+	Unigene0006180	198	100	197	1	98	1003,1100;	100,197;
BGIBMGA000225-TA	375	142	308	+	Unigene0006182	249	28	194	1	167	142,308;	28,194;
BGIBMGA007645-TA	483	312	480	+	Unigene0006192	219	51	219	1	169	312,480;	51,219;
BGIBMGA003815-TA	1233	1105	1166	+	Unigene0006207	123	7	68	1	62	1105,1166;	7,68;
BGIBMGA008856-TA	1821	343	506	+	Unigene0006210	204	16	179	1	164	343,506;	16,179;
BGIBMGA002731-TA	1833	156	287	+	Unigene0006239	180	42	176	1	135	156,287;	42,176;
BGIBMGA008709-TA	1656	52	172	+	Unigene0006241	186	64	184	1	121	52,172;	64,184;
BGIBMGA000163-TA	432	1	143	+	Unigene0006247	261	118	260	1	143	1,143;	118,260;
BGIBMGA008036-TA	948	572	647	+	Unigene0006251	303	116	191	1	76	572,647;	116,191;
BGIBMGA012339-TA	6021	1707	1761	+	Unigene0006280	201	147	201	1	55	1707,1761;	147,201;
BGIBMGA011811-TA	639	523	594	+	Unigene0006281	216	1	72	1	72	523,594;	1,72;
BGIBMGA013531-TA	14622	11070	11234	+	Unigene0006284	261	9	173	1	165	11070,11234;	9,173;
BGIBMGA010216-TA	1509	1339	1407	+	Unigene0006303	195	34	102	1	69	1339,1407;	34,102;
BGIBMGA012189-TA	1506	1432	1474	+	Unigene0006349	201	10	52	1	43	1432,1474;	10,52;
BGIBMGA007059-TA	1305	316	525	+	Unigene0006354	222	13	222	1	210	316,525;	13,222;
BGIBMGA004361-TA	1521	511	600	+	Unigene0006373	234	145	234	1	90	511,600;	145,234;
BGIBMGA010850-TA	2118	958	1128	+	Unigene0006378	207	37	207	1	171	958,1128;	37,207;
BGIBMGA005350-TA	1623	199	308	+	Unigene0006392	237	127	236	1	110	199,308;	127,236;
BGIBMGA010560-TA	3525	1720	1895	+	Unigene0006427	285	70	245	1	176	1720,1895;	70,245;
BGIBMGA001390-TA	3537	2590	2702	+	Unigene0006445	228	115	227	1	113	2590,2702;	115,227;
BGIBMGA006066-TA	2313	595	890	+	Unigene0006450	303	1	296	1	296	595,890;	1,296;
BGIBMGA008364-TA	1620	858	989	+	Unigene0006475	147	12	143	1	132	858,989;	12,143;
BGIBMGA013926-TA	1191	943	1082	+	Unigene0006484	207	25	164	1	140	943,1082;	25,164;
BGIBMGA011590-TA	2715	2287	2543	+	Unigene0006500	360	103	359	1	257	2287,2543;	103,359;
BGIBMGA011141-TA	969	199	341	+	Unigene0006505	210	61	203	1	143	199,341;	61,203;
BGIBMGA010267-TA	1959	766	869	+	Unigene0006510	207	28	131	1	104	766,869;	28,131;
BGIBMGA009913-TA	387	311	381	+	Unigene0006514	174	104	174	1	71	311,381;	104,174;
BGIBMGA000858-TA	4068	2245	2402	+	Unigene0006517	222	31	188	1	158	2245,2402;	31,188;
BGIBMGA009784-TA	231	55	116	+	Unigene0006520	225	40	101	1	62	55,116;	40,101;
BGIBMGA004713-TA	2802	37	105	+	Unigene0006522	201	1	69	1	69	37,105;	1,69;
BGIBMGA014139-TA	1848	179	365	+	Unigene0006531	216	20	206	1	187	179,365;	20,206;
BGIBMGA001859-TA	12462	11926	12117	+	Unigene0006545	219	1	192	1	192	11926,12117;	1,192;
BGIBMGA006982-TA	1602	751	893	+	Unigene0006550	270	88	230	1	143	751,893;	88,230;
BGIBMGA014071-TA	444	259	430	+	Unigene0006555	228	7	178	1	172	259,430;	7,178;
BGIBMGA008743-TA	2205	778	911	+	Unigene0006564	252	94	227	1	134	778,911;	94,227;
BGIBMGA010856-TA	354	121	248	+	Unigene0006566	261	49	176	1	128	121,248;	49,176;
BGIBMGA003044-TA	6252	3388	3644	+	Unigene0006581	279	1	257	1	257	3388,3644;	1,257;
BGIBMGA006179-TA	2142	508	572	+	Unigene0006597	237	34	98	1	65	508,572;	34,98;
BGIBMGA010165-TA	5907	850	944	+	Unigene0006613	210	22	116	1	95	850,944;	22,116;
BGIBMGA009040-TA	519	365	458	+	Unigene0006643	219	35	128	1	94	365,458;	35,128;
BGIBMGA010982-TA	1152	346	458	+	Unigene0006658	222	100	212	1	113	346,458;	100,212;
BGIBMGA013382-TA	1743	1	219	+	Unigene0006661	216	1	216	1	216	1,219;	1,216;
BGIBMGA006179-TA	2142	1544	1655	+	Unigene0006666	261	2	113	1	112	1544,1655;	2,113;
BGIBMGA005049-TA	3732	13	431	+	Unigene0006667	612	13	449	2	325	13,209;304,431;	13,209;322,449;
BGIBMGA002656-TA	3345	3112	3207	+	Unigene0006669	309	214	309	1	96	3112,3207;	214,309;
BGIBMGA012202-TA	1071	260	551	+	Unigene0006670	513	212	503	1	292	260,551;	212,503;
BGIBMGA011198-TA	3429	1924	2087	+	Unigene0006672	264	94	257	1	164	1924,2087;	94,257;
BGIBMGA003519-TA	981	262	389	+	Unigene0006678	186	40	167	1	128	262,389;	40,167;
BGIBMGA003519-TA	981	43	143	+	Unigene0006679	210	10	110	1	101	43,143;	10,110;
BGIBMGA006843-TA	2988	241	1869	+	Unigene0006687	2037	4	1872	3	1044	241,1094;1117,1229;1793,1869;	4,857;1132,1244;1796,1872;
BGIBMGA001472-TA	3111	2578	2798	+	Unigene0006696	834	523	743	1	221	2578,2798;	523,743;
BGIBMGA008124-TA	2106	399	713	+	Unigene0006702	399	54	368	1	315	399,713;	54,368;
BGIBMGA008124-TA	2106	387	713	+	Unigene0006703	369	9	338	1	330	387,713;	9,338;
BGIBMGA013460-TA	966	91	147	+	Unigene0006705	486	1	57	1	57	91,147;	1,57;
BGIBMGA006698-TA	786	125	750	+	Unigene0006707	870	125	864	2	210	125,230;647,750;	125,230;761,864;
BGIBMGA005062-TA	1374	1	114	+	Unigene0006710	516	394	507	1	114	1,114;	394,507;
BGIBMGA001707-TA	1230	1	488	+	Unigene0006712	618	1	614	2	451	1,137;175,488;	1,137;301,614;
BGIBMGA010339-TA	2061	1342	1898	+	Unigene0006716	606	1	473	2	472	1342,1449;1535,1898;	1,108;110,473;
BGIBMGA008951-TA	993	283	966	+	Unigene0006724	894	187	870	1	684	283,966;	187,870;
BGIBMGA009262-TA	543	21	77	+	Unigene0006727	474	39	95	1	57	21,77;	39,95;
BGIBMGA010372-TA	8373	229	497	+	Unigene0006735	459	175	443	1	269	229,497;	175,443;
BGIBMGA008100-TA	372	1	365	+	Unigene0006740	369	1	365	1	365	1,365;	1,365;
BGIBMGA002929-TA	660	139	591	+	Unigene0006748	972	217	669	2	323	139,260;391,591;	217,338;469,669;
BGIBMGA008856-TA	1821	1624	1809	+	Unigene0006749	1776	226	411	1	186	1624,1809;	226,411;
BGIBMGA009999-TA	1317	238	441	+	Unigene0006755	288	85	288	1	204	238,441;	85,288;
BGIBMGA006461-TA	4998	3634	3775	+	Unigene0006757	444	229	370	1	142	3634,3775;	229,370;
BGIBMGA011336-TA	1272	871	959	+	Unigene0006759	651	202	290	1	89	871,959;	202,290;
BGIBMGA006492-TA	810	1	362	+	Unigene0006767	828	1	362	1	362	1,362;	1,362;
BGIBMGA014210-TA	378	39	122	+	Unigene0006770	213	6	89	1	84	39,122;	6,89;
BGIBMGA001483-TA	420	241	335	+	Unigene0006781	204	70	164	1	95	241,335;	70,164;
BGIBMGA005584-TA	1383	1291	1361	+	Unigene0006783	111	22	92	1	71	1291,1361;	22,92;
BGIBMGA000372-TA	171	37	134	-	Unigene0006810	426	289	386	1	98	37,134;	386,289;
BGIBMGA012177-TA	660	353	470	+	Unigene0006813	1095	779	896	1	118	353,470;	779,896;
BGIBMGA001290-TA	1080	148	209	+	Unigene0006815	309	4	65	1	62	148,209;	4,65;
BGIBMGA001130-TA	1062	59	998	+	Unigene0006826	1239	59	1052	2	646	59,254;552,998;	59,254;603,1052;
BGIBMGA005371-TA	453	69	138	-	Unigene0006827	234	1	70	1	70	69,138;	70,1;
BGIBMGA014274-TA	1629	1150	1248	+	Unigene0006829	465	271	369	1	99	1150,1248;	271,369;
BGIBMGA005390-TA	654	1	270	+	Unigene0006830	396	127	396	1	270	1,270;	127,396;
BGIBMGA005699-TA	501	49	173	+	Unigene0006832	306	49	173	1	125	49,173;	49,173;
BGIBMGA010628-TA	7083	5233	6044	+	Unigene0006833	819	1	812	2	637	5233,5312;5488,6044;	1,80;256,812;
BGIBMGA002818-TA	1389	55	1373	+	Unigene0006840	1458	1	1319	2	1047	55,725;998,1373;	1,671;944,1319;
BGIBMGA012525-TA	4326	1037	1088	+	Unigene0006848	360	248	299	1	52	1037,1088;	248,299;
BGIBMGA012163-TA	2094	1351	1983	+	Unigene0006856	738	1	642	2	412	1351,1628;1850,1983;	1,278;509,642;
BGIBMGA008124-TA	2106	1945	2039	+	Unigene0006858	420	4	98	1	95	1945,2039;	4,98;
BGIBMGA000715-TA	1275	100	1248	+	Unigene0006874	1263	190	1239	2	1052	100,191;289,1248;	190,281;280,1239;
BGIBMGA014268-TA	855	748	781	+	Unigene0006882	327	247	280	1	34	748,781;	247,280;
BGIBMGA007516-TA	1389	382	606	+	Unigene0006884	225	1	225	1	225	382,606;	1,225;
BGIBMGA013629-TA	1575	97	1191	+	Unigene0006886	1566	97	1188	2	533	97,566;1129,1191;	97,566;1126,1188;
BGIBMGA012793-TA	198	76	182	+	Unigene0006887	192	1	107	1	107	76,182;	1,107;
BGIBMGA003865-TA	486	256	340	+	Unigene0006891	456	238	322	1	85	256,340;	238,322;
BGIBMGA001004-TA	1524	568	1337	+	Unigene0006895	1038	85	860	3	297	568,638;766,950;1297,1337;	85,155;289,473;820,860;
BGIBMGA008124-TA	2106	724	851	+	Unigene0006913	375	1	128	1	128	724,851;	1,128;
BGIBMGA007867-TA	1647	62	1448	+	Unigene0006916	1623	65	1454	3	974	62,185;217,455;838,1448;	65,188;232,470;844,1454;
BGIBMGA007914-TA	2250	475	959	+	Unigene0006929	504	10	494	2	329	475,525;682,959;	10,60;217,494;
BGIBMGA006415-TA	1539	874	1424	+	Unigene0006933	1422	733	1313	2	126	874,928;1354,1424;	733,787;1243,1313;
BGIBMGA001219-TA	1032	586	671	+	Unigene0006935	624	202	287	1	86	586,671;	202,287;
BGIBMGA005177-TA	1953	339	369	-	Unigene0006943	306	108	138	1	31	339,369;	138,108;
BGIBMGA010123-TA	171	115	168	+	Unigene0006953	339	70	123	1	54	115,168;	70,123;
BGIBMGA002239-TA	1878	1311	1805	+	Unigene0006954	576	12	506	1	495	1311,1805;	12,506;
BGIBMGA005561-TA	8526	115	263	+	Unigene0006955	840	331	479	1	149	115,263;	331,479;
BGIBMGA013700-TA	1119	1060	1094	+	Unigene0006958	327	46	80	1	35	1060,1094;	46,80;
BGIBMGA006581-TA	2736	2559	2609	+	Unigene0006960	213	42	92	1	51	2559,2609;	42,92;
BGIBMGA008407-TA	8373	8221	8369	+	Unigene0006961	183	34	182	1	149	8221,8369;	34,182;
BGIBMGA005856-TA	1116	91	481	+	Unigene0006973	411	13	403	1	391	91,481;	13,403;
BGIBMGA001297-TA	1569	196	296	+	Unigene0006981	255	154	254	1	101	196,296;	154,254;
BGIBMGA010834-TA	684	193	284	+	Unigene0006983	225	70	161	1	92	193,284;	70,161;
BGIBMGA006585-TA	591	433	506	+	Unigene0006986	291	154	227	1	74	433,506;	154,227;
BGIBMGA002616-TA	1317	836	890	+	Unigene0006996	192	35	89	1	55	836,890;	35,89;
BGIBMGA006367-TA	9072	1810	1931	+	Unigene0006999	147	22	143	1	122	1810,1931;	22,143;
BGIBMGA006197-TA	897	499	650	+	Unigene0007008	1242	634	785	1	152	499,650;	634,785;
BGIBMGA010061-TA	600	405	479	+	Unigene0007010	237	45	119	1	75	405,479;	45,119;
BGIBMGA008232-TA	1335	1219	1262	+	Unigene0007032	1365	1282	1325	1	44	1219,1262;	1282,1325;
BGIBMGA013084-TA	1584	916	1568	+	Unigene0007035	846	166	833	2	200	916,984;1438,1568;	166,234;703,833;
BGIBMGA008856-TA	1821	1363	1463	+	Unigene0007039	321	70	170	1	101	1363,1463;	70,170;
BGIBMGA011982-TA	12990	3228	3426	+	Unigene0007056	213	9	207	1	199	3228,3426;	9,207;
BGIBMGA012183-TA	3864	3443	3530	+	Unigene0007079	597	227	314	1	88	3443,3530;	227,314;
BGIBMGA004523-TA	2970	2104	2289	+	Unigene0007082	228	4	192	1	189	2104,2289;	4,192;
BGIBMGA009466-TA	2772	2355	2508	+	Unigene0007088	210	21	156	2	90	2355,2402;2467,2508;	21,68;115,156;
BGIBMGA002070-TA	2634	2077	2109	+	Unigene0007137	204	172	204	1	33	2077,2109;	172,204;
BGIBMGA014247-TA	624	154	341	+	Unigene0007141	210	4	191	1	188	154,341;	4,191;
BGIBMGA013255-TA	1119	16	1116	+	Unigene0007168	1116	16	1116	1	1101	16,1116;	16,1116;
BGIBMGA011625-TA	3657	1867	3579	+	Unigene0007172	2460	637	2418	3	393	1867,1964;2870,2990;3406,3579;	637,734;1700,1820;2245,2418;
BGIBMGA012463-TA	327	46	290	+	Unigene0007183	540	232	476	1	245	46,290;	232,476;
BGIBMGA012027-TA	2625	184	2450	+	Unigene0007189	2478	154	2336	3	606	184,230;487,566;1972,2450;	154,200;313,392;1858,2336;
BGIBMGA004873-TA	1722	877	1091	+	Unigene0007203	333	1	317	2	153	877,934;997,1091;	1,58;223,317;
BGIBMGA011626-TA	4629	3034	3132	+	Unigene0007204	678	580	678	1	99	3034,3132;	580,678;
BGIBMGA013276-TA	1338	991	1094	+	Unigene0007210	195	58	161	1	104	991,1094;	58,161;
BGIBMGA005136-TA	858	532	602	+	Unigene0007211	324	7	77	1	71	532,602;	7,77;
BGIBMGA000329-TA	1029	514	671	+	Unigene0007217	261	58	215	1	158	514,671;	58,215;
BGIBMGA014617-TA	519	1	133	+	Unigene0007230	387	250	382	1	133	1,133;	250,382;
BGIBMGA007041-TA	1902	379	1679	+	Unigene0007231	1770	385	1688	2	941	379,485;846,1679;	385,491;855,1688;
BGIBMGA009193-TA	1410	817	1239	+	Unigene0007235	1362	931	1353	1	423	817,1239;	931,1353;
BGIBMGA010382-TA	2214	109	857	+	Unigene0007238	1008	139	644	2	416	109,315;649,857;	139,345;436,644;
BGIBMGA001808-TA	2040	812	893	+	Unigene0007240	435	149	230	1	82	812,893;	149,230;
BGIBMGA012525-TA	4326	613	779	+	Unigene0007241	252	67	233	1	167	613,779;	67,233;
BGIBMGA007858-TA	192	70	114	+	Unigene0007242	297	73	117	1	45	70,114;	73,117;
BGIBMGA010919-TA	861	602	656	+	Unigene0007257	780	536	590	1	55	602,656;	536,590;
BGIBMGA011476-TA	1758	163	215	+	Unigene0007258	1278	160	212	1	53	163,215;	160,212;
BGIBMGA013918-TA	627	112	404	+	Unigene0007259	420	112	404	1	293	112,404;	112,404;
BGIBMGA003044-TA	6252	5676	5900	+	Unigene0007260	306	78	302	1	225	5676,5900;	78,302;
BGIBMGA009269-TA	3801	3193	3239	+	Unigene0007261	561	301	347	1	47	3193,3239;	301,347;
BGIBMGA011924-TA	2172	1171	1580	+	Unigene0007269	2070	1204	1622	2	213	1171,1341;1539,1580;	1204,1374;1581,1622;
BGIBMGA008181-TA	1218	1117	1166	+	Unigene0007270	636	529	578	1	50	1117,1166;	529,578;
BGIBMGA011343-TA	4920	4693	4862	+	Unigene0007271	225	10	179	1	170	4693,4862;	10,179;
BGIBMGA012664-TA	507	10	157	+	Unigene0007274	438	1	148	1	148	10,157;	1,148;
BGIBMGA007486-TA	633	67	120	+	Unigene0007275	582	16	69	1	54	67,120;	16,69;
BGIBMGA007486-TA	633	67	120	+	Unigene0007276	3171	2605	2658	1	54	67,120;	2605,2658;
BGIBMGA007034-TA	1683	27	656	+	Unigene0007279	630	3	629	1	627	27,656;	3,629;
BGIBMGA007034-TA	1683	694	1367	+	Unigene0007280	795	40	755	2	511	694,1118;1282,1367;	40,464;670,755;
BGIBMGA001364-TA	2406	328	469	+	Unigene0007288	444	301	442	1	142	328,469;	301,442;
BGIBMGA010409-TA	510	175	507	+	Unigene0007292	507	175	507	1	333	175,507;	175,507;
BGIBMGA002375-TA	2019	505	1949	+	Unigene0007293	1524	1	1442	1	1442	505,1949;	1,1442;
BGIBMGA001547-TA	4044	1	182	+	Unigene0007302	255	64	245	1	182	1,182;	64,245;
BGIBMGA004349-TA	786	76	572	+	Unigene0007304	1020	13	512	1	500	76,572;	13,512;
BGIBMGA002502-TA	12822	12511	12815	+	Unigene0007305	447	22	326	1	305	12511,12815;	22,326;
BGIBMGA009018-TA	1710	1	1559	+	Unigene0007306	1779	73	1631	3	1067	1,401;673,913;1135,1559;	73,473;745,985;1207,1631;
BGIBMGA007975-TA	1821	18	473	+	Unigene0007307	915	144	602	1	459	18,473;	144,602;
BGIBMGA007975-TA	1821	18	473	+	Unigene0007308	915	144	602	1	459	18,473;	144,602;
BGIBMGA009989-TA	2259	61	206	+	Unigene0007314	231	1	146	1	146	61,206;	1,146;
BGIBMGA002247-TA	2778	2419	2606	+	Unigene0007315	327	136	323	1	188	2419,2606;	136,323;
BGIBMGA000792-TA	3855	1732	1992	+	Unigene0007317	345	1	261	1	261	1732,1992;	1,261;
BGIBMGA007656-TA	417	1	392	+	Unigene0007318	489	1	467	2	384	1,198;210,392;	1,198;282,467;
BGIBMGA007372-TA	1839	322	657	+	Unigene0007320	729	91	378	2	172	322,359;524,657;	91,128;245,378;
BGIBMGA009172-TA	11367	5323	5414	+	Unigene0007325	450	136	227	1	92	5323,5414;	136,227;
BGIBMGA000374-TA	2025	325	1391	+	Unigene0007333	1707	559	1622	1	1064	325,1391;	559,1622;
BGIBMGA000691-TA	3774	3289	3380	+	Unigene0007336	978	670	761	1	92	3289,3380;	670,761;
BGIBMGA004893-TA	738	71	281	+	Unigene0007344	258	32	242	1	211	71,281;	32,242;
BGIBMGA008516-TA	1431	253	1316	+	Unigene0007349	1734	292	1634	2	780	253,286;571,1316;	292,325;889,1634;
BGIBMGA008516-TA	1431	253	1316	+	Unigene0007351	1698	292	1601	2	780	253,286;571,1316;	292,325;856,1601;
BGIBMGA008516-TA	1431	253	1316	+	Unigene0007353	1731	292	1634	2	780	253,286;571,1316;	292,325;889,1634;
BGIBMGA002921-TA	3030	2491	2891	+	Unigene0007354	645	127	527	1	401	2491,2891;	127,527;
BGIBMGA013171-TA	1284	31	1193	+	Unigene0007355	1173	34	1142	3	909	31,626;652,761;991,1193;	34,629;685,794;940,1142;
BGIBMGA013171-TA	1284	395	1193	+	Unigene0007356	870	11	839	3	545	395,626;652,761;991,1193;	11,242;298,407;637,839;
BGIBMGA013171-TA	1284	395	1193	+	Unigene0007357	786	11	755	3	545	395,626;652,761;991,1193;	11,242;298,407;553,755;
BGIBMGA005357-TA	1071	61	710	+	Unigene0007361	897	217	866	1	650	61,710;	217,866;
BGIBMGA014528-TA	1221	22	305	+	Unigene0007363	369	1	284	1	284	22,305;	1,284;
BGIBMGA007744-TA	222	1	143	+	Unigene0007367	570	424	566	1	143	1,143;	424,566;
BGIBMGA005686-TA	4797	3373	3730	+	Unigene0007369	459	150	459	2	161	3373,3472;3671,3730;	150,249;399,459;
BGIBMGA014521-TA	2211	374	573	+	Unigene0007383	231	32	231	1	200	374,573;	32,231;
BGIBMGA002662-TA	645	355	620	+	Unigene0007387	405	115	380	1	266	355,620;	115,380;
BGIBMGA009132-TA	1344	1	672	+	Unigene0007393	672	1	672	1	672	1,672;	1,672;
BGIBMGA009132-TA	1344	1	672	+	Unigene0007394	690	1	690	2	599	1,95;169,672;	1,95;187,690;
BGIBMGA009132-TA	1344	1	672	+	Unigene0007395	690	1	690	2	599	1,95;169,672;	1,95;187,690;
BGIBMGA009132-TA	1344	1	1341	+	Unigene0007396	1359	1	1359	2	1268	1,95;169,1341;	1,95;187,1359;
BGIBMGA009132-TA	1344	1	1329	+	Unigene0007397	1344	1	1329	1	1329	1,1329;	1,1329;
BGIBMGA009132-TA	1344	1	1329	+	Unigene0007398	1362	1	1347	2	1256	1,95;169,1329;	1,95;187,1347;
BGIBMGA009132-TA	1344	1	1329	+	Unigene0007399	1362	1	1347	2	1256	1,95;169,1329;	1,95;187,1347;
BGIBMGA009132-TA	1344	1	1341	+	Unigene0007400	1341	1	1341	1	1341	1,1341;	1,1341;
BGIBMGA010471-TA	40530	22249	22337	+	Unigene0007408	285	169	257	1	89	22249,22337;	169,257;
BGIBMGA001817-TA	1869	16	77	+	Unigene0007412	471	34	95	1	62	16,77;	34,95;
BGIBMGA009879-TA	927	1	366	+	Unigene0007416	531	157	531	1	375	1,366;	157,531;
BGIBMGA002952-TA	5088	3772	4121	+	Unigene0007417	402	4	353	1	350	3772,4121;	4,353;
BGIBMGA013450-TA	1803	1036	1596	+	Unigene0007418	819	109	669	1	561	1036,1596;	109,669;
BGIBMGA013450-TA	1803	823	1596	+	Unigene0007419	894	1	744	2	635	823,896;1036,1596;	1,74;184,744;
BGIBMGA013450-TA	1803	1036	1596	+	Unigene0007420	822	112	672	1	561	1036,1596;	112,672;
BGIBMGA006927-TA	3963	2419	2771	+	Unigene0007425	339	4	335	2	176	2419,2473;2651,2771;	4,58;215,335;
BGIBMGA006166-TA	2985	2599	2724	+	Unigene0007429	162	25	150	1	126	2599,2724;	25,150;
BGIBMGA006166-TA	2985	2599	2724	+	Unigene0007430	483	13	138	1	126	2599,2724;	13,138;
BGIBMGA006166-TA	2985	2599	2724	+	Unigene0007432	366	13	138	1	126	2599,2724;	13,138;
BGIBMGA002788-TA	975	238	972	+	Unigene0007434	1386	652	1386	1	735	238,972;	652,1386;
BGIBMGA002788-TA	975	238	889	+	Unigene0007435	1692	784	1435	1	652	238,889;	784,1435;
BGIBMGA010415-TA	5388	2855	3239	+	Unigene0007439	531	44	497	2	234	2855,2975;3127,3239;	44,164;385,497;
BGIBMGA001242-TA	1932	280	344	+	Unigene0007441	747	436	500	1	65	280,344;	436,500;
BGIBMGA005660-TA	1314	36	764	+	Unigene0007448	858	84	827	1	744	36,764;	84,827;
BGIBMGA003473-TA	3633	1537	1832	+	Unigene0007459	372	76	371	1	296	1537,1832;	76,371;
BGIBMGA007764-TA	1254	1114	1175	+	Unigene0007467	144	82	143	1	62	1114,1175;	82,143;
BGIBMGA002780-TA	1500	37	1286	+	Unigene0007469	1464	1	1358	2	1246	37,731;736,1286;	1,695;808,1358;
BGIBMGA006367-TA	9072	7880	7985	+	Unigene0007470	333	101	206	1	106	7880,7985;	101,206;
BGIBMGA003700-TA	4932	1021	1145	+	Unigene0007475	594	25	149	1	125	1021,1145;	25,149;
BGIBMGA007455-TA	1776	961	1146	+	Unigene0007477	243	19	204	1	186	961,1146;	19,204;
BGIBMGA007455-TA	1776	625	947	+	Unigene0007478	456	118	440	1	323	625,947;	118,440;
BGIBMGA010471-TA	40530	13654	13853	+	Unigene0007481	225	25	224	1	200	13654,13853;	25,224;
BGIBMGA010471-TA	40530	13030	13619	+	Unigene0007482	627	19	608	1	590	13030,13619;	19,608;
BGIBMGA003619-TA	276	1	137	+	Unigene0007483	636	331	467	1	137	1,137;	331,467;
BGIBMGA006552-TA	2055	65	1980	+	Unigene0007484	2097	92	2097	2	1915	65,378;380,1980;	92,405;497,2097;
BGIBMGA009650-TA	1335	1	1332	+	Unigene0007487	1344	1	1344	2	1228	1,424;529,1332;	1,424;541,1344;
BGIBMGA009620-TA	2430	472	558	+	Unigene0007494	183	88	174	1	87	472,558;	88,174;
BGIBMGA012484-TA	369	259	294	+	Unigene0007498	201	97	132	1	36	259,294;	97,132;
BGIBMGA007816-TA	1821	1	587	+	Unigene0007499	786	124	701	1	578	1,587;	124,701;
BGIBMGA007816-TA	1821	1	587	+	Unigene0007501	792	130	707	1	578	1,587;	130,707;
BGIBMGA012748-TA	480	1	470	+	Unigene0007502	954	199	668	1	470	1,470;	199,668;
BGIBMGA003029-TA	2433	670	734	+	Unigene0007514	201	22	86	1	65	670,734;	22,86;
BGIBMGA013812-TA	1686	411	515	+	Unigene0007515	222	24	128	1	105	411,515;	24,128;
BGIBMGA004086-TA	294	143	189	+	Unigene0007524	231	50	96	1	47	143,189;	50,96;
BGIBMGA011986-TA	1575	37	275	+	Unigene0007526	603	28	266	1	239	37,275;	28,266;
BGIBMGA009407-TA	3618	3343	3389	+	Unigene0007532	300	31	77	1	47	3343,3389;	31,77;
BGIBMGA003201-TA	1161	553	713	+	Unigene0007541	480	82	242	1	161	553,713;	82,242;
BGIBMGA003851-TA	1749	1078	1277	+	Unigene0007546	246	1	200	1	200	1078,1277;	1,200;
BGIBMGA003851-TA	1749	47	1277	+	Unigene0007547	1404	128	1358	1	1231	47,1277;	128,1358;
BGIBMGA001811-TA	1833	874	953	+	Unigene0007548	921	73	152	1	80	874,953;	73,152;
BGIBMGA005750-TA	1110	361	872	+	Unigene0007549	1620	763	1274	2	225	361,454;742,872;	763,856;1144,1274;
BGIBMGA007564-TA	2571	105	1584	+	Unigene0007550	1200	3	1200	4	986	105,894;931,1003;1227,1289;1525,1584;	3,792;844,916;1014,1076;1141,1200;
BGIBMGA007564-TA	2571	105	1584	+	Unigene0007551	1290	3	1290	5	1055	105,894;931,998;1042,1115;1227,1289;1525,1584;	3,792;844,911;922,995;1104,1166;1231,1290;
BGIBMGA007564-TA	2571	400	1584	+	Unigene0007552	903	1	903	4	691	400,894;931,1003;1227,1289;1525,1584;	1,495;547,619;717,779;844,903;
BGIBMGA001182-TA	3951	3130	3227	+	Unigene0007556	1818	1027	1124	1	98	3130,3227;	1027,1124;
BGIBMGA010750-TA	285	162	225	+	Unigene0007559	204	39	102	1	64	162,225;	39,102;
BGIBMGA004713-TA	2802	307	363	+	Unigene0007560	273	217	273	1	57	307,363;	217,273;
BGIBMGA009345-TA	2640	2455	2567	+	Unigene0007564	585	418	530	1	113	2455,2567;	418,530;
BGIBMGA009345-TA	2640	2455	2625	+	Unigene0007565	441	271	441	1	171	2455,2625;	271,441;
BGIBMGA003185-TA	3558	2803	2951	+	Unigene0007566	288	127	275	1	149	2803,2951;	127,275;
BGIBMGA012201-TA	240	1	158	+	Unigene0007570	171	1	158	1	158	1,158;	1,158;
BGIBMGA005474-TA	2670	346	569	+	Unigene0007573	603	274	497	1	224	346,569;	274,497;
BGIBMGA012712-TA	2028	32	77	+	Unigene0007577	348	20	65	1	46	32,77;	20,65;
BGIBMGA001383-TA	1071	240	677	+	Unigene0007579	1059	240	677	1	438	240,677;	240,677;
BGIBMGA010471-TA	40530	8512	8918	+	Unigene0007581	438	4	410	1	407	8512,8918;	4,410;
BGIBMGA011824-TA	543	397	446	+	Unigene0007583	225	94	143	1	50	397,446;	94,143;
BGIBMGA007808-TA	612	1	311	+	Unigene0007584	597	1	311	1	311	1,311;	1,311;
BGIBMGA008534-TA	1116	766	1030	+	Unigene0007586	285	1	265	1	265	766,1030;	1,265;
BGIBMGA008534-TA	1116	574	776	+	Unigene0007587	246	37	236	1	200	574,776;	37,236;
BGIBMGA007089-TA	3306	130	2459	+	Unigene0007593	2688	73	2252	3	1636	130,240;784,1703;1855,2459;	73,183;745,1664;1648,2252;
BGIBMGA003214-TA	2190	2014	2087	+	Unigene0007595	432	256	329	1	74	2014,2087;	256,329;
BGIBMGA012915-TA	4122	3018	3512	+	Unigene0007599	1062	498	992	2	371	3018,3176;3301,3512;	498,656;781,992;
BGIBMGA012915-TA	4122	1903	3512	+	Unigene0007600	2607	547	2540	4	720	1903,2046;2360,2564;3018,3176;3301,3512;	547,690;1010,1214;2046,2204;2329,2540;
BGIBMGA006313-TA	1980	723	785	+	Unigene0007607	261	6	68	1	63	723,785;	6,68;
BGIBMGA010406-TA	3021	1180	3002	+	Unigene0007614	3006	1087	2894	3	426	1180,1259;2350,2492;2800,3002;	1087,1166;2239,2381;2692,2894;
BGIBMGA011278-TA	2274	547	2226	+	Unigene0007616	1863	502	1863	5	668	547,674;725,890;1472,1544;1865,2105;2167,2226;	502,629;671,836;1127,1199;1502,1742;1804,1863;
BGIBMGA000240-TA	333	1	152	+	Unigene0007619	465	1	152	1	152	1,152;	1,152;
BGIBMGA009297-TA	4110	3667	3812	+	Unigene0007621	537	37	182	1	146	3667,3812;	37,182;
BGIBMGA000573-TA	792	76	701	+	Unigene0007626	1224	76	728	2	231	76,244;640,701;	76,244;667,728;
BGIBMGA005071-TA	12711	11719	12603	+	Unigene0007629	1098	112	1038	2	878	11719,11942;11950,12603;	112,335;385,1038;
BGIBMGA014285-TA	192	70	162	+	Unigene0007631	186	70	162	1	93	70,162;	70,162;
BGIBMGA000976-TA	4398	1	3306	+	Unigene0007634	1623	1	1623	3	1189	1,859;2531,2770;3211,3306;	1,853;854,1093;1528,1623;
BGIBMGA012868-TA	474	157	465	+	Unigene0007638	399	88	396	1	309	157,465;	88,396;
BGIBMGA003627-TA	543	100	540	+	Unigene0007639	525	85	525	1	441	100,540;	85,525;
BGIBMGA011888-TA	1638	1144	1271	+	Unigene0007644	258	130	257	1	128	1144,1271;	130,257;
BGIBMGA003744-TA	1152	4	1110	+	Unigene0007647	1668	382	1611	2	827	4,641;922,1110;	382,1019;1423,1611;
BGIBMGA003744-TA	1152	4	1110	+	Unigene0007648	1674	388	1617	2	827	4,641;922,1110;	388,1025;1429,1617;
BGIBMGA012483-TA	3567	2690	3467	+	Unigene0007660	966	104	875	1	772	2690,3467;	104,875;
BGIBMGA006551-TA	4710	344	4052	+	Unigene0007661	4308	500	4280	8	2228	344,503;534,1418;1617,1901;2030,2072;2218,2462;2717,3105;3775,3858;3928,4052;	500,659;666,1550;1749,2036;2165,2207;2365,2609;2873,3261;3946,4029;4147,4280;
BGIBMGA010124-TA	3021	2728	2825	+	Unigene0007669	156	25	122	1	98	2728,2825;	25,122;
BGIBMGA001650-TA	1707	784	833	+	Unigene0007672	438	55	104	1	50	784,833;	55,104;
BGIBMGA001508-TA	990	283	378	+	Unigene0007676	996	274	369	1	96	283,378;	274,369;
BGIBMGA007443-TA	657	319	609	+	Unigene0007679	306	1	306	2	190	319,368;470,609;	1,50;167,306;
BGIBMGA002139-TA	720	52	539	+	Unigene0007685	1485	496	1295	2	355	52,305;439,539;	496,749;1195,1295;
BGIBMGA003044-TA	6252	4429	4751	+	Unigene0007686	582	7	329	1	323	4429,4751;	7,329;
BGIBMGA007449-TA	1086	1	1046	+	Unigene0007693	1236	172	1223	2	976	1,794;871,1046;	172,971;1048,1223;
BGIBMGA012498-TA	720	1	516	+	Unigene0007694	513	1	513	1	513	1,516;	1,513;
BGIBMGA012492-TA	1191	1	1187	+	Unigene0007695	1059	1	1058	2	1062	1,585;711,1187;	1,585;582,1058;
BGIBMGA012492-TA	1191	1	1187	+	Unigene0007696	1059	1	1058	2	1062	1,585;711,1187;	1,585;582,1058;
BGIBMGA001390-TA	3537	2306	2417	+	Unigene0007701	258	71	182	1	112	2306,2417;	71,182;
BGIBMGA010761-TA	1800	415	461	+	Unigene0007704	273	184	230	1	47	415,461;	184,230;
BGIBMGA010147-TA	654	274	419	+	Unigene0007707	360	142	290	1	149	274,419;	142,290;
BGIBMGA002857-TA	1203	689	1068	+	Unigene0007715	594	155	534	1	380	689,1068;	155,534;
BGIBMGA013336-TA	2091	1	425	+	Unigene0007736	921	439	872	1	434	1,425;	439,872;
BGIBMGA006430-TA	603	238	350	+	Unigene0007749	300	64	176	1	113	238,350;	64,176;
BGIBMGA011343-TA	4920	3613	3719	+	Unigene0007759	279	109	215	1	107	3613,3719;	109,215;
BGIBMGA005345-TA	807	197	737	+	Unigene0007766	462	41	443	2	396	197,318;464,737;	41,162;170,443;
BGIBMGA011326-TA	4890	79	170	+	Unigene0007790	234	142	233	1	92	79,170;	142,233;
BGIBMGA001220-TA	1098	868	959	+	Unigene0007799	354	133	224	1	92	868,959;	133,224;
BGIBMGA001584-TA	411	151	396	+	Unigene0007804	507	247	492	1	246	151,396;	247,492;
BGIBMGA001582-TA	267	1	241	+	Unigene0007805	507	1	241	1	241	1,241;	1,241;
BGIBMGA001734-TA	465	235	358	+	Unigene0007808	447	220	343	1	124	235,358;	220,343;
BGIBMGA000002-TA	3375	1547	1610	+	Unigene0007810	1851	1508	1571	1	64	1547,1610;	1508,1571;
BGIBMGA002644-TA	942	1	939	+	Unigene0007811	741	1	741	2	748	1,589;781,939;	1,589;583,741;
BGIBMGA010748-TA	981	611	659	+	Unigene0007815	123	26	74	1	49	611,659;	26,74;
BGIBMGA011340-TA	2286	1210	1345	+	Unigene0007818	483	1	136	1	136	1210,1345;	1,136;
BGIBMGA007581-TA	2169	460	2055	+	Unigene0007822	1878	58	1860	4	1233	460,587;862,1505;1516,1835;1915,2055;	58,185;430,1073;1225,1544;1720,1860;
BGIBMGA007581-TA	2169	460	2055	+	Unigene0007823	1782	58	1764	3	1312	460,587;862,1505;1516,2055;	58,185;430,1073;1225,1764;
BGIBMGA012555-TA	1542	94	1532	+	Unigene0007824	1539	94	1535	1	1442	94,1532;	94,1535;
BGIBMGA007929-TA	7221	4291	7184	+	Unigene0007825	2952	22	2915	1	2894	4291,7184;	22,2915;
BGIBMGA011445-TA	1050	25	94	+	Unigene0007827	1044	970	1039	1	70	25,94;	970,1039;
BGIBMGA011445-TA	1050	25	161	+	Unigene0007828	1119	970	1106	1	137	25,161;	970,1106;
BGIBMGA011445-TA	1050	25	94	+	Unigene0007829	1119	1045	1114	1	70	25,94;	1045,1114;
BGIBMGA011445-TA	1050	25	161	+	Unigene0007830	1194	1045	1181	1	137	25,161;	1045,1181;
BGIBMGA000853-TA	4722	4076	4368	+	Unigene0007832	393	38	387	2	191	4076,4205;4305,4368;	38,167;327,387;
BGIBMGA001165-TA	1839	1	1472	+	Unigene0007835	1812	1	1811	4	997	1,371;532,800;815,1079;1381,1472;	1,371;553,821;1157,1421;1720,1811;
BGIBMGA001165-TA	1839	1	1472	+	Unigene0007836	1830	1	1829	4	997	1,371;532,800;815,1079;1381,1472;	1,371;553,821;1157,1421;1738,1829;
BGIBMGA001165-TA	1839	1	1472	+	Unigene0007837	1734	1	1733	4	997	1,371;532,800;815,1079;1381,1472;	1,371;553,821;1157,1421;1642,1733;
BGIBMGA009854-TA	1842	1261	1838	+	Unigene0007842	828	256	827	2	477	1261,1316;1418,1838;	256,311;407,827;
BGIBMGA005036-TA	657	266	542	+	Unigene0007844	366	2	278	1	277	266,542;	2,278;
BGIBMGA005036-TA	657	266	542	+	Unigene0007846	366	2	278	1	277	266,542;	2,278;
BGIBMGA001073-TA	1365	1	1245	+	Unigene0007852	1224	1	1113	2	1017	1,612;841,1245;	1,612;709,1113;
BGIBMGA001073-TA	1365	1	614	+	Unigene0007853	741	1	614	1	614	1,614;	1,614;
BGIBMGA001073-TA	1365	1	1245	+	Unigene0007854	1206	1	1116	2	1005	1,612;853,1245;	1,612;724,1116;
BGIBMGA002656-TA	3345	988	1259	+	Unigene0007855	429	69	343	1	275	988,1259;	69,343;
BGIBMGA005667-TA	1806	524	588	+	Unigene0007856	1821	530	594	1	65	524,588;	530,594;
BGIBMGA008407-TA	8373	1456	1661	+	Unigene0007859	252	22	227	1	206	1456,1661;	22,227;
BGIBMGA009895-TA	1212	71	1191	+	Unigene0007868	1263	11	1131	1	1121	71,1191;	11,1131;
BGIBMGA009895-TA	1212	409	1191	+	Unigene0007869	1092	172	954	1	783	409,1191;	172,954;
BGIBMGA008967-TA	1155	182	1061	+	Unigene0007872	1281	374	1265	2	494	182,611;998,1061;	374,803;1202,1265;
BGIBMGA008358-TA	4107	3488	3977	+	Unigene0007875	669	170	662	2	240	3488,3635;3886,3977;	170,317;571,662;
BGIBMGA002913-TA	612	112	578	+	Unigene0007876	513	19	485	1	467	112,578;	19,485;
BGIBMGA002560-TA	516	119	386	+	Unigene0007878	408	107	374	1	268	119,386;	107,374;
BGIBMGA006779-TA	2022	1	1859	+	Unigene0007881	1914	1	1907	2	1012	1,467;1315,1859;	1,467;1363,1907;
BGIBMGA005022-TA	2292	2011	2231	+	Unigene0007882	321	100	320	1	221	2011,2231;	100,320;
BGIBMGA002918-TA	561	56	558	+	Unigene0007886	552	50	552	1	503	56,558;	50,552;
BGIBMGA002918-TA	561	56	558	+	Unigene0007887	570	68	570	1	503	56,558;	68,570;
BGIBMGA002918-TA	561	56	558	+	Unigene0007888	570	68	570	1	503	56,558;	68,570;
BGIBMGA001842-TA	1959	1309	1343	+	Unigene0007889	663	19	53	1	35	1309,1343;	19,53;
BGIBMGA007358-TA	1146	106	642	+	Unigene0007891	690	154	690	1	537	106,642;	154,690;
BGIBMGA002816-TA	891	1	869	+	Unigene0007892	1161	121	1142	4	552	1,66;124,347;556,743;796,869;	121,186;247,470;667,854;1069,1142;
BGIBMGA003964-TA	1875	121	1823	+	Unigene0007893	1767	1	1766	2	1705	121,187;186,1823;	1,67;129,1766;
BGIBMGA002225-TA	348	31	116	+	Unigene0007898	336	28	113	1	86	31,116;	28,113;
BGIBMGA004845-TA	6540	6124	6482	+	Unigene0007908	384	25	383	1	359	6124,6482;	25,383;
BGIBMGA004845-TA	6540	6124	6482	+	Unigene0007910	384	25	383	1	359	6124,6482;	25,383;
BGIBMGA000603-TA	3342	43	1484	+	Unigene0007914	1623	1	1454	3	795	43,332;862,923;1045,1484;	1,290;820,881;1012,1454;
BGIBMGA000603-TA	3342	43	1952	+	Unigene0007915	2163	1	1946	4	1130	43,332;862,923;1045,1484;1618,1952;	1,290;820,881;1012,1454;1612,1946;
BGIBMGA000603-TA	3342	43	1484	+	Unigene0007916	1605	1	1436	2	817	43,332;961,1484;	1,290;910,1436;
BGIBMGA009412-TA	1140	973	1068	+	Unigene0007922	957	769	864	1	96	973,1068;	769,864;
BGIBMGA005157-TA	960	785	847	+	Unigene0007928	504	323	385	1	63	785,847;	323,385;
BGIBMGA012700-TA	252	1	233	+	Unigene0007929	576	52	284	1	233	1,233;	52,284;
BGIBMGA000189-TA	2043	11	227	+	Unigene0007933	252	11	227	1	217	11,227;	11,227;
BGIBMGA013814-TA	2079	1027	2051	+	Unigene0007939	2160	1093	2156	3	474	1027,1112;1261,1448;1852,2051;	1093,1178;1360,1547;1957,2156;
BGIBMGA013814-TA	2079	1027	2051	+	Unigene0007940	2160	1093	2156	3	474	1027,1112;1261,1448;1852,2051;	1093,1178;1360,1547;1957,2156;
BGIBMGA001082-TA	549	107	487	+	Unigene0007941	711	23	403	1	381	107,487;	23,403;
BGIBMGA001082-TA	549	108	487	+	Unigene0007942	753	66	445	1	380	108,487;	66,445;
BGIBMGA001082-TA	549	105	487	+	Unigene0007943	693	3	385	1	383	105,487;	3,385;
BGIBMGA002931-TA	5910	1	5879	+	Unigene0007945	5868	1	5867	4	4520	1,281;1048,1664;1777,4550;5032,5879;	1,281;1042,1658;1765,4538;5020,5867;
BGIBMGA007519-TA	7254	3330	4619	+	Unigene0007946	2253	939	2246	2	1046	3330,4073;4318,4619;	939,1682;1945,2246;
BGIBMGA007519-TA	7254	3330	4619	+	Unigene0007947	2229	915	2222	2	1046	3330,4073;4318,4619;	915,1658;1921,2222;
BGIBMGA008411-TA	1782	907	1770	+	Unigene0007954	894	13	894	1	882	907,1770;	13,894;
BGIBMGA005351-TA	3564	130	959	+	Unigene0007955	1059	211	1040	1	830	130,959;	211,1040;
BGIBMGA010814-TA	483	38	371	+	Unigene0007957	426	8	326	2	182	38,110;263,371;	8,80;218,326;
BGIBMGA004582-TA	1239	916	1095	+	Unigene0007964	180	1	180	1	180	916,1095;	1,180;
BGIBMGA009402-TA	4752	466	1028	+	Unigene0007966	990	421	983	1	563	466,1028;	421,983;
BGIBMGA010006-TA	1773	802	1112	+	Unigene0007967	372	40	350	1	311	802,1112;	40,350;
BGIBMGA000528-TA	4254	1975	4204	+	Unigene0007969	3534	1213	3493	3	832	1975,2138;2338,2716;3916,4204;	1213,1376;1576,1954;3205,3493;
BGIBMGA004432-TA	1647	1408	1463	+	Unigene0007971	942	883	938	1	56	1408,1463;	883,938;
BGIBMGA004430-TA	1785	1574	1695	+	Unigene0007972	402	257	378	1	122	1574,1695;	257,378;
BGIBMGA005999-TA	3423	13	710	+	Unigene0007981	735	4	701	2	616	13,212;295,710;	4,203;286,701;
BGIBMGA011630-TA	4293	1669	4184	+	Unigene0007984	3429	850	3323	5	1482	1669,1724;1886,2859;3109,3311;3583,3764;4118,4184;	850,905;1064,2037;2287,2489;2761,2942;3257,3323;
BGIBMGA006227-TA	1371	145	914	+	Unigene0007992	3123	1495	2399	2	141	145,194;824,914;	1495,1544;2309,2399;
BGIBMGA006227-TA	1371	145	914	+	Unigene0007993	3123	1495	2399	2	141	145,194;824,914;	1495,1544;2309,2399;
BGIBMGA006227-TA	1371	145	914	+	Unigene0007994	3123	1495	2399	2	141	145,194;824,914;	1495,1544;2309,2399;
BGIBMGA006047-TA	552	16	455	+	Unigene0007995	576	40	479	1	440	16,455;	40,479;
BGIBMGA009915-TA	1611	67	1595	+	Unigene0007998	1614	76	1601	5	703	67,143;508,543;606,659;775,978;1264,1595;	76,152;514,549;612,665;781,984;1270,1601;
BGIBMGA012629-TA	2115	1403	2033	+	Unigene0007999	2259	1466	2183	3	174	1403,1473;1690,1736;1978,2033;	1466,1536;1894,1940;2128,2183;
BGIBMGA012955-TA	636	7	516	+	Unigene0008000	1059	1	510	1	510	7,516;	1,510;
BGIBMGA008759-TA	702	64	270	+	Unigene0008001	1221	34	240	1	207	64,270;	34,240;
BGIBMGA008414-TA	294	1	227	+	Unigene0008006	345	67	293	1	227	1,227;	67,293;
BGIBMGA003358-TA	285	64	254	+	Unigene0008009	282	64	254	1	191	64,254;	64,254;
BGIBMGA009370-TA	2289	367	2231	+	Unigene0008010	2418	202	2147	3	1390	367,416;487,789;1195,2231;	202,251;409,711;1111,2147;
BGIBMGA006208-TA	1545	457	1478	+	Unigene0008017	1614	529	1550	1	1022	457,1478;	529,1550;
BGIBMGA006208-TA	1545	457	1478	+	Unigene0008018	1614	529	1550	1	1022	457,1478;	529,1550;
BGIBMGA006208-TA	1545	1	1478	+	Unigene0008019	1707	1	1643	2	1132	1,110;457,1478;	1,110;622,1643;
BGIBMGA006208-TA	1545	457	1478	+	Unigene0008020	1614	529	1550	1	1022	457,1478;	529,1550;
BGIBMGA006208-TA	1545	457	1478	+	Unigene0008021	1614	529	1550	1	1022	457,1478;	529,1550;
BGIBMGA008358-TA	4107	3112	3338	+	Unigene0008026	408	118	344	1	227	3112,3338;	118,344;
BGIBMGA009974-TA	3162	37	3156	+	Unigene0008030	3162	217	3159	5	2704	37,377;631,713;721,1663;1666,2889;3044,3156;	217,557;556,638;673,1615;1681,2904;3047,3159;
BGIBMGA009974-TA	3162	37	275	+	Unigene0008031	507	217	455	1	239	37,275;	217,455;
BGIBMGA009974-TA	3162	37	3156	+	Unigene0008032	3177	217	3174	6	2657	37,275;481,531;627,713;721,1663;1666,2889;3044,3156;	217,455;514,564;567,653;688,1630;1696,2919;3062,3174;
BGIBMGA009974-TA	3162	37	3156	+	Unigene0008033	3081	217	3078	6	2595	37,275;481,531;627,713;721,1663;1666,2889;3106,3156;	217,455;514,564;567,653;688,1630;1696,2919;3028,3078;
BGIBMGA009974-TA	3162	37	3156	+	Unigene0008034	3066	217	3063	5	2642	37,377;631,713;721,1663;1666,2889;3106,3156;	217,557;556,638;673,1615;1681,2904;3013,3063;
BGIBMGA009974-TA	3162	37	262	+	Unigene0008035	468	217	442	1	226	37,262;	217,442;
BGIBMGA009881-TA	3420	1606	3072	+	Unigene0008036	1503	43	1500	2	1356	1606,2538;2659,3072;	43,981;1084,1500;
BGIBMGA004974-TA	636	301	629	+	Unigene0008037	528	202	524	1	323	301,629;	202,524;
BGIBMGA004974-TA	636	115	629	+	Unigene0008038	1146	505	1142	2	484	115,272;301,629;	505,665;820,1142;
BGIBMGA000103-TA	3849	3391	3480	+	Unigene0008039	444	277	363	1	87	3391,3480;	277,363;
BGIBMGA007539-TA	5388	283	1662	+	Unigene0008040	1572	262	1572	2	1265	283,419;535,1662;	262,398;445,1572;
BGIBMGA003870-TA	1986	304	1610	+	Unigene0008050	2145	466	1775	4	488	304,503;661,791;1379,1449;1525,1610;	466,665;823,953;1544,1614;1690,1775;
BGIBMGA003870-TA	1986	304	791	+	Unigene0008051	1569	466	953	2	331	304,503;661,791;	466,665;823,953;
BGIBMGA008914-TA	3066	2824	3059	+	Unigene0008052	246	7	242	1	236	2824,3059;	7,242;
BGIBMGA002803-TA	771	70	728	+	Unigene0008053	1755	91	755	2	618	70,242;281,728;	91,263;311,755;
BGIBMGA010176-TA	3153	622	821	+	Unigene0008058	273	19	215	1	197	622,821;	19,215;
BGIBMGA013080-TA	507	244	431	+	Unigene0008061	1557	1	188	1	188	244,431;	1,188;
BGIBMGA009917-TA	2196	207	1937	+	Unigene0008077	2229	6	2072	4	1286	207,779;898,962;1063,1220;1445,1937;	6,572;979,1046;1198,1355;1580,2072;
BGIBMGA009917-TA	2196	198	1937	+	Unigene0008078	2277	30	2120	4	1310	198,779;898,962;1063,1220;1445,1937;	30,620;1027,1094;1246,1403;1628,2120;
BGIBMGA009917-TA	2196	211	1937	+	Unigene0008079	2319	100	2162	4	1282	211,779;898,962;1063,1220;1445,1937;	100,662;1069,1136;1288,1445;1670,2162;
BGIBMGA009917-TA	2196	360	1937	+	Unigene0008080	2271	198	2114	4	1136	360,779;898,962;1063,1220;1445,1937;	198,614;1021,1088;1240,1397;1622,2114;
BGIBMGA008131-TA	198	13	68	+	Unigene0008081	582	406	461	1	56	13,68;	406,461;
BGIBMGA003997-TA	1860	430	1672	+	Unigene0008082	1548	217	1465	2	1122	430,1430;1555,1672;	217,1220;1348,1465;
BGIBMGA002144-TA	3042	727	2917	+	Unigene0008096	2571	82	2347	4	1228	727,822;937,1830;2002,2058;2737,2917;	82,177;247,1140;1429,1485;2167,2347;
BGIBMGA002144-TA	3042	727	1830	+	Unigene0008097	1461	82	1140	2	990	727,822;937,1830;	82,177;247,1140;
BGIBMGA009832-TA	2112	1111	1626	+	Unigene0008100	1224	517	1224	3	261	1111,1241;1318,1374;1554,1626;	517,647;916,972;1152,1224;
BGIBMGA011333-TA	987	244	338	+	Unigene0008103	483	172	266	1	95	244,338;	172,266;
BGIBMGA009653-TA	939	269	797	+	Unigene0008109	1728	395	923	1	529	269,797;	395,923;
BGIBMGA011263-TA	414	58	221	+	Unigene0008116	222	46	209	1	164	58,221;	46,209;
BGIBMGA009976-TA	522	52	221	+	Unigene0008128	882	154	323	1	170	52,221;	154,323;
BGIBMGA004215-TA	483	75	452	+	Unigene0008132	1848	3	380	1	378	75,452;	3,380;
BGIBMGA004215-TA	483	75	452	+	Unigene0008133	1659	3	380	1	378	75,452;	3,380;
BGIBMGA004836-TA	2421	1153	1244	+	Unigene0008141	432	49	140	1	92	1153,1244;	49,140;
BGIBMGA009465-TA	1308	624	663	+	Unigene0008147	744	669	708	1	40	624,663;	669,708;
BGIBMGA007248-TA	969	43	705	+	Unigene0008149	897	16	678	1	663	43,705;	16,678;
BGIBMGA007519-TA	7254	1	2381	+	Unigene0008153	2592	10	2588	4	1702	1,764;1109,1151;1357,1883;2014,2381;	10,773;1112,1154;1564,2090;2221,2588;
BGIBMGA008006-TA	1272	142	1158	+	Unigene0008156	1017	1	1017	1	1017	142,1158;	1,1017;
BGIBMGA005383-TA	153	1	130	+	Unigene0008163	399	202	331	1	130	1,130;	202,331;
BGIBMGA012406-TA	789	526	720	+	Unigene0008168	264	1	195	1	195	526,720;	1,195;
BGIBMGA008137-TA	417	22	404	+	Unigene0008171	423	31	413	1	383	22,404;	31,413;
BGIBMGA011813-TA	1071	40	359	+	Unigene0008172	360	28	347	1	320	40,359;	28,347;
BGIBMGA007565-TA	705	1	702	+	Unigene0008182	774	91	774	2	484	1,257;476,702;	91,347;548,774;
BGIBMGA004109-TA	1893	112	1781	+	Unigene0008186	2220	274	1946	2	1295	112,1257;1633,1781;	274,1419;1798,1946;
BGIBMGA007220-TA	1071	880	938	+	Unigene0008187	213	25	83	1	59	880,938;	25,83;
BGIBMGA003071-TA	1977	1027	1883	+	Unigene0008188	1062	43	968	4	384	1027,1092;1108,1163;1393,1604;1834,1883;	43,108;133,188;463,674;919,968;
BGIBMGA003072-TA	624	94	194	+	Unigene0008189	117	10	113	1	104	94,194;	10,113;
BGIBMGA003072-TA	624	94	621	+	Unigene0008190	540	10	540	1	531	94,621;	10,540;
BGIBMGA007584-TA	1938	1807	1911	+	Unigene0008198	297	169	273	1	105	1807,1911;	169,273;
BGIBMGA002862-TA	555	64	543	+	Unigene0008199	552	64	543	1	480	64,543;	64,543;
BGIBMGA002862-TA	555	64	543	+	Unigene0008200	552	64	543	1	480	64,543;	64,543;
BGIBMGA006459-TA	351	1	215	+	Unigene0008209	531	1	215	1	215	1,215;	1,215;
BGIBMGA006459-TA	351	1	215	+	Unigene0008210	531	1	215	1	215	1,215;	1,215;
BGIBMGA010929-TA	1293	910	1133	+	Unigene0008227	921	595	818	1	224	910,1133;	595,818;
BGIBMGA003682-TA	747	226	744	+	Unigene0008230	1188	670	1188	1	519	226,744;	670,1188;
BGIBMGA003682-TA	747	226	744	+	Unigene0008231	1173	670	1173	1	504	226,744;	670,1173;
BGIBMGA001447-TA	1419	718	860	+	Unigene0008235	642	205	347	1	143	718,860;	205,347;
BGIBMGA012524-TA	228	1	188	+	Unigene0008239	708	511	698	1	188	1,188;	511,698;
BGIBMGA003020-TA	1509	28	620	+	Unigene0008241	606	4	596	1	593	28,620;	4,596;
BGIBMGA003020-TA	1509	28	1425	+	Unigene0008242	1386	4	1386	2	1308	28,1166;1254,1425;	4,1139;1215,1386;
BGIBMGA003020-TA	1509	28	1166	+	Unigene0008243	1125	4	1067	2	1069	28,634;702,1166;	4,610;606,1067;
BGIBMGA003020-TA	1509	28	1425	+	Unigene0008244	1314	4	1314	3	1241	28,634;702,1166;1254,1425;	4,610;606,1067;1143,1314;
BGIBMGA003020-TA	1509	28	1166	+	Unigene0008245	1197	4	1139	1	1136	28,1166;	4,1139;
BGIBMGA008407-TA	8373	4792	5640	+	Unigene0008253	891	43	891	1	849	4792,5640;	43,891;
BGIBMGA008407-TA	8373	5587	5999	+	Unigene0008254	441	1	428	1	428	5587,5999;	1,428;
BGIBMGA004896-TA	2544	484	698	+	Unigene0008261	327	76	290	1	215	484,698;	76,290;
BGIBMGA011523-TA	1686	886	1648	+	Unigene0008262	1425	493	1390	2	267	886,1007;1504,1648;	493,614;1246,1390;
BGIBMGA013489-TA	2037	26	492	+	Unigene0008263	945	92	558	2	280	26,116;304,492;	92,182;370,558;
BGIBMGA013489-TA	2037	26	492	+	Unigene0008264	945	92	558	2	280	26,116;304,492;	92,182;370,558;
BGIBMGA006221-TA	534	1	527	+	Unigene0008271	639	109	635	1	527	1,527;	109,635;
BGIBMGA001602-TA	1203	319	395	+	Unigene0008276	705	370	446	1	77	319,395;	370,446;
BGIBMGA001090-TA	411	1	317	+	Unigene0008277	1110	742	1058	1	317	1,317;	742,1058;
BGIBMGA001090-TA	411	1	317	+	Unigene0008278	1080	712	1028	1	317	1,317;	712,1028;
BGIBMGA001075-TA	1332	312	1301	+	Unigene0008279	1011	18	1007	1	990	312,1301;	18,1007;
BGIBMGA001090-TA	411	1	317	+	Unigene0008281	867	499	815	1	317	1,317;	499,815;
BGIBMGA001075-TA	1332	312	1301	+	Unigene0008282	1011	18	1007	1	990	312,1301;	18,1007;
BGIBMGA000806-TA	2262	43	2214	+	Unigene0008285	2205	70	2205	4	1802	43,203;278,434;679,1622;1675,2214;	70,230;302,458;706,1649;1666,2205;
BGIBMGA001833-TA	3381	1138	1356	+	Unigene0008286	237	1	219	1	219	1138,1356;	1,219;
BGIBMGA012328-TA	1521	55	125	+	Unigene0008288	201	64	134	1	71	55,125;	64,134;
BGIBMGA004879-TA	4185	1740	2060	+	Unigene0008290	735	240	560	1	321	1740,2060;	240,560;
BGIBMGA001450-TA	1125	140	483	+	Unigene0008291	633	149	492	1	344	140,483;	149,492;
BGIBMGA005480-TA	1755	1106	1633	+	Unigene0008294	960	323	835	3	271	1106,1241;1405,1449;1544,1633;	323,458;622,666;746,835;
BGIBMGA005480-TA	1755	1405	1633	+	Unigene0008295	930	592	805	2	135	1405,1449;1544,1633;	592,636;716,805;
BGIBMGA005480-TA	1755	1405	1633	+	Unigene0008296	930	592	805	2	135	1405,1449;1544,1633;	592,636;716,805;
BGIBMGA003425-TA	1539	260	302	+	Unigene0008297	327	20	62	1	43	260,302;	20,62;
BGIBMGA001267-TA	2733	794	2173	+	Unigene0008301	2319	770	2149	2	506	794,846;1721,2173;	770,822;1697,2149;
BGIBMGA004198-TA	936	10	116	+	Unigene0008302	633	85	191	1	107	10,116;	85,191;
BGIBMGA004198-TA	936	10	116	+	Unigene0008303	633	85	191	1	107	10,116;	85,191;
BGIBMGA002800-TA	2325	1597	2312	+	Unigene0008304	2316	556	1280	2	523	1597,1772;1966,2312;	556,731;934,1280;
BGIBMGA012318-TA	1032	244	830	+	Unigene0008309	2088	163	899	2	506	244,348;430,830;	163,267;499,899;
BGIBMGA012318-TA	1032	244	830	+	Unigene0008310	2946	163	899	2	506	244,348;430,830;	163,267;499,899;
BGIBMGA012318-TA	1032	244	830	+	Unigene0008311	2316	163	899	2	506	244,348;430,830;	163,267;499,899;
BGIBMGA008931-TA	3759	112	452	+	Unigene0008312	546	22	374	2	188	112,174;328,452;	22,84;250,374;
BGIBMGA002547-TA	4695	1081	4462	+	Unigene0008316	3471	130	3427	3	3068	1081,2021;2223,2612;2720,4462;	130,1070;1272,1661;1691,3427;
BGIBMGA002547-TA	4695	1207	4462	+	Unigene0008317	3480	265	3436	3	2942	1207,2021;2223,2612;2720,4462;	265,1079;1281,1670;1700,3436;
BGIBMGA002547-TA	4695	1081	4691	+	Unigene0008319	3726	199	3725	3	3297	1081,2021;2223,2612;2720,4691;	199,1139;1341,1730;1760,3725;
BGIBMGA002547-TA	4695	1207	4691	+	Unigene0008320	3666	265	3665	3	3171	1207,2021;2223,2612;2720,4691;	265,1079;1281,1670;1700,3665;
BGIBMGA006910-TA	681	160	645	+	Unigene0008329	1584	1105	1572	2	229	160,218;476,645;	1105,1163;1403,1572;
BGIBMGA009897-TA	2301	1072	1844	+	Unigene0008330	2379	1102	1871	2	154	1072,1193;1813,1844;	1102,1223;1840,1871;
BGIBMGA010363-TA	9987	7162	9984	+	Unigene0008334	2799	4	2799	2	2786	7162,8960;8995,9984;	4,1802;1813,2799;
BGIBMGA010363-TA	9987	7162	9984	+	Unigene0008335	2700	4	2700	3	2679	7162,8960;8995,9164;9272,9984;	4,1802;1813,1979;1988,2700;
BGIBMGA003891-TA	2736	13	2123	+	Unigene0008338	2352	4	1733	4	479	13,68;706,803;1142,1305;1963,2123;	4,59;730,827;995,1158;1573,1733;
BGIBMGA003891-TA	2736	13	2123	+	Unigene0008339	2235	4	1616	4	581	13,68;817,1016;1142,1305;1963,2123;	4,59;556,755;878,1041;1456,1616;
BGIBMGA001712-TA	1077	244	549	+	Unigene0008340	531	226	444	2	169	244,321;459,549;	226,303;354,444;
BGIBMGA014100-TA	417	76	413	+	Unigene0008344	339	1	338	1	338	76,413;	1,338;
BGIBMGA009009-TA	1320	304	623	+	Unigene0008345	360	1	320	1	320	304,623;	1,320;
BGIBMGA007957-TA	516	184	485	+	Unigene0008356	1059	184	488	1	305	184,485;	184,488;
BGIBMGA009332-TA	3423	853	3414	+	Unigene0008358	3306	709	3306	3	424	853,947;1732,1985;3340,3414;	709,803;1591,1844;3232,3306;
BGIBMGA009332-TA	3423	853	3414	+	Unigene0008359	3306	709	3306	3	424	853,947;1732,1985;3340,3414;	709,803;1591,1844;3232,3306;
BGIBMGA009332-TA	3423	853	3414	+	Unigene0008360	3306	709	3306	3	424	853,947;1732,1985;3340,3414;	709,803;1591,1844;3232,3306;
BGIBMGA009332-TA	3423	853	3414	+	Unigene0008361	3306	709	3306	3	424	853,947;1732,1985;3340,3414;	709,803;1591,1844;3232,3306;
BGIBMGA011498-TA	1143	550	1097	+	Unigene0008362	945	394	941	1	548	550,1097;	394,941;
BGIBMGA012003-TA	804	563	688	+	Unigene0008365	360	128	253	1	126	563,688;	128,253;
BGIBMGA005681-TA	1107	37	276	+	Unigene0008366	540	46	285	1	240	37,276;	46,285;
BGIBMGA002149-TA	3276	2524	2909	+	Unigene0008368	882	67	452	1	386	2524,2909;	67,452;
BGIBMGA011932-TA	1479	238	939	+	Unigene0008369	711	1	702	1	702	238,939;	1,702;
BGIBMGA010431-TA	1122	46	1119	+	Unigene0008370	1089	1	1089	2	758	46,533;850,1119;	1,488;820,1089;
BGIBMGA001083-TA	1869	230	1799	+	Unigene0008372	1785	227	1718	4	669	230,482;832,911;1318,1504;1651,1799;	227,479;829,908;1222,1408;1570,1718;
BGIBMGA001966-TA	2253	1665	2250	+	Unigene0008373	609	24	609	1	586	1665,2250;	24,609;
BGIBMGA006184-TA	645	9	638	+	Unigene0008374	1392	750	1388	1	639	9,638;	750,1388;
BGIBMGA006184-TA	645	9	638	+	Unigene0008375	1392	750	1388	1	639	9,638;	750,1388;
BGIBMGA006184-TA	645	9	638	+	Unigene0008376	1392	750	1388	1	639	9,638;	750,1388;
BGIBMGA006123-TA	1077	28	548	+	Unigene0008377	1194	64	584	2	436	28,317;403,548;	64,353;439,584;
BGIBMGA012145-TA	2862	1624	2068	+	Unigene0008379	1626	559	1003	2	363	1624,1796;1879,2068;	559,731;814,1003;
BGIBMGA004412-TA	2277	34	1934	+	Unigene0008382	7938	1798	3698	1	1901	34,1934;	1798,3698;
BGIBMGA004125-TA	498	322	354	+	Unigene0008383	570	306	338	1	33	322,354;	306,338;
BGIBMGA003999-TA	2028	904	1820	+	Unigene0008387	1596	307	1325	3	410	904,979;1366,1481;1606,1820;	307,382;790,905;1108,1325;
BGIBMGA003999-TA	2028	904	1820	+	Unigene0008388	1581	307	1265	3	410	904,979;1366,1481;1606,1820;	307,382;790,905;1048,1265;
BGIBMGA010471-TA	40530	17047	17435	+	Unigene0008390	966	130	518	1	389	17047,17435;	130,518;
BGIBMGA008123-TA	534	25	77	+	Unigene0008401	1623	901	953	1	53	25,77;	901,953;
BGIBMGA009359-TA	4560	3388	3498	+	Unigene0008405	213	103	213	1	111	3388,3498;	103,213;
BGIBMGA013233-TA	1551	130	377	+	Unigene0008420	279	1	251	1	251	130,377;	1,251;
BGIBMGA013413-TA	1353	1219	1349	+	Unigene0008423	132	1	131	1	131	1219,1349;	1,131;
BGIBMGA011353-TA	4884	1699	1838	+	Unigene0008458	396	220	359	1	140	1699,1838;	220,359;
BGIBMGA005728-TA	975	128	419	+	Unigene0008469	315	11	302	1	292	128,419;	11,302;
BGIBMGA008876-TA	1188	67	126	+	Unigene0008474	927	865	924	1	60	67,126;	865,924;
BGIBMGA004613-TA	762	1	87	+	Unigene0008475	129	43	129	1	87	1,87;	43,129;
BGIBMGA009702-TA	1416	1249	1413	+	Unigene0008478	240	76	240	1	165	1249,1413;	76,240;
BGIBMGA006701-TA	2484	340	435	+	Unigene0008482	339	244	339	1	96	340,435;	244,339;
BGIBMGA003506-TA	3285	1	93	-	Unigene0008486	258	106	198	1	93	1,93;	198,106;
BGIBMGA006438-TA	441	240	347	+	Unigene0008495	240	54	161	1	108	240,347;	54,161;
BGIBMGA003874-TA	858	206	851	+	Unigene0008496	822	173	818	1	646	206,851;	173,818;
BGIBMGA001951-TA	1293	515	1214	+	Unigene0008498	834	62	761	2	540	515,596;757,1214;	62,143;304,761;
BGIBMGA001951-TA	1293	515	1214	+	Unigene0008499	834	62	761	2	540	515,596;757,1214;	62,143;304,761;
BGIBMGA001951-TA	1293	515	1214	+	Unigene0008500	834	62	761	2	540	515,596;757,1214;	62,143;304,761;
BGIBMGA004541-TA	546	184	509	+	Unigene0008501	564	211	536	1	326	184,509;	211,536;
BGIBMGA012429-TA	1125	896	981	+	Unigene0008502	657	523	608	1	86	896,981;	523,608;
BGIBMGA012429-TA	1125	896	981	+	Unigene0008503	657	523	608	1	86	896,981;	523,608;
BGIBMGA012429-TA	1125	896	1121	+	Unigene0008505	762	523	757	1	235	896,1121;	523,757;
BGIBMGA004828-TA	465	28	402	+	Unigene0008511	639	4	375	1	372	28,402;	4,375;
BGIBMGA012459-TA	402	109	376	+	Unigene0008514	381	109	376	1	268	109,376;	109,376;
BGIBMGA003607-TA	1473	163	1399	+	Unigene0008515	1293	1	1225	2	1102	163,1070;1206,1399;	1,908;1032,1225;
BGIBMGA014402-TA	765	42	77	+	Unigene0008516	174	72	107	1	36	42,77;	72,107;
BGIBMGA010602-TA	2472	1895	2354	+	Unigene0008519	774	5	665	2	270	1895,2057;2248,2354;	5,167;559,665;
BGIBMGA010602-TA	2472	1895	2354	+	Unigene0008523	774	5	665	2	270	1895,2057;2248,2354;	5,167;559,665;
BGIBMGA009732-TA	1089	994	1086	+	Unigene0008526	135	43	135	1	93	994,1086;	43,135;
BGIBMGA013136-TA	681	421	584	+	Unigene0008527	660	403	566	1	164	421,584;	403,566;
BGIBMGA000503-TA	1764	793	1665	+	Unigene0008533	1755	604	1665	2	599	793,824;1099,1665;	604,635;1099,1665;
BGIBMGA012467-TA	2337	1649	2201	+	Unigene0008536	1974	1406	1958	1	553	1649,2201;	1406,1958;
BGIBMGA012466-TA	1704	295	857	+	Unigene0008537	2010	19	593	1	575	295,857;	19,593;
BGIBMGA012466-TA	1704	295	857	+	Unigene0008538	2070	19	593	1	575	295,857;	19,593;
BGIBMGA012467-TA	2337	1649	2201	+	Unigene0008539	2034	1466	2018	1	553	1649,2201;	1466,2018;
BGIBMGA001475-TA	1734	811	851	+	Unigene0008542	1371	724	764	1	41	811,851;	724,764;
BGIBMGA000112-TA	303	1	293	+	Unigene0008545	300	1	293	1	293	1,293;	1,293;
BGIBMGA000112-TA	303	1	293	+	Unigene0008550	300	1	293	1	293	1,293;	1,293;
BGIBMGA000112-TA	303	1	293	+	Unigene0008556	300	1	293	1	293	1,293;	1,293;
BGIBMGA000112-TA	303	1	293	+	Unigene0008557	300	1	293	1	293	1,293;	1,293;
BGIBMGA000112-TA	303	1	293	+	Unigene0008560	300	1	293	1	293	1,293;	1,293;
BGIBMGA000362-TA	1512	993	1118	+	Unigene0008564	840	483	608	1	126	993,1118;	483,608;
BGIBMGA005715-TA	597	1	594	+	Unigene0008571	891	292	891	1	600	1,594;	292,891;
BGIBMGA014185-TA	297	28	287	+	Unigene0008588	282	16	275	1	260	28,287;	16,275;
BGIBMGA002756-TA	1002	2	689	+	Unigene0008592	1041	191	881	1	691	2,689;	191,881;
BGIBMGA002756-TA	1002	2	689	+	Unigene0008593	1041	191	881	1	691	2,689;	191,881;
BGIBMGA000097-TA	2823	598	2740	+	Unigene0008597	2208	91	2050	2	1920	598,2231;2455,2740;	91,1724;1765,2050;
BGIBMGA000097-TA	2823	598	2740	+	Unigene0008598	2349	25	2191	2	1920	598,2231;2455,2740;	25,1658;1906,2191;
BGIBMGA000097-TA	2823	598	2813	+	Unigene0008599	2163	124	2156	2	1993	598,2231;2455,2813;	124,1757;1798,2156;
BGIBMGA006811-TA	777	341	428	+	Unigene0008602	873	296	383	1	88	341,428;	296,383;
BGIBMGA010273-TA	3237	50	941	+	Unigene0008604	1863	236	1217	3	636	50,215;465,578;586,941;	236,398;699,815;862,1217;
BGIBMGA010273-TA	3237	50	1283	+	Unigene0008605	2787	1154	2474	4	837	50,215;465,578;586,941;1089,1283;	1154,1316;1617,1733;1780,2135;2274,2474;
BGIBMGA010273-TA	3237	50	1283	+	Unigene0008606	2745	1154	2432	3	841	50,215;465,941;1089,1283;	1154,1316;1617,2093;2232,2432;
BGIBMGA010273-TA	3237	50	1283	+	Unigene0008607	1827	236	1514	3	841	50,215;465,941;1089,1283;	236,398;699,1175;1314,1514;
BGIBMGA010273-TA	3237	50	941	+	Unigene0008608	2739	1154	2093	2	640	50,215;465,941;	1154,1316;1617,2093;
BGIBMGA001910-TA	642	1	459	+	Unigene0008618	519	61	519	1	459	1,459;	61,519;
BGIBMGA011687-TA	2070	1330	1964	+	Unigene0008619	798	4	638	1	635	1330,1964;	4,638;
BGIBMGA011687-TA	2070	1315	1964	+	Unigene0008620	783	130	779	1	650	1315,1964;	130,779;
BGIBMGA006616-TA	777	98	731	+	Unigene0008627	681	2	638	1	637	98,731;	2,638;
BGIBMGA006616-TA	777	98	731	+	Unigene0008628	681	2	638	1	637	98,731;	2,638;
BGIBMGA014130-TA	921	355	748	+	Unigene0008629	978	454	847	1	394	355,748;	454,847;
BGIBMGA007032-TA	156	12	146	+	Unigene0008635	1260	177	311	1	135	12,146;	177,311;
BGIBMGA004416-TA	4410	2021	4222	+	Unigene0008640	2925	17	2290	3	1873	2021,2636;2899,3449;3517,4222;	17,632;895,1445;1585,2290;
BGIBMGA004416-TA	4410	2021	4222	+	Unigene0008642	2925	17	2290	3	1873	2021,2636;2899,3449;3517,4222;	17,632;895,1445;1585,2290;
BGIBMGA003237-TA	993	28	163	+	Unigene0008653	201	28	163	1	136	28,163;	28,163;
BGIBMGA003237-TA	993	28	163	+	Unigene0008655	201	28	163	1	136	28,163;	28,163;
BGIBMGA012252-TA	2556	1549	2496	+	Unigene0008658	2328	268	1185	2	845	1549,1904;2008,2496;	268,623;697,1185;
BGIBMGA012252-TA	2556	2074	2496	+	Unigene0008659	1566	1	423	1	423	2074,2496;	1,423;
BGIBMGA012254-TA	1950	509	575	+	Unigene0008660	1155	755	821	1	67	509,575;	755,821;
BGIBMGA012254-TA	1950	509	575	+	Unigene0008661	1155	755	821	1	67	509,575;	755,821;
BGIBMGA012252-TA	2556	1549	2496	+	Unigene0008662	2328	268	1185	2	845	1549,1904;2008,2496;	268,623;697,1185;
BGIBMGA012252-TA	2556	2074	2496	+	Unigene0008663	1566	1	423	1	423	2074,2496;	1,423;
BGIBMGA012254-TA	1950	509	1699	+	Unigene0008664	2124	755	1942	3	628	509,575;1003,1516;1653,1699;	755,821;1246,1759;1896,1942;
BGIBMGA014492-TA	975	199	866	+	Unigene0008666	963	193	860	1	668	199,866;	193,860;
BGIBMGA005547-TA	633	88	257	+	Unigene0008667	648	88	257	1	170	88,257;	88,257;
BGIBMGA005547-TA	633	88	257	+	Unigene0008670	648	88	257	1	170	88,257;	88,257;
BGIBMGA005547-TA	633	88	257	+	Unigene0008671	648	88	257	1	170	88,257;	88,257;
BGIBMGA009216-TA	549	114	546	+	Unigene0008672	810	210	810	2	327	114,335;442,546;	210,431;706,810;
BGIBMGA009216-TA	549	114	546	+	Unigene0008673	810	210	810	2	327	114,335;442,546;	210,431;706,810;
BGIBMGA013610-TA	696	34	674	+	Unigene0008675	693	34	674	2	209	34,102;535,674;	34,102;535,674;
BGIBMGA010792-TA	3372	3106	3245	+	Unigene0008676	489	241	380	1	140	3106,3245;	241,380;
BGIBMGA010792-TA	3372	3106	3245	+	Unigene0008677	489	241	380	1	140	3106,3245;	241,380;
BGIBMGA010792-TA	3372	3106	3245	+	Unigene0008678	489	241	380	1	140	3106,3245;	241,380;
BGIBMGA010792-TA	3372	3106	3245	+	Unigene0008679	489	241	380	1	140	3106,3245;	241,380;
BGIBMGA010792-TA	3372	3106	3245	+	Unigene0008680	489	241	380	1	140	3106,3245;	241,380;
BGIBMGA009663-TA	2853	17	538	+	Unigene0008684	861	296	817	1	522	17,538;	296,817;
BGIBMGA012495-TA	993	1	990	+	Unigene0008686	1128	139	1128	1	990	1,990;	139,1128;
BGIBMGA002578-TA	999	829	996	+	Unigene0008713	297	130	297	1	168	829,996;	130,297;
BGIBMGA002679-TA	441	28	311	+	Unigene0008717	570	160	443	1	284	28,311;	160,443;
BGIBMGA006959-TA	2307	1	2252	+	Unigene0008719	2379	73	2327	2	2092	1,1574;1735,2252;	73,1646;1810,2327;
BGIBMGA006959-TA	2307	1	2252	+	Unigene0008721	2412	73	2360	3	2094	1,1574;1735,2131;2130,2252;	73,1646;1810,2206;2238,2360;
BGIBMGA012072-TA	1791	123	1754	+	Unigene0008722	1767	102	1739	2	1345	123,395;683,1754;	102,374;668,1739;
BGIBMGA002714-TA	828	584	825	+	Unigene0008725	417	176	417	1	242	584,825;	176,417;
BGIBMGA001321-TA	711	1	560	+	Unigene0008731	705	1	560	1	560	1,560;	1,560;
BGIBMGA009799-TA	1098	470	498	+	Unigene0008732	918	437	465	1	29	470,498;	437,465;
BGIBMGA013777-TA	513	43	452	+	Unigene0008735	498	43	452	1	410	43,452;	43,452;
BGIBMGA011130-TA	1992	40	107	+	Unigene0008736	585	37	104	1	68	40,107;	37,104;
BGIBMGA007380-TA	2823	388	503	+	Unigene0008738	699	64	179	1	116	388,503;	64,179;
BGIBMGA013049-TA	999	634	849	+	Unigene0008739	1572	1213	1425	1	213	634,849;	1213,1425;
BGIBMGA001415-TA	2742	1081	1301	+	Unigene0008740	261	28	248	1	221	1081,1301;	28,248;
BGIBMGA001415-TA	2742	228	425	+	Unigene0008741	219	9	206	1	198	228,425;	9,206;
BGIBMGA004745-TA	612	34	579	+	Unigene0008752	579	34	579	2	502	34,490;535,579;	34,490;535,579;
BGIBMGA006609-TA	4518	1	3274	+	Unigene0008753	3249	1	3199	4	2743	1,746;850,1540;1669,2934;3244,3274;	1,755;835,1525;1633,2898;3169,3199;
BGIBMGA006609-TA	4518	134	3274	+	Unigene0008754	3210	104	3160	4	2601	134,746;850,1540;1669,2934;3244,3274;	104,716;796,1486;1594,2859;3130,3160;
BGIBMGA006609-TA	4518	1	3950	+	Unigene0008755	3942	1	3914	6	3164	1,746;850,1540;1669,2934;3244,3274;3478,3768;3818,3950;	1,755;835,1525;1633,2898;3169,3199;3199,3486;3782,3914;
BGIBMGA006609-TA	4518	1	3275	+	Unigene0008756	3282	1	3221	3	2872	1,746;850,2934;3244,3275;	1,755;835,2919;3190,3221;
BGIBMGA006609-TA	4518	1	3950	+	Unigene0008757	4029	1	4001	5	3295	1,746;850,2934;3244,3275;3476,3768;3818,3950;	1,755;835,2919;3190,3221;3284,3573;3869,4001;
BGIBMGA006609-TA	4518	1	3275	+	Unigene0008758	3261	1	3200	4	2744	1,746;850,1540;1669,2934;3244,3275;	1,755;835,1525;1633,2898;3169,3200;
BGIBMGA006609-TA	4518	1	3274	+	Unigene0008759	3270	1	3220	3	2871	1,746;850,2934;3244,3274;	1,755;835,2919;3190,3220;
BGIBMGA006609-TA	4518	134	3275	+	Unigene0008760	3243	104	3182	3	2730	134,746;850,2934;3244,3275;	104,716;796,2880;3151,3182;
BGIBMGA006609-TA	4518	134	3274	+	Unigene0008761	3231	104	3181	3	2729	134,746;850,2934;3244,3274;	104,716;796,2880;3151,3181;
BGIBMGA006609-TA	4518	134	3768	+	Unigene0008762	3546	74	3417	5	2889	134,746;850,1540;1669,2934;3244,3274;3478,3768;	74,686;766,1456;1564,2829;3100,3130;3130,3417;
BGIBMGA006609-TA	4518	1	3950	+	Unigene0008763	4008	1	3980	6	3167	1,746;850,1540;1669,2934;3244,3275;3476,3768;3818,3950;	1,755;835,1525;1633,2898;3169,3200;3263,3552;3848,3980;
BGIBMGA006609-TA	4518	134	3768	+	Unigene0008764	3633	74	3504	4	3020	134,746;850,2934;3244,3275;3476,3768;	74,686;766,2850;3121,3152;3215,3504;
BGIBMGA006609-TA	4518	134	3768	+	Unigene0008766	3567	74	3438	4	3017	134,746;850,2934;3244,3274;3478,3768;	74,686;766,2850;3121,3151;3151,3438;
BGIBMGA006609-TA	4518	134	3768	+	Unigene0008767	3612	74	3483	5	2892	134,746;850,1540;1669,2934;3244,3275;3476,3768;	74,686;766,1456;1564,2829;3100,3131;3194,3483;
BGIBMGA005867-TA	1014	436	598	+	Unigene0008768	2310	1864	2026	1	163	436,598;	1864,2026;
BGIBMGA005867-TA	1014	436	598	+	Unigene0008769	1467	1021	1183	1	163	436,598;	1021,1183;
BGIBMGA005866-TA	1239	202	347	+	Unigene0008770	1800	232	377	1	146	202,347;	232,377;
BGIBMGA000084-TA	1791	1063	1620	+	Unigene0008773	822	4	561	2	314	1063,1313;1558,1620;	4,254;499,561;
BGIBMGA006878-TA	2532	494	2249	+	Unigene0008775	2361	473	2234	2	1519	494,1911;2155,2249;	473,1896;2140,2234;
BGIBMGA006878-TA	2532	494	2529	+	Unigene0008776	2514	473	2514	2	1799	494,1911;2155,2529;	473,1896;2140,2514;
BGIBMGA000204-TA	3120	175	2606	+	Unigene0008778	3324	106	2840	6	1538	175,407;616,854;956,1166;1471,2231;2314,2351;2548,2606;	106,338;655,893;1181,1391;1720,2477;2554,2591;2782,2840;
BGIBMGA000204-TA	3120	175	2606	+	Unigene0008779	3342	106	2858	6	1370	175,407;616,854;956,1166;1471,2063;2314,2351;2548,2606;	106,338;655,893;1181,1391;1720,2309;2572,2609;2800,2858;
BGIBMGA000204-TA	3120	175	2606	+	Unigene0008780	3324	106	2840	6	1538	175,407;616,854;956,1166;1471,2231;2314,2351;2548,2606;	106,338;655,893;1181,1391;1720,2477;2554,2591;2782,2840;
BGIBMGA000204-TA	3120	175	2606	+	Unigene0008781	3342	106	2858	6	1370	175,407;616,854;956,1166;1471,2063;2314,2351;2548,2606;	106,338;655,893;1181,1391;1720,2309;2572,2609;2800,2858;
BGIBMGA005003-TA	2700	2572	2693	+	Unigene0008783	129	4	125	1	122	2572,2693;	4,125;
BGIBMGA013860-TA	3087	1011	2903	+	Unigene0008785	1485	906	1352	3	196	1011,1082;1133,1221;2869,2903;	906,977;1028,1116;1318,1352;
BGIBMGA013860-TA	3087	1011	2903	+	Unigene0008786	1473	906	1352	3	196	1011,1082;1133,1221;2869,2903;	906,977;1028,1116;1318,1352;
BGIBMGA013829-TA	1545	1000	1361	+	Unigene0008787	912	418	779	2	236	1000,1200;1327,1361;	418,618;745,779;
BGIBMGA013829-TA	1545	1041	1361	+	Unigene0008788	1434	981	1301	2	166	1041,1160;1316,1361;	981,1100;1256,1301;
BGIBMGA011914-TA	5607	3769	3980	+	Unigene0008789	228	1	212	1	212	3769,3980;	1,212;
BGIBMGA008572-TA	2421	991	1588	+	Unigene0008796	1803	625	1222	3	201	991,1070;1339,1428;1558,1588;	625,704;973,1062;1192,1222;
BGIBMGA003390-TA	1071	490	944	+	Unigene0008797	639	73	527	1	455	490,944;	73,527;
BGIBMGA003782-TA	1152	331	915	+	Unigene0008798	1203	400	984	1	585	331,915;	400,984;
BGIBMGA003224-TA	552	32	312	+	Unigene0008802	693	302	582	2	169	32,113;226,312;	302,383;496,582;
BGIBMGA003224-TA	552	32	312	+	Unigene0008803	693	302	582	2	169	32,113;226,312;	302,383;496,582;
BGIBMGA003224-TA	552	32	312	+	Unigene0008807	693	302	582	2	169	32,113;226,312;	302,383;496,582;
BGIBMGA011136-TA	1875	1280	1853	+	Unigene0008809	1875	215	794	2	303	1280,1322;1594,1853;	215,257;535,794;
BGIBMGA003822-TA	4341	1942	2156	+	Unigene0008812	303	88	302	1	215	1942,2156;	88,302;
BGIBMGA005700-TA	1536	424	1166	+	Unigene0008820	1116	37	713	3	307	424,533;655,816;1132,1166;	37,146;256,417;679,713;
BGIBMGA005700-TA	1536	1	1166	+	Unigene0008821	1503	1	1100	3	730	1,533;655,816;1132,1166;	1,533;643,804;1066,1100;
BGIBMGA000420-TA	1455	1263	1378	+	Unigene0008828	117	1	116	1	116	1263,1378;	1,116;
BGIBMGA001191-TA	1650	124	1109	+	Unigene0008831	2118	595	1595	2	683	124,735;1039,1109;	595,1206;1525,1595;
BGIBMGA009099-TA	1059	355	1023	+	Unigene0008838	885	97	852	2	480	355,771;961,1023;	97,513;790,852;
BGIBMGA002773-TA	1449	1084	1439	+	Unigene0008841	1440	1078	1433	1	356	1084,1439;	1078,1433;
BGIBMGA010107-TA	1419	1198	1337	+	Unigene0008842	255	37	176	1	140	1198,1337;	37,176;
BGIBMGA003618-TA	1533	601	1514	+	Unigene0008846	1146	229	1142	2	729	601,710;896,1514;	229,338;524,1142;
BGIBMGA010107-TA	1419	1198	1337	+	Unigene0008847	255	37	176	1	140	1198,1337;	37,176;
BGIBMGA002773-TA	1449	1084	1439	+	Unigene0008848	963	601	956	1	356	1084,1439;	601,956;
BGIBMGA002773-TA	1449	1084	1439	+	Unigene0008851	1440	1078	1433	1	356	1084,1439;	1078,1433;
BGIBMGA002773-TA	1449	1084	1439	+	Unigene0008853	1440	1078	1433	1	356	1084,1439;	1078,1433;
BGIBMGA002773-TA	1449	1084	1439	+	Unigene0008854	963	601	956	1	356	1084,1439;	601,956;
BGIBMGA010107-TA	1419	1198	1337	+	Unigene0008855	255	37	176	1	140	1198,1337;	37,176;
BGIBMGA001863-TA	1284	1	83	+	Unigene0008859	645	304	386	1	83	1,83;	304,386;
BGIBMGA002570-TA	1392	715	1112	+	Unigene0008861	873	193	590	1	398	715,1112;	193,590;
BGIBMGA005645-TA	690	49	679	+	Unigene0008862	834	37	679	2	562	49,224;294,679;	37,212;294,679;
BGIBMGA002965-TA	1971	1330	1966	+	Unigene0008863	870	232	868	1	637	1330,1966;	232,868;
BGIBMGA010227-TA	621	1	298	+	Unigene0008864	543	1	298	2	216	1,170;253,298;	1,170;253,298;
BGIBMGA010227-TA	621	1	298	+	Unigene0008865	570	1	298	2	216	1,170;253,298;	1,170;253,298;
BGIBMGA004688-TA	2166	103	1298	+	Unigene0008868	1509	193	1388	4	839	103,195;262,359;497,644;799,1298;	193,285;352,449;587,734;889,1388;
BGIBMGA005672-TA	192	109	173	+	Unigene0008870	600	520	584	1	65	109,173;	520,584;
BGIBMGA001548-TA	1545	130	1415	+	Unigene0008872	1575	244	1526	1	1283	130,1415;	244,1526;
BGIBMGA001548-TA	1545	130	1415	+	Unigene0008873	1575	244	1526	1	1283	130,1415;	244,1526;
BGIBMGA005727-TA	843	28	122	+	Unigene0008875	804	10	104	1	95	28,122;	10,104;
BGIBMGA011785-TA	747	436	593	+	Unigene0008877	714	406	563	1	158	436,593;	406,563;
BGIBMGA010303-TA	1032	550	587	+	Unigene0008881	333	4	41	1	38	550,587;	4,41;
BGIBMGA012794-TA	1638	637	1239	+	Unigene0008883	1032	424	1014	3	358	637,713;889,1064;1135,1239;	424,500;676,851;910,1014;
BGIBMGA004358-TA	1740	81	1733	+	Unigene0008888	2970	381	2018	2	1608	81,1005;1051,1733;	381,1305;1336,2018;
BGIBMGA004358-TA	1740	81	1733	+	Unigene0008889	2970	381	2018	2	1608	81,1005;1051,1733;	381,1305;1336,2018;
BGIBMGA004358-TA	1740	81	1733	+	Unigene0008890	2853	381	2018	2	1608	81,1005;1051,1733;	381,1305;1336,2018;
BGIBMGA004358-TA	1740	81	1733	+	Unigene0008891	2853	381	2018	2	1608	81,1005;1051,1733;	381,1305;1336,2018;
BGIBMGA000104-TA	1716	202	1379	+	Unigene0008894	1518	10	1184	2	907	202,716;985,1379;	10,524;793,1184;
BGIBMGA013791-TA	2199	1693	2102	+	Unigene0008896	1404	901	1310	2	268	1693,1775;1918,2102;	901,983;1126,1310;
BGIBMGA013791-TA	2199	1693	2102	+	Unigene0008897	1404	901	1310	2	268	1693,1775;1918,2102;	901,983;1126,1310;
BGIBMGA013791-TA	2199	1693	2102	+	Unigene0008898	1404	901	1310	2	268	1693,1775;1918,2102;	901,983;1126,1310;
BGIBMGA013791-TA	2199	1693	2102	+	Unigene0008899	1446	943	1352	2	268	1693,1775;1918,2102;	943,1025;1168,1352;
BGIBMGA013791-TA	2199	1693	2102	+	Unigene0008900	1446	943	1352	2	268	1693,1775;1918,2102;	943,1025;1168,1352;
BGIBMGA013791-TA	2199	1693	2102	+	Unigene0008901	1404	901	1310	2	268	1693,1775;1918,2102;	901,983;1126,1310;
BGIBMGA013791-TA	2199	1693	2102	+	Unigene0008902	1446	943	1352	2	268	1693,1775;1918,2102;	943,1025;1168,1352;
BGIBMGA005837-TA	5946	3900	4918	+	Unigene0008903	3378	1866	2899	1	1034	3900,4918;	1866,2899;
BGIBMGA005837-TA	5946	3900	4918	+	Unigene0008904	3378	1866	2899	1	1034	3900,4918;	1866,2899;
BGIBMGA005837-TA	5946	3900	4918	+	Unigene0008905	3378	1866	2899	1	1034	3900,4918;	1866,2899;
BGIBMGA001476-TA	954	590	857	+	Unigene0008913	930	593	860	1	268	590,857;	593,860;
BGIBMGA012710-TA	705	100	671	+	Unigene0008914	699	97	668	1	572	100,671;	97,668;
BGIBMGA010831-TA	1422	1243	1419	+	Unigene0008916	219	43	219	1	177	1243,1419;	43,219;
BGIBMGA012978-TA	4080	883	4076	+	Unigene0008921	3348	136	3347	7	1823	883,929;1233,1292;1339,1431;1637,2166;2443,2526;2905,3032;3205,4076;	136,182;495,554;592,684;890,1422;1693,1776;2152,2285;2476,3347;
BGIBMGA008144-TA	897	135	261	+	Unigene0008922	1068	651	777	1	127	135,261;	651,777;
BGIBMGA008144-TA	897	135	261	+	Unigene0008923	1824	672	798	1	127	135,261;	672,798;
BGIBMGA001947-TA	501	7	329	+	Unigene0008927	1212	502	824	1	323	7,329;	502,824;
BGIBMGA001947-TA	501	7	329	+	Unigene0008928	1212	502	824	1	323	7,329;	502,824;
BGIBMGA005292-TA	1419	109	1398	+	Unigene0008932	1413	115	1413	3	970	109,840;1090,1171;1243,1398;	115,846;1111,1192;1258,1413;
BGIBMGA005292-TA	1419	410	1398	+	Unigene0008933	1065	68	1065	3	669	410,840;1090,1171;1243,1398;	68,498;763,844;910,1065;
BGIBMGA005292-TA	1419	109	272	+	Unigene0008934	324	151	314	1	164	109,272;	151,314;
BGIBMGA005292-TA	1419	109	1398	+	Unigene0008935	1413	115	1413	3	970	109,840;1090,1171;1243,1398;	115,846;1111,1192;1258,1413;
BGIBMGA005292-TA	1419	271	1398	+	Unigene0008936	1137	1	1137	3	808	271,840;1090,1171;1243,1398;	1,570;835,916;982,1137;
BGIBMGA006365-TA	4887	46	3077	+	Unigene0008938	3234	109	3137	4	2495	46,1151;1345,1679;1990,2066;2104,3077;	109,1211;1384,1718;2026,2102;2158,3137;
BGIBMGA006365-TA	4887	292	3662	+	Unigene0008939	3408	43	3164	5	2569	292,1151;1345,1679;1990,2066;2104,2945;3211,3662;	43,899;1072,1406;1714,1790;1846,2693;2713,3164;
BGIBMGA006365-TA	4887	46	4559	+	Unigene0008940	4446	109	3971	6	2952	46,1151;1345,1679;1990,2066;2104,2945;3211,3662;4423,4559;	109,1211;1384,1718;2026,2102;2158,3005;3025,3476;3835,3971;
BGIBMGA006365-TA	4887	46	4559	+	Unigene0008941	4539	109	3971	6	2952	46,1151;1345,1679;1990,2066;2104,2945;3211,3662;4423,4559;	109,1211;1384,1718;2026,2102;2158,3005;3025,3476;3835,3971;
BGIBMGA000234-TA	1428	268	701	+	Unigene0008944	393	37	386	2	310	268,428;553,701;	37,197;238,386;
BGIBMGA006584-TA	2199	1	1485	+	Unigene0008945	1629	22	1620	3	1281	1,154;157,1166;1369,1485;	22,175;289,1295;1501,1620;
BGIBMGA006584-TA	2199	1	137	+	Unigene0008946	168	22	158	1	137	1,137;	22,158;
BGIBMGA006584-TA	2199	1	137	+	Unigene0008947	168	22	158	1	137	1,137;	22,158;
BGIBMGA013826-TA	1017	41	587	+	Unigene0008948	1881	23	569	1	547	41,587;	23,569;
BGIBMGA013826-TA	1017	41	587	+	Unigene0008949	2169	32	578	1	547	41,587;	32,578;
BGIBMGA005392-TA	654	52	374	+	Unigene0008955	723	43	359	2	196	52,179;307,374;	43,170;292,359;
BGIBMGA000424-TA	558	12	425	+	Unigene0008964	903	390	803	1	414	12,425;	390,803;
BGIBMGA011333-TA	987	851	919	+	Unigene0008985	474	353	421	1	69	851,919;	353,421;
BGIBMGA008621-TA	771	637	746	+	Unigene0008992	765	637	746	1	110	637,746;	637,746;
BGIBMGA003376-TA	1674	100	1518	+	Unigene0008999	1644	100	1521	2	1282	100,1088;1229,1518;	100,1091;1232,1521;
BGIBMGA004655-TA	6390	1	2142	+	Unigene0009014	2367	223	2367	3	1275	1,471;929,1000;1408,2142;	223,693;1151,1222;1636,2367;
BGIBMGA008498-TA	597	127	593	+	Unigene0009015	594	127	593	2	398	127,317;387,593;	127,317;387,593;
BGIBMGA008498-TA	597	127	428	+	Unigene0009016	432	127	428	2	233	127,317;387,428;	127,317;387,428;
BGIBMGA008498-TA	597	127	428	+	Unigene0009017	432	127	428	2	233	127,317;387,428;	127,317;387,428;
BGIBMGA013498-TA	1869	187	1817	+	Unigene0009023	1800	112	1751	3	375	187,242;925,1040;1618,1817;	112,167;850,968;1552,1751;
BGIBMGA010829-TA	2283	596	701	+	Unigene0009025	1227	842	947	1	106	596,701;	842,947;
BGIBMGA007125-TA	2583	514	1338	+	Unigene0009029	1242	25	849	2	641	514,1040;1225,1338;	25,551;736,849;
BGIBMGA002508-TA	1872	295	1767	+	Unigene0009030	1557	73	1545	1	1473	295,1767;	73,1545;
BGIBMGA004898-TA	2358	104	2147	+	Unigene0009034	2238	50	2093	2	1908	104,1301;1438,2147;	50,1247;1384,2093;
BGIBMGA009228-TA	1341	127	971	+	Unigene0009035	1296	40	854	2	763	127,479;562,971;	40,392;445,854;
BGIBMGA004898-TA	2358	104	2147	+	Unigene0009036	2238	50	2093	2	1908	104,1301;1438,2147;	50,1247;1384,2093;
BGIBMGA009228-TA	1341	127	971	+	Unigene0009037	1317	40	860	2	556	127,272;562,971;	40,185;451,860;
BGIBMGA009228-TA	1341	127	971	+	Unigene0009038	1302	40	860	2	556	127,272;562,971;	40,185;451,860;
BGIBMGA012832-TA	642	15	536	+	Unigene0009050	765	150	671	1	522	15,536;	150,671;
BGIBMGA003957-TA	1596	802	857	+	Unigene0009061	1362	799	854	1	56	802,857;	799,854;
BGIBMGA012803-TA	1695	1398	1679	+	Unigene0009066	489	195	482	1	288	1398,1679;	195,482;
BGIBMGA012392-TA	219	85	155	+	Unigene0009085	1293	1165	1235	1	71	85,155;	1165,1235;
BGIBMGA012392-TA	219	85	155	+	Unigene0009087	1293	1165	1235	1	71	85,155;	1165,1235;
BGIBMGA003051-TA	438	28	77	+	Unigene0009097	390	31	80	1	50	28,77;	31,80;
BGIBMGA012470-TA	3441	22	1232	+	Unigene0009099	1314	1	1226	3	655	22,494;985,1080;1156,1232;	1,482;979,1074;1150,1226;
BGIBMGA001513-TA	3459	304	1064	+	Unigene0009100	2379	478	1238	1	761	304,1064;	478,1238;
BGIBMGA001513-TA	3459	304	1064	+	Unigene0009101	2169	478	1238	1	761	304,1064;	478,1238;
BGIBMGA001513-TA	3459	304	1064	+	Unigene0009102	2379	478	1238	1	761	304,1064;	478,1238;
BGIBMGA012336-TA	996	178	879	+	Unigene0009111	993	178	879	2	194	178,203;712,879;	178,203;712,879;
BGIBMGA012336-TA	996	178	879	+	Unigene0009112	993	178	879	2	194	178,203;712,879;	178,203;712,879;
BGIBMGA012336-TA	996	178	879	+	Unigene0009115	993	178	879	2	194	178,203;712,879;	178,203;712,879;
BGIBMGA008927-TA	888	1	885	+	Unigene0009124	909	1	885	1	885	1,885;	1,885;
BGIBMGA004010-TA	1416	871	1268	+	Unigene0009147	534	4	401	1	398	871,1268;	4,401;
BGIBMGA006517-TA	4068	2557	2906	+	Unigene0009158	732	151	468	2	201	2557,2676;2826,2906;	151,270;388,468;
BGIBMGA006517-TA	4068	3142	3599	+	Unigene0009159	639	16	470	1	455	3142,3599;	16,470;
BGIBMGA001096-TA	8910	73	8684	+	Unigene0009162	9588	262	9368	6	5170	73,251;2257,2349;2512,2924;3376,6005;6628,7676;7879,8684;	262,440;2599,2691;2869,3281;3733,6362;6982,8030;8563,9368;
BGIBMGA003368-TA	930	28	450	+	Unigene0009174	1317	412	834	2	113	28,98;409,450;	412,482;793,834;
BGIBMGA002707-TA	306	100	260	+	Unigene0009175	315	127	287	1	161	100,260;	127,287;
BGIBMGA002707-TA	306	40	260	+	Unigene0009176	429	4	224	1	221	40,260;	4,224;
BGIBMGA010330-TA	3756	658	3701	+	Unigene0009178	4548	358	3248	6	1983	658,732;824,1220;1387,2135;2515,2871;3070,3252;3480,3701;	358,432;524,920;1087,1835;2209,2565;2761,2943;3027,3248;
BGIBMGA010331-TA	1491	748	1388	+	Unigene0009179	1947	1204	1847	1	644	748,1388;	1204,1847;
BGIBMGA011780-TA	669	17	275	+	Unigene0009182	366	5	263	1	259	17,275;	5,263;
BGIBMGA000854-TA	729	8	602	+	Unigene0009184	993	269	881	2	286	8,138;448,602;	269,399;727,881;
BGIBMGA011780-TA	669	17	275	+	Unigene0009186	366	5	263	1	259	17,275;	5,263;
BGIBMGA006464-TA	1071	826	902	+	Unigene0009189	678	334	410	1	77	826,902;	334,410;
BGIBMGA006464-TA	1071	826	902	+	Unigene0009190	582	238	314	1	77	826,902;	238,314;
BGIBMGA006464-TA	1071	826	902	+	Unigene0009191	678	334	410	1	77	826,902;	334,410;
BGIBMGA006464-TA	1071	826	902	+	Unigene0009192	582	238	314	1	77	826,902;	238,314;
BGIBMGA012159-TA	3696	49	734	+	Unigene0009197	1320	49	1316	2	668	49,383;402,734;	49,383;984,1316;
BGIBMGA012159-TA	3696	49	734	+	Unigene0009200	1320	49	1316	2	668	49,383;402,734;	49,383;984,1316;
BGIBMGA004241-TA	2964	1825	2078	+	Unigene0009202	324	70	323	1	254	1825,2078;	70,323;
BGIBMGA010130-TA	975	1	917	+	Unigene0009207	963	1	917	1	917	1,917;	1,917;
BGIBMGA007351-TA	270	1	89	+	Unigene0009221	873	73	161	1	89	1,89;	73,161;
BGIBMGA010072-TA	1641	1372	1587	+	Unigene0009223	549	256	474	1	219	1372,1587;	256,474;
BGIBMGA011755-TA	1587	274	1584	+	Unigene0009226	1527	220	1527	1	1308	274,1584;	220,1527;
BGIBMGA002264-TA	654	1	485	+	Unigene0009228	1320	718	1199	1	482	1,485;	718,1199;
BGIBMGA002264-TA	654	340	485	+	Unigene0009229	240	1	146	1	146	340,485;	1,146;
BGIBMGA005161-TA	600	229	572	+	Unigene0009231	594	229	572	1	344	229,572;	229,572;
BGIBMGA005161-TA	600	229	572	+	Unigene0009235	594	229	572	1	344	229,572;	229,572;
BGIBMGA001456-TA	1263	4	516	+	Unigene0009253	816	1	528	2	162	4,44;396,516;	1,41;408,528;
BGIBMGA005562-TA	3600	688	2641	+	Unigene0009254	2652	661	2650	5	1188	688,923;1282,1895;2104,2282;2395,2495;2584,2641;	661,896;1366,1979;2188,2366;2398,2498;2593,2650;
BGIBMGA011988-TA	1197	1	519	+	Unigene0009267	1137	1	519	2	263	1,194;451,519;	1,194;451,519;
BGIBMGA011988-TA	1197	1	519	+	Unigene0009268	1356	1	519	2	263	1,194;451,519;	1,194;451,519;
BGIBMGA011988-TA	1197	1	194	+	Unigene0009270	471	1	194	1	194	1,194;	1,194;
BGIBMGA009625-TA	2502	1324	1634	+	Unigene0009273	852	508	818	1	311	1324,1634;	508,818;
BGIBMGA011988-TA	1197	1	519	+	Unigene0009274	1137	1	519	2	263	1,194;451,519;	1,194;451,519;
BGIBMGA007986-TA	1257	739	1254	+	Unigene0009275	1179	664	1179	1	516	739,1254;	664,1179;
BGIBMGA003049-TA	2265	181	2207	+	Unigene0009276	2163	181	2108	2	1879	181,1976;2125,2207;	181,1976;2026,2108;
BGIBMGA000950-TA	4044	3747	4016	+	Unigene0009278	348	42	314	1	273	3747,4016;	42,314;
BGIBMGA000132-TA	2550	2110	2300	+	Unigene0009281	480	43	233	1	191	2110,2300;	43,233;
BGIBMGA007425-TA	1680	22	1193	+	Unigene0009287	1677	22	1193	3	643	22,225;607,923;1072,1193;	22,225;607,923;1072,1193;
BGIBMGA002509-TA	1218	11	407	+	Unigene0009289	1089	674	1070	1	397	11,407;	674,1070;
BGIBMGA000244-TA	2451	13	870	+	Unigene0009296	864	4	864	1	861	13,870;	4,864;
BGIBMGA002156-TA	918	83	656	+	Unigene0009297	726	2	377	2	321	83,256;510,656;	2,175;231,377;
BGIBMGA002156-TA	918	83	256	+	Unigene0009298	222	17	190	1	174	83,256;	17,190;
BGIBMGA002156-TA	918	83	656	+	Unigene0009299	684	2	335	2	308	83,243;510,656;	2,162;189,335;
BGIBMGA002156-TA	918	414	656	+	Unigene0009300	1104	596	920	2	232	414,451;463,656;	596,633;727,920;
BGIBMGA003566-TA	771	613	683	+	Unigene0009301	393	238	308	1	71	613,683;	238,308;
BGIBMGA001645-TA	816	67	617	+	Unigene0009307	1218	436	1001	2	292	67,164;424,617;	436,533;808,1001;
BGIBMGA010604-TA	390	142	200	+	Unigene0009313	234	1	59	1	59	142,200;	1,59;
BGIBMGA000486-TA	2100	41	226	+	Unigene0009316	951	251	436	1	186	41,226;	251,436;
BGIBMGA000127-TA	543	484	533	+	Unigene0009317	159	106	155	1	50	484,533;	106,155;
BGIBMGA006374-TA	2274	1171	1748	+	Unigene0009318	492	205	488	2	261	1171,1364;1682,1748;	205,398;422,488;
BGIBMGA006374-TA	2274	1171	2070	+	Unigene0009319	864	22	627	2	583	1171,1364;1682,2070;	22,215;239,627;
BGIBMGA012502-TA	978	16	167	+	Unigene0009320	1635	373	524	1	152	16,167;	373,524;
BGIBMGA001566-TA	5877	4526	5864	+	Unigene0009323	3546	905	1946	2	1019	4526,5149;5482,5864;	905,1540;1564,1946;
BGIBMGA006810-TA	2667	19	2276	+	Unigene0009325	2490	4	2339	5	1061	19,93;208,338;523,566;721,836;1582,2276;	4,78;196,326;538,581;760,875;1645,2339;
BGIBMGA002203-TA	504	172	356	+	Unigene0009337	516	151	335	1	185	172,356;	151,335;
BGIBMGA003365-TA	1656	187	1619	+	Unigene0009339	2868	187	1619	3	991	187,287;499,666;898,1619;	187,287;499,666;898,1619;
BGIBMGA012707-TA	633	440	560	+	Unigene0009340	720	68	188	1	121	440,560;	68,188;
BGIBMGA009211-TA	1533	333	407	+	Unigene0009342	1920	348	422	1	75	333,407;	348,422;
BGIBMGA011662-TA	1824	772	1613	+	Unigene0009348	1461	1	872	3	279	772,821;1306,1376;1456,1613;	1,50;550,620;715,872;
BGIBMGA004435-TA	213	166	213	+	Unigene0009350	129	52	99	1	48	166,213;	52,99;
BGIBMGA004435-TA	213	166	213	+	Unigene0009353	135	58	105	1	48	166,213;	58,105;
BGIBMGA012838-TA	726	52	560	+	Unigene0009358	879	325	833	1	509	52,560;	325,833;
BGIBMGA014038-TA	750	65	383	+	Unigene0009361	1269	599	917	1	319	65,383;	599,917;
BGIBMGA004608-TA	1923	97	1743	+	Unigene0009363	1881	235	1881	1	1647	97,1743;	235,1881;
BGIBMGA004377-TA	753	397	731	+	Unigene0009378	750	397	731	1	335	397,731;	397,731;
BGIBMGA004377-TA	753	397	731	+	Unigene0009380	750	397	731	1	335	397,731;	397,731;
BGIBMGA002356-TA	615	493	608	+	Unigene0009381	147	28	143	1	116	493,608;	28,143;
BGIBMGA002356-TA	615	493	608	+	Unigene0009385	147	28	143	1	116	493,608;	28,143;
BGIBMGA004377-TA	753	397	731	+	Unigene0009392	750	397	731	1	335	397,731;	397,731;
BGIBMGA002356-TA	615	493	608	+	Unigene0009393	147	28	143	1	116	493,608;	28,143;
BGIBMGA002356-TA	615	493	608	+	Unigene0009398	147	28	143	1	116	493,608;	28,143;
BGIBMGA002356-TA	615	493	608	+	Unigene0009399	147	28	143	1	116	493,608;	28,143;
BGIBMGA002356-TA	615	493	608	+	Unigene0009401	147	28	143	1	116	493,608;	28,143;
BGIBMGA004377-TA	753	397	731	+	Unigene0009407	750	397	731	1	335	397,731;	397,731;
BGIBMGA004712-TA	4656	3028	3150	+	Unigene0009417	204	73	195	1	123	3028,3150;	73,195;
BGIBMGA009760-TA	537	1	504	+	Unigene0009418	516	1	504	1	504	1,504;	1,504;
BGIBMGA003720-TA	1689	283	1682	+	Unigene0009435	1974	244	1970	2	1303	283,416;514,1682;	244,377;802,1970;
BGIBMGA006039-TA	2079	697	1364	+	Unigene0009442	804	151	791	2	603	697,1081;1147,1364;	151,535;574,791;
BGIBMGA008408-TA	1644	1	1508	+	Unigene0009449	1575	55	1475	2	1422	1,1135;1222,1508;	55,1189;1189,1475;
BGIBMGA008408-TA	1644	1	1508	+	Unigene0009450	1575	55	1475	2	1422	1,1135;1222,1508;	55,1189;1189,1475;
BGIBMGA002402-TA	1395	421	769	+	Unigene0009456	1203	367	715	1	349	421,769;	367,715;
BGIBMGA010800-TA	1026	253	975	+	Unigene0009463	756	25	708	2	676	253,320;368,975;	25,92;101,708;
BGIBMGA001692-TA	3915	1063	1301	+	Unigene0009474	330	55	293	2	169	1063,1130;1201,1301;	55,122;193,293;
BGIBMGA001692-TA	3915	3541	3863	+	Unigene0009475	1113	745	1064	1	320	3541,3863;	745,1064;
BGIBMGA009396-TA	2895	391	1077	+	Unigene0009479	1011	274	960	2	569	391,881;1000,1077;	274,764;883,960;
BGIBMGA014411-TA	294	136	209	+	Unigene0009481	159	7	80	1	74	136,209;	7,80;
BGIBMGA009559-TA	369	61	161	+	Unigene0009482	420	115	215	1	101	61,161;	115,215;
BGIBMGA009559-TA	369	61	161	+	Unigene0009486	420	115	215	1	101	61,161;	115,215;
BGIBMGA002359-TA	1821	396	1760	+	Unigene0009501	729	117	686	2	436	396,739;1669,1760;	117,460;595,686;
BGIBMGA013126-TA	1173	1063	1104	-	Unigene0009502	504	54	95	1	42	1063,1104;	95,54;
BGIBMGA004658-TA	3465	3319	3389	+	Unigene0009503	318	33	103	1	71	3319,3389;	33,103;
BGIBMGA004658-TA	3465	3319	3389	+	Unigene0009504	318	33	103	1	71	3319,3389;	33,103;
BGIBMGA008457-TA	1929	1696	1784	+	Unigene0009505	594	52	140	1	89	1696,1784;	52,140;
BGIBMGA008457-TA	1929	34	1784	+	Unigene0009506	2238	34	1784	2	1230	34,892;1414,1784;	34,892;1414,1784;
BGIBMGA010239-TA	636	26	66	+	Unigene0009507	282	71	111	1	41	26,66;	71,111;
BGIBMGA012449-TA	1887	1003	1877	+	Unigene0009510	1785	922	1778	2	751	1003,1028;1153,1877;	922,947;1054,1778;
BGIBMGA012449-TA	1887	220	1877	+	Unigene0009511	2133	343	2126	3	829	220,297;1003,1028;1153,1877;	343,420;1270,1295;1402,2126;
BGIBMGA012449-TA	1887	220	1877	+	Unigene0009512	1818	322	1811	3	829	220,297;1003,1028;1153,1877;	322,399;955,980;1087,1811;
BGIBMGA012449-TA	1887	1003	1877	+	Unigene0009513	2100	1237	2093	2	751	1003,1028;1153,1877;	1237,1262;1369,2093;
BGIBMGA012449-TA	1887	220	1877	+	Unigene0009514	1818	322	1811	3	829	220,297;1003,1028;1153,1877;	322,399;955,980;1087,1811;
BGIBMGA012449-TA	1887	1003	1877	+	Unigene0009515	1785	922	1778	2	751	1003,1028;1153,1877;	922,947;1054,1778;
BGIBMGA012449-TA	1887	1003	1877	+	Unigene0009516	2100	1237	2093	2	751	1003,1028;1153,1877;	1237,1262;1369,2093;
BGIBMGA005834-TA	912	712	749	+	Unigene0009520	1014	748	785	1	38	712,749;	748,785;
BGIBMGA005834-TA	912	712	749	+	Unigene0009521	1014	748	785	1	38	712,749;	748,785;
BGIBMGA005834-TA	912	712	749	+	Unigene0009522	1014	748	785	1	38	712,749;	748,785;
BGIBMGA005834-TA	912	712	749	+	Unigene0009523	1014	748	785	1	38	712,749;	748,785;
BGIBMGA002410-TA	438	13	164	+	Unigene0009533	402	241	392	1	152	13,164;	241,392;
BGIBMGA010311-TA	282	35	140	+	Unigene0009534	240	2	227	2	112	35,106;101,140;	2,73;188,227;
BGIBMGA002410-TA	438	13	164	+	Unigene0009535	402	241	392	1	152	13,164;	241,392;
BGIBMGA003561-TA	852	526	827	+	Unigene0009538	453	130	431	1	302	526,827;	130,431;
BGIBMGA004143-TA	633	142	437	+	Unigene0009539	444	133	428	1	296	142,437;	133,428;
BGIBMGA004143-TA	633	142	437	+	Unigene0009540	654	133	428	1	296	142,437;	133,428;
BGIBMGA006109-TA	576	46	560	+	Unigene0009542	573	46	560	2	359	46,219;376,560;	46,219;376,560;
BGIBMGA011744-TA	2361	2008	2329	+	Unigene0009544	726	82	415	1	334	2008,2329;	82,415;
BGIBMGA011744-TA	2361	2008	2329	+	Unigene0009545	684	82	415	1	334	2008,2329;	82,415;
BGIBMGA006408-TA	867	274	864	+	Unigene0009546	822	346	822	2	419	274,557;730,864;	346,629;688,822;
BGIBMGA014573-TA	885	19	577	+	Unigene0009554	1368	244	823	2	333	19,128;355,577;	244,353;601,823;
BGIBMGA002643-TA	2652	1873	2621	+	Unigene0009556	1386	610	1358	1	749	1873,2621;	610,1358;
BGIBMGA008025-TA	1623	626	1394	+	Unigene0009558	1029	2	803	2	639	626,827;958,1394;	2,203;367,803;
BGIBMGA013202-TA	912	656	785	+	Unigene0009559	1302	317	446	1	130	656,785;	317,446;
BGIBMGA000136-TA	1959	97	1880	+	Unigene0009560	2319	322	1991	3	1344	97,1100;1219,1403;1723,1880;	322,1325;1561,1745;1837,1991;
BGIBMGA009397-TA	750	76	684	+	Unigene0009562	747	76	684	1	609	76,684;	76,684;
BGIBMGA009888-TA	693	214	680	+	Unigene0009564	495	25	476	1	452	214,680;	25,476;
BGIBMGA009888-TA	693	214	690	+	Unigene0009565	492	31	492	1	462	214,690;	31,492;
BGIBMGA009888-TA	693	214	680	+	Unigene0009566	507	31	482	1	452	214,680;	31,482;
BGIBMGA001157-TA	681	94	537	+	Unigene0009568	807	214	657	1	444	94,537;	214,657;
BGIBMGA013598-TA	393	17	338	+	Unigene0009577	426	17	338	1	322	17,338;	17,338;
BGIBMGA008556-TA	1692	1226	1331	+	Unigene0009579	1572	1112	1217	1	106	1226,1331;	1112,1217;
BGIBMGA010496-TA	1128	724	861	+	Unigene0009592	1692	430	567	1	138	724,861;	430,567;
BGIBMGA001717-TA	1440	28	1421	+	Unigene0009595	1425	121	1418	4	411	28,95;640,872;1204,1254;1363,1421;	121,188;817,1049;1279,1329;1360,1418;
BGIBMGA002460-TA	1173	538	650	+	Unigene0009596	621	331	443	1	113	538,650;	331,443;
BGIBMGA007210-TA	1353	58	1157	+	Unigene0009598	1635	268	1604	3	909	58,332;493,878;910,1157;	268,542;703,1088;1357,1604;
BGIBMGA007003-TA	687	61	683	+	Unigene0009604	861	238	860	1	623	61,683;	238,860;
BGIBMGA012245-TA	201	70	102	+	Unigene0009608	171	135	167	1	33	70,102;	135,167;
BGIBMGA013129-TA	2463	881	911	+	Unigene0009612	1509	1277	1307	1	31	881,911;	1277,1307;
BGIBMGA009062-TA	624	1	533	+	Unigene0009616	822	1	536	2	400	1,119;253,533;	1,119;256,536;
BGIBMGA009062-TA	624	1	533	+	Unigene0009617	639	1	536	2	400	1,119;253,533;	1,119;256,536;
BGIBMGA006590-TA	813	550	663	+	Unigene0009623	204	16	129	1	114	550,663;	16,129;
BGIBMGA006590-TA	813	550	663	+	Unigene0009624	135	16	129	1	114	550,663;	16,129;
BGIBMGA008605-TA	1206	335	1172	+	Unigene0009627	1413	284	1124	3	365	335,484;679,738;1018,1172;	284,433;631,690;970,1124;
BGIBMGA011298-TA	1884	1201	1241	+	Unigene0009632	1944	1444	1484	1	41	1201,1241;	1444,1484;
BGIBMGA006614-TA	2757	316	1553	+	Unigene0009636	1992	277	1514	2	387	316,551;1403,1553;	277,512;1364,1514;
BGIBMGA006614-TA	2757	316	1553	+	Unigene0009637	1992	277	1514	2	387	316,551;1403,1553;	277,512;1364,1514;
BGIBMGA010829-TA	2283	1552	1592	+	Unigene0009640	825	154	194	1	41	1552,1592;	154,194;
BGIBMGA001935-TA	2367	532	1861	+	Unigene0009641	2907	1534	2863	2	1098	532,965;1198,1861;	1534,1967;2200,2863;
BGIBMGA005916-TA	2301	1	2267	+	Unigene0009643	2292	67	2288	2	1527	1,1027;1768,2267;	67,1093;1789,2288;
BGIBMGA002404-TA	3657	13	854	+	Unigene0009646	987	4	857	2	777	13,419;482,854;	4,410;488,857;
BGIBMGA002404-TA	3657	13	854	+	Unigene0009647	978	10	848	1	839	13,854;	10,848;
BGIBMGA002404-TA	3657	13	854	+	Unigene0009648	993	10	863	2	777	13,419;482,854;	10,416;494,863;
BGIBMGA003515-TA	1062	144	1020	+	Unigene0009658	1488	381	1257	2	573	144,488;793,1020;	381,725;1030,1257;
BGIBMGA003362-TA	1029	75	375	+	Unigene0009659	447	147	447	1	301	75,375;	147,447;
BGIBMGA003154-TA	1695	1393	1688	+	Unigene0009662	360	58	356	1	299	1393,1688;	58,356;
BGIBMGA009053-TA	1311	12	1144	+	Unigene0009665	1287	12	1159	2	686	12,507;958,1144;	12,510;973,1159;
BGIBMGA013677-TA	339	130	212	+	Unigene0009670	375	148	230	1	83	130,212;	148,230;
BGIBMGA002394-TA	1137	1	1061	+	Unigene0009673	1122	16	1076	1	1061	1,1061;	16,1076;
BGIBMGA002394-TA	1137	1	1061	+	Unigene0009674	1122	16	1076	1	1061	1,1061;	16,1076;
BGIBMGA010171-TA	6213	1111	6125	+	Unigene0009679	6462	1342	6419	5	3674	1111,2438;2590,3756;3961,5024;5434,5513;6091,6125;	1342,2669;2911,4077;4255,5318;5728,5807;6385,6419;
BGIBMGA003032-TA	906	439	739	+	Unigene0009681	930	466	766	1	301	439,739;	466,766;
BGIBMGA008201-TA	2424	484	2114	+	Unigene0009694	2106	328	1973	3	1193	484,841;1114,1613;1780,2114;	328,685;964,1463;1639,1973;
BGIBMGA013098-TA	768	217	435	+	Unigene0009700	546	202	420	1	219	217,435;	202,420;
BGIBMGA004697-TA	5553	2111	2244	+	Unigene0009703	267	44	177	1	134	2111,2244;	44,177;
BGIBMGA011360-TA	2001	85	1784	+	Unigene0009705	2007	19	1796	3	1344	85,947;1225,1478;1558,1784;	19,881;1300,1553;1570,1796;
BGIBMGA011360-TA	2001	85	1784	+	Unigene0009710	2007	19	1796	3	1344	85,947;1225,1478;1558,1784;	19,881;1300,1553;1570,1796;
BGIBMGA006107-TA	537	244	527	+	Unigene0009711	465	175	458	1	284	244,527;	175,458;
BGIBMGA005497-TA	3651	1450	1553	+	Unigene0009715	348	241	344	1	104	1450,1553;	241,344;
BGIBMGA011326-TA	4890	3244	4353	+	Unigene0009721	1233	52	1170	3	533	3244,3453;3635,3726;4123,4353;	52,261;443,534;940,1170;
BGIBMGA005906-TA	3666	3277	3473	+	Unigene0009734	276	16	212	1	197	3277,3473;	16,212;
BGIBMGA009137-TA	5616	3640	3710	+	Unigene0009742	438	1	71	1	71	3640,3710;	1,71;
BGIBMGA012525-TA	4326	4162	4323	+	Unigene0009746	225	64	225	1	162	4162,4323;	64,225;
BGIBMGA009009-TA	1320	530	710	+	Unigene0009748	207	11	191	1	181	530,710;	11,191;
BGIBMGA012042-TA	3051	347	407	+	Unigene0009754	363	254	314	1	61	347,407;	254,314;
BGIBMGA011089-TA	1926	1780	1906	+	Unigene0009760	207	64	190	1	127	1780,1906;	64,190;
BGIBMGA000509-TA	2667	1294	1431	+	Unigene0009773	285	40	177	1	138	1294,1431;	40,177;
BGIBMGA009202-TA	1641	1381	1466	+	Unigene0009775	237	7	92	1	86	1381,1466;	7,92;
BGIBMGA009369-TA	753	109	440	+	Unigene0009781	465	133	464	1	332	109,440;	133,464;
BGIBMGA002079-TA	2838	205	398	+	Unigene0009783	654	43	236	1	194	205,398;	43,236;
BGIBMGA011134-TA	306	62	134	+	Unigene0009787	189	68	140	1	73	62,134;	68,140;
BGIBMGA009175-TA	1308	442	707	+	Unigene0009797	318	1	209	2	211	442,510;566,707;	1,69;68,209;
BGIBMGA000241-TA	2961	949	1185	+	Unigene0009819	318	82	318	1	237	949,1185;	82,318;
BGIBMGA003700-TA	4932	4606	4802	+	Unigene0009821	249	43	239	1	197	4606,4802;	43,239;
BGIBMGA010499-TA	2232	1081	1140	+	Unigene0009829	654	157	216	1	60	1081,1140;	157,216;
BGIBMGA006427-TA	807	304	497	+	Unigene0009832	345	7	200	1	194	304,497;	7,200;
BGIBMGA006165-TA	585	1	33	+	Unigene0009845	360	109	141	1	33	1,33;	109,141;
BGIBMGA010882-TA	2133	1744	2101	+	Unigene0009849	624	214	595	2	194	1744,1880;2045,2101;	214,350;539,595;
BGIBMGA001743-TA	1434	1339	1396	+	Unigene0009858	456	394	451	1	58	1339,1396;	394,451;
BGIBMGA012762-TA	270	25	266	+	Unigene0009871	267	25	266	1	242	25,266;	25,266;
BGIBMGA002594-TA	729	445	629	+	Unigene0009883	723	445	629	1	185	445,629;	445,629;
BGIBMGA002217-TA	456	46	401	+	Unigene0009885	1236	862	1214	2	109	46,104;352,401;	862,920;1165,1214;
BGIBMGA002217-TA	456	46	401	+	Unigene0009886	1236	862	1214	2	109	46,104;352,401;	862,920;1165,1214;
BGIBMGA006851-TA	4011	22	1328	+	Unigene0009887	1332	22	1331	1	1310	22,1328;	22,1331;
BGIBMGA012506-TA	873	71	838	+	Unigene0009899	1671	56	829	1	774	71,838;	56,829;
BGIBMGA012506-TA	873	71	838	+	Unigene0009902	1671	56	829	1	774	71,838;	56,829;
BGIBMGA012506-TA	873	71	838	+	Unigene0009903	1671	56	829	1	774	71,838;	56,829;
BGIBMGA008859-TA	2232	652	713	+	Unigene0009904	219	37	98	1	62	652,713;	37,98;
BGIBMGA013460-TA	966	314	941	+	Unigene0009910	765	7	632	1	626	314,941;	7,632;
BGIBMGA013893-TA	4371	580	764	+	Unigene0009916	198	4	188	1	185	580,764;	4,188;
BGIBMGA003584-TA	174	1	153	+	Unigene0009917	516	343	495	1	153	1,153;	343,495;
BGIBMGA012388-TA	3084	841	3026	+	Unigene0009920	1791	1	1739	5	1337	841,977;1276,1539;1696,1832;1999,2615;2842,3026;	1,137;187,450;616,752;910,1523;1555,1739;
BGIBMGA012388-TA	3084	835	2933	+	Unigene0009921	1758	1	1754	5	1250	835,977;1276,1539;1696,1832;1999,2615;2842,2933;	1,143;295,558;724,860;1018,1631;1663,1754;
BGIBMGA005962-TA	1224	1	986	+	Unigene0009922	1140	292	1139	3	600	1,314;530,732;904,986;	292,605;701,903;1057,1139;
BGIBMGA005962-TA	1224	1	1032	+	Unigene0009923	1386	292	1185	3	646	1,314;530,732;904,1032;	292,605;701,903;1057,1185;
BGIBMGA009570-TA	1614	674	1611	+	Unigene0009924	972	59	972	3	778	674,1232;1293,1394;1495,1611;	59,617;744,845;856,972;
BGIBMGA005962-TA	1224	141	986	+	Unigene0009925	1056	348	1055	3	460	141,314;530,732;904,986;	348,521;617,819;973,1055;
BGIBMGA005962-TA	1224	141	692	+	Unigene0009927	702	357	698	2	336	141,314;531,692;	357,530;537,698;
BGIBMGA012388-TA	3084	841	3026	+	Unigene0009928	1791	1	1739	5	1337	841,977;1276,1539;1696,1832;1999,2615;2842,3026;	1,137;187,450;616,752;910,1523;1555,1739;
BGIBMGA012388-TA	3084	841	3026	+	Unigene0009929	1791	1	1739	5	1337	841,977;1276,1539;1696,1832;1999,2615;2842,3026;	1,137;187,450;616,752;910,1523;1555,1739;
BGIBMGA012388-TA	3084	841	3026	+	Unigene0009930	1791	1	1739	5	1337	841,977;1276,1539;1696,1832;1999,2615;2842,3026;	1,137;187,450;616,752;910,1523;1555,1739;
BGIBMGA012388-TA	3084	841	3026	+	Unigene0009931	1791	1	1739	5	1337	841,977;1276,1539;1696,1832;1999,2615;2842,3026;	1,137;187,450;616,752;910,1523;1555,1739;
BGIBMGA005962-TA	1224	1	692	+	Unigene0009932	786	301	782	2	476	1,314;531,692;	301,614;621,782;
BGIBMGA012388-TA	3084	841	3026	+	Unigene0009933	1791	1	1739	5	1337	841,977;1276,1539;1696,1832;1999,2615;2842,3026;	1,137;187,450;616,752;910,1523;1555,1739;
BGIBMGA005962-TA	1224	141	1032	+	Unigene0009934	1302	348	1101	3	506	141,314;530,732;904,1032;	348,521;617,819;973,1101;
BGIBMGA012388-TA	3084	835	2933	+	Unigene0009935	1758	1	1754	5	1250	835,977;1276,1539;1696,1832;1999,2615;2842,2933;	1,143;295,558;724,860;1018,1631;1663,1754;
BGIBMGA012388-TA	3084	835	2933	+	Unigene0009936	1758	1	1754	5	1250	835,977;1276,1539;1696,1832;1999,2615;2842,2933;	1,143;295,558;724,860;1018,1631;1663,1754;
BGIBMGA005962-TA	1224	1	1032	+	Unigene0009937	1386	292	1185	3	646	1,314;530,732;904,1032;	292,605;701,903;1057,1185;
BGIBMGA009570-TA	1614	739	1611	+	Unigene0009938	882	34	882	3	713	739,1232;1293,1394;1495,1611;	34,527;654,755;766,882;
BGIBMGA005962-TA	1224	141	692	+	Unigene0009939	702	357	698	2	336	141,314;531,692;	357,530;537,698;
BGIBMGA012388-TA	3084	835	2933	+	Unigene0009940	1758	1	1754	5	1250	835,977;1276,1539;1696,1832;1999,2615;2842,2933;	1,143;295,558;724,860;1018,1631;1663,1754;
BGIBMGA012388-TA	3084	841	3026	+	Unigene0009941	1791	1	1739	5	1337	841,977;1276,1539;1696,1832;1999,2615;2842,3026;	1,137;187,450;616,752;910,1523;1555,1739;
BGIBMGA005963-TA	1074	102	289	+	Unigene0009942	204	4	191	1	188	102,289;	4,191;
BGIBMGA012388-TA	3084	835	2933	+	Unigene0009943	1758	1	1754	5	1250	835,977;1276,1539;1696,1832;1999,2615;2842,2933;	1,143;295,558;724,860;1018,1631;1663,1754;
BGIBMGA005962-TA	1224	1	692	+	Unigene0009944	786	301	782	2	476	1,314;531,692;	301,614;621,782;
BGIBMGA010595-TA	1182	445	716	+	Unigene0009945	1233	460	731	1	272	445,716;	460,731;
BGIBMGA012592-TA	1065	448	1046	+	Unigene0009947	1029	415	1013	1	599	448,1046;	415,1013;
BGIBMGA010472-TA	3765	283	434	+	Unigene0009948	849	694	845	1	152	283,434;	694,845;
BGIBMGA000617-TA	666	58	599	+	Unigene0009955	789	187	734	2	190	58,95;448,599;	187,224;583,734;
BGIBMGA009133-TA	1140	754	953	+	Unigene0009972	201	1	200	1	200	754,953;	1,200;
BGIBMGA002519-TA	1929	235	1595	+	Unigene0009975	2706	1057	2450	2	1359	235,784;787,1595;	1057,1606;1642,2450;
BGIBMGA003145-TA	3111	244	2363	+	Unigene0009977	2373	355	2306	3	1393	244,360;635,865;1319,2363;	355,471;569,799;1262,2306;
BGIBMGA003145-TA	3111	244	3059	+	Unigene0009978	3258	490	3254	4	1635	244,360;635,865;1319,2363;2818,3059;	490,606;704,934;1397,2441;3013,3254;
BGIBMGA003145-TA	3111	244	3059	+	Unigene0009979	4701	1933	4697	4	1635	244,360;635,865;1319,2363;2818,3059;	1933,2049;2147,2377;2840,3884;4456,4697;
BGIBMGA003145-TA	3111	244	2363	+	Unigene0009980	3951	1933	3884	3	1393	244,360;635,865;1319,2363;	1933,2049;2147,2377;2840,3884;
BGIBMGA003145-TA	3111	244	2363	+	Unigene0009981	4074	2056	4007	3	1393	244,360;635,865;1319,2363;	2056,2172;2270,2500;2963,4007;
BGIBMGA003145-TA	3111	244	3059	+	Unigene0009982	4824	2056	4820	4	1635	244,360;635,865;1319,2363;2818,3059;	2056,2172;2270,2500;2963,4007;4579,4820;
BGIBMGA002618-TA	2196	184	1004	+	Unigene0009983	2442	130	950	2	241	184,266;847,1004;	130,212;793,950;
BGIBMGA009357-TA	1524	1279	1443	+	Unigene0010009	471	46	210	1	165	1279,1443;	46,210;
BGIBMGA009466-TA	2772	1470	1532	+	Unigene0010017	192	51	113	1	63	1470,1532;	51,113;
BGIBMGA008339-TA	2757	1066	1157	+	Unigene0010020	396	301	392	1	92	1066,1157;	301,392;
BGIBMGA013772-TA	615	496	572	+	Unigene0010026	240	34	110	1	77	496,572;	34,110;
BGIBMGA000323-TA	1557	1426	1496	+	Unigene0010031	420	199	269	1	71	1426,1496;	199,269;
BGIBMGA007607-TA	1821	750	796	+	Unigene0010035	240	90	136	1	47	750,796;	90,136;
BGIBMGA011380-TA	2070	43	206	+	Unigene0010049	258	1	164	1	164	43,206;	1,164;
BGIBMGA010558-TA	3507	2321	2696	+	Unigene0010056	408	5	389	2	218	2321,2453;2615,2696;	5,140;308,389;
BGIBMGA013573-TA	5349	3730	3854	+	Unigene0010059	510	115	239	1	125	3730,3854;	115,239;
BGIBMGA002260-TA	1500	664	740	+	Unigene0010065	189	10	86	1	77	664,740;	10,86;
BGIBMGA013772-TA	615	269	368	+	Unigene0010066	510	86	185	1	100	269,368;	86,185;
BGIBMGA009667-TA	330	145	234	-	Unigene0010069	360	84	173	1	90	145,234;	173,84;
BGIBMGA008358-TA	4107	664	848	+	Unigene0010073	216	31	215	1	185	664,848;	31,215;
BGIBMGA003470-TA	2922	1687	1992	+	Unigene0010095	318	1	306	1	306	1687,1992;	1,306;
BGIBMGA011395-TA	1458	224	353	+	Unigene0010097	312	182	311	1	130	224,353;	182,311;
BGIBMGA007891-TA	1599	1431	1494	+	Unigene0010098	513	3	66	1	64	1431,1494;	3,66;
BGIBMGA006149-TA	1206	77	299	+	Unigene0010106	447	158	380	2	165	77,170;229,299;	158,251;310,380;
BGIBMGA009824-TA	672	142	335	+	Unigene0010109	246	10	203	1	194	142,335;	10,203;
BGIBMGA002792-TA	648	223	272	+	Unigene0010128	480	61	110	1	50	223,272;	61,110;
BGIBMGA012670-TA	1611	116	164	+	Unigene0010132	435	116	164	1	49	116,164;	116,164;
BGIBMGA000323-TA	1557	241	406	+	Unigene0010143	240	46	211	1	166	241,406;	46,211;
BGIBMGA010726-TA	2376	1	151	+	Unigene0010145	153	1	151	1	151	1,151;	1,151;
BGIBMGA011715-TA	216	91	207	+	Unigene0010148	195	73	189	1	117	91,207;	73,189;
BGIBMGA003608-TA	1392	85	269	+	Unigene0010150	201	1	185	1	185	85,269;	1,185;
BGIBMGA008082-TA	1194	862	1006	+	Unigene0010153	270	64	208	1	145	862,1006;	64,208;
BGIBMGA003510-TA	1554	1468	1554	+	Unigene0010155	138	55	138	1	84	1468,1554;	55,138;
BGIBMGA003057-TA	1752	1180	1274	+	Unigene0010156	627	73	167	1	95	1180,1274;	73,167;
BGIBMGA013459-TA	930	594	675	+	Unigene0010159	234	72	153	1	82	594,675;	72,153;
BGIBMGA014062-TA	804	342	490	+	Unigene0010162	174	6	154	1	149	342,490;	6,154;
BGIBMGA003608-TA	1392	85	338	+	Unigene0010178	270	1	254	1	254	85,338;	1,254;
BGIBMGA010006-TA	1773	286	443	+	Unigene0010189	342	46	203	1	158	286,443;	46,203;
BGIBMGA005253-TA	582	1	224	+	Unigene0010192	300	76	299	1	224	1,224;	76,299;
BGIBMGA013423-TA	4200	1945	2172	+	Unigene0010194	303	73	303	1	231	1945,2172;	73,303;
BGIBMGA006999-TA	8244	3919	4389	+	Unigene0010207	711	1	471	2	281	3919,3998;4189,4389;	1,80;271,471;
BGIBMGA010359-TA	783	589	776	+	Unigene0010216	261	70	257	1	188	589,776;	70,257;
BGIBMGA014011-TA	969	39	491	+	Unigene0010219	498	45	497	1	453	39,491;	45,497;
BGIBMGA006599-TA	1218	238	329	+	Unigene0010221	411	94	185	1	92	238,329;	94,185;
BGIBMGA005561-TA	8526	856	899	+	Unigene0010241	441	256	299	1	44	856,899;	256,299;
BGIBMGA011534-TA	243	76	188	+	Unigene0010250	123	1	122	1	122	76,188;	1,122;
BGIBMGA012327-TA	11919	10177	10251	+	Unigene0010257	195	121	195	1	75	10177,10251;	121,195;
BGIBMGA008978-TA	1119	754	1115	+	Unigene0010261	522	157	521	1	365	754,1115;	157,521;
BGIBMGA001852-TA	10131	6466	6677	+	Unigene0010274	267	52	263	1	212	6466,6677;	52,263;
BGIBMGA001528-TA	1998	10	440	+	Unigene0010280	474	1	431	1	431	10,440;	1,431;
BGIBMGA013423-TA	4200	1558	1814	+	Unigene0010295	279	16	272	1	257	1558,1814;	16,272;
BGIBMGA008122-TA	1800	1015	1136	+	Unigene0010303	243	13	134	1	122	1015,1136;	13,134;
BGIBMGA012801-TA	426	274	407	+	Unigene0010312	219	70	203	1	134	274,407;	70,203;
BGIBMGA006780-TA	5631	1147	1220	+	Unigene0010314	777	460	533	1	74	1147,1220;	460,533;
BGIBMGA007649-TA	2616	2185	2400	+	Unigene0010315	249	28	243	1	216	2185,2400;	28,243;
BGIBMGA014365-TA	3702	3320	3509	+	Unigene0010340	603	5	194	1	190	3320,3509;	5,194;
BGIBMGA013871-TA	4683	3484	4068	+	Unigene0010342	612	1	591	3	216	3484,3546;3764,3868;4021,4068;	1,63;281,385;544,591;
BGIBMGA011353-TA	4884	2359	2391	+	Unigene0010360	432	334	366	1	33	2359,2391;	334,366;
BGIBMGA012558-TA	3756	454	744	+	Unigene0010361	315	25	315	1	291	454,744;	25,315;
BGIBMGA000510-TA	402	160	320	+	Unigene0010362	225	61	221	1	161	160,320;	61,221;
BGIBMGA012979-TA	525	240	281	+	Unigene0010367	786	507	548	1	42	240,281;	507,548;
BGIBMGA012343-TA	1068	439	497	+	Unigene0010372	693	91	149	1	59	439,497;	91,149;
BGIBMGA010221-TA	12657	3344	3407	+	Unigene0010384	213	38	101	1	64	3344,3407;	38,101;
BGIBMGA002499-TA	3741	1072	1349	+	Unigene0010385	339	19	296	1	278	1072,1349;	19,296;
BGIBMGA010471-TA	40530	21028	21131	+	Unigene0010386	195	16	119	1	104	21028,21131;	16,119;
BGIBMGA003373-TA	864	588	755	+	Unigene0010393	180	3	170	1	168	588,755;	3,170;
BGIBMGA001993-TA	573	89	343	+	Unigene0010396	450	2	256	1	255	89,343;	2,256;
BGIBMGA006914-TA	2217	1048	1163	+	Unigene0010430	303	124	239	1	116	1048,1163;	124,239;
BGIBMGA006274-TA	4257	3014	3303	+	Unigene0010431	312	20	309	1	290	3014,3303;	20,309;
BGIBMGA008147-TA	267	43	189	+	Unigene0010450	234	1	147	1	147	43,189;	1,147;
BGIBMGA012940-TA	4359	1912	1964	+	Unigene0010454	393	25	77	1	53	1912,1964;	25,77;
BGIBMGA008795-TA	2799	1010	1067	+	Unigene0010481	366	53	110	1	58	1010,1067;	53,110;
BGIBMGA003510-TA	1554	424	716	+	Unigene0010495	555	31	323	1	293	424,716;	31,323;
BGIBMGA001852-TA	10131	6868	7010	+	Unigene0010497	162	1	143	1	143	6868,7010;	1,143;
BGIBMGA005041-TA	6876	3993	4394	+	Unigene0010506	777	12	413	2	185	3993,4112;4330,4394;	12,131;349,413;
BGIBMGA007490-TA	999	526	656	+	Unigene0010510	405	85	215	1	131	526,656;	85,215;
BGIBMGA008952-TA	6900	497	587	+	Unigene0010513	378	125	215	1	91	497,587;	125,215;
BGIBMGA005348-TA	2409	1828	1988	+	Unigene0010521	243	22	182	1	161	1828,1988;	22,182;
BGIBMGA010558-TA	3507	2008	2054	+	Unigene0010531	327	277	323	1	47	2008,2054;	277,323;
BGIBMGA003512-TA	1509	88	431	+	Unigene0010537	489	91	434	2	295	88,293;343,431;	91,296;346,434;
BGIBMGA006999-TA	8244	6361	6568	+	Unigene0010540	585	136	343	1	208	6361,6568;	136,343;
BGIBMGA011701-TA	363	19	266	+	Unigene0010555	384	19	266	1	248	19,266;	19,266;
BGIBMGA013507-TA	1461	1210	1289	+	Unigene0010560	222	1	80	1	80	1210,1289;	1,80;
BGIBMGA007893-TA	13080	922	1112	+	Unigene0010573	303	103	293	1	191	922,1112;	103,293;
BGIBMGA011404-TA	4554	1759	1931	+	Unigene0010577	219	46	218	1	173	1759,1931;	46,218;
BGIBMGA002999-TA	735	421	528	+	Unigene0010594	345	220	327	1	108	421,528;	220,327;
BGIBMGA007852-TA	1137	38	452	+	Unigene0010598	480	38	452	2	129	38,104;391,452;	38,104;391,452;
BGIBMGA000509-TA	2667	367	605	+	Unigene0010606	378	94	332	1	239	367,605;	94,332;
BGIBMGA007516-TA	1389	622	903	+	Unigene0010609	288	7	288	1	282	622,903;	7,288;
BGIBMGA008234-TA	405	190	372	+	Unigene0010615	204	7	189	1	183	190,372;	7,189;
BGIBMGA011503-TA	1671	1294	1553	+	Unigene0010628	375	1	260	1	260	1294,1553;	1,260;
BGIBMGA013380-TA	10737	5404	5451	+	Unigene0010642	261	199	246	1	48	5404,5451;	199,246;
BGIBMGA011088-TA	2262	2117	2240	+	Unigene0010653	180	38	161	1	124	2117,2240;	38,161;
BGIBMGA009003-TA	7179	1393	1487	+	Unigene0010660	393	115	209	1	95	1393,1487;	115,209;
BGIBMGA011405-TA	2904	1507	1632	+	Unigene0010661	291	166	291	1	126	1507,1632;	166,291;
BGIBMGA000241-TA	2961	2581	2771	+	Unigene0010668	576	136	326	1	191	2581,2771;	136,326;
BGIBMGA006544-TA	1167	565	764	+	Unigene0010669	522	79	278	1	200	565,764;	79,278;
BGIBMGA003147-TA	645	41	392	+	Unigene0010675	381	14	365	1	352	41,392;	14,365;
BGIBMGA007759-TA	2982	334	470	+	Unigene0010679	333	132	268	1	137	334,470;	132,268;
BGIBMGA011866-TA	294	1	283	+	Unigene0010686	318	22	305	1	284	1,283;	22,305;
BGIBMGA008082-TA	1194	601	779	+	Unigene0010706	231	25	203	1	179	601,779;	25,203;
BGIBMGA010025-TA	423	67	330	+	Unigene0010709	312	49	312	1	264	67,330;	49,312;
BGIBMGA010101-TA	240	73	176	+	Unigene0010712	153	37	140	1	104	73,176;	37,140;
BGIBMGA000112-TA	303	1	293	+	Unigene0010716	300	1	293	1	293	1,293;	1,293;
BGIBMGA000112-TA	303	1	293	+	Unigene0010721	300	1	293	1	293	1,293;	1,293;
BGIBMGA011988-TA	1197	25	519	+	Unigene0010723	1113	1	495	2	239	25,194;451,519;	1,170;427,495;
BGIBMGA006590-TA	813	1	663	+	Unigene0010730	798	136	798	1	663	1,663;	136,798;
BGIBMGA006590-TA	813	550	663	+	Unigene0010731	195	1	114	1	114	550,663;	1,114;
BGIBMGA002217-TA	456	46	401	+	Unigene0010732	1371	997	1349	2	109	46,104;352,401;	997,1055;1300,1349;
BGIBMGA002217-TA	456	46	401	+	Unigene0010733	1236	862	1214	2	109	46,104;352,401;	862,920;1165,1214;
BGIBMGA002217-TA	456	46	401	+	Unigene0010734	1236	862	1214	2	109	46,104;352,401;	862,920;1165,1214;
BGIBMGA013478-TA	1305	125	1302	+	Unigene0010736	1485	29	1485	2	873	125,881;1187,1302;	29,785;1370,1485;
BGIBMGA013478-TA	1305	125	1302	+	Unigene0010737	1596	140	1596	2	865	125,881;1195,1302;	140,896;1489,1596;
BGIBMGA011780-TA	669	17	275	+	Unigene0010738	366	5	263	1	259	17,275;	5,263;
BGIBMGA010496-TA	1128	724	861	+	Unigene0010739	1692	430	567	1	138	724,861;	430,567;
BGIBMGA010496-TA	1128	724	861	+	Unigene0010740	1692	430	567	1	138	724,861;	430,567;
BGIBMGA006365-TA	4887	292	4559	+	Unigene0010741	4134	43	3659	6	2706	292,1151;1345,1679;1990,2066;2104,2945;3211,3662;4423,4559;	43,899;1072,1406;1714,1790;1846,2693;2713,3164;3523,3659;
BGIBMGA000136-TA	1959	97	1880	+	Unigene0010743	2175	166	1847	3	1299	97,1055;1219,1403;1723,1880;	166,1124;1417,1601;1693,1847;
BGIBMGA000136-TA	1959	97	1880	+	Unigene0010744	1776	94	1775	3	1299	97,1055;1219,1403;1723,1880;	94,1052;1345,1529;1621,1775;
BGIBMGA012976-TA	2934	13	686	+	Unigene0010745	807	46	719	1	674	13,686;	46,719;
BGIBMGA004143-TA	633	142	437	+	Unigene0010746	654	133	428	1	296	142,437;	133,428;
BGIBMGA011562-TA	1389	688	1257	+	Unigene0010747	714	1	570	1	570	688,1257;	1,570;
BGIBMGA008009-TA	591	139	534	+	Unigene0010748	1371	967	1362	1	396	139,534;	967,1362;
BGIBMGA011136-TA	1875	1280	1853	+	Unigene0010751	2820	218	797	2	303	1280,1322;1594,1853;	218,260;538,797;
BGIBMGA007315-TA	3729	223	3726	+	Unigene0010755	3372	1	3372	2	3340	223,2513;2687,3726;	1,2300;2333,3372;
BGIBMGA007878-TA	714	28	563	+	Unigene0010762	789	28	563	1	536	28,563;	28,563;
BGIBMGA012219-TA	1005	1	884	+	Unigene0010764	1203	79	1139	2	571	1,404;718,884;	79,482;973,1139;
BGIBMGA004894-TA	1641	154	1409	+	Unigene0010766	1692	238	1448	3	972	154,989;1162,1235;1348,1409;	238,1073;1231,1304;1387,1448;
BGIBMGA005014-TA	6162	55	4575	+	Unigene0010768	4623	10	4134	4	388	55,119;1921,2022;2230,2387;4513,4575;	10,74;1411,1512;1720,1877;4072,4134;
BGIBMGA008572-TA	2421	991	1588	+	Unigene0010773	1803	625	1222	3	201	991,1070;1339,1428;1558,1588;	625,704;973,1062;1192,1222;
BGIBMGA003008-TA	3024	122	2810	+	Unigene0010776	3186	116	2972	3	2441	122,1166;1240,2039;2218,2810;	116,1160;1240,2039;2377,2972;
BGIBMGA004898-TA	2358	104	2147	+	Unigene0010778	2238	50	2093	2	1908	104,1301;1438,2147;	50,1247;1384,2093;
BGIBMGA000957-TA	5172	646	2726	+	Unigene0010779	1860	133	1679	4	443	646,704;1492,1658;2185,2258;2584,2726;	133,191;379,545;1093,1166;1537,1679;
BGIBMGA003008-TA	3024	122	2810	+	Unigene0010781	3213	116	2999	3	2441	122,1166;1240,2039;2218,2810;	116,1160;1267,2066;2404,2999;
BGIBMGA010653-TA	471	79	155	+	Unigene0010782	579	190	266	1	77	79,155;	190,266;
BGIBMGA002159-TA	846	200	362	+	Unigene0010783	219	17	179	1	163	200,362;	17,179;
BGIBMGA004416-TA	4410	2021	4222	+	Unigene0010786	2853	17	2218	2	1940	2021,2636;2899,4222;	17,632;895,2218;
BGIBMGA006810-TA	2667	1786	2276	+	Unigene0010787	678	37	527	1	491	1786,2276;	37,527;
BGIBMGA007564-TA	2571	105	1584	+	Unigene0010788	1200	3	1200	4	986	105,894;931,1003;1227,1289;1525,1584;	3,792;844,916;1014,1076;1141,1200;
BGIBMGA009862-TA	585	29	506	+	Unigene0010789	1281	572	1049	1	478	29,506;	572,1049;
BGIBMGA013464-TA	864	715	843	+	Unigene0010796	279	67	195	1	129	715,843;	67,195;
BGIBMGA008223-TA	495	1	143	+	Unigene0010820	630	7	149	1	143	1,143;	7,149;
BGIBMGA011373-TA	2979	574	2837	+	Unigene0010821	2595	1	2378	7	1067	574,672;767,861;913,1376;1744,1905;2218,2259;2539,2621;2719,2837;	1,99;103,197;322,785;1348,1509;1771,1812;2086,2168;2257,2378;
BGIBMGA002716-TA	2010	1213	2006	+	Unigene0010822	1242	451	1241	2	241	1213,1337;1891,2006;	451,575;1126,1241;
BGIBMGA008873-TA	2880	1485	1590	+	Unigene0010826	1110	450	555	1	106	1485,1590;	450,555;
BGIBMGA000103-TA	3849	1406	1460	+	Unigene0010831	927	701	755	1	55	1406,1460;	701,755;
BGIBMGA006909-TA	3870	253	3614	+	Unigene0010832	4434	88	3365	4	2325	253,1571;1843,1979;2173,2826;3400,3614;	88,1406;1678,1814;2011,2664;3151,3365;
BGIBMGA009228-TA	1341	127	971	+	Unigene0010834	1296	40	854	2	763	127,479;562,971;	40,392;445,854;
BGIBMGA012781-TA	996	745	989	+	Unigene0010836	1170	925	1166	1	242	745,989;	925,1166;
BGIBMGA009920-TA	864	468	836	+	Unigene0010837	1095	744	1079	2	225	468,525;670,836;	744,801;913,1079;
BGIBMGA008019-TA	1950	482	1847	+	Unigene0010840	1737	125	1643	3	734	482,1038;1276,1330;1726,1847;	125,681;1075,1129;1522,1643;
BGIBMGA013442-TA	4056	3112	3962	+	Unigene0010841	1341	190	980	3	469	3112,3143;3417,3462;3572,3962;	190,221;512,557;590,980;
BGIBMGA007287-TA	1038	57	926	+	Unigene0010842	966	42	923	2	200	57,185;856,926;	42,170;853,923;
BGIBMGA010449-TA	1950	148	1673	+	Unigene0010843	1743	115	1622	2	1038	148,655;1144,1673;	115,622;1093,1622;
BGIBMGA013077-TA	1428	46	1373	+	Unigene0010844	1371	1	1340	1	1340	46,1373;	1,1340;
BGIBMGA007287-TA	1038	57	185	+	Unigene0010854	600	42	170	1	129	57,185;	42,170;
BGIBMGA001182-TA	3951	367	459	+	Unigene0010855	1836	526	618	1	93	367,459;	526,618;
BGIBMGA001734-TA	465	235	358	+	Unigene0010858	447	220	343	1	124	235,358;	220,343;
BGIBMGA001458-TA	1212	10	890	+	Unigene0010860	918	1	881	1	881	10,890;	1,881;
BGIBMGA003618-TA	1533	601	1514	+	Unigene0010861	1146	229	1142	2	729	601,710;896,1514;	229,338;524,1142;
BGIBMGA002773-TA	1449	1084	1439	+	Unigene0010863	1440	1078	1433	1	356	1084,1439;	1078,1433;
BGIBMGA003618-TA	1533	601	1514	+	Unigene0010865	1146	229	1142	2	729	601,710;896,1514;	229,338;524,1142;
BGIBMGA008556-TA	1692	1226	1331	+	Unigene0010867	1572	1112	1217	1	106	1226,1331;	1112,1217;
BGIBMGA013498-TA	1869	187	1817	+	Unigene0010871	1800	112	1751	3	375	187,242;925,1040;1618,1817;	112,167;850,968;1552,1751;
BGIBMGA007133-TA	4971	3097	4943	+	Unigene0010872	2811	823	2801	4	788	3097,3302;3787,4049;4546,4808;4888,4943;	823,1028;1630,1892;2386,2648;2746,2801;
BGIBMGA007133-TA	4971	3094	4943	+	Unigene0010873	2811	820	2801	4	791	3094,3302;3787,4049;4546,4808;4888,4943;	820,1028;1630,1892;2386,2648;2746,2801;
BGIBMGA007133-TA	4971	3094	4943	+	Unigene0010874	2811	820	2801	4	791	3094,3302;3787,4049;4546,4808;4888,4943;	820,1028;1630,1892;2386,2648;2746,2801;
BGIBMGA007133-TA	4971	3862	4943	+	Unigene0010875	1107	1	1097	3	507	3862,4049;4546,4808;4888,4943;	1,188;682,944;1042,1097;
BGIBMGA007133-TA	4971	3094	4943	+	Unigene0010876	2811	820	2801	4	791	3094,3302;3787,4049;4546,4808;4888,4943;	820,1028;1630,1892;2386,2648;2746,2801;
BGIBMGA007133-TA	4971	3094	4943	+	Unigene0010877	2811	820	2801	4	791	3094,3302;3787,4049;4546,4808;4888,4943;	820,1028;1630,1892;2386,2648;2746,2801;
BGIBMGA013392-TA	7764	784	4598	+	Unigene0010878	4059	37	3992	7	3223	784,1724;1868,2444;2527,2690;2824,3053;3106,3797;3901,4028;4105,4598;	37,977;1118,1694;1840,2003;2182,2411;2557,3245;3280,3407;3499,3992;
BGIBMGA002370-TA	297	45	293	+	Unigene0010883	816	519	764	1	246	45,293;	519,764;
BGIBMGA007878-TA	714	28	563	+	Unigene0010885	789	28	563	1	536	28,563;	28,563;
BGIBMGA009138-TA	1920	816	1190	+	Unigene0010887	1026	279	584	2	296	816,872;952,1190;	279,335;346,584;
BGIBMGA009138-TA	1920	816	1190	+	Unigene0010888	1578	831	1136	2	296	816,872;952,1190;	831,887;898,1136;
BGIBMGA009138-TA	1920	816	1190	+	Unigene0010889	1026	279	584	2	296	816,872;952,1190;	279,335;346,584;
BGIBMGA009138-TA	1920	816	1190	+	Unigene0010890	1578	831	1136	2	296	816,872;952,1190;	831,887;898,1136;
BGIBMGA010485-TA	723	307	509	+	Unigene0010892	501	97	299	1	203	307,509;	97,299;
BGIBMGA002539-TA	1848	1630	1811	+	Unigene0010893	231	16	197	1	182	1630,1811;	16,197;
BGIBMGA013860-TA	3087	1011	2903	+	Unigene0010894	1476	909	1355	3	196	1011,1082;1133,1221;2869,2903;	909,980;1031,1119;1321,1355;
BGIBMGA013860-TA	3087	1011	2903	+	Unigene0010895	1488	909	1355	3	196	1011,1082;1133,1221;2869,2903;	909,980;1031,1119;1321,1355;
BGIBMGA000136-TA	1959	97	1880	+	Unigene0010897	1743	166	1730	2	1474	97,1403;1723,1880;	166,1484;1576,1730;
BGIBMGA000136-TA	1959	97	1880	+	Unigene0010898	2058	166	1730	2	1474	97,1403;1723,1880;	166,1484;1576,1730;
BGIBMGA002722-TA	954	231	946	+	Unigene0010899	2148	48	769	3	540	231,353;421,692;802,946;	48,170;241,512;625,769;
BGIBMGA005775-TA	1503	200	1487	+	Unigene0010902	1218	104	1199	2	1095	200,917;1108,1487;	104,821;823,1199;
BGIBMGA003355-TA	924	1	899	+	Unigene0010904	912	1	899	1	899	1,899;	1,899;
BGIBMGA006178-TA	2442	1473	2418	+	Unigene0010907	1188	234	1179	3	568	1473,1593;1729,2040;2284,2418;	234,354;484,795;1045,1179;
BGIBMGA000473-TA	3363	2203	2342	+	Unigene0010908	2643	673	812	1	140	2203,2342;	673,812;
BGIBMGA012888-TA	777	37	152	+	Unigene0010910	912	187	302	1	116	37,152;	187,302;
BGIBMGA003392-TA	2295	1492	1700	+	Unigene0010911	1332	226	434	1	209	1492,1700;	226,434;
BGIBMGA013562-TA	1014	25	993	+	Unigene0010914	2286	331	1293	1	963	25,993;	331,1293;
BGIBMGA011033-TA	3171	593	3143	+	Unigene0010915	2562	2	2552	1	2551	593,3143;	2,2552;
BGIBMGA000617-TA	666	58	599	+	Unigene0010922	789	187	734	2	190	58,95;448,599;	187,224;583,734;
BGIBMGA001790-TA	1086	1	920	+	Unigene0010928	1248	163	1085	3	337	1,34;95,353;877,920;	163,196;254,512;1042,1085;
BGIBMGA004003-TA	561	202	254	+	Unigene0010931	621	192	244	1	53	202,254;	192,244;
BGIBMGA007648-TA	1155	324	950	+	Unigene0010932	951	195	821	2	143	324,389;874,950;	195,260;745,821;
BGIBMGA002574-TA	2004	319	620	+	Unigene0010933	1335	319	620	2	242	319,368;429,620;	319,368;429,620;
BGIBMGA009696-TA	861	1	149	+	Unigene0010947	180	1	149	1	149	1,149;	1,149;
BGIBMGA005962-TA	1224	320	531	+	Unigene0010969	249	5	216	1	212	320,531;	5,216;
BGIBMGA007107-TA	1332	235	794	+	Unigene0010971	1464	292	842	2	302	235,504;763,794;	292,561;811,842;
BGIBMGA002590-TA	936	1	812	+	Unigene0010972	1230	85	902	1	818	1,812;	85,902;
BGIBMGA007287-TA	1038	57	926	+	Unigene0010973	966	42	923	2	200	57,185;856,926;	42,170;853,923;
BGIBMGA003394-TA	873	289	860	+	Unigene0010975	969	352	923	2	463	289,368;478,860;	352,431;541,923;
BGIBMGA010574-TA	2883	2185	2398	+	Unigene0010976	3765	2374	2587	1	214	2185,2398;	2374,2587;
BGIBMGA003071-TA	1977	256	311	+	Unigene0010977	3024	2149	2204	1	56	256,311;	2149,2204;
BGIBMGA006518-TA	2244	106	1496	+	Unigene0010978	2196	118	1532	4	499	106,140;397,637;896,1016;1395,1496;	118,152;409,649;932,1052;1431,1532;
BGIBMGA003285-TA	768	79	677	+	Unigene0010979	1380	685	1310	2	397	79,163;366,677;	685,769;999,1310;
BGIBMGA010146-TA	1719	145	1709	+	Unigene0010980	1629	145	1622	3	474	145,278;790,863;1444,1709;	145,278;766,839;1357,1622;
BGIBMGA007610-TA	558	55	542	+	Unigene0010981	789	271	776	2	265	55,161;385,542;	271,377;619,776;
BGIBMGA004784-TA	1197	856	1127	+	Unigene0010988	618	214	485	1	272	856,1127;	214,485;
BGIBMGA003789-TA	1182	297	837	+	Unigene0010989	552	9	552	2	505	297,365;414,837;	9,77;117,552;
BGIBMGA012636-TA	2781	1247	2778	+	Unigene0010991	1809	281	1809	1	1529	1247,2778;	281,1809;
BGIBMGA005999-TA	3423	1414	3260	+	Unigene0010993	1854	7	1854	4	658	1414,1637;1745,1880;2602,2714;3076,3260;	7,233;338,473;1021,1133;1673,1854;
BGIBMGA001296-TA	1410	544	1403	+	Unigene0010994	1167	316	1163	2	677	544,951;1138,1403;	316,726;898,1163;
BGIBMGA009979-TA	2136	104	186	+	Unigene0010997	795	107	189	1	83	104,186;	107,189;
BGIBMGA002356-TA	615	493	608	+	Unigene0011001	147	28	143	1	116	493,608;	28,143;
BGIBMGA004377-TA	753	397	731	+	Unigene0011002	750	397	731	1	335	397,731;	397,731;
BGIBMGA012449-TA	1887	220	1877	+	Unigene0011003	2133	343	2126	3	829	220,297;1003,1028;1153,1877;	343,420;1270,1295;1402,2126;
BGIBMGA012449-TA	1887	19	1877	+	Unigene0011004	2115	70	2108	2	1088	19,153;925,1877;	70,204;1156,2108;
BGIBMGA012449-TA	1887	19	1877	+	Unigene0011005	2115	70	2108	2	1088	19,153;925,1877;	70,204;1156,2108;
BGIBMGA010792-TA	3372	2644	2702	+	Unigene0011008	1188	892	950	1	59	2644,2702;	892,950;
BGIBMGA010792-TA	3372	2644	2702	+	Unigene0011009	1440	1144	1202	1	59	2644,2702;	1144,1202;
BGIBMGA014411-TA	294	136	209	+	Unigene0011011	159	7	80	1	74	136,209;	7,80;
BGIBMGA014411-TA	294	136	209	+	Unigene0011012	159	7	80	1	74	136,209;	7,80;
BGIBMGA005292-TA	1419	410	1398	+	Unigene0011013	1065	68	1065	3	669	410,840;1090,1171;1243,1398;	68,498;763,844;910,1065;
BGIBMGA012392-TA	219	85	155	+	Unigene0011014	603	475	545	1	71	85,155;	475,545;
BGIBMGA009895-TA	1212	71	1191	+	Unigene0011015	1269	11	1131	1	1121	71,1191;	11,1131;
BGIBMGA009895-TA	1212	409	1191	+	Unigene0011016	1086	172	954	1	783	409,1191;	172,954;
BGIBMGA004010-TA	1416	871	1268	+	Unigene0011018	534	4	401	1	398	871,1268;	4,401;
BGIBMGA011179-TA	789	206	786	+	Unigene0011020	1176	596	1176	1	581	206,786;	596,1176;
BGIBMGA000136-TA	1959	97	1880	+	Unigene0011022	2073	382	2063	3	1299	97,1055;1219,1403;1723,1880;	382,1340;1633,1817;1909,2063;
BGIBMGA013831-TA	1737	1088	1553	+	Unigene0011023	1506	908	1373	2	306	1088,1349;1510,1553;	908,1169;1330,1373;
BGIBMGA013831-TA	1737	1088	1553	+	Unigene0011024	1548	908	1373	2	306	1088,1349;1510,1553;	908,1169;1330,1373;
BGIBMGA012953-TA	858	1	308	+	Unigene0011025	1182	334	641	1	308	1,308;	334,641;
BGIBMGA000950-TA	4044	407	3395	+	Unigene0011029	3996	407	3407	4	1692	407,867;1420,1682;1954,2357;2832,3395;	407,867;1420,1682;1966,2369;2844,3407;
BGIBMGA000136-TA	1959	97	1880	+	Unigene0011030	1956	382	1946	2	1474	97,1403;1723,1880;	382,1700;1792,1946;
BGIBMGA007975-TA	1821	18	473	+	Unigene0011031	915	144	602	1	459	18,473;	144,602;
BGIBMGA006063-TA	1755	1562	1752	+	Unigene0011035	858	668	858	1	191	1562,1752;	668,858;
BGIBMGA006063-TA	1755	1562	1752	+	Unigene0011036	858	668	858	1	191	1562,1752;	668,858;
BGIBMGA007315-TA	3729	223	3726	+	Unigene0011039	3375	1	3375	2	3343	223,2513;2699,3726;	1,2300;2333,3375;
BGIBMGA007539-TA	5388	1	1662	+	Unigene0011042	2247	655	2247	3	1387	1,122;283,419;535,1662;	655,776;937,1073;1120,2247;
BGIBMGA005395-TA	1071	106	1068	+	Unigene0011043	1029	190	1029	2	791	106,674;859,1068;	190,770;820,1029;
BGIBMGA009559-TA	369	61	161	+	Unigene0011045	420	115	215	1	101	61,161;	115,215;
BGIBMGA010711-TA	3417	196	3326	+	Unigene0011048	4947	1519	4625	7	2001	196,494;575,1376;1651,1736;1915,2130;2305,2466;2854,3175;3213,3326;	1519,1817;1904,2705;2980,3065;3265,3480;3673,3834;4111,4432;4512,4625;
BGIBMGA010711-TA	3417	196	3175	+	Unigene0011049	4917	1519	4432	6	1887	196,494;575,1376;1651,1736;1915,2130;2305,2466;2854,3175;	1519,1817;1904,2705;2980,3065;3265,3480;3673,3834;4111,4432;
BGIBMGA013831-TA	1737	1088	1553	+	Unigene0011054	1533	914	1379	2	306	1088,1349;1510,1553;	914,1175;1336,1379;
BGIBMGA013831-TA	1737	1088	1553	+	Unigene0011055	1506	908	1373	2	306	1088,1349;1510,1553;	908,1169;1330,1373;
BGIBMGA010711-TA	3417	196	3326	+	Unigene0011056	4929	1519	4607	6	2175	196,494;575,1376;1651,1736;1915,2466;2854,3175;3213,3326;	1519,1817;1904,2705;2980,3065;3265,3816;4093,4414;4494,4607;
BGIBMGA003314-TA	2613	117	2406	+	Unigene0011058	2739	303	2631	3	1727	117,217;517,1961;2223,2406;	303,403;721,2162;2448,2631;
BGIBMGA003314-TA	2613	117	2406	+	Unigene0011059	2883	447	2775	3	1727	117,217;517,1961;2223,2406;	447,547;865,2306;2592,2775;
BGIBMGA003314-TA	2613	117	2406	+	Unigene0011060	2808	303	2700	3	1727	117,217;517,1961;2223,2406;	303,403;790,2231;2517,2700;
BGIBMGA003314-TA	2613	117	2406	+	Unigene0011061	2952	447	2844	3	1727	117,217;517,1961;2223,2406;	447,547;934,2375;2661,2844;
BGIBMGA013415-TA	6564	625	4425	+	Unigene0011062	3873	13	3873	7	2062	625,926;1021,2099;2164,2219;2281,2417;3025,3128;3358,3429;4114,4425;	13,314;346,1424;1504,1559;1624,1760;2398,2501;2710,2781;3562,3873;
BGIBMGA009062-TA	624	1	533	+	Unigene0011065	639	1	536	2	400	1,119;253,533;	1,119;256,536;
[truncated: 9,233 more rows]
