# Supplementary material for: Next-Generation Sequencing-Based Transcriptome Analysis of Helicoverpa armigera Larvae Immune-Primed with Photorhabdus luminescens TT01
Source: PLoS One. 2013 Nov 26;8(11):e80146. doi: 10.1371/journal.pone.0080146 (PMC3841171; doi:10.1371/journal.pone.0080146)
Supplement: Table S2 — Comparison of H. armigera all-unigenes to orthologous Bombyx mori coding sequences. (XLSX) [file pone.0080146.s005.xlsx]

## Sheet: annotation
geneID	geneLength	PBS_rawreads(44224761)	PBS_RPKM	TT01_rawreads(30314541)	TT01_RPKM	Nr-ID	Nr-Score	Nr-Evalue	Nr-annotation	Swissprot-ID	Swissprot-Score	Swissprot-Evalue	Swissprot-annotation	COG-Protein-or-Domain	COG-Score	COG-Evalue	COG-ID	COG-Function-Description	KO_id	KEGG-Evalue	KEGG-Score	KEGG-Gene	ko_definition	GO-BiologicalProcess	GO-MolecularFunction	Go-CellularComponent
Unigene0000001	208	9	0.9784	3	0.4758	--	--	--	--	--	--	--	--	--	--	--	--	--	--	--	--	--	--	-	-	-
Unigene0000002	269	15	1.2609	2	0.2453	gi|151199952|gb|ABR88233.1|	174	8e-43	chymotrypsin-like protease C3 [Heliothis virescens]	sp|O97398|CTR_PHACE	56.2	6e-08	Chymotrypsin OS=Phaedon cochleariae PE=2 SV=1	--	--	--	--	--	K04346	9e-12	70.1	tca:661072	guanine nucleotide binding protein (G protein), alpha 12	-	-	-
Unigene0000003	498	34	1.5438	8	0.5299	--	--	--	--	--	--	--	--	--	--	--	--	--	--	--	--	--	--	-	-	-
Unigene0000004	273	17	1.4081	3	0.3625	--	--	--	--	--	--	--	--	--	--	--	--	--	--	--	--	--	--	-	-	-
Unigene0000005	212	12	1.2799	3	0.4668	gi|357631785|gb|EHJ79254.1|	105	6e-22	mitochondrial 18 kDa protein [Danaus plexippus]	sp|Q9UDX5|MTFP1_HUMAN	67.4	3e-11	Mitochondrial fission process protein 1 OS=Homo sapiens GN=MTFP1 PE=1 SV=1	--	--	--	--	--	--	--	--	--	--	-	-	-
Unigene0000006	273	8	0.6626	0	0	--	--	--	--	--	--	--	--	--	--	--	--	--	--	--	--	--	--	-	-	-
Unigene0000007	327	9	0.6223	0	0	gi|357612388|gb|EHJ67958.1|	173	2e-42	TNF receptor-associated factor 3 interacting protein 1 [Danaus plexippus]	sp|Q5XIN3|MIPT3_RAT	80.9	2e-15	TRAF3-interacting protein 1 OS=Rattus norvegicus GN=Traf3ip1 PE=2 SV=1	--	--	--	--	--	--	--	--	--	--	-	-	-
Unigene0000008	348	23	1.4945	10	0.9479	--	--	--	--	--	--	--	--	--	--	--	--	--	--	--	--	--	--	-	-	-
Unigene0000009	228	14	1.3884	4	0.5787	gi|357614442|gb|EHJ69079.1|	65.1	9e-10	putative fbxl4 [Danaus plexippus]	--	--	--	--	--	--	--	--	--	--	--	--	--	--	-	-	-
Unigene0000010	379	2	0.1193	0	0	--	--	--	--	--	--	--	--	--	--	--	--	--	--	--	--	--	--	-	-	-
Unigene0000011	210	9	0.9691	6	0.9425	--	--	--	--	--	--	--	--	--	--	--	--	--	--	--	--	--	--	-	-	-
Unigene0000012	252	9	0.8076	7	0.9163	--	--	--	--	--	--	--	--	--	--	--	--	--	--	--	--	--	--	-	-	-
Unigene0000013	212	15	1.5999	8	1.2448	--	--	--	--	--	--	--	--	--	--	--	--	--	--	--	--	--	--	-	-	-
Unigene0000014	314	20	1.4402	10	1.0506	gi|357618541|gb|EHJ71486.1|	78.6	8e-14	hypothetical protein KGM_16354 [Danaus plexippus]	--	--	--	--	--	--	--	--	--	--	--	--	--	--	-	-	-
Unigene0000015	330	13	0.8908	3	0.2999	gi|195126433|ref|XP_002007675.1|	114	1e-24	GI13074 [Drosophila mojavensis] >gi|193919284|gb|EDW18151.1| GI13074 [Drosophila mojavensis]	sp|Q4R646|SYIM_MACFA	86.7	4e-17	Isoleucyl-tRNA synthetase, mitochondrial (Fragment) OS=Macaca fascicularis GN=IARS2 PE=2 SV=2	FN0067	72	2e-13	COG0060	Isoleucyl-tRNA synthetase	K01870	4e-25	114	dmo:Dmoj_GI13074	isoleucyl-tRNA synthetase [EC:6.1.1.5]	-	-	-
Unigene0000016	286	16	1.265	1	0.1153	gi|326578778|gb|ADZ95939.1|	90.5	2e-17	reverse transcriptase [Oeneis magna dubia]	sp|P21328|RTJK_DROME	69.3	7e-12	RNA-directed DNA polymerase from mobile element jockey OS=Drosophila melanogaster GN=pol PE=1 SV=1	--	--	--	--	--	--	--	--	--	--	-	-	-
Unigene0000017	454	28	1.3946	4	0.2906	gi|357609760|gb|EHJ66645.1|	97.4	2e-19	hypothetical protein KGM_08826 [Danaus plexippus]	--	--	--	--	--	--	--	--	--	--	--	--	--	--	-	-	-
Unigene0000018	342	1	0.0661	0	0	gi|328777500|ref|XP_003249358.1|	123	2e-27	PREDICTED: leucine-rich repeat serine/threonine-protein kinase 1-like [Apis mellifera]	sp|Q9TZM3|LRK1_CAEEL	114	1e-25	Leucine-rich repeat serine/threonine-protein kinase 1 OS=Caenorhabditis elegans GN=lrk-1 PE=1 SV=6	--	--	--	--	--	--	--	--	--	--	-	-	-
Unigene0000019	360	2	0.1256	0	0	gi|345487618|ref|XP_003425729.1|	108	1e-22	PREDICTED: LOW QUALITY PROTEIN: leucine-rich repeat serine/threonine-protein kinase 1 [Nasonia vitripennis]	sp|Q9TZM3|LRK1_CAEEL	103	3e-22	Leucine-rich repeat serine/threonine-protein kinase 1 OS=Caenorhabditis elegans GN=lrk-1 PE=1 SV=6	--	--	--	--	--	--	--	--	--	--	-	-	-
Unigene0000020	242	7	0.6541	2	0.2726	--	--	--	--	--	--	--	--	--	--	--	--	--	--	--	--	--	--	-	-	-
Unigene0000021	226	4	0.4002	0	0	--	--	--	--	--	--	--	--	--	--	--	--	--	--	--	--	--	--	-	-	-
Unigene0000022	324	19	1.326	1	0.1018	--	--	--	--	--	--	--	--	--	--	--	--	--	--	--	--	--	--	-	-	-
Unigene0000023	220	6	0.6167	1	0.1499	--	--	--	--	--	--	--	--	--	--	--	--	--	--	--	--	--	--	-	-	-
Unigene0000024	535	26	1.0989	3	0.185	gi|2120083|pir||I38588	301	9e-81	reverse transcriptase homolog - human retrotransposon L1 >gi|483916|gb|AAB60345.1| ORF2 [Homo sapiens]	sp|P11369|POL2_MOUSE	204	2e-52	Retrovirus-related Pol polyprotein LINE-1 OS=Mus musculus GN=Pol PE=1 SV=2	--	--	--	--	--	--	--	--	--	--	-	-	-
Unigene0000025	304	12	0.8926	7	0.7596	--	--	--	--	--	--	--	--	--	--	--	--	--	--	--	--	--	--	-	-	-
Unigene0000026	243	6	0.5583	4	0.543	--	--	--	--	--	--	--	--	--	--	--	--	--	--	--	--	--	--	-	-	-
Unigene0000027	253	14	1.2512	2	0.2608	--	--	--	--	--	--	--	--	--	--	--	--	--	--	--	--	--	--	-	-	-
Unigene0000028	219	4	0.413	1	0.1506	gi|41053563|ref|NP_957138.1|	59.7	4e-08	lisH domain and HEAT repeat-containing protein KIAA1468 homolog [Danio rerio] >gi|82186497|sp|Q6P6Y1.1|K1468_DANRE RecName: Full=LisH domain and HEAT repeat-containing protein KIAA1468 homolog >gi|38541362|gb|AAH61956.1| Zgc:66014 [Danio rerio]	sp|Q6P6Y1|K1468_DANRE	59.7	6e-09	LisH domain and HEAT repeat-containing protein KIAA1468 homolog OS=Danio rerio GN=zgc:66014 PE=2 SV=1	--	--	--	--	--	--	--	--	--	--	-	-	-
Unigene0000029	297	17	1.2943	2	0.2221	gi|195384345|ref|XP_002050878.1|	108	6e-23	GJ22393 [Drosophila virilis] >gi|194145675|gb|EDW62071.1| GJ22393 [Drosophila virilis]	--	--	--	--	--	--	--	--	--	--	--	--	--	--	-	-	-
Unigene0000030	701	33	1.0645	8	0.3765	--	--	--	--	--	--	--	--	--	--	--	--	--	--	--	--	--	--	-	-	-
Unigene0000031	207	12	1.3108	2	0.3187	gi|16226037|gb|AAL16060.1|AF420242_1	65.1	1e-09	RNA-directed DNA polymerase [Drosophila melanogaster]	sp|P10394|POL4_DROME	58.9	1e-08	Retrovirus-related Pol polyprotein from transposon 412 OS=Drosophila melanogaster GN=POL PE=4 SV=1	--	--	--	--	--	--	--	--	--	--	-	-	-
Unigene0000032	241	17	1.595	1	0.1369	--	--	--	--	--	--	--	--	--	--	--	--	--	--	--	--	--	--	-	-	-
Unigene0000033	212	8	0.8533	7	1.0892	--	--	--	--	--	--	--	--	--	--	--	--	--	--	--	--	--	--	-	-	-
Unigene0000034	358	16	1.0106	3	0.2764	gi|357614878|gb|EHJ69351.1|	120	2e-26	hypothetical protein KGM_10862 [Danaus plexippus]	--	--	--	--	--	--	--	--	--	--	--	--	--	--	-	-	-
Unigene0000035	387	22	1.2854	4	0.341	gi|357614878|gb|EHJ69351.1|	130	2e-29	hypothetical protein KGM_10862 [Danaus plexippus]	--	--	--	--	--	--	--	--	--	--	--	--	--	--	-	-	-
Unigene0000036	387	13	0.7596	0	0	gi|347968851|ref|XP_563202.4|	62.4	1e-12	AGAP002918-PA [Anopheles gambiae str. PEST] >gi|333467811|gb|EAL40808.4| AGAP002918-PA [Anopheles gambiae str. PEST]	sp|Q13360|ZN177_HUMAN	67.8	3e-12	Zinc finger protein 177 OS=Homo sapiens GN=ZNF177 PE=2 SV=3	--	--	--	--	--	--	--	--	--	--	-	-	-
Unigene0000037	224	5	0.5047	2	0.2945	gi|309269952|ref|XP_003084984.1|	55.8	6e-07	PREDICTED: zinc finger protein 845-like [Mus musculus]	sp|Q03938|ZNF90_HUMAN	53.5	4e-07	Zinc finger protein 90 OS=Homo sapiens GN=ZNF90 PE=2 SV=3	--	--	--	--	--	K09228	4e-07	54.7	bta:515089	KRAB domain-containing zinc finger protein	-	-	-
Unigene0000038	348	16	1.0396	3	0.2844	gi|82395851|gb|ABB72485.1|	94.7	1e-18	synaptosomal associated protein 25 [Rattus norvegicus]	--	--	--	--	--	--	--	--	--	--	--	--	--	--	-	-	-
Unigene0000039	285	15	1.1901	9	1.0417	--	--	--	--	--	--	--	--	--	--	--	--	--	--	--	--	--	--	-	-	-
Unigene0000040	300	18	1.3567	10	1.0996	--	--	--	--	--	--	--	--	--	--	--	--	--	--	--	--	--	--	-	-	-
Unigene0000041	315	21	1.5075	0	0	--	--	--	--	--	--	--	--	--	--	--	--	--	--	--	--	--	--	-	-	-
Unigene0000042	419	22	1.1873	0	0	--	--	--	--	--	--	--	--	--	--	--	--	--	--	--	--	--	--	-	-	-
Unigene0000043	381	13	0.7715	6	0.5195	gi|2970687|gb|AAC06038.1|	160	2e-38	beta-glucosidase precursor [Spodoptera frugiperda]	sp|Q95X01|MYRO1_BREBR	99	8e-21	Myrosinase 1 OS=Brevicoryne brassicae PE=1 SV=1	SA1991	75.9	2e-14	COG2723	Beta-glucosidase/6-phospho-beta-glucosidase/beta-galactosidase	--	--	--	--	--	-	-	-
Unigene0000044	429	20	1.0542	2	0.1538	gi|195565061|ref|XP_002106124.1|	146	3e-34	GD16692 [Drosophila simulans] >gi|194203496|gb|EDX17072.1| GD16692 [Drosophila simulans]	sp|Q9W4K2|Y3556_DROME	146	5e-35	Uncharacterized protein CG3556 OS=Drosophila melanogaster GN=CG3556 PE=2 SV=1	--	--	--	--	--	--	--	--	--	--	-	-	-
Unigene0000045	237	6	0.5724	3	0.4176	gi|198470764|ref|XP_002133567.1|	76.3	4e-13	GA22743 [Drosophila pseudoobscura pseudoobscura] >gi|198145608|gb|EDY72195.1| GA22743 [Drosophila pseudoobscura pseudoobscura]	sp|Q9W4K2|Y3556_DROME	76.3	6e-14	Uncharacterized protein CG3556 OS=Drosophila melanogaster GN=CG3556 PE=2 SV=1	--	--	--	--	--	--	--	--	--	--	-	-	-
Unigene0000046	617	32	1.1727	5	0.2673	gi|357612098|gb|EHJ67797.1|	75.5	2e-12	hypothetical protein KGM_08587 [Danaus plexippus]	--	--	--	--	--	--	--	--	--	--	--	--	--	--	-	-	-
Unigene0000047	380	18	1.0711	13	1.1285	gi|357615412|gb|EHJ69640.1|	52.8	5e-06	heat shock protein hsp23.7 [Danaus plexippus]	--	--	--	--	--	--	--	--	--	--	--	--	--	--	-	-	-
Unigene0000048	237	6	0.5724	2	0.2784	gi|350419489|ref|XP_003492198.1|	103	2e-21	PREDICTED: protein tipE-like [Bombus impatiens]	sp|P48613|TIPE_DROME	51.6	2e-06	Protein tipE OS=Drosophila melanogaster GN=tipE PE=2 SV=1	--	--	--	--	--	--	--	--	--	--	-	-	-
Unigene0000049	341	25	1.6578	9	0.8706	gi|332029840|gb|EGI69709.1|	160	2e-38	Trafficking protein particle complex subunit 10 [Acromyrmex echinatior]	sp|Q3TLI0|TPC10_MOUSE	124	1e-28	Trafficking protein particle complex subunit 10 OS=Mus musculus GN=Trappc10 PE=2 SV=2	--	--	--	--	--	--	--	--	--	--	-	-	-
Unigene0000050	363	24	1.495	10	0.9087	--	--	--	--	--	--	--	--	--	--	--	--	--	--	--	--	--	--	-	-	-
Unigene0000051	264	13	1.1135	4	0.4998	--	--	--	--	--	--	--	--	--	--	--	--	--	--	--	--	--	--	-	-	-
Unigene0000052	347	17	1.1078	3	0.2852	gi|304443595|gb|ACR15967.2|	132	6e-30	serine protease 24 [Mamestra configurata]	sp|P87179|WSC1_SCHPO	58.9	9e-09	Cell wall integrity and stress response component 1 OS=Schizosaccharomyces pombe (strain 972 / ATCC 24843) GN=wsc1 PE=1 SV=3	XF1267	52.4	2e-07	COG5297	Cellobiohydrolase A (1,4-beta-cellobiosidase A)	--	--	--	--	--	-	-	-
Unigene0000053	269	6	0.5044	4	0.4905	--	--	--	--	--	--	--	--	--	--	--	--	--	--	--	--	--	--	-	-	-
Unigene0000054	256	10	0.8833	1	0.1289	--	--	--	--	--	--	--	--	--	--	--	--	--	--	--	--	--	--	-	-	-
Unigene0000055	372	8	0.4863	5	0.4434	--	--	--	--	--	--	--	--	--	--	--	--	--	--	--	--	--	--	-	-	-
Unigene0000056	413	21	1.1498	5	0.3994	gi|158296785|ref|XP_317135.4|	138	9e-32	AGAP008328-PA [Anopheles gambiae str. PEST] >gi|157014878|gb|EAA12581.4| AGAP008328-PA [Anopheles gambiae str. PEST]	--	--	--	--	--	--	--	--	--	--	--	--	--	--	-	-	-
Unigene0000057	356	17	1.0798	0	0	gi|189242082|ref|XP_001809963.1|	104	3e-23	PREDICTED: similar to BEL12_AG transposon polyprotein [Tribolium castaneum]	--	--	--	--	--	--	--	--	--	--	--	--	--	--	-	-	-
Unigene0000058	240	14	1.319	5	0.6872	--	--	--	--	--	--	--	--	--	--	--	--	--	--	--	--	--	--	-	-	-
Unigene0000059	485	27	1.2588	7	0.4761	gi|91084853|ref|XP_967519.1|	230	2e-59	PREDICTED: similar to CG31997 CG31997-PA [Tribolium castaneum]	--	--	--	--	--	--	--	--	--	--	--	--	--	--	-	-	-
Unigene0000060	319	7	0.4962	3	0.3102	--	--	--	--	--	--	--	--	--	--	--	--	--	--	--	--	--	--	-	-	-
Unigene0000061	801	52	1.4679	6	0.2471	gi|58393335|ref|XP_320001.2|	207	4e-52	AGAP009224-PA [Anopheles gambiae str. PEST] >gi|55235562|gb|EAA43419.2| AGAP009224-PA [Anopheles gambiae str. PEST]	--	--	--	--	--	--	--	--	--	--	--	--	--	--	-	-	-
Unigene0000062	1194	47	0.8901	18	0.4973	gi|340385523|ref|XP_003391259.1|	73.2	2e-11	PREDICTED: microcephalin-like, partial [Amphimedon queenslandica]	--	--	--	--	--	--	--	--	--	--	--	--	--	--	-	-	-
Unigene0000063	266	13	1.1051	5	0.6201	--	--	--	--	--	--	--	--	--	--	--	--	--	--	--	--	--	--	-	-	-
Unigene0000064	253	0	0	0	0	--	--	--	--	--	--	--	--	--	--	--	--	--	--	--	--	--	--	-	-	-
Unigene0000065	548	33	1.3617	9	0.5418	gi|170032702|ref|XP_001844219.1|	67.8	2e-10	zinc finger protein 3 [Culex quinquefasciatus] >gi|170032708|ref|XP_001844222.1| zinc finger protein 3 [Culex quinquefasciatus] >gi|167873049|gb|EDS36432.1| zinc finger protein 3 [Culex quinquefasciatus] >gi|167873052|gb|EDS36435.1| zinc finger protein 3 [Culex quinquefasciatus]	--	--	--	--	--	--	--	--	--	--	--	--	--	--	-	-	-
Unigene0000066	264	7	0.5996	2	0.2499	--	--	--	--	--	--	--	--	--	--	--	--	--	--	--	--	--	--	-	-	-
Unigene0000067	329	20	1.3746	0	0	gi|357627291|gb|EHJ77027.1|	86.3	4e-16	hypothetical protein KGM_21511 [Danaus plexippus]	--	--	--	--	--	--	--	--	--	--	--	--	--	--	-	-	-
Unigene0000068	444	13	0.6621	4	0.2972	gi|255068805|emb|CBA11992.1|	103	2e-21	endonuclease-reverse transcriptase HmRTE-e01 [Heliconius melpomene]	--	--	--	--	--	--	--	--	--	--	--	--	--	--	-	-	-
Unigene0000069	396	19	1.0849	5	0.4165	gi|357631473|gb|EHJ78947.1|	114	1e-24	reverse transcriptase [Danaus plexippus]	--	--	--	--	--	--	--	--	--	K10592	1e-10	66.2	xtr:100489531	E3 ubiquitin-protein ligase HUWE1 [EC:6.3.2.19]	-	-	-
Unigene0000070	489	27	1.2485	1	0.0675	gi|91080989|ref|XP_975018.1|	81.3	2e-14	PREDICTED: similar to dynein heavy chain isotype 1B [Tribolium castaneum]	sp|Q9SMH5|DYHC2_CHLRE	54.3	4e-07	Cytoplasmic dynein 2 heavy chain 1 OS=Chlamydomonas reinhardtii GN=DHC1B PE=1 SV=2	--	--	--	--	--	K10414	6e-15	81.3	tca:663896	dynein heavy chain 2, cytosolic	-	-	-
Unigene0000071	289	17	1.3301	11	1.2556	gi|239788559|dbj|BAH70954.1|	123	3e-27	ACYPI005363 [Acyrthosiphon pisum]	sp|Q5ZLC7|MARE1_CHICK	98.6	1e-20	Microtubule-associated protein RP/EB family member 1 OS=Gallus gallus GN=MAPRE1 PE=2 SV=1	SPAC18G6.15	57.4	6e-09	COG5217	Microtubule-binding protein involved in cell cycle control	K10436	1e-27	122	api:100164335	microtubule-associated protein, RP/EB family	-	-	-
Unigene0000072	323	20	1.4001	0	0	gi|334347541|ref|XP_003341939.1|	109	3e-23	PREDICTED: zinc finger protein 420-like [Monodelphis domestica]	sp|Q5TYW1|ZN658_HUMAN	109	5e-24	Zinc finger protein 658 OS=Homo sapiens GN=ZNF658 PE=2 SV=2	SPAC144.09c	62.4	2e-10	COG5048	FOG: Zn-finger	K09228	1e-23	109	hsa:26149	KRAB domain-containing zinc finger protein	-	-	-
Unigene0000073	438	23	1.1874	6	0.4519	gi|357605105|gb|EHJ64464.1|	75.9	5e-13	putative mutated in ataxia telangiectasia [Danaus plexippus]	--	--	--	--	--	--	--	--	--	--	--	--	--	--	-	-	-
Unigene0000074	265	13	1.1093	2	0.249	--	--	--	--	--	--	--	--	--	--	--	--	--	--	--	--	--	--	-	-	-
Unigene0000075	363	19	1.1835	1	0.0909	gi|118101488|ref|XP_417691.2|	64.3	2e-09	PREDICTED: similar to AT rich interactive domain 1A (Swi1 like) [Gallus gallus]	sp|Q9QZA1|PHLA1_RAT	62.8	7e-10	Pleckstrin homology-like domain family A member 1 OS=Rattus norvegicus GN=Phlda1 PE=2 SV=2	STM0960	55.8	2e-08	COG1674	DNA segregation ATPase FtsK/SpoIIIE and related proteins	K11653	5e-10	64.3	gga:419540	AT-rich interactive domain-containing protein 1	-	-	-
Unigene0000076	307	15	1.1048	5	0.5373	gi|357626420|gb|EHJ76517.1|	129	5e-29	hypothetical protein KGM_05776 [Danaus plexippus]	--	--	--	--	--	--	--	--	--	--	--	--	--	--	-	-	-
Unigene0000077	308	14	1.0278	7	0.7497	--	--	--	--	--	--	--	--	--	--	--	--	--	--	--	--	--	--	-	-	-
Unigene0000078	203	4	0.4456	0	0	gi|66549049|ref|XP_395686.2|	60.1	3e-08	PREDICTED: tectonin beta-propeller repeat-containing protein [Apis mellifera]	sp|Q9VWB0|TECPR_DROME	58.9	1e-08	Tectonin beta-propeller repeat-containing protein OS=Drosophila melanogaster GN=CG32226 PE=2 SV=2	--	--	--	--	--	--	--	--	--	--	-	-	-
Unigene0000079	216	5	0.5234	1	0.1527	--	--	--	--	--	--	--	--	--	--	--	--	--	--	--	--	--	--	-	-	-
Unigene0000080	220	5	0.5139	0	0	--	--	--	--	--	--	--	--	--	--	--	--	--	--	--	--	--	--	-	-	-
Unigene0000081	218	9	0.9335	2	0.3026	--	--	--	--	--	--	--	--	--	--	--	--	--	--	--	--	--	--	-	-	-
Unigene0000082	301	16	1.202	4	0.4384	--	--	--	--	--	--	--	--	--	--	--	--	--	--	--	--	--	--	-	-	-
Unigene0000083	286	14	1.1069	3	0.346	--	--	--	--	--	--	--	--	--	--	--	--	--	--	--	--	--	--	-	-	-
Unigene0000084	805	28	0.7865	5	0.2049	gi|298204325|gb|ADI61811.1|	332	1e-119	endonuclease-reverse transcriptase [Bombyx mori]	sp|P14381|YTX2_XENLA	74.7	2e-19	Transposon TX1 uncharacterized 149 kDa protein OS=Xenopus laevis PE=4 SV=1	--	--	--	--	--	--	--	--	--	--	-	-	-
Unigene0000085	555	7	0.2852	13	0.7727	--	--	--	--	--	--	--	--	--	--	--	--	--	--	--	--	--	--	-	-	-
Unigene0000086	427	19	1.0061	6	0.4635	gi|357614836|gb|EHJ69309.1|	60.8	2e-08	hypothetical protein KGM_10889 [Danaus plexippus]	--	--	--	--	--	--	--	--	--	--	--	--	--	--	-	-	-
Unigene0000087	211	11	1.1788	1	0.1563	gi|357610835|gb|EHJ67174.1|	112	7e-24	hypothetical protein KGM_04383 [Danaus plexippus]	--	--	--	--	--	--	--	--	--	--	--	--	--	--	-	-	-
Unigene0000088	236	10	0.9581	0	0	gi|195115940|ref|XP_002002514.1|	82	7e-15	GI12342 [Drosophila mojavensis] >gi|193913089|gb|EDW11956.1| GI12342 [Drosophila mojavensis]	sp|O95671|ASML_HUMAN	58.5	1e-08	N-acetylserotonin O-methyltransferase-like protein OS=Homo sapiens GN=ASMTL PE=1 SV=3	--	--	--	--	--	--	--	--	--	--	-	-	-
Unigene0000089	211	4	0.4287	4	0.6254	gi|357621069|gb|EHJ73037.1|	140	2e-32	Zn finger homeodomain 2 [Danaus plexippus]	sp|Q86UP3|ZFHX4_HUMAN	59.3	7e-09	Zinc finger homeobox protein 4 OS=Homo sapiens GN=ZFHX4 PE=1 SV=1	--	--	--	--	--	K09378	2e-21	102	tca:657717	AT-binding transcription factor 1	-	-	-
Unigene0000090	309	8	0.5854	4	0.427	--	--	--	--	--	--	--	--	--	--	--	--	--	--	--	--	--	--	-	-	-
Unigene0000091	274	17	1.4029	5	0.602	--	--	--	--	--	--	--	--	--	--	--	--	--	--	--	--	--	--	-	-	-
Unigene0000092	334	18	1.2186	4	0.3951	gi|357617792|gb|EHJ70994.1|	68.6	9e-11	putative steroid receptor-interacting snf2 domain protein [Danaus plexippus]	sp|P42781|XPR6_YARLI	49.7	6e-06	Dibasic-processing endoprotease OS=Yarrowia lipolytica (strain CLIB 122 / E 150) GN=XPR6 PE=3 SV=1	--	--	--	--	--	K13206	6e-06	50.8	der:Dere_GG17773	coiled-coil domain-containing protein 55	-	-	-
Unigene0000093	222	15	1.5278	0	0	gi|357617792|gb|EHJ70994.1|	75.1	9e-13	putative steroid receptor-interacting snf2 domain protein [Danaus plexippus]	--	--	--	--	--	--	--	--	--	--	--	--	--	--	-	-	-
Unigene0000094	206	5	0.5488	3	0.4804	--	--	--	--	--	--	--	--	--	--	--	--	--	--	--	--	--	--	-	-	-
Unigene0000095	420	20	1.0768	5	0.3927	gi|357615206|gb|EHJ69529.1|	154	9e-37	hypothetical protein KGM_15808 [Danaus plexippus]	--	--	--	--	--	--	--	--	--	--	--	--	--	--	-	-	-
Unigene0000096	270	17	1.4237	3	0.3665	--	--	--	--	--	--	--	--	--	--	--	--	--	--	--	--	--	--	-	-	-
Unigene0000097	220	7	0.7195	3	0.4498	--	--	--	--	--	--	--	--	--	--	--	--	--	--	--	--	--	--	-	-	-
Unigene0000098	556	24	0.976	20	1.1866	gi|357612796|gb|EHJ68171.1|	272	5e-72	hypothetical protein KGM_12573 [Danaus plexippus]	--	--	--	--	--	--	--	--	--	--	--	--	--	--	-	-	-
Unigene0000099	488	16	0.7414	10	0.676	--	--	--	--	--	--	--	--	--	--	--	--	--	--	--	--	--	--	-	-	-
Unigene0000100	278	13	1.0574	3	0.356	--	--	--	--	--	--	--	--	--	--	--	--	--	--	--	--	--	--	-	-	-
Unigene0000101	202	7	0.7836	2	0.3266	--	--	--	--	--	--	--	--	--	--	--	--	--	--	--	--	--	--	-	-	-
Unigene0000102	325	28	1.9481	4	0.406	gi|91094499|ref|XP_971436.1|	161	7e-39	PREDICTED: similar to CG5629 CG5629-PA [Tribolium castaneum]	sp|Q9HAB8|PPCS_HUMAN	92	1e-18	Phosphopantothenate--cysteine ligase OS=Homo sapiens GN=PPCS PE=1 SV=2	SPCC4B3.18	68.2	4e-12	COG0452	Phosphopantothenoylcysteine synthetase/decarboxylase	K01922	2e-39	161	tca:660081	phosphopantothenate-cysteine ligase [EC:6.3.2.5]	-	-	-
Unigene0000103	229	23	2.2711	2	0.2881	gi|189237649|ref|XP_001811945.1|	150	2e-35	PREDICTED: similar to SVOP protein [Tribolium castaneum]	sp|Q9Z2I7|SVOP_RAT	107	3e-23	Synaptic vesicle 2-related protein OS=Rattus norvegicus GN=Svop PE=1 SV=1	--	--	--	--	--	--	--	--	--	--	-	-	-
Unigene0000104	707	2	0.064	0	0	--	--	--	--	--	--	--	--	--	--	--	--	--	--	--	--	--	--	-	-	-
Unigene0000105	261	6	0.5198	3	0.3792	--	--	--	--	--	--	--	--	--	--	--	--	--	--	--	--	--	--	-	-	-
Unigene0000106	246	12	1.103	4	0.5364	--	--	--	--	--	--	--	--	--	--	--	--	--	--	--	--	--	--	-	-	-
Unigene0000107	206	3	0.3293	0	0	--	--	--	--	--	--	--	--	--	--	--	--	--	--	--	--	--	--	-	-	-
Unigene0000108	385	19	1.1159	1	0.0857	gi|345479528|ref|XP_001607344.2|	74.3	2e-12	PREDICTED: ankyrin repeat domain-containing protein 50 isoform 1 [Nasonia vitripennis] >gi|345479530|ref|XP_003423968.1| PREDICTED: ankyrin repeat domain-containing protein 50 isoform 2 [Nasonia vitripennis]	--	--	--	--	--	--	--	--	--	--	--	--	--	--	-	-	-
Unigene0000109	239	17	1.6084	1	0.138	--	--	--	--	--	--	--	--	--	--	--	--	--	--	--	--	--	--	-	-	-
Unigene0000110	294	12	0.9229	3	0.3366	--	--	--	--	--	--	--	--	--	--	--	--	--	--	--	--	--	--	-	-	-
Unigene0000111	271	16	1.335	2	0.2434	--	--	--	--	--	--	--	--	--	--	--	--	--	--	--	--	--	--	-	-	-
Unigene0000112	1000	50	1.1306	7	0.2309	gi|357605534|gb|EHJ64665.1|	182	2e-44	kinesin-like protein b [Danaus plexippus]	sp|Q9UZC8|RAD50_PYRAB	72	6e-12	DNA double-strand break repair Rad50 ATPase OS=Pyrococcus abyssi (strain GE5 / Orsay) GN=rad50 PE=3 SV=1	FN0522	73.2	7e-13	COG0419	ATPase involved in DNA repair	K10421	1e-13	79	phu:Phum_PHUM291650	CAP-Gly domain-containing linker protein 1	-	-	-
Unigene0000113	353	14	0.8968	7	0.6541	gi|357604624|gb|EHJ64265.1|	165	5e-40	mixed-lineage leukemia protein, mll [Danaus plexippus]	--	--	--	--	--	--	--	--	--	--	--	--	--	--	-	-	-
Unigene0000114	240	6	0.5653	0	0	gi|307187601|gb|EFN72605.1|	107	2e-22	Proton-coupled amino acid transporter 1 [Camponotus floridanus]	sp|Q924A5|S36A1_RAT	69.7	5e-12	Proton-coupled amino acid transporter 1 OS=Rattus norvegicus GN=Slc36a1 PE=2 SV=1	--	--	--	--	--	K14209	4e-22	104	nvi:100120028	solute carrier family 36 (proton-coupled amino acid transporter)	-	-	-
Unigene0000115	929	30	0.7302	10	0.3551	--	--	--	--	--	--	--	--	--	--	--	--	--	--	--	--	--	--	-	-	-
Unigene0000116	289	2	0.1565	3	0.3424	--	--	--	--	--	--	--	--	--	--	--	--	--	--	--	--	--	--	-	-	-
Unigene0000117	460	17	0.8357	1	0.0717	gi|270005301|gb|EFA01749.1|	73.2	3e-12	hypothetical protein TcasGA2_TC007347 [Tribolium castaneum]	--	--	--	--	--	--	--	--	--	--	--	--	--	--	-	-	-
Unigene0000118	311	19	1.3814	6	0.6364	gi|357610327|gb|EHJ66931.1|	115	5e-25	putative sodium/potassium-dependent atpase beta-2 subunit [Danaus plexippus]	--	--	--	--	--	--	--	--	--	--	--	--	--	--	-	-	-
Unigene0000119	370	23	1.4056	12	1.0699	--	--	--	--	--	--	--	--	--	--	--	--	--	--	--	--	--	--	-	-	-
Unigene0000120	236	13	1.2456	4	0.5591	--	--	--	--	--	--	--	--	--	--	--	--	--	--	--	--	--	--	-	-	-
Unigene0000121	256	7	0.6183	1	0.1289	--	--	--	--	--	--	--	--	--	--	--	--	--	--	--	--	--	--	-	-	-
Unigene0000122	209	4	0.4328	2	0.3157	--	--	--	--	--	--	--	--	--	--	--	--	--	--	--	--	--	--	-	-	-
Unigene0000123	211	12	1.286	1	0.1563	gi|195426818|ref|XP_002061491.1|	112	7e-24	GK20936 [Drosophila willistoni] >gi|194157576|gb|EDW72477.1| GK20936 [Drosophila willistoni]	sp|Q03601|NHL1_CAEEL	53.9	3e-07	RING finger protein nhl-1 OS=Caenorhabditis elegans GN=nhl-1 PE=1 SV=2	--	--	--	--	--	K12035	2e-24	112	api:100167755	tripartite motif-containing protein 71	-	-	-
Unigene0000124	463	20	0.9768	5	0.3562	gi|307210797|gb|EFN87179.1|	189	3e-47	Dedicator of cytokinesis protein 3 [Harpegnathos saltator]	sp|Q8IZD9|DOCK3_HUMAN	121	2e-27	Dedicator of cytokinesis protein 3 OS=Homo sapiens GN=DOCK3 PE=1 SV=1	--	--	--	--	--	K05727	1e-46	186	ame:725928	dedicator of cytokinesis 3/4/5	-	-	-
Unigene0000125	227	5	0.4981	2	0.2906	--	--	--	--	--	--	--	--	--	--	--	--	--	--	--	--	--	--	-	-	-
Unigene0000126	466	28	1.3586	5	0.3539	gi|345482791|ref|XP_001599318.2|	94	1e-32	PREDICTED: dynein heavy chain 1, axonemal [Nasonia vitripennis]	sp|Q8WXX0|DYH7_HUMAN	77.8	2e-24	Dynein heavy chain 7, axonemal OS=Homo sapiens GN=DNAH7 PE=1 SV=2	--	--	--	--	--	K10408	5e-33	94	nvi:100114223	dynein heavy chain, axonemal	-	-	-
Unigene0000127	308	14	1.0278	7	0.7497	gi|309266683|ref|XP_003086831.1|	75.9	5e-13	PREDICTED: zinc finger protein 28-like, partial [Mus musculus]	sp|Q5R5N5|MYNN_PONAB	74.3	2e-13	Myoneurin OS=Pongo abelii GN=MYNN PE=2 SV=1	SPAC144.09c	50.1	1e-06	COG5048	FOG: Zn-finger	--	--	--	--	--	-	-	-
Unigene0000128	239	3	0.2838	0	0	gi|357613234|gb|EHJ68391.1|	149	3e-35	ryanodine receptor-like protein [Danaus plexippus]	--	--	--	--	--	--	--	--	--	--	--	--	--	--	-	-	-
Unigene0000129	203	6	0.6683	9	1.4625	--	--	--	--	--	--	--	--	--	--	--	--	--	--	--	--	--	--	-	-	-
Unigene0000130	210	7	0.7537	2	0.3142	--	--	--	--	--	--	--	--	--	--	--	--	--	--	--	--	--	--	-	-	-
Unigene0000131	357	22	1.3934	7	0.6468	gi|270004778|gb|EFA01226.1|	76.3	4e-13	hypothetical protein TcasGA2_TC010553 [Tribolium castaneum]	--	--	--	--	--	--	--	--	--	--	--	--	--	--	-	-	-
Unigene0000132	260	19	1.6524	2	0.2537	--	--	--	--	--	--	--	--	--	--	--	--	--	--	--	--	--	--	-	-	-
Unigene0000133	263	5	0.4299	2	0.2509	--	--	--	--	--	--	--	--	--	--	--	--	--	--	--	--	--	--	-	-	-
Unigene0000134	290	15	1.1696	5	0.5687	--	--	--	--	--	--	--	--	--	--	--	--	--	--	--	--	--	--	-	-	-
Unigene0000135	373	2	0.1212	1	0.0884	gi|170056012|ref|XP_001863839.1|	217	1e-55	pcnx protein [Culex quinquefasciatus] >gi|167875807|gb|EDS39190.1| pcnx protein [Culex quinquefasciatus]	sp|P18490|PCX_DROME	217	2e-56	Protein pecanex OS=Drosophila melanogaster GN=pcx PE=2 SV=3	--	--	--	--	--	--	--	--	--	--	-	-	-
Unigene0000136	322	10	0.7022	3	0.3073	gi|307182621|gb|EFN69785.1|	141	1e-32	UPF0378 protein KIAA0100 [Camponotus floridanus]	sp|Q5SYL3|K0100_MOUSE	96.7	4e-20	UPF0378 protein KIAA0100 OS=Mus musculus GN=Kiaa0100 PE=2 SV=1	--	--	--	--	--	--	--	--	--	--	-	-	-
Unigene0000137	416	24	1.3045	5	0.3965	--	--	--	--	--	--	--	--	--	--	--	--	--	--	--	--	--	--	-	-	-
Unigene0000138	218	9	0.9335	1	0.1513	gi|328791811|ref|XP_395461.3|	90.9	2e-17	PREDICTED: dual specificity protein phosphatase CDC14A isoform 1 [Apis mellifera]	sp|Q6GQT0|CC14A_MOUSE	81.6	1e-15	Dual specificity protein phosphatase CDC14A OS=Mus musculus GN=Cdc14a PE=2 SV=2	YFR028c_1	52.8	2e-07	COG2453	Predicted protein-tyrosine phosphatase	K06639	5e-18	90.9	ame:411995	cell division cycle 14 [EC:3.1.3.48]	-	-	-
Unigene0000139	328	13	0.8962	2	0.2011	--	--	--	--	--	--	--	--	--	--	--	--	--	--	--	--	--	--	-	-	-
Unigene0000140	551	7	0.2873	2	0.1197	--	--	--	--	--	--	--	--	--	--	--	--	--	--	--	--	--	--	-	-	-
Unigene0000141	542	32	1.335	5	0.3043	--	--	--	--	--	--	--	--	--	--	--	--	--	--	--	--	--	--	-	-	-
Unigene0000142	278	23	1.8708	6	0.712	--	--	--	--	--	--	--	--	--	--	--	--	--	--	--	--	--	--	-	-	-
Unigene0000143	242	5	0.4672	3	0.4089	--	--	--	--	--	--	--	--	--	--	--	--	--	--	--	--	--	--	-	-	-
Unigene0000144	333	17	1.1544	9	0.8916	gi|328718100|ref|XP_003246389.1|	81.3	1e-14	PREDICTED: RNA-directed DNA polymerase from mobile element jockey-like [Acyrthosiphon pisum]	sp|P21328|RTJK_DROME	52.8	7e-07	RNA-directed DNA polymerase from mobile element jockey OS=Drosophila melanogaster GN=pol PE=1 SV=1	--	--	--	--	--	K03511	2e-14	79	hmg:100197887	DNA polymerase kappa subunit [EC:2.7.7.7]	-	-	-
Unigene0000145	390	19	1.1016	6	0.5075	gi|328722256|ref|XP_003247521.1|	77.8	1e-13	PREDICTED: Krueppel-related zinc finger protein 1-like [Acyrthosiphon pisum]	sp|Q5REF1|ZN181_PONAB	66.6	5e-11	Zinc finger protein 181 OS=Pongo abelii GN=ZNF181 PE=2 SV=1	--	--	--	--	--	K09228	3e-11	68.2	cfa:484590	KRAB domain-containing zinc finger protein	-	-	-
Unigene0000146	267	7	0.5928	4	0.4942	gi|357609219|gb|EHJ66350.1|	77.8	1e-13	myeloid zinc finger 1 [Danaus plexippus]	sp|Q02386|ZNF45_HUMAN	70.5	3e-12	Zinc finger protein 45 OS=Homo sapiens GN=ZNF45 PE=2 SV=2	ECU03g0790	49.7	1e-06	COG5048	FOG: Zn-finger	--	--	--	--	--	-	-	-
Unigene0000147	296	15	1.1459	5	0.5572	--	--	--	--	--	--	--	--	--	--	--	--	--	--	--	--	--	--	-	-	-
Unigene0000148	257	16	1.4077	3	0.3851	--	--	--	--	--	--	--	--	--	--	--	--	--	--	--	--	--	--	-	-	-
Unigene0000149	364	20	1.2424	5	0.4531	--	--	--	--	--	--	--	--	--	--	--	--	--	--	--	--	--	--	-	-	-
Unigene0000150	701	66	2.1289	22	1.0353	gi|195455372|ref|XP_002074693.1|	150	5e-35	GK23025 [Drosophila willistoni] >gi|194170778|gb|EDW85679.1| GK23025 [Drosophila willistoni]	sp|Q6WV20|GALT1_DROME	142	2e-33	Polypeptide N-acetylgalactosaminyltransferase 1 OS=Drosophila melanogaster GN=GalNAc-T1 PE=2 SV=2	--	--	--	--	--	K00710	2e-35	150	dwi:Dwil_GK23025	polypeptide N-acetylgalactosaminyltransferase [EC:2.4.1.41]	-	-	-
Unigene0000151	239	10	0.9461	1	0.138	--	--	--	--	--	--	--	--	--	--	--	--	--	--	--	--	--	--	-	-	-
Unigene0000152	207	8	0.8739	4	0.6374	gi|357616367|gb|EHJ70156.1|	94.7	1e-18	hypothetical protein KGM_05896 [Danaus plexippus]	--	--	--	--	--	--	--	--	--	--	--	--	--	--	-	-	-
Unigene0000153	408	30	1.6626	13	1.0511	--	--	--	--	--	--	--	--	--	--	--	--	--	--	--	--	--	--	-	-	-
Unigene0000154	230	5	0.4916	1	0.1434	gi|66500960|ref|XP_395396.2|	89.4	5e-17	PREDICTED: monoacylglycerol lipase ABHD12-like [Apis mellifera]	sp|Q6AYT7|ABD12_RAT	80.5	3e-15	Monoacylglycerol lipase ABHD12 OS=Rattus norvegicus GN=Abhd12 PE=2 SV=1	--	--	--	--	--	K13704	7e-17	87	bfo:BRAFLDRAFT_210539	abhydrolase domain-containing protein 12 [EC:3.1.1.23]	-	-	-
Unigene0000155	432	25	1.3086	3	0.2291	gi|281427188|ref|NP_001163942.1|	82.4	6e-15	zinc finger CCCH type containing 13 [Rattus norvegicus]	sp|P49756|RBM25_HUMAN	79.7	5e-15	RNA-binding protein 25 OS=Homo sapiens GN=RBM25 PE=1 SV=3	PA2976	47.4	8e-06	COG1530	Ribonucleases G and E	--	--	--	--	--	-	-	-
Unigene0000156	227	11	1.0957	3	0.436	--	--	--	--	--	--	--	--	--	--	--	--	--	--	--	--	--	--	-	-	-
Unigene0000157	224	13	1.3123	2	0.2945	--	--	--	--	--	--	--	--	--	--	--	--	--	--	--	--	--	--	-	-	-
Unigene0000158	219	11	1.1358	6	0.9038	gi|357603433|gb|EHJ63763.1|	105	8e-22	hypothetical protein KGM_03163 [Danaus plexippus]	--	--	--	--	--	--	--	--	--	--	--	--	--	--	-	-	-
Unigene0000159	304	18	1.3389	5	0.5426	gi|357603433|gb|EHJ63763.1|	140	2e-32	hypothetical protein KGM_03163 [Danaus plexippus]	--	--	--	--	--	--	--	--	--	--	--	--	--	--	-	-	-
Unigene0000160	340	16	1.0641	4	0.3881	--	--	--	--	--	--	--	--	--	--	--	--	--	--	--	--	--	--	-	-	-
Unigene0000161	600	44	1.6582	8	0.4398	gi|340730225|ref|XP_003403385.1|	200	3e-50	PREDICTED: RNA-directed DNA polymerase from mobile element jockey-like, partial [Bombus terrestris]	sp|P21329|RTJK_DROFU	121	4e-27	RNA-directed DNA polymerase from mobile element jockey OS=Drosophila funebris GN=pol PE=1 SV=1	--	--	--	--	--	--	--	--	--	--	-	-	-
Unigene0000162	311	12	0.8725	2	0.2121	--	--	--	--	--	--	--	--	--	--	--	--	--	--	--	--	--	--	-	-	-
Unigene0000163	505	24	1.0746	7	0.4573	gi|350425127|ref|XP_003494020.1|	52.8	6e-06	PREDICTED: short spindle protein 4-like isoform 2 [Bombus impatiens]	--	--	--	--	--	--	--	--	--	--	--	--	--	--	-	-	-
Unigene0000164	389	16	0.93	8	0.6784	gi|357622909|gb|EHJ74267.1|	138	7e-32	monocarboxylate transporter [Danaus plexippus]	sp|Q8BGC3|MOT12_MOUSE	57.8	2e-08	Monocarboxylate transporter 12 OS=Mus musculus GN=Slc16a12 PE=2 SV=1	--	--	--	--	--	--	--	--	--	--	-	-	-
Unigene0000165	442	24	1.2278	3	0.2239	--	--	--	--	--	--	--	--	--	--	--	--	--	--	--	--	--	--	-	-	-
Unigene0000166	424	19	1.0133	9	0.7002	gi|357631710|gb|EHJ79179.1|	122	7e-27	hypothetical protein KGM_15618 [Danaus plexippus]	--	--	--	--	--	--	--	--	--	--	--	--	--	--	-	-	-
Unigene0000167	257	9	0.7919	0	0	gi|357621692|gb|EHJ73443.1|	125	8e-28	putative zinc finger protein 347 [Danaus plexippus]	--	--	--	--	--	--	--	--	--	--	--	--	--	--	-	-	-
Unigene0000168	422	39	2.0897	10	0.7817	gi|357607503|gb|EHJ65542.1|	152	3e-36	hypothetical protein KGM_15200 [Danaus plexippus]	--	--	--	--	--	--	--	--	--	--	--	--	--	--	-	-	-
Unigene0000169	306	12	0.8867	6	0.6468	--	--	--	--	--	--	--	--	--	--	--	--	--	--	--	--	--	--	-	-	-
Unigene0000170	295	18	1.3797	7	0.7828	--	--	--	--	--	--	--	--	--	--	--	--	--	--	--	--	--	--	-	-	-
Unigene0000171	324	9	0.6281	7	0.7127	gi|195444644|ref|XP_002069962.1|	115	8e-25	GK11289 [Drosophila willistoni] >gi|194166047|gb|EDW80948.1| GK11289 [Drosophila willistoni]	sp|P36957|ODO2_HUMAN	90.5	3e-18	Dihydrolipoyllysine-residue succinyltransferase component of 2-oxoglutarate dehydrogenase complex, mitochondrial OS=Homo sapiens GN=DLST PE=1 SV=4	RSc1270	84	6e-17	COG0508	Pyruvate/2-oxoglutarate dehydrogenase complex, dihydrolipoamide acyltransferase (E2) component, and related enzymes	K00658	2e-25	115	dwi:Dwil_GK11289	2-oxoglutarate dehydrogenase E2 component (dihydrolipoamide succinyltransferase) [EC:2.3.1.61]	-	-	-
Unigene0000172	377	19	1.1396	2	0.175	--	--	--	--	--	--	--	--	--	--	--	--	--	--	--	--	--	--	-	-	-
Unigene0000173	603	1	0.0375	0	0	gi|357628494|gb|EHJ77805.1|	245	1e-63	tmc7 protein [Danaus plexippus]	sp|Q4R7U0|TMC7_MACFA	126	1e-28	Transmembrane channel-like protein 7 OS=Macaca fascicularis GN=TMC7 PE=2 SV=1	--	--	--	--	--	--	--	--	--	--	-	-	-
Unigene0000174	256	7	0.6183	0	0	gi|91087637|ref|XP_973159.1|	71.2	1e-11	PREDICTED: similar to Wnt7-1 [Tribolium castaneum]	sp|Q9QXQ7|WNT5A_RAT	66.2	6e-11	Protein Wnt-5a OS=Rattus norvegicus GN=Wnt5a PE=2 SV=2	--	--	--	--	--	K00572	2e-12	72.4	nvi:100122745	wingless-type MMTV integration site family, member 7	-	-	-
Unigene0000175	211	4	0.4287	2	0.3127	--	--	--	--	--	--	--	--	--	--	--	--	--	--	--	--	--	--	-	-	-
Unigene0000176	230	10	0.9831	1	0.1434	--	--	--	--	--	--	--	--	--	--	--	--	--	--	--	--	--	--	-	-	-
Unigene0000177	364	16	0.9939	7	0.6344	--	--	--	--	--	--	--	--	--	--	--	--	--	--	--	--	--	--	-	-	-
Unigene0000178	588	29	1.1152	8	0.4488	--	--	--	--	--	--	--	--	--	--	--	--	--	--	--	--	--	--	-	-	-
Unigene0000179	494	27	1.2359	9	0.601	--	--	--	--	--	--	--	--	--	--	--	--	--	--	--	--	--	--	-	-	-
Unigene0000180	680	43	1.4299	20	0.9702	gi|195377872|ref|XP_002047711.1|	200	4e-50	GJ11773 [Drosophila virilis] >gi|194154869|gb|EDW70053.1| GJ11773 [Drosophila virilis]	sp|Q9V3C5|RIC1_DROME	191	4e-48	Protein RIC1 homolog OS=Drosophila melanogaster GN=CG9063 PE=1 SV=1	--	--	--	--	--	--	--	--	--	--	-	-	-
Unigene0000181	299	12	0.9075	3	0.331	--	--	--	--	--	--	--	--	--	--	--	--	--	--	--	--	--	--	-	-	-
Unigene0000182	292	13	1.0067	3	0.3389	gi|357611447|gb|EHJ67493.1|	52.4	6e-06	putative zinc finger protein 91 [Danaus plexippus]	--	--	--	--	--	--	--	--	--	--	--	--	--	--	-	-	-
Unigene0000183	247	4	0.3662	4	0.5342	--	--	--	--	--	--	--	--	--	--	--	--	--	--	--	--	--	--	-	-	-
Unigene0000184	204	5	0.5542	2	0.3234	--	--	--	--	--	--	--	--	--	--	--	--	--	--	--	--	--	--	-	-	-
Unigene0000185	213	10	1.0616	4	0.6195	--	--	--	--	--	--	--	--	--	--	--	--	--	--	--	--	--	--	-	-	-
Unigene0000186	360	14	0.8793	6	0.5498	--	--	--	--	--	--	--	--	--	--	--	--	--	--	--	--	--	--	-	-	-
Unigene0000187	311	18	1.3087	3	0.3182	--	--	--	--	--	--	--	--	--	--	--	--	--	--	--	--	--	--	-	-	-
Unigene0000188	683	28	0.927	5	0.2415	gi|139949019|ref|NP_001077306.1|	67.4	5e-10	splicing factor, arginine/serine-rich 18 [Danio rerio] >gi|134025855|gb|AAI34888.1| Sfrs18 protein [Danio rerio]	sp|Q9U7E0|ATRX_CAEEL	63.5	1e-09	Transcriptional regulator ATRX homolog OS=Caenorhabditis elegans GN=xnp-1 PE=1 SV=1	--	--	--	--	--	K13170	2e-10	67.4	dre:563938	splicing factor, arginine/serine-rich 18	-	-	-
Unigene0000189	221	10	1.0232	2	0.2985	--	--	--	--	--	--	--	--	--	--	--	--	--	--	--	--	--	--	-	-	-
Unigene0000190	274	6	0.4951	2	0.2408	--	--	--	--	--	--	--	--	--	--	--	--	--	--	--	--	--	--	-	-	-
Unigene0000191	258	13	1.1394	7	0.895	--	--	--	--	--	--	--	--	--	--	--	--	--	--	--	--	--	--	-	-	-
Unigene0000192	264	15	1.2848	2	0.2499	--	--	--	--	--	--	--	--	--	--	--	--	--	--	--	--	--	--	-	-	-
Unigene0000193	846	41	1.0958	10	0.3899	--	--	--	--	--	--	--	--	--	--	--	--	--	--	--	--	--	--	-	-	-
Unigene0000194	271	11	0.9178	3	0.3652	gi|326678616|ref|XP_689703.4|	68.9	6e-11	PREDICTED: enzymatic polyprotein-like [Danio rerio]	--	--	--	--	--	--	--	--	--	--	--	--	--	--	-	-	-
Unigene0000195	243	7	0.6514	2	0.2715	gi|328703075|ref|XP_003242085.1|	53.1	4e-06	PREDICTED: uncharacterized sugar kinase yeiI-like [Acyrthosiphon pisum]	--	--	--	--	--	--	--	--	--	--	--	--	--	--	-	-	-
Unigene0000196	413	15	0.8213	0	0	gi|307207075|gb|EFN84884.1|	164	1e-39	Protein diaphanous [Harpegnathos saltator]	sp|P27483|GRP1_ARATH	149	5e-36	Glycine-rich cell wall structural protein OS=Arabidopsis thaliana GN=At3g17050 PE=2 SV=2	XF0818	123	8e-29	COG2730	Endoglucanase	--	--	--	--	--	-	-	-
Unigene0000197	386	33	1.9331	16	1.3674	gi|195387129|ref|XP_002052252.1|	64.3	2e-09	GJ17452 [Drosophila virilis] >gi|194148709|gb|EDW64407.1| GJ17452 [Drosophila virilis]	--	--	--	--	--	--	--	--	--	--	--	--	--	--	-	-	-
Unigene0000198	524	19	0.8199	12	0.7554	gi|340719103|ref|XP_003397996.1|	127	2e-28	PREDICTED: LOW QUALITY PROTEIN: alsin-like [Bombus terrestris]	--	--	--	--	--	--	--	--	--	K04575	1e-26	120	ame:413195	amyotrophic lateral sclerosis 2 (juvenile)	-	-	-
Unigene0000199	420	4	0.2154	0	0	gi|357619647|gb|EHJ72136.1|	142	6e-33	hypothetical protein KGM_16997 [Danaus plexippus]	--	--	--	--	--	--	--	--	--	--	--	--	--	--	-	-	-
Unigene0000200	548	32	1.3204	4	0.2408	gi|126009703|gb|ABN64103.1|	354	1e-96	midgut aminopeptidase N5 [Helicoverpa armigera]	sp|P91887|AMPN_PLUXY	238	2e-62	Aminopeptidase N OS=Plutella xylostella GN=APN1 PE=1 SV=1	--	--	--	--	--	--	--	--	--	--	-	-	-
Unigene0000201	370	20	1.2223	7	0.6241	gi|112983078|ref|NP_001037666.1|	179	3e-44	telomerase reverse transcriptase [Bombyx mori] >gi|86371927|gb|ABC95023.1| telomerase reverse transcriptase [Bombyx mori] >gi|95116552|gb|ABF56516.1| telomerase reverse transcriptase [Bombyx mori]	--	--	--	--	--	--	--	--	--	--	--	--	--	--	-	-	-
Unigene0000202	241	16	1.5012	2	0.2738	--	--	--	--	--	--	--	--	--	--	--	--	--	--	--	--	--	--	-	-	-
Unigene0000203	281	12	0.9656	4	0.4696	gi|344235046|gb|EGV91149.1|	54.7	1e-06	hypothetical protein I79_026257 [Cricetulus griseus]	--	--	--	--	--	--	--	--	--	--	--	--	--	--	-	-	-
Unigene0000204	562	31	1.2473	10	0.587	--	--	--	--	--	--	--	--	--	--	--	--	--	--	--	--	--	--	-	-	-
Unigene0000205	326	9	0.6243	0	0	gi|357620161|gb|EHJ72458.1|	86.3	4e-16	meiotic central spindle [Danaus plexippus]	--	--	--	--	--	--	--	--	--	--	--	--	--	--	-	-	-
Unigene0000206	306	9	0.6651	7	0.7546	--	--	--	--	--	--	--	--	--	--	--	--	--	--	--	--	--	--	-	-	-
Unigene0000207	423	19	1.0157	8	0.6239	--	--	--	--	--	--	--	--	--	--	--	--	--	--	--	--	--	--	-	-	-
Unigene0000208	593	38	1.449	20	1.1126	--	--	--	--	--	--	--	--	--	--	--	--	--	--	--	--	--	--	-	-	-
Unigene0000209	330	13	0.8908	6	0.5998	gi|357609605|gb|EHJ66538.1|	85.5	7e-16	zinc finger protein [Danaus plexippus]	sp|Q8N720|ZN655_HUMAN	49.3	8e-06	Zinc finger protein 655 OS=Homo sapiens GN=ZNF655 PE=1 SV=3	--	--	--	--	--	--	--	--	--	--	-	-	-
Unigene0000210	356	14	0.8892	4	0.3706	gi|119113368|ref|XP_309546.3|	75.1	9e-13	AGAP011100-PA [Anopheles gambiae str. PEST] >gi|116131757|gb|EAA05228.4| AGAP011100-PA [Anopheles gambiae str. PEST]	sp|Q61999|ODFP1_MOUSE	58.5	1e-08	Outer dense fiber protein 1 OS=Mus musculus GN=Odf1 PE=2 SV=1	--	--	--	--	--	--	--	--	--	--	-	-	-
Unigene0000211	250	6	0.5427	2	0.2639	gi|189239425|ref|XP_001814901.1|	105	6e-22	PREDICTED: similar to Toutatis [Tribolium castaneum]	sp|Q9DE13|BAZ2B_CHICK	77.8	2e-14	Bromodomain adjacent to zinc finger domain protein 2B OS=Gallus gallus GN=BAZ2B PE=2 SV=1	--	--	--	--	--	--	--	--	--	--	-	-	-
Unigene0000212	238	8	0.7601	3	0.4158	--	--	--	--	--	--	--	--	--	--	--	--	--	--	--	--	--	--	-	-	-
Unigene0000213	274	10	0.8252	1	0.1204	--	--	--	--	--	--	--	--	--	--	--	--	--	--	--	--	--	--	-	-	-
Unigene0000214	283	16	1.2784	6	0.6994	--	--	--	--	--	--	--	--	--	--	--	--	--	--	--	--	--	--	-	-	-
Unigene0000215	211	5	0.5358	0	0	--	--	--	--	--	--	--	--	--	--	--	--	--	--	--	--	--	--	-	-	-
Unigene0000216	585	31	1.1982	6	0.3383	gi|28569894|dbj|BAC57926.1|	226	6e-58	reverse transcriptase [Bombyx mori]	sp|Q9NBX4|RTXE_DROME	69.7	1e-11	Probable RNA-directed DNA polymerase from transposon X-element OS=Drosophila melanogaster GN=ORF2 PE=3 SV=1	--	--	--	--	--	--	--	--	--	--	-	-	-
Unigene0000217	319	12	0.8506	0	0	gi|350416608|ref|XP_003491015.1|	167	1e-40	PREDICTED: synapsin-like [Bombus impatiens]	sp|Q24546|SYN_DROME	148	9e-36	Synapsin OS=Drosophila melanogaster GN=Syn PE=1 SV=2	--	--	--	--	--	--	--	--	--	--	-	-	-
Unigene0000218	632	33	1.1807	7	0.3654	gi|357609767|gb|EHJ66652.1|	330	2e-89	Esrom [Danaus plexippus]	sp|O75592|MYCB2_HUMAN	259	8e-69	Probable E3 ubiquitin-protein ligase MYCBP2 OS=Homo sapiens GN=MYCBP2 PE=1 SV=3	--	--	--	--	--	K10693	2e-68	259	gga:418808	E3 ubiquitin-protein ligase MYCBP2 [EC:6.3.2.19]	-	-	-
Unigene0000219	332	11	0.7492	2	0.1987	--	--	--	--	--	--	--	--	--	--	--	--	--	--	--	--	--	--	-	-	-
Unigene0000220	409	12	0.6634	3	0.242	gi|294846812|gb|ADF43479.1|	267	1e-70	carboxyl/choline esterase CCE016b [Helicoverpa armigera]	sp|P12992|ESTJ_HELVI	143	3e-34	Juvenile hormone esterase OS=Heliothis virescens PE=1 SV=2	BS_pnbA	125	2e-29	COG2272	Carboxylesterase type B	--	--	--	--	--	-	-	-
Unigene0000221	373	17	1.0306	10	0.8844	--	--	--	--	--	--	--	--	--	--	--	--	--	--	--	--	--	--	-	-	-
Unigene0000222	390	1	0.058	0	0	--	--	--	--	--	--	--	--	--	--	--	--	--	--	--	--	--	--	-	-	-
Unigene0000223	232	12	1.1696	1	0.1422	gi|357614836|gb|EHJ69309.1|	71.2	1e-11	hypothetical protein KGM_10889 [Danaus plexippus]	--	--	--	--	--	--	--	--	--	--	--	--	--	--	-	-	-
Unigene0000224	267	25	2.1172	9	1.1119	gi|66504245|ref|XP_397517.2|	54.3	2e-06	PREDICTED: OTU domain-containing protein 7B-like [Apis mellifera]	--	--	--	--	--	--	--	--	--	K11860	5e-07	54.3	ame:408678	OTU domain-containing protein 7 [EC:3.-.-.-]	-	-	-
Unigene0000225	239	14	1.3245	2	0.276	--	--	--	--	--	--	--	--	--	--	--	--	--	--	--	--	--	--	-	-	-
Unigene0000226	228	5	0.4959	4	0.5787	--	--	--	--	--	--	--	--	--	--	--	--	--	--	--	--	--	--	-	-	-
Unigene0000227	287	10	0.7879	3	0.3448	--	--	--	--	--	--	--	--	--	--	--	--	--	--	--	--	--	--	-	-	-
Unigene0000228	388	27	1.5735	4	0.3401	gi|307211545|gb|EFN87623.1|	171	9e-42	Fatty acyl-CoA reductase 1 [Harpegnathos saltator]	sp|Q5ZM72|FACR1_CHICK	114	2e-25	Fatty acyl-CoA reductase 1 OS=Gallus gallus GN=FAR1 PE=2 SV=1	--	--	--	--	--	K13356	9e-44	176	nvi:100117683	fatty acyl-CoA reductase [EC:1.2.1.-]	-	-	-
Unigene0000229	273	13	1.0768	8	0.9667	gi|210063119|gb|ACJ06510.1|	143	3e-33	FAR-like protein III [Ostrinia scapulalis]	sp|Q7ZXF5|FACR1_XENLA	103	3e-22	Fatty acyl-CoA reductase 1 OS=Xenopus laevis GN=far1 PE=2 SV=1	--	--	--	--	--	K13356	5e-32	137	dya:Dyak_GE11808	fatty acyl-CoA reductase [EC:1.2.1.-]	-	-	-
Unigene0000230	219	8	0.826	1	0.1506	--	--	--	--	--	--	--	--	--	--	--	--	--	--	--	--	--	--	-	-	-
Unigene0000231	217	9	0.9378	4	0.6081	gi|257480043|gb|ACV60235.1|	131	1e-29	antennal esterase CXE8 [Spodoptera littoralis]	sp|P32749|CHLE_BOVIN	93.2	5e-19	Cholinesterase OS=Bos taurus GN=BCHE PE=2 SV=2	BS_pnbA	90.1	9e-19	COG2272	Carboxylesterase type B	--	--	--	--	--	-	-	-
Unigene0000232	238	10	0.9501	1	0.1386	gi|171740893|gb|ACB54941.1|	164	1e-39	aminopeptidase N5 [Helicoverpa armigera]	sp|P91885|AMPN_MANSE	136	4e-32	Aminopeptidase N OS=Manduca sexta GN=APN2 PE=1 SV=2	YHR047c	66.2	1e-11	COG0308	Aminopeptidase N	K11140	8e-13	73.6	dmo:Dmoj_GI24288	aminopeptidase N [EC:3.4.11.2]	-	-	-
Unigene0000233	207	8	0.8739	4	0.6374	gi|91095065|ref|XP_972609.1|	57	3e-07	PREDICTED: similar to guanyl-nucleotide exchange factor [Tribolium castaneum]	--	--	--	--	--	--	--	--	--	K12495	8e-08	57	tca:661353	IQ motif and SEC7 domain-containing protein	-	-	-
Unigene0000234	381	19	1.1276	7	0.6061	gi|357614606|gb|EHJ69170.1|	76.6	3e-13	hypothetical protein KGM_15717 [Danaus plexippus]	--	--	--	--	--	--	--	--	--	--	--	--	--	--	-	-	-
Unigene0000235	238	14	1.3301	1	0.1386	--	--	--	--	--	--	--	--	--	--	--	--	--	--	--	--	--	--	-	-	-
Unigene0000236	393	16	0.9206	3	0.2518	--	--	--	--	--	--	--	--	--	--	--	--	--	--	--	--	--	--	-	-	-
Unigene0000237	380	18	1.0711	11	0.9549	--	--	--	--	--	--	--	--	--	--	--	--	--	--	--	--	--	--	-	-	-
Unigene0000238	293	15	1.1576	4	0.4503	gi|357627615|gb|EHJ77259.1|	162	6e-39	33.6 kDa small heat shock protein [Danaus plexippus]	sp|P82147|L2EFL_DROME	80.9	2e-15	Protein lethal(2)essential for life OS=Drosophila melanogaster GN=l(2)efl PE=1 SV=1	--	--	--	--	--	K09542	2e-19	95.9	aag:AaeL_AAEL013341	crystallin, alpha B	-	-	-
Unigene0000239	469	20	0.9643	9	0.633	gi|167621512|ref|NP_001108045.1|	79.7	4e-14	zinc finger protein 341 [Danio rerio] >gi|161611376|gb|AAI55566.1| Zgc:171837 protein [Danio rerio]	sp|Q9BYN7|ZN341_HUMAN	75.5	1e-13	Zinc finger protein 341 OS=Homo sapiens GN=ZNF341 PE=2 SV=2	ECU08g0560	49.3	3e-06	COG5048	FOG: Zn-finger	--	--	--	--	--	-	-	-
Unigene0000240	248	12	1.0941	3	0.399	--	--	--	--	--	--	--	--	--	--	--	--	--	--	--	--	--	--	-	-	-
Unigene0000241	500	25	1.1306	11	0.7257	gi|357627552|gb|EHJ77205.1|	133	4e-30	synaptobrevin [Danaus plexippus]	sp|P70280|VAMP7_MOUSE	109	1e-23	Vesicle-associated membrane protein 7 OS=Mus musculus GN=Vamp7 PE=2 SV=1	--	--	--	--	--	K08515	2e-28	125	tca:663510	vesicle-associated membrane protein 7	-	-	-
Unigene0000242	723	40	1.251	11	0.5019	gi|357631735|gb|EHJ79204.1|	65.9	2e-09	hypothetical protein KGM_15633 [Danaus plexippus]	--	--	--	--	--	--	--	--	--	--	--	--	--	--	-	-	-
Unigene0000243	244	13	1.2047	0	0	gi|357615775|gb|EHJ69826.1|	107	1e-22	hypothetical protein KGM_09091 [Danaus plexippus]	--	--	--	--	--	--	--	--	--	--	--	--	--	--	-	-	-
Unigene0000244	585	32	1.2369	10	0.5639	--	--	--	--	--	--	--	--	--	--	--	--	--	--	--	--	--	--	-	-	-
Unigene0000245	653	22	0.7618	9	0.4547	gi|357613891|gb|EHJ68770.1|	58.5	2e-07	hypothetical protein KGM_06725 [Danaus plexippus]	--	--	--	--	--	--	--	--	--	--	--	--	--	--	-	-	-
Unigene0000246	319	28	1.9847	9	0.9307	--	--	--	--	--	--	--	--	--	--	--	--	--	--	--	--	--	--	-	-	-
Unigene0000247	250	14	1.2663	1	0.1319	--	--	--	--	--	--	--	--	--	--	--	--	--	--	--	--	--	--	-	-	-
Unigene0000248	692	45	1.4704	16	0.7627	gi|290560636|ref|NP_001166701.1|	278	2e-73	cuticular protein RR-1 motif 56 precursor [Bombyx mori]	sp|P84252|CU168_IXORI	52.4	3e-06	Cuticle protein 16.8 OS=Ixodes ricinus PE=1 SV=1	--	--	--	--	--	--	--	--	--	--	-	-	-
Unigene0000249	299	21	1.5881	2	0.2207	--	--	--	--	--	--	--	--	--	--	--	--	--	--	--	--	--	--	-	-	-
Unigene0000250	593	27	1.0295	9	0.5007	gi|158300624|ref|XP_552179.3|	122	1e-26	AGAP012031-PA [Anopheles gambiae str. PEST] >gi|157013250|gb|EAL38785.3| AGAP012031-PA [Anopheles gambiae str. PEST]	--	--	--	--	--	--	--	--	--	--	--	--	--	--	-	-	-
Unigene0000251	225	5	0.5025	3	0.4398	--	--	--	--	--	--	--	--	--	--	--	--	--	--	--	--	--	--	-	-	-
Unigene0000252	202	6	0.6716	4	0.6532	gi|307213363|gb|EFN88815.1|	78.6	8e-14	Structural maintenance of chromosomes protein 1A [Harpegnathos saltator]	--	--	--	--	--	--	--	--	--	K06236	3e-14	78.2	ame:410038	collagen, type I/II/III/V/XI, alpha	-	-	-
Unigene0000253	266	16	1.3601	3	0.372	--	--	--	--	--	--	--	--	--	--	--	--	--	--	--	--	--	--	-	-	-
Unigene0000254	240	9	0.8479	0	0	--	--	--	--	--	--	--	--	--	--	--	--	--	--	--	--	--	--	-	-	-
Unigene0000255	258	9	0.7888	4	0.5114	gi|357617203|gb|EHJ70650.1|	122	4e-27	hypothetical protein KGM_02873 [Danaus plexippus]	--	--	--	--	--	--	--	--	--	--	--	--	--	--	-	-	-
Unigene0000256	674	34	1.1407	6	0.2937	gi|261335923|emb|CBH09303.1|	319	6e-86	similar to CG6734 [Heliconius melpomene]	--	--	--	--	--	--	--	--	--	--	--	--	--	--	-	-	-
Unigene0000257	358	27	1.7054	8	0.7372	gi|357618968|gb|EHJ71752.1|	229	2e-59	synaptojanin [Danaus plexippus]	sp|O43426|SYNJ1_HUMAN	133	3e-31	Synaptojanin-1 OS=Homo sapiens GN=SYNJ1 PE=1 SV=2	--	--	--	--	--	K01099	8e-42	169	tca:659292	phosphatidylinositol-bisphosphatase [EC:3.1.3.36]	-	-	-
Unigene0000258	312	17	1.2321	7	0.7401	gi|357618968|gb|EHJ71752.1|	145	7e-34	synaptojanin [Danaus plexippus]	sp|O43426|SYNJ1_HUMAN	76.6	4e-14	Synaptojanin-1 OS=Homo sapiens GN=SYNJ1 PE=1 SV=2	--	--	--	--	--	K01099	2e-24	112	cqu:CpipJ_CPIJ002194	phosphatidylinositol-bisphosphatase [EC:3.1.3.36]	-	-	-
Unigene0000259	340	7	0.4655	1	0.097	--	--	--	--	--	--	--	--	--	--	--	--	--	--	--	--	--	--	-	-	-
Unigene0000260	457	18	0.8906	6	0.4331	--	--	--	--	--	--	--	--	--	--	--	--	--	--	--	--	--	--	-	-	-
Unigene0000261	347	17	1.1078	4	0.3803	--	--	--	--	--	--	--	--	--	--	--	--	--	--	--	--	--	--	-	-	-
Unigene0000262	211	12	1.286	6	0.938	gi|357616204|gb|EHJ70065.1|	76.6	3e-13	hypothetical protein KGM_22510 [Danaus plexippus]	--	--	--	--	--	--	--	--	--	--	--	--	--	--	-	-	-
Unigene0000263	235	6	0.5773	0	0	--	--	--	--	--	--	--	--	--	--	--	--	--	--	--	--	--	--	-	-	-
Unigene0000264	326	12	0.8323	3	0.3036	--	--	--	--	--	--	--	--	--	--	--	--	--	--	--	--	--	--	-	-	-
Unigene0000265	303	12	0.8955	10	1.0887	gi|339233654|ref|XP_003381944.1|	124	1e-27	reverse transcriptase family protein [Trichinella spiralis] >gi|316979131|gb|EFV61959.1| reverse transcriptase family protein [Trichinella spiralis]	sp|P04323|POL3_DROME	67.8	2e-11	Retrovirus-related Pol polyprotein from transposon 17.6 OS=Drosophila melanogaster GN=pol PE=4 SV=1	SPAC9.04	48.5	3e-06	COG2801	Transposase and inactivated derivatives	--	--	--	--	--	-	-	-
Unigene0000266	334	24	1.6248	5	0.4938	gi|357616367|gb|EHJ70156.1|	112	2e-28	hypothetical protein KGM_05896 [Danaus plexippus]	--	--	--	--	--	--	--	--	--	--	--	--	--	--	-	-	-
Unigene0000267	255	11	0.9754	3	0.3881	gi|1780780|emb|CAB06170.1|	66.2	4e-10	COS46.3 [Ciona intestinalis]	sp|Q9Y473|ZN175_HUMAN	53.9	3e-07	Zinc finger protein 175 OS=Homo sapiens GN=ZNF175 PE=1 SV=1	--	--	--	--	--	--	--	--	--	--	-	-	-
Unigene0000268	349	1	0.0648	0	0	--	--	--	--	--	--	--	--	--	--	--	--	--	--	--	--	--	--	-	-	-
Unigene0000269	363	2	0.1246	0	0	--	--	--	--	--	--	--	--	--	--	--	--	--	--	--	--	--	--	-	-	-
Unigene0000270	261	11	0.953	6	0.7583	--	--	--	--	--	--	--	--	--	--	--	--	--	--	--	--	--	--	-	-	-
Unigene0000271	494	29	1.3274	0	0	--	--	--	--	--	--	--	--	--	--	--	--	--	--	--	--	--	--	-	-	-
Unigene0000272	230	6	0.5899	2	0.2868	--	--	--	--	--	--	--	--	--	--	--	--	--	--	--	--	--	--	-	-	-
Unigene0000273	363	26	1.6196	5	0.4544	--	--	--	--	--	--	--	--	--	--	--	--	--	--	--	--	--	--	-	-	-
Unigene0000274	209	7	0.7573	1	0.1578	--	--	--	--	--	--	--	--	--	--	--	--	--	--	--	--	--	--	-	-	-
Unigene0000275	577	32	1.254	9	0.5145	gi|340720525|ref|XP_003398686.1|	248	9e-65	PREDICTED: phosphatidylinositol-4,5-bisphosphate 3-kinase catalytic subunit delta isoform-like [Bombus terrestris]	sp|O00329|PK3CD_HUMAN	185	2e-46	Phosphatidylinositol-4,5-bisphosphate 3-kinase catalytic subunit delta isoform OS=Homo sapiens GN=PIK3CD PE=1 SV=2	SPAC458.05	96.3	3e-20	COG5032	Phosphatidylinositol kinase and protein kinases of the PI-3 kinase family	K00922	5e-65	248	ame:551500	phosphatidylinositol-4,5-bisphosphate 3-kinase [EC:2.7.1.153]	-	-	-
Unigene0000276	382	13	0.7695	1	0.0864	gi|189235703|ref|XP_001807591.1|	113	2e-24	PREDICTED: similar to CG2938 CG2938-PB [Tribolium castaneum]	sp|Q1LW89|CASD1_DANRE	70.5	3e-12	CAS1 domain-containing protein 1 OS=Danio rerio GN=casd1 PE=2 SV=2	--	--	--	--	--	--	--	--	--	--	-	-	-
Unigene0000277	332	8	0.5449	5	0.4968	gi|357624152|gb|EHJ75031.1|	68.6	9e-11	hypothetical protein KGM_19157 [Danaus plexippus]	--	--	--	--	--	--	--	--	--	--	--	--	--	--	-	-	-
Unigene0000278	340	17	1.1306	0	0	gi|357630358|gb|EHJ78532.1|	152	4e-36	reverse transcriptase [Danaus plexippus]	sp|Q95SX7|RTBS_DROME	81.6	1e-15	Probable RNA-directed DNA polymerase from transposon BS OS=Drosophila melanogaster GN=RTase PE=2 SV=1	--	--	--	--	--	--	--	--	--	--	-	-	-
Unigene0000279	295	7	0.5366	1	0.1118	--	--	--	--	--	--	--	--	--	--	--	--	--	--	--	--	--	--	-	-	-
Unigene0000280	301	13	0.9766	3	0.3288	gi|195112877|ref|XP_002000998.1|	63.9	2e-09	GI10550 [Drosophila mojavensis] >gi|193917592|gb|EDW16459.1| GI10550 [Drosophila mojavensis]	--	--	--	--	--	--	--	--	--	--	--	--	--	--	-	-	-
Unigene0000281	468	21	1.0146	6	0.4229	--	--	--	--	--	--	--	--	--	--	--	--	--	--	--	--	--	--	-	-	-
Unigene0000282	221	6	0.6139	6	0.8956	--	--	--	--	--	--	--	--	--	--	--	--	--	--	--	--	--	--	-	-	-
Unigene0000283	272	10	0.8313	2	0.2426	--	--	--	--	--	--	--	--	--	--	--	--	--	--	--	--	--	--	-	-	-
Unigene0000284	377	22	1.3195	9	0.7875	gi|340725696|ref|XP_003401202.1|	67.4	2e-10	PREDICTED: uncharacterized oxidoreductase dhs-27-like [Bombus terrestris] >gi|350404192|ref|XP_003487030.1| PREDICTED: uncharacterized oxidoreductase dhs-27-like [Bombus impatiens]	--	--	--	--	--	--	--	--	--	--	--	--	--	--	-	-	-
Unigene0000285	533	32	1.3576	2	0.1238	gi|91079384|ref|XP_971392.1|	204	2e-51	PREDICTED: similar to jitterbug CG30092-PD [Tribolium castaneum]	sp|O75369|FLNB_HUMAN	68.2	3e-11	Filamin-B OS=Homo sapiens GN=FLNB PE=1 SV=2	--	--	--	--	--	K04437	6e-52	204	tca:660035	filamin	-	-	-
Unigene0000286	277	10	0.8163	4	0.4764	--	--	--	--	--	--	--	--	--	--	--	--	--	--	--	--	--	--	-	-	-
Unigene0000287	231	6	0.5873	0	0	gi|298204365|gb|ADI61831.1|	90.1	3e-17	endonuclease-reverse transcriptase [Bombyx mori]	--	--	--	--	--	--	--	--	--	--	--	--	--	--	-	-	-
Unigene0000288	237	20	1.9082	5	0.6959	gi|328696684|ref|XP_001943454.2|	116	4e-25	PREDICTED: elongation factor Tu GTP-binding domain-containing protein 1 [Acyrthosiphon pisum]	sp|Q8C0D5|ETUD1_MOUSE	76.3	6e-14	Elongation factor Tu GTP-binding domain-containing protein 1 OS=Mus musculus GN=Eftud1 PE=2 SV=1	SPCC553.08c	54.7	4e-08	COG0480	Translation elongation factors (GTPases)	K14536	2e-24	112	api:100168902	ribosome assembly protein 1 [EC:3.6.5.-]	-	-	-
Unigene0000289	394	18	1.033	8	0.6698	gi|357613092|gb|EHJ68310.1|	131	1e-29	putative rotatin [Danaus plexippus]	--	--	--	--	--	--	--	--	--	--	--	--	--	--	-	-	-
Unigene0000290	320	12	0.8479	2	0.2062	gi|115770430|ref|XP_794212.2|	56.6	3e-07	PREDICTED: similar to camp and camp-inhibited cgmp 3,5-cyclic phosphodiesterase [Strongylocentrotus purpuratus] >gi|115956163|ref|XP_001188724.1| PREDICTED: similar to camp and camp-inhibited cgmp 3,5-cyclic phosphodiesterase [Strongylocentrotus purpuratus]	--	--	--	--	--	--	--	--	--	--	--	--	--	--	-	-	-
Unigene0000291	270	10	0.8375	3	0.3665	--	--	--	--	--	--	--	--	--	--	--	--	--	--	--	--	--	--	-	-	-
Unigene0000292	407	19	1.0556	5	0.4053	gi|307205348|gb|EFN83696.1|	115	5e-25	Enhancer of mRNA-decapping protein 4 [Harpegnathos saltator]	sp|Q1LUT1|EDC4_DANRE	84.3	2e-16	Enhancer of mRNA-decapping protein 4 OS=Danio rerio GN=edc4 PE=2 SV=1	--	--	--	--	--	K12616	2e-24	112	ame:413099	enhancer of mRNA-decapping protein 4	-	-	-
Unigene0000293	379	16	0.9546	5	0.4352	gi|315451870|gb|ADU25007.1|	202	4e-51	juvenile hormone esterase related protein transcript variant 3 [Sesamia nonagrioides]	sp|P12992|ESTJ_HELVI	129	4e-30	Juvenile hormone esterase OS=Heliothis virescens PE=1 SV=2	--	--	--	--	--	--	--	--	--	--	-	-	-
Unigene0000294	218	16	1.6596	1	0.1513	gi|158296570|ref|XP_316956.4|	63.9	2e-09	AGAP008488-PA [Anopheles gambiae str. PEST] >gi|157014773|gb|EAA12899.4| AGAP008488-PA [Anopheles gambiae str. PEST]	--	--	--	--	--	--	--	--	--	--	--	--	--	--	-	-	-
Unigene0000295	496	21	0.9574	10	0.6651	--	--	--	--	--	--	--	--	--	--	--	--	--	--	--	--	--	--	-	-	-
Unigene0000296	514	39	1.7157	7	0.4492	gi|357626635|gb|EHJ76658.1|	125	1e-27	Gastrula zinc finger protein XlCGF26.1 [Danaus plexippus]	sp|Q68EA5|ZNF57_HUMAN	112	2e-24	Zinc finger protein 57 OS=Homo sapiens GN=ZNF57 PE=2 SV=3	SPAC25B8.19c	60.5	1e-09	COG5048	FOG: Zn-finger	--	--	--	--	--	-	-	-
Unigene0000297	424	37	1.9732	14	1.0892	gi|357619560|gb|EHJ72086.1|	134	2e-30	hypothetical protein KGM_05274 [Danaus plexippus]	--	--	--	--	--	--	--	--	--	--	--	--	--	--	-	-	-
Unigene0000298	666	48	1.6297	11	0.5448	gi|332018187|gb|EGI58792.1|	65.5	2e-09	PDZ domain-containing protein 2 [Acromyrmex echinatior]	--	--	--	--	--	--	--	--	--	--	--	--	--	--	-	-	-
Unigene0000299	545	26	1.0787	11	0.6658	--	--	--	--	--	--	--	--	--	--	--	--	--	--	--	--	--	--	-	-	-
Unigene0000300	358	24	1.5159	10	0.9214	gi|357603612|gb|EHJ63850.1|	152	3e-36	hypothetical protein KGM_16899 [Danaus plexippus]	--	--	--	--	--	--	--	--	--	--	--	--	--	--	-	-	-
Unigene0000301	698	6	0.1944	1	0.0473	gi|348515275|ref|XP_003445165.1|	93.2	9e-18	PREDICTED: transcriptional protein SWT1-like [Oreochromis niloticus]	sp|Q5T5J6|SWT1_HUMAN	75.5	3e-13	Transcriptional protein SWT1 OS=Homo sapiens GN=SWT1 PE=2 SV=1	--	--	--	--	--	--	--	--	--	--	-	-	-
Unigene0000302	699	2	0.0647	0	0	gi|348515275|ref|XP_003445165.1|	93.2	9e-18	PREDICTED: transcriptional protein SWT1-like [Oreochromis niloticus]	sp|Q5T5J6|SWT1_HUMAN	75.5	3e-13	Transcriptional protein SWT1 OS=Homo sapiens GN=SWT1 PE=2 SV=1	--	--	--	--	--	--	--	--	--	--	-	-	-
Unigene0000303	209	5	0.541	0	0	--	--	--	--	--	--	--	--	--	--	--	--	--	--	--	--	--	--	-	-	-
Unigene0000304	768	32	0.9422	16	0.6872	--	--	--	--	--	--	--	--	--	--	--	--	--	--	--	--	--	--	-	-	-
Unigene0000305	489	20	0.9248	2	0.1349	gi|301612402|ref|XP_002935710.1|	87.4	2e-16	PREDICTED: transposon Ty3-I Gag-Pol polyprotein-like, partial [Xenopus (Silurana) tropicalis]	--	--	--	--	--	--	--	--	--	--	--	--	--	--	-	-	-
Unigene0000306	681	46	1.5274	24	1.1626	--	--	--	--	--	--	--	--	--	--	--	--	--	--	--	--	--	--	-	-	-
Unigene0000307	760	48	1.4281	11	0.4775	--	--	--	--	--	--	--	--	--	--	--	--	--	--	--	--	--	--	-	-	-
Unigene0000308	460	23	1.1306	8	0.5737	gi|347964886|ref|XP_309180.5|	186	4e-46	AGAP000984-PA [Anopheles gambiae str. PEST] >gi|333466523|gb|EAA04949.6| AGAP000984-PA [Anopheles gambiae str. PEST]	sp|Q3UH06|RREB1_MOUSE	112	1e-24	Ras-responsive element-binding protein 1 OS=Mus musculus GN=Rreb1 PE=1 SV=2	--	--	--	--	--	--	--	--	--	--	-	-	-
Unigene0000309	408	20	1.1084	7	0.566	gi|194743128|ref|XP_001954052.1|	205	4e-52	GF18082 [Drosophila ananassae] >gi|190627089|gb|EDV42613.1| GF18082 [Drosophila ananassae]	sp|Q9GQN5|ATRX_DROME	204	1e-52	Transcriptional regulator ATRX homolog OS=Drosophila melanogaster GN=XNP PE=1 SV=2	SPAC15A10.03c	101	3e-22	COG0553	Superfamily II DNA/RNA helicases, SNF2 family	--	--	--	--	--	-	-	-
Unigene0000310	257	6	0.5279	1	0.1284	gi|357619661|gb|EHJ72144.1|	98.2	1e-19	sugar transporter 11 [Danaus plexippus]	sp|A5LGM7|TRET1_POLVA	57.4	3e-08	Facilitated trehalose transporter Tret1 OS=Polypedilum vanderplanki GN=Tret1 PE=1 SV=1	--	--	--	--	--	--	--	--	--	--	-	-	-
Unigene0000311	370	20	1.2223	4	0.3566	gi|357604624|gb|EHJ64265.1|	149	5e-35	mixed-lineage leukemia protein, mll [Danaus plexippus]	sp|P20659|TRX_DROME	64.7	2e-10	Histone-lysine N-methyltransferase trithorax OS=Drosophila melanogaster GN=trx PE=1 SV=4	--	--	--	--	--	K09186	6e-13	73.9	dpo:Dpse_GA27210	histone-lysine N-methyltransferase MLL1 [EC:2.1.1.43]	-	-	-
Unigene0000312	237	5	0.477	3	0.4176	gi|357604624|gb|EHJ64265.1|	88.2	1e-16	mixed-lineage leukemia protein, mll [Danaus plexippus]	--	--	--	--	--	--	--	--	--	--	--	--	--	--	-	-	-
Unigene0000313	231	12	1.1746	1	0.1428	gi|298204351|gb|ADI61824.1|	134	1e-30	endonuclease-reverse transcriptase [Bombyx mori]	--	--	--	--	--	--	--	--	--	--	--	--	--	--	-	-	-
Unigene0000314	237	10	0.9541	1	0.1392	--	--	--	--	--	--	--	--	--	--	--	--	--	--	--	--	--	--	-	-	-
Unigene0000315	294	17	1.3075	4	0.4488	gi|307169947|gb|EFN62456.1|	186	2e-46	UPF0584 protein CG32226 [Camponotus floridanus]	sp|Q9VWB0|TECPR_DROME	159	7e-39	Tectonin beta-propeller repeat-containing protein OS=Drosophila melanogaster GN=CG32226 PE=2 SV=2	--	--	--	--	--	--	--	--	--	--	-	-	-
Unigene0000316	217	8	0.8336	4	0.6081	--	--	--	--	--	--	--	--	--	--	--	--	--	--	--	--	--	--	-	-	-
Unigene0000317	480	6	0.2826	0	0	gi|224495116|gb|ACN52067.1|	125	9e-28	insect intestinal mucin 3 [Mamestra configurata]	sp|Q25255|PE44_LUCCU	51.2	3e-06	Peritrophin-44 OS=Lucilia cuprina PE=1 SV=1	--	--	--	--	--	--	--	--	--	--	-	-	-
Unigene0000318	288	20	1.5703	5	0.5727	--	--	--	--	--	--	--	--	--	--	--	--	--	--	--	--	--	--	-	-	-
Unigene0000319	230	9	0.8848	3	0.4303	--	--	--	--	--	--	--	--	--	--	--	--	--	--	--	--	--	--	-	-	-
Unigene0000320	219	20	2.065	12	1.8075	--	--	--	--	--	--	--	--	--	--	--	--	--	--	--	--	--	--	-	-	-
Unigene0000321	264	8	0.6852	2	0.2499	--	--	--	--	--	--	--	--	--	--	--	--	--	--	--	--	--	--	-	-	-
Unigene0000322	218	13	1.3484	2	0.3026	--	--	--	--	--	--	--	--	--	--	--	--	--	--	--	--	--	--	-	-	-
Unigene0000323	279	18	1.4588	1	0.1182	--	--	--	--	--	--	--	--	--	--	--	--	--	--	--	--	--	--	-	-	-
Unigene0000324	263	10	0.8598	0	0	--	--	--	--	--	--	--	--	--	--	--	--	--	--	--	--	--	--	-	-	-
Unigene0000325	284	8	0.637	2	0.2323	--	--	--	--	--	--	--	--	--	--	--	--	--	--	--	--	--	--	-	-	-
Unigene0000326	226	18	1.8009	4	0.5838	--	--	--	--	--	--	--	--	--	--	--	--	--	--	--	--	--	--	-	-	-
Unigene0000327	245	10	0.9229	2	0.2693	gi|194902076|ref|XP_001980577.1|	53.1	4e-06	GG18067 [Drosophila erecta] >gi|190652280|gb|EDV49535.1| GG18067 [Drosophila erecta]	sp|B1VYN5|IF2_STRGG	52.8	7e-07	Translation initiation factor IF-2 OS=Streptomyces griseus subsp. griseus (strain JCM 4626 / NBRC 13350) GN=infB PE=3 SV=1	--	--	--	--	--	K00658	1e-06	53.1	der:Dere_GG18067	2-oxoglutarate dehydrogenase E2 component (dihydrolipoamide succinyltransferase) [EC:2.3.1.61]	-	-	-
Unigene0000328	384	9	0.53	0	0	--	--	--	--	--	--	--	--	--	--	--	--	--	--	--	--	--	--	-	-	-
Unigene0000329	291	14	1.0879	4	0.4534	gi|328785979|ref|XP_001122895.2|	103	2e-21	PREDICTED: serine/threonine-protein kinase SMG1-like [Apis mellifera]	sp|Q8BKX6|SMG1_MOUSE	70.1	4e-12	Serine/threonine-protein kinase SMG1 OS=Mus musculus GN=Smg1 PE=1 SV=3	--	--	--	--	--	K08873	6e-22	103	ame:727185	PI-3-kinase-related kinase SMG-1	-	-	-
Unigene0000330	378	20	1.1964	7	0.6109	--	--	--	--	--	--	--	--	--	--	--	--	--	--	--	--	--	--	-	-	-
Unigene0000331	236	18	1.7246	0	0	--	--	--	--	--	--	--	--	--	--	--	--	--	--	--	--	--	--	-	-	-
Unigene0000332	237	4	0.3816	2	0.2784	--	--	--	--	--	--	--	--	--	--	--	--	--	--	--	--	--	--	-	-	-
Unigene0000333	304	19	1.4132	2	0.217	gi|354479539|ref|XP_003501967.1|	118	9e-26	PREDICTED: Krueppel-like factor 1-like [Cricetulus griseus]	sp|P46099|KLF1_MOUSE	115	7e-26	Krueppel-like factor 1 OS=Mus musculus GN=Klf1 PE=1 SV=2	SPAC4G8.13c	54.7	4e-08	COG5048	FOG: Zn-finger	K09204	1e-25	115	mmu:16596	krueppel-like factor 1/2/4	-	-	-
Unigene0000334	241	11	1.0321	3	0.4106	gi|189242163|ref|XP_001814477.1|	66.2	4e-10	PREDICTED: similar to Gag protein, partial [Tribolium castaneum]	--	--	--	--	--	--	--	--	--	--	--	--	--	--	-	-	-
Unigene0000335	260	10	0.8697	0	0	gi|357615241|gb|EHJ69546.1|	61.6	1e-08	hypothetical protein KGM_05403 [Danaus plexippus]	--	--	--	--	--	--	--	--	--	--	--	--	--	--	-	-	-
Unigene0000336	218	12	1.2447	1	0.1513	--	--	--	--	--	--	--	--	--	--	--	--	--	--	--	--	--	--	-	-	-
Unigene0000337	214	13	1.3736	2	0.3083	--	--	--	--	--	--	--	--	--	--	--	--	--	--	--	--	--	--	-	-	-
Unigene0000338	669	42	1.4196	4	0.1972	gi|61162116|dbj|BAD91048.1|	362	8e-99	Bm2-cadherin [Bombyx mori]	sp|O15943|CADN_DROME	278	2e-74	Neural-cadherin OS=Drosophila melanogaster GN=CadN PE=1 SV=2	--	--	--	--	--	--	--	--	--	--	-	-	-
Unigene0000339	301	11	0.8263	3	0.3288	--	--	--	--	--	--	--	--	--	--	--	--	--	--	--	--	--	--	-	-	-
Unigene0000340	277	6	0.4898	7	0.8336	--	--	--	--	--	--	--	--	--	--	--	--	--	--	--	--	--	--	-	-	-
Unigene0000341	213	5	0.5308	0	0	--	--	--	--	--	--	--	--	--	--	--	--	--	--	--	--	--	--	-	-	-
Unigene0000342	246	13	1.1949	5	0.6705	gi|12597214|dbj|BAB21511.1|	108	1e-22	TRAS3 [Bombyx mori]	--	--	--	--	--	--	--	--	--	--	--	--	--	--	-	-	-
Unigene0000343	402	24	1.35	8	0.6565	--	--	--	--	--	--	--	--	--	--	--	--	--	--	--	--	--	--	-	-	-
Unigene0000344	486	34	1.5819	6	0.4073	--	--	--	--	--	--	--	--	--	--	--	--	--	--	--	--	--	--	-	-	-
Unigene0000345	329	6	0.4124	5	0.5013	--	--	--	--	--	--	--	--	--	--	--	--	--	--	--	--	--	--	-	-	-
Unigene0000346	258	10	0.8764	0	0	--	--	--	--	--	--	--	--	--	--	--	--	--	--	--	--	--	--	-	-	-
Unigene0000347	203	5	0.5569	2	0.325	--	--	--	--	--	--	--	--	--	--	--	--	--	--	--	--	--	--	-	-	-
Unigene0000348	220	10	1.0278	3	0.4498	gi|345479238|ref|XP_003423910.1|	110	2e-23	PREDICTED: vacuolar protein sorting-associated protein 52 homolog isoform 2 [Nasonia vitripennis]	sp|Q8C754|VPS52_MOUSE	93.2	5e-19	Vacuolar protein sorting-associated protein 52 homolog OS=Mus musculus GN=Vps52 PE=2 SV=1	--	--	--	--	--	--	--	--	--	--	-	-	-
Unigene0000349	201	5	0.5625	3	0.4924	--	--	--	--	--	--	--	--	--	--	--	--	--	--	--	--	--	--	-	-	-
Unigene0000350	220	8	0.8222	10	1.4994	--	--	--	--	--	--	--	--	--	--	--	--	--	--	--	--	--	--	-	-	-
Unigene0000351	414	18	0.9831	6	0.4781	--	--	--	--	--	--	--	--	--	--	--	--	--	--	--	--	--	--	-	-	-
Unigene0000352	601	33	1.2416	9	0.494	--	--	--	--	--	--	--	--	--	--	--	--	--	--	--	--	--	--	-	-	-
Unigene0000353	317	17	1.2126	6	0.6244	--	--	--	--	--	--	--	--	--	--	--	--	--	--	--	--	--	--	-	-	-
Unigene0000354	320	13	0.9186	3	0.3093	--	--	--	--	--	--	--	--	--	--	--	--	--	--	--	--	--	--	-	-	-
Unigene0000355	462	7	0.3426	4	0.2856	gi|345493243|ref|XP_003427029.1|	98.2	1e-19	PREDICTED: ELMO domain-containing protein 2-like [Nasonia vitripennis]	sp|Q08DZ3|ELMD2_BOVIN	57	5e-08	ELMO domain-containing protein 2 OS=Bos taurus GN=ELMOD2 PE=1 SV=1	--	--	--	--	--	--	--	--	--	--	-	-	-
Unigene0000356	383	19	1.1217	6	0.5168	--	--	--	--	--	--	--	--	--	--	--	--	--	--	--	--	--	--	-	-	-
Unigene0000357	432	17	0.8898	3	0.2291	--	--	--	--	--	--	--	--	--	--	--	--	--	--	--	--	--	--	-	-	-
Unigene0000358	342	16	1.0579	6	0.5787	--	--	--	--	--	--	--	--	--	--	--	--	--	--	--	--	--	--	-	-	-
Unigene0000359	598	35	1.3234	17	0.9378	gi|357604377|gb|EHJ64160.1|	133	6e-30	hypothetical protein KGM_11726 [Danaus plexippus]	--	--	--	--	--	--	--	--	--	--	--	--	--	--	-	-	-
Unigene0000360	583	33	1.2799	12	0.679	--	--	--	--	--	--	--	--	--	--	--	--	--	--	--	--	--	--	-	-	-
Unigene0000361	328	17	1.172	6	0.6034	gi|357620378|gb|EHJ72593.1|	102	7e-21	peripherin 2b [Danaus plexippus]	--	--	--	--	--	--	--	--	--	--	--	--	--	--	-	-	-
Unigene0000362	380	19	1.1306	7	0.6077	--	--	--	--	--	--	--	--	--	--	--	--	--	--	--	--	--	--	-	-	-
Unigene0000363	304	13	0.967	5	0.5426	--	--	--	--	--	--	--	--	--	--	--	--	--	--	--	--	--	--	-	-	-
Unigene0000364	249	14	1.2713	1	0.1325	gi|357624905|gb|EHJ75504.1|	147	1e-34	hypothetical protein KGM_22425 [Danaus plexippus]	--	--	--	--	--	--	--	--	--	--	--	--	--	--	-	-	-
Unigene0000365	782	43	1.2434	26	1.0968	--	--	--	--	--	--	--	--	--	--	--	--	--	--	--	--	--	--	-	-	-
Unigene0000366	201	8	0.9	1	0.1641	--	--	--	--	--	--	--	--	--	--	--	--	--	--	--	--	--	--	-	-	-
Unigene0000367	342	12	0.7934	12	1.1575	--	--	--	--	--	--	--	--	--	--	--	--	--	--	--	--	--	--	-	-	-
Unigene0000368	255	16	1.4188	4	0.5175	--	--	--	--	--	--	--	--	--	--	--	--	--	--	--	--	--	--	-	-	-
Unigene0000369	453	19	0.9484	4	0.2913	--	--	--	--	--	--	--	--	--	--	--	--	--	--	--	--	--	--	-	-	-
Unigene0000370	210	5	0.5384	1	0.1571	--	--	--	--	--	--	--	--	--	--	--	--	--	--	--	--	--	--	-	-	-
Unigene0000371	371	13	0.7923	6	0.5335	--	--	--	--	--	--	--	--	--	--	--	--	--	--	--	--	--	--	-	-	-
Unigene0000372	349	17	1.1014	4	0.3781	--	--	--	--	--	--	--	--	--	--	--	--	--	--	--	--	--	--	-	-	-
Unigene0000373	375	6	0.3618	5	0.4398	gi|357617717|gb|EHJ70956.1|	194	1e-48	chloride channel protein 2 [Danaus plexippus]	sp|Q9VGH7|CLCN2_DROME	97.1	3e-20	Chloride channel protein 2 OS=Drosophila melanogaster GN=ClC-a PE=2 SV=3	--	--	--	--	--	K05011	1e-25	115	cqu:CpipJ_CPIJ003880	chloride channel 2	-	-	-
Unigene0000374	288	12	0.9422	4	0.4582	gi|357621219|gb|EHJ73128.1|	134	2e-30	aldehyde oxidase 2 [Danaus plexippus]	sp|Q69R21|ALDO4_ORYSJ	73.6	4e-13	Probable aldehyde oxidase 4 OS=Oryza sativa subsp. japonica GN=Os07g0282300 PE=2 SV=1	DRA0233	49.7	1e-06	COG2080	Aerobic-type carbon monoxide dehydrogenase, small subunit CoxS/CutS homologs	--	--	--	--	--	-	-	-
Unigene0000375	273	16	1.3252	1	0.1208	gi|195126849|ref|XP_002007881.1|	62.4	6e-09	GI13185 [Drosophila mojavensis] >gi|193919490|gb|EDW18357.1| GI13185 [Drosophila mojavensis]	--	--	--	--	--	--	--	--	--	--	--	--	--	--	-	-	-
Unigene0000376	240	13	1.2248	2	0.2749	gi|357608804|gb|EHJ66151.1|	108	6e-23	putative serine/threonine-protein kinase [Danaus plexippus]	--	--	--	--	--	--	--	--	--	--	--	--	--	--	-	-	-
Unigene0000377	250	18	1.628	4	0.5278	--	--	--	--	--	--	--	--	--	--	--	--	--	--	--	--	--	--	-	-	-
Unigene0000378	358	13	0.8211	6	0.5529	--	--	--	--	--	--	--	--	--	--	--	--	--	--	--	--	--	--	-	-	-
Unigene0000379	208	5	0.5436	1	0.1586	--	--	--	--	--	--	--	--	--	--	--	--	--	--	--	--	--	--	-	-	-
Unigene0000380	261	16	1.3862	1	0.1264	gi|357615243|gb|EHJ69548.1|	114	1e-24	hypothetical protein KGM_05391 [Danaus plexippus]	--	--	--	--	--	--	--	--	--	--	--	--	--	--	-	-	-
Unigene0000381	221	6	0.6139	3	0.4478	--	--	--	--	--	--	--	--	--	--	--	--	--	--	--	--	--	--	-	-	-
Unigene0000382	270	7	0.5862	5	0.6109	--	--	--	--	--	--	--	--	--	--	--	--	--	--	--	--	--	--	-	-	-
Unigene0000383	292	14	1.0841	6	0.6778	--	--	--	--	--	--	--	--	--	--	--	--	--	--	--	--	--	--	-	-	-
Unigene0000384	243	9	0.8375	2	0.2715	--	--	--	--	--	--	--	--	--	--	--	--	--	--	--	--	--	--	-	-	-
Unigene0000385	730	46	1.4249	13	0.5874	gi|307213232|gb|EFN88727.1|	63.2	1e-08	Nuclear factor related to kappa-B-binding protein [Harpegnathos saltator]	--	--	--	--	--	--	--	--	--	K11671	7e-14	79	phu:Phum_PHUM299670	nuclear factor related to kappa-B-binding protein	-	-	-
Unigene0000386	630	41	1.4716	6	0.3142	gi|307194277|gb|EFN76662.1|	270	3e-71	Serine/threonine-protein phosphatase 2A regulatory subunit B'' subunit gamma [Harpegnathos saltator]	sp|Q5E9G1|P2R3C_BOVIN	257	5e-68	Serine/threonine-protein phosphatase 2A regulatory subunit B'' subunit gamma OS=Bos taurus GN=PPP2R3C PE=2 SV=1	--	--	--	--	--	K11583	4e-71	268	nvi:100119149	protein phosphatase 2 (formerly 2A), regulatory subunit B''	-	-	-
Unigene0000387	295	16	1.2264	4	0.4473	--	--	--	--	--	--	--	--	--	--	--	--	--	--	--	--	--	--	-	-	-
Unigene0000388	396	11	0.6281	1	0.0833	--	--	--	--	--	--	--	--	--	--	--	--	--	--	--	--	--	--	-	-	-
Unigene0000389	474	12	0.5724	0	0	--	--	--	--	--	--	--	--	--	--	--	--	--	--	--	--	--	--	-	-	-
Unigene0000390	451	14	0.7019	14	1.024	--	--	--	--	--	--	--	--	--	--	--	--	--	--	--	--	--	--	-	-	-
Unigene0000391	449	29	1.4604	10	0.7347	gi|170049188|ref|XP_001854428.1|	128	9e-29	odd skipped [Culex quinquefasciatus] >gi|167871065|gb|EDS34448.1| odd skipped [Culex quinquefasciatus]	sp|P23803|ODD_DROME	103	3e-22	Protein odd-skipped OS=Drosophila melanogaster GN=odd PE=2 SV=3	SPAC4G8.13c	48.1	6e-06	COG5048	FOG: Zn-finger	K09215	3e-29	128	cqu:CpipJ_CPIJ010649	odd-skipped	-	-	-
Unigene0000392	226	11	1.1006	3	0.4379	--	--	--	--	--	--	--	--	--	--	--	--	--	--	--	--	--	--	-	-	-
Unigene0000393	518	30	1.3096	6	0.3821	gi|357631478|gb|EHJ78951.1|	164	2e-39	putative zinc finger protein 77 [Danaus plexippus]	--	--	--	--	--	--	--	--	--	--	--	--	--	--	-	-	-
Unigene0000394	205	2	0.2206	0	0	gi|6690252|gb|AAF24056.1|AF090944_1	92.4	6e-18	PRO0663 [Homo sapiens]	sp|Q8WTZ3|YS049_HUMAN	78.2	2e-14	Zinc finger protein ENSP00000375192 OS=Homo sapiens PE=2 SV=1	--	--	--	--	--	--	--	--	--	--	-	-	-
Unigene0000395	267	3	0.2541	3	0.3706	--	--	--	--	--	--	--	--	--	--	--	--	--	--	--	--	--	--	-	-	-
Unigene0000396	338	9	0.6021	3	0.2928	--	--	--	--	--	--	--	--	--	--	--	--	--	--	--	--	--	--	-	-	-
Unigene0000397	201	5	0.5625	3	0.4924	gi|357630417|gb|EHJ78554.1|	65.5	7e-10	hypothetical protein KGM_22403 [Danaus plexippus]	--	--	--	--	--	--	--	--	--	--	--	--	--	--	-	-	-
Unigene0000398	376	32	1.9244	10	0.8773	gi|357630517|gb|EHJ78576.1|	73.9	2e-12	hypothetical protein KGM_00177 [Danaus plexippus]	--	--	--	--	--	--	--	--	--	--	--	--	--	--	-	-	-
Unigene0000399	254	11	0.9792	2	0.2597	gi|307208880|gb|EFN86095.1|	125	8e-28	Zinc finger SWIM domain-containing protein KIAA0913 [Harpegnathos saltator]	sp|A7E2V4|K0913_HUMAN	107	2e-23	Zinc finger SWIM domain-containing protein KIAA0913 OS=Homo sapiens GN=KIAA0913 PE=1 SV=1	--	--	--	--	--	--	--	--	--	--	-	-	-
Unigene0000400	222	14	1.426	9	1.3373	--	--	--	--	--	--	--	--	--	--	--	--	--	--	--	--	--	--	-	-	-
Unigene0000401	328	17	1.172	5	0.5029	gi|189237589|ref|XP_975112.2|	207	2e-52	PREDICTED: similar to myosin-VIIa [Tribolium castaneum]	sp|Q29P71|MYO7A_DROPS	207	2e-53	Myosin-VIIa OS=Drosophila pseudoobscura pseudoobscura GN=ck PE=3 SV=1	--	--	--	--	--	K10359	5e-53	207	tca:663995	myosin VII	-	-	-
Unigene0000402	911	69	1.7126	23	0.8328	gi|357614751|gb|EHJ69252.1|	133	1e-29	hypothetical protein KGM_08005 [Danaus plexippus]	--	--	--	--	--	--	--	--	--	--	--	--	--	--	-	-	-
Unigene0000403	364	18	1.1182	6	0.5437	gi|357612680|gb|EHJ68123.1|	57.8	2e-07	hypothetical protein KGM_13661 [Danaus plexippus]	--	--	--	--	--	--	--	--	--	--	--	--	--	--	-	-	-
Unigene0000404	268	12	1.0125	5	0.6154	--	--	--	--	--	--	--	--	--	--	--	--	--	--	--	--	--	--	-	-	-
Unigene0000405	330	3	0.2056	1	0.1	--	--	--	--	--	--	--	--	--	--	--	--	--	--	--	--	--	--	-	-	-
Unigene0000406	444	20	1.0185	12	0.8916	gi|340709193|ref|XP_003393196.1|	155	4e-37	PREDICTED: rho GTPase-activating protein 190-like [Bombus terrestris] >gi|350425228|ref|XP_003494053.1| PREDICTED: rho GTPase-activating protein 190-like [Bombus impatiens]	sp|Q9VX32|RG190_DROME	137	2e-32	Rho GTPase-activating protein 190 OS=Drosophila melanogaster GN=RhoGAPp190 PE=1 SV=2	--	--	--	--	--	--	--	--	--	--	-	-	-
Unigene0000407	334	3	0.2031	1	0.0988	--	--	--	--	--	--	--	--	--	--	--	--	--	--	--	--	--	--	-	-	-
Unigene0000408	275	13	1.0689	3	0.3599	--	--	--	--	--	--	--	--	--	--	--	--	--	--	--	--	--	--	-	-	-
Unigene0000409	221	12	1.2278	3	0.4478	gi|357631487|gb|EHJ78960.1|	52	8e-06	putative zinc finger protein 426 [Danaus plexippus]	--	--	--	--	--	--	--	--	--	--	--	--	--	--	-	-	-
Unigene0000410	208	5	0.5436	8	1.2687	--	--	--	--	--	--	--	--	--	--	--	--	--	--	--	--	--	--	-	-	-
Unigene0000411	276	2	0.1639	0	0	--	--	--	--	--	--	--	--	--	--	--	--	--	--	--	--	--	--	-	-	-
Unigene0000412	397	17	0.9683	7	0.5816	gi|357621120|gb|EHJ73069.1|	89.7	4e-17	ribosomal pseudouridine synthase [Danaus plexippus]	--	--	--	--	--	--	--	--	--	--	--	--	--	--	-	-	-
Unigene0000413	433	27	1.41	3	0.2286	gi|328704204|ref|XP_001942909.2|	62.4	6e-09	PREDICTED: oxysterol-binding protein-related protein 3-like [Acyrthosiphon pisum]	sp|Q9BZF2|OSBL7_HUMAN	53.9	3e-07	Oxysterol-binding protein-related protein 7 OS=Homo sapiens GN=OSBPL7 PE=2 SV=1	--	--	--	--	--	--	--	--	--	--	-	-	-
Unigene0000414	233	6	0.5823	5	0.7079	gi|326578454|gb|ADZ95812.1|	110	1e-23	reverse transcriptase [Agrotis exclamationis]	--	--	--	--	--	--	--	--	--	--	--	--	--	--	-	-	-
Unigene0000415	398	20	1.1363	8	0.6631	gi|307188349|gb|EFN73124.1|	235	4e-61	Protein TET2 [Camponotus floridanus]	sp|Q6N021|TET2_HUMAN	162	5e-40	Methylcytosine dioxygenase TET2 OS=Homo sapiens GN=TET2 PE=1 SV=3	--	--	--	--	--	--	--	--	--	--	-	-	-
Unigene0000416	246	6	0.5515	1	0.1341	gi|324523972|gb|ADY48336.1|	113	2e-24	Alanine aminotransferase 2, partial [Ascaris suum]	sp|Q28DB5|ALAT2_XENTR	105	7e-23	Alanine aminotransferase 2 OS=Xenopus tropicalis GN=gpt2 PE=2 SV=1	YDR111c	70.1	9e-13	COG0436	Aspartate/tyrosine/aromatic aminotransferase	K00814	4e-26	117	cbr:CBG04059	alanine transaminase [EC:2.6.1.2]	-	-	-
Unigene0000417	372	16	0.9725	1	0.0887	gi|479443|pir||S33901	160	1e-38	reverse transcriptase - silkworm transposon Pao >gi|972522|gb|AAA75005.1| reverse transcriptase [Bombyx mori]	--	--	--	--	--	--	--	--	--	--	--	--	--	--	-	-	-
Unigene0000418	292	12	0.9293	4	0.4519	--	--	--	--	--	--	--	--	--	--	--	--	--	--	--	--	--	--	-	-	-
Unigene0000419	417	18	0.976	6	0.4746	--	--	--	--	--	--	--	--	--	--	--	--	--	--	--	--	--	--	-	-	-
Unigene0000420	225	9	0.9045	3	0.4398	--	--	--	--	--	--	--	--	--	--	--	--	--	--	--	--	--	--	-	-	-
Unigene0000421	377	28	1.6794	12	1.05	--	--	--	--	--	--	--	--	--	--	--	--	--	--	--	--	--	--	-	-	-
Unigene0000422	352	23	1.4775	6	0.5623	gi|261335923|emb|CBH09303.1|	243	2e-63	similar to CG6734 [Heliconius melpomene]	sp|Q55FJ0|LVSG_DICDI	148	1e-35	Probable inactive serine/threonine-protein kinase lvsG OS=Dictyostelium discoideum GN=lvsG PE=3 SV=1	--	--	--	--	--	--	--	--	--	--	-	-	-
Unigene0000423	315	15	1.0768	1	0.1047	gi|148726041|emb|CAK10886.2|	63.9	2e-09	novel protein similar to vertebrate formin homology 2 domain containing 3 (FHOD3) [Danio rerio]	sp|Q2V2M9|FHOD3_HUMAN	56.6	5e-08	FH1/FH2 domain-containing protein 3 OS=Homo sapiens GN=FHOD3 PE=1 SV=2	--	--	--	--	--	--	--	--	--	--	-	-	-
Unigene0000424	249	17	1.5438	1	0.1325	--	--	--	--	--	--	--	--	--	--	--	--	--	--	--	--	--	--	-	-	-
Unigene0000425	395	9	0.5152	5	0.4176	--	--	--	--	--	--	--	--	--	--	--	--	--	--	--	--	--	--	-	-	-
Unigene0000426	531	15	0.6388	2	0.1242	--	--	--	--	--	--	--	--	--	--	--	--	--	--	--	--	--	--	-	-	-
Unigene0000427	216	5	0.5234	0	0	--	--	--	--	--	--	--	--	--	--	--	--	--	--	--	--	--	--	-	-	-
Unigene0000428	388	20	1.1656	6	0.5101	gi|357606306|gb|EHJ65009.1|	120	1e-26	hypothetical protein KGM_07823 [Danaus plexippus]	--	--	--	--	--	--	--	--	--	--	--	--	--	--	-	-	-
Unigene0000429	277	14	1.1428	2	0.2382	--	--	--	--	--	--	--	--	--	--	--	--	--	--	--	--	--	--	-	-	-
Unigene0000430	338	20	1.338	5	0.488	--	--	--	--	--	--	--	--	--	--	--	--	--	--	--	--	--	--	-	-	-
Unigene0000431	295	14	1.0731	7	0.7828	gi|195926978|dbj|BAG68376.1|	140	2e-32	polyprotein [Bombyx mori]	sp|P10978|POLX_TOBAC	97.8	2e-20	Retrovirus-related Pol polyprotein from transposon TNT 1-94 OS=Nicotiana tabacum PE=2 SV=1	--	--	--	--	--	--	--	--	--	--	-	-	-
Unigene0000432	340	17	1.1306	9	0.8732	gi|357615489|gb|EHJ69687.1|	147	2e-34	hypothetical protein KGM_21113 [Danaus plexippus]	--	--	--	--	--	--	--	--	--	K06084	1e-07	56.2	phu:Phum_PHUM589170	F-box protein 20	-	-	-
Unigene0000433	269	8	0.6725	4	0.4905	gi|357626631|gb|EHJ76654.1|	81.3	1e-14	putative zinc finger protein 84 [Danaus plexippus]	--	--	--	--	--	--	--	--	--	--	--	--	--	--	-	-	-
Unigene0000434	392	10	0.5768	8	0.6732	--	--	--	--	--	--	--	--	--	--	--	--	--	--	--	--	--	--	-	-	-
Unigene0000435	553	3	0.1227	6	0.3579	--	--	--	--	--	--	--	--	--	--	--	--	--	--	--	--	--	--	-	-	-
Unigene0000436	324	13	0.9073	4	0.4073	gi|357627438|gb|EHJ77126.1|	139	4e-32	putative Pleckstrin-like proteiny domain-containing family G member 1 [Danaus plexippus]	--	--	--	--	--	--	--	--	--	--	--	--	--	--	-	-	-
Unigene0000437	221	9	0.9208	3	0.4478	--	--	--	--	--	--	--	--	--	--	--	--	--	--	--	--	--	--	-	-	-
Unigene0000438	238	4	0.38	3	0.4158	gi|298402909|gb|ADI82774.1|	127	1e-28	fatty-acyl CoA reductase 1 [Ostrinia nubilalis]	sp|Q7ZXF5|FACR1_XENLA	74.7	2e-13	Fatty acyl-CoA reductase 1 OS=Xenopus laevis GN=far1 PE=2 SV=1	--	--	--	--	--	--	--	--	--	--	-	-	-
Unigene0000439	308	19	1.3949	2	0.2142	--	--	--	--	--	--	--	--	--	--	--	--	--	--	--	--	--	--	-	-	-
Unigene0000440	492	31	1.4247	10	0.6705	gi|198451004|ref|XP_001358208.2|	145	9e-34	GA11827 [Drosophila pseudoobscura pseudoobscura] >gi|198131291|gb|EAL27345.2| GA11827 [Drosophila pseudoobscura pseudoobscura]	--	--	--	--	--	--	--	--	--	--	--	--	--	--	-	-	-
Unigene0000441	375	22	1.3266	5	0.4398	--	--	--	--	--	--	--	--	--	--	--	--	--	--	--	--	--	--	-	-	-
Unigene0000442	241	8	0.7506	7	0.9581	gi|262527588|gb|ACY69027.1|	142	3e-33	mutant cadherin [Helicoverpa armigera]	--	--	--	--	--	--	--	--	--	--	--	--	--	--	-	-	-
Unigene0000443	726	58	1.8064	13	0.5907	gi|194766039|ref|XP_001965132.1|	70.5	7e-11	GF23569 [Drosophila ananassae] >gi|190617742|gb|EDV33266.1| GF23569 [Drosophila ananassae]	sp|Q02817|MUC2_HUMAN	62.4	3e-09	Mucin-2 OS=Homo sapiens GN=MUC2 PE=1 SV=2	CC3231	61.6	1e-09	COG0810	Periplasmic protein TonB, links inner and outer membranes	--	--	--	--	--	-	-	-
Unigene0000444	396	19	1.0849	10	0.833	--	--	--	--	--	--	--	--	--	--	--	--	--	--	--	--	--	--	-	-	-
Unigene0000445	208	8	0.8697	4	0.6344	--	--	--	--	--	--	--	--	--	--	--	--	--	--	--	--	--	--	-	-	-
Unigene0000446	285	7	0.5554	0	0	--	--	--	--	--	--	--	--	--	--	--	--	--	--	--	--	--	--	-	-	-
Unigene0000447	420	19	1.0229	9	0.7069	gi|332025284|gb|EGI65455.1|	67	2e-10	Neurabin-1 [Acromyrmex echinatior]	--	--	--	--	--	--	--	--	--	--	--	--	--	--	-	-	-
Unigene0000448	596	15	0.5691	6	0.3321	--	--	--	--	--	--	--	--	--	--	--	--	--	--	--	--	--	--	-	-	-
Unigene0000449	216	5	0.5234	1	0.1527	gi|357624753|gb|EHJ75407.1|	107	2e-22	rothmund-thomson syndrome DNA helicase recq4 [Danaus plexippus]	sp|O94761|RECQ4_HUMAN	58.9	9e-09	ATP-dependent DNA helicase Q4 OS=Homo sapiens GN=RECQL4 PE=1 SV=1	--	--	--	--	--	K10730	6e-14	77.4	cqu:CpipJ_CPIJ007409	ATP-dependent DNA helicase Q4 [EC:3.6.4.12]	-	-	-
Unigene0000450	245	14	1.2921	1	0.1346	gi|170060156|ref|XP_001865678.1|	157	1e-37	centaurin-gamma 1A [Culex quinquefasciatus] >gi|167878685|gb|EDS42068.1| centaurin-gamma 1A [Culex quinquefasciatus]	sp|Q9NGC3|CEG1A_DROME	154	1e-37	Centaurin-gamma-1A OS=Drosophila melanogaster GN=cenG1A PE=2 SV=2	--	--	--	--	--	K12491	4e-38	157	cqu:CpipJ_CPIJ015091	Arf-GAP, GTPase, ANK repeat and PH domain-containing protein 1/2/3	-	-	-
Unigene0000451	327	12	0.8298	0	0	gi|12597214|dbj|BAB21511.1|	110	2e-23	TRAS3 [Bombyx mori]	--	--	--	--	--	--	--	--	--	--	--	--	--	--	-	-	-
Unigene0000452	227	12	1.1953	0	0	gi|340722536|ref|XP_003399660.1|	80.5	2e-14	PREDICTED: peroxisomal N(1)-acetyl-spermine/spermidine oxidase-like [Bombus terrestris]	--	--	--	--	--	--	--	--	--	--	--	--	--	--	-	-	-
Unigene0000453	495	30	1.3704	10	0.6664	gi|189235509|ref|XP_969871.2|	104	2e-21	PREDICTED: similar to CG11141 CG11141-PB [Tribolium castaneum]	sp|Q6NLL1|Y1411_DROME	82.8	1e-15	WD repeat-containing protein CG11141 OS=Drosophila melanogaster GN=CG11141 PE=1 SV=1	--	--	--	--	--	--	--	--	--	--	-	-	-
Unigene0000454	353	20	1.2811	8	0.7476	gi|261335994|emb|CBH09274.1|	110	2e-23	putative serine/threonine-protein kinase (LMTK1) [Heliconius melpomene]	--	--	--	--	--	--	--	--	--	--	--	--	--	--	-	-	-
Unigene0000455	381	18	1.0683	5	0.4329	--	--	--	--	--	--	--	--	--	--	--	--	--	--	--	--	--	--	-	-	-
Unigene0000456	297	15	1.142	5	0.5553	--	--	--	--	--	--	--	--	--	--	--	--	--	--	--	--	--	--	-	-	-
Unigene0000457	494	25	1.1443	5	0.3339	gi|332029083|gb|EGI69097.1|	266	3e-70	Disintegrin and metalloproteinase domain-containing protein 10 [Acromyrmex echinatior]	sp|Q10743|ADA10_RAT	160	5e-39	Disintegrin and metalloproteinase domain-containing protein 10 (Fragment) OS=Rattus norvegicus GN=Adam10 PE=2 SV=1	--	--	--	--	--	K06704	1e-70	266	ame:410609	disintegrin and metalloproteinase domain-containing protein 10 [EC:3.4.24.81]	-	-	-
Unigene0000458	425	7	0.3724	6	0.4657	--	--	--	--	--	--	--	--	--	--	--	--	--	--	--	--	--	--	-	-	-
Unigene0000459	277	10	0.8163	1	0.1191	gi|307178650|gb|EFN67292.1|	97.1	2e-19	Transposable element Tc3 transposase [Camponotus floridanus]	--	--	--	--	--	--	--	--	--	--	--	--	--	--	-	-	-
Unigene0000460	267	11	0.9316	2	0.2471	--	--	--	--	--	--	--	--	--	--	--	--	--	--	--	--	--	--	-	-	-
Unigene0000461	295	13	0.9965	5	0.5591	--	--	--	--	--	--	--	--	--	--	--	--	--	--	--	--	--	--	-	-	-
Unigene0000462	291	12	0.9324	1	0.1134	--	--	--	--	--	--	--	--	--	--	--	--	--	--	--	--	--	--	-	-	-
Unigene0000463	386	9	0.5272	6	0.5128	gi|189238915|ref|XP_969200.2|	118	7e-26	PREDICTED: similar to DNA polymerase epsilon CG6768-PA [Tribolium castaneum]	sp|Q9WVF7|DPOE1_MOUSE	69.7	5e-12	DNA polymerase epsilon catalytic subunit A OS=Mus musculus GN=Pole PE=2 SV=3	SPBC25H2.13c	57.8	5e-09	COG0417	DNA polymerase elongation subunit (family B)	K02324	2e-26	118	tca:657660	DNA polymerase epsilon subunit 1 [EC:2.7.7.7]	-	-	-
Unigene0000464	222	11	1.1204	7	1.0401	--	--	--	--	--	--	--	--	--	--	--	--	--	--	--	--	--	--	-	-	-
Unigene0000465	208	3	0.3261	0	0	--	--	--	--	--	--	--	--	--	--	--	--	--	--	--	--	--	--	-	-	-
Unigene0000466	225	3	0.3015	0	0	--	--	--	--	--	--	--	--	--	--	--	--	--	--	--	--	--	--	-	-	-
Unigene0000467	284	12	0.9554	2	0.2323	gi|307177778|gb|EFN66775.1|	54.3	2e-06	Thyroid adenoma-associated protein-like protein [Camponotus floridanus]	--	--	--	--	--	--	--	--	--	--	--	--	--	--	-	-	-
Unigene0000468	258	10	0.8764	2	0.2557	--	--	--	--	--	--	--	--	--	--	--	--	--	--	--	--	--	--	-	-	-
Unigene0000469	665	28	0.9521	5	0.248	gi|340716250|ref|XP_003396612.1|	162	1e-38	PREDICTED: LOW QUALITY PROTEIN: RING finger and SPRY domain-containing protein 1-like [Bombus terrestris]	sp|Q5R881|RSPRY_PONAB	116	1e-25	RING finger and SPRY domain-containing protein 1 OS=Pongo abelii GN=RSPRY1 PE=2 SV=1	--	--	--	--	--	--	--	--	--	--	-	-	-
Unigene0000470	318	1	0.0711	0	0	gi|357620044|gb|EHJ72374.1|	163	2e-39	DNA polymerase subunit gamma 1, mitochondrial [Danaus plexippus]	sp|Q27607|DPOG1_DROME	121	1e-27	DNA polymerase subunit gamma-1, mitochondrial OS=Drosophila melanogaster GN=tam PE=1 SV=2	YOR330c_2	102	2e-22	COG0749	DNA polymerase I - 3'-5' exonuclease and polymerase domains	K02332	4e-32	137	aga:AgaP_AGAP000139	DNA polymerase gamma 1 [EC:2.7.7.7]	-	-	-
Unigene0000471	318	0	0	0	0	gi|357620044|gb|EHJ72374.1|	187	2e-46	DNA polymerase subunit gamma 1, mitochondrial [Danaus plexippus]	sp|Q27607|DPOG1_DROME	142	5e-34	DNA polymerase subunit gamma-1, mitochondrial OS=Drosophila melanogaster GN=tam PE=1 SV=2	YOR330c_2	124	5e-29	COG0749	DNA polymerase I - 3'-5' exonuclease and polymerase domains	K02332	1e-38	159	aga:AgaP_AGAP000139	DNA polymerase gamma 1 [EC:2.7.7.7]	-	-	-
Unigene0000472	285	15	1.1901	0	0	--	--	--	--	--	--	--	--	--	--	--	--	--	--	--	--	--	--	-	-	-
Unigene0000473	239	12	1.1353	6	0.8281	--	--	--	--	--	--	--	--	--	--	--	--	--	--	--	--	--	--	-	-	-
Unigene0000474	353	19	1.2171	10	0.9345	--	--	--	--	--	--	--	--	--	--	--	--	--	--	--	--	--	--	-	-	-
Unigene0000475	336	6	0.4038	3	0.2945	--	--	--	--	--	--	--	--	--	--	--	--	--	--	--	--	--	--	-	-	-
Unigene0000476	244	5	0.4634	2	0.2704	--	--	--	--	--	--	--	--	--	--	--	--	--	--	--	--	--	--	-	-	-
Unigene0000477	211	8	0.8573	3	0.469	gi|112983430|ref|NP_001036980.1|	141	8e-33	DNA cytosine-5 methyltransferase [Bombyx mori] >gi|54888739|dbj|BAD67189.1| DNA cytosine-5 methyltransferase [Bombyx mori]	sp|Q27746|DNMT1_PARLI	72.4	8e-13	DNA (cytosine-5)-methyltransferase PliMCI OS=Paracentrotus lividus GN=DNMT PE=2 SV=1	--	--	--	--	--	K00558	5e-15	80.9	nvi:100122029	DNA (cytosine-5-)-methyltransferase [EC:2.1.1.37]	-	-	-
Unigene0000478	259	12	1.0476	4	0.5095	gi|270016053|gb|EFA12501.1|	55.1	1e-06	midasin [Tribolium castaneum]	--	--	--	--	--	--	--	--	--	--	--	--	--	--	-	-	-
Unigene0000479	211	5	0.5358	2	0.3127	--	--	--	--	--	--	--	--	--	--	--	--	--	--	--	--	--	--	-	-	-
Unigene0000480	258	8	0.7011	8	1.0229	gi|357624519|gb|EHJ75261.1|	154	9e-37	hypothetical protein KGM_04067 [Danaus plexippus]	--	--	--	--	--	--	--	--	--	--	--	--	--	--	-	-	-
Unigene0000481	502	18	0.8108	4	0.2628	gi|340377731|ref|XP_003387382.1|	111	1e-23	PREDICTED: histone-lysine N-methyltransferase PRDM9-like [Amphimedon queenslandica]	sp|P0C6Y7|PRDM9_RAT	92	2e-18	Histone-lysine N-methyltransferase PRDM9 OS=Rattus norvegicus GN=Prdm9 PE=3 SV=1	--	--	--	--	--	--	--	--	--	--	-	-	-
Unigene0000482	252	11	0.987	6	0.7854	--	--	--	--	--	--	--	--	--	--	--	--	--	--	--	--	--	--	-	-	-
Unigene0000483	261	5	0.4332	1	0.1264	--	--	--	--	--	--	--	--	--	--	--	--	--	--	--	--	--	--	-	-	-
Unigene0000484	285	9	0.7141	5	0.5787	--	--	--	--	--	--	--	--	--	--	--	--	--	--	--	--	--	--	-	-	-
Unigene0000485	283	13	1.0387	1	0.1166	gi|347970017|ref|XP_309653.5|	116	3e-25	AGAP003506-PA [Anopheles gambiae str. PEST] >gi|333466654|gb|EAA05420.5| AGAP003506-PA [Anopheles gambiae str. PEST]	sp|O75882|ATRN_HUMAN	70.5	3e-12	Attractin OS=Homo sapiens GN=ATRN PE=1 SV=2	--	--	--	--	--	--	--	--	--	--	-	-	-
Unigene0000486	235	7	0.6735	5	0.7019	--	--	--	--	--	--	--	--	--	--	--	--	--	--	--	--	--	--	-	-	-
Unigene0000487	226	3	0.3002	0	0	--	--	--	--	--	--	--	--	--	--	--	--	--	--	--	--	--	--	-	-	-
Unigene0000488	379	20	1.1932	3	0.2611	gi|357605278|gb|EHJ64537.1|	85.1	9e-16	prip interacting protein, pimt [Danaus plexippus]	--	--	--	--	--	--	--	--	--	--	--	--	--	--	-	-	-
Unigene0000489	259	13	1.135	7	0.8916	--	--	--	--	--	--	--	--	--	--	--	--	--	--	--	--	--	--	-	-	-
Unigene0000490	207	7	0.7646	3	0.4781	--	--	--	--	--	--	--	--	--	--	--	--	--	--	--	--	--	--	-	-	-
Unigene0000491	225	6	0.603	1	0.1466	gi|91092066|ref|XP_970752.1|	66.6	3e-10	PREDICTED: similar to GA15309-PA [Tribolium castaneum]	sp|P61208|ARL4C_MOUSE	56.2	6e-08	ADP-ribosylation factor-like protein 4C OS=Mus musculus GN=Arl4c PE=2 SV=1	--	--	--	--	--	K07945	1e-10	66.6	tca:659342	ADP-ribosylation factor-like 4A	-	-	-
Unigene0000492	374	19	1.1487	8	0.7056	gi|307211545|gb|EFN87623.1|	82.4	6e-15	Fatty acyl-CoA reductase 1 [Harpegnathos saltator]	sp|Q5ZM72|FACR1_CHICK	65.5	1e-10	Fatty acyl-CoA reductase 1 OS=Gallus gallus GN=FAR1 PE=2 SV=1	--	--	--	--	--	K13356	4e-15	81.3	dse:Dsec_GM21714	fatty acyl-CoA reductase [EC:1.2.1.-]	-	-	-
Unigene0000493	536	23	0.9703	2	0.1231	gi|195042734|ref|XP_001991488.1|	73.6	4e-12	GH12686 [Drosophila grimshawi] >gi|193901246|gb|EDW00113.1| GH12686 [Drosophila grimshawi]	--	--	--	--	--	--	--	--	--	--	--	--	--	--	-	-	-
Unigene0000494	347	19	1.2381	8	0.7605	--	--	--	--	--	--	--	--	--	--	--	--	--	--	--	--	--	--	-	-	-
Unigene0000495	207	6	0.6554	1	0.1594	--	--	--	--	--	--	--	--	--	--	--	--	--	--	--	--	--	--	-	-	-
Unigene0000496	230	8	0.7865	4	0.5737	--	--	--	--	--	--	--	--	--	--	--	--	--	--	--	--	--	--	-	-	-
Unigene0000497	207	7	0.7646	2	0.3187	gi|357611447|gb|EHJ67493.1|	132	6e-30	putative zinc finger protein 91 [Danaus plexippus]	sp|Q3URR7|ZSC10_MOUSE	50.1	4e-06	Zinc finger and SCAN domain-containing protein 10 OS=Mus musculus GN=Zscan10 PE=1 SV=2	--	--	--	--	--	K09230	1e-05	50.1	mmu:332221	SCAN domain-containing zinc finger protein	-	-	-
Unigene0000498	266	11	0.9351	3	0.372	gi|4521269|dbj|BAA76304.1|	117	1e-25	endonuclease and reverse transcriptase-like protein [Bombyx mori]	sp|Q95SX7|RTBS_DROME	80.5	3e-15	Probable RNA-directed DNA polymerase from transposon BS OS=Drosophila melanogaster GN=RTase PE=2 SV=1	--	--	--	--	--	--	--	--	--	--	-	-	-
Unigene0000499	654	27	0.9335	2	0.1009	--	--	--	--	--	--	--	--	--	--	--	--	--	--	--	--	--	--	-	-	-
Unigene0000500	240	4	0.3769	5	0.6872	--	--	--	--	--	--	--	--	--	--	--	--	--	--	--	--	--	--	-	-	-
Unigene0000501	341	10	0.6631	3	0.2902	gi|221119676|ref|XP_002155414.1|	94.4	1e-18	PREDICTED: similar to ORF2-encoded protein, partial [Hydra magnipapillata]	sp|Q95SX7|RTBS_DROME	55.1	1e-07	Probable RNA-directed DNA polymerase from transposon BS OS=Drosophila melanogaster GN=RTase PE=2 SV=1	--	--	--	--	--	K08017	9e-17	86.7	hmg:100197999	advillin	-	-	-
Unigene0000502	565	21	0.8404	7	0.4087	--	--	--	--	--	--	--	--	--	--	--	--	--	--	--	--	--	--	-	-	-
Unigene0000503	313	20	1.4448	0	0	--	--	--	--	--	--	--	--	--	--	--	--	--	--	--	--	--	--	-	-	-
Unigene0000504	204	7	0.7759	0	0	--	--	--	--	--	--	--	--	--	--	--	--	--	--	--	--	--	--	-	-	-
Unigene0000505	306	11	0.8128	2	0.2156	--	--	--	--	--	--	--	--	--	--	--	--	--	--	--	--	--	--	-	-	-
Unigene0000506	205	5	0.5515	3	0.4827	--	--	--	--	--	--	--	--	--	--	--	--	--	--	--	--	--	--	-	-	-
Unigene0000507	227	9	0.8965	3	0.436	--	--	--	--	--	--	--	--	--	--	--	--	--	--	--	--	--	--	-	-	-
Unigene0000508	425	24	1.2769	21	1.63	--	--	--	--	--	--	--	--	--	--	--	--	--	--	--	--	--	--	-	-	-
Unigene0000509	217	12	1.2504	0	0	gi|189241098|ref|XP_971301.2|	52	8e-06	PREDICTED: similar to vacuolar protein sorting 13D [Tribolium castaneum]	--	--	--	--	--	--	--	--	--	--	--	--	--	--	-	-	-
Unigene0000510	297	7	0.5329	2	0.2221	gi|332029744|gb|EGI69613.1|	60.1	3e-08	Vacuolar protein sorting-associated protein 13D [Acromyrmex echinatior]	--	--	--	--	--	--	--	--	--	--	--	--	--	--	-	-	-
Unigene0000511	234	6	0.5798	1	0.141	--	--	--	--	--	--	--	--	--	--	--	--	--	--	--	--	--	--	-	-	-
Unigene0000512	479	11	0.5193	4	0.2755	gi|328700794|ref|XP_001945119.2|	157	2e-37	PREDICTED: tetratricopeptide repeat protein 39B-like [Acyrthosiphon pisum]	sp|Q95LT8|TT39B_MACFA	124	2e-28	Tetratricopeptide repeat protein 39B OS=Macaca fascicularis GN=TTC39B PE=2 SV=1	--	--	--	--	--	--	--	--	--	--	-	-	-
Unigene0000513	201	7	0.7875	2	0.3282	--	--	--	--	--	--	--	--	--	--	--	--	--	--	--	--	--	--	-	-	-
Unigene0000514	596	32	1.2141	8	0.4428	gi|270015867|gb|EFA12315.1|	62.8	1e-08	hypothetical protein TcasGA2_TC005106 [Tribolium castaneum]	--	--	--	--	--	--	--	--	--	--	--	--	--	--	-	-	-
Unigene0000515	285	5	0.3967	0	0	--	--	--	--	--	--	--	--	--	--	--	--	--	--	--	--	--	--	-	-	-
Unigene0000516	293	1	0.0772	0	0	--	--	--	--	--	--	--	--	--	--	--	--	--	--	--	--	--	--	-	-	-
Unigene0000517	378	11	0.658	2	0.1745	gi|198464044|ref|XP_001353052.2|	106	4e-22	GA11737 [Drosophila pseudoobscura pseudoobscura] >gi|198151517|gb|EAL30553.2| GA11737 [Drosophila pseudoobscura pseudoobscura]	sp|Q8C6U2|PQLC3_MOUSE	55.1	1e-07	PQ-loop repeat-containing protein 3 OS=Mus musculus GN=Pqlc3 PE=2 SV=1	--	--	--	--	--	--	--	--	--	--	-	-	-
Unigene0000518	311	9	0.6544	3	0.3182	--	--	--	--	--	--	--	--	--	--	--	--	--	--	--	--	--	--	-	-	-
Unigene0000519	449	13	0.6547	16	1.1755	--	--	--	--	--	--	--	--	--	--	--	--	--	--	--	--	--	--	-	-	-
Unigene0000520	528	35	1.4989	10	0.6248	--	--	--	--	--	--	--	--	--	--	--	--	--	--	--	--	--	--	-	-	-
Unigene0000521	201	5	0.5625	0	0	--	--	--	--	--	--	--	--	--	--	--	--	--	--	--	--	--	--	-	-	-
Unigene0000522	294	11	0.846	7	0.7854	--	--	--	--	--	--	--	--	--	--	--	--	--	--	--	--	--	--	-	-	-
Unigene0000523	461	17	0.8338	1	0.0716	gi|328720165|ref|XP_001945624.2|	150	1e-35	PREDICTED: UPF0378 protein KIAA0100-like [Acyrthosiphon pisum]	sp|Q14667|K0100_HUMAN	86.7	6e-17	UPF0378 protein KIAA0100 OS=Homo sapiens GN=KIAA0100 PE=1 SV=3	--	--	--	--	--	--	--	--	--	--	-	-	-
Unigene0000524	270	1	0.0837	1	0.1222	--	--	--	--	--	--	--	--	--	--	--	--	--	--	--	--	--	--	-	-	-
Unigene0000525	283	10	0.799	4	0.4663	gi|118785120|ref|XP_314335.3|	151	8e-36	AGAP004856-PA [Anopheles gambiae str. PEST] >gi|116128105|gb|EAA09699.3| AGAP004856-PA [Anopheles gambiae str. PEST]	sp|Q58CU4|ZDH16_BOVIN	131	2e-30	Probable palmitoyltransferase ZDHHC16 OS=Bos taurus GN=ZDHHC16 PE=2 SV=1	YOL003c	83.2	1e-16	COG5273	Uncharacterized protein containing DHHC-type Zn finger	--	--	--	--	--	-	-	-
Unigene0000526	345	10	0.6554	1	0.0956	gi|189242373|ref|XP_971189.2|	75.1	9e-13	PREDICTED: similar to phd finger protein [Tribolium castaneum]	sp|Q29EQ3|RNO_DROPS	60.5	3e-09	PHD finger protein rhinoceros OS=Drosophila pseudoobscura pseudoobscura GN=rno PE=3 SV=2	--	--	--	--	--	--	--	--	--	--	-	-	-
Unigene0000527	282	10	0.8018	1	0.117	--	--	--	--	--	--	--	--	--	--	--	--	--	--	--	--	--	--	-	-	-
Unigene0000528	255	6	0.532	3	0.3881	--	--	--	--	--	--	--	--	--	--	--	--	--	--	--	--	--	--	-	-	-
Unigene0000529	243	9	0.8375	5	0.6788	--	--	--	--	--	--	--	--	--	--	--	--	--	--	--	--	--	--	-	-	-
Unigene0000530	432	28	1.4656	8	0.6109	gi|340729753|ref|XP_003403160.1|	173	2e-42	PREDICTED: alanine aminotransferase 2-like [Bombus terrestris]	sp|A4IFH5|ALAT1_BOVIN	150	3e-36	Alanine aminotransferase 1 OS=Bos taurus GN=GPT PE=1 SV=1	YLR089c	111	5e-25	COG0436	Aspartate/tyrosine/aromatic aminotransferase	K00814	2e-42	171	ame:409196	alanine transaminase [EC:2.6.1.2]	-	-	-
Unigene0000531	207	6	0.6554	3	0.4781	--	--	--	--	--	--	--	--	--	--	--	--	--	--	--	--	--	--	-	-	-
Unigene0000532	233	7	0.6793	1	0.1416	--	--	--	--	--	--	--	--	--	--	--	--	--	--	--	--	--	--	-	-	-
Unigene0000533	283	8	0.6392	7	0.8159	--	--	--	--	--	--	--	--	--	--	--	--	--	--	--	--	--	--	-	-	-
Unigene0000534	450	30	1.5075	3	0.2199	gi|357612569|gb|EHJ68064.1|	110	3e-23	hypothetical protein KGM_01226 [Danaus plexippus]	--	--	--	--	--	--	--	--	--	--	--	--	--	--	-	-	-
Unigene0000535	210	9	0.9691	3	0.4712	--	--	--	--	--	--	--	--	--	--	--	--	--	--	--	--	--	--	-	-	-
Unigene0000536	331	16	1.093	11	1.0963	--	--	--	--	--	--	--	--	--	--	--	--	--	--	--	--	--	--	-	-	-
Unigene0000537	230	7	0.6882	2	0.2868	gi|91077314|ref|XP_974673.1|	130	2e-29	PREDICTED: similar to adam [Tribolium castaneum]	sp|Q9VAC5|ADA17_DROME	112	1e-24	ADAM 17-like protease OS=Drosophila melanogaster GN=Tace PE=2 SV=2	--	--	--	--	--	K06059	7e-30	130	tca:663540	disintegrin and metalloproteinase domain-containing protein 17 [EC:3.4.24.86]	-	-	-
Unigene0000538	351	29	1.8682	3	0.2819	gi|170595123|ref|XP_001902255.1|	104	1e-21	U88 [Brugia malayi]	sp|Q55DD4|PAKD_DICDI	101	2e-21	Serine/threonine-protein kinase pakD OS=Dictyostelium discoideum GN=pakD PE=3 SV=1	YMR043w	58.2	4e-09	COG5068	Regulator of arginine metabolism and related MADS box-containing transcription factors	--	--	--	--	--	-	-	-
Unigene0000539	206	5	0.5488	0	0	gi|357624916|gb|EHJ75511.1|	105	8e-22	hypothetical protein KGM_05166 [Danaus plexippus]	--	--	--	--	--	--	--	--	--	--	--	--	--	--	-	-	-
Unigene0000540	207	8	0.8739	7	1.1155	--	--	--	--	--	--	--	--	--	--	--	--	--	--	--	--	--	--	-	-	-
Unigene0000541	237	7	0.6679	3	0.4176	gi|351699598|gb|EHB02517.1|	163	3e-39	Sodium/potassium-transporting ATPase subunit alpha-3 [Heterocephalus glaber]	sp|P06687|AT1A3_RAT	163	4e-40	Sodium/potassium-transporting ATPase subunit alpha-3 OS=Rattus norvegicus GN=Atp1a3 PE=1 SV=2	--	--	--	--	--	K01539	8e-40	163	ecb:100069796	sodium/potassium-transporting ATPase subunit alpha [EC:3.6.3.9]	-	-	-
Unigene0000542	330	4	0.2741	0	0	--	--	--	--	--	--	--	--	--	--	--	--	--	--	--	--	--	--	-	-	-
Unigene0000543	304	1	0.0744	0	0	--	--	--	--	--	--	--	--	--	--	--	--	--	--	--	--	--	--	-	-	-
Unigene0000544	539	26	1.0907	15	0.918	gi|116833203|gb|ABK29514.1|	217	2e-55	ecdysteroid-regulated protein [Helicoverpa armigera]	sp|Q9VQ62|NPC2_DROME	56.6	9e-08	Protein NPC2 homolog OS=Drosophila melanogaster GN=Npc2a PE=1 SV=1	--	--	--	--	--	K13443	4e-17	89	cqu:CpipJ_CPIJ002737	Niemann-Pick C2 protein	-	-	-
Unigene0000545	251	12	1.081	4	0.5257	--	--	--	--	--	--	--	--	--	--	--	--	--	--	--	--	--	--	-	-	-
Unigene0000546	232	10	0.9746	3	0.4266	gi|340721283|ref|XP_003399053.1|	70.1	3e-11	PREDICTED: coiled-coil domain-containing protein 132-like [Bombus terrestris]	sp|Q96JG6|CC132_HUMAN	66.6	5e-11	Coiled-coil domain-containing protein 132 OS=Homo sapiens GN=CCDC132 PE=1 SV=3	--	--	--	--	--	--	--	--	--	--	-	-	-
Unigene0000547	287	7	0.5515	5	0.5747	gi|357625992|gb|EHJ76249.1|	73.2	3e-12	hypothetical protein KGM_05718 [Danaus plexippus]	--	--	--	--	--	--	--	--	--	--	--	--	--	--	-	-	-
Unigene0000548	309	13	0.9513	3	0.3203	gi|298204357|gb|ADI61827.1|	164	1e-39	endonuclease-reverse transcriptase [Bombyx mori]	sp|Q95SX7|RTBS_DROME	49.3	8e-06	Probable RNA-directed DNA polymerase from transposon BS OS=Drosophila melanogaster GN=RTase PE=2 SV=1	--	--	--	--	--	--	--	--	--	--	-	-	-
Unigene0000549	305	15	1.1121	7	0.7571	--	--	--	--	--	--	--	--	--	--	--	--	--	--	--	--	--	--	-	-	-
Unigene0000550	204	7	0.7759	3	0.4851	--	--	--	--	--	--	--	--	--	--	--	--	--	--	--	--	--	--	-	-	-
Unigene0000551	268	9	0.7594	1	0.1231	--	--	--	--	--	--	--	--	--	--	--	--	--	--	--	--	--	--	-	-	-
Unigene0000552	305	13	0.9638	6	0.6489	gi|334855398|gb|AEH16631.1|	78.6	8e-14	parathyroid hormone-responsive B1 [Helicoverpa armigera]	--	--	--	--	--	--	--	--	--	--	--	--	--	--	-	-	-
Unigene0000553	309	8	0.5854	7	0.7473	gi|357628387|gb|EHJ77735.1|	123	3e-27	hypothetical protein KGM_07538 [Danaus plexippus]	--	--	--	--	--	--	--	--	--	--	--	--	--	--	-	-	-
Unigene0000554	273	1	0.0828	1	0.1208	gi|357602481|gb|EHJ63415.1|	53.5	3e-06	putative zinc finger protein 484 [Danaus plexippus]	--	--	--	--	--	--	--	--	--	--	--	--	--	--	-	-	-
Unigene0000555	218	8	0.8298	3	0.454	--	--	--	--	--	--	--	--	--	--	--	--	--	--	--	--	--	--	-	-	-
Unigene0000556	317	10	0.7133	4	0.4162	gi|189214559|gb|ACD85125.1|	78.6	8e-14	gustatory receptor 46 [Bombyx mori]	--	--	--	--	--	--	--	--	--	--	--	--	--	--	-	-	-
Unigene0000557	247	6	0.5493	4	0.5342	--	--	--	--	--	--	--	--	--	--	--	--	--	--	--	--	--	--	-	-	-
Unigene0000558	251	10	0.9009	3	0.3943	--	--	--	--	--	--	--	--	--	--	--	--	--	--	--	--	--	--	-	-	-
Unigene0000559	241	9	0.8444	6	0.8213	--	--	--	--	--	--	--	--	--	--	--	--	--	--	--	--	--	--	-	-	-
Unigene0000560	210	5	0.5384	0	0	--	--	--	--	--	--	--	--	--	--	--	--	--	--	--	--	--	--	-	-	-
Unigene0000561	261	8	0.6931	2	0.2528	gi|118344058|ref|NP_001071855.1|	58.2	1e-07	zinc finger protein [Ciona intestinalis] >gi|70571536|dbj|BAE06768.1| zinc finger protein [Ciona intestinalis]	sp|O54963|REST_RAT	52.4	9e-07	RE1-silencing transcription factor OS=Rattus norvegicus GN=Rest PE=2 SV=1	--	--	--	--	--	--	--	--	--	--	-	-	-
Unigene0000562	225	5	0.5025	2	0.2932	--	--	--	--	--	--	--	--	--	--	--	--	--	--	--	--	--	--	-	-	-
Unigene0000563	237	7	0.6679	1	0.1392	--	--	--	--	--	--	--	--	--	--	--	--	--	--	--	--	--	--	-	-	-
Unigene0000564	263	10	0.8598	3	0.3763	--	--	--	--	--	--	--	--	--	--	--	--	--	--	--	--	--	--	-	-	-
Unigene0000565	342	9	0.595	5	0.4823	--	--	--	--	--	--	--	--	--	--	--	--	--	--	--	--	--	--	-	-	-
Unigene0000566	314	9	0.6481	2	0.2101	gi|156549076|ref|XP_001607502.1|	99.8	3e-20	PREDICTED: hexosaminidase D-like [Nasonia vitripennis]	sp|Q3U4H6|HEXDC_MOUSE	79.3	7e-15	Hexosaminidase D OS=Mus musculus GN=Hexdc PE=1 SV=1	--	--	--	--	--	K14459	1e-20	99.8	nvi:100123787	hexosaminidase [EC:3.2.1.52]	-	-	-
Unigene0000567	297	12	0.9136	3	0.3332	gi|357604624|gb|EHJ64265.1|	124	1e-27	mixed-lineage leukemia protein, mll [Danaus plexippus]	--	--	--	--	--	--	--	--	--	--	--	--	--	--	-	-	-
Unigene0000568	256	10	0.8833	2	0.2577	gi|189239753|ref|XP_969432.2|	80.9	2e-14	PREDICTED: similar to Copia protein (Gag-int-pol protein) [Tribolium castaneum]	sp|P04146|COPIA_DROME	77.4	3e-14	Copia protein OS=Drosophila melanogaster GN=GIP PE=1 SV=3	--	--	--	--	--	--	--	--	--	--	-	-	-
Unigene0000569	268	6	0.5062	0	0	--	--	--	--	--	--	--	--	--	--	--	--	--	--	--	--	--	--	-	-	-
Unigene0000570	259	6	0.5238	0	0	--	--	--	--	--	--	--	--	--	--	--	--	--	--	--	--	--	--	-	-	-
Unigene0000571	224	8	0.8076	2	0.2945	gi|357628203|gb|EHJ77601.1|	98.6	8e-20	cadherin 96Ca [Danaus plexippus]	--	--	--	--	--	--	--	--	--	--	--	--	--	--	-	-	-
Unigene0000572	255	6	0.532	1	0.1294	gi|357628203|gb|EHJ77601.1|	151	8e-36	cadherin 96Ca [Danaus plexippus]	sp|Q9VBW3|CAD96_DROME	80.1	4e-15	Tyrosine kinase receptor Cad96Ca OS=Drosophila melanogaster GN=Cad96Ca PE=2 SV=2	--	--	--	--	--	--	--	--	--	--	-	-	-
Unigene0000573	397	7	0.3987	7	0.5816	--	--	--	--	--	--	--	--	--	--	--	--	--	--	--	--	--	--	-	-	-
Unigene0000574	209	7	0.7573	3	0.4735	--	--	--	--	--	--	--	--	--	--	--	--	--	--	--	--	--	--	-	-	-
Unigene0000575	227	7	0.6973	1	0.1453	gi|190702585|gb|ACE75468.1|	115	5e-25	reverse transcriptase and recombinase [Glyptapanteles indiensis]	--	--	--	--	--	--	--	--	--	--	--	--	--	--	-	-	-
Unigene0000576	207	5	0.5462	2	0.3187	--	--	--	--	--	--	--	--	--	--	--	--	--	--	--	--	--	--	-	-	-
Unigene0000577	422	18	0.9645	3	0.2345	gi|357608317|gb|EHJ65929.1|	81.3	1e-14	hypothetical protein KGM_13388 [Danaus plexippus]	--	--	--	--	--	--	--	--	--	--	--	--	--	--	-	-	-
Unigene0000578	215	9	0.9465	1	0.1534	gi|91091764|ref|XP_969311.1|	71.6	1e-11	PREDICTED: similar to DNA polymerase theta [Tribolium castaneum]	sp|O05949|DPO1_RICPR	68.2	2e-11	DNA polymerase I OS=Rickettsia prowazekii (strain Madrid E) GN=polA PE=3 SV=1	RP776_2	68.2	4e-12	COG0749	DNA polymerase I - 3'-5' exonuclease and polymerase domains	K02349	3e-12	71.6	tca:657782	DNA polymerase theta subunit [EC:2.7.7.7]	-	-	-
Unigene0000579	260	7	0.6088	8	1.015	--	--	--	--	--	--	--	--	--	--	--	--	--	--	--	--	--	--	-	-	-
Unigene0000580	220	8	0.8222	2	0.2999	--	--	--	--	--	--	--	--	--	--	--	--	--	--	--	--	--	--	-	-	-
Unigene0000581	463	34	1.6605	6	0.4275	gi|357611821|gb|EHJ67663.1|	100	2e-20	hypothetical protein KGM_21986 [Danaus plexippus]	--	--	--	--	--	--	--	--	--	--	--	--	--	--	-	-	-
Unigene0000582	247	10	0.9155	2	0.2671	--	--	--	--	--	--	--	--	--	--	--	--	--	--	--	--	--	--	-	-	-
Unigene0000583	235	6	0.5773	0	0	gi|328879854|gb|AEB54584.1|	87.4	2e-16	OBP4 [Helicoverpa armigera]	--	--	--	--	--	--	--	--	--	--	--	--	--	--	-	-	-
Unigene0000584	255	8	0.7094	4	0.5175	gi|156546178|ref|XP_001603776.1|	169	4e-41	PREDICTED: rho-related BTB domain-containing protein 1-like [Nasonia vitripennis]	sp|O94844|RHBT1_HUMAN	105	1e-22	Rho-related BTB domain-containing protein 1 OS=Homo sapiens GN=RHOBTB1 PE=1 SV=2	SPAC16A10.04	70.5	7e-13	COG1100	GTPase SAR1 and related small G proteins	K07868	1e-41	169	nvi:100120104	Rho-related BTB domain-containing protein 1/2	-	-	-
Unigene0000585	204	7	0.7759	2	0.3234	gi|355705028|gb|EHH30953.1|	147	1e-34	Myelin proteolipid protein, partial [Macaca mulatta] >gi|355757582|gb|EHH61107.1| Myelin proteolipid protein, partial [Macaca fascicularis]	sp|P60203|MYPR_RAT	147	2e-35	Myelin proteolipid protein OS=Rattus norvegicus GN=Plp1 PE=1 SV=2	--	--	--	--	--	--	--	--	--	--	-	-	-
Unigene0000586	215	5	0.5259	2	0.3069	gi|355705028|gb|EHH30953.1|	147	2e-34	Myelin proteolipid protein, partial [Macaca mulatta] >gi|355757582|gb|EHH61107.1| Myelin proteolipid protein, partial [Macaca fascicularis]	sp|P60203|MYPR_RAT	147	3e-35	Myelin proteolipid protein OS=Rattus norvegicus GN=Plp1 PE=1 SV=2	--	--	--	--	--	--	--	--	--	--	-	-	-
Unigene0000587	444	23	1.1713	6	0.4458	gi|350399350|ref|XP_003485497.1|	85.9	5e-16	PREDICTED: pecanex-like protein 1-like [Bombus impatiens]	sp|P18490|PCX_DROME	78.6	1e-14	Protein pecanex OS=Drosophila melanogaster GN=pcx PE=2 SV=3	--	--	--	--	--	--	--	--	--	--	-	-	-
Unigene0000588	458	20	0.9874	4	0.2881	--	--	--	--	--	--	--	--	--	--	--	--	--	--	--	--	--	--	-	-	-
Unigene0000589	281	13	1.0461	4	0.4696	gi|163838692|ref|NP_001106229.1|	59.3	5e-08	Mod(mdg4)-heS00531 [Bombyx mori] >gi|47169616|tpe|CAE54311.1| TPA: Mod(mdg4)-heS00531 [Bombyx mori]	--	--	--	--	--	--	--	--	--	--	--	--	--	--	-	-	-
Unigene0000590	317	15	1.07	2	0.2081	gi|91077936|ref|XP_974269.1|	72.4	6e-12	PREDICTED: similar to CG3726 CG3726-PA [Tribolium castaneum]	--	--	--	--	--	--	--	--	--	--	--	--	--	--	-	-	-
Unigene0000591	320	13	0.9186	3	0.3093	gi|357620888|gb|EHJ72915.1|	72	8e-12	hypothetical protein KGM_02075 [Danaus plexippus]	--	--	--	--	--	--	--	--	--	--	--	--	--	--	-	-	-
Unigene0000592	237	6	0.5724	3	0.4176	--	--	--	--	--	--	--	--	--	--	--	--	--	--	--	--	--	--	-	-	-
Unigene0000593	264	6	0.5139	2	0.2499	--	--	--	--	--	--	--	--	--	--	--	--	--	--	--	--	--	--	-	-	-
Unigene0000594	221	8	0.8185	2	0.2985	gi|298231227|ref|NP_001177166.1|	143	2e-33	sulfated glycoprotein 1 isoform C preproprotein [Rattus norvegicus]	sp|P10960|SAP_RAT	143	3e-34	Sulfated glycoprotein 1 OS=Rattus norvegicus GN=Psap PE=1 SV=1	--	--	--	--	--	K12382	6e-34	143	rno:25524	saposin	-	-	-
Unigene0000595	338	9	0.6021	0	0	--	--	--	--	--	--	--	--	--	--	--	--	--	--	--	--	--	--	-	-	-
Unigene0000596	234	17	1.6427	2	0.2819	--	--	--	--	--	--	--	--	--	--	--	--	--	--	--	--	--	--	-	-	-
Unigene0000597	221	7	0.7162	1	0.1493	gi|340716661|ref|XP_003396814.1|	77	2e-13	PREDICTED: protein RIC1 homolog [Bombus terrestris]	sp|Q9V3C5|RIC1_DROME	65.9	8e-11	Protein RIC1 homolog OS=Drosophila melanogaster GN=CG9063 PE=1 SV=1	--	--	--	--	--	--	--	--	--	--	-	-	-
Unigene0000598	201	6	0.675	2	0.3282	gi|350408388|ref|XP_003488387.1|	72.8	5e-12	PREDICTED: DNA polymerase alpha catalytic subunit-like [Bombus impatiens]	sp|Q9DE46|DPOLA_XENLA	65.5	1e-10	DNA polymerase alpha catalytic subunit OS=Xenopus laevis GN=pola1 PE=2 SV=1	--	--	--	--	--	K02320	1e-12	72.8	ame:725611	DNA polymerase alpha subunit A [EC:2.7.7.7]	-	-	-
Unigene0000599	359	15	0.9448	3	0.2757	gi|294846792|gb|ADF43469.1|	238	6e-62	carboxyl/choline esterase CCE006a [Helicoverpa armigera]	sp|Q869C3|ACES_ANOGA	106	4e-23	Acetylcholinesterase OS=Anopheles gambiae GN=Ace PE=3 SV=3	DR2626	86.3	1e-17	COG2272	Carboxylesterase type B	--	--	--	--	--	-	-	-
Unigene0000600	352	11	0.7066	2	0.1874	--	--	--	--	--	--	--	--	--	--	--	--	--	--	--	--	--	--	-	-	-
Unigene0000601	208	5	0.5436	0	0	--	--	--	--	--	--	--	--	--	--	--	--	--	--	--	--	--	--	-	-	-
Unigene0000602	233	9	0.8734	3	0.4247	--	--	--	--	--	--	--	--	--	--	--	--	--	--	--	--	--	--	-	-	-
Unigene0000603	844	46	1.2324	7	0.2736	gi|91088941|ref|XP_973644.1|	240	5e-62	PREDICTED: similar to cutlet CG33122-PA [Tribolium castaneum]	sp|Q6NU40|CTF18_XENLA	203	1e-51	Chromosome transmission fidelity protein 18 homolog OS=Xenopus laevis GN=chtf18 PE=2 SV=1	YMR078c	114	2e-25	COG0470	ATPase involved in DNA replication	K11269	2e-62	240	tca:662457	chromosome transmission fidelity protein 18	-	-	-
Unigene0000604	320	21	1.4839	5	0.5154	--	--	--	--	--	--	--	--	--	--	--	--	--	--	--	--	--	--	-	-	-
Unigene0000605	368	14	0.8602	1	0.0896	gi|357604624|gb|EHJ64265.1|	179	4e-44	mixed-lineage leukemia protein, mll [Danaus plexippus]	--	--	--	--	--	--	--	--	--	--	--	--	--	--	-	-	-
Unigene0000606	245	7	0.6461	2	0.2693	--	--	--	--	--	--	--	--	--	--	--	--	--	--	--	--	--	--	-	-	-
Unigene0000607	201	7	0.7875	4	0.6565	gi|153792548|ref|NP_001093307.1|	127	1e-28	MSL2 protein [Bombyx mori] >gi|147883242|gb|ABQ51915.1| MSL2 protein [Bombyx mori]	--	--	--	--	--	--	--	--	--	K13164	3e-11	68.6	phu:Phum_PHUM348150	male-specific lethal 2	-	-	-
Unigene0000608	474	25	1.1926	6	0.4176	--	--	--	--	--	--	--	--	--	--	--	--	--	--	--	--	--	--	-	-	-
Unigene0000609	239	4	0.3784	0	0	gi|357625565|gb|EHJ75965.1|	99.8	3e-20	hypothetical protein KGM_00414 [Danaus plexippus]	--	--	--	--	--	--	--	--	--	--	--	--	--	--	-	-	-
Unigene0000610	322	15	1.0533	8	0.8196	--	--	--	--	--	--	--	--	--	--	--	--	--	--	--	--	--	--	-	-	-
Unigene0000611	263	11	0.9457	5	0.6271	--	--	--	--	--	--	--	--	--	--	--	--	--	--	--	--	--	--	-	-	-
Unigene0000612	222	11	1.1204	1	0.1486	--	--	--	--	--	--	--	--	--	--	--	--	--	--	--	--	--	--	-	-	-
Unigene0000613	254	9	0.8012	2	0.2597	--	--	--	--	--	--	--	--	--	--	--	--	--	--	--	--	--	--	-	-	-
Unigene0000614	352	10	0.6424	5	0.4686	gi|357628927|gb|EHJ78026.1|	221	6e-57	hypothetical protein KGM_21537 [Danaus plexippus]	--	--	--	--	--	--	--	--	--	--	--	--	--	--	-	-	-
Unigene0000615	245	12	1.1075	4	0.5386	gi|2760163|dbj|BAA24185.1|	52.4	6e-06	outer arm dynein light chain 1 [Anthocidaris crassispina]	--	--	--	--	--	--	--	--	--	--	--	--	--	--	-	-	-
Unigene0000616	322	8	0.5618	2	0.2049	--	--	--	--	--	--	--	--	--	--	--	--	--	--	--	--	--	--	-	-	-
Unigene0000617	202	6	0.6716	2	0.3266	--	--	--	--	--	--	--	--	--	--	--	--	--	--	--	--	--	--	-	-	-
Unigene0000618	311	11	0.7998	8	0.8486	--	--	--	--	--	--	--	--	--	--	--	--	--	--	--	--	--	--	-	-	-
Unigene0000619	245	9	0.8306	0	0	gi|307194694|gb|EFN76953.1|	70.5	2e-11	Serine/threonine-protein kinase SMG1 [Harpegnathos saltator]	sp|Q8BKX6|SMG1_MOUSE	57	4e-08	Serine/threonine-protein kinase SMG1 OS=Mus musculus GN=Smg1 PE=1 SV=3	--	--	--	--	--	K08873	3e-11	68.6	ame:727185	PI-3-kinase-related kinase SMG-1	-	-	-
Unigene0000620	205	8	0.8824	2	0.3218	--	--	--	--	--	--	--	--	--	--	--	--	--	--	--	--	--	--	-	-	-
Unigene0000621	429	13	0.6852	9	0.692	gi|357621982|gb|EHJ73615.1|	106	4e-22	hypothetical protein KGM_11692 [Danaus plexippus]	--	--	--	--	--	--	--	--	--	--	--	--	--	--	-	-	-
Unigene0000622	500	19	0.8592	8	0.5278	--	--	--	--	--	--	--	--	--	--	--	--	--	--	--	--	--	--	-	-	-
Unigene0000623	352	16	1.0278	6	0.5623	--	--	--	--	--	--	--	--	--	--	--	--	--	--	--	--	--	--	-	-	-
Unigene0000624	227	7	0.6973	0	0	gi|307187573|gb|EFN72585.1|	98.6	8e-20	Tubulin polyglutamylase ttll6 [Camponotus floridanus]	--	--	--	--	--	--	--	--	--	K00273	4e-19	94.4	ame:551507	D-amino-acid oxidase [EC:1.4.3.3]	-	-	-
Unigene0000625	236	6	0.5749	0	0	--	--	--	--	--	--	--	--	--	--	--	--	--	--	--	--	--	--	-	-	-
Unigene0000626	205	5	0.5515	2	0.3218	--	--	--	--	--	--	--	--	--	--	--	--	--	--	--	--	--	--	-	-	-
Unigene0000627	313	11	0.7947	0	0	gi|115730813|ref|XP_794400.2|	55.1	1e-06	PREDICTED: similar to trans-sialidase [Strongylocentrotus purpuratus] >gi|115963928|ref|XP_001191205.1| PREDICTED: similar to trans-sialidase [Strongylocentrotus purpuratus]	--	--	--	--	--	--	--	--	--	--	--	--	--	--	-	-	-
Unigene0000628	256	8	0.7066	2	0.2577	gi|332021584|gb|EGI61949.1|	61.2	1e-08	PHD finger protein rhinoceros [Acromyrmex echinatior]	--	--	--	--	--	--	--	--	--	--	--	--	--	--	-	-	-
Unigene0000629	243	7	0.6514	1	0.1358	gi|357602755|gb|EHJ63502.1|	139	4e-32	putative sidestep protein [Danaus plexippus]	--	--	--	--	--	--	--	--	--	--	--	--	--	--	-	-	-
Unigene0000630	246	0	0	0	0	--	--	--	--	--	--	--	--	--	--	--	--	--	--	--	--	--	--	-	-	-
Unigene0000631	687	45	1.4811	9	0.4322	gi|194763923|ref|XP_001964081.1|	75.9	2e-12	GF21364 [Drosophila ananassae] >gi|190619006|gb|EDV34530.1| GF21364 [Drosophila ananassae]	sp|Q9VJ87|CWC22_DROME	62.4	3e-09	Pre-mRNA-splicing factor CWC22 homolog OS=Drosophila melanogaster GN=ncm PE=1 SV=3	YOR310c	50.4	3e-06	COG1498	Protein implicated in ribosomal biogenesis, Nop56p homolog	K12822	5e-13	75.9	dan:Dana_GF21364	RNA-binding protein 25	-	-	-
Unigene0000632	223	7	0.7098	3	0.4438	gi|357609764|gb|EHJ66649.1|	105	8e-22	amino acid transporter [Danaus plexippus]	sp|Q4KL91|S36A4_XENLA	52	1e-06	Proton-coupled amino acid transporter 4 OS=Xenopus laevis GN=slc36a4 PE=2 SV=1	--	--	--	--	--	K14209	9e-18	90.1	ame:409640	solute carrier family 36 (proton-coupled amino acid transporter)	-	-	-
Unigene0000633	201	9	1.0125	2	0.3282	gi|357614952|gb|EHJ69387.1|	87.8	1e-16	hypothetical protein KGM_05975 [Danaus plexippus]	--	--	--	--	--	--	--	--	--	--	--	--	--	--	-	-	-
Unigene0000634	209	6	0.6491	3	0.4735	gi|298204327|gb|ADI61812.1|	120	2e-26	endonuclease-reverse transcriptase [Bombyx mori]	--	--	--	--	--	--	--	--	--	--	--	--	--	--	GO:0006260//DNA replication	GO:0003676//nucleic acid binding;GO:0034061;GO:0004518//nuclease activity	-
Unigene0000635	273	8	0.6626	1	0.1208	gi|328726585|ref|XP_003248957.1|	73.9	2e-12	PREDICTED: general transcription factor II-I repeat domain-containing protein 2-like [Acyrthosiphon pisum]	--	--	--	--	--	--	--	--	--	--	--	--	--	--	-	GO:0005488//binding	-
Unigene0000636	281	8	0.6438	3	0.3522	--	--	--	--	--	--	--	--	--	--	--	--	--	--	--	--	--	--	-	-	-
Unigene0000637	457	21	1.0391	5	0.3609	gi|44829173|tpg|DAA04500.1|	156	2e-37	TPA_exp: pol polyprotein [Schistosoma mansoni]	sp|O92815|POL_WDSV	50.1	6e-06	Gag-Pol polyprotein OS=Walleye dermal sarcoma virus GN=gag-pol PE=1 SV=2	--	--	--	--	--	--	--	--	--	--	GO:0043170;GO:0044238//primary metabolic process	GO:0003676//nucleic acid binding	-
Unigene0000638	225	6	0.603	0	0	--	--	--	--	--	--	--	--	--	--	--	--	--	--	--	--	--	--	-	-	-
Unigene0000639	206	8	0.8781	1	0.1601	--	--	--	--	--	--	--	--	--	--	--	--	--	--	--	--	--	--	-	-	-
Unigene0000640	1409	97	1.5567	23	0.5385	gi|301618072|ref|XP_002938451.1|	105	6e-21	PREDICTED: receptor-type tyrosine-protein phosphatase gamma-like, partial [Xenopus (Silurana) tropicalis]	sp|P23470|PTPRG_HUMAN	100	2e-20	Receptor-type tyrosine-protein phosphatase gamma OS=Homo sapiens GN=PTPRG PE=1 SV=4	--	--	--	--	--	K01104	2e-21	105	xtr:100488629	protein-tyrosine phosphatase [EC:3.1.3.48]	-	GO:0016787//hydrolase activity	-
Unigene0000641	481	20	0.9402	2	0.1372	gi|91083295|ref|XP_974577.1|	228	7e-59	PREDICTED: similar to CG31746 CG31746-PA [Tribolium castaneum]	sp|P31430|DPEP1_RAT	165	1e-40	Dipeptidase 1 OS=Rattus norvegicus GN=Dpep1 PE=2 SV=2	SPCC965.12	112	3e-25	COG2355	Zn-dependent dipeptidase, microsomal dipeptidase homolog	K01273	1e-58	226	dsi:Dsim_GD21841	membrane dipeptidase [EC:3.4.13.19]	GO:0019538//protein metabolic process	GO:0008238//exopeptidase activity;GO:0008237//metallopeptidase activity	-
Unigene0000642	216	10	1.0468	2	0.3054	--	--	--	--	--	--	--	--	--	--	--	--	--	--	--	--	--	--	-	-	-
Unigene0000643	277	5	0.4082	2	0.2382	--	--	--	--	--	--	--	--	--	--	--	--	--	--	--	--	--	--	-	-	-
Unigene0000644	379	20	1.1932	3	0.2611	gi|357609798|gb|EHJ66682.1|	206	3e-52	sex-linked proline rich protein [Danaus plexippus]	--	--	--	--	--	--	--	--	--	--	--	--	--	--	-	-	-
Unigene0000645	280	9	0.7268	9	1.0603	--	--	--	--	--	--	--	--	--	--	--	--	--	--	--	--	--	--	-	-	-
Unigene0000646	258	19	1.6652	3	0.3836	--	--	--	--	--	--	--	--	--	--	--	--	--	--	--	--	--	--	-	-	-
Unigene0000647	250	9	0.814	2	0.2639	--	--	--	--	--	--	--	--	--	--	--	--	--	--	--	--	--	--	-	-	-
Unigene0000648	380	11	0.6546	3	0.2604	--	--	--	--	--	--	--	--	--	--	--	--	--	--	--	--	--	--	-	-	-
Unigene0000649	295	13	0.9965	7	0.7828	--	--	--	--	--	--	--	--	--	--	--	--	--	--	--	--	--	--	-	-	-
Unigene0000650	212	7	0.7466	0	0	gi|221122889|ref|XP_002158050.1|	76.3	4e-13	PREDICTED: similar to SEC15-like 1 [Hydra magnipapillata]	--	--	--	--	--	--	--	--	--	--	--	--	--	--	-	-	-
Unigene0000651	618	29	1.0611	7	0.3736	gi|298204363|gb|ADI61830.1|	134	2e-30	endonuclease-reverse transcriptase [Bombyx mori]	--	--	--	--	--	--	--	--	--	--	--	--	--	--	-	-	-
Unigene0000652	231	15	1.4683	2	0.2856	--	--	--	--	--	--	--	--	--	--	--	--	--	--	--	--	--	--	-	-	-
Unigene0000653	263	7	0.6018	0	0	--	--	--	--	--	--	--	--	--	--	--	--	--	--	--	--	--	--	-	-	-
Unigene0000654	214	7	0.7396	1	0.1541	--	--	--	--	--	--	--	--	--	--	--	--	--	--	--	--	--	--	-	-	-
Unigene0000655	242	12	1.1212	6	0.8179	--	--	--	--	--	--	--	--	--	--	--	--	--	--	--	--	--	--	-	-	-
Unigene0000656	477	21	0.9955	11	0.7607	gi|307189457|gb|EFN73862.1|	147	1e-34	Zinc finger BED domain-containing protein 5 [Camponotus floridanus]	sp|Q4R6P1|F200A_MACFA	60.8	4e-09	Protein FAM200A OS=Macaca fascicularis GN=FAM200A PE=2 SV=1	--	--	--	--	--	--	--	--	--	--	-	-	-
Unigene0000657	223	5	0.507	1	0.1479	gi|307196982|gb|EFN78357.1|	70.9	2e-11	Tip elongation aberrant protein 3 [Harpegnathos saltator]	--	--	--	--	--	--	--	--	--	--	--	--	--	--	-	-	-
Unigene0000658	341	14	0.9283	3	0.2902	gi|328780079|ref|XP_393405.4|	67.8	1e-10	PREDICTED: ankyrin repeat domain-containing protein 50 [Apis mellifera]	sp|Q9ULJ7|ANR50_HUMAN	55.5	1e-07	Ankyrin repeat domain-containing protein 50 OS=Homo sapiens GN=ANKRD50 PE=1 SV=4	--	--	--	--	--	--	--	--	--	--	-	-	-
Unigene0000659	318	14	0.9955	4	0.4149	--	--	--	--	--	--	--	--	--	--	--	--	--	--	--	--	--	--	-	-	-
Unigene0000660	229	8	0.7899	3	0.4322	gi|170585005|ref|XP_001897279.1|	53.5	3e-06	Pao retrotransposon peptidase family protein [Brugia malayi] >gi|158595302|gb|EDP33866.1| Pao retrotransposon peptidase family protein [Brugia malayi]	--	--	--	--	--	--	--	--	--	--	--	--	--	--	-	-	-
Unigene0000661	264	7	0.5996	2	0.2499	--	--	--	--	--	--	--	--	--	--	--	--	--	--	--	--	--	--	-	-	-
Unigene0000662	421	17	0.9131	9	0.7052	gi|189236346|ref|XP_975424.2|	144	1e-33	PREDICTED: similar to dynein, axonemal, heavy polypeptide 1 [Tribolium castaneum]	sp|Q63164|DYH1_RAT	137	3e-32	Dynein heavy chain 1, axonemal OS=Rattus norvegicus GN=Dnah1 PE=2 SV=2	YKR054c	57	1e-08	COG5245	Dynein, heavy chain	K10408	4e-34	144	tca:664324	dynein heavy chain, axonemal	GO:0048870//cell motility;GO:0007017//microtubule-based process;GO:0009605//response to external stimulus	GO:0003774//motor activity;GO:0000166//nucleotide binding	GO:0030286//dynein complex;GO:0005930//axoneme
Unigene0000663	241	9	0.8444	2	0.2738	gi|357623483|gb|EHJ74614.1|	93.2	3e-18	hypothetical protein KGM_20723 [Danaus plexippus]	--	--	--	--	--	--	--	--	--	--	--	--	--	--	-	-	-
Unigene0000664	228	4	0.3967	0	0	--	--	--	--	--	--	--	--	--	--	--	--	--	--	--	--	--	--	-	-	-
Unigene0000665	299	13	0.9831	4	0.4413	gi|357611447|gb|EHJ67493.1|	115	6e-25	putative zinc finger protein 91 [Danaus plexippus]	--	--	--	--	--	--	--	--	--	--	--	--	--	--	-	-	-
Unigene0000666	383	15	0.8856	6	0.5168	--	--	--	--	--	--	--	--	--	--	--	--	--	--	--	--	--	--	-	-	-
Unigene0000667	247	12	1.0985	2	0.2671	--	--	--	--	--	--	--	--	--	--	--	--	--	--	--	--	--	--	-	-	-
Unigene0000668	241	4	0.3753	1	0.1369	--	--	--	--	--	--	--	--	--	--	--	--	--	--	--	--	--	--	-	-	-
Unigene0000669	414	11	0.6008	0	0	--	--	--	--	--	--	--	--	--	--	--	--	--	--	--	--	--	--	-	-	-
Unigene0000670	325	12	0.8349	2	0.203	gi|307214282|gb|EFN89378.1|	56.2	4e-07	hypothetical protein EAI_00309 [Harpegnathos saltator]	--	--	--	--	--	--	--	--	--	--	--	--	--	--	-	-	-
Unigene0000671	267	11	0.9316	7	0.8648	gi|347970017|ref|XP_309653.5|	136	3e-31	AGAP003506-PA [Anopheles gambiae str. PEST] >gi|333466654|gb|EAA05420.5| AGAP003506-PA [Anopheles gambiae str. PEST]	--	--	--	--	--	--	--	--	--	--	--	--	--	--	-	-	GO:0031224//intrinsic to membrane
Unigene0000672	223	10	1.014	2	0.2959	gi|170030192|ref|XP_001842974.1|	84.3	1e-15	nephrin [Culex quinquefasciatus] >gi|167865980|gb|EDS29363.1| nephrin [Culex quinquefasciatus]	--	--	--	--	--	--	--	--	--	--	--	--	--	--	GO:0001700//embryonic development via the syncytial blastoderm;GO:0048592//eye morphogenesis;GO:0016337//cell-cell adhesion;GO:0007010//cytoskeleton organization;GO:0002164//larval development;GO:0000768//syncytium formation by plasma membrane fusion	-	GO:0016020//membrane
Unigene0000673	260	12	1.0436	1	0.1269	gi|357624076|gb|EHJ74980.1|	154	9e-37	hypothetical protein KGM_12188 [Danaus plexippus]	--	--	--	--	--	--	--	--	--	--	--	--	--	--	-	-	-
Unigene0000674	202	7	0.7836	4	0.6532	--	--	--	--	--	--	--	--	--	--	--	--	--	--	--	--	--	--	-	-	-
Unigene0000675	254	8	0.7122	2	0.2597	--	--	--	--	--	--	--	--	--	--	--	--	--	--	--	--	--	--	-	-	-
Unigene0000676	223	10	1.014	2	0.2959	--	--	--	--	--	--	--	--	--	--	--	--	--	--	--	--	--	--	-	-	-
Unigene0000677	460	15	0.7373	5	0.3586	gi|195588432|ref|XP_002083962.1|	66.2	4e-10	GD13071 [Drosophila simulans] >gi|194195971|gb|EDX09547.1| GD13071 [Drosophila simulans]	sp|Q9VS50|ECO_DROME	66.2	8e-11	N-acetyltransferase eco OS=Drosophila melanogaster GN=eco PE=1 SV=1	--	--	--	--	--	K11268	2e-10	66.2	dsi:Dsim_GD13071	N-acetyltransferase [EC:2.3.1.-]	-	-	-
Unigene0000678	247	8	0.7324	0	0	gi|357614836|gb|EHJ69309.1|	99	6e-20	hypothetical protein KGM_10889 [Danaus plexippus]	--	--	--	--	--	--	--	--	--	--	--	--	--	--	-	-	-
Unigene0000679	215	6	0.631	1	0.1534	gi|357614836|gb|EHJ69309.1|	68.9	7e-11	hypothetical protein KGM_10889 [Danaus plexippus]	--	--	--	--	--	--	--	--	--	--	--	--	--	--	-	-	-
Unigene0000680	350	10	0.6461	1	0.0942	gi|189235491|ref|XP_001808582.1|	63.2	4e-09	PREDICTED: similar to orf [Tribolium castaneum]	--	--	--	--	--	--	--	--	--	--	--	--	--	--	-	-	-
Unigene0000681	220	10	1.0278	4	0.5998	--	--	--	--	--	--	--	--	--	--	--	--	--	--	--	--	--	--	-	-	-
Unigene0000682	244	13	1.2047	9	1.2168	--	--	--	--	--	--	--	--	--	--	--	--	--	--	--	--	--	--	-	-	-
Unigene0000683	254	6	0.5341	0	0	--	--	--	--	--	--	--	--	--	--	--	--	--	--	--	--	--	--	-	-	-
Unigene0000684	520	2	0.087	0	0	--	--	--	--	--	--	--	--	--	--	--	--	--	--	--	--	--	--	-	-	-
Unigene0000685	333	15	1.0185	2	0.1981	--	--	--	--	--	--	--	--	--	--	--	--	--	--	--	--	--	--	-	-	-
Unigene0000686	308	16	1.1746	33	3.5344	--	--	--	--	--	--	--	--	--	--	--	--	--	--	--	--	--	--	-	-	-
Unigene0000687	308	12	0.881	0	0	--	--	--	--	--	--	--	--	--	--	--	--	--	--	--	--	--	--	-	-	-
Unigene0000688	310	11	0.8024	3	0.3192	--	--	--	--	--	--	--	--	--	--	--	--	--	--	--	--	--	--	-	-	-
Unigene0000689	667	41	1.3899	12	0.5935	gi|357603762|gb|EHJ63918.1|	126	9e-28	hypothetical protein KGM_06697 [Danaus plexippus]	--	--	--	--	--	--	--	--	--	--	--	--	--	--	-	-	-
Unigene0000690	348	16	1.0396	1	0.0948	gi|298204351|gb|ADI61824.1|	126	3e-28	endonuclease-reverse transcriptase [Bombyx mori]	--	--	--	--	--	--	--	--	--	--	--	--	--	--	GO:0006260//DNA replication	GO:0046914//transition metal ion binding;GO:0003676//nucleic acid binding;GO:0004518//nuclease activity;GO:0034061	GO:0044464//cell part
Unigene0000691	333	9	0.6111	2	0.1981	--	--	--	--	--	--	--	--	--	--	--	--	--	--	--	--	--	--	-	-	-
Unigene0000692	239	10	0.9461	2	0.276	--	--	--	--	--	--	--	--	--	--	--	--	--	--	--	--	--	--	-	-	-
Unigene0000693	256	9	0.7949	2	0.2577	--	--	--	--	--	--	--	--	--	--	--	--	--	--	--	--	--	--	-	-	-
Unigene0000694	272	5	0.4157	4	0.4851	gi|357615254|gb|EHJ69558.1|	67.4	2e-10	hypothetical protein KGM_05399 [Danaus plexippus]	--	--	--	--	--	--	--	--	--	--	--	--	--	--	-	-	-
Unigene0000695	316	13	0.9302	8	0.8351	gi|357606922|gb|EHJ65282.1|	109	3e-23	hypothetical protein KGM_20977 [Danaus plexippus]	--	--	--	--	--	--	--	--	--	--	--	--	--	--	-	-	-
Unigene0000696	223	7	0.7098	3	0.4438	gi|189237649|ref|XP_001811945.1|	62.4	6e-09	PREDICTED: similar to SVOP protein [Tribolium castaneum]	sp|Q2XWK0|SVOP_XENLA	49.7	6e-06	Synaptic vesicle 2-related protein OS=Xenopus laevis GN=svop PE=2 SV=1	--	--	--	--	--	--	--	--	--	--	GO:0006810//transport	-	GO:0031224//intrinsic to membrane
Unigene0000697	281	5	0.4023	1	0.1174	--	--	--	--	--	--	--	--	--	--	--	--	--	--	--	--	--	--	-	-	-
Unigene0000698	246	5	0.4596	1	0.1341	--	--	--	--	--	--	--	--	--	--	--	--	--	--	--	--	--	--	-	-	-
Unigene0000699	369	11	0.6741	6	0.5364	gi|66506366|ref|XP_397486.2|	156	3e-37	PREDICTED: ATP-binding cassette sub-family G member 4-like [Apis mellifera]	sp|Q64343|ABCG1_MOUSE	128	1e-29	ATP-binding cassette sub-family G member 1 OS=Mus musculus GN=Abcg1 PE=2 SV=1	YCR011c_2	81.3	4e-16	COG1131	ABC-type multidrug transport system, ATPase component	--	--	--	--	--	-	GO:0017111//nucleoside-triphosphatase activity;GO:0000166//nucleotide binding	GO:0016020//membrane
Unigene0000700	343	15	0.9889	5	0.4809	gi|347972073|ref|XP_313825.5|	178	6e-44	AGAP004524-PA [Anopheles gambiae str. PEST] >gi|333469159|gb|EAA09011.6| AGAP004524-PA [Anopheles gambiae str. PEST]	sp|P59281|RHG39_MOUSE	83.2	5e-16	Rho GTPase-activating protein 39 OS=Mus musculus GN=Arhgap39 PE=1 SV=2	--	--	--	--	--	--	--	--	--	--	GO:0008610//lipid biosynthetic process;GO:0023052//signaling	-	GO:0043232
Unigene0000701	547	25	1.0334	13	0.784	gi|195108125|ref|XP_001998643.1|	110	4e-23	GI23523 [Drosophila mojavensis] >gi|193915237|gb|EDW14104.1| GI23523 [Drosophila mojavensis]	sp|Q9C0H5|RHG39_HUMAN	68.6	2e-11	Rho GTPase-activating protein 39 OS=Homo sapiens GN=ARHGAP39 PE=1 SV=2	--	--	--	--	--	--	--	--	--	--	GO:0008610//lipid biosynthetic process;GO:0023052//signaling	-	GO:0043232
Unigene0000702	282	13	1.0424	3	0.3509	--	--	--	--	--	--	--	--	--	--	--	--	--	--	--	--	--	--	-	-	-
Unigene0000703	204	9	0.9976	1	0.1617	gi|357609791|gb|EHJ66675.1|	53.5	3e-06	hypothetical protein KGM_08773 [Danaus plexippus]	--	--	--	--	--	--	--	--	--	--	--	--	--	--	-	-	-
Unigene0000704	203	11	1.2253	3	0.4875	--	--	--	--	--	--	--	--	--	--	--	--	--	--	--	--	--	--	-	-	-
Unigene0000705	240	6	0.5653	4	0.5498	--	--	--	--	--	--	--	--	--	--	--	--	--	--	--	--	--	--	-	-	-
Unigene0000706	251	21	1.8918	1	0.1314	gi|348510560|ref|XP_003442813.1|	55.1	1e-06	PREDICTED: zinc finger and BTB domain-containing protein 49 [Oreochromis niloticus]	sp|P10751|ZFP11_MOUSE	50.8	3e-06	Zinc finger protein 11 OS=Mus musculus GN=Zfp11 PE=2 SV=2	--	--	--	--	--	K09228	4e-06	51.2	mcc:698907	KRAB domain-containing zinc finger protein	-	-	-
Unigene0000707	389	15	0.8719	5	0.424	gi|298204365|gb|ADI61831.1|	164	1e-39	endonuclease-reverse transcriptase [Bombyx mori]	sp|Q9NBX4|RTXE_DROME	74.3	2e-13	Probable RNA-directed DNA polymerase from transposon X-element OS=Drosophila melanogaster GN=ORF2 PE=3 SV=1	--	--	--	--	--	--	--	--	--	--	GO:0006260//DNA replication	GO:0003676//nucleic acid binding;GO:0034061;GO:0004518//nuclease activity	-
Unigene0000708	255	9	0.7981	3	0.3881	gi|357616753|gb|EHJ70381.1|	126	3e-28	hypothetical protein KGM_20856 [Danaus plexippus]	--	--	--	--	--	--	--	--	--	--	--	--	--	--	-	-	-
Unigene0000709	391	23	1.3301	13	1.0968	gi|91094503|ref|XP_971555.1|	156	3e-37	PREDICTED: similar to GA21383-PA [Tribolium castaneum]	sp|P18106|FPS_DROME	109	5e-24	Tyrosine-protein kinase Fps85D OS=Drosophila melanogaster GN=Fps85D PE=2 SV=3	--	--	--	--	--	K08889	9e-38	156	tca:660208	fer (fps/fes related) tyrosine kinase [EC:2.7.10.2]	GO:0007015//actin filament organization;GO:0042461//photoreceptor cell development;GO:0006935//chemotaxis;GO:0007392;GO:0006464//protein modification process	GO:0004672//protein kinase activity;GO:0032559	GO:0070161;GO:0044424//intracellular part
Unigene0000710	308	19	1.3949	7	0.7497	--	--	--	--	--	--	--	--	--	--	--	--	--	--	--	--	--	--	-	-	-
Unigene0000711	469	10	0.4821	0	0	gi|91091574|ref|XP_967717.1|	174	9e-43	PREDICTED: similar to LOC565922 protein [Tribolium castaneum]	sp|Q5DHJ5|IFT46_SCHJA	155	1e-37	Intraflagellar transport protein 46 homolog OS=Schistosoma japonicum GN=SJCHGC08984 PE=2 SV=1	--	--	--	--	--	--	--	--	--	--	GO:0003002//regionalization	-	GO:0042995//cell projection;GO:0044424//intracellular part
Unigene0000712	335	10	0.675	3	0.2954	gi|73955064|ref|XP_536553.2|	99.4	5e-20	PREDICTED: intraflagellar transport protein 46 homolog [Canis lupus familiaris]	sp|Q9NQC8|IFT46_HUMAN	99	8e-21	Intraflagellar transport protein 46 homolog OS=Homo sapiens GN=IFT46 PE=2 SV=1	--	--	--	--	--	--	--	--	--	--	GO:0030030//cell projection organization	-	GO:0005737//cytoplasm;GO:0005856//cytoskeleton;GO:0043231//intracellular membrane-bounded organelle;GO:0042995//cell projection
Unigene0000713	557	29	1.1773	11	0.6515	--	--	--	--	--	--	--	--	--	--	--	--	--	--	--	--	--	--	-	-	-
Unigene0000714	246	9	0.8273	3	0.4023	gi|91082433|ref|XP_970727.1|	55.1	1e-06	PREDICTED: similar to AGAP009860-PA [Tribolium castaneum]	--	--	--	--	--	--	--	--	--	--	--	--	--	--	-	-	-
Unigene0000715	320	8	0.5653	3	0.3093	--	--	--	--	--	--	--	--	--	--	--	--	--	--	--	--	--	--	-	-	-
Unigene0000716	221	13	1.3301	2	0.2985	gi|189242078|ref|XP_001808624.1|	100	3e-20	PREDICTED: similar to orf [Tribolium castaneum]	--	--	--	--	--	--	--	--	--	--	--	--	--	--	GO:0006260//DNA replication;GO:0019538//protein metabolic process	GO:0004175//endopeptidase activity;GO:0046914//transition metal ion binding;GO:0003676//nucleic acid binding;GO:0034061	-
Unigene0000717	261	10	0.8664	1	0.1264	gi|332018211|gb|EGI58816.1|	85.5	7e-16	IQ motif and SEC7 domain-containing protein 1 [Acromyrmex echinatior]	sp|Q76M68|IQEC3_RAT	54.3	2e-07	IQ motif and SEC7 domain-containing protein 3 OS=Rattus norvegicus GN=Iqsec3 PE=1 SV=1	--	--	--	--	--	K12495	2e-16	85.5	tca:661353	IQ motif and SEC7 domain-containing protein	GO:0032011//ARF protein signal transduction	GO:0005083//small GTPase regulator activity	GO:0044464//cell part
Unigene0000718	219	0	0	0	0	--	--	--	--	--	--	--	--	--	--	--	--	--	--	--	--	--	--	-	-	-
Unigene0000719	347	13	0.8471	6	0.5704	--	--	--	--	--	--	--	--	--	--	--	--	--	--	--	--	--	--	-	-	-
Unigene0000720	417	14	0.7591	15	1.1866	gi|350396812|ref|XP_003484675.1|	88.2	1e-16	PREDICTED: ATP-dependent DNA helicase Q4-like [Bombus impatiens]	sp|Q75NR7|RECQ4_MOUSE	57.4	3e-08	ATP-dependent DNA helicase Q4 OS=Mus musculus GN=Recql4 PE=2 SV=2	--	--	--	--	--	K10730	3e-14	78.6	api:100159608	ATP-dependent DNA helicase Q4 [EC:3.6.4.12]	-	-	-
Unigene0000721	332	9	0.613	6	0.5962	gi|157127702|ref|XP_001661140.1|	74.3	2e-12	rothmund-thomson syndrome DNA helicase recq4 [Aedes aegypti] >gi|108872839|gb|EAT37064.1| rothmund-thomson syndrome DNA helicase recq4 [Aedes aegypti]	--	--	--	--	--	--	--	--	--	K10730	7e-14	77	phu:Phum_PHUM580900	ATP-dependent DNA helicase Q4 [EC:3.6.4.12]	GO:0031572//G2/M transition DNA damage checkpoint;GO:0006277//DNA amplification;GO:0006275//regulation of DNA replication;GO:0008283//cell proliferation;GO:0009791//post-embryonic development;GO:0007292//female gamete generation;GO:0000086//G2/M transition of mitotic cell cycle;GO:0006281//DNA repair	GO:0046914//transition metal ion binding;GO:0032559;GO:0003690//double-stranded DNA binding;GO:0042623//ATPase activity, coupled;GO:0003678//DNA helicase activity	-
Unigene0000722	731	61	1.8869	14	0.6318	gi|189242082|ref|XP_001809963.1|	159	1e-37	PREDICTED: similar to BEL12_AG transposon polyprotein [Tribolium castaneum]	--	--	--	--	--	--	--	--	--	--	--	--	--	--	GO:0044238//primary metabolic process	GO:0005488//binding;GO:0003824//catalytic activity	-
Unigene0000723	277	9	0.7347	0	0	--	--	--	--	--	--	--	--	--	--	--	--	--	--	--	--	--	--	-	-	-
Unigene0000724	215	7	0.7362	1	0.1534	--	--	--	--	--	--	--	--	--	--	--	--	--	--	--	--	--	--	-	-	-
Unigene0000725	296	8	0.6111	0	0	--	--	--	--	--	--	--	--	--	--	--	--	--	--	--	--	--	--	-	-	-
Unigene0000726	237	7	0.6679	2	0.2784	--	--	--	--	--	--	--	--	--	--	--	--	--	--	--	--	--	--	-	-	-
Unigene0000727	295	11	0.8432	7	0.7828	--	--	--	--	--	--	--	--	--	--	--	--	--	--	--	--	--	--	-	-	-
Unigene0000728	565	27	1.0806	10	0.5838	--	--	--	--	--	--	--	--	--	--	--	--	--	--	--	--	--	--	-	-	-
Unigene0000729	284	11	0.8758	5	0.5808	gi|357607732|gb|EHJ65663.1|	75.1	9e-13	hypothetical protein KGM_06521 [Danaus plexippus]	--	--	--	--	--	--	--	--	--	--	--	--	--	--	-	-	-
Unigene0000730	263	8	0.6878	3	0.3763	gi|195388547|ref|XP_002052941.1|	85.5	7e-16	GJ17831 [Drosophila virilis] >gi|194149398|gb|EDW65096.1| GJ17831 [Drosophila virilis]	sp|Q8BKF1|RPOM_MOUSE	62	1e-09	DNA-directed RNA polymerase, mitochondrial OS=Mus musculus GN=Polrmt PE=2 SV=1	--	--	--	--	--	K10908	2e-16	85.5	dvi:Dvir_GJ17831	DNA-directed RNA polymerase, mitochondrial [EC:2.7.7.6]	GO:0043170	GO:0005488//binding;GO:0016779//nucleotidyltransferase activity	-
Unigene0000731	236	9	0.8623	1	0.1398	gi|357618971|gb|EHJ71755.1|	77	2e-13	hypothetical protein KGM_15723 [Danaus plexippus]	--	--	--	--	--	--	--	--	--	--	--	--	--	--	-	-	-
Unigene0000732	275	9	0.74	0	0	gi|189238284|ref|XP_968972.2|	80.5	2e-14	PREDICTED: similar to CG10011 CG10011-PA [Tribolium castaneum]	--	--	--	--	--	--	--	--	--	--	--	--	--	--	-	-	-
Unigene0000733	242	8	0.7475	2	0.2726	gi|221329826|ref|NP_001036269.2|	113	2e-24	unconventional myosin class XV, isoform D [Drosophila melanogaster] >gi|220901728|gb|ABI30975.2| unconventional myosin class XV, isoform D [Drosophila melanogaster]	sp|Q9QZZ4|MYO15_MOUSE	53.5	4e-07	Myosin-XV OS=Mus musculus GN=Myo15a PE=1 SV=2	--	--	--	--	--	K10361	7e-25	113	dya:Dyak_GE15900	myosin XV	-	GO:0000166//nucleotide binding	GO:0005856//cytoskeleton
Unigene0000734	463	17	0.8302	2	0.1425	gi|189240247|ref|XP_969646.2|	254	8e-67	PREDICTED: similar to AGAP005213-PA [Tribolium castaneum]	sp|Q9UKN7|MYO15_HUMAN	120	3e-27	Myosin-XV OS=Homo sapiens GN=MYO15A PE=1 SV=2	--	--	--	--	--	K10361	3e-67	254	tca:658144	myosin XV	-	GO:0017111//nucleoside-triphosphatase activity;GO:0032559	GO:0015629//actin cytoskeleton
Unigene0000735	261	14	1.2129	6	0.7583	--	--	--	--	--	--	--	--	--	--	--	--	--	--	--	--	--	--	-	-	-
Unigene0000736	283	14	1.1186	3	0.3497	--	--	--	--	--	--	--	--	--	--	--	--	--	--	--	--	--	--	-	-	-
Unigene0000737	683	27	0.8939	9	0.4347	gi|334311130|ref|XP_003339582.1|	67	7e-10	PREDICTED: tigger transposable element-derived protein 6-like [Monodelphis domestica]	sp|Q17RP2|TIGD6_HUMAN	64.3	7e-10	Tigger transposable element-derived protein 6 OS=Homo sapiens GN=TIGD6 PE=2 SV=2	--	--	--	--	--	--	--	--	--	--	-	-	-
Unigene0000738	215	7	0.7362	1	0.1534	gi|357603054|gb|EHJ63615.1|	114	1e-24	hypothetical protein KGM_19898 [Danaus plexippus]	--	--	--	--	--	--	--	--	--	--	--	--	--	--	-	-	-
Unigene0000739	285	15	1.1901	0	0	gi|195052158|ref|XP_001993245.1|	54.3	2e-06	GH13174 [Drosophila grimshawi] >gi|193900304|gb|EDV99170.1| GH13174 [Drosophila grimshawi]	--	--	--	--	--	--	--	--	--	K11269	2e-07	55.8	aag:AaeL_AAEL008320	chromosome transmission fidelity protein 18	-	-	-
Unigene0000740	298	13	0.9864	2	0.2214	gi|357611335|gb|EHJ67428.1|	72.4	6e-12	hypothetical protein KGM_16063 [Danaus plexippus]	--	--	--	--	--	--	--	--	--	--	--	--	--	--	-	-	-
Unigene0000741	208	5	0.5436	2	0.3172	--	--	--	--	--	--	--	--	--	--	--	--	--	--	--	--	--	--	-	-	-
Unigene0000742	226	11	1.1006	2	0.2919	--	--	--	--	--	--	--	--	--	--	--	--	--	--	--	--	--	--	-	-	-
Unigene0000743	204	7	0.7759	1	0.1617	--	--	--	--	--	--	--	--	--	--	--	--	--	--	--	--	--	--	-	-	-
Unigene0000744	227	7	0.6973	1	0.1453	gi|357610992|gb|EHJ67258.1|	98.6	8e-20	hypothetical protein KGM_16001 [Danaus plexippus]	--	--	--	--	--	--	--	--	--	--	--	--	--	--	-	-	-
Unigene0000745	384	15	0.8833	4	0.3436	gi|260907916|gb|ACX53759.1|	228	5e-59	esterase [Heliothis virescens]	--	--	--	--	--	--	--	--	--	--	--	--	--	--	-	-	-
Unigene0000746	588	25	0.9614	6	0.3366	gi|198460618|ref|XP_002135952.1|	55.1	2e-06	GA29270 [Drosophila pseudoobscura pseudoobscura] >gi|198139907|gb|EDY70856.1| GA29270 [Drosophila pseudoobscura pseudoobscura]	--	--	--	--	--	--	--	--	--	--	--	--	--	--	-	-	-
Unigene0000747	228	8	0.7934	0	0	gi|195501812|ref|XP_002097954.1|	72.4	6e-12	GE24200 [Drosophila yakuba] >gi|194184055|gb|EDW97666.1| GE24200 [Drosophila yakuba]	sp|Q9R0M5|TPK1_MOUSE	57.8	2e-08	Thiamin pyrophosphokinase 1 OS=Mus musculus GN=Tpk1 PE=1 SV=1	--	--	--	--	--	K00949	2e-12	72.4	dya:Dyak_GE24200	thiamine pyrophosphokinase [EC:2.7.6.2]	-	-	-
Unigene0000748	206	6	0.6586	0	0	--	--	--	--	--	--	--	--	--	--	--	--	--	--	--	--	--	--	-	-	-
Unigene0000749	234	6	0.5798	3	0.4229	--	--	--	--	--	--	--	--	--	--	--	--	--	--	--	--	--	--	-	-	-
Unigene0000750	225	5	0.5025	1	0.1466	--	--	--	--	--	--	--	--	--	--	--	--	--	--	--	--	--	--	-	-	-
Unigene0000751	301	9	0.6761	4	0.4384	--	--	--	--	--	--	--	--	--	--	--	--	--	--	--	--	--	--	-	-	-
Unigene0000752	261	8	0.6931	0	0	--	--	--	--	--	--	--	--	--	--	--	--	--	--	--	--	--	--	-	-	-
Unigene0000753	435	29	1.5075	7	0.5308	--	--	--	--	--	--	--	--	--	--	--	--	--	--	--	--	--	--	-	-	-
Unigene0000754	348	7	0.4548	1	0.0948	--	--	--	--	--	--	--	--	--	--	--	--	--	--	--	--	--	--	-	-	-
Unigene0000755	397	19	1.0822	5	0.4155	gi|357616394|gb|EHJ70170.1|	180	2e-44	putative small optic lobes protein [Danaus plexippus]	--	--	--	--	--	--	--	--	--	--	--	--	--	--	-	-	-
Unigene0000756	319	11	0.7797	5	0.517	gi|357617793|gb|EHJ70995.1|	102	4e-21	putative steroid receptor-interacting snf2 domain protein [Danaus plexippus]	--	--	--	--	--	--	--	--	--	--	--	--	--	--	-	-	-
Unigene0000757	209	6	0.6491	1	0.1578	gi|195029849|ref|XP_001987784.1|	64.7	1e-09	GH19761 [Drosophila grimshawi] >gi|193903784|gb|EDW02651.1| GH19761 [Drosophila grimshawi]	--	--	--	--	--	--	--	--	--	--	--	--	--	--	-	-	-
Unigene0000758	229	5	0.4937	2	0.2881	--	--	--	--	--	--	--	--	--	--	--	--	--	--	--	--	--	--	-	-	-
Unigene0000759	320	12	0.8479	8	0.8247	--	--	--	--	--	--	--	--	--	--	--	--	--	--	--	--	--	--	-	-	-
Unigene0000760	443	23	1.174	7	0.5212	gi|357619688|gb|EHJ72163.1|	99	6e-20	hypothetical protein KGM_21926 [Danaus plexippus]	--	--	--	--	--	--	--	--	--	--	--	--	--	--	-	-	-
Unigene0000761	209	5	0.541	2	0.3157	gi|7768794|dbj|BAA95570.1|	114	1e-24	RNase H and integrase-like protein [Bombyx mori]	--	--	--	--	--	--	--	--	--	--	--	--	--	--	GO:0006259//DNA metabolic process	GO:0003676//nucleic acid binding;GO:0003824//catalytic activity	-
Unigene0000762	286	10	0.7906	4	0.4614	gi|328780079|ref|XP_393405.4|	126	3e-28	PREDICTED: ankyrin repeat domain-containing protein 50 [Apis mellifera]	sp|Q9ULJ7|ANR50_HUMAN	99	8e-21	Ankyrin repeat domain-containing protein 50 OS=Homo sapiens GN=ANKRD50 PE=1 SV=4	all2748	51.2	4e-07	COG0666	FOG: Ankyrin repeat	--	--	--	--	--	-	-	-
Unigene0000763	478	10	0.473	2	0.138	--	--	--	--	--	--	--	--	--	--	--	--	--	--	--	--	--	--	-	-	-
Unigene0000764	526	24	1.0317	12	0.7526	gi|30961823|gb|AAP37952.1|	357	1e-97	midgut aminopeptidase N3 [Helicoverpa armigera]	sp|Q11000|AMPM_HELVI	311	2e-84	Membrane alanyl aminopeptidase OS=Heliothis virescens PE=1 SV=1	Ta0815	75.1	6e-14	COG0308	Aminopeptidase N	K11140	6e-24	111	ame:412808	aminopeptidase N [EC:3.4.11.2]	GO:0019538//protein metabolic process	GO:0046914//transition metal ion binding;GO:0008238//exopeptidase activity	GO:0031224//intrinsic to membrane
Unigene0000765	214	5	0.5283	3	0.4624	gi|345495819|ref|XP_001607068.2|	122	7e-27	PREDICTED: polyribonucleotide nucleotidyltransferase 1, mitochondrial-like [Nasonia vitripennis]	sp|Q5RCW2|PNPT1_PONAB	91.3	2e-18	Polyribonucleotide nucleotidyltransferase 1, mitochondrial OS=Pongo abelii GN=PNPT1 PE=2 SV=2	mlr5562	60.8	6e-10	COG1185	Polyribonucleotide nucleotidyltransferase (polynucleotide phosphorylase)	K00962	2e-27	122	nvi:100123426	polyribonucleotide nucleotidyltransferase [EC:2.7.7.8]	GO:0006401//RNA catabolic process;GO:0010467//gene expression	GO:0003676//nucleic acid binding;GO:0008408//3'-5' exonuclease activity;GO:0016779//nucleotidyltransferase activity	-
Unigene0000766	340	12	0.7981	5	0.4851	gi|347967690|ref|XP_312603.5|	108	1e-22	AGAP002355-PA [Anopheles gambiae str. PEST] >gi|333468344|gb|EAA08219.5| AGAP002355-PA [Anopheles gambiae str. PEST]	sp|P20478|GLNA2_DROME	107	3e-23	Glutamine synthetase 2 cytoplasmic OS=Drosophila melanogaster GN=Gs2 PE=2 SV=3	SPAC23H4.06	84	6e-17	COG0174	Glutamine synthetase	K01915	3e-23	108	aga:AgaP_AGAP002355	glutamine synthetase [EC:6.3.1.2]	GO:0043112//receptor metabolic process;GO:0006541//glutamine metabolic process;GO:0007399//nervous system development;GO:0006536//glutamate metabolic process	GO:0016211//ammonia ligase activity;GO:0000166//nucleotide binding	GO:0044424//intracellular part
Unigene0000767	219	13	1.3423	5	0.7531	--	--	--	--	--	--	--	--	--	--	--	--	--	--	--	--	--	--	-	-	-
Unigene0000768	365	17	1.0532	2	0.1808	gi|319803029|ref|NP_001188364.1|	151	8e-36	polyhomeotic [Bombyx mori] >gi|317175917|dbj|BAJ54074.1| polyhomeotic [Bombyx mori]	--	--	--	--	--	--	--	--	--	--	--	--	--	--	-	-	-
Unigene0000769	265	12	1.0239	5	0.6224	gi|326437732|gb|EGD83302.1|	52	8e-06	hypothetical protein PTSG_03911 [Salpingoeca sp. ATCC 50818]	--	--	--	--	--	--	--	--	--	--	--	--	--	--	-	-	-
Unigene0000770	233	5	0.4852	0	0	--	--	--	--	--	--	--	--	--	--	--	--	--	--	--	--	--	--	-	-	-
Unigene0000771	329	22	1.512	1	0.1003	gi|357622909|gb|EHJ74267.1|	85.9	5e-16	monocarboxylate transporter [Danaus plexippus]	--	--	--	--	--	--	--	--	--	--	--	--	--	--	-	-	-
Unigene0000772	302	9	0.6739	5	0.5462	--	--	--	--	--	--	--	--	--	--	--	--	--	--	--	--	--	--	-	-	-
Unigene0000773	282	0	0	0	0	--	--	--	--	--	--	--	--	--	--	--	--	--	--	--	--	--	--	-	-	-
Unigene0000774	315	7	0.5025	3	0.3142	--	--	--	--	--	--	--	--	--	--	--	--	--	--	--	--	--	--	-	-	-
Unigene0000775	311	10	0.7271	10	1.0607	gi|91085743|ref|XP_973670.1|	98.6	8e-20	PREDICTED: similar to CG7922 CG7922-PA [Tribolium castaneum]	sp|Q8IYD8|FANCM_HUMAN	77.8	2e-14	Fanconi anemia group M protein OS=Homo sapiens GN=FANCM PE=1 SV=2	SPAC9.05	65.5	2e-11	COG1111	ERCC4-like helicases	K10896	2e-22	105	aag:AaeL_AAEL009460	fanconi anemia group M protein [EC:3.6.4.13]	-	GO:0005488//binding;GO:0017111//nucleoside-triphosphatase activity	-
Unigene0000776	414	28	1.5293	6	0.4781	gi|328784268|ref|XP_003250423.1|	70.5	2e-11	PREDICTED: sodium/potassium-transporting ATPase subunit alpha-like [Apis mellifera]	sp|Q9WV27|AT1A4_MOUSE	56.6	5e-08	Sodium/potassium-transporting ATPase subunit alpha-4 OS=Mus musculus GN=Atp1a4 PE=1 SV=3	--	--	--	--	--	K01539	9e-12	70.1	tca:663833	sodium/potassium-transporting ATPase subunit alpha [EC:3.6.3.9]	-	-	-
Unigene0000777	440	20	1.0278	6	0.4498	gi|358416606|ref|XP_001788144.2|	79.3	5e-14	PREDICTED: enhancer of mRNA-decapping protein 4 [Bos taurus]	sp|Q6P2E9|EDC4_HUMAN	78.6	1e-14	Enhancer of mRNA-decapping protein 4 OS=Homo sapiens GN=EDC4 PE=1 SV=1	--	--	--	--	--	K12616	2e-14	79	ecb:100053605	enhancer of mRNA-decapping protein 4	GO:0016071//mRNA metabolic process	-	GO:0005737//cytoplasm
Unigene0000778	242	10	0.9344	2	0.2726	gi|357616394|gb|EHJ70170.1|	157	1e-37	putative small optic lobes protein [Danaus plexippus]	--	--	--	--	--	--	--	--	--	--	--	--	--	--	-	-	-
Unigene0000779	226	7	0.7004	0	0	--	--	--	--	--	--	--	--	--	--	--	--	--	--	--	--	--	--	-	-	-
Unigene0000780	216	3	0.3141	0	0	--	--	--	--	--	--	--	--	--	--	--	--	--	--	--	--	--	--	-	-	-
Unigene0000781	225	14	1.407	2	0.2932	--	--	--	--	--	--	--	--	--	--	--	--	--	--	--	--	--	--	-	-	-
Unigene0000782	248	3	0.2735	3	0.399	--	--	--	--	--	--	--	--	--	--	--	--	--	--	--	--	--	--	-	-	-
Unigene0000783	343	14	0.9229	7	0.6732	--	--	--	--	--	--	--	--	--	--	--	--	--	--	--	--	--	--	-	-	-
Unigene0000784	417	18	0.976	10	0.7911	gi|357631267|gb|EHJ78857.1|	200	1e-50	lola [Danaus plexippus]	sp|P42283|LOLA1_DROME	69.3	7e-12	Longitudinals lacking protein, isoform G OS=Drosophila melanogaster GN=lola PE=1 SV=2	--	--	--	--	--	--	--	--	--	--	-	GO:0005488//binding	-
Unigene0000785	275	7	0.5756	3	0.3599	--	--	--	--	--	--	--	--	--	--	--	--	--	--	--	--	--	--	-	-	-
Unigene0000786	208	8	0.8697	3	0.4758	--	--	--	--	--	--	--	--	--	--	--	--	--	--	--	--	--	--	-	-	-
Unigene0000787	319	12	0.8506	1	0.1034	--	--	--	--	--	--	--	--	--	--	--	--	--	--	--	--	--	--	-	-	-
Unigene0000788	334	10	0.677	5	0.4938	gi|91094823|ref|XP_971065.1|	168	6e-41	PREDICTED: similar to rotated abdomen CG6097-PA [Tribolium castaneum]	sp|Q2LZ62|POMT1_DROPS	140	2e-33	Protein O-mannosyltransferase 1 OS=Drosophila pseudoobscura pseudoobscura GN=rt PE=3 SV=2	SPBC16C6.09	55.1	3e-08	COG1928	Dolichyl-phosphate-mannose--protein O-mannosyl transferase	K00728	2e-41	168	tca:659687	dolichyl-phosphate-mannose-protein mannosyltransferase [EC:2.4.1.109]	GO:0006486//protein glycosylation	GO:0000030//mannosyltransferase activity	GO:0044464//cell part
Unigene0000789	316	8	0.5724	3	0.3132	gi|357617770|gb|EHJ70983.1|	110	3e-23	hypothetical protein KGM_06762 [Danaus plexippus]	--	--	--	--	--	--	--	--	--	--	--	--	--	--	-	-	-
Unigene0000790	251	9	0.8108	4	0.5257	--	--	--	--	--	--	--	--	--	--	--	--	--	--	--	--	--	--	-	-	-
Unigene0000791	459	15	0.7389	4	0.2875	gi|332024008|gb|EGI64226.1|	101	9e-21	Centromere protein J [Acromyrmex echinatior]	sp|Q569L8|CENPJ_MOUSE	68.2	2e-11	Centromere protein J OS=Mus musculus GN=Cenpj PE=2 SV=2	--	--	--	--	--	K11502	2e-20	99	dwi:Dwil_GK14523	centromere protein J	-	-	-
Unigene0000792	218	8	0.8298	2	0.3026	--	--	--	--	--	--	--	--	--	--	--	--	--	--	--	--	--	--	-	-	-
Unigene0000793	278	16	1.3014	5	0.5933	--	--	--	--	--	--	--	--	--	--	--	--	--	--	--	--	--	--	-	-	-
Unigene0000794	615	59	2.1693	10	0.5364	gi|357623824|gb|EHJ74831.1|	215	9e-55	hypothetical protein KGM_02603 [Danaus plexippus]	--	--	--	--	--	--	--	--	--	--	--	--	--	--	-	-	-
Unigene0000795	480	32	1.5075	10	0.6872	gi|347969765|ref|XP_003436458.1|	80.9	2e-14	AGAP013204-PA [Anopheles gambiae str. PEST] >gi|347969767|ref|XP_003436459.1| AGAP013204-PB [Anopheles gambiae str. PEST] >gi|333469260|gb|EGK97231.1| AGAP013204-PA [Anopheles gambiae str. PEST] >gi|333469261|gb|EGK97232.1| AGAP013204-PB [Anopheles gambiae str. PEST]	--	--	--	--	--	--	--	--	--	K11583	5e-14	78.2	nvi:100120575	protein phosphatase 2 (formerly 2A), regulatory subunit B''	-	GO:0046872//metal ion binding	-
Unigene0000796	293	14	1.0804	3	0.3378	--	--	--	--	--	--	--	--	--	--	--	--	--	--	--	--	--	--	-	-	-
Unigene0000797	237	6	0.5724	0	0	gi|347967099|ref|XP_320987.5|	59.7	4e-08	AGAP002060-PA [Anopheles gambiae str. PEST] >gi|333469758|gb|EAA01628.5| AGAP002060-PA [Anopheles gambiae str. PEST]	--	--	--	--	--	--	--	--	--	--	--	--	--	--	-	-	-
Unigene0000798	272	11	0.9144	4	0.4851	--	--	--	--	--	--	--	--	--	--	--	--	--	--	--	--	--	--	-	-	-
Unigene0000799	391	17	0.9831	1	0.0844	gi|91092970|ref|XP_967107.1|	161	1e-38	PREDICTED: similar to GA15915-PA [Tribolium castaneum]	sp|Q26648|TKB1_STRPU	97.4	2e-20	Tektin-B1 OS=Strongylocentrotus purpuratus PE=1 SV=1	--	--	--	--	--	--	--	--	--	--	-	-	-
Unigene0000800	436	19	0.9854	8	0.6053	gi|326578653|gb|ADZ95892.1|	176	4e-43	reverse transcriptase [Erebia theano]	sp|Q95SX7|RTBS_DROME	58.2	2e-08	Probable RNA-directed DNA polymerase from transposon BS OS=Drosophila melanogaster GN=RTase PE=2 SV=1	--	--	--	--	--	--	--	--	--	--	-	-	-
Unigene0000801	203	6	0.6683	4	0.65	--	--	--	--	--	--	--	--	--	--	--	--	--	--	--	--	--	--	-	-	-
Unigene0000802	259	7	0.6111	7	0.8916	gi|357622184|gb|EHJ73753.1|	79.7	4e-14	hypothetical protein KGM_12019 [Danaus plexippus]	--	--	--	--	--	--	--	--	--	--	--	--	--	--	-	-	-
Unigene0000803	278	10	0.8134	3	0.356	gi|357626640|gb|EHJ76662.1|	87.4	2e-16	hypothetical protein KGM_16714 [Danaus plexippus]	--	--	--	--	--	--	--	--	--	--	--	--	--	--	-	-	-
Unigene0000804	228	7	0.6942	1	0.1447	--	--	--	--	--	--	--	--	--	--	--	--	--	--	--	--	--	--	-	-	-
Unigene0000805	389	16	0.93	5	0.424	gi|170595123|ref|XP_001902255.1|	108	8e-23	U88 [Brugia malayi]	sp|Q54TE3|GTAJ_DICDI	83.2	5e-16	GATA zinc finger domain-containing protein 10 OS=Dictyostelium discoideum GN=gtaJ PE=4 SV=1	YKL032c	65.5	2e-11	COG5648	Chromatin-associated proteins containing the HMG domain	--	--	--	--	--	-	-	-
Unigene0000806	261	11	0.953	1	0.1264	gi|170595123|ref|XP_001902255.1|	120	1e-26	U88 [Brugia malayi]	sp|Q54UG3|Y1095_DICDI	95.1	1e-19	UPF0746 protein DDB_G0281095 OS=Dictyostelium discoideum GN=DDB_G0281095 PE=3 SV=1	HI0383	65.1	3e-11	COG3064	Membrane protein involved in colicin uptake	--	--	--	--	--	-	GO:0046872//metal ion binding	GO:0043231//intracellular membrane-bounded organelle
Unigene0000807	258	10	0.8764	0	0	gi|357609798|gb|EHJ66682.1|	136	3e-31	sex-linked proline rich protein [Danaus plexippus]	--	--	--	--	--	--	--	--	--	--	--	--	--	--	GO:0031032//actomyosin structure organization;GO:0006935//chemotaxis;GO:0042551//neuron maturation;GO:0048812//neuron projection morphogenesis	-	GO:0033267//axon part;GO:0044444//cytoplasmic part;GO:0016020//membrane
Unigene0000808	256	10	0.8833	2	0.2577	--	--	--	--	--	--	--	--	--	--	--	--	--	--	--	--	--	--	-	-	-
Unigene0000809	346	20	1.307	6	0.572	--	--	--	--	--	--	--	--	--	--	--	--	--	--	--	--	--	--	-	-	-
Unigene0000810	209	5	0.541	2	0.3157	--	--	--	--	--	--	--	--	--	--	--	--	--	--	--	--	--	--	-	-	-
Unigene0000811	223	10	1.014	3	0.4438	gi|291393809|ref|XP_002713285.1|	61.2	1e-08	PREDICTED: PHD finger protein 7 isoform 2 [Oryctolagus cuniculus]	sp|Q9BWX1|PHF7_HUMAN	56.6	5e-08	PHD finger protein 7 OS=Homo sapiens GN=PHF7 PE=2 SV=1	--	--	--	--	--	--	--	--	--	--	-	-	-
Unigene0000812	278	8	0.6507	1	0.1187	--	--	--	--	--	--	--	--	--	--	--	--	--	--	--	--	--	--	-	-	-
Unigene0000813	218	6	0.6223	0	0	--	--	--	--	--	--	--	--	--	--	--	--	--	--	--	--	--	--	-	-	-
Unigene0000814	240	8	0.7537	0	0	--	--	--	--	--	--	--	--	--	--	--	--	--	--	--	--	--	--	-	-	-
Unigene0000815	295	12	0.9198	1	0.1118	--	--	--	--	--	--	--	--	--	--	--	--	--	--	--	--	--	--	-	-	-
Unigene0000816	274	7	0.5777	2	0.2408	gi|357628817|gb|EHJ77992.1|	167	1e-40	hypothetical protein KGM_17371 [Danaus plexippus]	--	--	--	--	--	--	--	--	--	--	--	--	--	--	-	-	-
Unigene0000817	379	13	0.7756	2	0.1741	gi|357611860|gb|EHJ67685.1|	100	2e-20	reverse transcriptase [Danaus plexippus]	--	--	--	--	--	--	--	--	--	--	--	--	--	--	-	GO:0005488//binding	-
Unigene0000818	381	18	1.0683	6	0.5195	gi|357614447|gb|EHJ69081.1|	86.3	4e-16	Iris-A [Danaus plexippus]	--	--	--	--	--	--	--	--	--	--	--	--	--	--	-	-	-
Unigene0000819	313	11	0.7947	2	0.2108	gi|298204351|gb|ADI61824.1|	156	2e-37	endonuclease-reverse transcriptase [Bombyx mori]	--	--	--	--	--	--	--	--	--	K15173	2e-20	99	bfo:BRAFLDRAFT_85516	transcription termination factor 2 [EC:3.6.4.-]	GO:0006260//DNA replication	GO:0046914//transition metal ion binding;GO:0003676//nucleic acid binding;GO:0004518//nuclease activity;GO:0034061	GO:0044464//cell part
Unigene0000820	207	5	0.5462	0	0	--	--	--	--	--	--	--	--	--	--	--	--	--	--	--	--	--	--	-	-	-
Unigene0000821	304	9	0.6694	2	0.217	gi|7511879|pir||T13250	54.7	1e-06	hypothetical protein - fruit fly (Drosophila melanogaster) transposon BEL >gi|733532|gb|AAB03640.1| unknown [Drosophila melanogaster]	--	--	--	--	--	--	--	--	--	--	--	--	--	--	-	-	-
Unigene0000822	206	5	0.5488	1	0.1601	gi|307202572|gb|EFN81907.1|	53.1	4e-06	Nucleolar pre-ribosomal-associated protein 1 [Harpegnathos saltator]	--	--	--	--	--	--	--	--	--	K14861	2e-06	52.4	tca:660536	nucleolar pre-ribosomal-associated protein 1	-	GO:0017111//nucleoside-triphosphatase activity;GO:0000166//nucleotide binding	GO:0016020//membrane
Unigene0000823	306	12	0.8867	10	1.078	--	--	--	--	--	--	--	--	--	--	--	--	--	--	--	--	--	--	-	-	-
Unigene0000824	212	5	0.5333	2	0.3112	gi|357612720|gb|EHJ68143.1|	52.8	5e-06	beta 1,4-N-acetylgalactosaminyltransferase [Danaus plexippus]	--	--	--	--	--	--	--	--	--	--	--	--	--	--	-	-	-
Unigene0000825	276	6	0.4916	2	0.239	--	--	--	--	--	--	--	--	--	--	--	--	--	--	--	--	--	--	-	-	-
Unigene0000826	493	20	0.9173	3	0.2007	gi|21430924|gb|AAM51140.1|	142	4e-33	SD27140p [Drosophila melanogaster]	--	--	--	--	--	--	--	--	--	--	--	--	--	--	GO:0006259//DNA metabolic process	GO:0046872//metal ion binding;GO:0003676//nucleic acid binding	-
Unigene0000827	226	16	1.6008	3	0.4379	gi|347968066|ref|XP_312386.4|	132	5e-30	AGAP002553-PA [Anopheles gambiae str. PEST] >gi|333468180|gb|EAA07696.4| AGAP002553-PA [Anopheles gambiae str. PEST]	--	--	--	--	--	--	--	--	--	--	--	--	--	--	-	-	-
Unigene0000828	201	10	1.125	2	0.3282	gi|357617824|gb|EHJ71013.1|	89.4	5e-17	frazzled [Danaus plexippus]	--	--	--	--	--	--	--	--	--	--	--	--	--	--	-	-	-
Unigene0000829	203	6	0.6683	4	0.65	gi|357614813|gb|EHJ69288.1|	130	2e-29	midasin [Danaus plexippus]	sp|Q869L3|MDN1_DICDI	120	3e-27	Midasin OS=Dictyostelium discoideum GN=mdn1 PE=3 SV=2	YLR106c	117	4e-27	COG5271	AAA ATPase containing von Willebrand factor type A (vWA) domain	K14572	6e-30	130	ame:551016	midasin	-	GO:0017111//nucleoside-triphosphatase activity;GO:0000166//nucleotide binding	-
Unigene0000830	209	6	0.6491	0	0	gi|344235036|gb|EGV91139.1|	60.1	3e-08	hypothetical protein I79_026279 [Cricetulus griseus]	--	--	--	--	--	--	--	--	--	--	--	--	--	--	-	-	-
Unigene0000831	312	11	0.7972	8	0.8458	gi|344235036|gb|EGV91139.1|	62.8	5e-09	hypothetical protein I79_026279 [Cricetulus griseus]	--	--	--	--	--	--	--	--	--	--	--	--	--	--	-	-	-
Unigene0000832	220	8	0.8222	3	0.4498	gi|357621565|gb|EHJ73357.1|	138	9e-32	alpha amylase [Danaus plexippus]	sp|P07192|MAL3_DROME	89.7	5e-18	Maltase A3 OS=Drosophila melanogaster GN=Mal-A3 PE=2 SV=2	--	--	--	--	--	K01187	5e-21	100	dvi:Dvir_GJ21713	alpha-glucosidase [EC:3.2.1.20]	-	-	-
Unigene0000833	336	8	0.5384	0	0	gi|357610548|gb|EHJ67033.1|	109	3e-23	hypothetical protein KGM_11280 [Danaus plexippus]	--	--	--	--	--	--	--	--	--	--	--	--	--	--	-	-	-
Unigene0000834	430	31	1.6302	5	0.3836	--	--	--	--	--	--	--	--	--	--	--	--	--	--	--	--	--	--	-	-	-
Unigene0000835	298	8	0.607	5	0.5535	--	--	--	--	--	--	--	--	--	--	--	--	--	--	--	--	--	--	-	-	-
Unigene0000836	367	14	0.8626	3	0.2697	--	--	--	--	--	--	--	--	--	--	--	--	--	--	--	--	--	--	-	-	-
Unigene0000837	645	22	0.7713	9	0.4603	gi|332023798|gb|EGI64022.1|	57.4	5e-07	Zinc finger RAD18 domain-containing protein C1orf124-like protein [Acromyrmex echinatior]	--	--	--	--	--	--	--	--	--	--	--	--	--	--	-	-	-
Unigene0000838	203	7	0.7797	0	0	--	--	--	--	--	--	--	--	--	--	--	--	--	--	--	--	--	--	-	-	-
Unigene0000839	338	11	0.7359	1	0.0976	gi|307189944|gb|EFN74180.1|	162	3e-39	Kinesin-like protein unc-104 [Camponotus floridanus]	sp|Q28WQ1|KIF1A_DROPS	160	3e-39	Kinesin-like protein unc-104 OS=Drosophila pseudoobscura pseudoobscura GN=unc-104 PE=3 SV=1	--	--	--	--	--	K10392	8e-40	163	phu:Phum_PHUM352030	kinesin family member 1/13/14	GO:0051648//vesicle localization;GO:0007017//microtubule-based process;GO:0016192//vesicle-mediated transport	GO:0003774//motor activity;GO:0032559	GO:0015630//microtubule cytoskeleton
Unigene0000840	390	21	1.2176	11	0.9304	gi|357621005|gb|EHJ72991.1|	54.7	1e-06	hypothetical protein KGM_11154 [Danaus plexippus]	--	--	--	--	--	--	--	--	--	--	--	--	--	--	-	-	-
Unigene0000841	406	22	1.2253	2	0.1625	gi|195119800|ref|XP_002004417.1|	102	4e-21	GI19627 [Drosophila mojavensis] >gi|193909485|gb|EDW08352.1| GI19627 [Drosophila mojavensis]	sp|P06280|AGAL_HUMAN	72	1e-12	Alpha-galactosidase A OS=Homo sapiens GN=GLA PE=1 SV=1	--	--	--	--	--	K01189	8e-21	100	dmo:Dmoj_GI19628	alpha-galactosidase [EC:3.2.1.22]	-	GO:0003824//catalytic activity	-
Unigene0000842	245	8	0.7383	3	0.4039	--	--	--	--	--	--	--	--	--	--	--	--	--	--	--	--	--	--	-	-	-
Unigene0000843	311	9	0.6544	3	0.3182	gi|239788742|dbj|BAH71037.1|	68.2	1e-10	ACYPI007380 [Acyrthosiphon pisum]	--	--	--	--	--	--	--	--	--	--	--	--	--	--	-	-	-
Unigene0000844	395	15	0.8587	6	0.5011	--	--	--	--	--	--	--	--	--	--	--	--	--	--	--	--	--	--	-	-	-
Unigene0000845	265	9	0.7679	3	0.3734	--	--	--	--	--	--	--	--	--	--	--	--	--	--	--	--	--	--	-	-	-
Unigene0000846	279	16	1.2967	4	0.4729	--	--	--	--	--	--	--	--	--	--	--	--	--	--	--	--	--	--	-	-	-
Unigene0000847	398	14	0.7954	4	0.3315	gi|67625713|tpe|CAJ00244.1|	96.7	3e-19	TPA: endonuclease-reverse transcriptase [Schistosoma mansoni]	sp|Q9NBX4|RTXE_DROME	55.1	1e-07	Probable RNA-directed DNA polymerase from transposon X-element OS=Drosophila melanogaster GN=ORF2 PE=3 SV=1	--	--	--	--	--	K08017	1e-18	93.2	hmg:100197999	advillin	-	-	-
Unigene0000848	277	9	0.7347	2	0.2382	--	--	--	--	--	--	--	--	--	--	--	--	--	--	--	--	--	--	-	-	-
Unigene0000849	210	6	0.6461	4	0.6283	--	--	--	--	--	--	--	--	--	--	--	--	--	--	--	--	--	--	-	-	-
Unigene0000850	271	12	1.0013	3	0.3652	--	--	--	--	--	--	--	--	--	--	--	--	--	--	--	--	--	--	-	-	-
Unigene0000851	664	33	1.1238	8	0.3974	--	--	--	--	--	--	--	--	--	--	--	--	--	--	--	--	--	--	-	-	-
Unigene0000852	514	26	1.1438	3	0.1925	gi|170045211|ref|XP_001850210.1|	180	2e-44	dispatched [Culex quinquefasciatus] >gi|167868197|gb|EDS31580.1| dispatched [Culex quinquefasciatus]	sp|Q9VNJ5|DISP_DROME	140	6e-33	Protein dispatched OS=Drosophila melanogaster GN=disp PE=1 SV=1	--	--	--	--	--	--	--	--	--	--	-	-	GO:0016020//membrane
Unigene0000853	318	14	0.9955	2	0.2075	gi|357608737|gb|EHJ66129.1|	85.9	5e-16	hypothetical protein KGM_15891 [Danaus plexippus]	--	--	--	--	--	--	--	--	--	--	--	--	--	--	-	-	-
Unigene0000854	472	17	0.8144	8	0.5591	gi|357608737|gb|EHJ66129.1|	100	3e-20	hypothetical protein KGM_15891 [Danaus plexippus]	--	--	--	--	--	--	--	--	--	--	--	--	--	--	-	-	-
Unigene0000855	313	21	1.5171	11	1.1593	--	--	--	--	--	--	--	--	--	--	--	--	--	--	--	--	--	--	-	-	-
Unigene0000856	545	15	0.6223	4	0.2421	--	--	--	--	--	--	--	--	--	--	--	--	--	--	--	--	--	--	-	-	-
Unigene0000857	305	12	0.8896	2	0.2163	--	--	--	--	--	--	--	--	--	--	--	--	--	--	--	--	--	--	-	-	-
Unigene0000858	242	9	0.8409	7	0.9542	gi|157104204|ref|XP_001648299.1|	65.1	9e-10	glucose dehydrogenase [Aedes aegypti] >gi|108880414|gb|EAT44639.1| glucose dehydrogenase [Aedes aegypti]	sp|Q8CMY2|BETA_STAES	50.1	4e-06	Choline dehydrogenase OS=Staphylococcus epidermidis (strain ATCC 12228) GN=betA PE=3 SV=1	--	--	--	--	--	--	--	--	--	--	-	GO:0016491//oxidoreductase activity	-
Unigene0000859	358	12	0.7579	1	0.0921	gi|332027306|gb|EGI67390.1|	178	6e-44	Protein sidekick [Acromyrmex echinatior]	sp|O97394|SDK_DROME	166	6e-41	Protein sidekick OS=Drosophila melanogaster GN=sdk PE=1 SV=2	--	--	--	--	--	--	--	--	--	--	-	-	-
Unigene0000860	224	5	0.5047	4	0.5891	--	--	--	--	--	--	--	--	--	--	--	--	--	--	--	--	--	--	-	-	-
Unigene0000861	368	13	0.7988	5	0.4482	--	--	--	--	--	--	--	--	--	--	--	--	--	--	--	--	--	--	-	-	-
Unigene0000862	223	9	0.9126	0	0	gi|91080933|ref|XP_974172.1|	99	6e-20	PREDICTED: similar to GA17918-PA [Tribolium castaneum]	sp|Q6ZXV5|TMTC3_HUMAN	87.8	2e-17	Transmembrane and TPR repeat-containing protein 3 OS=Homo sapiens GN=TMTC3 PE=1 SV=2	--	--	--	--	--	--	--	--	--	--	-	GO:0005515//protein binding	-
Unigene0000863	325	12	0.8349	1	0.1015	gi|91080933|ref|XP_974172.1|	196	4e-49	PREDICTED: similar to GA17918-PA [Tribolium castaneum]	sp|Q7K4B6|TMTC3_DROME	167	3e-41	Transmembrane and TPR repeat-containing protein CG4050 OS=Drosophila melanogaster GN=CG4050 PE=2 SV=1	--	--	--	--	--	--	--	--	--	--	-	GO:0005515//protein binding	GO:0031224//intrinsic to membrane
Unigene0000864	264	9	0.7709	6	0.7497	--	--	--	--	--	--	--	--	--	--	--	--	--	--	--	--	--	--	-	-	-
Unigene0000865	236	12	1.1498	7	0.9784	--	--	--	--	--	--	--	--	--	--	--	--	--	--	--	--	--	--	-	-	-
Unigene0000866	285	14	1.1108	2	0.2315	--	--	--	--	--	--	--	--	--	--	--	--	--	--	--	--	--	--	-	-	-
Unigene0000867	207	5	0.5462	2	0.3187	--	--	--	--	--	--	--	--	--	--	--	--	--	--	--	--	--	--	-	-	-
Unigene0000868	231	14	1.3704	4	0.5712	gi|163838692|ref|NP_001106229.1|	52	8e-06	Mod(mdg4)-heS00531 [Bombyx mori] >gi|47169616|tpe|CAE54311.1| TPA: Mod(mdg4)-heS00531 [Bombyx mori]	--	--	--	--	--	--	--	--	--	--	--	--	--	--	-	-	-
Unigene0000869	261	9	0.7797	4	0.5056	gi|357604472|gb|EHJ64205.1|	121	1e-26	hypothetical protein KGM_14146 [Danaus plexippus]	--	--	--	--	--	--	--	--	--	--	--	--	--	--	-	-	-
Unigene0000870	221	6	0.6139	3	0.4478	--	--	--	--	--	--	--	--	--	--	--	--	--	--	--	--	--	--	-	-	-
Unigene0000871	208	6	0.6523	0	0	gi|357626729|gb|EHJ76705.1|	84.7	1e-15	timeout [Danaus plexippus]	--	--	--	--	--	--	--	--	--	K03155	3e-08	58.5	api:100159918	timeless	-	-	-
Unigene0000872	236	7	0.6707	2	0.2796	--	--	--	--	--	--	--	--	--	--	--	--	--	--	--	--	--	--	-	-	-
Unigene0000873	295	3	0.23	2	0.2236	--	--	--	--	--	--	--	--	--	--	--	--	--	--	--	--	--	--	-	-	-
Unigene0000874	271	5	0.4172	1	0.1217	--	--	--	--	--	--	--	--	--	--	--	--	--	--	--	--	--	--	-	-	-
Unigene0000875	203	7	0.7797	0	0	--	--	--	--	--	--	--	--	--	--	--	--	--	--	--	--	--	--	-	-	-
Unigene0000876	388	18	1.049	6	0.5101	gi|357628023|gb|EHJ77501.1|	128	7e-29	enolase-phosphatase e-1 [Danaus plexippus]	--	--	--	--	--	--	--	--	--	--	--	--	--	--	-	-	-
Unigene0000877	231	8	0.7831	1	0.1428	--	--	--	--	--	--	--	--	--	--	--	--	--	--	--	--	--	--	-	-	-
Unigene0000878	238	8	0.7601	2	0.2772	--	--	--	--	--	--	--	--	--	--	--	--	--	--	--	--	--	--	-	-	-
Unigene0000879	460	24	1.1797	9	0.6454	--	--	--	--	--	--	--	--	--	--	--	--	--	--	--	--	--	--	-	-	-
Unigene0000880	390	15	0.8697	2	0.1692	gi|270002834|gb|EEZ99281.1|	163	3e-39	cadherin 23 [Tribolium castaneum]	sp|Q9BYE9|CDHR2_HUMAN	87.4	3e-17	Cadherin-related family member 2 OS=Homo sapiens GN=CDHR2 PE=1 SV=2	--	--	--	--	--	--	--	--	--	--	-	-	GO:0016020//membrane
Unigene0000881	249	5	0.4541	0	0	gi|270002834|gb|EEZ99281.1|	127	2e-28	cadherin 23 [Tribolium castaneum]	sp|Q9R0T4|CADH1_RAT	57.4	3e-08	Cadherin-1 OS=Rattus norvegicus GN=Cdh1 PE=2 SV=1	--	--	--	--	--	--	--	--	--	--	GO:0016337//cell-cell adhesion	GO:0046872//metal ion binding	GO:0031224//intrinsic to membrane
Unigene0000882	223	5	0.507	9	1.3313	--	--	--	--	--	--	--	--	--	--	--	--	--	--	--	--	--	--	-	-	-
Unigene0000883	269	7	0.5884	5	0.6131	--	--	--	--	--	--	--	--	--	--	--	--	--	--	--	--	--	--	-	-	-
Unigene0000884	368	11	0.6759	11	0.986	--	--	--	--	--	--	--	--	--	--	--	--	--	--	--	--	--	--	-	-	-
Unigene0000885	214	3	0.317	2	0.3083	--	--	--	--	--	--	--	--	--	--	--	--	--	--	--	--	--	--	-	-	-
Unigene0000886	233	10	0.9705	2	0.2832	--	--	--	--	--	--	--	--	--	--	--	--	--	--	--	--	--	--	-	-	-
Unigene0000887	229	21	2.0736	3	0.4322	--	--	--	--	--	--	--	--	--	--	--	--	--	--	--	--	--	--	-	-	-
Unigene0000888	330	15	1.0278	12	1.1995	--	--	--	--	--	--	--	--	--	--	--	--	--	--	--	--	--	--	-	-	-
Unigene0000889	255	9	0.7981	3	0.3881	gi|189236883|ref|XP_001807231.1|	68.9	7e-11	PREDICTED: similar to orf [Tribolium castaneum]	--	--	--	--	--	--	--	--	--	--	--	--	--	--	GO:0006259//DNA metabolic process	GO:0046872//metal ion binding;GO:0003676//nucleic acid binding;GO:0003824//catalytic activity	-
Unigene0000890	324	9	0.6281	4	0.4073	--	--	--	--	--	--	--	--	--	--	--	--	--	--	--	--	--	--	-	-	-
Unigene0000891	316	10	0.7156	1	0.1044	--	--	--	--	--	--	--	--	--	--	--	--	--	--	--	--	--	--	-	-	-
Unigene0000892	274	8	0.6602	1	0.1204	--	--	--	--	--	--	--	--	--	--	--	--	--	--	--	--	--	--	-	-	-
Unigene0000893	242	12	1.1212	2	0.2726	--	--	--	--	--	--	--	--	--	--	--	--	--	--	--	--	--	--	-	-	-
Unigene0000894	486	24	1.1166	7	0.4751	--	--	--	--	--	--	--	--	--	--	--	--	--	--	--	--	--	--	-	-	-
Unigene0000895	213	5	0.5308	1	0.1549	--	--	--	--	--	--	--	--	--	--	--	--	--	--	--	--	--	--	-	-	-
Unigene0000896	256	19	1.6782	1	0.1289	gi|289741853|gb|ADD19674.1|	103	2e-21	glutamine synthetase [Glossina morsitans morsitans]	sp|P23712|GLNA_LACSA	103	3e-22	Glutamine synthetase OS=Lactuca sativa PE=2 SV=2	YPR035w	92.8	1e-19	COG0174	Glutamine synthetase	K01915	9e-22	103	dwi:Dwil_GK16230	glutamine synthetase [EC:6.3.1.2]	GO:0043112//receptor metabolic process;GO:0006541//glutamine metabolic process;GO:0007399//nervous system development;GO:0006536//glutamate metabolic process	GO:0016211//ammonia ligase activity;GO:0000166//nucleotide binding	GO:0044424//intracellular part
Unigene0000897	221	4	0.4093	1	0.1493	gi|357625307|gb|EHJ75795.1|	114	1e-24	hypothetical protein KGM_07342 [Danaus plexippus]	--	--	--	--	--	--	--	--	--	--	--	--	--	--	-	-	-
Unigene0000898	291	19	1.4764	2	0.2267	gi|357616367|gb|EHJ70156.1|	95.5	7e-19	hypothetical protein KGM_05896 [Danaus plexippus]	--	--	--	--	--	--	--	--	--	--	--	--	--	--	-	-	-
Unigene0000899	255	12	1.0641	1	0.1294	gi|357616367|gb|EHJ70156.1|	69.7	4e-11	hypothetical protein KGM_05896 [Danaus plexippus]	--	--	--	--	--	--	--	--	--	--	--	--	--	--	-	-	-
Unigene0000900	271	8	0.6675	3	0.3652	--	--	--	--	--	--	--	--	--	--	--	--	--	--	--	--	--	--	-	-	-
Unigene0000901	391	18	1.041	5	0.4218	--	--	--	--	--	--	--	--	--	--	--	--	--	--	--	--	--	--	-	-	-
Unigene0000902	217	8	0.8336	6	0.9121	gi|357601925|gb|EHJ63193.1|	106	3e-22	putative cAMP-dependent protein kinase inhibitor beta [Danaus plexippus]	--	--	--	--	--	--	--	--	--	--	--	--	--	--	-	-	-
Unigene0000903	239	9	0.8515	5	0.6901	--	--	--	--	--	--	--	--	--	--	--	--	--	--	--	--	--	--	-	-	-
Unigene0000904	238	9	0.8551	2	0.2772	gi|357625184|gb|EHJ75710.1|	116	3e-25	hypothetical protein KGM_22083 [Danaus plexippus]	--	--	--	--	--	--	--	--	--	--	--	--	--	--	-	-	-
Unigene0000905	385	14	0.8222	12	1.0282	--	--	--	--	--	--	--	--	--	--	--	--	--	--	--	--	--	--	-	-	-
Unigene0000906	211	7	0.7502	2	0.3127	--	--	--	--	--	--	--	--	--	--	--	--	--	--	--	--	--	--	-	-	-
Unigene0000907	202	6	0.6716	0	0	gi|170791085|gb|ACA35025.1|	136	3e-31	aminopeptidase N-6 [Helicoverpa armigera]	sp|Q11000|AMPM_HELVI	68.2	2e-11	Membrane alanyl aminopeptidase OS=Heliothis virescens PE=1 SV=1	--	--	--	--	--	--	--	--	--	--	GO:0019538//protein metabolic process	GO:0046914//transition metal ion binding;GO:0008238//exopeptidase activity	-
Unigene0000908	266	9	0.7651	0	0	gi|170791085|gb|ACA35025.1|	182	5e-45	aminopeptidase N-6 [Helicoverpa armigera]	sp|Q11001|AMPM_MANSE	64.3	2e-10	Membrane alanyl aminopeptidase (Fragment) OS=Manduca sexta PE=1 SV=1	--	--	--	--	--	K11140	2e-07	55.8	bta:404191	aminopeptidase N [EC:3.4.11.2]	GO:0019538//protein metabolic process	GO:0046914//transition metal ion binding;GO:0008238//exopeptidase activity	-
Unigene0000909	230	8	0.7865	1	0.1434	gi|193610678|ref|XP_001950498.1|	104	1e-21	PREDICTED: myosin-VIIa [Acyrthosiphon pisum]	sp|Q17LW0|MYO7A_AEDAE	103	4e-22	Myosin-VIIa OS=Aedes aegypti GN=ck PE=3 SV=1	--	--	--	--	--	K10359	4e-22	104	api:100168135	myosin VII	GO:0050954//sensory perception of mechanical stimulus;GO:0007476//imaginal disc-derived wing morphogenesis;GO:0030029//actin filament-based process	GO:0042623//ATPase activity, coupled;GO:0017022//myosin binding;GO:0032559	GO:0015629//actin cytoskeleton
Unigene0000910	318	18	1.2799	9	0.9336	--	--	--	--	--	--	--	--	--	--	--	--	--	--	--	--	--	--	-	-	-
Unigene0000911	459	18	0.8867	7	0.5031	gi|357616088|gb|EHJ70000.1|	110	2e-23	hypothetical protein KGM_20817 [Danaus plexippus]	--	--	--	--	--	--	--	--	--	--	--	--	--	--	-	-	-
Unigene0000912	276	7	0.5735	5	0.5976	--	--	--	--	--	--	--	--	--	--	--	--	--	--	--	--	--	--	-	-	-
Unigene0000913	293	12	0.9261	7	0.7881	--	--	--	--	--	--	--	--	--	--	--	--	--	--	--	--	--	--	-	-	-
Unigene0000914	295	9	0.6899	2	0.2236	gi|91078010|ref|XP_969830.1|	56.6	3e-07	PREDICTED: similar to CG14085 CG14085-PA [Tribolium castaneum]	--	--	--	--	--	--	--	--	--	--	--	--	--	--	-	-	-
Unigene0000915	425	21	1.1173	7	0.5433	gi|157278011|ref|NP_061261.2|	102	4e-21	zinc finger protein 108 [Mus musculus] >gi|71682224|gb|AAI00340.1| Zfp108 protein [Mus musculus] >gi|148692402|gb|EDL24349.1| mCG22848 [Mus musculus]	sp|Q61116|ZN235_MOUSE	99.4	7e-21	Zinc finger protein 235 OS=Mus musculus GN=Znf235 PE=2 SV=1	SPAC4G8.13c	52	3e-07	COG5048	FOG: Zn-finger	K09228	1e-21	102	mmu:54678	KRAB domain-containing zinc finger protein	-	-	-
Unigene0000916	304	3	0.2231	3	0.3255	--	--	--	--	--	--	--	--	--	--	--	--	--	--	--	--	--	--	-	-	-
Unigene0000917	391	25	1.4458	8	0.6749	gi|156552185|ref|XP_001606006.1|	192	3e-48	PREDICTED: tetraspanin-9-like [Nasonia vitripennis]	sp|Q26499|IM23_SCHHA	49.3	8e-06	23 kDa integral membrane protein OS=Schistosoma haematobium PE=2 SV=1	--	--	--	--	--	--	--	--	--	--	-	-	GO:0031224//intrinsic to membrane
Unigene0000918	437	19	0.9831	5	0.3774	gi|350402527|ref|XP_003486517.1|	128	7e-29	PREDICTED: CD9 antigen-like [Bombus impatiens]	sp|Q8WMQ3|CD9_PIG	63.2	6e-10	CD9 antigen OS=Sus scrofa GN=CD9 PE=2 SV=3	--	--	--	--	--	--	--	--	--	--	-	-	GO:0016020//membrane
Unigene0000919	253	7	0.6256	7	0.9127	--	--	--	--	--	--	--	--	--	--	--	--	--	--	--	--	--	--	-	-	-
Unigene0000920	208	9	0.9784	1	0.1586	--	--	--	--	--	--	--	--	--	--	--	--	--	--	--	--	--	--	-	-	-
Unigene0000921	390	11	0.6378	5	0.4229	gi|189242082|ref|XP_001809963.1|	120	1e-26	PREDICTED: similar to BEL12_AG transposon polyprotein [Tribolium castaneum]	--	--	--	--	--	--	--	--	--	--	--	--	--	--	GO:0008152//metabolic process	GO:0003676//nucleic acid binding	-
Unigene0000922	211	9	0.9645	7	1.0944	gi|357621543|gb|EHJ73340.1|	97.1	2e-19	antennal-enriched UDP-glycosyltransferase [Danaus plexippus]	sp|P41713|UDPE_NPVLD	65.9	8e-11	Ecdysteroid UDP-glucosyltransferase OS=Lymantria dispar multicapsid nuclear polyhedrosis virus GN=EGT PE=3 SV=2	--	--	--	--	--	--	--	--	--	--	-	GO:0016757//transferase activity, transferring glycosyl groups	-
Unigene0000923	221	9	0.9208	1	0.1493	--	--	--	--	--	--	--	--	--	--	--	--	--	--	--	--	--	--	-	-	-
Unigene0000924	204	8	0.8867	3	0.4851	--	--	--	--	--	--	--	--	--	--	--	--	--	--	--	--	--	--	-	-	-
Unigene0000925	444	25	1.2732	7	0.5201	gi|298204335|gb|ADI61816.1|	192	3e-48	endonuclease-reverse transcriptase [Bombyx mori]	sp|P14381|YTX2_XENLA	60.1	5e-09	Transposon TX1 uncharacterized 149 kDa protein OS=Xenopus laevis PE=4 SV=1	--	--	--	--	--	--	--	--	--	--	GO:0043170;GO:0044238//primary metabolic process	GO:0016787//hydrolase activity	-
Unigene0000926	247	6	0.5493	3	0.4007	gi|334348172|ref|XP_001375202.2|	136	3e-31	PREDICTED: kinesin-like protein KIF21A [Monodelphis domestica]	sp|Q9QXL1|KI21B_MOUSE	129	4e-30	Kinesin-like protein KIF21B OS=Mus musculus GN=Kif21b PE=1 SV=2	ECU05g0060_1	83.6	8e-17	COG5059	Kinesin-like protein	K10395	8e-32	136	mdo:100023746	kinesin family member 4/7/21/27	GO:0007017//microtubule-based process	GO:0003774//motor activity;GO:0032559	GO:0015630//microtubule cytoskeleton
Unigene0000927	357	12	0.7601	1	0.0924	gi|357607732|gb|EHJ65663.1|	127	2e-28	hypothetical protein KGM_06521 [Danaus plexippus]	--	--	--	--	--	--	--	--	--	--	--	--	--	--	-	-	-
Unigene0000928	338	19	1.2711	6	0.5856	gi|307175309|gb|EFN65339.1|	152	4e-36	hypothetical protein EAG_14931 [Camponotus floridanus]	--	--	--	--	--	--	--	--	--	--	--	--	--	--	GO:0006259//DNA metabolic process	GO:0003676//nucleic acid binding	-
Unigene0000929	230	10	0.9831	3	0.4303	--	--	--	--	--	--	--	--	--	--	--	--	--	--	--	--	--	--	-	-	-
Unigene0000930	204	8	0.8867	3	0.4851	gi|307211613|gb|EFN87662.1|	77.8	1e-13	Protein lin-10 [Harpegnathos saltator]	--	--	--	--	--	--	--	--	--	--	--	--	--	--	-	-	-
Unigene0000931	205	5	0.5515	2	0.3218	gi|198459221|ref|XP_002136107.1|	84.3	2e-15	GA27637 [Drosophila pseudoobscura pseudoobscura] >gi|198142299|gb|EDY71073.1| GA27637 [Drosophila pseudoobscura pseudoobscura]	--	--	--	--	--	--	--	--	--	--	--	--	--	--	GO:0043170;GO:0044238//primary metabolic process	GO:0003676//nucleic acid binding	-
Unigene0000932	235	7	0.6735	1	0.1404	gi|27368148|gb|AAN87272.1|	55.1	1e-06	ORF1 [Drosophila melanogaster]	--	--	--	--	--	--	--	--	--	--	--	--	--	--	-	-	-
Unigene0000933	215	11	1.1569	3	0.4603	--	--	--	--	--	--	--	--	--	--	--	--	--	--	--	--	--	--	-	-	-
Unigene0000934	426	18	0.9554	6	0.4646	gi|197209960|ref|NP_001127744.1|	219	2e-56	neuropeptide receptor A9 [Bombyx mori] >gi|195946988|dbj|BAG68408.1| neuropeptide receptor A9 [Bombyx mori]	sp|P70031|CCKAR_XENLA	69.3	7e-12	Cholecystokinin receptor OS=Xenopus laevis GN=cckar PE=2 SV=1	--	--	--	--	--	K04196	4e-30	130	tca:664118	cholecystokinin-like receptor	GO:0007186//G-protein coupled receptor signaling pathway	GO:0008188//neuropeptide receptor activity	GO:0031224//intrinsic to membrane
Unigene0000935	300	9	0.6784	1	0.11	--	--	--	--	--	--	--	--	--	--	--	--	--	--	--	--	--	--	-	-	-
Unigene0000936	236	9	0.8623	2	0.2796	gi|221119676|ref|XP_002155414.1|	76.6	3e-13	PREDICTED: similar to ORF2-encoded protein, partial [Hydra magnipapillata]	--	--	--	--	--	--	--	--	--	--	--	--	--	--	-	-	-
Unigene0000937	390	15	0.8697	9	0.7612	--	--	--	--	--	--	--	--	--	--	--	--	--	--	--	--	--	--	-	-	-
Unigene0000938	225	4	0.402	2	0.2932	--	--	--	--	--	--	--	--	--	--	--	--	--	--	--	--	--	--	-	-	-
Unigene0000939	205	6	0.6618	3	0.4827	--	--	--	--	--	--	--	--	--	--	--	--	--	--	--	--	--	--	-	-	-
Unigene0000940	237	8	0.7633	0	0	gi|332264980|ref|XP_003281507.1|	66.6	3e-10	PREDICTED: selenoprotein O-like [Nomascus leucogenys]	sp|Q3SEY2|Y1019_THIDA	68.2	2e-11	UPF0061 protein Tbd_1019 OS=Thiobacillus denitrificans (strain ATCC 25259) GN=Tbd_1019 PE=3 SV=1	ydiU	63.2	1e-10	COG0397	Uncharacterized conserved protein	--	--	--	--	--	-	-	-
Unigene0000941	202	5	0.5597	3	0.4899	--	--	--	--	--	--	--	--	--	--	--	--	--	--	--	--	--	--	-	-	-
Unigene0000942	213	5	0.5308	4	0.6195	--	--	--	--	--	--	--	--	--	--	--	--	--	--	--	--	--	--	-	-	-
Unigene0000943	292	12	0.9293	4	0.4519	--	--	--	--	--	--	--	--	--	--	--	--	--	--	--	--	--	--	-	-	-
Unigene0000944	205	1	0.1103	0	0	gi|357606458|gb|EHJ65070.1|	60.5	2e-08	hypothetical protein KGM_21650 [Danaus plexippus]	--	--	--	--	--	--	--	--	--	--	--	--	--	--	-	-	-
Unigene0000945	202	8	0.8955	0	0	--	--	--	--	--	--	--	--	--	--	--	--	--	--	--	--	--	--	-	-	-
Unigene0000946	288	13	1.0207	1	0.1145	gi|255068805|emb|CBA11992.1|	132	4e-30	endonuclease-reverse transcriptase HmRTE-e01 [Heliconius melpomene]	--	--	--	--	--	--	--	--	--	--	--	--	--	--	-	GO:0003824//catalytic activity	-
Unigene0000947	216	6	0.6281	1	0.1527	gi|328705469|ref|XP_003242818.1|	47.8	1e-07	PREDICTED: KRAB-A domain-containing protein 2-like [Acyrthosiphon pisum]	--	--	--	--	--	--	--	--	--	--	--	--	--	--	-	-	-
Unigene0000948	219	5	0.5163	2	0.3013	gi|347966012|ref|XP_321636.5|	103	3e-21	AGAP001486-PA [Anopheles gambiae str. PEST] >gi|333470250|gb|EAA00847.5| AGAP001486-PA [Anopheles gambiae str. PEST]	--	--	--	--	--	--	--	--	--	--	--	--	--	--	GO:0007591//molting cycle, chitin-based cuticle;GO:0040003//chitin-based cuticle development	-	GO:0044464//cell part
Unigene0000949	295	20	1.533	1	0.1118	gi|328780096|ref|XP_392624.4|	52.8	5e-06	PREDICTED: histone-lysine N-methyltransferase SETDB1 [Apis mellifera]	--	--	--	--	--	--	--	--	--	K11421	1e-06	52.8	ame:409098	histone-lysine N-methyltransferase SETDB [EC:2.1.1.43]	-	-	-
Unigene0000950	349	8	0.5183	1	0.0945	--	--	--	--	--	--	--	--	--	--	--	--	--	--	--	--	--	--	-	-	-
Unigene0000951	391	14	0.8096	1	0.0844	gi|357620714|gb|EHJ72805.1|	63.9	2e-09	hypothetical protein KGM_02342 [Danaus plexippus]	--	--	--	--	--	--	--	--	--	--	--	--	--	--	-	-	-
Unigene0000952	231	9	0.881	2	0.2856	--	--	--	--	--	--	--	--	--	--	--	--	--	--	--	--	--	--	-	-	-
Unigene0000953	210	6	0.6461	1	0.1571	--	--	--	--	--	--	--	--	--	--	--	--	--	--	--	--	--	--	-	-	-
Unigene0000954	236	8	0.7665	1	0.1398	gi|357603480|gb|EHJ63798.1|	121	8e-27	hypothetical protein KGM_20325 [Danaus plexippus]	--	--	--	--	--	--	--	--	--	--	--	--	--	--	-	-	-
Unigene0000955	962	40	0.9402	21	0.7201	--	--	--	--	--	--	--	--	--	--	--	--	--	--	--	--	--	--	-	-	-
Unigene0000956	264	10	0.8565	1	0.125	gi|357613234|gb|EHJ68391.1|	108	7e-23	ryanodine receptor-like protein [Danaus plexippus]	--	--	--	--	--	--	--	--	--	--	--	--	--	--	-	-	-
Unigene0000957	229	9	0.8887	4	0.5762	gi|357610611|gb|EHJ67062.1|	71.2	1e-11	putative tubulin tyrosine ligase-like family, member 6 [Danaus plexippus]	--	--	--	--	--	--	--	--	--	--	--	--	--	--	-	-	-
Unigene0000958	254	10	0.8902	4	0.5195	gi|357627286|gb|EHJ77022.1|	122	4e-27	hypothetical protein KGM_21508 [Danaus plexippus]	--	--	--	--	--	--	--	--	--	--	--	--	--	--	-	-	-
Unigene0000959	334	6	0.4062	1	0.0988	--	--	--	--	--	--	--	--	--	--	--	--	--	--	--	--	--	--	-	-	-
Unigene0000960	339	6	0.4002	2	0.1946	--	--	--	--	--	--	--	--	--	--	--	--	--	--	--	--	--	--	-	-	-
Unigene0000961	370	9	0.55	1	0.0892	gi|54020970|ref|NP_001005730.1|	109	4e-23	glucosylceramidase precursor [Sus scrofa] >gi|75053175|sp|Q70KH2.1|GLCM_PIG RecName: Full=Glucosylceramidase; AltName: Full=Acid beta-glucosidase; AltName: Full=Beta-glucocerebrosidase; AltName: Full=D-glucosyl-N-acylsphingosine glucohydrolase; Flags: Precursor	sp|Q70KH2|GLCM_PIG	109	6e-24	Glucosylceramidase OS=Sus scrofa GN=GBA PE=3 SV=1	STM4426	50.1	1e-06	COG5520	O-Glycosyl hydrolase	K01201	1e-23	109	ssc:449572	glucosylceramidase [EC:3.2.1.45]	GO:0009987//cellular process;GO:0044238//primary metabolic process	GO:0005488//binding;GO:0016787//hydrolase activity	GO:0044464//cell part
Unigene0000962	211	9	0.9645	1	0.1563	gi|189237589|ref|XP_975112.2|	140	1e-32	PREDICTED: similar to myosin-VIIa [Tribolium castaneum]	sp|Q9V3Z6|MYO7A_DROME	139	7e-33	Myosin-VIIa OS=Drosophila melanogaster GN=ck PE=1 SV=1	--	--	--	--	--	K10359	4e-33	140	tca:663995	myosin VII	GO:0050954//sensory perception of mechanical stimulus;GO:0007476//imaginal disc-derived wing morphogenesis;GO:0030029//actin filament-based process	GO:0042623//ATPase activity, coupled;GO:0017022//myosin binding;GO:0032559	GO:0044448//cell cortex part;GO:0042995//cell projection;GO:0015629//actin cytoskeleton
Unigene0000963	220	8	0.8222	0	0	--	--	--	--	--	--	--	--	--	--	--	--	--	--	--	--	--	--	-	-	-
Unigene0000964	412	18	0.9879	8	0.6405	gi|42417065|gb|AAS16367.1|	59.3	5e-08	cardiac titin adult N2BA isoform [Rattus norvegicus]	sp|P19246|NFH_MOUSE	57.4	3e-08	Neurofilament heavy polypeptide OS=Mus musculus GN=Nefh PE=1 SV=3	--	--	--	--	--	K04574	6e-08	57.4	mmu:380684	neurofilament heavy polypeptide	GO:0007507//heart development;GO:0030239//myofibril assembly	GO:0016301//kinase activity;GO:0005515//protein binding	GO:0030017//sarcomere
Unigene0000965	315	4	0.2871	1	0.1047	gi|91092340|ref|XP_970937.1|	90.5	2e-17	PREDICTED: similar to ctl transporter [Tribolium castaneum]	--	--	--	--	--	--	--	--	--	--	--	--	--	--	-	GO:0046914//transition metal ion binding	-
Unigene0000966	238	7	0.6651	3	0.4158	--	--	--	--	--	--	--	--	--	--	--	--	--	--	--	--	--	--	-	-	-
Unigene0000967	235	7	0.6735	3	0.4211	gi|357629651|gb|EHJ78282.1|	142	4e-33	hypothetical protein KGM_17561 [Danaus plexippus]	--	--	--	--	--	--	--	--	--	--	--	--	--	--	-	-	-
Unigene0000968	454	18	0.8965	0	0	gi|357631711|gb|EHJ79180.1|	115	5e-25	esterase ybfF [Danaus plexippus]	sp|Q0V9K2|ABHDB_XENTR	93.6	4e-19	Abhydrolase domain-containing protein 11 OS=Xenopus tropicalis GN=abhd11 PE=2 SV=2	YGR031w	81.3	6e-16	COG0596	Predicted hydrolases or acyltransferases (alpha/beta hydrolase superfamily)	K13703	3e-24	111	tca:100142272	abhydrolase domain-containing protein 11	-	-	-
Unigene0000969	392	18	1.0383	1	0.0842	--	--	--	--	--	--	--	--	--	--	--	--	--	--	--	--	--	--	-	-	-
Unigene0000970	412	17	0.933	7	0.5605	gi|158300710|ref|XP_320568.4|	62	8e-09	AGAP011965-PA [Anopheles gambiae str. PEST] >gi|157013292|gb|EAA00340.4| AGAP011965-PA [Anopheles gambiae str. PEST]	--	--	--	--	--	--	--	--	--	--	--	--	--	--	GO:0007017//microtubule-based process;GO:0019094//pole plasm mRNA localization	-	-
Unigene0000971	358	13	0.8211	2	0.1843	gi|347970164|ref|XP_313332.4|	130	1e-29	AGAP003579-PA [Anopheles gambiae str. PEST] >gi|333468808|gb|EAA08909.4| AGAP003579-PA [Anopheles gambiae str. PEST]	sp|Q9VGG5|CAD87_DROME	123	4e-28	Cadherin-87A OS=Drosophila melanogaster GN=Cad87A PE=1 SV=4	--	--	--	--	--	--	--	--	--	--	-	-	GO:0016020//membrane
Unigene0000972	300	8	0.603	2	0.2199	gi|262034563|gb|ACY06906.1|	137	1e-31	putative cuticle protein CPR149 [Bombyx mori]	--	--	--	--	--	--	--	--	--	--	--	--	--	--	-	GO:0005198//structural molecule activity	-
Unigene0000973	300	11	0.8291	1	0.11	gi|262034563|gb|ACY06906.1|	139	3e-32	putative cuticle protein CPR149 [Bombyx mori]	--	--	--	--	--	--	--	--	--	--	--	--	--	--	-	-	-
Unigene0000974	286	3	0.2372	0	0	gi|294846778|gb|ADF43462.1|	172	4e-42	carboxyl/choline esterase CCE001f [Helicoverpa armigera]	sp|P12992|ESTJ_HELVI	102	6e-22	Juvenile hormone esterase OS=Heliothis virescens PE=1 SV=2	BS_pnbA	74.7	4e-14	COG2272	Carboxylesterase type B	--	--	--	--	--	-	GO:0003824//catalytic activity	-
Unigene0000975	283	14	1.1186	1	0.1166	gi|157133437|ref|XP_001656249.1|	52.8	5e-06	glycerol-3-phosphate acyltransferase [Aedes aegypti] >gi|108870840|gb|EAT35065.1| glycerol-3-phosphate acyltransferase [Aedes aegypti]	--	--	--	--	--	--	--	--	--	K00649	1e-06	52.8	aag:AaeL_AAEL012743	glyceronephosphate O-acyltransferase [EC:2.3.1.42]	-	-	-
Unigene0000976	231	8	0.7831	1	0.1428	--	--	--	--	--	--	--	--	--	--	--	--	--	--	--	--	--	--	-	-	-
Unigene0000977	298	14	1.0623	6	0.6642	--	--	--	--	--	--	--	--	--	--	--	--	--	--	--	--	--	--	-	-	-
Unigene0000978	218	7	0.7261	1	0.1513	--	--	--	--	--	--	--	--	--	--	--	--	--	--	--	--	--	--	-	-	-
Unigene0000979	237	5	0.477	1	0.1392	--	--	--	--	--	--	--	--	--	--	--	--	--	--	--	--	--	--	-	-	-
Unigene0000980	219	7	0.7228	2	0.3013	--	--	--	--	--	--	--	--	--	--	--	--	--	--	--	--	--	--	-	-	-
Unigene0000981	317	9	0.642	2	0.2081	--	--	--	--	--	--	--	--	--	--	--	--	--	--	--	--	--	--	-	-	-
Unigene0000982	281	3	0.2414	0	0	--	--	--	--	--	--	--	--	--	--	--	--	--	--	--	--	--	--	-	-	-
Unigene0000983	323	3	0.21	1	0.1021	--	--	--	--	--	--	--	--	--	--	--	--	--	--	--	--	--	--	-	-	-
Unigene0000984	223	16	1.6224	1	0.1479	gi|340709193|ref|XP_003393196.1|	121	8e-27	PREDICTED: rho GTPase-activating protein 190-like [Bombus terrestris] >gi|350425228|ref|XP_003494053.1| PREDICTED: rho GTPase-activating protein 190-like [Bombus impatiens]	sp|Q9VX32|RG190_DROME	115	1e-25	Rho GTPase-activating protein 190 OS=Drosophila melanogaster GN=RhoGAPp190 PE=1 SV=2	--	--	--	--	--	--	--	--	--	--	GO:0023052//signaling	GO:0005102//receptor binding	GO:0044464//cell part
Unigene0000985	326	10	0.6936	2	0.2024	gi|237700855|gb|ACR16009.1|	63.2	4e-09	carboxypeptidase 3 [Mamestra configurata]	--	--	--	--	--	--	--	--	--	--	--	--	--	--	GO:0019538//protein metabolic process	GO:0008238//exopeptidase activity	-
Unigene0000986	246	13	1.1949	1	0.1341	gi|237700855|gb|ACR16009.1|	127	2e-28	carboxypeptidase 3 [Mamestra configurata]	--	--	--	--	--	--	--	--	--	--	--	--	--	--	GO:0019538//protein metabolic process	GO:0008238//exopeptidase activity	-
Unigene0000987	229	6	0.5924	2	0.2881	--	--	--	--	--	--	--	--	--	--	--	--	--	--	--	--	--	--	-	-	-
Unigene0000988	224	8	0.8076	0	0	--	--	--	--	--	--	--	--	--	--	--	--	--	--	--	--	--	--	-	-	-
Unigene0000989	263	17	1.4616	9	1.1288	--	--	--	--	--	--	--	--	--	--	--	--	--	--	--	--	--	--	-	-	-
Unigene0000990	434	17	0.8857	4	0.304	gi|189233945|ref|XP_001815104.1|	52	8e-06	PREDICTED: similar to CG7381 CG7381-PA [Tribolium castaneum]	--	--	--	--	--	--	--	--	--	--	--	--	--	--	-	-	-
Unigene0000991	270	11	0.9212	8	0.9774	--	--	--	--	--	--	--	--	--	--	--	--	--	--	--	--	--	--	-	-	-
Unigene0000992	215	6	0.631	9	1.3809	gi|161138537|gb|ABX58212.1|	148	7e-35	intestinal mucin IIM-46 [Helicoverpa armigera]	--	--	--	--	all3826	47.8	5e-06	COG3409	Putative peptidoglycan-binding domain-containing protein	--	--	--	--	--	GO:0006022	GO:0030247//polysaccharide binding	-
Unigene0000993	222	9	0.9167	1	0.1486	gi|357617703|gb|EHJ70943.1|	90.5	2e-17	2-oxoglutarate dehydrogenase [Danaus plexippus]	--	--	--	--	--	--	--	--	--	--	--	--	--	--	-	-	-
Unigene0000994	217	5	0.521	2	0.304	gi|357617703|gb|EHJ70943.1|	66.6	3e-10	2-oxoglutarate dehydrogenase [Danaus plexippus]	--	--	--	--	--	--	--	--	--	--	--	--	--	--	-	-	-
Unigene0000995	236	20	1.9163	3	0.4193	gi|357627578|gb|EHJ77231.1|	104	1e-21	hypothetical protein KGM_02787 [Danaus plexippus]	--	--	--	--	--	--	--	--	--	--	--	--	--	--	-	-	-
Unigene0000996	279	10	0.8105	2	0.2365	--	--	--	--	--	--	--	--	--	--	--	--	--	--	--	--	--	--	-	-	-
Unigene0000997	262	7	0.6041	1	0.1259	gi|162462746|ref|NP_001104820.1|	76.3	4e-13	FancJ-like protein [Bombyx mori] >gi|161339205|dbj|BAF94023.1| FancJ-like protein [Bombyx mori]	sp|Q5SXJ3|FANCJ_MOUSE	55.8	8e-08	Fanconi anemia group J protein homolog OS=Mus musculus GN=Brip1 PE=2 SV=1	--	--	--	--	--	--	--	--	--	--	GO:0006355//regulation of transcription, DNA-dependent;GO:0008283//cell proliferation	GO:0003678//DNA helicase activity;GO:0003676//nucleic acid binding;GO:0042623//ATPase activity, coupled;GO:0032559	GO:0043231//intracellular membrane-bounded organelle
Unigene0000998	271	13	1.0847	7	0.8521	gi|74422659|gb|ABA06506.1|	179	4e-44	viral-like chitinase [Mamestra brassicae]	sp|P07254|CHIA_SERMA	122	7e-28	Chitinase A OS=Serratia marcescens GN=chiA PE=1 SV=3	VCA0027_1	103	1e-22	COG3325	Chitinase	K01183	8e-08	57	phu:Phum_PHUM203740	chitinase [EC:3.2.1.14]	GO:0006026	GO:0004553//hydrolase activity, hydrolyzing O-glycosyl compounds;GO:0043167//ion binding	-
Unigene0000999	225	5	0.5025	3	0.4398	--	--	--	--	--	--	--	--	--	--	--	--	--	--	--	--	--	--	-	-	-
Unigene0001000	255	7	0.6207	4	0.5175	gi|68697272|emb|CAJ14165.1|	61.6	1e-08	BEL12_AG transposon polyprotein [Anopheles gambiae]	--	--	--	--	--	--	--	--	--	--	--	--	--	--	-	GO:0003676//nucleic acid binding	-
Unigene0001001	204	6	0.6651	1	0.1617	gi|357607644|gb|EHJ65621.1|	77	2e-13	hypothetical protein KGM_10110 [Danaus plexippus]	--	--	--	--	--	--	--	--	--	--	--	--	--	--	-	-	-
Unigene0001002	263	7	0.6018	1	0.1254	gi|354503534|ref|XP_003513836.1|	57.4	2e-07	PREDICTED: keratin-associated protein 9-1-like, partial [Cricetulus griseus]	sp|A8MXZ3|KRA91_HUMAN	52.8	7e-07	Keratin-associated protein 9-1 OS=Homo sapiens GN=KRTAP9-1 PE=3 SV=1	--	--	--	--	--	--	--	--	--	--	-	-	-
Unigene0001003	768	56	1.6488	7	0.3007	gi|123469906|ref|XP_001318162.1|	87	8e-16	viral A-type inclusion protein [Trichomonas vaginalis G3]	sp|Q8IED2|SMC2_PLAF7	75.1	5e-13	Structural maintenance of chromosomes protein 2 OS=Plasmodium falciparum (isolate 3D7) GN=MAL13P1.96 PE=3 SV=1	MJ1643	70.1	4e-12	COG1196	Chromosome segregation ATPases	K10421	2e-12	74.3	bta:534624	CAP-Gly domain-containing linker protein 1	GO:0006996//organelle organization	GO:0005488//binding	GO:0005622//intracellular
Unigene0001004	260	21	1.8263	0	0	gi|115676781|ref|XP_789861.2|	103	3e-21	PREDICTED: similar to UDP-glucuronosyltransferase 2B22 [Strongylocentrotus purpuratus] >gi|115925367|ref|XP_001186997.1| PREDICTED: similar to UDP-glucuronosyltransferase 2B22 [Strongylocentrotus purpuratus]	--	--	--	--	--	--	--	--	--	--	--	--	--	--	GO:0006259//DNA metabolic process	-	-
Unigene0001005	267	10	0.8469	3	0.3706	gi|115676781|ref|XP_789861.2|	106	4e-22	PREDICTED: similar to UDP-glucuronosyltransferase 2B22 [Strongylocentrotus purpuratus] >gi|115925367|ref|XP_001186997.1| PREDICTED: similar to UDP-glucuronosyltransferase 2B22 [Strongylocentrotus purpuratus]	sp|Q95SX7|RTBS_DROME	52.8	7e-07	Probable RNA-directed DNA polymerase from transposon BS OS=Drosophila melanogaster GN=RTase PE=2 SV=1	--	--	--	--	--	--	--	--	--	--	-	GO:0003676//nucleic acid binding	-
Unigene0001006	304	7	0.5207	4	0.434	--	--	--	--	--	--	--	--	--	--	--	--	--	--	--	--	--	--	-	-	-
Unigene0001007	433	23	1.2011	5	0.3809	--	--	--	--	--	--	--	--	--	--	--	--	--	--	--	--	--	--	-	-	-
Unigene0001008	203	7	0.7797	2	0.325	--	--	--	--	--	--	--	--	--	--	--	--	--	--	--	--	--	--	-	-	-
Unigene0001009	314	12	0.8641	3	0.3152	gi|357631754|gb|EHJ79223.1|	82.8	4e-15	Meckel syndrome type 1 protein [Danaus plexippus]	--	--	--	--	--	--	--	--	--	--	--	--	--	--	-	-	-
Unigene0001010	219	9	0.9293	0	0	gi|357631754|gb|EHJ79223.1|	99	6e-20	Meckel syndrome type 1 protein [Danaus plexippus]	sp|Q9NXB0|MKS1_HUMAN	51.2	2e-06	Meckel syndrome type 1 protein OS=Homo sapiens GN=MKS1 PE=1 SV=2	--	--	--	--	--	--	--	--	--	--	-	-	-
Unigene0001011	217	6	0.6252	0	0	--	--	--	--	--	--	--	--	--	--	--	--	--	--	--	--	--	--	-	-	-
Unigene0001012	281	11	0.8852	2	0.2348	gi|347964715|ref|XP_316880.5|	87.8	2e-28	AGAP000901-PA [Anopheles gambiae str. PEST] >gi|333469475|gb|EAA12069.5| AGAP000901-PA [Anopheles gambiae str. PEST]	sp|Q6GM82|ALAT2_XENLA	67	5e-20	Alanine aminotransferase 2 OS=Xenopus laevis GN=gpt2 PE=2 SV=1	YLR089c	55.1	2e-16	COG0436	Aspartate/tyrosine/aromatic aminotransferase	K00814	6e-29	87.8	aga:AgaP_AGAP000901	alanine transaminase [EC:2.6.1.2]	GO:0008652//cellular amino acid biosynthetic process	GO:0008483//transaminase activity;GO:0048037//cofactor binding;GO:0016846//carbon-sulfur lyase activity	-
Unigene0001013	401	21	1.1842	3	0.2468	gi|307215388|gb|EFN90069.1|	92.4	6e-18	Polypeptide N-acetylgalactosaminyltransferase 3 [Harpegnathos saltator]	sp|O61394|GALT6_CAEEL	69.3	7e-12	Probable N-acetylgalactosaminyltransferase 6 OS=Caenorhabditis elegans GN=gly-6 PE=2 SV=1	--	--	--	--	--	K00710	4e-17	87.8	phu:Phum_PHUM496390	polypeptide N-acetylgalactosaminyltransferase [EC:2.4.1.41]	-	-	-
Unigene0001014	274	10	0.8252	5	0.602	gi|163838692|ref|NP_001106229.1|	53.9	2e-06	Mod(mdg4)-heS00531 [Bombyx mori] >gi|47169616|tpe|CAE54311.1| TPA: Mod(mdg4)-heS00531 [Bombyx mori]	--	--	--	--	--	--	--	--	--	--	--	--	--	--	-	-	-
Unigene0001015	219	7	0.7228	4	0.6025	gi|112984330|ref|NP_001037476.1|	93.6	2e-18	p260 [Bombyx mori] >gi|2058458|gb|AAB53257.1| p260 [Bombyx mori]	--	--	--	--	--	--	--	--	--	K00665	6e-08	57.4	aga:AgaP_AGAP008468	fatty acid synthase, animal type [EC:2.3.1.85]	GO:0008152//metabolic process	GO:0016491//oxidoreductase activity;GO:0016297//acyl-[acyl-carrier-protein] hydrolase activity	-
Unigene0001016	202	6	0.6716	0	0	gi|332024445|gb|EGI64643.1|	118	1e-25	Junctophilin-3 [Acromyrmex echinatior]	sp|Q9ET77|JPH3_MOUSE	77	3e-14	Junctophilin-3 OS=Mus musculus GN=Jph3 PE=1 SV=1	--	--	--	--	--	--	--	--	--	--	-	-	-
Unigene0001017	625	41	1.4833	9	0.475	gi|195113401|ref|XP_002001256.1|	73.6	6e-12	GI22074 [Drosophila mojavensis] >gi|193917850|gb|EDW16717.1| GI22074 [Drosophila mojavensis]	--	--	--	--	--	--	--	--	--	--	--	--	--	--	-	-	-
Unigene0001018	219	8	0.826	1	0.1506	--	--	--	--	--	--	--	--	--	--	--	--	--	--	--	--	--	--	-	-	-
Unigene0001019	303	8	0.597	1	0.1089	gi|189242199|ref|XP_001812244.1|	73.6	3e-12	PREDICTED: similar to protease, reverse transcriptase, ribonuclease H, integrase [Tribolium castaneum]	--	--	--	--	--	--	--	--	--	--	--	--	--	--	GO:0043170;GO:0044238//primary metabolic process	GO:0005488//binding	-
Unigene0001020	202	7	0.7836	1	0.1633	gi|189242199|ref|XP_001812244.1|	85.9	5e-16	PREDICTED: similar to protease, reverse transcriptase, ribonuclease H, integrase [Tribolium castaneum]	sp|P10394|POL4_DROME	55.5	1e-07	Retrovirus-related Pol polyprotein from transposon 412 OS=Drosophila melanogaster GN=POL PE=4 SV=1	YIL082w-a_2	50.8	6e-07	COG2801	Transposase and inactivated derivatives	--	--	--	--	--	GO:0006259//DNA metabolic process	GO:0003676//nucleic acid binding;GO:0003824//catalytic activity	-
Unigene0001021	303	6	0.4478	4	0.4355	--	--	--	--	--	--	--	--	--	--	--	--	--	--	--	--	--	--	-	-	-
Unigene0001022	327	12	0.8298	1	0.1009	gi|157118395|ref|XP_001659094.1|	126	3e-28	rab6-interacting protein 2/elks/erc/cast [Aedes aegypti] >gi|108875749|gb|EAT39974.1| rab6-interacting protein 2/elks/erc/cast [Aedes aegypti]	sp|Q811U3|RB6I2_RAT	60.5	3e-09	ELKS/Rab6-interacting/CAST family member 1 OS=Rattus norvegicus GN=Erc1 PE=1 SV=1	--	--	--	--	--	--	--	--	--	--	-	-	-
Unigene0001023	299	7	0.5294	4	0.4413	gi|281362998|ref|NP_001097241.2|	185	6e-46	bruchpilot, isoform G [Drosophila melanogaster] >gi|272432410|gb|ABV53738.2| bruchpilot, isoform G [Drosophila melanogaster]	sp|Q8IUD2|RB6I2_HUMAN	74.7	2e-13	ELKS/Rab6-interacting/CAST family member 1 OS=Homo sapiens GN=ERC1 PE=1 SV=1	--	--	--	--	--	--	--	--	--	--	GO:0007269//neurotransmitter secretion;GO:0050804//regulation of synaptic transmission;GO:0007626//locomotory behavior	-	GO:0044456//synapse part;GO:0016020//membrane
Unigene0001024	222	5	0.5093	0	0	--	--	--	--	--	--	--	--	--	--	--	--	--	--	--	--	--	--	-	-	-
Unigene0001025	265	13	1.1093	2	0.249	gi|195445073|ref|XP_002070160.1|	72.8	5e-12	GK11179 [Drosophila willistoni] >gi|194166245|gb|EDW81146.1| GK11179 [Drosophila willistoni]	--	--	--	--	--	--	--	--	--	--	--	--	--	--	-	-	-
Unigene0001026	455	17	0.8448	7	0.5075	gi|307200226|gb|EFN80520.1|	167	1e-40	Multiple epidermal growth factor-like domains 8 [Harpegnathos saltator]	sp|Q9QYP0|MEGF8_RAT	90.5	4e-18	Multiple epidermal growth factor-like domains protein 8 OS=Rattus norvegicus GN=Megf8 PE=2 SV=2	--	--	--	--	--	--	--	--	--	--	-	-	-
Unigene0001027	262	8	0.6904	1	0.1259	--	--	--	--	--	--	--	--	--	--	--	--	--	--	--	--	--	--	-	-	-
Unigene0001028	273	14	1.1596	2	0.2417	--	--	--	--	--	--	--	--	--	--	--	--	--	--	--	--	--	--	-	-	-
Unigene0001029	376	13	0.7818	2	0.1755	gi|198450239|ref|XP_001357895.2|	53.1	4e-06	GA14935 [Drosophila pseudoobscura pseudoobscura] >gi|198130950|gb|EAL27031.2| GA14935 [Drosophila pseudoobscura pseudoobscura]	sp|Q9VB11|UNC80_DROME	49.3	7e-06	Protein unc-80 homolog OS=Drosophila melanogaster GN=CG18437 PE=2 SV=4	--	--	--	--	--	--	--	--	--	--	-	-	-
Unigene0001030	288	12	0.9422	3	0.3436	gi|195444489|ref|XP_002069890.1|	85.5	7e-16	GK11761 [Drosophila willistoni] >gi|194165975|gb|EDW80876.1| GK11761 [Drosophila willistoni]	sp|Q9VB11|UNC80_DROME	80.9	2e-15	Protein unc-80 homolog OS=Drosophila melanogaster GN=CG18437 PE=2 SV=4	--	--	--	--	--	--	--	--	--	--	-	-	-
Unigene0001031	201	7	0.7875	1	0.1641	--	--	--	--	--	--	--	--	--	--	--	--	--	--	--	--	--	--	-	-	-
Unigene0001032	251	6	0.5405	2	0.2628	--	--	--	--	--	--	--	--	--	--	--	--	--	--	--	--	--	--	-	-	-
Unigene0001033	436	13	0.6742	4	0.3026	gi|189181682|ref|NP_001121192.1|	101	1e-20	cytochrome P450 CYP339A1 [Bombyx mori] >gi|186972164|gb|ACC99358.1| CYP339A1 [Bombyx mori]	--	--	--	--	--	--	--	--	--	--	--	--	--	--	-	-	-
Unigene0001034	233	8	0.7764	2	0.2832	--	--	--	--	--	--	--	--	--	--	--	--	--	--	--	--	--	--	-	-	-
Unigene0001035	266	7	0.595	1	0.124	gi|46849409|dbj|BAD17914.1|	136	3e-31	phosphoglycerate kinase [Amia calva]	sp|Q6BLA0|PGK_DEBHA	158	9e-39	Phosphoglycerate kinase OS=Debaryomyces hansenii (strain ATCC 36239 / CBS 767 / JCM 1990 / NBRC 0083 / IGC 2968) GN=PGK1 PE=3 SV=1	YCR012w	145	2e-35	COG0126	3-phosphoglycerate kinase	K00927	5e-31	134	ecb:100036552	phosphoglycerate kinase [EC:2.7.2.3]	GO:0006796//phosphate-containing compound metabolic process;GO:0006007//glucose catabolic process	GO:0016301//kinase activity;GO:0032559	GO:0044424//intracellular part
Unigene0001036	251	11	0.991	5	0.6571	--	--	--	--	--	--	--	--	--	--	--	--	--	--	--	--	--	--	-	-	-
Unigene0001037	268	7	0.5906	3	0.3693	--	--	--	--	--	--	--	--	--	--	--	--	--	--	--	--	--	--	-	-	-
Unigene0001038	359	12	0.7558	1	0.0919	--	--	--	--	--	--	--	--	--	--	--	--	--	--	--	--	--	--	-	-	-
Unigene0001039	898	44	1.1079	9	0.3306	--	--	--	--	--	--	--	--	--	--	--	--	--	--	--	--	--	--	-	-	-
Unigene0001040	202	5	0.5597	2	0.3266	--	--	--	--	--	--	--	--	--	--	--	--	--	--	--	--	--	--	-	-	-
Unigene0001041	339	1	0.0667	0	0	gi|189240756|ref|XP_968999.2|	92.8	4e-18	PREDICTED: similar to zinc knuckle domain protein [Tribolium castaneum]	--	--	--	--	--	--	--	--	--	--	--	--	--	--	GO:0006259//DNA metabolic process	GO:0046872//metal ion binding;GO:0003676//nucleic acid binding	-
Unigene0001042	212	6	0.64	5	0.778	gi|189242082|ref|XP_001809963.1|	60.5	2e-08	PREDICTED: similar to BEL12_AG transposon polyprotein [Tribolium castaneum]	--	--	--	--	--	--	--	--	--	--	--	--	--	--	-	GO:0003676//nucleic acid binding	-
Unigene0001043	329	9	0.6186	3	0.3008	--	--	--	--	--	--	--	--	--	--	--	--	--	--	--	--	--	--	-	-	-
Unigene0001044	254	8	0.7122	4	0.5195	--	--	--	--	--	--	--	--	--	--	--	--	--	--	--	--	--	--	-	-	-
Unigene0001045	256	7	0.6183	1	0.1289	gi|91093511|ref|XP_969369.1|	75.5	7e-13	PREDICTED: similar to Solute carrier family 35 member F1 [Tribolium castaneum]	--	--	--	--	--	--	--	--	--	--	--	--	--	--	-	-	-
Unigene0001046	332	11	0.7492	1	0.0994	gi|298204365|gb|ADI61831.1|	129	3e-29	endonuclease-reverse transcriptase [Bombyx mori]	--	--	--	--	--	--	--	--	--	--	--	--	--	--	-	GO:0003824//catalytic activity	-
Unigene0001047	325	15	1.0436	1	0.1015	--	--	--	--	--	--	--	--	--	--	--	--	--	--	--	--	--	--	-	-	-
Unigene0001048	384	25	1.4721	1	0.0859	gi|195399111|ref|XP_002058164.1|	53.5	3e-06	GJ15642 [Drosophila virilis] >gi|194150588|gb|EDW66272.1| GJ15642 [Drosophila virilis]	--	--	--	--	--	--	--	--	--	K10595	9e-07	53.5	dvi:Dvir_GJ15642	E3 ubiquitin-protein ligase HERC2 [EC:6.3.2.19]	-	-	-
Unigene0001049	512	13	0.5741	4	0.2577	gi|357617728|gb|EHJ70961.1|	265	7e-70	bmp-induced factor [Danaus plexippus]	sp|P98088|MUC5A_HUMAN	65.1	2e-10	Mucin-5AC (Fragments) OS=Homo sapiens GN=MUC5AC PE=1 SV=3	DR2133	57.4	1e-08	COG4372	Uncharacterized protein conserved in bacteria with the myosin-like domain	--	--	--	--	--	GO:0048812//neuron projection morphogenesis;GO:0007420//brain development	-	-
Unigene0001050	268	8	0.675	2	0.2462	gi|20177025|gb|AAM12274.1|	75.1	9e-13	GM07634p [Drosophila melanogaster]	sp|P10394|POL4_DROME	75.1	1e-13	Retrovirus-related Pol polyprotein from transposon 412 OS=Drosophila melanogaster GN=POL PE=4 SV=1	YIL082w-a_2	53.1	1e-07	COG2801	Transposase and inactivated derivatives	--	--	--	--	--	GO:0043170;GO:0044238//primary metabolic process	GO:0003676//nucleic acid binding	-
Unigene0001051	229	6	0.5924	2	0.2881	gi|357628974|gb|EHJ78048.1|	103	2e-21	polyprotein [Danaus plexippus]	sp|Q8NFJ9|BBS1_HUMAN	55.8	8e-08	Bardet-Biedl syndrome 1 protein OS=Homo sapiens GN=BBS1 PE=1 SV=1	--	--	--	--	--	K01277	3e-08	58.5	aml:100484390	dipeptidyl-peptidase III [EC:3.4.14.4]	GO:0042461//photoreceptor cell development;GO:0007010//cytoskeleton organization;GO:0040007//growth;GO:0032401//establishment of melanosome localization;GO:0009855//determination of bilateral symmetry;GO:0019953//sexual reproduction;GO:0031175//neuron projection development;GO:0007635//chemosensory behavior;GO:0021543//pallium development;GO:0002009//morphogenesis of an epithelium;GO:0006629//lip…	-	GO:0005929//cilium
Unigene0001052	341	26	1.7241	2	0.1935	--	--	--	--	--	--	--	--	--	--	--	--	--	--	--	--	--	--	-	-	-
Unigene0001053	229	8	0.7899	1	0.1441	--	--	--	--	--	--	--	--	--	--	--	--	--	--	--	--	--	--	-	-	-
Unigene0001054	255	6	0.532	2	0.2587	--	--	--	--	--	--	--	--	--	--	--	--	--	--	--	--	--	--	-	-	-
Unigene0001055	265	9	0.7679	1	0.1245	gi|357606437|gb|EHJ65061.1|	84.3	1e-15	putative Establishment of cohesion 1-like protein 2 [Danaus plexippus]	--	--	--	--	--	--	--	--	--	--	--	--	--	--	-	-	-
Unigene0001056	248	2	0.1824	1	0.133	gi|357610826|gb|EHJ67166.1|	87.8	1e-16	hypothetical protein KGM_12969 [Danaus plexippus]	--	--	--	--	--	--	--	--	--	--	--	--	--	--	-	-	-
Unigene0001057	258	7	0.6135	1	0.1279	--	--	--	--	--	--	--	--	--	--	--	--	--	--	--	--	--	--	-	-	-
Unigene0001058	262	9	0.7767	4	0.5036	gi|194900262|ref|XP_001979676.1|	83.2	3e-15	GG22759 [Drosophila erecta] >gi|190651379|gb|EDV48634.1| GG22759 [Drosophila erecta]	sp|P83373|MDHM_FRAAN	73.9	3e-13	Malate dehydrogenase, mitochondrial OS=Fragaria ananassa GN=MMDHI PE=1 SV=1	YDL078c	59.3	2e-09	COG0039	Malate/lactate dehydrogenases	K00026	1e-15	83.2	der:Dere_GG22759	malate dehydrogenase [EC:1.1.1.37]	GO:0043648//dicarboxylic acid metabolic process;GO:0005975//carbohydrate metabolic process	GO:0016615//malate dehydrogenase activity	-
Unigene0001059	235	5	0.4811	0	0	--	--	--	--	--	--	--	--	--	--	--	--	--	--	--	--	--	--	-	-	-
Unigene0001060	355	17	1.0828	3	0.2788	--	--	--	--	--	--	--	--	--	--	--	--	--	--	--	--	--	--	-	-	-
Unigene0001061	248	10	0.9118	3	0.399	--	--	--	--	--	--	--	--	--	--	--	--	--	--	--	--	--	--	-	-	-
Unigene0001062	224	9	0.9085	4	0.5891	--	--	--	--	--	--	--	--	--	--	--	--	--	--	--	--	--	--	-	-	-
Unigene0001063	298	9	0.6829	2	0.2214	gi|198450884|ref|XP_002137172.1|	66.6	3e-10	GA26717 [Drosophila pseudoobscura pseudoobscura] >gi|198131236|gb|EDY67730.1| GA26717 [Drosophila pseudoobscura pseudoobscura]	--	--	--	--	--	--	--	--	--	--	--	--	--	--	-	-	-
Unigene0001064	255	7	0.6207	3	0.3881	gi|357619520|gb|EHJ72063.1|	139	5e-32	adenosine deaminase [Danaus plexippus]	sp|Q9NII1|ADAR_DROME	51.2	2e-06	Double-stranded RNA-specific editase Adar OS=Drosophila melanogaster GN=Adar PE=2 SV=2	--	--	--	--	--	K13194	5e-08	57.8	dwi:Dwil_GK25300	double stranded RNA-specific editase B [EC:3.5.-.-]	GO:0010467//gene expression	GO:0016814//hydrolase activity, acting on carbon-nitrogen (but not peptide) bonds, in cyclic amidines;GO:0003723//RNA binding	GO:0044464//cell part
Unigene0001065	252	6	0.5384	2	0.2618	gi|357619520|gb|EHJ72063.1|	65.5	7e-10	adenosine deaminase [Danaus plexippus]	--	--	--	--	--	--	--	--	--	--	--	--	--	--	-	GO:0003723//RNA binding	-
Unigene0001066	390	11	0.6378	8	0.6767	--	--	--	--	--	--	--	--	--	--	--	--	--	--	--	--	--	--	-	-	-
Unigene0001067	266	11	0.9351	0	0	gi|357628504|gb|EHJ77814.1|	60.1	3e-08	hypothetical protein KGM_07888 [Danaus plexippus]	--	--	--	--	--	--	--	--	--	--	--	--	--	--	-	-	-
Unigene0001068	390	16	0.9277	5	0.4229	gi|357617401|gb|EHJ70771.1|	176	4e-43	hypothetical protein KGM_17279 [Danaus plexippus]	--	--	--	--	--	--	--	--	--	--	--	--	--	--	-	-	-
Unigene0001069	236	9	0.8623	1	0.1398	gi|270015675|gb|EFA12123.1|	55.5	7e-07	hypothetical protein TcasGA2_TC002269 [Tribolium castaneum]	--	--	--	--	--	--	--	--	--	--	--	--	--	--	-	-	-
Unigene0001070	486	18	0.8375	9	0.6109	gi|357631250|gb|EHJ78840.1|	204	9e-52	hypothetical protein KGM_10306 [Danaus plexippus]	--	--	--	--	--	--	--	--	--	--	--	--	--	--	-	-	-
Unigene0001071	278	8	0.6507	0	0	--	--	--	--	--	--	--	--	--	--	--	--	--	--	--	--	--	--	-	-	-
Unigene0001072	218	7	0.7261	3	0.454	--	--	--	--	--	--	--	--	--	--	--	--	--	--	--	--	--	--	-	-	-
Unigene0001073	217	4	0.4168	1	0.152	--	--	--	--	--	--	--	--	--	--	--	--	--	--	--	--	--	--	-	-	-
Unigene0001074	608	28	1.0413	13	0.7053	gi|193664541|ref|XP_001945737.1|	277	2e-73	PREDICTED: e3 ubiquitin-protein ligase UHRF1-like isoform 1 [Acyrthosiphon pisum] >gi|328718171|ref|XP_003246410.1| PREDICTED: e3 ubiquitin-protein ligase UHRF1-like isoform 2 [Acyrthosiphon pisum]	sp|Q7TPK1|UHRF1_RAT	266	6e-71	E3 ubiquitin-protein ligase UHRF1 OS=Rattus norvegicus GN=Uhrf1 PE=2 SV=2	DR1533	79	6e-15	COG3440	Predicted restriction endonuclease	K10638	7e-74	277	api:100162095	E3 ubiquitin-protein ligase UHRF1 [EC:6.3.2.19]	GO:0033554//cellular response to stress;GO:0006351//transcription, DNA-dependent	GO:0042393//histone binding;GO:0003676//nucleic acid binding;GO:0046872//metal ion binding;GO:0016874//ligase activity;GO:0000166//nucleotide binding	GO:0043231//intracellular membrane-bounded organelle;GO:0000785//chromatin
Unigene0001075	227	9	0.8965	3	0.436	--	--	--	--	--	--	--	--	--	--	--	--	--	--	--	--	--	--	-	-	-
Unigene0001076	267	10	0.8469	5	0.6177	gi|357614975|gb|EHJ69400.1|	62.8	5e-09	juvenile hormone binding protein [Danaus plexippus]	--	--	--	--	--	--	--	--	--	--	--	--	--	--	-	-	-
Unigene0001077	276	19	1.5566	2	0.239	gi|354490173|ref|XP_003507234.1|	63.2	4e-09	PREDICTED: zinc finger protein 420-like, partial [Cricetulus griseus]	sp|Q811F1|ZBT41_MOUSE	54.7	2e-07	Zinc finger and BTB domain-containing protein 41 OS=Mus musculus GN=Zbtb41 PE=2 SV=4	--	--	--	--	--	--	--	--	--	--	-	-	-
Unigene0001078	245	8	0.7383	1	0.1346	--	--	--	--	--	--	--	--	--	--	--	--	--	--	--	--	--	--	-	-	-
Unigene0001079	449	22	1.1079	3	0.2204	--	--	--	--	--	--	--	--	--	--	--	--	--	--	--	--	--	--	-	-	-
Unigene0001080	219	12	1.239	1	0.1506	--	--	--	--	--	--	--	--	--	--	--	--	--	--	--	--	--	--	-	-	-
Unigene0001081	264	6	0.5139	3	0.3749	--	--	--	--	--	--	--	--	--	--	--	--	--	--	--	--	--	--	-	-	-
Unigene0001082	278	14	1.1387	2	0.2373	gi|195111759|ref|XP_002000445.1|	55.5	7e-07	GI22525 [Drosophila mojavensis] >gi|193917039|gb|EDW15906.1| GI22525 [Drosophila mojavensis]	--	--	--	--	--	--	--	--	--	--	--	--	--	--	-	-	-
Unigene0001083	245	7	0.6461	1	0.1346	--	--	--	--	--	--	--	--	--	--	--	--	--	--	--	--	--	--	-	-	-
Unigene0001084	265	10	0.8533	3	0.3734	gi|198473987|ref|XP_002132604.1|	79	6e-14	GA25805 [Drosophila pseudoobscura pseudoobscura] >gi|198138199|gb|EDY70006.1| GA25805 [Drosophila pseudoobscura pseudoobscura]	--	--	--	--	--	--	--	--	--	--	--	--	--	--	GO:0014706//striated muscle tissue development;GO:0051647//nucleus localization;GO:0006139//nucleobase-containing compound metabolic process;GO:0048870//cell motility;GO:0030036//actin cytoskeleton organization;GO:0050794//regulation of cellular process;GO:0007300//ovarian nurse cell to oocyte transport;GO:0044249//cellular biosynthetic process	GO:0008092//cytoskeletal protein binding	GO:0031674//I band;GO:0005856//cytoskeleton;GO:0012505//endomembrane system;GO:0005887//integral to plasma membrane
Unigene0001085	371	10	0.6095	5	0.4446	--	--	--	--	sp|P79122|PININ_BOVIN	49.3	8e-06	Pinin OS=Bos taurus GN=PNN PE=2 SV=3	--	--	--	--	--	K13165	1e-05	50.1	nvi:100121615	splicing factor, arginine/serine-rich 12	-	-	-
Unigene0001086	246	9	0.8273	4	0.5364	gi|153792307|ref|NP_001093306.1|	94	2e-18	MSL1 protein [Bombyx mori] >gi|147883240|gb|ABQ51914.1| MSL1 protein [Bombyx mori]	--	--	--	--	--	--	--	--	--	--	--	--	--	--	-	-	-
Unigene0001087	236	8	0.7665	4	0.5591	--	--	--	--	--	--	--	--	--	--	--	--	--	--	--	--	--	--	-	-	-
Unigene0001088	510	38	1.6848	11	0.7115	--	--	--	--	--	--	--	--	--	--	--	--	--	--	--	--	--	--	-	-	-
Unigene0001089	460	27	1.3272	3	0.2151	gi|327284405|ref|XP_003226928.1|	52	8e-06	PREDICTED: arginine/serine-rich coiled-coil protein 2-like [Anolis carolinensis]	--	--	--	--	--	--	--	--	--	K10631	9e-06	50.4	dre:324197	E3 ubiquitin-protein ligase Topors [EC:6.3.2.19]	-	-	-
Unigene0001090	298	11	0.8347	3	0.3321	gi|326433642|gb|EGD79212.1|	48.1	4e-07	hypothetical protein PTSG_12961 [Salpingoeca sp. ATCC 50818]	--	--	--	--	--	--	--	--	--	--	--	--	--	--	-	-	-
Unigene0001091	373	10	0.6062	6	0.5306	--	--	--	--	--	--	--	--	--	--	--	--	--	--	--	--	--	--	-	-	-
Unigene0001092	274	22	1.8155	7	0.8427	gi|156550468|ref|XP_001601258.1|	62.8	5e-09	PREDICTED: spatacsin-like [Nasonia vitripennis]	--	--	--	--	--	--	--	--	--	--	--	--	--	--	-	-	-
Unigene0001093	206	1	0.1098	0	0	--	--	--	--	--	--	--	--	--	--	--	--	--	--	--	--	--	--	-	-	-
Unigene0001094	245	8	0.7383	0	0	--	--	--	--	--	--	--	--	--	--	--	--	--	--	--	--	--	--	-	-	-
Unigene0001095	465	17	0.8267	7	0.4966	--	--	--	--	--	--	--	--	--	--	--	--	--	--	--	--	--	--	-	-	-
Unigene0001096	203	5	0.5569	2	0.325	--	--	--	--	--	--	--	--	--	--	--	--	--	--	--	--	--	--	-	-	-
Unigene0001097	225	8	0.804	2	0.2932	--	--	--	--	--	--	--	--	--	--	--	--	--	--	--	--	--	--	-	-	-
Unigene0001098	222	15	1.5278	1	0.1486	--	--	--	--	--	--	--	--	--	--	--	--	--	--	--	--	--	--	-	-	-
Unigene0001099	349	17	1.1014	2	0.189	gi|195038331|ref|XP_001990613.1|	145	5e-34	GH19449 [Drosophila grimshawi] >gi|193894809|gb|EDV93675.1| GH19449 [Drosophila grimshawi]	sp|P97526|NF1_RAT	83.2	5e-16	Neurofibromin OS=Rattus norvegicus GN=Nf1 PE=1 SV=1	--	--	--	--	--	K08052	2e-34	145	dgr:Dgri_GH19449	neurofibromin 1	GO:0007613//memory;GO:0035264//multicellular organism growth;GO:0010259//multicellular organismal aging;GO:0007626//locomotory behavior;GO:0019935//cyclic-nucleotide-mediated signaling;GO:0051056//regulation of small GTPase mediated signal transduction;GO:0008306//associative learning;GO:0042065;GO:0006950//response to stress	GO:0005083//small GTPase regulator activity;GO:0008047//enzyme activator activity	GO:0044464//cell part
Unigene0001100	455	19	0.9442	8	0.58	gi|170028154|ref|XP_001841961.1|	236	3e-61	steroid receptor-interacting snf2 domain protein [Culex quinquefasciatus] >gi|167871786|gb|EDS35169.1| steroid receptor-interacting snf2 domain protein [Culex quinquefasciatus]	sp|A4IHD2|ARIP4_XENTR	196	6e-50	Helicase ARIP4 OS=Xenopus tropicalis GN=rad54l2 PE=2 SV=1	SPAC15A10.03c	81.3	6e-16	COG0553	Superfamily II DNA/RNA helicases, SNF2 family	K10876	1e-61	236	cqu:CpipJ_CPIJ000196	RAD54-like protein 2 [EC:3.6.4.12]	GO:0030001//metal ion transport	GO:0004871//signal transducer activity;GO:0003676//nucleic acid binding;GO:0017111//nucleoside-triphosphatase activity;GO:0005261//cation channel activity;GO:0032559	GO:0044464//cell part
Unigene0001101	378	16	0.9571	6	0.5236	--	--	--	--	--	--	--	--	--	--	--	--	--	--	--	--	--	--	-	-	-
Unigene0001102	232	8	0.7797	2	0.2844	--	--	--	--	--	--	--	--	--	--	--	--	--	--	--	--	--	--	-	-	-
Unigene0001103	207	7	0.7646	3	0.4781	gi|357608226|gb|EHJ65883.1|	52	8e-06	hypothetical protein KGM_11066 [Danaus plexippus]	--	--	--	--	--	--	--	--	--	--	--	--	--	--	-	-	-
Unigene0001104	442	16	0.8185	4	0.2985	gi|281364046|ref|NP_001163258.1|	202	4e-51	jitterbug, isoform I [Drosophila melanogaster] >gi|272432646|gb|ACZ94530.1| jitterbug, isoform I [Drosophila melanogaster]	sp|Q14315|FLNC_HUMAN	77	4e-14	Filamin-C OS=Homo sapiens GN=FLNC PE=1 SV=3	--	--	--	--	--	K04437	1e-51	202	dmo:Dmoj_GI19230	filamin	GO:0009605//response to external stimulus	GO:0008092//cytoskeletal protein binding	-
Unigene0001105	208	4	0.4348	0	0	gi|307183761|gb|EFN70435.1|	70.1	3e-11	5'-nucleotidase [Camponotus floridanus]	sp|P50635|APY_AEDAE	66.2	6e-11	Apyrase OS=Aedes aegypti GN=APY PE=1 SV=2	--	--	--	--	--	--	--	--	--	--	-	GO:0005488//binding;GO:0016787//hydrolase activity	-
Unigene0001106	212	6	0.64	0	0	--	--	--	--	--	--	--	--	--	--	--	--	--	--	--	--	--	--	-	-	-
Unigene0001107	298	7	0.5311	1	0.1107	--	--	--	--	--	--	--	--	--	--	--	--	--	--	--	--	--	--	-	-	-
Unigene0001108	507	37	1.6502	2	0.1301	gi|189242082|ref|XP_001809963.1|	193	3e-48	PREDICTED: similar to BEL12_AG transposon polyprotein [Tribolium castaneum]	--	--	--	--	--	--	--	--	--	--	--	--	--	--	GO:0043170;GO:0044238//primary metabolic process	GO:0003676//nucleic acid binding	-
Unigene0001109	268	12	1.0125	1	0.1231	--	--	--	--	--	--	--	--	--	--	--	--	--	--	--	--	--	--	-	-	-
Unigene0001110	234	8	0.7731	1	0.141	--	--	--	--	--	--	--	--	--	--	--	--	--	--	--	--	--	--	-	-	-
Unigene0001111	4560	7	0.0347	0	0	gi|296206155|ref|XP_002750089.1|	108	3e-21	PREDICTED: optineurin isoform 1 [Callithrix jacchus]	sp|Q5RI56|OPTN_DANRE	106	2e-21	Optineurin OS=Danio rerio GN=optn PE=2 SV=2	YLR086w	58.9	8e-08	COG1196	Chromosome segregation ATPases	--	--	--	--	--	-	-	-
Unigene0001112	833	147	3.9903	31	1.2276	gi|141795905|gb|AAI34991.1|	103	7e-21	Si:dkey-56d12.4 protein [Danio rerio]	--	--	--	--	--	--	--	--	--	--	--	--	--	--	-	-	-
Unigene0001113	234	10	0.9663	1	0.141	--	--	--	--	--	--	--	--	--	--	--	--	--	--	--	--	--	--	-	-	-
Unigene0001114	396	24	1.3704	7	0.5831	--	--	--	--	--	--	--	--	--	--	--	--	--	--	--	--	--	--	-	-	-
Unigene0001115	352	17	1.092	10	0.9371	gi|270209763|gb|ACZ64280.1|	182	3e-45	ATP-binding cassette sub-family C member 4 [Trichoplusia ni]	sp|O15439|MRP4_HUMAN	55.8	8e-08	Multidrug resistance-associated protein 4 OS=Homo sapiens GN=ABCC4 PE=1 SV=3	--	--	--	--	--	--	--	--	--	--	GO:0006810//transport;GO:0009207	GO:0017111//nucleoside-triphosphatase activity;GO:0015405;GO:0032559	GO:0031224//intrinsic to membrane
Unigene0001116	264	1	0.0857	0	0	gi|357608401|gb|EHJ65979.1|	137	1e-31	hypothetical protein KGM_03224 [Danaus plexippus]	--	--	--	--	--	--	--	--	--	--	--	--	--	--	-	-	-
Unigene0001117	513	24	1.0579	10	0.643	gi|357624329|gb|EHJ75148.1|	63.2	5e-09	hypothetical protein KGM_21424 [Danaus plexippus]	--	--	--	--	--	--	--	--	--	--	--	--	--	--	-	-	-
Unigene0001118	313	4	0.289	2	0.2108	--	--	--	--	--	--	--	--	--	--	--	--	--	--	--	--	--	--	-	-	-
Unigene0001119	262	12	1.0357	0	0	--	--	--	--	--	--	--	--	--	--	--	--	--	--	--	--	--	--	-	-	-
Unigene0001120	227	15	1.4942	6	0.8719	--	--	--	--	--	--	--	--	--	--	--	--	--	--	--	--	--	--	-	-	-
Unigene0001121	533	33	1.4	7	0.4332	--	--	--	--	--	--	--	--	--	--	--	--	--	--	--	--	--	--	-	-	-
Unigene0001122	221	12	1.2278	2	0.2985	gi|340722825|ref|XP_003399801.1|	133	3e-30	PREDICTED: ankyrin repeat domain-containing protein 50-like [Bombus terrestris]	sp|Q9ULJ7|ANR50_HUMAN	118	1e-26	Ankyrin repeat domain-containing protein 50 OS=Homo sapiens GN=ANKRD50 PE=1 SV=4	all2748	57	8e-09	COG0666	FOG: Ankyrin repeat	--	--	--	--	--	-	-	-
Unigene0001123	620	25	0.9118	4	0.2128	gi|123390300|ref|XP_001299861.1|	60.8	4e-08	linker histone H1 and H5 family protein [Trichomonas vaginalis G3] >gi|121880797|gb|EAX86931.1| linker histone H1 and H5 family protein [Trichomonas vaginalis G3]	sp|P14873|MAP1B_MOUSE	54.7	5e-07	Microtubule-associated protein 1B OS=Mus musculus GN=Map1b PE=1 SV=2	--	--	--	--	--	--	--	--	--	--	-	-	-
Unigene0001124	365	20	1.239	6	0.5423	gi|189234831|ref|XP_971076.2|	61.6	1e-08	PREDICTED: similar to Transposable element P transposase (P-element transposase) [Tribolium castaneum]	--	--	--	--	--	--	--	--	--	--	--	--	--	--	-	-	-
Unigene0001125	212	12	1.2799	1	0.1556	--	--	--	--	--	--	--	--	--	--	--	--	--	--	--	--	--	--	-	-	-
Unigene0001126	210	12	1.2921	2	0.3142	--	--	--	--	--	--	--	--	--	--	--	--	--	--	--	--	--	--	-	-	-
Unigene0001127	395	18	1.0304	1	0.0835	gi|332031339|gb|EGI70852.1|	150	2e-35	Dynein heavy chain 3, axonemal [Acromyrmex echinatior]	sp|Q8TD57|DYH3_HUMAN	138	1e-32	Dynein heavy chain 3, axonemal OS=Homo sapiens GN=DNAH3 PE=2 SV=1	--	--	--	--	--	K10408	9e-36	149	tca:657902	dynein heavy chain, axonemal	GO:0009207;GO:0007017//microtubule-based process	GO:0003774//motor activity;GO:0032559	GO:0005875//microtubule associated complex
Unigene0001128	262	13	1.122	4	0.5036	--	--	--	--	--	--	--	--	--	--	--	--	--	--	--	--	--	--	-	-	-
Unigene0001129	385	16	0.9397	10	0.8568	--	--	--	--	--	--	--	--	--	--	--	--	--	--	--	--	--	--	-	-	-
Unigene0001130	241	11	1.0321	2	0.2738	--	--	--	--	--	--	--	--	--	--	--	--	--	--	--	--	--	--	-	-	-
Unigene0001131	314	9	0.6481	0	0	--	--	--	--	--	--	--	--	--	--	--	--	--	--	--	--	--	--	-	-	-
Unigene0001132	325	20	1.3915	6	0.609	gi|347969666|ref|XP_319545.5|	112	5e-24	AGAP003317-PA [Anopheles gambiae str. PEST] >gi|333469675|gb|EAA14618.5| AGAP003317-PA [Anopheles gambiae str. PEST]	--	--	--	--	--	--	--	--	--	--	--	--	--	--	-	-	-
Unigene0001133	259	12	1.0476	2	0.2547	--	--	--	--	--	--	--	--	--	--	--	--	--	--	--	--	--	--	-	-	-
Unigene0001134	260	17	1.4785	2	0.2537	--	--	--	--	--	--	--	--	--	--	--	--	--	--	--	--	--	--	-	-	-
Unigene0001135	413	20	1.095	0	0	--	--	--	--	--	--	--	--	--	--	--	--	--	--	--	--	--	--	-	-	-
Unigene0001136	493	32	1.4677	6	0.4015	--	--	--	--	--	--	--	--	--	--	--	--	--	--	--	--	--	--	-	-	-
Unigene0001137	288	12	0.9422	2	0.2291	gi|195394758|ref|XP_002056009.1|	77	2e-13	GJ10458 [Drosophila virilis] >gi|194142718|gb|EDW59121.1| GJ10458 [Drosophila virilis]	--	--	--	--	--	--	--	--	--	--	--	--	--	--	-	-	-
Unigene0001138	266	11	0.9351	7	0.8681	gi|357618851|gb|EHJ71665.1|	68.2	1e-10	hypothetical protein KGM_00543 [Danaus plexippus]	--	--	--	--	--	--	--	--	--	--	--	--	--	--	-	-	-
Unigene0001139	252	14	1.2562	2	0.2618	--	--	--	--	--	--	--	--	--	--	--	--	--	--	--	--	--	--	-	-	-
Unigene0001140	364	19	1.1803	6	0.5437	--	--	--	--	--	--	--	--	--	--	--	--	--	--	--	--	--	--	-	-	-
Unigene0001141	303	18	1.3433	4	0.4355	--	--	--	--	--	--	--	--	--	--	--	--	--	--	--	--	--	--	-	-	-
Unigene0001142	379	17	1.0142	8	0.6963	gi|357606437|gb|EHJ65061.1|	186	2e-46	putative Establishment of cohesion 1-like protein 2 [Danaus plexippus]	--	--	--	--	--	--	--	--	--	--	--	--	--	--	-	-	-
Unigene0001143	548	26	1.0728	13	0.7825	gi|357622389|gb|EHJ73890.1|	229	5e-59	sugar transporter [Danaus plexippus]	sp|P58354|GTR8_BOVIN	68.6	2e-11	Solute carrier family 2, facilitated glucose transporter member 8 OS=Bos taurus GN=SLC2A8 PE=2 SV=2	Z2503	48.5	7e-06	COG0477	Permeases of the major facilitator superfamily	--	--	--	--	--	-	-	-
Unigene0001144	204	5	0.5542	1	0.1617	--	--	--	--	--	--	--	--	--	--	--	--	--	--	--	--	--	--	-	-	-
Unigene0001145	338	17	1.1373	7	0.6832	gi|357609939|gb|EHJ66751.1|	121	8e-27	hypothetical protein KGM_16736 [Danaus plexippus]	--	--	--	--	--	--	--	--	--	--	--	--	--	--	-	-	-
Unigene0001146	202	1	0.1119	0	0	--	--	--	--	--	--	--	--	--	--	--	--	--	--	--	--	--	--	-	-	-
Unigene0001147	210	8	0.8614	7	1.0996	--	--	--	--	--	--	--	--	--	--	--	--	--	--	--	--	--	--	-	-	-
Unigene0001148	231	11	1.0768	2	0.2856	--	--	--	--	--	--	--	--	--	--	--	--	--	--	--	--	--	--	-	-	-
Unigene0001149	245	0	0	0	0	--	--	--	--	--	--	--	--	--	--	--	--	--	--	--	--	--	--	-	-	-
Unigene0001150	221	6	0.6139	2	0.2985	--	--	--	--	--	--	--	--	--	--	--	--	--	--	--	--	--	--	-	-	-
Unigene0001151	313	14	1.0114	3	0.3162	--	--	--	--	--	--	--	--	--	--	--	--	--	--	--	--	--	--	-	-	-
Unigene0001152	291	17	1.321	5	0.5668	--	--	--	--	--	--	--	--	--	--	--	--	--	--	--	--	--	--	-	-	-
Unigene0001153	353	19	1.2171	4	0.3738	--	--	--	--	--	--	--	--	--	--	--	--	--	--	--	--	--	--	-	-	-
Unigene0001154	331	16	1.093	3	0.299	gi|357618275|gb|EHJ71317.1|	126	3e-28	hypothetical protein KGM_07282 [Danaus plexippus]	--	--	--	--	--	--	--	--	--	--	--	--	--	--	-	-	-
Unigene0001155	308	21	1.5417	2	0.2142	gi|77403694|dbj|BAE46429.1|	88.2	1e-16	ORF2-encoded protein [Danio rerio]	--	--	--	--	--	--	--	--	--	--	--	--	--	--	-	-	-
Unigene0001156	211	6	0.643	3	0.469	gi|357609511|gb|EHJ66491.1|	135	4e-31	GATA transcription factor GATAc [Danaus plexippus]	sp|Q91678|GAT6A_XENLA	80.5	3e-15	GATA-binding factor 6-A OS=Xenopus laevis GN=gata6-a PE=2 SV=1	SPAC23E2.01	55.8	2e-08	COG5641	GATA Zn-finger-containing transcription factor	--	--	--	--	--	-	-	-
Unigene0001157	524	30	1.2946	12	0.7554	gi|357628346|gb|EHJ77714.1|	61.6	2e-08	hypothetical protein KGM_10034 [Danaus plexippus]	--	--	--	--	--	--	--	--	--	--	--	--	--	--	-	-	-
Unigene0001158	202	8	0.8955	2	0.3266	--	--	--	--	--	--	--	--	--	--	--	--	--	--	--	--	--	--	-	-	-
Unigene0001159	253	14	1.2512	10	1.3039	gi|345481698|ref|XP_003424434.1|	122	4e-27	PREDICTED: RNA exonuclease 1 homolog [Nasonia vitripennis]	sp|Q7TT28|REXO1_MOUSE	112	6e-25	RNA exonuclease 1 homolog OS=Mus musculus GN=Rexo1 PE=1 SV=1	YGR276c	76.3	1e-14	COG0847	DNA polymerase III, epsilon subunit and related 3'-5' exonucleases	K14570	5e-25	114	xtr:100036702	RNA exonuclease 1 [EC:3.1.-.-]	-	-	-
Unigene0001160	506	23	1.0278	10	0.6519	--	--	--	--	--	--	--	--	--	--	--	--	--	--	--	--	--	--	-	-	-
Unigene0001161	218	15	1.5559	7	1.0592	--	--	--	--	--	--	--	--	--	--	--	--	--	--	--	--	--	--	-	-	-
Unigene0001162	233	12	1.1646	3	0.4247	--	--	--	--	--	--	--	--	--	--	--	--	--	--	--	--	--	--	-	-	-
Unigene0001163	328	15	1.0341	12	1.2069	gi|157117235|ref|XP_001653001.1|	174	1e-42	beta-1,4-galactosyltransferase [Aedes aegypti] >gi|108876145|gb|EAT40370.1| beta-1,4-galactosyltransferase [Aedes aegypti]	sp|Q8R087|B4GT7_MOUSE	150	2e-36	Beta-1,4-galactosyltransferase 7 OS=Mus musculus GN=B4galt7 PE=2 SV=1	--	--	--	--	--	K00733	3e-43	174	aag:AaeL_AAEL007895	xylosylprotein 4-beta-galactosyltransferase [EC:2.4.1.133]	-	-	-
Unigene0001164	524	33	1.424	9	0.5666	gi|194743432|ref|XP_001954204.1|	61.6	2e-08	GF16864 [Drosophila ananassae] >gi|190627241|gb|EDV42765.1| GF16864 [Drosophila ananassae]	sp|Q9VGP1|ZFY26_DROME	53.1	1e-06	Zinc finger FYVE domain-containing protein 26 homolog OS=Drosophila melanogaster GN=CG5270 PE=1 SV=3	--	--	--	--	--	--	--	--	--	--	-	-	-
Unigene0001165	349	12	0.7775	6	0.5671	--	--	--	--	--	--	--	--	--	--	--	--	--	--	--	--	--	--	-	-	-
Unigene0001166	326	17	1.1791	5	0.5059	gi|221119676|ref|XP_002155414.1|	72.8	5e-12	PREDICTED: similar to ORF2-encoded protein, partial [Hydra magnipapillata]	--	--	--	--	--	--	--	--	--	--	--	--	--	--	-	-	-
Unigene0001167	316	15	1.0733	4	0.4176	--	--	--	--	--	--	--	--	--	--	--	--	--	--	--	--	--	--	-	-	-
Unigene0001168	318	15	1.0666	8	0.8299	--	--	--	--	--	--	--	--	--	--	--	--	--	--	--	--	--	--	-	-	-
Unigene0001169	279	12	0.9725	3	0.3547	--	--	--	--	--	--	--	--	--	--	--	--	--	--	--	--	--	--	-	-	-
Unigene0001170	227	13	1.2949	5	0.7266	--	--	--	--	--	--	--	--	--	--	--	--	--	--	--	--	--	--	-	-	-
Unigene0001171	217	11	1.1462	2	0.304	--	--	--	--	--	--	--	--	--	--	--	--	--	--	--	--	--	--	-	-	-
Unigene0001172	343	18	1.1866	2	0.1923	--	--	--	--	--	--	--	--	--	--	--	--	--	--	--	--	--	--	-	-	-
Unigene0001173	472	24	1.1498	14	0.9784	--	--	--	--	--	--	--	--	--	--	--	--	--	--	--	--	--	--	-	-	-
Unigene0001174	264	13	1.1135	6	0.7497	gi|357607333|gb|EHJ65455.1|	88.2	1e-16	putative arylalkylamine N-acetyltransferase [Danaus plexippus]	--	--	--	--	--	--	--	--	--	--	--	--	--	--	-	-	-
Unigene0001175	261	15	1.2995	6	0.7583	--	--	--	--	--	--	--	--	--	--	--	--	--	--	--	--	--	--	-	-	-
Unigene0001176	277	17	1.3877	3	0.3573	gi|307180845|gb|EFN68683.1|	137	2e-31	FH1/FH2 domain-containing protein 3 [Camponotus floridanus]	sp|Q76LL6|FHOD3_MOUSE	117	3e-26	FH1/FH2 domain-containing protein 3 OS=Mus musculus GN=Fhod3 PE=2 SV=1	--	--	--	--	--	--	--	--	--	--	-	-	-
Unigene0001177	331	19	1.298	2	0.1993	--	--	--	--	--	--	--	--	--	--	--	--	--	--	--	--	--	--	-	-	-
Unigene0001178	296	15	1.1459	3	0.3343	gi|357617824|gb|EHJ71013.1|	154	9e-37	frazzled [Danaus plexippus]	sp|Q90610|NEO1_CHICK	73.6	4e-13	Neogenin (Fragment) OS=Gallus gallus PE=2 SV=1	--	--	--	--	--	--	--	--	--	--	-	-	-
Unigene0001179	381	17	1.0089	8	0.6927	gi|340383577|ref|XP_003390293.1|	53.5	3e-06	PREDICTED: hypothetical protein LOC100639583 [Amphimedon queenslandica]	--	--	--	--	--	--	--	--	--	--	--	--	--	--	-	-	-
Unigene0001180	271	14	1.1681	7	0.8521	--	--	--	--	--	--	--	--	--	--	--	--	--	--	--	--	--	--	-	-	-
Unigene0001181	226	14	1.4007	0	0	gi|357618534|gb|EHJ71479.1|	80.1	3e-14	hypothetical protein KGM_16340 [Danaus plexippus]	--	--	--	--	--	--	--	--	--	--	--	--	--	--	-	-	-
Unigene0001182	216	2	0.2094	0	0	--	--	--	--	--	--	--	--	--	--	--	--	--	--	--	--	--	--	-	-	-
Unigene0001183	211	6	0.643	1	0.1563	--	--	--	--	--	--	--	--	--	--	--	--	--	--	--	--	--	--	-	-	-
Unigene0001184	210	10	1.0768	3	0.4712	gi|198466110|ref|XP_002135104.1|	129	3e-29	GA23867 [Drosophila pseudoobscura pseudoobscura] >gi|198150449|gb|EDY73731.1| GA23867 [Drosophila pseudoobscura pseudoobscura]	sp|Q5MJ12|FXL16_RAT	92.4	8e-19	F-box/LRR-repeat protein 16 OS=Rattus norvegicus GN=Fbxl16 PE=2 SV=1	--	--	--	--	--	K10282	3e-30	131	phu:Phum_PHUM041660	F-box and leucine-rich repeat protein 16	-	-	-
Unigene0001185	738	42	1.2868	9	0.4023	--	--	--	--	--	--	--	--	--	--	--	--	--	--	--	--	--	--	-	-	-
Unigene0001186	283	17	1.3583	6	0.6994	--	--	--	--	--	--	--	--	--	--	--	--	--	--	--	--	--	--	-	-	-
Unigene0001187	410	20	1.103	3	0.2414	--	--	--	--	--	--	--	--	--	--	--	--	--	--	--	--	--	--	-	-	-
Unigene0001188	274	2	0.165	1	0.1204	--	--	--	--	--	--	--	--	--	--	--	--	--	--	--	--	--	--	-	-	-
Unigene0001189	220	12	1.2334	2	0.2999	--	--	--	--	--	--	--	--	--	--	--	--	--	--	--	--	--	--	-	-	-
Unigene0001190	227	15	1.4942	1	0.1453	--	--	--	--	--	--	--	--	--	--	--	--	--	--	--	--	--	--	-	-	-
Unigene0001191	265	19	1.6212	1	0.1245	gi|350420844|ref|XP_003492644.1|	137	1e-31	PREDICTED: calpain-D-like [Bombus impatiens]	sp|P27398|CAND_DROME	120	2e-27	Calpain-D OS=Drosophila melanogaster GN=sol PE=1 SV=2	--	--	--	--	--	K08582	4e-32	137	nvi:100123237	calpain-15 [EC:3.4.22.-]	-	-	-
Unigene0001192	315	13	0.9332	6	0.6283	--	--	--	--	--	--	--	--	--	--	--	--	--	--	--	--	--	--	-	-	-
Unigene0001193	321	18	1.2679	5	0.5138	gi|357607300|gb|EHJ65444.1|	63.9	2e-09	putative DNA-directed RNA polymerase II largest subunit [Danaus plexippus]	--	--	--	--	--	--	--	--	--	--	--	--	--	--	-	-	-
Unigene0001194	224	7	0.7066	1	0.1473	gi|341914372|ref|XP_003403790.1|	88.2	1e-16	PREDICTED: hypothetical protein LOC100653180 [Homo sapiens] >gi|341915910|ref|XP_003403541.1| PREDICTED: hypothetical protein LOC100652901 [Homo sapiens] >gi|34527257|dbj|BAC85354.1| unnamed protein product [Homo sapiens]	--	--	--	--	--	--	--	--	--	--	--	--	--	--	-	-	-
Unigene0001195	312	21	1.5219	3	0.3172	gi|307185222|gb|EFN71349.1|	53.9	2e-06	Histone H1-delta [Camponotus floridanus]	--	--	--	--	--	--	--	--	--	--	--	--	--	--	-	-	-
Unigene0001196	499	28	1.2688	9	0.595	--	--	--	--	--	--	--	--	--	--	--	--	--	--	--	--	--	--	-	-	-
Unigene0001197	305	18	1.3345	4	0.4326	gi|357611445|gb|EHJ67491.1|	91.3	1e-17	hypothetical protein KGM_19955 [Danaus plexippus]	--	--	--	--	--	--	--	--	--	--	--	--	--	--	-	-	-
Unigene0001198	244	9	0.834	5	0.676	--	--	--	--	--	--	--	--	--	--	--	--	--	--	--	--	--	--	-	-	-
Unigene0001199	223	17	1.7238	4	0.5917	--	--	--	--	--	--	--	--	--	--	--	--	--	--	--	--	--	--	-	-	-
Unigene0001200	262	12	1.0357	4	0.5036	gi|213512148|ref|NP_001134061.1|	89	6e-17	Photosystem II 10 kDa polypeptide, chloroplast [Salmo salar] >gi|209730436|gb|ACI66087.1| Photosystem II 10 kDa polypeptide, chloroplast precursor [Salmo salar]	sp|P27202|PSBR_ARATH	171	1e-42	Photosystem II 10 kDa polypeptide, chloroplastic OS=Arabidopsis thaliana GN=PSBR PE=1 SV=1	--	--	--	--	--	--	--	--	--	--	-	-	-
Unigene0001201	474	26	1.2403	10	0.6959	gi|307192904|gb|EFN75932.1|	85.1	9e-16	Zinc finger FYVE domain-containing protein 26 [Harpegnathos saltator]	sp|Q9VGP1|ZFY26_DROME	69.3	1e-11	Zinc finger FYVE domain-containing protein 26 homolog OS=Drosophila melanogaster GN=CG5270 PE=1 SV=3	--	--	--	--	--	--	--	--	--	--	-	-	-
Unigene0001202	262	7	0.6041	1	0.1259	--	--	--	--	--	--	--	--	--	--	--	--	--	--	--	--	--	--	-	-	-
Unigene0001203	495	16	0.7309	2	0.1333	gi|357627136|gb|EHJ76926.1|	87.4	2e-16	Thioredoxin domain containing 12 [Danaus plexippus]	--	--	--	--	--	--	--	--	--	K05360	9e-06	50.8	xtr:100379783	protein-disulfide reductase (glutathione) [EC:1.8.4.2]	-	-	-
Unigene0001204	203	8	0.8911	4	0.65	gi|357615247|gb|EHJ69552.1|	65.5	7e-10	hypothetical protein KGM_05387 [Danaus plexippus]	--	--	--	--	--	--	--	--	--	--	--	--	--	--	-	-	-
Unigene0001205	230	4	0.3932	3	0.4303	--	--	--	--	--	--	--	--	--	--	--	--	--	--	--	--	--	--	-	-	-
Unigene0001206	809	54	1.5093	18	0.734	gi|357620161|gb|EHJ72458.1|	68.6	3e-10	meiotic central spindle [Danaus plexippus]	--	--	--	--	--	--	--	--	--	--	--	--	--	--	-	-	-
Unigene0001207	220	15	1.5417	2	0.2999	--	--	--	--	--	--	--	--	--	--	--	--	--	--	--	--	--	--	-	-	-
Unigene0001208	282	14	1.1226	4	0.4679	gi|2833647|gb|AAC38846.1|	60.8	2e-08	flagelliform silk protein [Nephila clavipes]	sp|Q54GV8|Y8625_DICDI	54.3	2e-07	Uncharacterized transmembrane protein DDB_G0289901 OS=Dictyostelium discoideum GN=DDB_G0289901 PE=4 SV=1	slr1403_2	47.4	7e-06	COG2931	RTX toxins and related Ca2+-binding proteins	--	--	--	--	--	-	-	-
Unigene0001209	301	17	1.2771	8	0.8767	--	--	--	--	--	--	--	--	--	--	--	--	--	--	--	--	--	--	-	-	-
Unigene0001210	352	19	1.2205	2	0.1874	gi|189236831|ref|XP_972993.2|	100	2e-20	PREDICTED: similar to CG33291 CG33291-PA [Tribolium castaneum]	sp|Q6GQW0|BTBDB_MOUSE	67.8	2e-11	Ankyrin repeat and BTB/POZ domain-containing protein BTBD11 OS=Mus musculus GN=Btbd11 PE=2 SV=2	--	--	--	--	--	K10521	5e-21	100	tca:661758	ankyrin repeat and BTB/POZ domain-containing protein 2	-	-	-
Unigene0001211	336	22	1.4805	6	0.5891	gi|357621069|gb|EHJ73037.1|	221	1e-56	Zn finger homeodomain 2 [Danaus plexippus]	sp|P28167|ZFH2_DROME	73.6	4e-13	Zinc finger protein 2 OS=Drosophila melanogaster GN=zfh2 PE=1 SV=2	--	--	--	--	--	K09378	4e-28	124	ame:410304	AT-binding transcription factor 1	-	-	-
Unigene0001212	209	10	1.0819	1	0.1578	--	--	--	--	--	--	--	--	--	--	--	--	--	--	--	--	--	--	-	-	-
Unigene0001213	487	25	1.1608	2	0.1355	gi|357628014|gb|EHJ77493.1|	165	8e-40	hypothetical protein KGM_20007 [Danaus plexippus]	--	--	--	--	--	--	--	--	--	--	--	--	--	--	-	-	-
Unigene0001214	207	12	1.3108	2	0.3187	gi|350418710|ref|XP_003491942.1|	107	1e-22	PREDICTED: peroxisomal N(1)-acetyl-spermine/spermidine oxidase-like [Bombus impatiens]	--	--	--	--	--	--	--	--	--	--	--	--	--	--	-	-	-
Unigene0001215	256	12	1.0599	0	0	--	--	--	--	--	--	--	--	--	--	--	--	--	--	--	--	--	--	-	-	-
Unigene0001216	389	21	1.2207	4	0.3392	--	--	--	--	--	--	--	--	--	--	--	--	--	--	--	--	--	--	-	-	-
Unigene0001217	215	9	0.9465	0	0	gi|357604963|gb|EHJ64400.1|	127	2e-28	transcriptional regulator ATRX [Danaus plexippus]	--	--	--	--	--	--	--	--	--	--	--	--	--	--	-	-	-
Unigene0001218	565	32	1.2807	6	0.3503	--	--	--	--	--	--	--	--	--	--	--	--	--	--	--	--	--	--	-	-	-
Unigene0001219	331	15	1.0247	8	0.7973	gi|91081193|ref|XP_975604.1|	87	2e-16	PREDICTED: similar to mixed lineage kinase [Tribolium castaneum]	--	--	--	--	--	--	--	--	--	K04417	7e-17	87	tca:664510	mitogen-activated protein kinase kinase kinase 9 [EC:2.7.11.25]	-	-	-
Unigene0001220	295	10	0.7665	2	0.2236	--	--	--	--	--	--	--	--	--	--	--	--	--	--	--	--	--	--	-	-	-
Unigene0001221	266	8	0.6801	2	0.248	--	--	--	--	--	--	--	--	--	--	--	--	--	--	--	--	--	--	-	-	-
Unigene0001222	440	26	1.3361	3	0.2249	--	--	--	--	--	--	--	--	--	--	--	--	--	--	--	--	--	--	-	-	-
Unigene0001223	736	44	1.3518	9	0.4034	gi|28569894|dbj|BAC57926.1|	134	6e-37	reverse transcriptase [Bombyx mori]	--	--	--	--	--	--	--	--	--	--	--	--	--	--	-	-	-
Unigene0001224	399	23	1.3034	6	0.4961	gi|307191147|gb|EFN74845.1|	92.4	6e-18	WD repeat-containing protein 65 [Camponotus floridanus]	sp|Q96MR6|WDR65_HUMAN	70.9	2e-12	WD repeat-containing protein 65 OS=Homo sapiens GN=WDR65 PE=1 SV=3	--	--	--	--	--	--	--	--	--	--	-	-	-
Unigene0001225	435	22	1.1436	7	0.5308	--	--	--	--	--	--	--	--	--	--	--	--	--	--	--	--	--	--	-	-	-
Unigene0001226	317	12	0.856	5	0.5203	gi|357611853|gb|EHJ67679.1|	72	7e-12	hypothetical protein KGM_11524 [Danaus plexippus]	--	--	--	--	--	--	--	--	--	--	--	--	--	--	-	-	-
Unigene0001227	201	10	1.125	0	0	gi|357602145|gb|EHJ63286.1|	87	2e-16	putative jumonji domain containing 1B [Danaus plexippus]	--	--	--	--	--	--	--	--	--	--	--	--	--	--	-	-	-
Unigene0001228	280	14	1.1306	11	1.2959	--	--	--	--	--	--	--	--	--	--	--	--	--	--	--	--	--	--	-	-	-
Unigene0001229	219	9	0.9293	1	0.1506	--	--	--	--	--	--	--	--	--	--	--	--	--	--	--	--	--	--	-	-	-
Unigene0001230	371	15	0.9142	2	0.1778	gi|91076474|ref|XP_972312.1|	79.3	5e-14	PREDICTED: similar to toll [Tribolium castaneum] >gi|270002908|gb|EEZ99355.1| toll-7-like protein [Tribolium castaneum]	--	--	--	--	--	--	--	--	--	--	--	--	--	--	-	-	-
Unigene0001231	354	18	1.1498	4	0.3727	--	--	--	--	--	--	--	--	--	--	--	--	--	--	--	--	--	--	-	-	-
Unigene0001232	277	12	0.9796	2	0.2382	--	--	--	--	--	--	--	--	--	--	--	--	--	--	--	--	--	--	-	-	-
Unigene0001233	236	8	0.7665	8	1.1182	--	--	--	--	--	--	--	--	--	--	--	--	--	--	--	--	--	--	-	-	-
Unigene0001234	603	33	1.2375	5	0.2735	gi|170036627|ref|XP_001846164.1|	143	6e-33	Gelsolin [Culex quinquefasciatus] >gi|167879477|gb|EDS42860.1| Gelsolin [Culex quinquefasciatus]	sp|Q27319|GELS_HOMAM	120	6e-27	Gelsolin, cytoplasmic OS=Homarus americanus PE=1 SV=1	--	--	--	--	--	K05768	2e-33	143	cqu:CpipJ_CPIJ004629	gelsolin	-	-	-
Unigene0001235	231	14	1.3704	5	0.714	gi|270209763|gb|ACZ64280.1|	135	7e-31	ATP-binding cassette sub-family C member 4 [Trichoplusia ni]	sp|O15439|MRP4_HUMAN	92.8	6e-19	Multidrug resistance-associated protein 4 OS=Homo sapiens GN=ABCC4 PE=1 SV=3	--	--	--	--	--	K05673	5e-20	97.4	api:100164310	ATP-binding cassette, subfamily C (CFTR/MRP), member 4	-	-	-
Unigene0001236	220	9	0.925	1	0.1499	gi|110826026|gb|ABH01081.1|	147	1e-34	esterase [Spodoptera littoralis]	sp|P35502|ESTF_MYZPE	87.8	2e-17	Esterase FE4 OS=Myzus persicae PE=1 SV=1	CAP0050	73.6	9e-14	COG2272	Carboxylesterase type B	--	--	--	--	--	-	-	-
Unigene0001237	214	11	1.1623	3	0.4624	--	--	--	--	--	--	--	--	--	--	--	--	--	--	--	--	--	--	-	-	-
Unigene0001238	234	2	0.1933	0	0	--	--	--	--	--	--	--	--	--	--	--	--	--	--	--	--	--	--	-	-	-
Unigene0001239	206	9	0.9879	2	0.3203	--	--	--	--	--	--	--	--	--	--	--	--	--	--	--	--	--	--	-	-	-
Unigene0001240	903	50	1.252	11	0.4018	--	--	--	--	sp|O94317|YH5D_SCHPO	52.4	4e-06	Uncharacterized serine-rich protein C215.13 OS=Schizosaccharomyces pombe (strain 972 / ATCC 24843) GN=SPBC215.13 PE=1 SV=1	--	--	--	--	--	--	--	--	--	--	-	-	-
Unigene0001241	211	9	0.9645	0	0	--	--	--	--	--	--	--	--	--	--	--	--	--	--	--	--	--	--	-	-	-
Unigene0001242	300	16	1.206	4	0.4398	gi|357631777|gb|EHJ79246.1|	92	7e-18	hypothetical protein KGM_15658 [Danaus plexippus]	--	--	--	--	--	--	--	--	--	--	--	--	--	--	-	-	-
Unigene0001243	216	11	1.1515	0	0	--	--	--	--	--	--	--	--	--	--	--	--	--	--	--	--	--	--	-	-	-
Unigene0001244	533	16	0.6788	2	0.1238	gi|322782744|gb|EFZ10565.1|	55.1	2e-06	hypothetical protein SINV_07136 [Solenopsis invicta]	--	--	--	--	--	--	--	--	--	--	--	--	--	--	-	-	-
Unigene0001245	212	13	1.3866	4	0.6224	--	--	--	--	--	--	--	--	--	--	--	--	--	--	--	--	--	--	-	-	-
Unigene0001246	295	15	1.1498	2	0.2236	--	--	--	--	--	--	--	--	--	--	--	--	--	--	--	--	--	--	-	-	-
Unigene0001247	212	7	0.7466	3	0.4668	gi|170594471|ref|XP_001901987.1|	61.6	1e-08	Ground-like domain containing protein [Brugia malayi] >gi|158590931|gb|EDP29546.1| Ground-like domain containing protein [Brugia malayi]	sp|Q00725|SGS4_DROME	53.5	4e-07	Salivary glue protein Sgs-4 OS=Drosophila melanogaster GN=Sgs4 PE=2 SV=1	--	--	--	--	--	--	--	--	--	--	-	-	-
Unigene0001248	298	14	1.0623	4	0.4428	gi|156537793|ref|XP_001608054.1|	97.4	2e-19	PREDICTED: alpha-tocopherol transfer protein-like [Nasonia vitripennis]	--	--	--	--	--	--	--	--	--	--	--	--	--	--	-	-	-
Unigene0001249	221	7	0.7162	5	0.7463	--	--	--	--	--	--	--	--	--	--	--	--	--	--	--	--	--	--	-	-	-
Unigene0001250	329	20	1.3746	3	0.3008	gi|293352765|ref|XP_222716.5|	70.1	3e-11	PREDICTED: hemicentin 1 [Rattus norvegicus]	sp|Q8NDA2|HMCN2_HUMAN	66.6	5e-11	Hemicentin-2 OS=Homo sapiens GN=HMCN2 PE=2 SV=2	--	--	--	--	--	--	--	--	--	--	-	-	-
Unigene0001251	470	19	0.9141	5	0.3509	--	--	--	--	--	--	--	--	--	--	--	--	--	--	--	--	--	--	-	-	-
Unigene0001252	293	2	0.1543	5	0.5629	--	--	--	--	--	--	--	--	--	--	--	--	--	--	--	--	--	--	-	-	-
Unigene0001253	257	12	1.0558	3	0.3851	gi|195111150|ref|XP_002000142.1|	125	5e-28	GI10068 [Drosophila mojavensis] >gi|193916736|gb|EDW15603.1| GI10068 [Drosophila mojavensis]	sp|A2AHJ4|BRWD3_MOUSE	111	2e-24	Bromodomain and WD repeat-containing protein 3 OS=Mus musculus GN=Brwd3 PE=2 SV=1	mll2837_3	68.2	4e-12	COG2319	FOG: WD40 repeat	--	--	--	--	--	-	-	-
Unigene0001254	299	16	1.21	3	0.331	gi|357604133|gb|EHJ64058.1|	112	4e-24	sodium/solute symporter [Danaus plexippus]	--	--	--	--	--	--	--	--	--	--	--	--	--	--	-	-	-
Unigene0001255	313	18	1.3004	2	0.2108	gi|357613651|gb|EHJ68634.1|	99.4	4e-20	hypothetical protein KGM_07669 [Danaus plexippus]	--	--	--	--	--	--	--	--	--	--	--	--	--	--	-	-	-
Unigene0001256	293	17	1.3119	0	0	gi|357620945|gb|EHJ72953.1|	52.8	5e-06	hypothetical protein KGM_06509 [Danaus plexippus]	--	--	--	--	--	--	--	--	--	--	--	--	--	--	-	-	-
Unigene0001257	347	19	1.2381	5	0.4753	gi|310893431|gb|ADP37711.1|	226	3e-58	heat shock protein 70 [Helicoverpa armigera]	sp|P41826|HSP72_ANOAL	210	3e-54	Heat shock protein 70 A2 OS=Anopheles albimanus GN=HSP70A2 PE=3 SV=1	SPAC13G7.02c	189	8e-49	COG0443	Molecular chaperone	K03283	3e-56	218	tca:100142517	heat shock 70kDa protein 1/8	-	-	-
Unigene0001258	567	29	1.1565	4	0.2327	--	--	--	--	--	--	--	--	--	--	--	--	--	--	--	--	--	--	-	-	-
Unigene0001259	348	22	1.4295	5	0.474	gi|357613992|gb|EHJ68839.1|	87.4	2e-16	putative lipase [Danaus plexippus]	--	--	--	--	--	--	--	--	--	--	--	--	--	--	-	-	-
Unigene0001260	226	14	1.4007	2	0.2919	gi|357609683|gb|EHJ66571.1|	53.5	3e-06	SV2-like protein 1 [Danaus plexippus]	--	--	--	--	--	--	--	--	--	--	--	--	--	--	-	-	-
Unigene0001261	363	20	1.2458	0	0	--	--	--	--	--	--	--	--	--	--	--	--	--	--	--	--	--	--	-	-	-
Unigene0001262	209	9	0.9737	6	0.947	--	--	--	--	--	--	--	--	--	--	--	--	--	--	--	--	--	--	-	-	-
Unigene0001263	235	10	0.9622	0	0	gi|91094275|ref|XP_970558.1|	85.9	5e-16	PREDICTED: similar to arc CG6741-PB [Tribolium castaneum]	sp|Q9QZR8|PDZD2_RAT	73.2	5e-13	PDZ domain-containing protein 2 OS=Rattus norvegicus GN=Pdzd2 PE=1 SV=1	--	--	--	--	--	--	--	--	--	--	-	-	-
Unigene0001264	223	12	1.2168	1	0.1479	gi|350401390|ref|XP_003486136.1|	130	2e-29	PREDICTED: multiple epidermal growth factor-like domains protein 8-like [Bombus impatiens]	--	--	--	--	--	--	--	--	--	--	--	--	--	--	-	-	-
Unigene0001265	399	0	0	0	0	--	--	--	--	--	--	--	--	--	--	--	--	--	--	--	--	--	--	-	-	-
Unigene0001266	379	17	1.0142	5	0.4352	gi|328879848|gb|AEB54581.1|	243	2e-63	OBP5 [Helicoverpa armigera]	sp|P54195|PBP5_DROME	50.1	5e-06	Pheromone-binding protein-related protein 5 OS=Drosophila melanogaster GN=Pbprp5 PE=2 SV=2	--	--	--	--	--	--	--	--	--	--	-	-	-
Unigene0001267	238	11	1.0451	0	0	gi|91078588|ref|XP_972111.1|	69.3	5e-11	PREDICTED: similar to off-track CG8967-PA [Tribolium castaneum]	sp|B3MH43|PTK7_DROAN	65.1	1e-10	Tyrosine-protein kinase-like otk OS=Drosophila ananassae GN=otk PE=3 SV=1	--	--	--	--	--	K05127	2e-11	69.3	tca:660815	PTK7 protein tyrosine kinase 7 [EC:2.7.10.1]	-	-	-
Unigene0001268	272	12	0.9976	2	0.2426	gi|357609787|gb|EHJ66671.1|	114	1e-24	hypothetical protein KGM_08776 [Danaus plexippus]	--	--	--	--	--	--	--	--	--	--	--	--	--	--	-	-	-
Unigene0001269	525	22	0.9475	3	0.1885	--	--	--	--	--	--	--	--	--	--	--	--	--	--	--	--	--	--	-	-	-
Unigene0001270	206	10	1.0977	1	0.1601	--	--	--	--	--	--	--	--	--	--	--	--	--	--	--	--	--	--	-	-	-
Unigene0001271	446	32	1.6224	9	0.6657	gi|357610930|gb|EHJ67222.1|	137	2e-31	hypothetical protein KGM_20661 [Danaus plexippus]	--	--	--	--	--	--	--	--	--	--	--	--	--	--	-	-	-
Unigene0001272	392	19	1.096	1	0.0842	--	--	--	--	--	--	--	--	--	--	--	--	--	--	--	--	--	--	-	-	-
Unigene0001273	450	21	1.0552	8	0.5864	--	--	--	--	--	--	--	--	--	--	--	--	--	--	--	--	--	--	-	-	-
Unigene0001274	295	17	1.3031	1	0.1118	gi|326671087|ref|XP_002660956.2|	90.5	2e-17	PREDICTED: enzymatic polyprotein-like [Danio rerio]	sp|Q6XKE6|POLG_PVCV2	49.3	8e-06	Genome polyprotein OS=Petunia vein clearing virus (isolate Hohn) PE=3 SV=1	SPAC9.04	48.1	4e-06	COG2801	Transposase and inactivated derivatives	K14572	6e-16	84	xtr:100486293	midasin	-	-	-
Unigene0001275	217	9	0.9378	6	0.9121	--	--	--	--	--	--	--	--	--	--	--	--	--	--	--	--	--	--	-	-	-
Unigene0001276	330	19	1.3019	4	0.3998	gi|357622391|gb|EHJ73892.1|	118	9e-26	HSP70 [Danaus plexippus]	sp|P41827|HSP74_ANOAL	100	4e-21	Heat shock protein 70 B2 OS=Anopheles albimanus GN=HSP70B2 PE=3 SV=1	YAL005c	77	8e-15	COG0443	Molecular chaperone	K03283	6e-26	117	tca:655234	heat shock 70kDa protein 1/8	-	-	-
Unigene0001277	475	22	1.0473	2	0.1389	--	--	--	--	--	--	--	--	--	--	--	--	--	--	--	--	--	--	-	-	-
Unigene0001278	257	15	1.3198	1	0.1284	gi|357610705|gb|EHJ67105.1|	85.1	9e-16	hypothetical protein KGM_11396 [Danaus plexippus]	--	--	--	--	--	--	--	--	--	--	--	--	--	--	-	-	-
Unigene0001279	489	29	1.341	4	0.2698	gi|189236346|ref|XP_975424.2|	202	6e-51	PREDICTED: similar to dynein, axonemal, heavy polypeptide 1 [Tribolium castaneum]	sp|Q9P2D7|DYH1_HUMAN	135	1e-31	Dynein heavy chain 1, axonemal OS=Homo sapiens GN=DNAH1 PE=1 SV=4	--	--	--	--	--	K10408	6e-54	210	phu:Phum_PHUM060630	dynein heavy chain, axonemal	-	-	-
Unigene0001280	308	19	1.3949	3	0.3213	gi|285310534|emb|CBJ25058.1|	53.5	3e-06	Protein CLEC-199, isoform d [Caenorhabditis elegans]	--	--	--	--	--	--	--	--	--	K10955	6e-06	50.8	bta:789571	intestinal mucin-2	-	-	-
Unigene0001281	300	16	1.206	5	0.5498	gi|357617263|gb|EHJ70681.1|	80.9	2e-14	hypothetical protein KGM_02056 [Danaus plexippus]	--	--	--	--	--	--	--	--	--	--	--	--	--	--	-	-	-
Unigene0001282	204	8	0.8867	2	0.3234	--	--	--	--	--	--	--	--	--	--	--	--	--	--	--	--	--	--	-	-	-
Unigene0001283	523	21	0.9079	7	0.4415	--	--	--	--	--	--	--	--	--	--	--	--	--	--	--	--	--	--	-	-	-
Unigene0001284	372	17	1.0333	7	0.6207	gi|189238962|ref|XP_973238.2|	204	1e-51	PREDICTED: similar to AGAP008077-PA [Tribolium castaneum]	sp|Q99M80|PTPRT_MOUSE	105	9e-23	Receptor-type tyrosine-protein phosphatase T OS=Mus musculus GN=Ptprt PE=2 SV=2	SPAC11E3.09	68.6	3e-12	COG5599	Protein tyrosine phosphatase	--	--	--	--	--	-	-	-
Unigene0001285	210	5	0.5384	3	0.4712	--	--	--	--	--	--	--	--	--	--	--	--	--	--	--	--	--	--	-	-	-
Unigene0001286	208	9	0.9784	2	0.3172	gi|197209906|ref|NP_001127717.1|	128	7e-29	neuropeptide receptor A19 [Bombyx mori] >gi|195947008|dbj|BAG68418.1| neuropeptide receptor A19 [Bombyx mori]	sp|P25931|NPYR_DROME	77.4	3e-14	Neuropeptide Y receptor OS=Drosophila melanogaster GN=NepYr PE=2 SV=2	--	--	--	--	--	K14072	8e-16	83.6	dmo:Dmoj_GI24301	neuropeptide Y receptor	-	-	-
Unigene0001287	642	38	1.3384	12	0.6166	--	--	--	--	--	--	--	--	--	--	--	--	--	--	--	--	--	--	-	-	-
Unigene0001288	451	22	1.103	6	0.4389	gi|357614813|gb|EHJ69288.1|	266	3e-70	midasin [Danaus plexippus]	sp|Q9NU22|MDN1_HUMAN	136	4e-32	Midasin OS=Homo sapiens GN=MDN1 PE=1 SV=2	YLR106c	94	9e-20	COG5271	AAA ATPase containing von Willebrand factor type A (vWA) domain	K14572	3e-33	141	ecb:100071075	midasin	-	-	-
Unigene0001289	613	30	1.1066	3	0.1614	gi|195590104|ref|XP_002084787.1|	142	1e-32	GD14455 [Drosophila simulans] >gi|194196796|gb|EDX10372.1| GD14455 [Drosophila simulans]	--	--	--	--	--	--	--	--	--	--	--	--	--	--	-	-	-
Unigene0001290	539	27	1.1327	12	0.7344	--	--	--	--	--	--	--	--	--	--	--	--	--	--	--	--	--	--	-	-	-
Unigene0001291	440	19	0.9764	10	0.7497	--	--	--	--	--	--	--	--	--	--	--	--	--	--	--	--	--	--	-	-	-
Unigene0001292	325	7	0.487	5	0.5075	--	--	--	--	--	--	--	--	--	--	--	--	--	--	--	--	--	--	-	-	-
Unigene0001293	383	22	1.2988	10	0.8613	--	--	--	--	--	--	--	--	--	--	--	--	--	--	--	--	--	--	-	-	-
Unigene0001294	229	10	0.9874	2	0.2881	--	--	--	--	--	--	--	--	--	--	--	--	--	--	--	--	--	--	-	-	-
Unigene0001295	362	20	1.2493	8	0.729	--	--	--	--	--	--	--	--	--	--	--	--	--	--	--	--	--	--	-	-	-
Unigene0001296	250	10	0.9045	12	1.5834	--	--	--	--	--	--	--	--	--	--	--	--	--	--	--	--	--	--	-	-	-
Unigene0001297	465	23	1.1184	2	0.1419	gi|195552480|ref|XP_002076483.1|	94	2e-18	GD17742 [Drosophila simulans] >gi|194201736|gb|EDX15312.1| GD17742 [Drosophila simulans]	--	--	--	--	--	--	--	--	--	--	--	--	--	--	-	-	-
Unigene0001298	266	8	0.6801	2	0.248	--	--	--	--	--	--	--	--	--	--	--	--	--	--	--	--	--	--	-	-	-
Unigene0001299	297	11	0.8375	5	0.5553	--	--	--	--	--	--	--	--	--	--	--	--	--	--	--	--	--	--	-	-	-
Unigene0001300	518	32	1.3969	6	0.3821	gi|12698290|dbj|BAB21762.1|	161	1e-38	gag-like protein [Bombyx mori]	sp|Q9NBX5|GAGXE_DROME	75.5	2e-13	Nucleic-acid-binding protein from transposon X-element OS=Drosophila melanogaster GN=ORF1 PE=4 SV=1	--	--	--	--	--	--	--	--	--	--	-	-	-
Unigene0001301	264	12	1.0278	2	0.2499	--	--	--	--	--	--	--	--	--	--	--	--	--	--	--	--	--	--	-	-	-
Unigene0001302	233	12	1.1646	1	0.1416	gi|347966175|ref|XP_003435880.1|	133	3e-30	AGAP001566-PB [Anopheles gambiae str. PEST] >gi|333470177|gb|EGK97533.1| AGAP001566-PB [Anopheles gambiae str. PEST]	sp|Q9VB11|UNC80_DROME	119	6e-27	Protein unc-80 homolog OS=Drosophila melanogaster GN=CG18437 PE=2 SV=4	--	--	--	--	--	--	--	--	--	--	-	-	-
Unigene0001303	249	14	1.2713	0	0	--	--	--	--	--	--	--	--	--	--	--	--	--	--	--	--	--	--	-	-	-
Unigene0001304	502	29	1.3063	6	0.3943	gi|328788555|ref|XP_393080.4|	211	1e-53	PREDICTED: spastin [Apis mellifera]	sp|B3M301|SPAST_DROAN	184	2e-46	Spastin OS=Drosophila ananassae GN=spas PE=3 SV=1	YER047c	111	7e-25	COG0464	ATPases of the AAA+ class	K13254	5e-54	211	ame:409576	spastin [EC:3.6.4.3]	-	-	-
Unigene0001305	411	18	0.9903	9	0.7224	--	--	--	--	--	--	--	--	--	--	--	--	--	--	--	--	--	--	-	-	-
Unigene0001306	424	27	1.4399	7	0.5446	gi|326454482|gb|ADZ74177.1|	218	9e-56	aminopeptidase P-like protein [Ostrinia nubilalis]	sp|Q09795|YAA1_SCHPO	112	6e-25	Uncharacterized peptidase C22G7.01c OS=Schizosaccharomyces pombe (strain 972 / ATCC 24843) GN=SPAC22G7.01c PE=2 SV=4	SPAPJ696.03c	112	2e-25	COG0006	Xaa-Pro aminopeptidase	K01262	3e-35	147	dwi:Dwil_GK11147	Xaa-Pro aminopeptidase [EC:3.4.11.9]	-	-	-
Unigene0001307	274	13	1.0728	5	0.602	--	--	--	--	--	--	--	--	--	--	--	--	--	--	--	--	--	--	-	-	-
Unigene0001308	278	10	0.8134	2	0.2373	gi|194749017|ref|XP_001956936.1|	53.9	2e-06	GF24314 [Drosophila ananassae] >gi|190624218|gb|EDV39742.1| GF24314 [Drosophila ananassae]	sp|Q9C5S0|AGP9_ARATH	55.1	1e-07	Classical arabinogalactan protein 9 OS=Arabidopsis thaliana GN=AGP9 PE=1 SV=2	--	--	--	--	--	--	--	--	--	--	-	-	-
Unigene0001309	319	12	0.8506	0	0	--	--	--	--	--	--	--	--	--	--	--	--	--	--	--	--	--	--	-	-	-
Unigene0001310	319	17	1.205	2	0.2068	--	--	--	--	--	--	--	--	--	--	--	--	--	--	--	--	--	--	-	-	-
Unigene0001311	256	7	0.6183	0	0	--	--	--	--	--	--	--	--	--	--	--	--	--	--	--	--	--	--	-	-	-
Unigene0001312	406	20	1.1139	3	0.2437	gi|357612342|gb|EHJ67935.1|	100	2e-20	adipose triglyceride lipase brummer [Danaus plexippus]	--	--	--	--	--	--	--	--	--	--	--	--	--	--	-	-	-
Unigene0001313	360	11	0.6909	10	0.9163	gi|189242082|ref|XP_001809963.1|	134	1e-30	PREDICTED: similar to BEL12_AG transposon polyprotein [Tribolium castaneum]	--	--	--	--	--	--	--	--	--	--	--	--	--	--	-	-	-
Unigene0001314	223	2	0.2028	1	0.1479	--	--	--	--	--	--	--	--	--	--	--	--	--	--	--	--	--	--	-	-	-
Unigene0001315	231	7	0.6852	2	0.2856	--	--	--	--	--	--	--	--	--	--	--	--	--	--	--	--	--	--	-	-	-
Unigene0001316	313	9	0.6502	13	1.3701	gi|307188841|gb|EFN73408.1|	58.2	1e-07	120.7 kDa protein in NOF-FB transposable element [Camponotus floridanus]	--	--	--	--	--	--	--	--	--	--	--	--	--	--	-	-	-
Unigene0001317	210	13	1.3998	2	0.3142	--	--	--	--	--	--	--	--	--	--	--	--	--	--	--	--	--	--	-	-	-
Unigene0001318	265	12	1.0239	1	0.1245	--	--	--	--	--	--	--	--	--	--	--	--	--	--	--	--	--	--	-	-	-
Unigene0001319	324	14	0.9771	2	0.2036	gi|357603480|gb|EHJ63798.1|	152	5e-36	hypothetical protein KGM_20325 [Danaus plexippus]	--	--	--	--	--	--	--	--	--	--	--	--	--	--	-	-	-
Unigene0001320	241	14	1.3135	3	0.4106	--	--	--	--	--	--	--	--	--	--	--	--	--	--	--	--	--	--	-	-	-
Unigene0001321	221	12	1.2278	6	0.8956	gi|194878282|ref|XP_001974033.1|	65.5	7e-10	GG21303 [Drosophila erecta] >gi|190657220|gb|EDV54433.1| GG21303 [Drosophila erecta]	sp|Q24048|ATPB2_DROME	59.7	6e-09	Sodium/potassium-transporting ATPase subunit beta-2 OS=Drosophila melanogaster GN=nrv2 PE=1 SV=2	--	--	--	--	--	K01540	2e-12	72	phu:Phum_PHUM583290	sodium/potassium-transporting ATPase subunit beta	-	-	-
Unigene0001322	268	13	1.0968	4	0.4924	--	--	--	--	--	--	--	--	--	--	--	--	--	--	--	--	--	--	-	-	-
Unigene0001323	303	15	1.1194	7	0.7621	--	--	--	--	--	--	--	--	--	--	--	--	--	--	--	--	--	--	-	-	-
Unigene0001324	227	10	0.9961	5	0.7266	--	--	--	--	--	--	--	--	--	--	--	--	--	--	--	--	--	--	-	-	-
Unigene0001325	757	8	0.239	2	0.0872	--	--	--	--	--	--	--	--	--	--	--	--	--	--	--	--	--	--	-	-	-
Unigene0001326	293	15	1.1576	2	0.2252	gi|2970687|gb|AAC06038.1|	147	1e-34	beta-glucosidase precursor [Spodoptera frugiperda]	sp|Q9FIW4|BGL42_ARATH	83.6	4e-16	Beta-glucosidase 42 OS=Arabidopsis thaliana GN=BGLU42 PE=2 SV=1	SPy1916	81.3	4e-16	COG2723	Beta-glucosidase/6-phospho-beta-glucosidase/beta-galactosidase	K01229	3e-24	111	cqu:CpipJ_CPIJ008529	lactase-phlorizin hydrolase [EC:3.2.1.108 3.2.1.62]	-	-	-
Unigene0001327	238	11	1.0451	1	0.1386	--	--	--	--	--	--	--	--	--	--	--	--	--	--	--	--	--	--	-	-	-
Unigene0001328	371	17	1.0361	7	0.6224	gi|156537860|ref|XP_001608105.1|	90.9	2e-17	PREDICTED: C3 and PZP-like alpha-2-macroglobulin domain-containing protein 8 [Nasonia vitripennis]	--	--	--	--	--	--	--	--	--	--	--	--	--	--	-	-	-
Unigene0001329	596	28	1.0623	4	0.2214	--	--	--	--	--	--	--	--	--	--	--	--	--	--	--	--	--	--	-	-	-
Unigene0001330	268	16	1.35	3	0.3693	--	--	--	--	--	--	--	--	--	--	--	--	--	--	--	--	--	--	-	-	-
Unigene0001331	357	18	1.1401	5	0.462	--	--	--	--	--	--	--	--	--	--	--	--	--	--	--	--	--	--	-	-	-
Unigene0001332	442	23	1.1766	4	0.2985	--	--	--	--	--	--	--	--	--	--	--	--	--	--	--	--	--	--	-	-	-
Unigene0001333	685	35	1.1553	11	0.5297	gi|357619167|gb|EHJ71844.1|	205	1e-51	putative ATP-binding cassette sub-family A member 3 [Danaus plexippus]	--	--	--	--	--	--	--	--	--	--	--	--	--	--	-	-	-
Unigene0001334	353	17	1.089	8	0.7476	gi|324499554|gb|ADY39812.1|	71.6	1e-11	Hemicentin-2 [Ascaris suum]	sp|Q90Z04|CDON_XENLA	66.6	5e-11	Cell adhesion molecule-related/down-regulated by oncogenes OS=Xenopus laevis GN=cdon PE=2 SV=1	--	--	--	--	--	--	--	--	--	--	-	-	-
Unigene0001335	341	20	1.3262	6	0.5804	--	--	--	--	--	--	--	--	--	--	--	--	--	--	--	--	--	--	-	-	-
Unigene0001336	429	19	1.0015	6	0.4614	gi|350416630|ref|XP_003491026.1|	97.1	2e-19	PREDICTED: DNA fragmentation factor subunit beta-like [Bombus impatiens]	sp|O54786|DFFA_MOUSE	58.5	1e-08	DNA fragmentation factor subunit alpha OS=Mus musculus GN=Dffa PE=1 SV=2	--	--	--	--	--	K02311	2e-20	98.6	phu:Phum_PHUM039880	DNA fragmentation factor, 40 kD, beta subunit [EC:3.-.-.-]	-	-	-
Unigene0001337	2634	38	0.3262	14	0.1753	gi|221119078|ref|XP_002167085.1|	83.6	5e-14	PREDICTED: similar to missing oocyte CG7074-PA, partial [Hydra magnipapillata]	--	--	--	--	--	--	--	--	--	--	--	--	--	--	-	-	-
Unigene0001338	219	113	11.6673	122	18.3766	--	--	--	--	--	--	--	--	--	--	--	--	--	--	--	--	--	--	-	-	-
Unigene0001339	227	7	0.6973	0	0	--	--	--	--	--	--	--	--	--	--	--	--	--	--	--	--	--	--	-	-	-
Unigene0001340	335	5	0.3375	11	1.0832	--	--	--	--	--	--	--	--	--	--	--	--	--	--	--	--	--	--	-	-	-
Unigene0001341	221	16	1.6371	3	0.4478	--	--	--	--	--	--	--	--	--	--	--	--	--	--	--	--	--	--	-	-	-
Unigene0001342	2264	4	0.04	2	0.0291	gi|350401290|ref|XP_003486110.1|	945	0	PREDICTED: E3 ubiquitin-protein ligase arih1-like [Bombus impatiens]	sp|Q94981|ARI1_DROME	797	0	Protein ariadne-1 OS=Drosophila melanogaster GN=ari-1 PE=1 SV=2	DRA0210	53.9	1e-06	COG0747	ABC-type dipeptide transport system, periplasmic component	K11968	0	942	ame:413468	ariadne-1	-	-	-
Unigene0001343	265	12	1.0239	5	0.6224	--	--	--	--	--	--	--	--	--	--	--	--	--	--	--	--	--	--	-	-	-
Unigene0001344	320	15	1.0599	5	0.5154	--	--	--	--	--	--	--	--	--	--	--	--	--	--	--	--	--	--	-	-	-
Unigene0001345	248	9	0.8206	5	0.6651	--	--	--	--	--	--	--	--	--	--	--	--	--	--	--	--	--	--	-	-	-
Unigene0001346	223	11	1.1154	3	0.4438	--	--	--	--	--	--	--	--	--	--	--	--	--	--	--	--	--	--	-	-	-
Unigene0001347	437	22	1.1383	7	0.5284	gi|27368143|gb|AAN87269.1|	155	5e-37	ORF [Drosophila melanogaster]	--	--	--	--	--	--	--	--	--	--	--	--	--	--	-	-	-
Unigene0001348	331	19	1.298	6	0.598	--	--	--	--	--	--	--	--	--	--	--	--	--	--	--	--	--	--	-	-	-
Unigene0001349	272	11	0.9144	1	0.1213	--	--	--	--	--	--	--	--	--	--	--	--	--	--	--	--	--	--	-	-	-
Unigene0001350	631	37	1.3259	7	0.3659	gi|357620935|gb|EHJ72947.1|	202	1e-50	hypothetical protein KGM_20967 [Danaus plexippus]	--	--	--	--	--	--	--	--	--	--	--	--	--	--	-	-	-
Unigene0001351	297	13	0.9897	0	0	gi|357628974|gb|EHJ78048.1|	56.2	4e-07	polyprotein [Danaus plexippus]	--	--	--	--	--	--	--	--	--	--	--	--	--	--	-	-	-
Unigene0001352	251	13	1.1711	4	0.5257	gi|156543036|ref|XP_001604294.1|	77.8	1e-13	PREDICTED: macoilin-1-like [Nasonia vitripennis]	sp|Q4V7D3|MACOI_RAT	71.6	1e-12	Macoilin OS=Rattus norvegicus GN=Tmem57 PE=2 SV=1	--	--	--	--	--	--	--	--	--	--	-	-	-
Unigene0001353	399	24	1.3601	8	0.6614	gi|357615257|gb|EHJ69561.1|	90.5	2e-17	hypothetical protein KGM_05402 [Danaus plexippus]	--	--	--	--	--	--	--	--	--	--	--	--	--	--	-	-	-
Unigene0001354	327	11	0.7606	0	0	--	--	--	--	--	--	--	--	--	--	--	--	--	--	--	--	--	--	-	-	-
Unigene0001355	339	25	1.6675	5	0.4865	--	--	--	--	--	--	--	--	--	--	--	--	--	--	--	--	--	--	-	-	-
Unigene0001356	246	11	1.0111	2	0.2682	--	--	--	--	--	--	--	--	--	--	--	--	--	--	--	--	--	--	-	-	-
Unigene0001357	416	24	1.3045	5	0.3965	--	--	--	--	--	--	--	--	--	--	--	--	--	--	--	--	--	--	-	-	-
Unigene0001358	222	11	1.1204	5	0.743	--	--	--	--	--	--	--	--	--	--	--	--	--	--	--	--	--	--	-	-	-
Unigene0001359	339	10	0.667	0	0	gi|332022513|gb|EGI62816.1|	79	6e-14	Transposable element P transposase [Acromyrmex echinatior]	sp|Q7M3K2|PELET_DROME	52.8	7e-07	Transposable element P transposase OS=Drosophila melanogaster GN=T PE=1 SV=2	--	--	--	--	--	--	--	--	--	--	-	-	-
Unigene0001360	288	12	0.9422	0	0	--	--	--	--	--	--	--	--	--	--	--	--	--	--	--	--	--	--	-	-	-
Unigene0001361	405	14	0.7816	1	0.0815	gi|357608173|gb|EHJ65863.1|	110	1e-23	amino acid transporter [Danaus plexippus]	--	--	--	--	--	--	--	--	--	K14209	5e-16	84.3	dgr:Dgri_GH16577	solute carrier family 36 (proton-coupled amino acid transporter)	-	-	-
Unigene0001362	247	10	0.9155	3	0.4007	--	--	--	--	--	--	--	--	--	--	--	--	--	--	--	--	--	--	-	-	-
Unigene0001363	397	17	0.9683	6	0.4986	gi|357622978|gb|EHJ74313.1|	169	3e-41	hypothetical protein KGM_02321 [Danaus plexippus]	--	--	--	--	--	--	--	--	--	--	--	--	--	--	-	-	-
Unigene0001364	447	24	1.2141	9	0.6642	gi|307201516|gb|EFN81279.1|	88.2	1e-16	UPF0586 protein C9orf41-like protein [Harpegnathos saltator]	sp|Q8N4J0|CI041_HUMAN	70.5	4e-12	UPF0586 protein C9orf41 OS=Homo sapiens GN=C9orf41 PE=1 SV=1	--	--	--	--	--	--	--	--	--	--	-	-	-
Unigene0001365	202	5	0.5597	6	0.9798	--	--	--	--	--	--	--	--	--	--	--	--	--	--	--	--	--	--	-	-	-
Unigene0001366	207	5	0.5462	4	0.6374	--	--	--	--	--	--	--	--	--	--	--	--	--	--	--	--	--	--	-	-	-
Unigene0001367	452	17	0.8504	6	0.4379	--	--	--	--	--	--	--	--	--	--	--	--	--	--	--	--	--	--	-	-	-
Unigene0001368	236	10	0.9581	3	0.4193	--	--	--	--	--	--	--	--	--	--	--	--	--	--	--	--	--	--	-	-	-
Unigene0001369	270	15	1.2562	2	0.2444	gi|328704082|ref|XP_003242398.1|	53.9	2e-06	PREDICTED: hypothetical protein LOC100569539 [Acyrthosiphon pisum]	--	--	--	--	--	--	--	--	--	--	--	--	--	--	-	-	-
Unigene0001370	213	6	0.637	16	2.4779	--	--	--	--	--	--	--	--	--	--	--	--	--	--	--	--	--	--	-	-	-
Unigene0001371	215	10	1.0517	1	0.1534	gi|166706858|ref|NP_001098067.2|	119	4e-26	argonaute 3 [Bombyx mori] >gi|166245168|dbj|BAF73717.2| argonaute 3 [Bombyx mori]	sp|A8KBF3|PIWL2_XENTR	60.1	4e-09	Piwi-like protein 2 OS=Xenopus tropicalis GN=piwil2 PE=2 SV=1	--	--	--	--	--	K02156	2e-14	79	cqu:CpipJ_CPIJ005275	aubergine	-	-	-
Unigene0001372	244	9	0.834	0	0	gi|195380553|ref|XP_002049035.1|	77.4	2e-13	GJ20985 [Drosophila virilis] >gi|194143832|gb|EDW60228.1| GJ20985 [Drosophila virilis]	sp|Q925I0|KR161_MOUSE	66.6	5e-11	Keratin-associated protein 16-1 OS=Mus musculus GN=Krtap16-1 PE=2 SV=1	YDL014w	47	8e-06	COG1889	Fibrillarin-like rRNA methylase	--	--	--	--	--	-	-	-
Unigene0001373	227	3	0.2988	1	0.1453	--	--	--	--	--	--	--	--	--	--	--	--	--	--	--	--	--	--	-	-	-
Unigene0001374	223	10	1.014	2	0.2959	gi|225543488|ref|NP_001139390.1|	100	2e-20	phospholipase A2B precursor [Tribolium castaneum] >gi|224383699|gb|ACN42748.1| phospholipase A2B [Tribolium castaneum]	sp|Q7M4I6|PA2_MEGPE	58.2	2e-08	Phospholipase A2 OS=Megabombus pennsylvanicus PE=1 SV=1	--	--	--	--	--	--	--	--	--	--	-	-	-
Unigene0001375	209	9	0.9737	2	0.3157	gi|357620948|gb|EHJ72956.1|	79.3	5e-14	hypothetical protein KGM_06511 [Danaus plexippus]	--	--	--	--	--	--	--	--	--	--	--	--	--	--	-	-	-
Unigene0001376	427	23	1.218	7	0.5408	--	--	--	--	--	--	--	--	--	--	--	--	--	--	--	--	--	--	-	-	-
Unigene0001377	394	20	1.1478	8	0.6698	gi|195926978|dbj|BAG68376.1|	131	8e-30	polyprotein [Bombyx mori]	--	--	--	--	--	--	--	--	--	--	--	--	--	--	-	-	-
Unigene0001378	375	17	1.0251	8	0.7037	gi|357615245|gb|EHJ69550.1|	52.4	6e-06	hypothetical protein KGM_05389 [Danaus plexippus]	--	--	--	--	--	--	--	--	--	--	--	--	--	--	-	-	-
Unigene0001379	227	7	0.6973	1	0.1453	gi|195451994|ref|XP_002073166.1|	137	1e-31	GK13984 [Drosophila willistoni] >gi|194169251|gb|EDW84152.1| GK13984 [Drosophila willistoni]	sp|A2AFR3|FRPD4_MOUSE	81.6	1e-15	FERM and PDZ domain-containing protein 4 OS=Mus musculus GN=Frmpd4 PE=1 SV=1	--	--	--	--	--	--	--	--	--	--	-	-	-
Unigene0001380	205	12	1.3236	3	0.4827	gi|328786724|ref|XP_395500.4|	101	9e-21	PREDICTED: DNA replication licensing factor MCM8 [Apis mellifera]	sp|O70554|SPR2B_MOUSE	69.3	7e-12	Small proline-rich protein 2B OS=Mus musculus GN=Sprr2b PE=2 SV=1	Rv3876	48.1	4e-06	COG0455	ATPases involved in chromosome partitioning	--	--	--	--	--	-	-	-
Unigene0001381	329	15	1.0309	6	0.6016	--	--	--	--	--	--	--	--	--	--	--	--	--	--	--	--	--	--	-	-	-
Unigene0001382	207	8	0.8739	2	0.3187	--	--	--	--	--	--	--	--	--	--	--	--	--	--	--	--	--	--	-	-	-
Unigene0001383	340	13	0.8646	4	0.3881	gi|194742840|ref|XP_001953908.1|	67	2e-10	GF17001 [Drosophila ananassae] >gi|190626945|gb|EDV42469.1| GF17001 [Drosophila ananassae]	--	--	--	--	--	--	--	--	--	--	--	--	--	--	-	-	-
Unigene0001384	230	7	0.6882	1	0.1434	--	--	--	--	--	--	--	--	--	--	--	--	--	--	--	--	--	--	-	-	-
Unigene0001385	576	28	1.0992	3	0.1718	gi|291227693|ref|XP_002733817.1|	105	5e-37	PREDICTED: growth arrest-specific 8-like [Saccoglossus kowalevskii]	sp|Q499U4|GAS8_RAT	89	9e-33	Growth arrest-specific protein 8 OS=Rattus norvegicus GN=Gas8 PE=2 SV=1	--	--	--	--	--	--	--	--	--	--	-	-	-
Unigene0001386	270	17	1.4237	4	0.4887	--	--	--	--	--	--	--	--	--	--	--	--	--	--	--	--	--	--	-	-	-
Unigene0001387	217	12	1.2504	6	0.9121	--	--	--	--	--	--	--	--	--	--	--	--	--	--	--	--	--	--	-	-	-
Unigene0001388	228	12	1.1901	5	0.7234	--	--	--	--	--	--	--	--	--	--	--	--	--	--	--	--	--	--	-	-	-
Unigene0001389	290	14	1.0916	0	0	--	--	--	--	--	--	--	--	--	--	--	--	--	--	--	--	--	--	-	-	-
Unigene0001390	253	13	1.1619	5	0.6519	--	--	--	--	--	--	--	--	--	--	--	--	--	--	--	--	--	--	-	-	-
Unigene0001391	280	16	1.2921	2	0.2356	--	--	--	--	--	--	--	--	--	--	--	--	--	--	--	--	--	--	-	-	-
Unigene0001392	328	10	0.6894	5	0.5029	--	--	--	--	--	--	--	--	--	--	--	--	--	--	--	--	--	--	-	-	-
Unigene0001393	360	17	1.0678	6	0.5498	--	--	--	--	--	--	--	--	--	--	--	--	--	--	--	--	--	--	-	-	-
Unigene0001394	211	8	0.8573	5	0.7817	--	--	--	--	--	--	--	--	--	--	--	--	--	--	--	--	--	--	-	-	-
Unigene0001395	214	7	0.7396	1	0.1541	--	--	--	--	--	--	--	--	--	--	--	--	--	--	--	--	--	--	-	-	-
Unigene0001396	472	20	0.9581	8	0.5591	--	--	--	--	--	--	--	--	--	--	--	--	--	--	--	--	--	--	-	-	-
Unigene0001397	347	15	0.9775	3	0.2852	--	--	--	--	--	--	--	--	--	--	--	--	--	--	--	--	--	--	-	-	-
Unigene0001398	299	20	1.5125	5	0.5516	gi|345493337|ref|XP_001604313.2|	74.3	2e-12	PREDICTED: BTB/POZ domain-containing protein 7-like [Nasonia vitripennis]	sp|Q8CFE5|BTBD7_MOUSE	54.3	2e-07	BTB/POZ domain-containing protein 7 OS=Mus musculus GN=Btbd7 PE=1 SV=1	--	--	--	--	--	K10479	5e-13	74.3	nvi:100120706	BTB/POZ domain-containing protein 7	-	-	-
Unigene0001399	203	10	1.1139	0	0	--	--	--	--	--	--	--	--	--	--	--	--	--	--	--	--	--	--	-	-	-
Unigene0001400	210	9	0.9691	2	0.3142	gi|170071461|ref|XP_001869912.1|	123	2e-27	scavenger receptor [Culex quinquefasciatus] >gi|167867402|gb|EDS30785.1| scavenger receptor [Culex quinquefasciatus]	--	--	--	--	--	--	--	--	--	--	--	--	--	--	-	-	-
Unigene0001401	281	15	1.207	5	0.587	--	--	--	--	--	--	--	--	--	--	--	--	--	--	--	--	--	--	-	-	-
Unigene0001402	403	13	0.7294	0	0	gi|189234831|ref|XP_971076.2|	60.5	2e-08	PREDICTED: similar to Transposable element P transposase (P-element transposase) [Tribolium castaneum]	--	--	--	--	--	--	--	--	--	--	--	--	--	--	-	-	-
Unigene0001403	214	9	0.951	2	0.3083	--	--	--	--	--	--	--	--	--	--	--	--	--	--	--	--	--	--	-	-	-
Unigene0001404	233	6	0.5823	6	0.8495	--	--	--	--	--	--	--	--	--	--	--	--	--	--	--	--	--	--	-	-	-
Unigene0001405	232	12	1.1696	2	0.2844	gi|357625050|gb|EHJ75603.1|	125	4e-28	g-protein coupled receptor [Danaus plexippus]	--	--	--	--	--	--	--	--	--	--	--	--	--	--	-	-	-
Unigene0001406	207	12	1.3108	3	0.4781	--	--	--	--	--	--	--	--	--	--	--	--	--	--	--	--	--	--	-	-	-
Unigene0001407	459	25	1.2316	5	0.3593	--	--	--	--	--	--	--	--	--	--	--	--	--	--	--	--	--	--	-	-	-
Unigene0001408	299	14	1.0587	3	0.331	--	--	--	--	--	--	--	--	--	--	--	--	--	--	--	--	--	--	-	-	-
Unigene0001409	267	11	0.9316	4	0.4942	gi|225581065|gb|ACN94641.1|	111	1e-23	GA17703 [Drosophila miranda]	sp|O35083|PLCA_MOUSE	85.1	1e-16	1-acyl-sn-glycerol-3-phosphate acyltransferase alpha OS=Mus musculus GN=Agpat1 PE=2 SV=1	YDL052c	47.8	5e-06	COG0204	1-acyl-sn-glycerol-3-phosphate acyltransferase	K13509	3e-24	111	dwi:Dwil_GK16209	lysophosphatidate acyltransferase [EC:2.3.1.51]	-	-	-
Unigene0001410	309	14	1.0245	3	0.3203	gi|91077452|ref|XP_967401.1|	147	1e-34	PREDICTED: similar to GA21392-PA [Tribolium castaneum]	sp|Q62730|DHB2_RAT	69.3	7e-12	Estradiol 17-beta-dehydrogenase 2 OS=Rattus norvegicus GN=Hsd17b2 PE=2 SV=1	--	--	--	--	--	--	--	--	--	--	-	-	-
Unigene0001411	219	9	0.9293	1	0.1506	gi|332023546|gb|EGI63782.1|	119	3e-26	Mediator of RNA polymerase II transcription subunit 23 [Acromyrmex echinatior]	sp|Q9ULK4|MED23_HUMAN	108	1e-23	Mediator of RNA polymerase II transcription subunit 23 OS=Homo sapiens GN=MED23 PE=1 SV=2	--	--	--	--	--	K15166	3e-26	118	ame:412332	mediator of RNA polymerase II transcription subunit 23	-	-	-
Unigene0001412	285	12	0.9521	1	0.1157	--	--	--	--	--	--	--	--	--	--	--	--	--	--	--	--	--	--	-	-	-
Unigene0001413	753	38	1.1411	9	0.3943	gi|357621393|gb|EHJ73242.1|	159	2e-37	hypothetical protein KGM_18075 [Danaus plexippus]	sp|Q54QQ2|Y5634_DICDI	50.8	1e-05	Uncharacterized protein DDB_G0283697 OS=Dictyostelium discoideum GN=DDB_G0283697 PE=4 SV=1	--	--	--	--	--	--	--	--	--	--	-	-	-
Unigene0001414	213	15	1.5924	2	0.3097	--	--	--	--	--	--	--	--	--	--	--	--	--	--	--	--	--	--	-	-	-
Unigene0001415	378	20	1.1964	14	1.2218	--	--	--	--	--	--	--	--	--	--	--	--	--	--	--	--	--	--	-	-	-
Unigene0001416	233	0	0	0	0	--	--	--	--	--	--	--	--	--	--	--	--	--	--	--	--	--	--	-	-	-
Unigene0001417	277	12	0.9796	5	0.5954	--	--	--	--	--	--	--	--	--	--	--	--	--	--	--	--	--	--	-	-	-
Unigene0001418	471	19	0.9122	6	0.4202	gi|66530106|ref|XP_623912.1|	286	3e-76	PREDICTED: solute carrier family 23 member 2-like [Apis mellifera]	sp|Q9EPR4|S23A2_MOUSE	192	1e-48	Solute carrier family 23 member 2 OS=Mus musculus GN=Slc23a2 PE=1 SV=2	CAC0872	89.4	2e-18	COG2233	Xanthine/uracil permeases	K14611	1e-76	286	ame:410114	solute carrier family 23 (nucleobase transporter), member 1/2	-	-	-
Unigene0001419	241	12	1.1259	4	0.5475	--	--	--	--	--	--	--	--	--	--	--	--	--	--	--	--	--	--	-	-	-
Unigene0001420	275	14	1.1511	3	0.3599	--	--	--	--	--	--	--	--	--	--	--	--	--	--	--	--	--	--	-	-	-
Unigene0001421	204	10	1.1084	2	0.3234	--	--	--	--	--	--	--	--	--	--	--	--	--	--	--	--	--	--	-	-	-
Unigene0001422	316	14	1.0018	5	0.522	--	--	--	--	--	--	--	--	--	--	--	--	--	--	--	--	--	--	-	-	-
Unigene0001423	258	11	0.9641	4	0.5114	gi|148696725|gb|EDL28672.1|	179	3e-44	mCG116595, isoform CRA_a [Mus musculus]	sp|P15087|CBPE_RAT	179	5e-45	Carboxypeptidase E OS=Rattus norvegicus GN=Cpe PE=2 SV=1	--	--	--	--	--	K01294	1e-44	179	rno:25669	carboxypeptidase E [EC:3.4.17.10]	-	-	-
Unigene0001424	263	10	0.8598	6	0.7526	gi|297718725|gb|ADI50267.1|	162	4e-39	heat shock protein 70 [Antheraea pernyi]	sp|P11146|HSP7B_DROME	155	1e-37	Heat shock 70 kDa protein cognate 2 OS=Drosophila melanogaster GN=Hsc70-2 PE=1 SV=2	YBL075c	130	4e-31	COG0443	Molecular chaperone	K03283	3e-38	157	dpo:Dpse_GA20564	heat shock 70kDa protein 1/8	-	-	-
Unigene0001425	434	21	1.0941	4	0.304	--	--	--	--	--	--	--	--	--	--	--	--	--	--	--	--	--	--	-	-	-
Unigene0001426	302	8	0.599	3	0.3277	--	--	--	--	--	--	--	--	--	--	--	--	--	--	--	--	--	--	-	-	-
Unigene0001427	398	22	1.2499	13	1.0775	gi|157120663|ref|XP_001659711.1|	61.2	1e-08	longevity assurance factor 1 (lag1) [Aedes aegypti] >gi|108874840|gb|EAT39065.1| longevity assurance factor 1 (lag1) [Aedes aegypti]	--	--	--	--	--	--	--	--	--	--	--	--	--	--	-	-	-
Unigene0001428	201	12	1.35	3	0.4924	gi|189235978|ref|XP_970849.2|	101	1e-20	PREDICTED: similar to CG32030 CG32030-PA [Tribolium castaneum]	sp|Q76LL6|FHOD3_MOUSE	95.5	9e-20	FH1/FH2 domain-containing protein 3 OS=Mus musculus GN=Fhod3 PE=2 SV=1	--	--	--	--	--	--	--	--	--	--	-	-	-
Unigene0001429	298	15	1.1382	3	0.3321	--	--	--	--	--	--	--	--	--	--	--	--	--	--	--	--	--	--	-	-	-
Unigene0001430	382	20	1.1839	5	0.4318	gi|198412499|ref|XP_002124036.1|	85.1	9e-16	PREDICTED: similar to ATPase, histidine kinase-, DNA gyrase B-, and HSP90-like domain containing protein, partial [Ciona intestinalis]	--	--	--	--	--	--	--	--	--	--	--	--	--	--	-	-	-
Unigene0001431	347	13	0.8471	7	0.6655	gi|357624753|gb|EHJ75407.1|	162	3e-39	rothmund-thomson syndrome DNA helicase recq4 [Danaus plexippus]	sp|O94761|RECQ4_HUMAN	71.2	2e-12	ATP-dependent DNA helicase Q4 OS=Homo sapiens GN=RECQL4 PE=1 SV=1	--	--	--	--	--	K10730	4e-27	120	aag:AaeL_AAEL010904	ATP-dependent DNA helicase Q4 [EC:3.6.4.12]	-	-	-
Unigene0001432	313	12	0.8669	2	0.2108	gi|357615246|gb|EHJ69551.1|	65.9	5e-10	hypothetical protein KGM_05388 [Danaus plexippus]	--	--	--	--	--	--	--	--	--	--	--	--	--	--	-	-	-
Unigene0001433	319	14	0.9924	5	0.517	gi|221130667|ref|XP_002157910.1|	75.1	9e-13	PREDICTED: similar to translin [Hydra magnipapillata]	--	--	--	--	--	--	--	--	--	--	--	--	--	--	-	-	-
Unigene0001434	483	17	0.7959	4	0.2732	--	--	--	--	--	--	--	--	--	--	--	--	--	--	--	--	--	--	-	-	-
Unigene0001435	514	10	0.4399	2	0.1284	--	--	--	--	--	--	--	--	--	--	--	--	--	--	--	--	--	--	-	-	-
Unigene0001436	232	9	0.8772	15	2.1328	gi|357618459|gb|EHJ71429.1|	98.6	8e-20	organic cation transporter [Danaus plexippus]	sp|Q66J54|S226A_XENLA	83.2	5e-16	Solute carrier family 22 member 6-A OS=Xenopus laevis GN=slc22a6-a PE=2 SV=1	--	--	--	--	--	--	--	--	--	--	-	-	-
Unigene0001437	364	16	0.9939	0	0	--	--	--	--	--	--	--	--	--	--	--	--	--	--	--	--	--	--	-	-	-
Unigene0001438	377	10	0.5998	1	0.0875	--	--	--	--	--	--	--	--	--	--	--	--	--	--	--	--	--	--	-	-	-
Unigene0001439	467	20	0.9684	5	0.3532	gi|67620430|ref|XP_667700.1|	55.8	6e-07	protease [Cryptosporidium hominis TU502] >gi|54658856|gb|EAL37468.1| protease [Cryptosporidium hominis]	sp|A8L6F4|IF2_FRASN	52.8	9e-07	Translation initiation factor IF-2 OS=Frankia sp. (strain EAN1pec) GN=infB PE=3 SV=1	DR0479	48.5	5e-06	COG0744	Membrane carboxypeptidase (penicillin-binding protein)	K06249	5e-07	54.7	tgu:100231258	reelin [EC:3.4.21.-]	-	-	-
Unigene0001440	245	11	1.0152	0	0	gi|357620177|gb|EHJ72468.1|	98.6	8e-20	hypothetical protein KGM_05603 [Danaus plexippus]	--	--	--	--	--	--	--	--	--	--	--	--	--	--	-	-	-
Unigene0001441	308	11	0.8076	4	0.4284	gi|307209564|gb|EFN86480.1|	82.8	4e-15	THAP domain-containing protein 9 [Harpegnathos saltator]	--	--	--	--	--	--	--	--	--	--	--	--	--	--	-	-	-
Unigene0001442	299	17	1.2856	4	0.4413	--	--	--	--	--	--	--	--	--	--	--	--	--	--	--	--	--	--	-	-	-
Unigene0001443	347	15	0.9775	4	0.3803	--	--	--	--	--	--	--	--	--	--	--	--	--	--	--	--	--	--	-	-	-
Unigene0001444	215	11	1.1569	1	0.1534	gi|357614288|gb|EHJ69004.1|	59.3	5e-08	paired-like family homeodomain transcription factor [Danaus plexippus]	--	--	--	--	--	--	--	--	--	--	--	--	--	--	-	-	-
Unigene0001445	639	16	0.5662	4	0.2065	--	--	--	--	--	--	--	--	--	--	--	--	--	--	--	--	--	--	-	-	-
Unigene0001446	205	8	0.8824	5	0.8046	--	--	--	--	--	--	--	--	--	--	--	--	--	--	--	--	--	--	-	-	-
Unigene0001447	337	14	0.9394	1	0.0979	gi|322795429|gb|EFZ18186.1|	61.6	1e-08	hypothetical protein SINV_05289 [Solenopsis invicta]	--	--	--	--	--	--	--	--	--	--	--	--	--	--	-	-	-
Unigene0001448	580	30	1.1696	7	0.3981	gi|91091468|ref|XP_973177.1|	254	1e-66	PREDICTED: similar to GA10609-PA [Tribolium castaneum] >gi|270001277|gb|EEZ97724.1| oo18 RNA-binding protein [Tribolium castaneum]	sp|Q52KN7|CPE1B_XENLA	238	2e-62	Cytoplasmic polyadenylation element-binding protein 1-B OS=Xenopus laevis GN=cpeb1-b PE=2 SV=1	--	--	--	--	--	K02602	4e-67	254	tca:661956	oo18 RNA-binding protein	-	-	-
Unigene0001449	425	21	1.1173	7	0.5433	gi|289724619|gb|ADD18292.1|	59.3	5e-08	hypothetical conserved protein [Glossina morsitans morsitans]	--	--	--	--	--	--	--	--	--	--	--	--	--	--	-	-	-
Unigene0001450	296	11	0.8403	1	0.1114	--	--	--	--	--	--	--	--	--	--	--	--	--	--	--	--	--	--	-	-	-
Unigene0001451	352	18	1.1563	2	0.1874	gi|357626628|gb|EHJ76652.1|	156	2e-37	putative zinc finger protein 45-like protein [Danaus plexippus]	--	--	--	--	--	--	--	--	--	--	--	--	--	--	-	-	-
Unigene0001452	396	8	0.4568	6	0.4998	--	--	--	--	--	--	--	--	--	--	--	--	--	--	--	--	--	--	-	-	-
Unigene0001453	385	11	0.6461	1	0.0857	gi|2970687|gb|AAC06038.1|	231	6e-60	beta-glucosidase precursor [Spodoptera frugiperda]	sp|Q95X01|MYRO1_BREBR	144	2e-34	Myrosinase 1 OS=Brevicoryne brassicae PE=1 SV=1	CAC0385	93.6	8e-20	COG2723	Beta-glucosidase/6-phospho-beta-glucosidase/beta-galactosidase	--	--	--	--	--	-	-	-
Unigene0001454	283	13	1.0387	0	0	--	--	--	--	--	--	--	--	--	--	--	--	--	--	--	--	--	--	-	-	-
Unigene0001455	335	17	1.1475	2	0.1969	gi|351708936|gb|EHB11855.1|	75.1	9e-13	Integrator complex subunit 4 [Heterocephalus glaber]	sp|Q7M732|RTL1_MOUSE	66.6	5e-11	Retrotransposon-like protein 1 OS=Mus musculus GN=Rtl1 PE=2 SV=1	XF1267	54.7	4e-08	COG5297	Cellobiohydrolase A (1,4-beta-cellobiosidase A)	--	--	--	--	--	-	-	-
Unigene0001456	382	20	1.1839	7	0.6045	gi|289546589|gb|ADD10139.1|	169	3e-41	origin recognition complex subunit 3 [Bombyx mori]	--	--	--	--	--	--	--	--	--	--	--	--	--	--	-	-	-
Unigene0001457	324	18	1.2562	4	0.4073	--	--	--	--	--	--	--	--	--	--	--	--	--	--	--	--	--	--	-	-	-
Unigene0001458	271	11	0.9178	5	0.6086	gi|170029721|ref|XP_001842740.1|	92	7e-18	leucine-rich transmembrane protein [Culex quinquefasciatus] >gi|167864059|gb|EDS27442.1| leucine-rich transmembrane protein [Culex quinquefasciatus]	--	--	--	--	--	--	--	--	--	--	--	--	--	--	-	-	-
Unigene0001459	421	16	0.8594	4	0.3134	gi|115717957|ref|XP_001183678.1|	81.6	1e-14	PREDICTED: similar to ENSANGP00000028549 [Strongylocentrotus purpuratus] >gi|115956208|ref|XP_001190734.1| PREDICTED: similar to ENSANGP00000028549 [Strongylocentrotus purpuratus]	--	--	--	--	--	--	--	--	--	--	--	--	--	--	-	-	-
Unigene0001460	287	11	0.8667	2	0.2299	--	--	--	--	--	--	--	--	--	--	--	--	--	--	--	--	--	--	-	-	-
Unigene0001461	318	13	0.9244	2	0.2075	--	--	--	--	--	--	--	--	--	--	--	--	--	--	--	--	--	--	-	-	-
Unigene0001462	312	18	1.3045	3	0.3172	gi|357619486|gb|EHJ72039.1|	135	6e-31	chymotrypsinogen-like protein [Danaus plexippus]	sp|P08897|COGS_HYPLI	65.5	1e-10	Collagenase OS=Hypoderma lineatum PE=1 SV=3	--	--	--	--	--	K04346	2e-11	69.3	tca:661072	guanine nucleotide binding protein (G protein), alpha 12	-	-	-
Unigene0001463	379	18	1.0739	3	0.2611	--	--	--	--	--	--	--	--	--	--	--	--	--	--	--	--	--	--	-	-	-
Unigene0001464	204	9	0.9976	5	0.8085	gi|357617942|gb|EHJ71081.1|	129	3e-29	insulinprotein enhancer protein isl [Danaus plexippus]	sp|P53410|ISL2_CHICK	66.6	5e-11	Insulin gene enhancer protein ISL-2 (Fragment) OS=Gallus gallus GN=ISL2 PE=2 SV=1	--	--	--	--	--	K09370	3e-19	94.7	tca:662583	insulin gene enhancer protein ISL	-	-	-
Unigene0001465	231	9	0.881	7	0.9996	--	--	--	--	--	--	--	--	--	--	--	--	--	--	--	--	--	--	-	-	-
Unigene0001466	239	13	1.2299	1	0.138	gi|357615738|gb|EHJ69811.1|	121	8e-27	fatty-acyl CoA reductase 4 [Danaus plexippus]	sp|Q7TNT2|FACR2_MOUSE	90.1	4e-18	Fatty acyl-CoA reductase 2 OS=Mus musculus GN=Far2 PE=2 SV=1	--	--	--	--	--	K13356	9e-20	96.7	tca:657191	fatty acyl-CoA reductase [EC:1.2.1.-]	-	-	-
Unigene0001467	361	19	1.1901	7	0.6396	--	--	--	--	--	--	--	--	--	--	--	--	--	--	--	--	--	--	-	-	-
Unigene0001468	274	12	0.9903	1	0.1204	--	--	--	--	--	--	--	--	--	--	--	--	--	--	--	--	--	--	-	-	-
Unigene0001469	226	11	1.1006	7	1.0217	gi|91085593|ref|XP_968837.1|	145	5e-34	PREDICTED: similar to Disabled CG9695-PA [Tribolium castaneum]	sp|P98081|DAB_DROME	144	1e-34	Protein disabled OS=Drosophila melanogaster GN=Dab PE=1 SV=2	--	--	--	--	--	--	--	--	--	--	-	-	-
Unigene0001470	250	11	0.9949	4	0.5278	--	--	--	--	--	--	--	--	--	--	--	--	--	--	--	--	--	--	-	-	-
Unigene0001471	294	14	1.0768	5	0.561	gi|225542826|gb|ACN91296.1|	73.2	3e-12	dentin sialophosphoprotein precursor [Ateles geoffroyi]	sp|Q9NZW4|DSPP_HUMAN	68.2	2e-11	Dentin sialophosphoprotein OS=Homo sapiens GN=DSPP PE=1 SV=2	L159324_1	56.6	1e-08	COG1705	Muramidase (flagellum-specific)	--	--	--	--	--	-	-	-
Unigene0001472	259	11	0.9603	6	0.7642	--	--	--	--	--	--	--	--	--	--	--	--	--	--	--	--	--	--	-	-	-
Unigene0001473	227	11	1.0957	1	0.1453	--	--	--	--	--	--	--	--	--	--	--	--	--	--	--	--	--	--	-	-	-
Unigene0001474	521	20	0.868	11	0.6965	gi|357623773|gb|EHJ74797.1|	192	4e-48	hypothetical protein KGM_09265 [Danaus plexippus]	--	--	--	--	--	--	--	--	--	--	--	--	--	--	-	-	-
Unigene0001475	209	10	1.0819	2	0.3157	--	--	--	--	--	--	--	--	--	--	--	--	--	--	--	--	--	--	-	-	-
Unigene0001476	237	11	1.0495	5	0.6959	--	--	--	--	--	--	--	--	--	--	--	--	--	--	--	--	--	--	-	-	-
Unigene0001477	260	11	0.9567	0	0	gi|357617346|gb|EHJ70735.1|	188	6e-47	voltage-gated ion channel [Danaus plexippus]	sp|Q6Q760|NALCN_RAT	128	1e-29	Sodium leak channel non-selective protein OS=Rattus norvegicus GN=Nalcn PE=2 SV=1	--	--	--	--	--	--	--	--	--	--	-	-	-
Unigene0001478	286	17	1.3441	3	0.346	gi|270016137|gb|EFA12585.1|	64.3	2e-09	hypothetical protein TcasGA2_TC001824 [Tribolium castaneum]	--	--	--	--	--	--	--	--	--	--	--	--	--	--	-	-	-
Unigene0001479	204	9	0.9976	3	0.4851	gi|347971859|ref|XP_313706.5|	56.6	3e-07	AGAP004423-PA [Anopheles gambiae str. PEST] >gi|333469060|gb|EAA09220.5| AGAP004423-PA [Anopheles gambiae str. PEST]	--	--	--	--	--	--	--	--	--	--	--	--	--	--	-	-	-
Unigene0001480	268	12	1.0125	2	0.2462	--	--	--	--	--	--	--	--	--	--	--	--	--	--	--	--	--	--	-	-	-
Unigene0001481	211	8	0.8573	6	0.938	gi|195437825|ref|XP_002066840.1|	52.4	6e-06	GK24692 [Drosophila willistoni] >gi|194162925|gb|EDW77826.1| GK24692 [Drosophila willistoni]	--	--	--	--	--	--	--	--	--	K10908	2e-06	52.4	dwi:Dwil_GK24692	DNA-directed RNA polymerase, mitochondrial [EC:2.7.7.6]	-	-	-
Unigene0001482	243	10	0.9305	1	0.1358	gi|163838692|ref|NP_001106229.1|	56.2	4e-07	Mod(mdg4)-heS00531 [Bombyx mori] >gi|47169616|tpe|CAE54311.1| TPA: Mod(mdg4)-heS00531 [Bombyx mori]	--	--	--	--	--	--	--	--	--	--	--	--	--	--	-	-	-
Unigene0001483	289	13	1.0171	0	0	gi|357624062|gb|EHJ74966.1|	67.8	1e-10	hypothetical protein KGM_12194 [Danaus plexippus]	--	--	--	--	--	--	--	--	--	--	--	--	--	--	-	-	-
Unigene0001484	329	14	0.9622	3	0.3008	gi|350408392|ref|XP_003488389.1|	85.1	9e-16	PREDICTED: tetratricopeptide repeat protein 27-like [Bombus impatiens]	sp|Q9X248|FABG_THEMA	65.5	1e-10	3-oxoacyl-[acyl-carrier-protein] reductase FabG OS=Thermotoga maritima GN=fabG PE=3 SV=1	TM1724	65.5	2e-11	COG1028	Dehydrogenases with different specificities (related to short-chain alcohol dehydrogenases)	--	--	--	--	--	-	-	-
Unigene0001485	379	16	0.9546	0	0	--	--	--	--	--	--	--	--	--	--	--	--	--	--	--	--	--	--	-	-	-
Unigene0001486	259	13	1.135	2	0.2547	--	--	--	--	--	--	--	--	--	--	--	--	--	--	--	--	--	--	-	-	-
Unigene0001487	404	18	1.0075	3	0.245	gi|357621229|gb|EHJ73133.1|	220	1e-56	hypothetical protein KGM_00475 [Danaus plexippus]	--	--	--	--	--	--	--	--	--	--	--	--	--	--	-	-	-
Unigene0001488	291	13	1.0101	6	0.6802	gi|357622344|gb|EHJ73860.1|	135	6e-31	endonuclease-reverse transcriptase [Danaus plexippus]	sp|P16423|POLR_DROME	52	1e-06	Retrovirus-related Pol polyprotein from type-2 retrotransposable element R2DM OS=Drosophila melanogaster GN=pol PE=4 SV=1	--	--	--	--	--	--	--	--	--	--	-	-	-
Unigene0001489	217	8	0.8336	3	0.456	--	--	--	--	--	--	--	--	--	--	--	--	--	--	--	--	--	--	-	-	-
Unigene0001490	260	13	1.1306	9	1.1419	--	--	--	--	--	--	--	--	--	--	--	--	--	--	--	--	--	--	-	-	-
Unigene0001491	374	17	1.0278	9	0.7938	gi|221111498|ref|XP_002168596.1|	54.7	1e-06	PREDICTED: similar to tyrosine kinase receptor, partial [Hydra magnipapillata]	--	--	--	--	--	--	--	--	--	--	--	--	--	--	-	-	-
Unigene0001492	231	8	0.7831	4	0.5712	gi|357626938|gb|EHJ76825.1|	59.3	5e-08	hypothetical protein KGM_07750 [Danaus plexippus]	--	--	--	--	--	--	--	--	--	--	--	--	--	--	-	-	-
Unigene0001493	251	12	1.081	2	0.2628	--	--	--	--	--	--	--	--	--	--	--	--	--	--	--	--	--	--	-	-	-
Unigene0001494	364	20	1.2424	9	0.8156	gi|260907864|gb|ACX53733.1|	161	1e-38	oxidoreductase [Heliothis virescens]	sp|Q28719|PTGR1_RABIT	80.5	3e-15	Prostaglandin reductase 1 OS=Oryctolagus cuniculus GN=PTGR1 PE=2 SV=1	CC2016	54.3	5e-08	COG2130	Putative NADP-dependent oxidoreductases	K07119	5e-21	100	ame:411378		-	-	-
Unigene0001495	485	26	1.2122	10	0.6802	--	--	--	--	--	--	--	--	--	--	--	--	--	--	--	--	--	--	-	-	-
Unigene0001496	539	26	1.0907	10	0.612	gi|307170106|gb|EFN62524.1|	152	9e-36	Protein bric-a-brac 2 [Camponotus floridanus]	--	--	--	--	--	--	--	--	--	--	--	--	--	--	-	-	-
Unigene0001497	463	29	1.4163	2	0.1425	gi|221129992|ref|XP_002167707.1|	62.8	5e-09	PREDICTED: similar to MGC82685 protein [Hydra magnipapillata]	--	--	--	--	--	--	--	--	--	--	--	--	--	--	-	-	-
Unigene0001498	241	14	1.3135	3	0.4106	--	--	--	--	--	--	--	--	--	--	--	--	--	--	--	--	--	--	-	-	-
Unigene0001499	617	31	1.1361	14	0.7485	gi|332025133|gb|EGI65313.1|	120	5e-26	Ras-responsive element-binding protein 1 [Acromyrmex echinatior]	--	--	--	--	--	--	--	--	--	--	--	--	--	--	-	-	-
Unigene0001500	293	15	1.1576	0	0	gi|194749997|ref|XP_001957418.1|	96.3	4e-19	GF24050 [Drosophila ananassae] >gi|190624700|gb|EDV40224.1| GF24050 [Drosophila ananassae]	sp|Q8SWR2|BICRD_DROME	95.5	9e-20	Bicaudal D-related protein homolog OS=Drosophila melanogaster GN=CG32137 PE=2 SV=1	--	--	--	--	--	--	--	--	--	--	-	-	-
Unigene0001501	286	1	0.0791	0	0	--	--	--	--	--	--	--	--	--	--	--	--	--	--	--	--	--	--	-	-	-
Unigene0001502	290	18	1.4035	4	0.455	gi|357620398|gb|EHJ72605.1|	152	6e-36	alpha amylase [Danaus plexippus]	sp|O16099|MAL2_DROVI	90.9	2e-18	Maltase 2 OS=Drosophila virilis GN=Mal-B2 PE=3 SV=2	--	--	--	--	--	K01187	3e-19	94.7	dmo:Dmoj_GI24716	alpha-glucosidase [EC:3.2.1.20]	-	-	-
Unigene0001503	398	16	0.909	6	0.4973	--	--	--	--	--	--	--	--	--	--	--	--	--	--	--	--	--	--	-	-	-
Unigene0001504	211	9	0.9645	3	0.469	--	--	--	--	--	--	--	--	--	--	--	--	--	--	--	--	--	--	-	-	-
Unigene0001505	365	6	0.3717	6	0.5423	--	--	--	--	--	--	--	--	--	--	--	--	--	--	--	--	--	--	-	-	-
Unigene0001506	298	9	0.6829	3	0.3321	--	--	--	--	--	--	--	--	--	--	--	--	--	--	--	--	--	--	-	-	-
Unigene0001507	302	11	0.8236	6	0.6554	--	--	--	--	--	--	--	--	--	--	--	--	--	--	--	--	--	--	-	-	-
Unigene0001508	333	14	0.9506	6	0.5944	--	--	--	--	--	--	--	--	--	--	--	--	--	--	--	--	--	--	-	-	-
Unigene0001509	302	17	1.2728	3	0.3277	--	--	--	--	--	--	--	--	--	--	--	--	--	--	--	--	--	--	-	-	-
Unigene0001510	322	17	1.1938	4	0.4098	--	--	--	--	--	--	--	--	--	--	--	--	--	--	--	--	--	--	-	-	-
Unigene0001511	425	21	1.1173	3	0.2329	--	--	--	--	--	--	--	--	--	--	--	--	--	--	--	--	--	--	-	-	-
Unigene0001512	372	12	0.7294	7	0.6207	--	--	--	--	--	--	--	--	--	--	--	--	--	--	--	--	--	--	-	-	-
Unigene0001513	233	12	1.1646	4	0.5663	--	--	--	--	--	--	--	--	--	--	--	--	--	--	--	--	--	--	-	-	-
Unigene0001514	216	10	1.0468	2	0.3054	gi|357610696|gb|EHJ67098.1|	58.9	7e-08	hypothetical protein KGM_11060 [Danaus plexippus]	--	--	--	--	--	--	--	--	--	--	--	--	--	--	-	-	-
Unigene0001515	256	12	1.0599	12	1.5463	--	--	--	--	--	--	--	--	--	--	--	--	--	--	--	--	--	--	-	-	-
Unigene0001516	328	20	1.3788	10	1.0057	--	--	--	--	--	--	--	--	--	--	--	--	--	--	--	--	--	--	-	-	-
Unigene0001517	497	25	1.1374	9	0.5974	--	--	--	--	--	--	--	--	--	--	--	--	--	--	--	--	--	--	-	-	-
Unigene0001518	438	19	0.9809	4	0.3013	gi|158287254|ref|XP_309332.4|	231	6e-60	AGAP011318-PA [Anopheles gambiae str. PEST] >gi|157019563|gb|EAA05258.4| AGAP011318-PA [Anopheles gambiae str. PEST]	sp|Q5R703|SNG1_PONAB	155	8e-38	Synaptogyrin-1 OS=Pongo abelii GN=SYNGR1 PE=2 SV=1	--	--	--	--	--	--	--	--	--	--	-	-	-
Unigene0001519	248	15	1.3676	9	1.1971	gi|357620875|gb|EHJ72907.1|	65.9	6e-10	putative nuclear transcription factor, X-box binding protein [Danaus plexippus]	--	--	--	--	--	--	--	--	--	--	--	--	--	--	-	-	-
Unigene0001520	220	9	0.925	1	0.1499	gi|328698910|ref|XP_001947105.2|	53.5	3e-06	PREDICTED: tigger transposable element-derived protein 4-like [Acyrthosiphon pisum]	--	--	--	--	--	--	--	--	--	--	--	--	--	--	-	-	-
Unigene0001521	213	11	1.1677	3	0.4646	gi|91090155|ref|XP_972292.1|	73.2	3e-12	PREDICTED: similar to CG13011 CG13011-PA [Tribolium castaneum]	--	--	--	--	--	--	--	--	--	--	--	--	--	--	-	-	-
Unigene0001522	345	2	0.1311	1	0.0956	--	--	--	--	--	--	--	--	--	--	--	--	--	--	--	--	--	--	-	-	-
Unigene0001523	313	16	1.1559	4	0.4216	--	--	--	--	--	--	--	--	--	--	--	--	--	--	--	--	--	--	-	-	-
Unigene0001524	299	14	1.0587	3	0.331	gi|307206051|gb|EFN84144.1|	133	3e-30	Nesprin-1 [Harpegnathos saltator]	--	--	--	--	--	--	--	--	--	--	--	--	--	--	-	-	-
Unigene0001525	233	9	0.8734	2	0.2832	gi|91088359|ref|XP_971758.1|	74.7	1e-12	PREDICTED: similar to Mod(mdg4)-heS00531 [Tribolium castaneum]	--	--	--	--	--	--	--	--	--	--	--	--	--	--	-	-	-
Unigene0001526	343	14	0.9229	4	0.3847	--	--	--	--	--	--	--	--	--	--	--	--	--	--	--	--	--	--	-	-	-
Unigene0001527	204	11	1.2193	1	0.1617	--	--	--	--	--	--	--	--	--	--	--	--	--	--	--	--	--	--	-	-	-
Unigene0001528	210	4	0.4307	1	0.1571	gi|357617693|gb|EHJ70933.1|	90.9	2e-17	hypothetical protein KGM_14791 [Danaus plexippus]	--	--	--	--	--	--	--	--	--	K09188	2e-07	55.8	phu:Phum_PHUM411800	histone-lysine N-methyltransferase MLL3 [EC:2.1.1.43]	-	-	-
Unigene0001529	213	10	1.0616	2	0.3097	gi|357621069|gb|EHJ73037.1|	144	9e-34	Zn finger homeodomain 2 [Danaus plexippus]	sp|Q61329|ZFHX3_MOUSE	57	4e-08	Zinc finger homeobox protein 3 OS=Mus musculus GN=Zfhx3 PE=1 SV=1	--	--	--	--	--	K09378	4e-19	94.4	tca:657717	AT-binding transcription factor 1	-	-	-
Unigene0001530	291	18	1.3987	0	0	gi|357619190|gb|EHJ71867.1|	92.4	6e-18	hypothetical protein KGM_06377 [Danaus plexippus]	--	--	--	--	--	--	--	--	--	--	--	--	--	--	-	-	-
Unigene0001531	390	16	0.9277	0	0	--	--	--	--	--	--	--	--	--	--	--	--	--	--	--	--	--	--	-	-	-
Unigene0001532	203	12	1.3367	7	1.1375	gi|118766754|gb|ABL11314.1|	128	7e-29	beta-tubulin [Cryptocercus punctulatus]	sp|Q94571|TBB2_HOMAM	128	1e-29	Tubulin beta-2 chain OS=Homarus americanus PE=2 SV=1	YFL037w	110	5e-25	COG5023	Tubulin	K07375	5e-29	127	tad:TRIADDRAFT_63686	tubulin beta	-	-	-
Unigene0001533	341	18	1.1936	4	0.3869	gi|91081243|ref|XP_975645.1|	65.5	7e-10	PREDICTED: similar to nfrkb [Tribolium castaneum]	sp|Q6P4L9|NFRKB_XENTR	59.3	7e-09	Nuclear factor related to kappa-B-binding protein OS=Xenopus tropicalis GN=nfrkb PE=2 SV=1	--	--	--	--	--	K11671	3e-11	68.2	isc:IscW_ISCW020410	nuclear factor related to kappa-B-binding protein	-	-	-
Unigene0001534	215	8	0.8414	3	0.4603	gi|207081192|gb|ACI22880.1|	55.1	1e-06	sperm mitochondrial-associated cysteine-rich protein [Peromyscus hylocetes]	sp|Q64298|MCSP_RAT	50.1	4e-06	Sperm mitochondrial-associated cysteine-rich protein OS=Rattus norvegicus GN=Smcp PE=1 SV=1	--	--	--	--	--	--	--	--	--	--	-	-	-
Unigene0001535	356	1	0.0635	0	0	--	--	--	--	--	--	--	--	--	--	--	--	--	--	--	--	--	--	-	-	-
Unigene0001536	298	10	0.7588	1	0.1107	gi|108773535|gb|ABG11823.1|	136	3e-31	NADH dehydrogenase subunit 5 [Rattus norvegicus] >gi|228014873|gb|ACP50290.1| NADH dehydrogenase subunit 5 [Rattus norvegicus] >gi|228014887|gb|ACP50303.1| NADH dehydrogenase subunit 5 [Rattus norvegicus] >gi|228015027|gb|ACP50433.1| NADH dehydrogenase subunit 5 [Rattus norvegicus] >gi|228015041|gb|ACP50446.1| NADH dehydrogenase subunit 5 [Rattus norvegicus] >gi|291464876|gb|ADE05949.1| NADH dehy…	sp|P11661|NU5M_RAT	101	2e-21	NADH-ubiquinone oxidoreductase chain 5 OS=Rattus norvegicus GN=Mtnd5 PE=2 SV=2	--	--	--	--	--	K03883	2e-31	135	rno:26202	NADH dehydrogenase I subunit 5 [EC:1.6.5.3]	-	-	-
Unigene0001537	345	20	1.3108	10	0.9562	--	--	--	--	--	--	--	--	--	--	--	--	--	--	--	--	--	--	-	-	-
Unigene0001538	362	18	1.1243	4	0.3645	gi|357621069|gb|EHJ73037.1|	221	8e-57	Zn finger homeodomain 2 [Danaus plexippus]	sp|P28167|ZFH2_DROME	149	7e-36	Zinc finger protein 2 OS=Drosophila melanogaster GN=zfh2 PE=1 SV=2	--	--	--	--	--	K09378	3e-39	161	ame:410304	AT-binding transcription factor 1	-	-	-
Unigene0001539	268	11	0.9281	3	0.3693	--	--	--	--	--	--	--	--	--	--	--	--	--	--	--	--	--	--	-	-	-
Unigene0001540	305	2	0.1483	0	0	--	--	--	--	--	--	--	--	--	--	--	--	--	--	--	--	--	--	-	-	-
Unigene0001541	248	11	1.0029	4	0.5321	--	--	--	--	--	--	--	--	--	--	--	--	--	--	--	--	--	--	-	-	-
Unigene0001542	223	9	0.9126	2	0.2959	gi|221118390|ref|XP_002155295.1|	56.6	3e-07	PREDICTED: similar to predicted protein [Hydra magnipapillata]	--	--	--	--	--	--	--	--	--	--	--	--	--	--	-	-	-
Unigene0001543	288	13	1.0207	8	0.9163	gi|357609180|gb|EHJ66335.1|	78.6	8e-14	hypothetical protein KGM_15276 [Danaus plexippus]	--	--	--	--	--	--	--	--	--	--	--	--	--	--	-	-	-
Unigene0001544	337	16	1.0736	4	0.3915	gi|225709642|gb|ACO10667.1|	68.6	8e-11	THAP domain-containing protein 4 [Caligus rogercresseyi]	sp|Q1RMM0|THAP5_BOVIN	56.2	6e-08	THAP domain-containing protein 5 OS=Bos taurus GN=THAP5 PE=2 SV=2	--	--	--	--	--	--	--	--	--	--	-	-	-
Unigene0001545	422	17	0.9109	1	0.0782	--	--	--	--	--	--	--	--	--	--	--	--	--	--	--	--	--	--	-	-	-
Unigene0001546	391	19	1.0988	5	0.4218	gi|221120658|ref|XP_002158237.1|	85.1	9e-16	PREDICTED: similar to tetratricopeptide repeat domain 25, partial [Hydra magnipapillata]	--	--	--	--	--	--	--	--	--	--	--	--	--	--	-	-	-
Unigene0001547	315	1	0.0718	0	0	gi|160333889|ref|NP_001037055.1|	140	2e-32	TFIIB-related factor [Bombyx mori] >gi|22417141|gb|AAM96688.1| TFIIB-related Factor [Bombyx mori]	sp|Q8CFK2|TF3B_MOUSE	66.6	5e-11	Transcription factor IIIB 90 kDa subunit OS=Mus musculus GN=Brf1 PE=1 SV=1	--	--	--	--	--	--	--	--	--	--	-	-	-
Unigene0001548	459	22	1.0838	3	0.2156	gi|343481902|gb|AEM44816.1|	74.3	2e-12	zinc finger DNA binding protein [Pectinophora gossypiella]	--	--	--	--	--	--	--	--	--	--	--	--	--	--	-	-	-
Unigene0001549	247	12	1.0985	4	0.5342	--	--	--	--	--	--	--	--	--	--	--	--	--	--	--	--	--	--	-	-	-
Unigene0001550	281	14	1.1266	4	0.4696	gi|94468422|gb|ABF18060.1|	112	5e-24	predicted membrane protein [Aedes aegypti]	sp|Q80TN4|DJC16_MOUSE	57.8	2e-08	DnaJ homolog subfamily C member 16 OS=Mus musculus GN=Dnajc16 PE=1 SV=2	TM0849	54.3	5e-08	COG0484	DnaJ-class molecular chaperone with C-terminal Zn finger domain	--	--	--	--	--	-	-	-
Unigene0001551	383	20	1.1808	12	1.0335	--	--	--	--	--	--	--	--	--	--	--	--	--	--	--	--	--	--	-	-	-
Unigene0001552	263	12	1.0317	5	0.6271	--	--	--	--	--	--	--	--	--	--	--	--	--	--	--	--	--	--	-	-	-
Unigene0001553	240	11	1.0364	2	0.2749	--	--	--	--	--	--	--	--	--	--	--	--	--	--	--	--	--	--	-	-	-
Unigene0001554	205	9	0.9927	2	0.3218	--	--	--	--	--	--	--	--	--	--	--	--	--	--	--	--	--	--	-	-	-
Unigene0001555	215	11	1.1569	0	0	gi|307211613|gb|EFN87662.1|	56.2	4e-07	Protein lin-10 [Harpegnathos saltator]	--	--	--	--	--	--	--	--	--	--	--	--	--	--	-	-	-
Unigene0001556	248	9	0.8206	1	0.133	--	--	--	--	--	--	--	--	--	--	--	--	--	--	--	--	--	--	-	-	-
Unigene0001557	300	13	0.9798	2	0.2199	gi|118788014|ref|XP_316444.3|	77.4	2e-13	AGAP006410-PB [Anopheles gambiae str. PEST] >gi|116127074|gb|EAA44222.3| AGAP006410-PB [Anopheles gambiae str. PEST]	sp|P09789|GRP1_PETHY	64.3	2e-10	Glycine-rich cell wall structural protein 1 OS=Petunia hybrida GN=GRP-1 PE=1 SV=1	XF0818	58.2	4e-09	COG2730	Endoglucanase	--	--	--	--	--	-	-	-
Unigene0001558	436	26	1.3484	11	0.8323	--	--	--	--	--	--	--	--	--	--	--	--	--	--	--	--	--	--	-	-	-
Unigene0001559	278	12	0.976	2	0.2373	gi|357607279|gb|EHJ65434.1|	82.4	6e-15	hypothetical protein KGM_05419 [Danaus plexippus]	--	--	--	--	--	--	--	--	--	--	--	--	--	--	-	-	-
Unigene0001560	306	13	0.9606	5	0.539	--	--	--	--	--	--	--	--	--	--	--	--	--	--	--	--	--	--	-	-	-
Unigene0001561	307	14	1.0312	0	0	gi|195567859|ref|XP_002107476.1|	56.2	4e-07	GD17489 [Drosophila simulans] >gi|194204883|gb|EDX18459.1| GD17489 [Drosophila simulans]	sp|Q9VR91|HERC2_DROME	56.2	6e-08	Probable E3 ubiquitin-protein ligase HERC2 OS=Drosophila melanogaster GN=HERC2 PE=1 SV=3	--	--	--	--	--	K10595	1e-07	56.2	dsi:Dsim_GD17489	E3 ubiquitin-protein ligase HERC2 [EC:6.3.2.19]	-	-	-
Unigene0001562	363	16	0.9967	9	0.8179	--	--	--	--	--	--	--	--	--	--	--	--	--	--	--	--	--	--	-	-	-
Unigene0001563	207	11	1.2016	1	0.1594	gi|357616357|gb|EHJ70153.1|	55.1	1e-06	hypothetical protein KGM_21733 [Danaus plexippus]	--	--	--	--	--	--	--	--	--	--	--	--	--	--	-	-	-
Unigene0001564	245	10	0.9229	2	0.2693	gi|332026504|gb|EGI66627.1|	115	5e-25	Histone-lysine N-methyltransferase eggless [Acromyrmex echinatior]	sp|O88974|SETB1_MOUSE	100	2e-21	Histone-lysine N-methyltransferase SETDB1 OS=Mus musculus GN=Setdb1 PE=1 SV=1	--	--	--	--	--	K11421	5e-25	114	ame:409098	histone-lysine N-methyltransferase SETDB [EC:2.1.1.43]	-	-	-
Unigene0001565	294	12	0.9229	2	0.2244	--	--	--	--	--	--	--	--	--	--	--	--	--	--	--	--	--	--	-	-	-
Unigene0001566	237	12	1.1449	1	0.1392	gi|283826821|gb|ADB43612.1|	164	1e-39	chitin deacetylase 5b [Helicoverpa armigera]	--	--	--	--	--	--	--	--	--	--	--	--	--	--	-	-	-
Unigene0001567	300	17	1.2813	4	0.4398	--	--	--	--	--	--	--	--	--	--	--	--	--	--	--	--	--	--	-	-	-
Unigene0001568	228	7	0.6942	1	0.1447	gi|157120683|ref|XP_001659721.1|	75.9	5e-13	crumbs [Aedes aegypti] >gi|108874850|gb|EAT39075.1| crumbs [Aedes aegypti]	sp|P10040|CRB_DROME	68.6	1e-11	Protein crumbs OS=Drosophila melanogaster GN=crb PE=1 SV=3	--	--	--	--	--	--	--	--	--	--	-	-	-
Unigene0001569	212	10	1.0666	6	0.9336	gi|89573921|gb|ABD77186.1|	149	5e-35	glyceraldehyde-3-phosphate dehydrogenase [Rattus norvegicus]	sp|P04797|G3P_RAT	149	7e-36	Glyceraldehyde-3-phosphate dehydrogenase OS=Rattus norvegicus GN=Gapdh PE=1 SV=3	SPBC354.12	108	2e-24	COG0057	Glyceraldehyde-3-phosphate dehydrogenase/erythrose-4-phosphate dehydrogenase	K00134	1e-35	149	rno:24383	glyceraldehyde 3-phosphate dehydrogenase [EC:1.2.1.12]	-	-	-
Unigene0001570	242	9	0.8409	0	0	--	--	--	--	--	--	--	--	--	--	--	--	--	--	--	--	--	--	-	-	-
Unigene0001571	330	15	1.0278	6	0.5998	gi|357621159|gb|EHJ73091.1|	76.6	3e-13	hypothetical protein KGM_08352 [Danaus plexippus]	--	--	--	--	--	--	--	--	--	--	--	--	--	--	-	-	-
Unigene0001572	642	32	1.1271	10	0.5138	gi|357614813|gb|EHJ69288.1|	137	4e-31	midasin [Danaus plexippus]	--	--	--	--	--	--	--	--	--	--	--	--	--	--	-	-	-
Unigene0001573	395	21	1.2021	2	0.167	--	--	--	--	--	--	--	--	--	--	--	--	--	--	--	--	--	--	-	-	-
Unigene0001574	290	14	1.0916	2	0.2275	gi|340729098|ref|XP_003402845.1|	151	1e-35	PREDICTED: multiple epidermal growth factor-like domains protein 8-like [Bombus terrestris]	sp|Q9QYP0|MEGF8_RAT	67	3e-11	Multiple epidermal growth factor-like domains protein 8 OS=Rattus norvegicus GN=Megf8 PE=2 SV=2	--	--	--	--	--	--	--	--	--	--	-	-	-
Unigene0001575	211	8	0.8573	3	0.469	--	--	--	--	--	--	--	--	--	--	--	--	--	--	--	--	--	--	-	-	-
Unigene0001576	413	18	0.9855	3	0.2396	--	--	--	--	--	--	--	--	--	--	--	--	--	--	--	--	--	--	-	-	-
Unigene0001577	305	6	0.4448	1	0.1082	--	--	--	--	--	--	--	--	--	--	--	--	--	--	--	--	--	--	-	-	-
Unigene0001578	237	10	0.9541	1	0.1392	--	--	--	--	--	--	--	--	--	--	--	--	--	--	--	--	--	--	-	-	-
Unigene0001579	262	13	1.122	3	0.3777	gi|156619502|gb|ABU88425.1|	56.2	4e-07	carboxylesterase-like protein [Helicoverpa armigera]	--	--	--	--	--	--	--	--	--	K01044	2e-06	52.4	dme:Dmel_CG9858	carboxylesterase [EC:3.1.1.1]	-	-	-
Unigene0001580	508	25	1.1128	5	0.3247	gi|357626635|gb|EHJ76658.1|	115	8e-25	Gastrula zinc finger protein XlCGF26.1 [Danaus plexippus]	sp|P51508|ZNF81_HUMAN	99	1e-20	Zinc finger protein 81 OS=Homo sapiens GN=ZNF81 PE=1 SV=3	YDR216w	55.5	5e-08	COG5048	FOG: Zn-finger	--	--	--	--	--	-	-	-
Unigene0001581	357	19	1.2034	3	0.2772	--	--	--	--	--	--	--	--	--	--	--	--	--	--	--	--	--	--	-	-	-
Unigene0001582	264	12	1.0278	3	0.3749	gi|195395680|ref|XP_002056464.1|	69.3	5e-11	GJ10213 [Drosophila virilis] >gi|194143173|gb|EDW59576.1| GJ10213 [Drosophila virilis]	sp|Q811F1|ZBT41_MOUSE	65.5	1e-10	Zinc finger and BTB domain-containing protein 41 OS=Mus musculus GN=Zbtb41 PE=2 SV=4	SPAC4G8.13c	50.4	8e-07	COG5048	FOG: Zn-finger	--	--	--	--	--	-	-	-
Unigene0001583	294	12	0.9229	1	0.1122	gi|357616088|gb|EHJ70000.1|	152	3e-36	hypothetical protein KGM_20817 [Danaus plexippus]	--	--	--	--	--	--	--	--	--	--	--	--	--	--	-	-	-
Unigene0001584	359	13	0.8188	4	0.3675	--	--	--	--	--	--	--	--	--	--	--	--	--	--	--	--	--	--	-	-	-
Unigene0001585	433	15	0.7833	2	0.1524	gi|270008954|gb|EFA05402.1|	88.6	8e-17	hypothetical protein TcasGA2_TC015574 [Tribolium castaneum]	--	--	--	--	--	--	--	--	--	--	--	--	--	--	-	-	-
Unigene0001586	244	12	1.1121	0	0	--	--	--	--	--	--	--	--	--	--	--	--	--	--	--	--	--	--	-	-	-
Unigene0001587	348	15	0.9746	5	0.474	gi|350397808|ref|XP_003484998.1|	67	2e-10	PREDICTED: serine/threonine-protein kinase atr-like [Bombus impatiens]	--	--	--	--	--	--	--	--	--	K06640	7e-09	60.5	nvi:100117810	ataxia telangiectasia and Rad3 related [EC:2.7.11.1]	-	-	-
Unigene0001588	271	8	0.6675	7	0.8521	--	--	--	--	--	--	--	--	--	--	--	--	--	--	--	--	--	--	-	-	-
Unigene0001589	1564	91	1.3156	33	0.696	gi|189238697|ref|XP_967832.2|	283	2e-74	PREDICTED: similar to RHO guanyl-nucleotide exchange factor [Tribolium castaneum]	sp|Q5FVC2|ARHG2_RAT	69.3	7e-11	Rho guanine nucleotide exchange factor 2 OS=Rattus norvegicus GN=Arhgef2 PE=2 SV=1	--	--	--	--	--	--	--	--	--	--	-	-	-
Unigene0001590	363	23	1.4327	3	0.2726	gi|170037256|ref|XP_001846475.1|	87.8	1e-16	I'm not dead yet [Culex quinquefasciatus] >gi|167880309|gb|EDS43692.1| I'm not dead yet [Culex quinquefasciatus]	sp|Q9VVT2|INDY1_DROME	72.8	6e-13	Protein I'm not dead yet OS=Drosophila melanogaster GN=Indy PE=1 SV=2	--	--	--	--	--	K14445	3e-18	91.7	aag:AaeL_AAEL009863	solute carrier family 13 (sodium-dependent dicarboxylate transporter), member 2/3/5	-	-	-
Unigene0001591	211	9	0.9645	5	0.7817	gi|194752001|ref|XP_001958311.1|	110	2e-23	GF10857 [Drosophila ananassae] >gi|190625593|gb|EDV41117.1| GF10857 [Drosophila ananassae]	sp|P11348|DHPR_RAT	96.3	5e-20	Dihydropteridine reductase OS=Rattus norvegicus GN=Qdpr PE=1 SV=1	--	--	--	--	--	K00357	5e-24	110	dan:Dana_GF10857	dihydropteridine reductase [EC:1.5.1.34]	-	-	-
Unigene0001592	351	14	0.9019	3	0.2819	--	--	--	--	--	--	--	--	--	--	--	--	--	--	--	--	--	--	-	-	-
Unigene0001593	311	16	1.1633	4	0.4243	gi|357625428|gb|EHJ75883.1|	62	8e-09	putative deltex [Danaus plexippus]	--	--	--	--	--	--	--	--	--	--	--	--	--	--	-	-	-
Unigene0001594	444	26	1.3241	5	0.3715	--	--	--	--	--	--	--	--	--	--	--	--	--	--	--	--	--	--	-	-	-
Unigene0001595	226	12	1.2006	3	0.4379	--	--	--	--	--	--	--	--	--	--	--	--	--	--	--	--	--	--	-	-	-
Unigene0001596	316	17	1.2165	11	1.1483	--	--	--	--	--	--	--	--	--	--	--	--	--	--	--	--	--	--	-	-	-
Unigene0001597	263	11	0.9457	2	0.2509	gi|307198448|gb|EFN79390.1|	87.8	1e-16	Chromaffin granule amine transporter [Harpegnathos saltator]	sp|Q01818|VMAT1_RAT	57.8	2e-08	Chromaffin granule amine transporter OS=Rattus norvegicus GN=Slc18a1 PE=2 SV=1	--	--	--	--	--	K08155	4e-17	87.8	aag:AaeL_AAEL008816	MFS transporter, DHA1 family, solute carrier family 18 (vesicular amine transporter), member 1/2	-	-	-
Unigene0001598	204	11	1.2193	0	0	--	--	--	--	--	--	--	--	--	--	--	--	--	--	--	--	--	--	-	-	-
Unigene0001599	530	24	1.0239	2	0.1245	--	--	--	--	--	--	--	--	--	--	--	--	--	--	--	--	--	--	-	-	-
Unigene0001600	262	13	1.122	6	0.7554	--	--	--	--	--	--	--	--	--	--	--	--	--	--	--	--	--	--	-	-	-
Unigene0001601	503	23	1.0339	4	0.2623	--	--	--	--	--	--	--	--	--	--	--	--	--	--	--	--	--	--	-	-	-
Unigene0001602	268	11	0.9281	4	0.4924	--	--	--	--	--	--	--	--	--	--	--	--	--	--	--	--	--	--	-	-	-
Unigene0001603	534	6	0.2541	8	0.4942	gi|291234809|ref|XP_002737342.1|	53.1	6e-06	PREDICTED: plasminogen-like [Saccoglossus kowalevskii]	--	--	--	--	--	--	--	--	--	--	--	--	--	--	-	-	-
Unigene0001604	318	16	1.1377	5	0.5187	gi|357625565|gb|EHJ75965.1|	124	1e-27	hypothetical protein KGM_00414 [Danaus plexippus]	--	--	--	--	--	--	--	--	--	--	--	--	--	--	-	-	-
Unigene0001605	582	35	1.3598	5	0.2834	gi|307182360|gb|EFN69627.1|	98.2	2e-19	Probable palmitoyltransferase ZDHHC11 [Camponotus floridanus]	sp|Q8R0N9|ZDHC1_MOUSE	84.7	4e-16	Probable palmitoyltransferase ZDHHC1 OS=Mus musculus GN=Zdhhc1 PE=2 SV=2	SPBC3H7.09	50.4	2e-06	COG5273	Uncharacterized protein containing DHHC-type Zn finger	--	--	--	--	--	-	-	-
Unigene0001606	217	3	0.3126	4	0.6081	--	--	--	--	--	--	--	--	--	--	--	--	--	--	--	--	--	--	-	-	-
Unigene0001607	294	12	0.9229	5	0.561	gi|195399165|ref|XP_002058191.1|	54.7	1e-06	GJ15628 [Drosophila virilis] >gi|194150615|gb|EDW66299.1| GJ15628 [Drosophila virilis]	--	--	--	--	--	--	--	--	--	--	--	--	--	--	-	-	-
Unigene0001608	291	16	1.2433	4	0.4534	--	--	--	--	--	--	--	--	--	--	--	--	--	--	--	--	--	--	-	-	-
Unigene0001609	292	12	0.9293	3	0.3389	--	--	--	--	--	--	--	--	--	--	--	--	--	--	--	--	--	--	-	-	-
Unigene0001610	366	19	1.1738	13	1.1717	gi|357615248|gb|EHJ69553.1|	58.5	9e-08	hypothetical protein KGM_05386 [Danaus plexippus]	--	--	--	--	--	--	--	--	--	--	--	--	--	--	-	-	-
Unigene0001611	298	17	1.2899	5	0.5535	--	--	--	--	--	--	--	--	--	--	--	--	--	--	--	--	--	--	-	-	-
Unigene0001612	317	18	1.2839	4	0.4162	--	--	--	--	--	--	--	--	--	--	--	--	--	--	--	--	--	--	-	-	-
Unigene0001613	245	12	1.1075	2	0.2693	--	--	--	--	--	--	--	--	--	--	--	--	--	--	--	--	--	--	-	-	-
Unigene0001614	228	10	0.9917	3	0.434	--	--	--	--	--	--	--	--	--	--	--	--	--	--	--	--	--	--	-	-	-
Unigene0001615	387	23	1.3439	7	0.5967	--	--	--	--	--	--	--	--	--	--	--	--	--	--	--	--	--	--	-	-	-
Unigene0001616	465	21	1.0212	10	0.7094	gi|307196204|gb|EFN77861.1|	144	9e-34	Phosphatidylinositol-4,5-bisphosphate 3-kinase catalytic subunit delta isoform [Harpegnathos saltator]	sp|O35904|PK3CD_MOUSE	94.7	2e-19	Phosphatidylinositol-4,5-bisphosphate 3-kinase catalytic subunit delta isoform OS=Mus musculus GN=Pik3cd PE=1 SV=2	--	--	--	--	--	K00922	2e-32	139	ame:551500	phosphatidylinositol-4,5-bisphosphate 3-kinase [EC:2.7.1.153]	-	-	-
Unigene0001617	257	13	1.1438	1	0.1284	gi|357608262|gb|EHJ65896.1|	89.7	4e-17	hexamerin 4 [Danaus plexippus]	sp|P14297|ARYB_MANSE	67.8	2e-11	Arylphorin subunit beta OS=Manduca sexta PE=2 SV=2	--	--	--	--	--	--	--	--	--	--	-	-	-
Unigene0001618	378	14	0.8375	8	0.6981	--	--	--	--	--	--	--	--	--	--	--	--	--	--	--	--	--	--	-	-	-
Unigene0001619	218	9	0.9335	3	0.454	--	--	--	--	--	--	--	--	--	--	--	--	--	--	--	--	--	--	-	-	-
Unigene0001620	296	14	1.0695	3	0.3343	--	--	--	--	--	--	--	--	--	--	--	--	--	--	--	--	--	--	-	-	-
Unigene0001621	220	12	1.2334	0	0	--	--	--	--	--	--	--	--	--	--	--	--	--	--	--	--	--	--	-	-	-
Unigene0001622	478	28	1.3245	6	0.4141	--	--	--	--	--	--	--	--	--	--	--	--	--	--	--	--	--	--	-	-	-
Unigene0001623	201	10	1.125	1	0.1641	--	--	--	--	--	--	--	--	--	--	--	--	--	--	--	--	--	--	-	-	-
Unigene0001624	345	14	0.9176	4	0.3825	gi|332018130|gb|EGI58739.1|	129	5e-29	Elongation factor Tu GTP-binding domain-containing protein 1 [Acromyrmex echinatior]	sp|Q7Z2Z2|ETUD1_HUMAN	122	5e-28	Elongation factor Tu GTP-binding domain-containing protein 1 OS=Homo sapiens GN=EFTUD1 PE=1 SV=2	YNL163c	62.8	1e-10	COG0480	Translation elongation factors (GTPases)	K14536	1e-28	125	ame:409305	ribosome assembly protein 1 [EC:3.6.5.-]	-	-	-
Unigene0001625	270	12	1.005	2	0.2444	--	--	--	--	--	--	--	--	--	--	--	--	--	--	--	--	--	--	-	-	-
Unigene0001626	285	11	0.8727	4	0.463	--	--	--	--	--	--	--	--	--	--	--	--	--	--	--	--	--	--	-	-	-
Unigene0001627	301	15	1.1268	8	0.8767	--	--	--	--	--	--	--	--	--	--	--	--	--	--	--	--	--	--	-	-	-
Unigene0001628	243	13	1.2097	3	0.4073	gi|345495778|ref|XP_001606828.2|	63.9	2e-09	PREDICTED: protein HIRA homolog isoform 1 [Nasonia vitripennis]	sp|O17468|HIRA_DROME	48.9	1e-05	Protein HIRA homolog OS=Drosophila melanogaster GN=Hira PE=1 SV=2	--	--	--	--	--	K11293	6e-10	63.9	nvi:100123218	protein HIRA/HIR1	-	-	-
Unigene0001629	320	19	1.3426	5	0.5154	gi|357612578|gb|EHJ68073.1|	79	6e-14	enoyl-CoA isomerase [Danaus plexippus]	--	--	--	--	--	--	--	--	--	K13238	2e-12	72	dwi:Dwil_GK18281	3,2-trans-enoyl-CoA isomerase, mitochondrial [EC:5.3.3.8]	-	-	-
Unigene0001630	226	8	0.8004	2	0.2919	gi|357619688|gb|EHJ72163.1|	94.4	1e-18	hypothetical protein KGM_21926 [Danaus plexippus]	--	--	--	--	--	--	--	--	--	--	--	--	--	--	-	-	-
Unigene0001631	226	8	0.8004	1	0.146	gi|242020071|ref|XP_002430480.1|	63.9	2e-09	conserved hypothetical protein [Pediculus humanus corporis] >gi|212515631|gb|EEB17742.1| conserved hypothetical protein [Pediculus humanus corporis]	--	--	--	--	--	--	--	--	--	--	--	--	--	--	-	-	-
Unigene0001632	208	4	0.4348	0	0	--	--	--	--	--	--	--	--	--	--	--	--	--	--	--	--	--	--	-	-	-
Unigene0001633	413	21	1.1498	6	0.4792	gi|357627321|gb|EHJ77057.1|	135	7e-31	putative PHD finger protein [Danaus plexippus]	--	--	--	--	--	--	--	--	--	--	--	--	--	--	-	-	-
Unigene0001634	256	11	0.9716	1	0.1289	gi|156370914|ref|XP_001628512.1|	57	3e-07	predicted protein [Nematostella vectensis] >gi|156215490|gb|EDO36449.1| predicted protein [Nematostella vectensis]	--	--	--	--	--	--	--	--	--	--	--	--	--	--	-	-	-
Unigene0001635	243	14	1.3027	3	0.4073	--	--	--	--	--	--	--	--	--	--	--	--	--	--	--	--	--	--	-	-	-
Unigene0001636	225	10	1.005	3	0.4398	gi|164448656|ref|NP_001106740.1|	141	8e-33	boule protein [Bombyx mori] >gi|95103132|gb|ABF51507.1| BOULE protein [Bombyx mori]	--	--	--	--	--	--	--	--	--	--	--	--	--	--	-	GO:0005488//binding	-
Unigene0001637	352	22	1.4132	7	0.656	--	--	--	--	--	--	--	--	--	--	--	--	--	--	--	--	--	--	-	-	-
Unigene0001638	469	27	1.3017	12	0.844	--	--	--	--	--	--	--	--	--	--	--	--	--	--	--	--	--	--	-	-	-
Unigene0001639	248	13	1.1853	1	0.133	--	--	--	--	--	--	--	--	--	--	--	--	--	--	--	--	--	--	-	-	-
Unigene0001640	507	24	1.0704	6	0.3904	gi|12597214|dbj|BAB21511.1|	169	4e-48	TRAS3 [Bombyx mori]	--	--	--	--	--	--	--	--	--	--	--	--	--	--	-	GO:0046872//metal ion binding;GO:0003676//nucleic acid binding;GO:0003824//catalytic activity	-
Unigene0001641	321	17	1.1975	6	0.6166	--	--	--	--	--	--	--	--	--	--	--	--	--	--	--	--	--	--	-	-	-
Unigene0001642	211	9	0.9645	3	0.469	--	--	--	--	--	--	--	--	--	--	--	--	--	--	--	--	--	--	-	-	-
Unigene0001643	202	10	1.1194	7	1.1431	--	--	--	--	--	--	--	--	--	--	--	--	--	--	--	--	--	--	-	-	-
Unigene0001644	202	10	1.1194	1	0.1633	--	--	--	--	--	--	--	--	--	--	--	--	--	--	--	--	--	--	-	-	-
Unigene0001645	234	10	0.9663	4	0.5639	--	--	--	--	--	--	--	--	--	--	--	--	--	--	--	--	--	--	-	-	-
Unigene0001646	257	10	0.8798	3	0.3851	--	--	--	--	--	--	--	--	--	--	--	--	--	--	--	--	--	--	-	-	-
Unigene0001647	249	9	0.8173	0	0	--	--	--	--	--	--	--	--	--	--	--	--	--	--	--	--	--	--	-	-	-
Unigene0001648	258	12	1.0517	3	0.3836	gi|195130695|ref|XP_002009787.1|	63.5	3e-09	GI15549 [Drosophila mojavensis] >gi|193908237|gb|EDW07104.1| GI15549 [Drosophila mojavensis]	sp|P40953|CHI2_CANAL	60.1	4e-09	Chitinase 2 OS=Candida albicans (strain SC5314 / ATCC MYA-2876) GN=CHT2 PE=3 SV=1	DR1893	47.8	5e-06	COG0652	Peptidyl-prolyl cis-trans isomerase (rotamase) - cyclophilin family	K12741	1e-09	63.2	dmo:Dmoj_GI10692	heterogeneous nuclear ribonucleoprotein A1/A3	GO:0000380//alternative nuclear mRNA splicing, via spliceosome	GO:0003677//DNA binding	GO:0032991//macromolecular complex;GO:0005700//polytene chromosome
Unigene0001649	351	20	1.2884	0	0	--	--	--	--	--	--	--	--	--	--	--	--	--	--	--	--	--	--	-	-	-
Unigene0001650	427	8	0.4236	6	0.4635	--	--	--	--	--	--	--	--	--	--	--	--	--	--	--	--	--	--	-	-	-
Unigene0001651	450	26	1.3065	7	0.5131	gi|347969302|ref|XP_001237496.3|	124	1e-27	AGAP003128-PA [Anopheles gambiae str. PEST] >gi|333468460|gb|EAU77006.3| AGAP003128-PA [Anopheles gambiae str. PEST]	--	--	--	--	--	--	--	--	--	--	--	--	--	--	-	-	-
Unigene0001652	204	9	0.9976	3	0.4851	--	--	--	--	--	--	--	--	--	--	--	--	--	--	--	--	--	--	-	-	-
Unigene0001653	396	24	1.3704	10	0.833	--	--	--	--	--	--	--	--	--	--	--	--	--	--	--	--	--	--	-	-	-
Unigene0001654	289	1	0.0782	3	0.3424	--	--	--	--	--	--	--	--	--	--	--	--	--	--	--	--	--	--	-	-	-
Unigene0001655	344	16	1.0517	2	0.1918	--	--	--	--	--	--	--	--	--	--	--	--	--	--	--	--	--	--	-	-	-
Unigene0001656	255	9	0.7981	6	0.7762	gi|357630002|gb|EHJ78428.1|	57	3e-07	sodium-dependent phosphate transporter [Danaus plexippus]	sp|Q9NRA2|S17A5_HUMAN	50.8	3e-06	Sialin OS=Homo sapiens GN=SLC17A5 PE=1 SV=2	--	--	--	--	--	K12301	5e-07	54.3	oaa:100074902	MFS transporter, ACS family, solute carrier family 17 (sodium-dependent inorganic phosphate cotransporter), member 5	-	-	-
Unigene0001657	294	11	0.846	4	0.4488	--	--	--	--	--	--	--	--	--	--	--	--	--	--	--	--	--	--	-	-	-
Unigene0001658	414	9	0.4916	4	0.3187	--	--	--	--	--	--	--	--	--	--	--	--	--	--	--	--	--	--	-	-	-
Unigene0001659	404	20	1.1194	9	0.7349	gi|195430136|ref|XP_002063112.1|	185	5e-46	GK21748 [Drosophila willistoni] >gi|194159197|gb|EDW74098.1| GK21748 [Drosophila willistoni]	sp|Q8AWH3|SX17A_XENTR	146	3e-35	Transcription factor Sox-17-alpha OS=Xenopus tropicalis GN=sox17a PE=2 SV=1	SPAC57A10.09c	57.4	7e-09	COG5648	Chromatin-associated proteins containing the HMG domain	--	--	--	--	--	-	GO:0003676//nucleic acid binding	-
Unigene0001660	277	13	1.0612	0	0	--	--	--	--	--	--	--	--	--	--	--	--	--	--	--	--	--	--	-	-	-
Unigene0001661	213	0	0	0	0	--	--	--	--	--	--	--	--	--	--	--	--	--	--	--	--	--	--	-	-	-
Unigene0001662	367	14	0.8626	7	0.6292	gi|324500824|gb|ADY40376.1|	58.2	1e-07	Low-density lipoprotein receptor-related protein 1B, partial [Ascaris suum]	sp|P98157|LRP1_CHICK	57.4	3e-08	Low-density lipoprotein receptor-related protein 1 OS=Gallus gallus GN=LRP1 PE=2 SV=1	RSc1191	49.7	1e-06	COG2812	DNA polymerase III, gamma/tau subunits	K04550	6e-08	57.4	gga:396170	low density lipoprotein-related protein 1 (alpha-2-macroglobulin receptor)	-	-	-
Unigene0001663	261	15	1.2995	2	0.2528	gi|357620108|gb|EHJ72415.1|	52.8	5e-06	hypothetical protein KGM_11009 [Danaus plexippus]	--	--	--	--	--	--	--	--	--	--	--	--	--	--	-	-	-
Unigene0001664	305	2	0.1483	0	0	gi|357606014|gb|EHJ64872.1|	151	1e-35	hypothetical protein KGM_13977 [Danaus plexippus]	--	--	--	--	--	--	--	--	--	--	--	--	--	--	-	-	-
Unigene0001665	204	9	0.9976	2	0.3234	--	--	--	--	--	--	--	--	--	--	--	--	--	--	--	--	--	--	-	-	-
Unigene0001666	266	12	1.0201	4	0.4961	gi|189242490|ref|XP_971993.2|	53.1	4e-06	PREDICTED: similar to cuticular protein 146, RR-2 family (AGAP012466-PA), partial [Tribolium castaneum]	--	--	--	--	--	--	--	--	--	--	--	--	--	--	-	-	-
Unigene0001667	226	8	0.8004	0	0	--	--	--	--	--	--	--	--	--	--	--	--	--	--	--	--	--	--	-	-	-
Unigene0001668	274	13	1.0728	5	0.602	gi|348551781|ref|XP_003461707.1|	57.4	2e-07	PREDICTED: zinc finger protein 524-like [Cavia porcellus]	sp|Q96C55|ZN524_HUMAN	56.6	5e-08	Zinc finger protein 524 OS=Homo sapiens GN=ZNF524 PE=2 SV=1	--	--	--	--	--	--	--	--	--	--	-	GO:0005488//binding	-
Unigene0001669	228	10	0.9917	3	0.434	--	--	--	--	--	--	--	--	--	--	--	--	--	--	--	--	--	--	-	-	-
Unigene0001670	231	10	0.9789	2	0.2856	gi|350401479|ref|XP_003486166.1|	62.8	5e-09	PREDICTED: protein tramtrack, alpha isoform-like isoform 1 [Bombus impatiens]	--	--	--	--	--	--	--	--	--	K09237	6e-10	63.9	ame:410918	Cys2His2 zinc finger developmental/cell cycle regulator, other	-	GO:0046914//transition metal ion binding	GO:0044464//cell part
Unigene0001671	237	9	0.8587	1	0.1392	--	--	--	--	--	--	--	--	--	--	--	--	--	--	--	--	--	--	-	-	-
Unigene0001672	466	24	1.1646	5	0.3539	--	--	--	--	--	--	--	--	--	--	--	--	--	--	--	--	--	--	-	-	-
Unigene0001673	212	10	1.0666	2	0.3112	--	--	--	--	--	--	--	--	--	--	--	--	--	--	--	--	--	--	-	-	-
Unigene0001674	243	9	0.8375	2	0.2715	gi|308468215|ref|XP_003096351.1|	58.2	1e-07	CRE-PQN-75 protein [Caenorhabditis remanei] >gi|308243266|gb|EFO87218.1| CRE-PQN-75 protein [Caenorhabditis remanei]	sp|Q9FLQ7|FH20_ARATH	51.2	2e-06	Formin-like protein 20 OS=Arabidopsis thaliana GN=FH20 PE=2 SV=3	Rv1078	47.4	6e-06	COG1714	Predicted membrane protein/domain	K11651	3e-07	55.1	aag:AaeL_AAEL010903	SWI/SNF-related matrix-associated actin-dependent regulator of chromatin subfamily E, member 1	-	-	-
Unigene0001675	269	12	1.0087	8	0.981	--	--	--	--	--	--	--	--	--	--	--	--	--	--	--	--	--	--	-	-	-
Unigene0001676	221	10	1.0232	2	0.2985	--	--	--	--	--	--	--	--	--	--	--	--	--	--	--	--	--	--	-	-	-
Unigene0001677	203	11	1.2253	3	0.4875	--	--	--	--	--	--	--	--	--	--	--	--	--	--	--	--	--	--	-	-	-
Unigene0001678	219	9	0.9293	1	0.1506	--	--	--	--	--	--	--	--	--	--	--	--	--	--	--	--	--	--	-	-	-
Unigene0001679	276	14	1.147	3	0.3586	--	--	--	--	--	--	--	--	--	--	--	--	--	--	--	--	--	--	-	-	-
Unigene0001680	252	9	0.8076	2	0.2618	--	--	--	--	--	--	--	--	--	--	--	--	--	--	--	--	--	--	-	-	-
Unigene0001681	217	9	0.9378	0	0	--	--	--	--	--	--	--	--	--	--	--	--	--	--	--	--	--	--	-	-	-
Unigene0001682	464	25	1.2183	9	0.6398	--	--	--	--	--	--	--	--	--	--	--	--	--	--	--	--	--	--	-	-	-
Unigene0001683	479	21	0.9913	9	0.6198	gi|357617494|gb|EHJ70826.1|	154	1e-36	organic cation transporter [Danaus plexippus]	sp|O88446|S22A3_RAT	60.5	5e-09	Solute carrier family 22 member 3 OS=Rattus norvegicus GN=Slc22a3 PE=2 SV=1	--	--	--	--	--	--	--	--	--	--	-	-	-
Unigene0001684	587	29	1.1171	12	0.6744	gi|356959685|gb|AET43036.1|	390	1e-107	aminoacylase 1 [Helicoverpa armigera]	sp|Q99JW2|ACY1_MOUSE	139	1e-32	Aminoacylase-1 OS=Mus musculus GN=Acy1 PE=1 SV=1	ML1288	70.1	2e-12	COG0624	Acetylornithine deacetylase/Succinyl-diaminopimelate desuccinylase and related deacylases	K01436	5e-34	145	dme:Dmel_CG17109	amidohydrolase [EC:3.5.1.-]	-	-	-
Unigene0001685	339	19	1.2673	8	0.7785	--	--	--	--	--	--	--	--	--	--	--	--	--	--	--	--	--	--	-	-	-
Unigene0001686	399	23	1.3034	8	0.6614	--	--	--	--	--	--	--	--	--	--	--	--	--	--	--	--	--	--	-	-	-
Unigene0001687	229	13	1.2836	4	0.5762	--	--	--	--	--	--	--	--	--	--	--	--	--	--	--	--	--	--	-	-	-
Unigene0001688	462	17	0.832	10	0.714	--	--	--	--	--	--	--	--	--	--	--	--	--	--	--	--	--	--	-	-	-
Unigene0001689	387	15	0.8764	9	0.7672	gi|194746219|ref|XP_001955578.1|	162	6e-39	GF16177 [Drosophila ananassae] >gi|190628615|gb|EDV44139.1| GF16177 [Drosophila ananassae]	sp|P41440|S19A1_HUMAN	103	4e-22	Folate transporter 1 OS=Homo sapiens GN=SLC19A1 PE=1 SV=3	--	--	--	--	--	K14610	2e-39	162	dan:Dana_GF16177	solute carrier family 19 (thiamine transporter), member 2/3	-	-	-
Unigene0001690	328	11	0.7583	5	0.5029	--	--	--	--	--	--	--	--	--	--	--	--	--	--	--	--	--	--	-	-	-
Unigene0001691	366	13	0.8032	7	0.6309	--	--	--	--	--	--	--	--	--	--	--	--	--	--	--	--	--	--	-	-	-
Unigene0001692	248	0	0	0	0	gi|291461569|dbj|BAI83419.1|	52	8e-06	sugar transporter 5 [Nilaparvata lugens]	--	--	--	--	--	--	--	--	--	--	--	--	--	--	-	-	-
Unigene0001693	389	16	0.93	6	0.5088	--	--	--	--	--	--	--	--	--	--	--	--	--	--	--	--	--	--	-	-	-
Unigene0001694	311	13	0.9452	1	0.1061	--	--	--	--	--	--	--	--	--	--	--	--	--	--	--	--	--	--	-	-	-
Unigene0001695	445	21	1.0671	5	0.3706	--	--	--	--	--	--	--	--	--	--	--	--	--	--	--	--	--	--	-	-	-
Unigene0001696	311	9	0.6544	10	1.0607	--	--	--	--	--	--	--	--	--	--	--	--	--	--	--	--	--	--	-	-	-
Unigene0001697	258	12	1.0517	10	1.2786	gi|189242082|ref|XP_001809963.1|	105	5e-22	PREDICTED: similar to BEL12_AG transposon polyprotein [Tribolium castaneum]	--	--	--	--	--	--	--	--	--	--	--	--	--	--	GO:0006259//DNA metabolic process	GO:0017111//nucleoside-triphosphatase activity;GO:0003676//nucleic acid binding;GO:0000166//nucleotide binding	-
Unigene0001698	334	19	1.2863	6	0.5926	--	--	--	--	--	--	--	--	--	--	--	--	--	--	--	--	--	--	-	-	-
Unigene0001699	311	13	0.9452	2	0.2121	--	--	--	--	--	--	--	--	--	--	--	--	--	--	--	--	--	--	-	-	-
Unigene0001700	418	19	1.0278	3	0.2368	gi|157167428|ref|XP_001660688.1|	154	2e-36	protein tyrosine phosphatase, non-receptor type nt6 [Aedes aegypti] >gi|108873584|gb|EAT37809.1| protein tyrosine phosphatase, non-receptor type nt6 [Aedes aegypti]	sp|Q62130|PTN14_MOUSE	81.6	1e-15	Tyrosine-protein phosphatase non-receptor type 14 OS=Mus musculus GN=Ptpn14 PE=1 SV=1	--	--	--	--	--	K01104	5e-37	154	aag:AaeL_AAEL010234	protein-tyrosine phosphatase [EC:3.1.3.48]	GO:0006796//phosphate-containing compound metabolic process	GO:0005488//binding;GO:0004721//phosphoprotein phosphatase activity	-
Unigene0001701	256	9	0.7949	6	0.7731	--	--	--	--	--	--	--	--	--	--	--	--	--	--	--	--	--	--	-	-	-
Unigene0001702	310	12	0.8753	3	0.3192	gi|860970|emb|CAA60698.1|	61.2	1e-08	HP8 peptide [Homo sapiens]	--	--	--	--	--	--	--	--	--	--	--	--	--	--	GO:0042221//response to chemical stimulus;GO:0006355//regulation of transcription, DNA-dependent;GO:0048513//organ development;GO:0030154//cell differentiation	GO:0005515//protein binding;GO:0001071//nucleic acid binding transcription factor activity;GO:0003677//DNA binding	-
Unigene0001703	556	33	1.3421	14	0.8306	gi|357617703|gb|EHJ70943.1|	295	6e-79	2-oxoglutarate dehydrogenase [Danaus plexippus]	sp|Q5RCB8|ODO1_PONAB	187	3e-47	2-oxoglutarate dehydrogenase, mitochondrial OS=Pongo abelii GN=OGDH PE=2 SV=1	SMc02482	130	1e-30	COG0567	2-oxoglutarate dehydrogenase complex, dehydrogenase (E1) component, and related enzymes	K00164	6e-49	194	cqu:CpipJ_CPIJ007338	2-oxoglutarate dehydrogenase E1 component [EC:1.2.4.2]	GO:0009056//catabolic process;GO:0006553//lysine metabolic process;GO:0009060//aerobic respiration	GO:0016491//oxidoreductase activity	GO:0044429//mitochondrial part
Unigene0001704	208	9	0.9784	3	0.4758	--	--	--	--	--	--	--	--	--	--	--	--	--	--	--	--	--	--	-	-	-
Unigene0001705	495	4	0.1827	2	0.1333	gi|357609683|gb|EHJ66571.1|	184	2e-45	SV2-like protein 1 [Danaus plexippus]	sp|Q2XWK0|SVOP_XENLA	57	6e-08	Synaptic vesicle 2-related protein OS=Xenopus laevis GN=svop PE=2 SV=1	SMa1447	52	5e-07	COG0477	Permeases of the major facilitator superfamily	K06258	1e-16	86.7	ame:413739	MFS transporter, VNT family, synaptic vesicle glycoprotein 2	-	-	-
Unigene0001706	292	13	1.0067	4	0.4519	gi|357617941|gb|EHJ71080.1|	68.2	1e-10	hypothetical protein KGM_14277 [Danaus plexippus]	--	--	--	--	--	--	--	--	--	--	--	--	--	--	-	-	-
Unigene0001707	237	10	0.9541	3	0.4176	--	--	--	--	--	--	--	--	--	--	--	--	--	--	--	--	--	--	-	-	-
Unigene0001708	584	31	1.2003	13	0.7343	--	--	--	--	--	--	--	--	--	--	--	--	--	--	--	--	--	--	-	-	-
Unigene0001709	254	10	0.8902	6	0.7792	--	--	--	--	--	--	--	--	--	--	--	--	--	--	--	--	--	--	-	-	-
Unigene0001710	256	9	0.7949	3	0.3866	--	--	--	--	--	--	--	--	--	--	--	--	--	--	--	--	--	--	-	-	-
Unigene0001711	245	8	0.7383	1	0.1346	--	--	--	--	--	--	--	--	--	--	--	--	--	--	--	--	--	--	-	-	-
Unigene0001712	201	8	0.9	1	0.1641	--	--	--	--	--	--	--	--	--	--	--	--	--	--	--	--	--	--	-	-	-
Unigene0001713	313	14	1.0114	2	0.2108	gi|222142704|gb|ACM45975.1|	181	9e-45	cytochrome P450 CYP306A1 [Spodoptera littoralis]	sp|Q9VWR5|CP306_DROME	90.5	3e-18	Cytochrome P450 306a1 OS=Drosophila melanogaster GN=phm PE=1 SV=1	alr1450	51.2	5e-07	COG2124	Cytochrome P450	K10720	3e-22	104	dpe:Dper_GL26991	CYP306A1; ecdysteroid 25-hydroxylase	GO:0008205//ecdysone metabolic process;GO:0006518//peptide metabolic process;GO:0007611//learning or memory;GO:0007292//female gamete generation;GO:0009792//embryo development ending in birth or egg hatching	GO:0005506//iron ion binding;GO:0008395//steroid hydroxylase activity	GO:0043231//intracellular membrane-bounded organelle
Unigene0001714	202	9	1.0075	1	0.1633	--	--	--	--	--	--	--	--	--	--	--	--	--	--	--	--	--	--	-	-	-
Unigene0001715	456	21	1.0413	12	0.8681	gi|149046729|gb|EDL99503.1|	300	1e-80	SPARC-like 1 (mast9, hevin), isoform CRA_a [Rattus norvegicus] >gi|149046730|gb|EDL99504.1| SPARC-like 1 (mast9, hevin), isoform CRA_a [Rattus norvegicus]	sp|P24054|SPRL1_RAT	300	2e-81	SPARC-like protein 1 OS=Rattus norvegicus GN=Sparcl1 PE=2 SV=1	--	--	--	--	--	--	--	--	--	--	GO:0023052//signaling	GO:0046872//metal ion binding	GO:0031012//extracellular matrix
Unigene0001716	231	11	1.0768	4	0.5712	--	--	--	--	--	--	--	--	--	--	--	--	--	--	--	--	--	--	-	-	-
Unigene0001717	489	25	1.156	7	0.4722	gi|189242199|ref|XP_001812244.1|	60.8	2e-08	PREDICTED: similar to protease, reverse transcriptase, ribonuclease H, integrase [Tribolium castaneum]	--	--	--	--	--	--	--	--	--	--	--	--	--	--	GO:0043170;GO:0044238//primary metabolic process	GO:0003676//nucleic acid binding	-
Unigene0001718	321	14	0.9862	1	0.1028	gi|195042244|ref|XP_001991394.1|	69.3	5e-11	GH12080 [Drosophila grimshawi] >gi|193901152|gb|EDW00019.1| GH12080 [Drosophila grimshawi]	--	--	--	--	--	--	--	--	--	--	--	--	--	--	-	-	-
Unigene0001719	367	2	0.1232	3	0.2697	--	--	--	--	--	--	--	--	--	--	--	--	--	--	--	--	--	--	-	-	-
Unigene0001720	286	14	1.1069	2	0.2307	--	--	--	--	--	--	--	--	--	--	--	--	--	--	--	--	--	--	-	-	-
Unigene0001721	242	11	1.0278	3	0.4089	--	--	--	--	--	--	--	--	--	--	--	--	--	--	--	--	--	--	-	-	-
Unigene0001722	337	15	1.0065	5	0.4894	gi|357616655|gb|EHJ70312.1|	63.2	4e-09	hypothetical protein KGM_17468 [Danaus plexippus]	--	--	--	--	--	--	--	--	--	--	--	--	--	--	-	-	-
Unigene0001723	208	11	1.1958	2	0.3172	gi|156547721|ref|XP_001605289.1|	82.4	6e-15	PREDICTED: mitochondrial 2-oxoglutarate/malate carrier protein-like [Nasonia vitripennis]	sp|P22292|M2OM_BOVIN	72.8	6e-13	Mitochondrial 2-oxoglutarate/malate carrier protein OS=Bos taurus GN=SLC25A11 PE=1 SV=3	--	--	--	--	--	K15104	1e-12	73.2	tca:663977	solute carrier family 25 (mitochondrial oxoglutarate transporter), member 11	GO:0051234//establishment of localization	-	GO:0019866//organelle inner membrane;GO:0043231//intracellular membrane-bounded organelle
Unigene0001724	224	12	1.2113	2	0.2945	--	--	--	--	--	--	--	--	--	--	--	--	--	--	--	--	--	--	-	-	-
Unigene0001725	470	25	1.2028	11	0.772	gi|91077584|ref|XP_973097.1|	85.1	9e-16	PREDICTED: similar to ADAM metalloprotease CG1964 [Tribolium castaneum]	--	--	--	--	--	--	--	--	--	K06704	4e-16	85.1	tca:661872	disintegrin and metalloproteinase domain-containing protein 10 [EC:3.4.24.81]	-	-	-
Unigene0001726	465	20	0.9725	4	0.2838	gi|357622538|gb|EHJ73971.1|	80.5	2e-14	hypothetical protein KGM_21082 [Danaus plexippus]	--	--	--	--	--	--	--	--	--	--	--	--	--	--	-	-	-
Unigene0001727	232	8	0.7797	0	0	gi|357622437|gb|EHJ73911.1|	105	6e-22	hypothetical protein KGM_08289 [Danaus plexippus]	--	--	--	--	--	--	--	--	--	--	--	--	--	--	-	-	-
Unigene0001728	256	9	0.7949	2	0.2577	gi|357615244|gb|EHJ69549.1|	68.6	9e-11	hypothetical protein KGM_05390 [Danaus plexippus]	--	--	--	--	--	--	--	--	--	--	--	--	--	--	-	-	-
Unigene0001729	242	8	0.7475	3	0.4089	--	--	--	--	--	--	--	--	--	--	--	--	--	--	--	--	--	--	-	-	-
Unigene0001730	203	12	1.3367	4	0.65	--	--	--	--	--	--	--	--	--	--	--	--	--	--	--	--	--	--	-	-	-
Unigene0001731	331	16	1.093	0	0	gi|357605428|gb|EHJ64616.1|	64.3	2e-09	hypothetical protein KGM_21585 [Danaus plexippus]	--	--	--	--	--	--	--	--	--	--	--	--	--	--	-	-	-
Unigene0001732	245	11	1.0152	4	0.5386	--	--	--	--	--	--	--	--	--	--	--	--	--	--	--	--	--	--	-	-	-
Unigene0001733	476	24	1.1401	10	0.693	gi|357624326|gb|EHJ75147.1|	142	7e-33	putative zinc finger protein Ran-binding domain-containing protein [Danaus plexippus]	--	--	--	--	--	--	--	--	--	--	--	--	--	--	-	-	-
Unigene0001734	343	21	1.3844	6	0.577	gi|195445390|ref|XP_002070302.1|	191	1e-47	GK11107 [Drosophila willistoni] >gi|194166387|gb|EDW81288.1| GK11107 [Drosophila willistoni]	sp|Q9VGH7|CLCN2_DROME	187	1e-47	Chloride channel protein 2 OS=Drosophila melanogaster GN=ClC-a PE=2 SV=3	--	--	--	--	--	K05011	3e-48	191	dwi:Dwil_GK11107	chloride channel 2	GO:0015698//inorganic anion transport	GO:0005254//chloride channel activity	GO:0005856//cytoskeleton;GO:0000267//cell fraction;GO:0031224//intrinsic to membrane
Unigene0001735	263	12	1.0317	3	0.3763	--	--	--	--	--	--	--	--	--	--	--	--	--	--	--	--	--	--	-	-	-
Unigene0001736	221	10	1.0232	7	1.0449	gi|304443635|gb|ADM35107.1|	63.2	4e-09	serine protease 30 [Mamestra configurata]	--	--	--	--	--	--	--	--	--	--	--	--	--	--	-	-	-
Unigene0001737	335	1	0.0675	0	0	--	--	--	--	--	--	--	--	--	--	--	--	--	--	--	--	--	--	-	-	-
Unigene0001738	326	12	0.8323	7	0.7083	gi|350416575|ref|XP_003490999.1|	53.1	4e-06	PREDICTED: elongation of very long chain fatty acids protein AAEL008004-like [Bombus impatiens]	--	--	--	--	--	--	--	--	--	--	--	--	--	--	-	-	-
Unigene0001739	319	12	0.8506	3	0.3102	--	--	--	--	--	--	--	--	--	--	--	--	--	--	--	--	--	--	-	-	-
Unigene0001740	499	17	0.7703	2	0.1322	gi|170058119|ref|XP_001864783.1|	211	1e-53	mannosyltransferase 1 [Culex quinquefasciatus] >gi|167877324|gb|EDS40707.1| mannosyltransferase 1 [Culex quinquefasciatus]	sp|Q9W5D4|POMT2_DROME	209	9e-54	Protein O-mannosyl-transferase 2 OS=Drosophila melanogaster GN=tw PE=2 SV=1	YAL023c	114	8e-26	COG1928	Dolichyl-phosphate-mannose--protein O-mannosyl transferase	K00728	3e-56	218	tca:662234	dolichyl-phosphate-mannose-protein mannosyltransferase [EC:2.4.1.109]	GO:0031032//actomyosin structure organization;GO:0006493//protein O-linked glycosylation;GO:0061061//muscle structure development	GO:0000030//mannosyltransferase activity	GO:0031224//intrinsic to membrane;GO:0043231//intracellular membrane-bounded organelle
Unigene0001741	222	12	1.2223	3	0.4458	gi|315139328|gb|ADT80822.1|	86.3	4e-16	serine protease 52 [Mamestra configurata]	sp|P35047|TRYC_MANSE	65.5	1e-10	Trypsin, alkaline C OS=Manduca sexta PE=2 SV=1	--	--	--	--	--	K01312	6e-06	50.8	aag:AaeL_AAEL006425	trypsin [EC:3.4.21.4]	GO:0019538//protein metabolic process	GO:0004175//endopeptidase activity	-
Unigene0001742	231	10	0.9789	4	0.5712	--	--	--	--	--	--	--	--	--	--	--	--	--	--	--	--	--	--	-	-	-
Unigene0001743	350	16	1.0337	5	0.4712	gi|357625107|gb|EHJ75656.1|	55.8	6e-07	hypothetical protein KGM_10721 [Danaus plexippus]	--	--	--	--	--	--	--	--	--	--	--	--	--	--	-	-	-
Unigene0001744	351	16	1.0307	11	1.0338	gi|347965142|ref|XP_315024.4|	91.3	1e-17	AGAP004934-PA [Anopheles gambiae str. PEST] >gi|333469285|gb|EAA10348.5| AGAP004934-PA [Anopheles gambiae str. PEST]	sp|Q9VWB0|TECPR_DROME	65.5	1e-10	Tectonin beta-propeller repeat-containing protein OS=Drosophila melanogaster GN=CG32226 PE=2 SV=2	--	--	--	--	--	--	--	--	--	--	-	GO:0005488//binding	-
Unigene0001745	328	8	0.5515	5	0.5029	--	--	--	--	--	--	--	--	--	--	--	--	--	--	--	--	--	--	-	-	-
Unigene0001746	375	20	1.206	8	0.7037	gi|55249691|gb|AAH85762.1|	206	2e-52	Carboxypeptidase E [Rattus norvegicus]	sp|Q00493|CBPE_MOUSE	206	3e-53	Carboxypeptidase E OS=Mus musculus GN=Cpe PE=1 SV=2	--	--	--	--	--	K01294	6e-53	206	mmu:12876	carboxypeptidase E [EC:3.4.17.10]	GO:0007186//G-protein coupled receptor signaling pathway;GO:0016486//peptide hormone processing;GO:0003208//cardiac ventricle morphogenesis;GO:0043412//macromolecule modification;GO:0044237//cellular metabolic process	GO:0046914//transition metal ion binding;GO:0008235//metalloexopeptidase activity	GO:0005626//insoluble fraction;GO:0016023//cytoplasmic membrane-bounded vesicle;GO:0016020//membrane;GO:0044421//extracellular region part
Unigene0001747	390	12	0.6957	5	0.4229	gi|7243250|dbj|BAA92690.1|	172	4e-42	pol polyprotein [Bombyx mori]	sp|P10394|POL4_DROME	84.3	2e-16	Retrovirus-related Pol polyprotein from transposon 412 OS=Drosophila melanogaster GN=POL PE=4 SV=1	SPAC9.04	60.8	6e-10	COG2801	Transposase and inactivated derivatives	--	--	--	--	--	GO:0006260//DNA replication;GO:0019538//protein metabolic process	GO:0004175//endopeptidase activity;GO:0003676//nucleic acid binding;GO:0034061	-
Unigene0001748	315	15	1.0768	3	0.3142	gi|189236280|ref|XP_001815148.1|	143	3e-33	PREDICTED: similar to orf [Tribolium castaneum]	sp|Q99315|YG31B_YEAST	66.2	6e-11	Transposon Ty3-G Gag-Pol polyprotein OS=Saccharomyces cerevisiae (strain ATCC 204508 / S288c) GN=TY3B-G PE=1 SV=3	YGR109w-b_2	66.2	1e-11	COG2801	Transposase and inactivated derivatives	--	--	--	--	--	GO:0006260//DNA replication;GO:0019538//protein metabolic process	GO:0004175//endopeptidase activity;GO:0046914//transition metal ion binding;GO:0003676//nucleic acid binding;GO:0034061	-
Unigene0001749	488	18	0.834	8	0.5408	--	--	--	--	--	--	--	--	--	--	--	--	--	--	--	--	--	--	-	-	-
Unigene0001750	332	14	0.9535	10	0.9936	--	--	--	--	--	--	--	--	--	--	--	--	--	--	--	--	--	--	-	-	-
Unigene0001751	309	16	1.1708	11	1.1743	gi|222142704|gb|ACM45975.1|	197	2e-49	cytochrome P450 CYP306A1 [Spodoptera littoralis]	sp|Q9VWR5|CP306_DROME	72.4	8e-13	Cytochrome P450 306a1 OS=Drosophila melanogaster GN=phm PE=1 SV=1	--	--	--	--	--	K10720	1e-17	89.7	aga:AgaP_AGAP004665	CYP306A1; ecdysteroid 25-hydroxylase	GO:0008152//metabolic process	GO:0016491//oxidoreductase activity;GO:0005506//iron ion binding	-
Unigene0001752	254	10	0.8902	6	0.7792	--	--	--	--	--	--	--	--	--	--	--	--	--	--	--	--	--	--	-	-	-
Unigene0001753	299	13	0.9831	2	0.2207	--	--	--	--	--	--	--	--	--	--	--	--	--	--	--	--	--	--	-	-	-
Unigene0001754	390	19	1.1016	5	0.4229	--	--	--	--	--	--	--	--	--	--	--	--	--	--	--	--	--	--	-	-	-
Unigene0001755	210	10	1.0768	3	0.4712	--	--	--	--	--	--	--	--	--	--	--	--	--	--	--	--	--	--	-	-	-
Unigene0001756	655	31	1.0702	7	0.3525	gi|357609704|gb|EHJ66590.1|	144	2e-33	hypothetical protein KGM_08732 [Danaus plexippus]	--	--	--	--	--	--	--	--	--	--	--	--	--	--	-	-	-
Unigene0001757	363	8	0.4983	3	0.2726	--	--	--	--	--	--	--	--	--	--	--	--	--	--	--	--	--	--	-	-	-
Unigene0001758	552	26	1.065	6	0.3586	gi|357615651|gb|EHJ69772.1|	63.9	4e-09	beta strand repeat-containing protein [Danaus plexippus]	--	--	--	--	--	--	--	--	--	--	--	--	--	--	-	-	-
Unigene0001759	317	16	1.1413	5	0.5203	--	--	--	--	--	--	--	--	--	--	--	--	--	--	--	--	--	--	-	-	-
Unigene0001760	314	14	1.0082	4	0.4202	gi|195450769|ref|XP_002072625.1|	99.8	3e-20	GK13703 [Drosophila willistoni] >gi|194168710|gb|EDW83611.1| GK13703 [Drosophila willistoni]	--	--	--	--	--	--	--	--	--	--	--	--	--	--	GO:0031032//actomyosin structure organization;GO:0009888//tissue development	GO:0004674//protein serine/threonine kinase activity;GO:0005198//structural molecule activity	GO:0031674//I band
Unigene0001761	288	12	0.9422	0	0	gi|198458017|ref|XP_002138489.1|	107	2e-22	GA24366 [Drosophila pseudoobscura pseudoobscura] >gi|198136192|gb|EDY69047.1| GA24366 [Drosophila pseudoobscura pseudoobscura]	--	--	--	--	--	--	--	--	--	--	--	--	--	--	GO:0031032//actomyosin structure organization;GO:0007525//somatic muscle development	GO:0004672//protein kinase activity	-
Unigene0001762	362	15	0.937	4	0.3645	--	--	--	--	--	--	--	--	--	--	--	--	--	--	--	--	--	--	-	-	-
Unigene0001763	355	16	1.0191	2	0.1858	--	--	--	--	--	--	--	--	--	--	--	--	--	--	--	--	--	--	-	-	-
Unigene0001764	460	28	1.3764	0	0	gi|347971322|ref|XP_313021.5|	64.3	2e-09	AGAP004140-PA [Anopheles gambiae str. PEST] >gi|333468616|gb|EAA08570.5| AGAP004140-PA [Anopheles gambiae str. PEST]	sp|A7MBM2|DISP2_HUMAN	51.6	2e-06	Protein dispatched homolog 2 OS=Homo sapiens GN=DISP2 PE=2 SV=2	--	--	--	--	--	--	--	--	--	--	-	-	-
Unigene0001765	230	12	1.1797	4	0.5737	--	--	--	--	--	--	--	--	--	--	--	--	--	--	--	--	--	--	-	-	-
Unigene0001766	203	8	0.8911	3	0.4875	--	--	--	--	--	--	--	--	--	--	--	--	--	--	--	--	--	--	-	-	-
Unigene0001767	293	4	0.3087	1	0.1126	--	--	--	--	--	--	--	--	--	--	--	--	--	--	--	--	--	--	-	-	-
Unigene0001768	282	9	0.7217	2	0.234	--	--	--	--	--	--	--	--	--	--	--	--	--	--	--	--	--	--	-	-	-
Unigene0001769	289	14	1.0954	4	0.4566	gi|357605105|gb|EHJ64464.1|	68.2	1e-10	putative mutated in ataxia telangiectasia [Danaus plexippus]	--	--	--	--	--	--	--	--	--	--	--	--	--	--	-	-	-
Unigene0001770	376	18	1.0825	3	0.2632	--	--	--	--	--	--	--	--	--	--	--	--	--	--	--	--	--	--	-	-	-
Unigene0001771	284	17	1.3535	4	0.4646	gi|163838692|ref|NP_001106229.1|	61.2	1e-08	Mod(mdg4)-heS00531 [Bombyx mori] >gi|47169616|tpe|CAE54311.1| TPA: Mod(mdg4)-heS00531 [Bombyx mori]	--	--	--	--	--	--	--	--	--	--	--	--	--	--	-	-	-
Unigene0001772	228	8	0.7934	0	0	--	--	--	--	--	--	--	--	--	--	--	--	--	--	--	--	--	--	-	-	-
Unigene0001773	208	8	0.8697	2	0.3172	--	--	--	--	--	--	--	--	--	--	--	--	--	--	--	--	--	--	-	-	-
Unigene0001774	378	15	0.8973	5	0.4363	--	--	--	--	--	--	--	--	--	--	--	--	--	--	--	--	--	--	-	-	-
Unigene0001775	208	13	1.4132	1	0.1586	--	--	--	--	--	--	--	--	--	--	--	--	--	--	--	--	--	--	-	-	-
Unigene0001776	240	11	1.0364	4	0.5498	--	--	--	--	--	--	--	--	--	--	--	--	--	--	--	--	--	--	-	-	-
Unigene0001777	330	13	0.8908	7	0.6997	--	--	--	--	--	--	--	--	--	--	--	--	--	--	--	--	--	--	-	-	-
Unigene0001778	278	10	0.8134	7	0.8306	--	--	--	--	--	--	--	--	--	--	--	--	--	--	--	--	--	--	-	-	-
Unigene0001779	390	17	0.9856	0	0	--	--	--	--	--	--	--	--	--	--	--	--	--	--	--	--	--	--	-	-	-
Unigene0001780	228	10	0.9917	4	0.5787	--	--	--	--	--	--	--	--	--	--	--	--	--	--	--	--	--	--	-	-	-
Unigene0001781	252	6	0.5384	8	1.0472	--	--	--	--	--	--	--	--	--	--	--	--	--	--	--	--	--	--	-	-	-
Unigene0001782	247	12	1.0985	16	2.1368	--	--	--	--	--	--	--	--	--	--	--	--	--	--	--	--	--	--	-	-	-
Unigene0001783	419	17	0.9174	0	0	--	--	--	--	--	--	--	--	--	--	--	--	--	--	--	--	--	--	-	-	-
Unigene0001784	233	7	0.6793	4	0.5663	--	--	--	--	--	--	--	--	--	--	--	--	--	--	--	--	--	--	-	-	-
Unigene0001785	202	9	1.0075	3	0.4899	--	--	--	--	--	--	--	--	--	--	--	--	--	--	--	--	--	--	-	-	-
Unigene0001786	461	16	0.7848	10	0.7156	--	--	--	--	--	--	--	--	--	--	--	--	--	--	--	--	--	--	-	-	-
Unigene0001787	261	12	1.0396	1	0.1264	--	--	--	--	--	--	--	--	--	--	--	--	--	--	--	--	--	--	-	-	-
Unigene0001788	267	11	0.9316	3	0.3706	gi|347969302|ref|XP_001237496.3|	66.6	3e-10	AGAP003128-PA [Anopheles gambiae str. PEST] >gi|333468460|gb|EAU77006.3| AGAP003128-PA [Anopheles gambiae str. PEST]	--	--	--	--	--	--	--	--	--	--	--	--	--	--	-	-	-
Unigene0001789	259	14	1.2223	4	0.5095	gi|198450202|ref|XP_001357879.2|	144	1e-33	GA19850 [Drosophila pseudoobscura pseudoobscura] >gi|198130933|gb|EAL27015.2| GA19850 [Drosophila pseudoobscura pseudoobscura]	sp|Q9WVF7|DPOE1_MOUSE	124	2e-28	DNA polymerase epsilon catalytic subunit A OS=Mus musculus GN=Pole PE=2 SV=3	SPBC25H2.13c	112	1e-25	COG0417	DNA polymerase elongation subunit (family B)	K02324	4e-34	144	dpe:Dper_GL13784	DNA polymerase epsilon subunit 1 [EC:2.7.7.7]	GO:0006259//DNA metabolic process	GO:0046914//transition metal ion binding;GO:0003676//nucleic acid binding;GO:0034061	GO:0043231//intracellular membrane-bounded organelle
Unigene0001790	410	2	0.1103	0	0	--	--	--	--	--	--	--	--	--	--	--	--	--	--	--	--	--	--	-	-	-
Unigene0001791	265	13	1.1093	4	0.4979	--	--	--	--	--	--	--	--	--	--	--	--	--	--	--	--	--	--	-	-	-
Unigene0001792	201	9	1.0125	0	0	--	--	--	--	--	--	--	--	--	--	--	--	--	--	--	--	--	--	-	-	-
Unigene0001793	277	11	0.8979	2	0.2382	--	--	--	--	--	--	--	--	--	--	--	--	--	--	--	--	--	--	-	-	-
Unigene0001794	260	14	1.2176	3	0.3806	gi|27368143|gb|AAN87269.1|	86.3	4e-16	ORF [Drosophila melanogaster]	--	--	--	--	--	--	--	--	--	--	--	--	--	--	GO:0006259//DNA metabolic process	GO:0003676//nucleic acid binding;GO:0003824//catalytic activity	-
Unigene0001795	243	12	1.1166	8	1.086	--	--	--	--	--	--	--	--	--	--	--	--	--	--	--	--	--	--	-	-	-
Unigene0001796	206	4	0.4391	4	0.6405	--	--	--	--	--	--	--	--	--	--	--	--	--	--	--	--	--	--	-	-	-
Unigene0001797	219	9	0.9293	3	0.4519	gi|357618245|gb|EHJ71295.1|	88.2	1e-16	hypothetical protein KGM_01452 [Danaus plexippus]	--	--	--	--	--	--	--	--	--	--	--	--	--	--	-	-	-
Unigene0001798	361	11	0.689	0	0	gi|357606781|gb|EHJ65212.1|	59.3	5e-08	hypothetical protein KGM_21468 [Danaus plexippus]	--	--	--	--	--	--	--	--	--	--	--	--	--	--	-	-	-
Unigene0001799	287	11	0.8667	8	0.9195	gi|307204882|gb|EFN83437.1|	147	1e-34	RING finger protein 145 [Harpegnathos saltator]	--	--	--	--	--	--	--	--	--	--	--	--	--	--	-	GO:0046914//transition metal ion binding	-
Unigene0001800	207	11	1.2016	2	0.3187	--	--	--	--	--	--	--	--	--	--	--	--	--	--	--	--	--	--	-	-	-
Unigene0001801	281	14	1.1266	2	0.2348	gi|357625307|gb|EHJ75795.1|	175	5e-43	hypothetical protein KGM_07342 [Danaus plexippus]	--	--	--	--	--	--	--	--	--	--	--	--	--	--	-	-	-
Unigene0001802	256	12	1.0599	1	0.1289	gi|357616174|gb|EHJ70052.1|	54.7	1e-06	hypothetical protein KGM_09326 [Danaus plexippus]	--	--	--	--	--	--	--	--	--	--	--	--	--	--	-	-	-
Unigene0001803	210	9	0.9691	2	0.3142	gi|357609774|gb|EHJ66659.1|	84.3	2e-15	hypothetical protein KGM_08734 [Danaus plexippus]	--	--	--	--	--	--	--	--	--	--	--	--	--	--	-	-	-
Unigene0001804	260	9	0.7827	7	0.8881	--	--	--	--	--	--	--	--	--	--	--	--	--	--	--	--	--	--	-	-	-
Unigene0001805	299	14	1.0587	3	0.331	--	--	--	--	--	--	--	--	--	--	--	--	--	--	--	--	--	--	-	-	-
Unigene0001806	359	21	1.3227	11	1.0108	--	--	--	--	--	--	--	--	--	--	--	--	--	--	--	--	--	--	-	-	-
Unigene0001807	552	32	1.3108	8	0.4781	gi|91085665|ref|XP_971529.1|	146	4e-34	PREDICTED: similar to rhophilin [Tribolium castaneum]	sp|Q61085|RHPN1_MOUSE	94.7	3e-19	Rhophilin-1 OS=Mus musculus GN=Rhpn1 PE=1 SV=2	--	--	--	--	--	--	--	--	--	--	-	-	-
Unigene0001808	364	11	0.6833	7	0.6344	gi|357631699|gb|EHJ79168.1|	65.9	6e-10	glucose dehydrogenase [Danaus plexippus]	sp|A8GBX9|BETA_SERP5	52	1e-06	Choline dehydrogenase OS=Serratia proteamaculans (strain 568) GN=betA PE=3 SV=1	CC1278	65.5	2e-11	COG2303	Choline dehydrogenase and related flavoproteins	--	--	--	--	--	GO:0044281//small molecule metabolic process	GO:0016491//oxidoreductase activity;GO:0050662//coenzyme binding	-
Unigene0001809	314	14	1.0082	7	0.7354	gi|357610223|gb|EHJ66880.1|	94	2e-18	glycoside hydrolase [Danaus plexippus]	sp|P97265|GBA3_CAVPO	71.2	2e-12	Cytosolic beta-glucosidase OS=Cavia porcellus GN=Gba3 PE=1 SV=1	--	--	--	--	--	--	--	--	--	--	GO:0044238//primary metabolic process	GO:0004553//hydrolase activity, hydrolyzing O-glycosyl compounds	-
Unigene0001810	246	10	0.9192	2	0.2682	--	--	--	--	--	--	--	--	--	--	--	--	--	--	--	--	--	--	-	-	-
Unigene0001811	303	17	1.2686	3	0.3266	--	--	--	--	--	--	--	--	--	--	--	--	--	--	--	--	--	--	-	-	-
Unigene0001812	385	4	0.2349	1	0.0857	--	--	--	--	--	--	--	--	--	--	--	--	--	--	--	--	--	--	-	-	-
Unigene0001813	206	10	1.0977	3	0.4804	--	--	--	--	--	--	--	--	--	--	--	--	--	--	--	--	--	--	-	-	-
Unigene0001814	213	8	0.8493	4	0.6195	--	--	--	--	--	--	--	--	--	--	--	--	--	--	--	--	--	--	-	-	-
Unigene0001815	365	16	0.9912	10	0.9038	gi|158285204|ref|XP_308185.4|	65.1	9e-10	AGAP007686-PA [Anopheles gambiae str. PEST] >gi|157019879|gb|EAA04148.5| AGAP007686-PA [Anopheles gambiae str. PEST]	--	--	--	--	--	--	--	--	--	--	--	--	--	--	-	GO:0005198//structural molecule activity	GO:0016011//dystroglycan complex
Unigene0001816	239	8	0.7569	3	0.4141	gi|357620288|gb|EHJ72532.1|	142	3e-33	synaptic vesicle transporter sVOP [Danaus plexippus]	--	--	--	--	--	--	--	--	--	--	--	--	--	--	-	-	-
Unigene0001817	256	11	0.9716	7	0.902	--	--	--	--	--	--	--	--	--	--	--	--	--	--	--	--	--	--	-	-	-
Unigene0001818	313	16	1.1559	3	0.3162	--	--	--	--	--	--	--	--	--	--	--	--	--	--	--	--	--	--	-	-	-
Unigene0001819	298	13	0.9864	4	0.4428	--	--	--	--	--	--	--	--	--	--	--	--	--	--	--	--	--	--	-	-	-
Unigene0001820	269	5	0.4203	1	0.1226	--	--	--	--	--	--	--	--	--	--	--	--	--	--	--	--	--	--	-	-	-
Unigene0001821	221	8	0.8185	3	0.4478	--	--	--	--	--	--	--	--	--	--	--	--	--	--	--	--	--	--	-	-	-
Unigene0001822	288	11	0.8636	1	0.1145	gi|357618275|gb|EHJ71317.1|	104	1e-21	hypothetical protein KGM_07282 [Danaus plexippus]	--	--	--	--	--	--	--	--	--	--	--	--	--	--	-	-	-
Unigene0001823	282	13	1.0424	2	0.234	gi|332022570|gb|EGI62872.1|	97.8	1e-19	Bromodomain adjacent to zinc finger domain protein 2B [Acromyrmex echinatior]	sp|Q9UIF8|BAZ2B_HUMAN	91.3	2e-18	Bromodomain adjacent to zinc finger domain protein 2B OS=Homo sapiens GN=BAZ2B PE=1 SV=3	--	--	--	--	--	--	--	--	--	--	GO:0048731	GO:0046872//metal ion binding	GO:0043229//intracellular organelle
Unigene0001824	518	25	1.0913	6	0.3821	gi|189242408|ref|XP_969008.2|	144	1e-33	PREDICTED: similar to CG4554 CG4554-PA [Tribolium castaneum]	sp|Q5XG71|UTP20_MOUSE	70.9	4e-12	Small subunit processome component 20 homolog OS=Mus musculus GN=Utp20 PE=2 SV=2	--	--	--	--	--	K14772	3e-34	145	aag:AaeL_AAEL012147	U3 small nucleolar RNA-associated protein 20	-	-	-
Unigene0001825	566	12	0.4794	11	0.6411	--	--	--	--	--	--	--	--	--	--	--	--	--	--	--	--	--	--	-	-	-
Unigene0001826	396	18	1.0278	3	0.2499	gi|112983430|ref|NP_001036980.1|	56.2	4e-07	DNA cytosine-5 methyltransferase [Bombyx mori] >gi|54888739|dbj|BAD67189.1| DNA cytosine-5 methyltransferase [Bombyx mori]	--	--	--	--	--	--	--	--	--	--	--	--	--	--	-	-	GO:0005622//intracellular
Unigene0001827	404	19	1.0634	6	0.4899	gi|357618934|gb|EHJ71718.1|	86.3	4e-16	hypothetical protein KGM_15743 [Danaus plexippus]	--	--	--	--	--	--	--	--	--	--	--	--	--	--	-	-	-
Unigene0001828	318	17	1.2088	4	0.4149	gi|357620246|gb|EHJ72511.1|	159	4e-38	hypothetical protein KGM_11261 [Danaus plexippus]	--	--	--	--	--	--	--	--	--	K10595	2e-06	52.4	nve:NEMVE_v1g170394	E3 ubiquitin-protein ligase HERC2 [EC:6.3.2.19]	-	-	-
Unigene0001829	301	11	0.8263	1	0.1096	gi|307206461|gb|EFN84495.1|	92.8	4e-18	Chondroitin sulfate proteoglycan 4 [Harpegnathos saltator]	sp|Q5H8B9|FREM3_MOUSE	50.4	3e-06	FRAS1-related extracellular matrix protein 3 OS=Mus musculus GN=Frem3 PE=2 SV=2	--	--	--	--	--	--	--	--	--	--	-	-	-
Unigene0001830	306	15	1.1084	3	0.3234	--	--	--	--	--	--	--	--	--	--	--	--	--	--	--	--	--	--	-	-	-
Unigene0001831	333	16	1.0865	6	0.5944	--	--	--	--	--	--	--	--	--	--	--	--	--	--	--	--	--	--	-	-	-
Unigene0001832	450	12	0.603	0	0	--	--	--	--	--	--	--	--	--	--	--	--	--	--	--	--	--	--	-	-	-
Unigene0001833	249	12	1.0897	1	0.1325	--	--	--	--	--	--	--	--	--	--	--	--	--	--	--	--	--	--	-	-	-
Unigene0001834	281	10	0.8047	2	0.2348	gi|350406222|ref|XP_003487697.1|	106	3e-22	PREDICTED: discoidin domain-containing receptor 2-like [Bombus impatiens]	--	--	--	--	--	--	--	--	--	K05125	4e-21	101	api:100162767	discoidin domain receptor family member 2 [EC:2.7.10.1]	-	GO:0016740//transferase activity	-
Unigene0001835	235	9	0.866	7	0.9826	--	--	--	--	--	--	--	--	--	--	--	--	--	--	--	--	--	--	-	-	-
Unigene0001836	371	16	0.9752	6	0.5335	gi|301612402|ref|XP_002935710.1|	75.9	5e-13	PREDICTED: transposon Ty3-I Gag-Pol polyprotein-like, partial [Xenopus (Silurana) tropicalis]	sp|P17193|DPOL_HPBDW	52	1e-06	Protein P OS=Duck hepatitis B virus (isolate white Shanghai duck S31) GN=P PE=3 SV=1	--	--	--	--	--	--	--	--	--	--	GO:0006259//DNA metabolic process	-	-
Unigene0001837	221	11	1.1255	2	0.2985	gi|345441750|ref|NP_001230836.1|	134	1e-30	heat shock 70kDa protein 8 [Sus scrofa]	sp|Q71U34|HSP7C_SAGOE	134	1e-31	Heat shock cognate 71 kDa protein OS=Saguinus oedipus GN=HSPA8 PE=2 SV=1	YBL075c	115	1e-26	COG0443	Molecular chaperone	K03283	3e-31	134	xla:100037033	heat shock 70kDa protein 1/8	GO:0051084//'de novo' posttranslational protein folding;GO:0016070//RNA metabolic process;GO:0007049//cell cycle;GO:0051704;GO:0001505//regulation of neurotransmitter levels;GO:0048193//Golgi vesicle transport;GO:0006950//response to stress	GO:0016887//ATPase activity;GO:0005515//protein binding;GO:0032559	GO:0032991//macromolecular complex;GO:0030665//clathrin coated vesicle membrane;GO:0048770
Unigene0001838	237	7	0.6679	3	0.4176	--	--	--	--	--	--	--	--	--	--	--	--	--	--	--	--	--	--	-	-	-
Unigene0001839	311	12	0.8725	0	0	gi|357608014|gb|EHJ65783.1|	70.1	3e-11	hypothetical protein KGM_12649 [Danaus plexippus]	--	--	--	--	--	--	--	--	--	--	--	--	--	--	-	-	-
Unigene0001840	257	11	0.9678	8	1.0268	--	--	--	--	--	--	--	--	--	--	--	--	--	--	--	--	--	--	-	-	-
Unigene0001841	239	9	0.8515	3	0.4141	--	--	--	--	--	--	--	--	--	--	--	--	--	--	--	--	--	--	-	-	-
Unigene0001842	260	14	1.2176	11	1.3956	--	--	--	--	--	--	--	--	--	--	--	--	--	--	--	--	--	--	-	-	-
Unigene0001843	242	7	0.6541	0	0	gi|324502266|gb|ADY40998.1|	91.3	1e-17	Leucine-rich repeat serine/threonine-protein kinase 1, partial [Ascaris suum]	sp|Q9TZM3|LRK1_CAEEL	80.1	4e-15	Leucine-rich repeat serine/threonine-protein kinase 1 OS=Caenorhabditis elegans GN=lrk-1 PE=1 SV=6	--	--	--	--	--	--	--	--	--	--	GO:0009987//cellular process	GO:0032555;GO:0004672//protein kinase activity	-
Unigene0001844	219	8	0.826	0	0	gi|301609688|ref|XP_002934389.1|	83.6	3e-15	PREDICTED: vacuolar protein sorting-associated protein 53 homolog [Xenopus (Silurana) tropicalis]	sp|Q5R5J4|VPS53_PONAB	81.6	1e-15	Vacuolar protein sorting-associated protein 53 homolog OS=Pongo abelii GN=VPS53 PE=2 SV=1	--	--	--	--	--	--	--	--	--	--	-	-	-
Unigene0001845	453	23	1.1481	10	0.7282	gi|357604744|gb|EHJ64305.1|	216	3e-55	putative toll [Danaus plexippus]	--	--	--	--	--	--	--	--	--	--	--	--	--	--	-	-	-
Unigene0001846	345	14	0.9176	6	0.5737	--	--	--	--	--	--	--	--	--	--	--	--	--	--	--	--	--	--	-	-	-
Unigene0001847	241	10	0.9382	2	0.2738	--	--	--	--	--	--	--	--	--	--	--	--	--	--	--	--	--	--	-	-	-
Unigene0001848	362	19	1.1868	5	0.4556	--	--	--	--	--	--	--	--	--	--	--	--	--	--	--	--	--	--	-	-	-
Unigene0001849	316	14	1.0018	6	0.6263	--	--	--	--	--	--	--	--	--	--	--	--	--	--	--	--	--	--	-	-	-
Unigene0001850	239	7	0.6623	1	0.138	--	--	--	--	--	--	--	--	--	--	--	--	--	--	--	--	--	--	-	-	-
Unigene0001851	291	12	0.9324	3	0.3401	--	--	--	--	--	--	--	--	--	--	--	--	--	--	--	--	--	--	-	-	-
Unigene0001852	416	22	1.1958	5	0.3965	gi|307202779|gb|EFN82070.1|	53.5	3e-06	Centrosomal protein of 110 kDa [Harpegnathos saltator]	--	--	--	--	--	--	--	--	--	--	--	--	--	--	-	-	-
Unigene0001853	238	14	1.3301	9	1.2474	gi|357620345|gb|EHJ72573.1|	103	2e-21	hypothetical protein KGM_06666 [Danaus plexippus]	--	--	--	--	--	--	--	--	--	--	--	--	--	--	-	-	-
Unigene0001854	595	29	1.1021	5	0.2772	--	--	--	--	--	--	--	--	--	--	--	--	--	--	--	--	--	--	-	-	-
Unigene0001855	346	11	0.7189	2	0.1907	--	--	--	--	--	--	--	--	--	--	--	--	--	--	--	--	--	--	-	-	-
Unigene0001856	205	8	0.8824	4	0.6437	--	--	--	--	--	--	--	--	--	--	--	--	--	--	--	--	--	--	-	-	-
Unigene0001857	243	10	0.9305	1	0.1358	--	--	--	--	--	--	--	--	--	--	--	--	--	--	--	--	--	--	-	-	-
Unigene0001858	301	14	1.0517	3	0.3288	gi|2970687|gb|AAC06038.1|	156	3e-37	beta-glucosidase precursor [Spodoptera frugiperda]	sp|Q8K1F9|LCTL_MOUSE	73.2	5e-13	Lactase-like protein OS=Mus musculus GN=Lctl PE=2 SV=1	--	--	--	--	--	--	--	--	--	--	GO:0044238//primary metabolic process	GO:0016798//hydrolase activity, acting on glycosyl bonds;GO:0043167//ion binding	-
Unigene0001859	282	13	1.0424	8	0.9358	--	--	--	--	--	--	--	--	--	--	--	--	--	--	--	--	--	--	-	-	-
Unigene0001860	316	11	0.7871	4	0.4176	gi|357616367|gb|EHJ70156.1|	73.2	3e-12	hypothetical protein KGM_05896 [Danaus plexippus]	--	--	--	--	--	--	--	--	--	--	--	--	--	--	-	-	-
Unigene0001861	376	13	0.7818	8	0.7019	gi|357610992|gb|EHJ67258.1|	43.1	2e-07	hypothetical protein KGM_16001 [Danaus plexippus]	--	--	--	--	--	--	--	--	--	--	--	--	--	--	-	-	-
Unigene0001862	314	16	1.1522	8	0.8404	--	--	--	--	--	--	--	--	--	--	--	--	--	--	--	--	--	--	-	-	-
Unigene0001863	245	8	0.7383	2	0.2693	--	--	--	--	--	--	--	--	--	--	--	--	--	--	--	--	--	--	-	-	-
Unigene0001864	320	15	1.0599	1	0.1031	--	--	--	--	--	--	--	--	--	--	--	--	--	--	--	--	--	--	-	-	-
Unigene0001865	253	11	0.9831	0	0	--	--	--	--	--	--	--	--	--	--	--	--	--	--	--	--	--	--	-	-	-
Unigene0001866	215	10	1.0517	0	0	--	--	--	--	--	--	--	--	--	--	--	--	--	--	--	--	--	--	-	-	-
Unigene0001867	234	11	1.0629	1	0.141	gi|307166157|gb|EFN60406.1|	71.6	1e-11	LisH domain-containing protein C16orf63-like protein [Camponotus floridanus]	sp|Q9CZS3|FOPNL_MOUSE	60.5	3e-09	LisH domain-containing protein FOPNL OS=Mus musculus GN=Fopnl PE=2 SV=1	--	--	--	--	--	--	--	--	--	--	-	-	-
Unigene0001868	493	16	0.7339	2	0.1338	--	--	--	--	--	--	--	--	--	--	--	--	--	--	--	--	--	--	-	-	-
Unigene0001869	404	18	1.0075	2	0.1633	gi|91077074|ref|XP_969460.1|	99	6e-20	PREDICTED: similar to CG3823 CG3823-PA [Tribolium castaneum]	--	--	--	--	--	--	--	--	--	--	--	--	--	--	-	-	-
Unigene0001870	382	19	1.1247	3	0.2591	gi|260907988|gb|ACX53793.1|	192	3e-48	DUF233 protein [Heliothis virescens]	--	--	--	--	--	--	--	--	--	--	--	--	--	--	-	-	-
Unigene0001871	209	12	1.2983	1	0.1578	--	--	--	--	--	--	--	--	--	--	--	--	--	--	--	--	--	--	-	-	-
Unigene0001872	365	16	0.9912	3	0.2711	gi|357626190|gb|EHJ76367.1|	68.2	1e-10	hypothetical protein KGM_04230 [Danaus plexippus]	--	--	--	--	--	--	--	--	--	--	--	--	--	--	-	-	-
Unigene0001873	292	13	1.0067	2	0.2259	gi|170037258|ref|XP_001846476.1|	52.8	5e-06	I'm not dead yet [Culex quinquefasciatus] >gi|167880310|gb|EDS43693.1| I'm not dead yet [Culex quinquefasciatus]	--	--	--	--	--	--	--	--	--	K14445	1e-06	52.8	cqu:CpipJ_CPIJ004955	solute carrier family 13 (sodium-dependent dicarboxylate transporter), member 2/3/5	-	-	-
Unigene0001874	281	13	1.0461	4	0.4696	gi|195500137|ref|XP_002097246.1|	65.9	5e-10	GE24601 [Drosophila yakuba] >gi|194183347|gb|EDW96958.1| GE24601 [Drosophila yakuba]	sp|Q8MP30|Y7791_DICDI	58.9	1e-08	Uncharacterized histidine-rich protein DDB_G0274557 OS=Dictyostelium discoideum GN=DDB_G0274557 PE=4 SV=1	--	--	--	--	--	--	--	--	--	--	GO:0050794//regulation of cellular process	GO:0016787//hydrolase activity;GO:0005488//binding	GO:0044424//intracellular part
Unigene0001875	491	20	0.921	4	0.2687	--	--	--	--	--	--	--	--	--	--	--	--	--	--	--	--	--	--	-	-	-
Unigene0001876	372	1	0.0608	0	0	--	--	--	--	--	--	--	--	--	--	--	--	--	--	--	--	--	--	-	-	-
Unigene0001877	342	12	0.7934	0	0	--	--	--	--	--	--	--	--	--	--	--	--	--	--	--	--	--	--	-	-	-
Unigene0001878	369	12	0.7353	2	0.1788	--	--	--	--	--	--	--	--	--	--	--	--	--	--	--	--	--	--	-	-	-
Unigene0001879	254	11	0.9792	2	0.2597	--	--	--	--	--	--	--	--	--	--	--	--	--	--	--	--	--	--	-	-	-
Unigene0001880	242	9	0.8409	3	0.4089	gi|357615715|gb|EHJ69797.1|	102	7e-21	hypothetical protein KGM_21765 [Danaus plexippus]	--	--	--	--	--	--	--	--	--	--	--	--	--	--	-	-	-
Unigene0001881	258	9	0.7888	3	0.3836	gi|158286215|ref|XP_308626.4|	136	3e-31	AGAP007135-PA [Anopheles gambiae str. PEST] >gi|157020362|gb|EAA04156.5| AGAP007135-PA [Anopheles gambiae str. PEST]	sp|Q03601|NHL1_CAEEL	90.9	2e-18	RING finger protein nhl-1 OS=Caenorhabditis elegans GN=nhl-1 PE=1 SV=2	all0422	65.5	2e-11	COG3391	Uncharacterized conserved protein	K12035	1e-31	136	aag:AaeL_AAEL003104	tripartite motif-containing protein 71	-	-	-
Unigene0001882	322	9	0.632	0	0	--	--	--	--	--	--	--	--	--	--	--	--	--	--	--	--	--	--	-	-	-
Unigene0001883	315	13	0.9332	5	0.5236	--	--	--	--	--	--	--	--	--	--	--	--	--	--	--	--	--	--	-	-	-
Unigene0001884	410	21	1.1582	5	0.4023	gi|357627321|gb|EHJ77057.1|	166	2e-40	putative PHD finger protein [Danaus plexippus]	--	--	--	--	--	--	--	--	--	--	--	--	--	--	-	-	-
Unigene0001885	245	10	0.9229	3	0.4039	--	--	--	--	--	--	--	--	--	--	--	--	--	--	--	--	--	--	-	-	-
Unigene0001886	248	12	1.0941	4	0.5321	--	--	--	--	--	--	--	--	--	--	--	--	--	--	--	--	--	--	-	-	-
Unigene0001887	248	13	1.1853	9	1.1971	--	--	--	--	--	--	--	--	--	--	--	--	--	--	--	--	--	--	-	-	-
Unigene0001888	285	15	1.1901	3	0.3472	gi|195581394|ref|XP_002080519.1|	74.3	2e-12	GD10527 [Drosophila simulans] >gi|194192528|gb|EDX06104.1| GD10527 [Drosophila simulans]	--	--	--	--	--	--	--	--	--	--	--	--	--	--	-	-	-
Unigene0001889	296	17	1.2986	5	0.5572	gi|357631478|gb|EHJ78951.1|	81.3	1e-14	putative zinc finger protein 77 [Danaus plexippus]	--	--	--	--	--	--	--	--	--	--	--	--	--	--	-	-	-
Unigene0001890	365	18	1.1151	2	0.1808	gi|164448648|ref|NP_001106736.1|	133	3e-30	sid-1-related gene3 precursor [Bombyx mori] >gi|163838584|dbj|BAF95806.1| sid-1-like protein3 [Bombyx mori]	sp|Q9NXL6|SIDT1_HUMAN	53.1	5e-07	SID1 transmembrane family member 1 OS=Homo sapiens GN=SIDT1 PE=2 SV=2	--	--	--	--	--	--	--	--	--	--	-	-	-
Unigene0001891	340	12	0.7981	7	0.6792	--	--	--	--	--	--	--	--	--	--	--	--	--	--	--	--	--	--	-	-	-
Unigene0001892	438	17	0.8776	3	0.2259	--	--	--	--	--	--	--	--	--	--	--	--	--	--	--	--	--	--	-	-	-
Unigene0001893	271	13	1.0847	1	0.1217	gi|323471674|gb|ACB54957.2|	114	1e-24	polycalin [Helicoverpa armigera]	--	--	--	--	--	--	--	--	--	--	--	--	--	--	-	-	-
Unigene0001894	295	14	1.0731	8	0.8946	--	--	--	--	--	--	--	--	--	--	--	--	--	--	--	--	--	--	-	-	-
Unigene0001895	205	4	0.4412	1	0.1609	--	--	--	--	--	--	--	--	--	--	--	--	--	--	--	--	--	--	-	-	-
Unigene0001896	242	12	1.1212	6	0.8179	--	--	--	--	--	--	--	--	--	--	--	--	--	--	--	--	--	--	-	-	-
Unigene0001897	286	12	0.9487	1	0.1153	--	--	--	--	--	--	--	--	--	--	--	--	--	--	--	--	--	--	-	-	-
Unigene0001898	578	27	1.0563	5	0.2854	gi|5081602|gb|AAD39461.1|AF134586_1	142	7e-33	reverse transcriptase-like protein [Amblyomma americanum]	sp|P21328|RTJK_DROME	96.7	9e-20	RNA-directed DNA polymerase from mobile element jockey OS=Drosophila melanogaster GN=pol PE=1 SV=1	--	--	--	--	--	--	--	--	--	--	-	-	-
Unigene0001899	330	11	0.7537	13	1.2995	--	--	--	--	--	--	--	--	--	--	--	--	--	--	--	--	--	--	-	-	-
Unigene0001900	298	16	1.2141	5	0.5535	gi|325197112|ref|NP_001191409.1|	157	1e-37	buffy [Bombyx mori] >gi|304421412|gb|ADM32505.1| Buffy [Bombyx mori]	--	--	--	--	--	--	--	--	--	--	--	--	--	--	-	-	-
Unigene0001901	377	16	0.9597	6	0.525	gi|328704509|ref|XP_003242514.1|	80.1	3e-14	PREDICTED: zinc finger protein 271-like [Acyrthosiphon pisum]	sp|P08045|XFIN_XENLA	76.6	4e-14	Zinc finger protein Xfin OS=Xenopus laevis PE=1 SV=1	YDR216w	52.4	2e-07	COG5048	FOG: Zn-finger	--	--	--	--	--	-	-	-
Unigene0001902	271	13	1.0847	3	0.3652	--	--	--	--	--	--	--	--	--	--	--	--	--	--	--	--	--	--	-	-	-
Unigene0001903	217	10	1.042	3	0.456	--	--	--	--	--	--	--	--	--	--	--	--	--	--	--	--	--	--	-	-	-
Unigene0001904	272	12	0.9976	4	0.4851	--	--	--	--	--	--	--	--	--	--	--	--	--	--	--	--	--	--	-	-	-
Unigene0001905	202	9	1.0075	5	0.8165	--	--	--	--	--	--	--	--	--	--	--	--	--	--	--	--	--	--	-	-	-
Unigene0001906	224	7	0.7066	1	0.1473	gi|125980785|ref|XP_001354415.1|	66.6	3e-10	GA15562 [Drosophila pseudoobscura pseudoobscura] >gi|54642723|gb|EAL31468.1| GA15562 [Drosophila pseudoobscura pseudoobscura]	sp|Q6ZQJ5|DNA2L_MOUSE	60.1	4e-09	DNA2-like helicase OS=Mus musculus GN=Dna2 PE=2 SV=2	YHR164c	47.8	5e-06	COG1112	Superfamily I DNA and RNA helicases and helicase subunits	K10742	1e-10	66.6	dpo:Dpse_GA15562	DNA replication ATP-dependent helicase Dna2 [EC:3.6.4.12]	GO:0006260//DNA replication	GO:0004386//helicase activity;GO:0005488//binding	GO:0043231//intracellular membrane-bounded organelle
Unigene0001907	345	15	0.9831	1	0.0956	gi|307176782|gb|EFN66182.1|	117	2e-25	Probable E3 ubiquitin-protein ligase HERC2 [Camponotus floridanus]	sp|Q9VR91|HERC2_DROME	81.6	1e-15	Probable E3 ubiquitin-protein ligase HERC2 OS=Drosophila melanogaster GN=HERC2 PE=1 SV=3	--	--	--	--	--	K10595	5e-25	114	phu:Phum_PHUM338390	E3 ubiquitin-protein ligase HERC2 [EC:6.3.2.19]	GO:0009987//cellular process	GO:0046872//metal ion binding;GO:0016874//ligase activity	-
Unigene0001908	286	8	0.6325	0	0	gi|91086797|ref|XP_973406.1|	132	5e-30	PREDICTED: similar to CTD (carboxy-terminal domain, RNA polymerase II, polypeptide A) small phosphatase like 2 [Tribolium castaneum]	sp|A4QNX6|CTL2B_DANRE	106	4e-23	CTD small phosphatase-like protein 2-B OS=Danio rerio GN=ctdspl2b PE=2 SV=1	--	--	--	--	--	--	--	--	--	--	GO:0006796//phosphate-containing compound metabolic process	GO:0042578//phosphoric ester hydrolase activity	-
Unigene0001909	228	11	1.0909	5	0.7234	gi|357604472|gb|EHJ64205.1|	105	5e-22	hypothetical protein KGM_14146 [Danaus plexippus]	--	--	--	--	--	--	--	--	--	--	--	--	--	--	-	-	-
Unigene0001910	328	16	1.103	7	0.704	gi|270014225|gb|EFA10673.1|	115	8e-25	muscle-specific protein 300 [Tribolium castaneum]	--	--	--	--	--	--	--	--	--	--	--	--	--	--	GO:0014706//striated muscle tissue development;GO:0051647//nucleus localization;GO:0048870//cell motility;GO:0030036//actin cytoskeleton organization;GO:0007300//ovarian nurse cell to oocyte transport	-	GO:0031674//I band;GO:0005856//cytoskeleton;GO:0012505//endomembrane system;GO:0005887//integral to plasma membrane
Unigene0001911	333	18	1.2223	7	0.6934	--	--	--	--	--	--	--	--	--	--	--	--	--	--	--	--	--	--	-	-	-
Unigene0001912	629	22	0.7909	7	0.3671	--	--	--	--	--	--	--	--	--	--	--	--	--	--	--	--	--	--	-	-	-
Unigene0001913	253	12	1.0725	4	0.5215	--	--	--	--	--	--	--	--	--	--	--	--	--	--	--	--	--	--	-	-	-
Unigene0001914	245	11	1.0152	7	0.9425	--	--	--	--	--	--	--	--	--	--	--	--	--	--	--	--	--	--	-	-	-
Unigene0001915	404	20	1.1194	5	0.4083	gi|91094261|ref|XP_969516.1|	58.9	7e-08	PREDICTED: similar to GA20366-PA [Tribolium castaneum]	--	--	--	--	--	--	--	--	--	K09257	2e-08	58.9	tca:658004	NF-kappa-B inhibitor-like protein 2	-	-	-
Unigene0001916	531	22	0.9368	3	0.1864	gi|328725069|ref|XP_003248335.1|	231	1e-59	PREDICTED: leucine-rich repeat serine/threonine-protein kinase 1-like [Acyrthosiphon pisum]	sp|Q9TZM3|LRK1_CAEEL	122	2e-27	Leucine-rich repeat serine/threonine-protein kinase 1 OS=Caenorhabditis elegans GN=lrk-1 PE=1 SV=6	--	--	--	--	--	--	--	--	--	--	GO:0035556//intracellular signal transduction;GO:0006464//protein modification process;GO:0006796//phosphate-containing compound metabolic process	GO:0032561//guanyl ribonucleotide binding;GO:0004672//protein kinase activity;GO:0032559	GO:0044464//cell part
Unigene0001917	241	11	1.0321	0	0	gi|345495296|ref|XP_001606812.2|	108	1e-22	PREDICTED: nesprin-1-like [Nasonia vitripennis]	--	--	--	--	--	--	--	--	--	--	--	--	--	--	GO:0014706//striated muscle tissue development;GO:0051647//nucleus localization;GO:0006139//nucleobase-containing compound metabolic process;GO:0048870//cell motility;GO:0030036//actin cytoskeleton organization;GO:0050794//regulation of cellular process;GO:0007300//ovarian nurse cell to oocyte transport;GO:0044249//cellular biosynthetic process	GO:0008092//cytoskeletal protein binding;GO:0003824//catalytic activity	GO:0031674//I band;GO:0005856//cytoskeleton;GO:0012505//endomembrane system;GO:0005887//integral to plasma membrane
Unigene0001918	452	19	0.9505	3	0.2189	--	--	--	--	--	--	--	--	--	--	--	--	--	--	--	--	--	--	-	-	-
Unigene0001919	411	19	1.0453	4	0.321	--	--	--	--	--	--	--	--	--	--	--	--	--	--	--	--	--	--	-	-	-
Unigene0001920	204	9	0.9976	1	0.1617	--	--	--	--	--	--	--	--	--	--	--	--	--	--	--	--	--	--	-	-	-
Unigene0001921	418	16	0.8655	4	0.3157	gi|195568155|ref|XP_002102083.1|	69.7	4e-11	GD19685 [Drosophila simulans] >gi|194198010|gb|EDX11586.1| GD19685 [Drosophila simulans]	sp|Q13309|SKP2_HUMAN	55.5	1e-07	S-phase kinase-associated protein 2 OS=Homo sapiens GN=SKP2 PE=1 SV=2	--	--	--	--	--	K03875	1e-11	69.7	dya:Dyak_GE25359	F-box and leucine-rich repeat protein 1 (S-phase kinase-associated protein 2)	GO:0019941//modification-dependent protein catabolic process	-	-
Unigene0001922	333	11	0.7469	3	0.2972	gi|357625106|gb|EHJ75655.1|	90.5	2e-17	hypothetical protein KGM_10725 [Danaus plexippus]	--	--	--	--	--	--	--	--	--	--	--	--	--	--	-	-	-
Unigene0001923	591	24	0.9182	7	0.3907	gi|307212144|gb|EFN87998.1|	345	7e-94	Receptor-type tyrosine-protein phosphatase kappa [Harpegnathos saltator]	sp|B3DK56|PTPRU_DANRE	89.4	2e-17	Receptor-type tyrosine-protein phosphatase U OS=Danio rerio GN=ptpru PE=2 SV=1	--	--	--	--	--	--	--	--	--	--	GO:0006464//protein modification process;GO:0006796//phosphate-containing compound metabolic process	GO:0004871//signal transducer activity;GO:0004721//phosphoprotein phosphatase activity;GO:0008238//exopeptidase activity;GO:0016740//transferase activity;GO:0008237//metallopeptidase activity	-
Unigene0001924	230	12	1.1797	2	0.2868	--	--	--	--	--	--	--	--	--	--	--	--	--	--	--	--	--	--	-	-	-
Unigene0001925	376	15	0.9021	3	0.2632	gi|298204345|gb|ADI61821.1|	145	5e-34	endonuclease-reverse transcriptase [Bombyx mori]	sp|O02751|CFDP2_BOVIN	90.9	2e-18	Craniofacial development protein 2 OS=Bos taurus GN=CFDP2 PE=1 SV=2	--	--	--	--	--	--	--	--	--	--	GO:0006260//DNA replication	GO:0003676//nucleic acid binding;GO:0004518//nuclease activity;GO:0034061	-
Unigene0001926	205	8	0.8824	2	0.3218	--	--	--	--	--	--	--	--	--	--	--	--	--	--	--	--	--	--	-	-	-
Unigene0001927	280	13	1.0498	2	0.2356	gi|198470768|ref|XP_002133569.1|	162	6e-39	GA22741 [Drosophila pseudoobscura pseudoobscura] >gi|198145610|gb|EDY72197.1| GA22741 [Drosophila pseudoobscura pseudoobscura]	sp|Q24432|OMB_DROME	162	8e-40	Optomotor-blind protein OS=Drosophila melanogaster GN=bi PE=1 SV=3	--	--	--	--	--	--	--	--	--	--	GO:0007472//wing disc morphogenesis;GO:0006544//glycine metabolic process;GO:0040007//growth;GO:0048592//eye morphogenesis;GO:0007448//anterior/posterior pattern specification, imaginal disc;GO:0006351//transcription, DNA-dependent;GO:0051180//vitamin transport	GO:0019842//vitamin binding;GO:0003676//nucleic acid binding;GO:0001071//nucleic acid binding transcription factor activity;GO:0008168//methyltransferase activity	GO:0043231//intracellular membrane-bounded organelle
Unigene0001928	227	8	0.7969	11	1.5985	--	--	--	--	--	--	--	--	--	--	--	--	--	--	--	--	--	--	-	-	-
Unigene0001929	331	14	0.9564	4	0.3986	gi|119605307|gb|EAW84901.1|	110	3e-23	zinc finger protein 429 [Homo sapiens]	sp|Q86V71|ZN429_HUMAN	110	4e-24	Zinc finger protein 429 OS=Homo sapiens GN=ZNF429 PE=1 SV=2	SPAC144.09c	55.1	3e-08	COG5048	FOG: Zn-finger	K09228	8e-24	110	hsa:353088	KRAB domain-containing zinc finger protein	-	-	-
Unigene0001930	219	7	0.7228	2	0.3013	--	--	--	--	--	--	--	--	--	--	--	--	--	--	--	--	--	--	-	-	-
Unigene0001931	272	10	0.8313	3	0.3638	--	--	--	--	--	--	--	--	--	--	--	--	--	--	--	--	--	--	-	-	-
Unigene0001932	228	10	0.9917	7	1.0128	gi|91089949|ref|XP_973412.1|	87	2e-16	PREDICTED: similar to CG5514 CG5514-PB [Tribolium castaneum]	sp|Q6AYJ2|BOD1_RAT	76.3	6e-14	Biorientation of chromosomes in cell division protein 1 OS=Rattus norvegicus GN=Bod1 PE=2 SV=1	--	--	--	--	--	--	--	--	--	--	-	-	-
Unigene0001933	390	20	1.1596	3	0.2537	--	--	--	--	--	--	--	--	--	--	--	--	--	--	--	--	--	--	-	-	-
Unigene0001934	331	20	1.3663	6	0.598	gi|357625327|gb|EHJ75807.1|	59.7	4e-08	hypothetical protein KGM_07583 [Danaus plexippus]	--	--	--	--	--	--	--	--	--	--	--	--	--	--	-	-	-
Unigene0001935	337	15	1.0065	4	0.3915	gi|357625430|gb|EHJ75885.1|	132	5e-30	hypothetical protein KGM_06146 [Danaus plexippus]	--	--	--	--	--	--	--	--	--	--	--	--	--	--	-	-	-
Unigene0001936	235	6	0.5773	1	0.1404	--	--	--	--	--	--	--	--	--	--	--	--	--	--	--	--	--	--	-	-	-
Unigene0001937	207	10	1.0924	2	0.3187	--	--	--	--	--	--	--	--	--	--	--	--	--	--	--	--	--	--	-	-	-
Unigene0001938	749	32	0.9661	4	0.1762	gi|115313419|gb|AAI24528.1|	186	1e-45	Zgc:154061 [Danio rerio]	sp|Q08BW6|CO041_DANRE	186	2e-46	Uncharacterized protein C15orf41 homolog OS=Danio rerio GN=zgc:154061 PE=2 SV=1	--	--	--	--	--	--	--	--	--	--	-	-	-
Unigene0001939	204	7	0.7759	0	0	--	--	--	--	--	--	--	--	--	--	--	--	--	--	--	--	--	--	-	-	-
Unigene0001940	209	6	0.6491	1	0.1578	--	--	--	--	--	--	--	--	--	--	--	--	--	--	--	--	--	--	-	-	-
Unigene0001941	430	20	1.0517	13	0.9973	gi|357604416|gb|EHJ64176.1|	243	2e-63	chordin [Danaus plexippus]	sp|Q24025|SOG_DROME	154	2e-37	Dorsal-ventral patterning protein Sog OS=Drosophila melanogaster GN=sog PE=1 SV=1	--	--	--	--	--	K04657	1e-41	169	aag:AaeL_AAEL005627	chordin	GO:0035270//endocrine system development;GO:0009888//tissue development;GO:0008595//anterior/posterior axis specification, embryo;GO:0007476//imaginal disc-derived wing morphogenesis;GO:0007310//oocyte dorsal/ventral axis specification;GO:0030509//BMP signaling pathway;GO:0007169//transmembrane receptor protein tyrosine kinase signaling pathway;GO:0007179//transforming growth factor beta receptor…	-	GO:0016020//membrane
Unigene0001942	611	25	0.9252	12	0.6479	--	--	--	--	--	--	--	--	--	--	--	--	--	--	--	--	--	--	-	-	-
Unigene0001943	296	14	1.0695	4	0.4458	--	--	--	--	--	--	--	--	--	--	--	--	--	--	--	--	--	--	-	-	-
Unigene0001944	291	15	1.1656	3	0.3401	gi|170043549|ref|XP_001849446.1|	53.5	3e-06	conserved hypothetical protein [Culex quinquefasciatus] >gi|167866852|gb|EDS30235.1| conserved hypothetical protein [Culex quinquefasciatus]	--	--	--	--	--	--	--	--	--	--	--	--	--	--	-	-	-
Unigene0001945	330	16	1.0963	3	0.2999	--	--	--	--	--	--	--	--	--	--	--	--	--	--	--	--	--	--	-	-	-
Unigene0001946	375	9	0.5427	3	0.2639	gi|357616592|gb|EHJ70274.1|	177	2e-43	hypothetical protein KGM_01042 [Danaus plexippus]	--	--	--	--	--	--	--	--	--	--	--	--	--	--	-	-	-
Unigene0001947	491	21	0.9671	4	0.2687	gi|347969181|ref|XP_003436379.1|	71.6	1e-11	AGAP003060-PB [Anopheles gambiae str. PEST] >gi|333468407|gb|EGK96936.1| AGAP003060-PB [Anopheles gambiae str. PEST]	--	--	--	--	--	--	--	--	--	--	--	--	--	--	-	-	-
Unigene0001948	247	10	0.9155	0	0	gi|357631473|gb|EHJ78947.1|	106	4e-22	reverse transcriptase [Danaus plexippus]	--	--	--	--	--	--	--	--	--	--	--	--	--	--	-	GO:0016740//transferase activity	-
Unigene0001949	220	8	0.8222	2	0.2999	--	--	--	--	--	--	--	--	--	--	--	--	--	--	--	--	--	--	-	-	-
Unigene0001950	503	24	1.0789	8	0.5247	gi|307199469|gb|EFN80082.1|	140	3e-32	Small subunit processome component 20-like protein [Harpegnathos saltator]	sp|O75691|UTP20_HUMAN	81.3	3e-15	Small subunit processome component 20 homolog OS=Homo sapiens GN=UTP20 PE=1 SV=3	--	--	--	--	--	K14772	3e-29	129	nvi:100122027	U3 small nucleolar RNA-associated protein 20	-	-	-
Unigene0001951	347	15	0.9775	4	0.3803	--	--	--	--	--	--	--	--	--	--	--	--	--	--	--	--	--	--	-	-	-
Unigene0001952	566	21	0.839	8	0.4663	gi|56283929|ref|NP_523475.3|	71.2	2e-11	salivary gland secretion 1 [Drosophila melanogaster] >gi|55380421|gb|AAF50957.4| salivary gland secretion 1 [Drosophila melanogaster]	sp|Q9UQ35|SRRM2_HUMAN	57.4	6e-08	Serine/arginine repetitive matrix protein 2 OS=Homo sapiens GN=SRRM2 PE=1 SV=2	--	--	--	--	--	--	--	--	--	--	-	-	-
Unigene0001953	232	9	0.8772	1	0.1422	--	--	--	--	--	--	--	--	--	--	--	--	--	--	--	--	--	--	-	-	-
Unigene0001954	208	5	0.5436	2	0.3172	--	--	--	--	--	--	--	--	--	--	--	--	--	--	--	--	--	--	-	-	-
Unigene0001955	207	0	0	0	0	--	--	--	--	--	--	--	--	--	--	--	--	--	--	--	--	--	--	-	-	-
Unigene0001956	217	8	0.8336	4	0.6081	gi|334343654|ref|XP_001373729.2|	58.9	7e-08	PREDICTED: deleted in lung and esophageal cancer protein 1 [Monodelphis domestica]	--	--	--	--	--	--	--	--	--	--	--	--	--	--	-	-	-
Unigene0001957	349	36	2.3324	20	1.8904	--	--	--	--	--	--	--	--	--	--	--	--	--	--	--	--	--	--	-	-	-
Unigene0001958	409	2	0.1106	0	0	--	--	--	--	--	--	--	--	--	--	--	--	--	--	--	--	--	--	-	-	-
Unigene0001959	342	14	0.9256	12	1.1575	--	--	--	--	--	--	--	--	--	--	--	--	--	--	--	--	--	--	-	-	-
Unigene0001960	410	20	1.103	4	0.3218	gi|158288329|ref|XP_310209.4|	245	4e-64	AGAP009488-PA [Anopheles gambiae str. PEST] >gi|157019198|gb|EAA05842.4| AGAP009488-PA [Anopheles gambiae str. PEST]	sp|O17468|HIRA_DROME	232	6e-61	Protein HIRA homolog OS=Drosophila melanogaster GN=Hira PE=1 SV=2	YBL008w	96.7	1e-20	COG2319	FOG: WD40 repeat	K11293	1e-64	245	aga:AgaP_AGAP009488	protein HIRA/HIR1	-	-	-
Unigene0001961	321	14	0.9862	9	0.9249	gi|357602407|gb|EHJ63385.1|	128	9e-29	hypothetical protein KGM_10114 [Danaus plexippus]	--	--	--	--	--	--	--	--	--	--	--	--	--	--	-	-	-
Unigene0001962	216	7	0.7328	5	0.7636	--	--	--	--	--	--	--	--	--	--	--	--	--	--	--	--	--	--	-	-	-
Unigene0001963	385	14	0.8222	5	0.4284	gi|348556542|ref|XP_003464080.1|	149	5e-35	PREDICTED: protein FEV-like [Cavia porcellus]	sp|O70132|FEV_RAT	149	7e-36	Protein FEV OS=Rattus norvegicus GN=Fev PE=2 SV=2	--	--	--	--	--	K09437	2e-35	149	rno:246271	ETS oncogene family protein FEV	-	-	-
Unigene0001964	210	8	0.8614	2	0.3142	--	--	--	--	--	--	--	--	--	--	--	--	--	--	--	--	--	--	-	-	-
Unigene0001965	216	10	1.0468	3	0.4582	--	--	--	--	--	--	--	--	--	--	--	--	--	--	--	--	--	--	-	-	-
Unigene0001966	330	13	0.8908	7	0.6997	--	--	--	--	--	--	--	--	--	--	--	--	--	--	--	--	--	--	-	-	-
Unigene0001967	278	11	0.8947	5	0.5933	gi|357624085|gb|EHJ74989.1|	103	2e-21	epoxide hydrolase [Danaus plexippus]	sp|Q0IIS3|EPHX3_XENTR	49.7	6e-06	Epoxide hydrolase 3 OS=Xenopus tropicalis GN=ephx3 PE=2 SV=1	--	--	--	--	--	--	--	--	--	--	-	-	-
Unigene0001968	276	14	1.147	2	0.239	--	--	--	--	--	--	--	--	--	--	--	--	--	--	--	--	--	--	-	-	-
Unigene0001969	400	24	1.3567	4	0.3299	gi|328909197|gb|AEB61266.1|	53.1	4e-06	zinc finger 45-like protein [Equus caballus]	--	--	--	--	--	--	--	--	--	--	--	--	--	--	-	-	-
Unigene0001970	249	13	1.1805	3	0.3974	--	--	--	--	--	--	--	--	--	--	--	--	--	--	--	--	--	--	-	-	-
Unigene0001971	700	33	1.066	5	0.2356	gi|357621069|gb|EHJ73037.1|	464	1e-129	Zn finger homeodomain 2 [Danaus plexippus]	sp|Q9C0A1|ZFHX2_HUMAN	83.6	1e-15	Zinc finger homeobox protein 2 OS=Homo sapiens GN=ZFHX2 PE=2 SV=3	--	--	--	--	--	K09378	5e-43	175	tca:657717	AT-binding transcription factor 1	-	-	-
Unigene0001972	265	12	1.0239	4	0.4979	--	--	--	--	--	--	--	--	--	--	--	--	--	--	--	--	--	--	-	-	-
Unigene0001973	321	8	0.5635	3	0.3083	--	--	--	--	--	--	--	--	--	--	--	--	--	--	--	--	--	--	-	-	-
Unigene0001974	588	19	0.7307	8	0.4488	gi|306518642|ref|NP_001182383.1|	424	1e-118	Bm8 interacting protein 2d-4 precursor [Bombyx mori] >gi|296040408|dbj|BAJ07616.1| Bm8 interacting protein 2d-4 [Bombyx mori]	sp|P98088|MUC5A_HUMAN	67.8	5e-11	Mucin-5AC (Fragments) OS=Homo sapiens GN=MUC5AC PE=1 SV=3	--	--	--	--	--	--	--	--	--	--	-	-	-
Unigene0001975	221	3	0.3069	3	0.4478	--	--	--	--	--	--	--	--	--	--	--	--	--	--	--	--	--	--	-	-	-
Unigene0001976	249	13	1.1805	0	0	--	--	--	--	--	--	--	--	--	--	--	--	--	--	--	--	--	--	-	-	-
Unigene0001977	325	12	0.8349	5	0.5075	--	--	--	--	--	--	--	--	--	--	--	--	--	--	--	--	--	--	-	-	-
Unigene0001978	408	18	0.9976	10	0.8085	gi|357605339|gb|EHJ64565.1|	85.9	5e-16	hypothetical protein KGM_14136 [Danaus plexippus]	--	--	--	--	--	--	--	--	--	--	--	--	--	--	-	-	-
Unigene0001979	243	7	0.6514	2	0.2715	gi|189237637|ref|XP_966997.2|	127	2e-28	PREDICTED: similar to dystrobrevin [Tribolium castaneum]	sp|O70585|DTNB_MOUSE	102	1e-21	Dystrobrevin beta OS=Mus musculus GN=Dtnb PE=1 SV=3	--	--	--	--	--	--	--	--	--	--	-	GO:0046914//transition metal ion binding;GO:0005515//protein binding	GO:0016010//dystrophin-associated glycoprotein complex
Unigene0001980	260	10	0.8697	3	0.3806	gi|91093748|ref|XP_969297.1|	52	8e-06	PREDICTED: similar to CG1962 CG1962-PA [Tribolium castaneum]	--	--	--	--	--	--	--	--	--	--	--	--	--	--	-	-	-
Unigene0001981	406	16	0.8911	2	0.1625	--	--	--	--	--	--	--	--	--	--	--	--	--	--	--	--	--	--	-	-	-
Unigene0001982	310	16	1.1671	0	0	gi|47523132|ref|NP_999028.1|	55.5	7e-07	protegrin-4 precursor [Sus scrofa] >gi|1730501|sp|P51525.1|PF12_PIG RecName: Full=Prophenin-2; AltName: Full=C12; AltName: Full=PF-2; AltName: Full=PR-2; AltName: Full=Prophenin-1-like; Flags: Precursor >gi|443813|emb|CAA53188.1| homologue of proline/arginine rich antibacterial peptides [Sus scrofa] >gi|1165149|emb|CAA61488.1| PR-2 protein [Sus scrofa]	sp|P51525|PF12_PIG	55.5	1e-07	Prophenin-2 OS=Sus scrofa PE=2 SV=1	--	--	--	--	--	K13911	3e-06	51.6	spu:577326	basic salivary proline-rich protein 1/2	-	-	-
Unigene0001983	205	5	0.5515	4	0.6437	--	--	--	--	--	--	--	--	--	--	--	--	--	--	--	--	--	--	-	-	-
Unigene0001984	362	17	1.0619	3	0.2734	gi|344309632|ref|XP_003423480.1|	110	6e-26	PREDICTED: zinc finger MYM-type protein 1-like [Loxodonta africana]	--	--	--	--	--	--	--	--	--	--	--	--	--	--	-	-	-
Unigene0001985	473	19	0.9083	1	0.0697	gi|91087843|ref|XP_968073.1|	181	1e-44	PREDICTED: similar to Longevity assurance gene 1 CG3576-PB [Tribolium castaneum]	sp|Q924Z4|CERS2_MOUSE	93.2	6e-19	Ceramide synthase 2 OS=Mus musculus GN=Cers2 PE=1 SV=1	--	--	--	--	--	--	--	--	--	--	GO:0006351//transcription, DNA-dependent	GO:0003677//DNA binding	GO:0016020//membrane
Unigene0001986	358	14	0.8843	6	0.5529	gi|189236881|ref|XP_001807130.1|	105	5e-22	PREDICTED: similar to orf [Tribolium castaneum]	sp|P31792|POL_FENV1	57.4	3e-08	Pol polyprotein (Fragment) OS=Feline endogenous virus ECE1 GN=pol PE=3 SV=1	YGR109w-b_2	53.1	1e-07	COG2801	Transposase and inactivated derivatives	--	--	--	--	--	GO:0006259//DNA metabolic process	GO:0003676//nucleic acid binding;GO:0003824//catalytic activity	-
Unigene0001987	327	17	1.1755	3	0.3026	gi|350535541|ref|NP_001233204.1|	203	2e-51	soluble guanylyl cyclae alpha-1 subunit [Bombyx mori] >gi|339730753|dbj|BAK52272.1| soluble guanylyl cyclae alpha-1 subunit [Bombyx mori]	sp|Q07093|GCYH_DROME	157	2e-38	Head-specific guanylate cyclase OS=Drosophila melanogaster GN=Gycalpha99B PE=2 SV=2	--	--	--	--	--	K12318	1e-42	172	tca:659086	guanylate cyclase soluble subunit alpha [EC:4.6.1.2]	GO:0006164//purine nucleotide biosynthetic process;GO:0007165//signal transduction;GO:0009124//nucleoside monophosphate biosynthetic process	GO:0009975//cyclase activity;GO:0005506//iron ion binding;GO:0016829//lyase activity	-
Unigene0001988	356	17	1.0798	7	0.6486	--	--	--	--	--	--	--	--	--	--	--	--	--	--	--	--	--	--	-	-	-
Unigene0001989	232	8	0.7797	1	0.1422	--	--	--	--	--	--	--	--	--	--	--	--	--	--	--	--	--	--	-	-	-
Unigene0001990	289	14	1.0954	6	0.6849	--	--	--	--	--	--	--	--	--	--	--	--	--	--	--	--	--	--	-	-	-
Unigene0001991	246	12	1.103	2	0.2682	gi|347964466|ref|XP_559415.3|	75.5	7e-13	AGAP000765-PA [Anopheles gambiae str. PEST] >gi|333467544|gb|EAL41134.3| AGAP000765-PA [Anopheles gambiae str. PEST]	sp|Q5RDF5|JAZF1_PONAB	50.4	3e-06	Juxtaposed with another zinc finger protein 1 OS=Pongo abelii GN=JAZF1 PE=2 SV=1	--	--	--	--	--	--	--	--	--	--	-	GO:0046914//transition metal ion binding	GO:0044464//cell part
Unigene0001992	286	11	0.8697	2	0.2307	gi|357606437|gb|EHJ65061.1|	90.5	2e-17	putative Establishment of cohesion 1-like protein 2 [Danaus plexippus]	--	--	--	--	--	--	--	--	--	--	--	--	--	--	-	-	-
Unigene0001993	205	9	0.9927	1	0.1609	--	--	--	--	--	--	--	--	--	--	--	--	--	--	--	--	--	--	-	-	-
Unigene0001994	324	14	0.9771	6	0.6109	gi|357627469|gb|EHJ77149.1|	110	2e-23	hypothetical protein KGM_05873 [Danaus plexippus]	--	--	--	--	--	--	--	--	--	--	--	--	--	--	-	-	-
Unigene0001995	249	12	1.0897	5	0.6624	gi|357610229|gb|EHJ66883.1|	113	3e-24	hypothetical protein KGM_00746 [Danaus plexippus]	--	--	--	--	--	--	--	--	--	--	--	--	--	--	-	-	-
Unigene0001996	297	9	0.6852	3	0.3332	--	--	--	--	--	--	--	--	--	--	--	--	--	--	--	--	--	--	-	-	-
Unigene0001997	414	21	1.147	7	0.5578	gi|170070943|ref|XP_001869764.1|	59.7	4e-08	ion channel nompc [Culex quinquefasciatus] >gi|167866876|gb|EDS30259.1| ion channel nompc [Culex quinquefasciatus]	--	--	--	--	--	--	--	--	--	--	--	--	--	--	-	-	-
Unigene0001998	228	8	0.7934	4	0.5787	--	--	--	--	--	--	--	--	--	--	--	--	--	--	--	--	--	--	-	-	-
Unigene0001999	276	14	1.147	3	0.3586	gi|189234037|ref|XP_001808080.1|	100	2e-20	PREDICTED: similar to protease, reverse transcriptase, ribonuclease H, integrase [Tribolium castaneum]	--	--	--	--	--	--	--	--	--	--	--	--	--	--	GO:0006259//DNA metabolic process	GO:0046872//metal ion binding;GO:0003676//nucleic acid binding;GO:0003824//catalytic activity	-
[truncated: 33,708 more rows]
