# Supplementary material for: Next-Generation Sequencing-Based Transcriptome Analysis of Helicoverpa armigera Larvae Immune-Primed with Photorhabdus luminescens TT01
Source: PLoS One. 2013 Nov 26;8(11):e80146. doi: 10.1371/journal.pone.0080146 (PMC3841171; doi:10.1371/journal.pone.0080146)
Supplement: Table S3 — GO classification of all-unigenes by Blast2GO. (XLSX) [file pone.0080146.s006.xlsx]

## Sheet: All-Unigene.fa.GO2gene
Ontology	Class	number_of_All-Unigene	genes_of_All-Unigene
biological_process	anatomical structure formation	108	Unigene0014383;Unigene0014384;Unigene0014385;Unigene0000672;Unigene0012968;Unigene0013322;Unigene0024787;Unigene0005935;Unigene0011466;Unigene0032073;Unigene0032074;Unigene0008038;Unigene0013231;Unigene0021908;Unigene0032003;Unigene0026528;Unigene0017419;Unigene0031845;Unigene0033121;Unigene0025468;Unigene0014392;Unigene0021852;Unigene0024291;Unigene0026307;Unigene0002545;Unigene0002589;Unigene00…
biological_process	biological adhesion	51	Unigene0006047;Unigene0006706;Unigene0010624;Unigene0011398;Unigene0012281;Unigene0015050;Unigene0016790;Unigene0024355;Unigene0024356;Unigene0024357;Unigene0033212;Unigene0000672;Unigene0000881;Unigene0002014;Unigene0003204;Unigene0003641;Unigene0003762;Unigene0004116;Unigene0004860;Unigene0004933;Unigene0005306;Unigene0006173;Unigene0006510;Unigene0007417;Unigene0008151;Unigene0008207;Unigene00…
biological_process	biological regulation	667	Unigene0019893;Unigene0002577;Unigene0003394;Unigene0003818;Unigene0033220;Unigene0008883;Unigene0025165;Unigene0008741;Unigene0015050;Unigene0017222;Unigene0017223;Unigene0019948;Unigene0024700;Unigene0033197;Unigene0001837;Unigene0003700;Unigene0010731;Unigene0015928;Unigene0015929;Unigene0016681;Unigene0016721;Unigene0017490;Unigene0017491;Unigene0019917;Unigene0022057;Unigene0024645;Unigene00…
biological_process	cell killing	4	Unigene0002624;Unigene0009837;Unigene0032634;Unigene0007183
biological_process	cellular component biogenesis	96	Unigene0014383;Unigene0014384;Unigene0014385;Unigene0010540;Unigene0005935;Unigene0011466;Unigene0032073;Unigene0032074;Unigene0014392;Unigene0021852;Unigene0024291;Unigene0026307;Unigene0002545;Unigene0002589;Unigene0005139;Unigene0008316;Unigene0008319;Unigene0008719;Unigene0008721;Unigene0012254;Unigene0012963;Unigene0014607;Unigene0015887;Unigene0026263;Unigene0032180;Unigene0033885;Unigene00…
biological_process	cellular component organization	440	Unigene0002521;Unigene0004715;Unigene0014012;Unigene0021751;Unigene0026223;Unigene0002577;Unigene0003394;Unigene0005511;Unigene0007383;Unigene0008545;Unigene0008550;Unigene0008556;Unigene0008557;Unigene0008560;Unigene0010716;Unigene0010721;Unigene0010743;Unigene0010744;Unigene0013322;Unigene0014980;Unigene0016608;Unigene0016610;Unigene0016612;Unigene0017370;Unigene0017371;Unigene0021741;Unigene00…
biological_process	cellular process	1996	Unigene0019893;Unigene0002521;Unigene0004715;Unigene0014012;Unigene0021751;Unigene0002577;Unigene0003394;Unigene0003818;Unigene0033220;Unigene0000721;Unigene0002002;Unigene0012608;Unigene0021852;Unigene0008496;Unigene0010182;Unigene0013166;Unigene0014383;Unigene0014384;Unigene0014385;Unigene0021862;Unigene0024831;Unigene0024993;Unigene0025148;Unigene0026602;Unigene0033131;Unigene0035669;Unigene00…
biological_process	death	96	Unigene0007183;Unigene0002045;Unigene0002537;Unigene0002997;Unigene0004792;Unigene0005647;Unigene0006551;Unigene0006929;Unigene0008686;Unigene0009852;Unigene0010056;Unigene0010510;Unigene0010531;Unigene0011347;Unigene0013945;Unigene0014947;Unigene0014986;Unigene0014987;Unigene0015197;Unigene0015255;Unigene0016553;Unigene0017455;Unigene0020190;Unigene0025519;Unigene0032271;Unigene0034243;Unigene00…
biological_process	developmental process	592	Unigene0035091;Unigene0000672;Unigene0012968;Unigene0013322;Unigene0024787;Unigene0002812;Unigene0008230;Unigene0008231;Unigene0003021;Unigene0006706;Unigene0032247;Unigene0033186;Unigene0012930;Unigene0021908;Unigene0008038;Unigene0013231;Unigene0032003;Unigene0008112;Unigene0009703;Unigene0012687;Unigene0016067;Unigene0017222;Unigene0017223;Unigene0017579;Unigene0026101;Unigene0032528;Unigene00…
biological_process	establishment of localization	498	Unigene0002680;Unigene0032901;Unigene0033087;Unigene0014722;Unigene0003316;Unigene0033232;Unigene0025138;Unigene0005506;Unigene0021787;Unigene0024698;Unigene0025546;Unigene0026017;Unigene0033094;Unigene0033197;Unigene0007993;Unigene0007994;Unigene0008686;Unigene0013895;Unigene0014605;Unigene0015255;Unigene0017411;Unigene0033192;Unigene0002606;Unigene0012076;Unigene0016322;Unigene0016370;Unigene00…
biological_process	growth	46	Unigene0014981;Unigene0003700;Unigene0013322;Unigene0017768;Unigene0024787;Unigene0025455;Unigene0033212;Unigene0007354;Unigene0014986;Unigene0014987;Unigene0021822;Unigene0032238;Unigene0001099;Unigene0003442;Unigene0005640;Unigene0005647;Unigene0008883;Unigene0010577;Unigene0013980;Unigene0014389;Unigene0016641;Unigene0020101;Unigene0026333;Unigene0001051;Unigene0001927;Unigene0005904;Unigene00…
biological_process	immune system process	58	Unigene0007183;Unigene0014566;Unigene0019893;Unigene0008741;Unigene0032191;Unigene0002767;Unigene0032341;Unigene0032618;Unigene0002680;Unigene0002707;Unigene0007391;Unigene0012492;Unigene0016587;Unigene0032270;Unigene0032901;Unigene0017455;Unigene0026297;Unigene0003595;Unigene0021908;Unigene0012930;Unigene0008423;Unigene0010743;Unigene0010744;Unigene0017370;Unigene0017371;Unigene0021816;Unigene00…
biological_process	localization	582	Unigene0002680;Unigene0032901;Unigene0033087;Unigene0014722;Unigene0003316;Unigene0005506;Unigene0033232;Unigene0025138;Unigene0021787;Unigene0024698;Unigene0025546;Unigene0026017;Unigene0033094;Unigene0033197;Unigene0007993;Unigene0007994;Unigene0008686;Unigene0013895;Unigene0014605;Unigene0015255;Unigene0017411;Unigene0033192;Unigene0002606;Unigene0012076;Unigene0016322;Unigene0016370;Unigene00…
biological_process	locomotion	101	Unigene0005506;Unigene0000709;Unigene0000807;Unigene0002354;Unigene0002909;Unigene0003092;Unigene0005965;Unigene0006953;Unigene0007088;Unigene0007303;Unigene0007487;Unigene0008334;Unigene0008335;Unigene0008658;Unigene0008662;Unigene0012084;Unigene0012330;Unigene0013980;Unigene0014228;Unigene0016370;Unigene0017424;Unigene0017427;Unigene0017575;Unigene0019956;Unigene0020114;Unigene0020290;Unigene00…
biological_process	metabolic process	1810	Unigene0019893;Unigene0011523;Unigene0008883;Unigene0025165;Unigene0010182;Unigene0020185;Unigene0014383;Unigene0014384;Unigene0014385;Unigene0025257;Unigene0004760;Unigene0010818;Unigene0016017;Unigene0035047;Unigene0006813;Unigene0008149;Unigene0008186;Unigene0008955;Unigene0014017;Unigene0015879;Unigene0015882;Unigene0016720;Unigene0019940;Unigene0019962;Unigene0020320;Unigene0020363;Unigene00…
biological_process	multi-organism process	59	Unigene0008370;Unigene0015274;Unigene0015275;Unigene0015276;Unigene0015277;Unigene0020323;Unigene0031845;Unigene0034183;Unigene0002418;Unigene0004904;Unigene0013231;Unigene0017455;Unigene0025427;Unigene0026299;Unigene0005647;Unigene0007993;Unigene0007994;Unigene0014605;Unigene0022223;Unigene0007238;Unigene0033121;Unigene0005319;Unigene0003700;Unigene0025020;Unigene0033239;Unigene0034155;Unigene00…
biological_process	multicellular organismal process	667	Unigene0008883;Unigene0025165;Unigene0035091;Unigene0012930;Unigene0021908;Unigene0001837;Unigene0003700;Unigene0010731;Unigene0015928;Unigene0015929;Unigene0016681;Unigene0016721;Unigene0017490;Unigene0017491;Unigene0019917;Unigene0022057;Unigene0024645;Unigene0025287;Unigene0026418;Unigene0032412;Unigene0008038;Unigene0013231;Unigene0032003;Unigene0008112;Unigene0009703;Unigene0012687;Unigene00…
biological_process	pigmentation	562	Unigene0019893;Unigene0002577;Unigene0003394;Unigene0003818;Unigene0033220;Unigene0008883;Unigene0025165;Unigene0008741;Unigene0015050;Unigene0017222;Unigene0017223;Unigene0019948;Unigene0024700;Unigene0033197;Unigene0014981;Unigene0013231;Unigene0007183;Unigene0002011;Unigene0005103;Unigene0032191;Unigene0003595;Unigene0021908;Unigene0012930;Unigene0005176;Unigene0026596;Unigene0024656;Unigene00…
biological_process	reproduction	153	Unigene0022068;Unigene0002011;Unigene0002589;Unigene0008112;Unigene0009871;Unigene0014106;Unigene0015274;Unigene0015275;Unigene0015276;Unigene0015277;Unigene0016067;Unigene0016266;Unigene0021808;Unigene0024386;Unigene0031862;Unigene0031866;Unigene0002521;Unigene0004715;Unigene0005965;Unigene0014012;Unigene0021751;Unigene0025656;Unigene0032212;Unigene0032213;Unigene0034100;Unigene0005972;Unigene00…
biological_process	reproductive process	151	Unigene0002011;Unigene0002589;Unigene0008112;Unigene0009871;Unigene0014106;Unigene0015274;Unigene0015275;Unigene0015276;Unigene0015277;Unigene0016067;Unigene0016266;Unigene0021808;Unigene0024386;Unigene0031862;Unigene0031866;Unigene0002521;Unigene0004715;Unigene0005965;Unigene0014012;Unigene0021751;Unigene0025656;Unigene0032212;Unigene0032213;Unigene0034100;Unigene0005972;Unigene0008370;Unigene00…
biological_process	response to stimulus	393	Unigene0022094;Unigene0025322;Unigene0032801;Unigene0003790;Unigene0012691;Unigene0019893;Unigene0002011;Unigene0005506;Unigene0005904;Unigene0012588;Unigene0013085;Unigene0032961;Unigene0007183;Unigene0008370;Unigene0015274;Unigene0015275;Unigene0015276;Unigene0015277;Unigene0020323;Unigene0031845;Unigene0034183;Unigene0014566;Unigene0008741;Unigene0032191;Unigene0002418;Unigene0004904;Unigene00…
biological_process	rhythmic process	17	Unigene0033239;Unigene0008883;Unigene0014706;Unigene0016681;Unigene0017490;Unigene0017491;Unigene0033216;Unigene0010619;Unigene0016202;Unigene0025261;Unigene0008496;Unigene0010258;Unigene0010838;Unigene0017787;Unigene0033186;Unigene0035110;Unigene0024266
biological_process	viral reproduction	8	Unigene0002629;Unigene0016587;Unigene0003284;Unigene0005435;Unigene0005789;Unigene0008741;Unigene0016524;Unigene0020045
cellular_component	cell	1895	Unigene0014353;Unigene0017825;Unigene0002996;Unigene0007945;Unigene0014536;Unigene0003305;Unigene0012930;Unigene0017412;Unigene0032869;Unigene0010182;Unigene0025455;Unigene0024559;Unigene0001734;Unigene0002045;Unigene0002257;Unigene0002606;Unigene0003144;Unigene0003310;Unigene0003316;Unigene0005103;Unigene0005458;Unigene0005507;Unigene0005583;Unigene0010510;Unigene0012076;Unigene0012769;Unigene00…
cellular_component	cell part	1895	Unigene0014353;Unigene0017825;Unigene0002996;Unigene0007945;Unigene0014536;Unigene0003305;Unigene0012930;Unigene0017412;Unigene0032869;Unigene0010182;Unigene0025455;Unigene0024559;Unigene0001734;Unigene0002045;Unigene0002257;Unigene0002606;Unigene0003144;Unigene0003310;Unigene0003316;Unigene0005103;Unigene0005458;Unigene0005507;Unigene0005583;Unigene0010510;Unigene0012076;Unigene0012769;Unigene00…
cellular_component	envelope	55	Unigene0002537;Unigene0009852;Unigene0010619;Unigene0011347;Unigene0016202;Unigene0024698;Unigene0033197;Unigene0008634;Unigene0032399;Unigene0009883;Unigene0033087;Unigene0005708;Unigene0025337;Unigene0025731;Unigene0012237;Unigene0014946;Unigene0020065;Unigene0024257;Unigene0024802;Unigene0026123;Unigene0035084;Unigene0035683;Unigene0005165;Unigene0005557;Unigene0012964;Unigene0020141;Unigene00…
cellular_component	extracellular region	53	Unigene0003483;Unigene0005507;Unigene0005510;Unigene0009792;Unigene0016148;Unigene0003242;Unigene0003526;Unigene0005343;Unigene0005617;Unigene0010619;Unigene0016202;Unigene0016790;Unigene0010444;Unigene0001715;Unigene0003220;Unigene0032296;Unigene0012037;Unigene0003021;Unigene0001746;Unigene0002606;Unigene0002624;Unigene0002707;Unigene0003495;Unigene0003668;Unigene0003886;Unigene0005972;Unigene00…
cellular_component	extracellular region part	48	Unigene0003242;Unigene0003526;Unigene0005343;Unigene0005617;Unigene0010619;Unigene0016202;Unigene0016790;Unigene0010444;Unigene0001715;Unigene0003220;Unigene0032296;Unigene0012037;Unigene0003021;Unigene0001746;Unigene0002606;Unigene0002624;Unigene0002707;Unigene0003495;Unigene0003668;Unigene0003886;Unigene0005972;Unigene0006539;Unigene0009837;Unigene0012076;Unigene0012087;Unigene0012189;Unigene00…
cellular_component	macromolecular complex	355	Unigene0014353;Unigene0017825;Unigene0002996;Unigene0007945;Unigene0014536;Unigene0003305;Unigene0032869;Unigene0010182;Unigene0025455;Unigene0024559;Unigene0019979;Unigene0020088;Unigene0020307;Unigene0032999;Unigene0020127;Unigene0020348;Unigene0035043;Unigene0035688;Unigene0031823;Unigene0002577;Unigene0003394;Unigene0011778;Unigene0010031;Unigene0010143;Unigene0013025;Unigene0014154;Unigene00…
cellular_component	membrane-enclosed lumen	84	Unigene0002996;Unigene0007945;Unigene0014536;Unigene0003305;Unigene0035693;Unigene0013844;Unigene0021852;Unigene0014327;Unigene0003416;Unigene0008405;Unigene0014425;Unigene0025983;Unigene0033892;Unigene0025576;Unigene0024235;Unigene0024299;Unigene0035077;Unigene0003733;Unigene0006947;Unigene0006948;Unigene0011623;Unigene0012457;Unigene0015933;Unigene0017444;Unigene0017831;Unigene0024782;Unigene00…
cellular_component	organelle	979	Unigene0014353;Unigene0017825;Unigene0002996;Unigene0007945;Unigene0014536;Unigene0003305;Unigene0012930;Unigene0017412;Unigene0010182;Unigene0025455;Unigene0019979;Unigene0020088;Unigene0020307;Unigene0032999;Unigene0020127;Unigene0020348;Unigene0035043;Unigene0035688;Unigene0004853;Unigene0007183;Unigene0010619;Unigene0016202;Unigene0021911;Unigene0003818;Unigene0015933;Unigene0017444;Unigene00…
cellular_component	organelle part	381	Unigene0014353;Unigene0017825;Unigene0002996;Unigene0007945;Unigene0014536;Unigene0003305;Unigene0012930;Unigene0017412;Unigene0010182;Unigene0025455;Unigene0019979;Unigene0020088;Unigene0020307;Unigene0032999;Unigene0020127;Unigene0020348;Unigene0035043;Unigene0035688;Unigene0003818;Unigene0015933;Unigene0017444;Unigene0025546;Unigene0032447;Unigene0032448;Unigene0035098;Unigene0002577;Unigene00…
cellular_component	synapse	10	Unigene0007995;Unigene0017412;Unigene0001023;Unigene0003700;Unigene0002083;Unigene0005647;Unigene0006706;Unigene0007238;Unigene0013998;Unigene0033212
cellular_component	synapse part	4	Unigene0007995;Unigene0017412;Unigene0001023;Unigene0003700
cellular_component	virion	1	Unigene0006505
cellular_component	virion part	1	Unigene0006505
molecular_function	antioxidant activity	4	Unigene0002354;Unigene0015266;Unigene0006840;Unigene0026240
molecular_function	auxiliary transport protein activity	2	Unigene0034155;Unigene0002624
molecular_function	binding	2242	Unigene0000662;Unigene0000699;Unigene0000733;Unigene0000766;Unigene0000822;Unigene0000829;Unigene0000896;Unigene0001074;Unigene0001697;Unigene0002045;Unigene0002078;Unigene0002392;Unigene0002431;Unigene0002543;Unigene0002659;Unigene0003251;Unigene0003528;Unigene0003697;Unigene0003790;Unigene0003890;Unigene0003897;Unigene0004168;Unigene0004869;Unigene0005049;Unigene0005140;Unigene0005209;Unigene00…
ne0024513;Unigene0024758;Unigene0024762;Unigene0025073;Unigene0025306;Unigene0025345;Unigene0025396;Unigene0025409;Unigene0025572;Unigene0025894;Unigene0026561;Unigene0031797;Unigene0031986;Unigene0032207;Unigene0032268;Unigene0032378;Unigene0032471;Unigene0032641;Unigene0032674;Unigene0032892;Unigene0032953;Unigene0033059;Unigene0033252;Unigene0033913;Unigene0034066;Unigene0034072;Unigene0034115…
molecular_function	catalytic activity	1988	Unigene0000788;Unigene0001740;Unigene0003494;Unigene0012491;Unigene0033121;Unigene0010818;Unigene0032087;Unigene0014449;Unigene0000721;Unigene0000997;Unigene0002002;Unigene0007945;Unigene0012608;Unigene0014536;Unigene0021862;Unigene0024264;Unigene0025534;Unigene0025798;Unigene0025138;Unigene0032690;Unigene0033201;Unigene0000662;Unigene0000839;Unigene0000926;Unigene0001127;Unigene0002399;Unigene00…
molecular_function	electron carrier activity	1	Unigene0006987
molecular_function	enzyme regulator activity	106	Unigene0003595;Unigene0025513;Unigene0005200;Unigene0005628;Unigene0005647;Unigene0005972;Unigene0006128;Unigene0006539;Unigene0010619;Unigene0013139;Unigene0016202;Unigene0024855;Unigene0026522;Unigene0032760;Unigene0000717;Unigene0001099;Unigene0002155;Unigene0002192;Unigene0002458;Unigene0002733;Unigene0002738;Unigene0003442;Unigene0005640;Unigene0008635;Unigene0009821;Unigene0010577;Unigene00…
molecular_function	molecular transducer activity	192	Unigene0024724;Unigene0010600;Unigene0008515;Unigene0009728;Unigene0015862;Unigene0024581;Unigene0024582;Unigene0002012;Unigene0009783;Unigene0012015;Unigene0032294;Unigene0032791;Unigene0001100;Unigene0001923;Unigene0002106;Unigene0002134;Unigene0002356;Unigene0002675;Unigene0003158;Unigene0003254;Unigene0003325;Unigene0003365;Unigene0003678;Unigene0003868;Unigene0003952;Unigene0004116;Unigene00…
molecular_function	structural molecule activity	77	Unigene0000972;Unigene0001760;Unigene0001815;Unigene0002742;Unigene0003242;Unigene0003284;Unigene0004146;Unigene0004761;Unigene0004833;Unigene0005435;Unigene0005442;Unigene0005458;Unigene0005607;Unigene0005617;Unigene0005789;Unigene0005821;Unigene0006566;Unigene0006781;Unigene0007217;Unigene0008423;Unigene0008427;Unigene0008501;Unigene0008741;Unigene0009974;Unigene0010450;Unigene0011826;Unigene00…
molecular_function	transcription regulator activity	83	Unigene0004137;Unigene0008719;Unigene0008721;Unigene0014706;Unigene0015887;Unigene0016017;Unigene0019944;Unigene0025165;Unigene0026528;Unigene0033216;Unigene0008230;Unigene0008231;Unigene0008883;Unigene0012876;Unigene0013176;Unigene0025032;Unigene0031862;Unigene0031866;Unigene0016681;Unigene0017490;Unigene0017491;Unigene0022233;Unigene0032913;Unigene0007259;Unigene0024248;Unigene0024291;Unigene00…
molecular_function	translation regulator activity	36	Unigene0031851;Unigene0003058;Unigene0003157;Unigene0003723;Unigene0004760;Unigene0006710;Unigene0006884;Unigene0007208;Unigene0008514;Unigene0010150;Unigene0010178;Unigene0010192;Unigene0010609;Unigene0011453;Unigene0011947;Unigene0012232;Unigene0012823;Unigene0013844;Unigene0014961;Unigene0015982;Unigene0016063;Unigene0016445;Unigene0019933;Unigene0020311;Unigene0021868;Unigene0024308;Unigene00…
molecular_function	transporter activity	192	Unigene0003967;Unigene0005698;Unigene0010244;Unigene0010806;Unigene0024570;Unigene0032083;Unigene0032084;Unigene0032908;Unigene0008284;Unigene0012838;Unigene0025677;Unigene0017327;Unigene0032037;Unigene0005301;Unigene0008831;Unigene0033239;Unigene0005650;Unigene0006500;Unigene0005077;Unigene0025427;Unigene0002353;Unigene0007280;Unigene0014619;Unigene0001734;Unigene0003144;Unigene0003688;Unigene00…
