# Supplementary material for: Next-Generation Sequencing-Based Transcriptome Analysis of Helicoverpa armigera Larvae Immune-Primed with Photorhabdus luminescens TT01
Source: PLoS One. 2013 Nov 26;8(11):e80146. doi: 10.1371/journal.pone.0080146 (PMC3841171; doi:10.1371/journal.pone.0080146)
Supplement: Table S4 — The summary of all-unigenes mapping in the KEGG pathways. (XLSX) [file pone.0080146.s007.xlsx]

## Sheet: All-Unigene.fa.cog.class.annot
Code	Functional-Categories	Gene-Number	Genes
A	RNA processing and modification	78	Unigene0017422,COG0430	Unigene0017423,COG0430	Unigene0017939,COG5180	Unigene0018833,COG5178	Unigene0019536,COG5147	Unigene0019666,COG5107	Unigene0019738,COG5181	Unigene0019763,COG5104	Unigene0019873,COG5239	Unigene0021238,COG5239	Unigene0021304,COG5188	Unigene0021435,COG5147	Unigene0021652,COG2136	Unigene0021814,COG5178	Unigene0023024,COG5104	Unigene0023358,COG5147	Unigene0023499,COG5238	Unigene0023635,COG5136	Unigene0025487,COG5180	Unigene0025502,COG5228	Unigene0025518,COG5182	Unigene0026725,COG5176	Unigene0026775,COG5180	Unigene0026835,COG0430	Unigene0027031,COG5183	Unigene0027049,COG5147	Unigene0027072,COG5239	Unigene0027208,COG5186	Unigene0027215,COG5147	Unigene0027258,COG5200	Unigene0027675,COG5188	Unigene0027708,COG5246	Unigene0028108,COG5200	Unigene0028109,COG5200	Unigene0028605,COG5049	Unigene0028730,COG5147	Unigene0029149,COG5178	Unigene0029308,COG5228	Unigene0029593,COG0430	Unigene0030466,COG5186	Unigene0030652,COG5176	Unigene0030798,COG5226	Unigene0030878,COG5161	Unigene0031032,COG5200	Unigene0031456,COG5186	Unigene0031514,COG2136	Unigene0031539,COG1949
B	Chromatin structure and dynamics	229	Unigene0017109,COG5076	Unigene0017176,COG5032	Unigene0017386,COG0123	Unigene0017462,COG5648	Unigene0017490,COG5076	Unigene0017491,COG5076	Unigene0017515,COG0123	Unigene0017522,COG5032	Unigene0017525,COG5648	Unigene0017678,COG5259	Unigene0017737,COG5032	Unigene0017750,COG5076	Unigene0017858,COG5114	Unigene0017989,COG0123	Unigene0018027,COG0123	Unigene0018061,COG5076	Unigene0018429,COG2036	Unigene0018850,COG5648	Unigene0019190,COG5137	Unigene0019394,COG5034	Unigene0019435,COG5648	Unigene0019464,COG5032	Unigene0019568,COG5648	Unigene0019706,COG0123	Unigene0019821,COG5076	Unigene0019854,COG5032	Unigene0019880,COG5137	Unigene0019929,COG5531	Unigene0019937,COG5648	Unigene0019941,COG5032	Unigene0019966,COG5648	Unigene0020149,COG5032	Unigene0020747,COG5034	Unigene0020809,COG5076	Unigene0020820,COG5027	Unigene0020820,COG5259	Unigene0020821,COG5027	Unigene0020821,COG5259	Unigene0020856,COG5076	Unigene0020871,COG5229	Unigene0020891,COG5098	Unigene0020932,COG5648	Unigene0020938,COG5076	Unigene0020981,COG5602	Unigene0021048,COG5648	Unigene0021049,COG5648	Unigene0021158,COG5648
C	Energy production and conversion	533	Unigene0017035,COG1390	Unigene0017137,COG0281	Unigene0017138,COG0281	Unigene0017182,COG1819	Unigene0017254,COG0526	Unigene0017325,COG5274	Unigene0017326,COG5274	Unigene0017413,COG0633	Unigene0017421,COG4656	Unigene0017495,COG1009	Unigene0017516,COG1819	Unigene0017544,COG1819	Unigene0017562,COG0604	Unigene0017588,COG4656	Unigene0017636,COG0114	Unigene0017700,COG0074	Unigene0017714,COG4656	Unigene0017838,COG0247	Unigene0017866,COG0247	Unigene0017866,COG0508	Unigene0017912,COG1819	Unigene0018002,COG1052	Unigene0018044,COG1894	Unigene0018084,COG1048	Unigene0018090,COG0526	Unigene0018193,COG0526	Unigene0018213,COG0604	Unigene0018585,COG0247	Unigene0018690,COG0247	Unigene0018766,COG5274	Unigene0018843,COG0554	Unigene0018952,COG0247	Unigene0019013,COG0644	Unigene0019159,COG2080	Unigene0019307,COG0247	Unigene0019338,COG1052	Unigene0019354,COG1085	Unigene0019493,COG0723	Unigene0019510,COG0604	Unigene0019553,COG1436	Unigene0019594,COG0604	Unigene0019619,COG1413	Unigene0019640,COG0526	Unigene0019650,COG1819	Unigene0019681,COG0240	Unigene0019710,COG1150	Unigene0019746,COG0567
D	Cell cycle control, cell division, chromosome partitioning	1049	Unigene0017018,COG3096	Unigene0017018,COG1196	Unigene0017018,COG4942	Unigene0017027,COG3115	Unigene0017027,COG1674	Unigene0017027,COG0455	Unigene0017028,COG3115	Unigene0017028,COG1674	Unigene0017028,COG0455	Unigene0017029,COG3115	Unigene0017029,COG1674	Unigene0017029,COG0455	Unigene0017031,COG1674	Unigene0017035,COG5079	Unigene0017035,COG1196	Unigene0017042,COG1196	Unigene0017043,COG5244	Unigene0017056,COG1196	Unigene0017056,COG4942	Unigene0017057,COG1196	Unigene0017057,COG4942	Unigene0017074,COG5126	Unigene0017139,COG1196	Unigene0017140,COG1196	Unigene0017141,COG1196	Unigene0017176,COG5032	Unigene0017289,COG1196	Unigene0017304,COG0455	Unigene0017315,COG1196	Unigene0017317,COG0455	Unigene0017318,COG0455	Unigene0017324,COG1196	Unigene0017343,COG0455	Unigene0017380,COG1196	Unigene0017395,COG1196	Unigene0017395,COG3096	Unigene0017396,COG1196	Unigene0017396,COG3096	Unigene0017425,COG1196	Unigene0017449,COG1196	Unigene0017462,COG0455	Unigene0017468,COG5261	Unigene0017508,COG1196	Unigene0017522,COG5032	Unigene0017525,COG1674	Unigene0017542,COG5103	Unigene0017552,COG1196
E	Amino acid transport and metabolism	615	Unigene0017104,COG0477	Unigene0017152,COG0477	Unigene0017272,COG0531	Unigene0017272,COG1113	Unigene0017283,COG0458	Unigene0017296,COG0697	Unigene0017335,COG0814	Unigene0017399,COG2866	Unigene0017448,COG0477	Unigene0017465,COG2171	Unigene0017487,COG0477	Unigene0017496,COG0477	Unigene0017518,COG2303	Unigene0017524,COG0308	Unigene0017624,COG0747	Unigene0017651,COG2939	Unigene0017677,COG0252	Unigene0017762,COG0477	Unigene0017888,COG0477	Unigene0017942,COG3483	Unigene0018002,COG0111	Unigene0018034,COG2303	Unigene0018041,COG0006	Unigene0018194,COG0493	Unigene0018228,COG0477	Unigene0018231,COG1506	Unigene0018538,COG0477	Unigene0018747,COG2866	Unigene0018831,COG1171	Unigene0018927,COG2303	Unigene0019042,COG0308	Unigene0019190,COG2939	Unigene0019216,COG0308	Unigene0019244,COG0477	Unigene0019297,COG0697	Unigene0019319,COG2355	Unigene0019320,COG0747	Unigene0019326,COG0747	Unigene0019398,COG1748	Unigene0019407,COG2303	Unigene0019428,COG0477	Unigene0019430,COG2303	Unigene0019458,COG0477	Unigene0019549,COG2939	Unigene0019565,COG0031	Unigene0019592,COG0137	Unigene0019654,COG1164
F	Nucleotide transport and metabolism	224	Unigene0017283,COG0458	Unigene0017284,COG0572	Unigene0017284,COG0035	Unigene0017578,COG0104	Unigene0017720,COG1428	Unigene0017745,COG0737	Unigene0017801,COG0737	Unigene0017822,COG0461	Unigene0017838,COG0737	Unigene0017882,COG0737	Unigene0018194,COG0167	Unigene0018263,COG1972	Unigene0018643,COG1972	Unigene0018690,COG0737	Unigene0018795,COG1957	Unigene0018952,COG0737	Unigene0019159,COG4630	Unigene0019307,COG0737	Unigene0019310,COG0005	Unigene0019656,COG2820	Unigene0019699,COG0737	Unigene0019780,COG0462	Unigene0019956,COG0516	Unigene0020207,COG0194	Unigene0020208,COG0737	Unigene0020216,COG0537	Unigene0020230,COG0737	Unigene0020519,COG0737	Unigene0020529,COG0563	Unigene0020563,COG1618	Unigene0020789,COG4631	Unigene0020789,COG4630	Unigene0020968,COG4630	Unigene0021037,COG0590	Unigene0021073,COG0194	Unigene0021107,COG0737	Unigene0021131,COG0737	Unigene0021290,COG4631	Unigene0021338,COG0572	Unigene0021425,COG1816	Unigene0021455,COG1428	Unigene0021850,COG0504	Unigene0021929,COG0105	Unigene0022014,COG0737	Unigene0022596,COG4630	Unigene0022762,COG1816	Unigene0022940,COG4631
G	Carbohydrate transport and metabolism	920	Unigene0017104,COG0477	Unigene0017152,COG0477	Unigene0017182,COG1819	Unigene0017231,COG5297	Unigene0017238,COG2730	Unigene0017249,COG1554	Unigene0017260,COG3669	Unigene0017276,COG0406	Unigene0017276,COG0588	Unigene0017296,COG0697	Unigene0017322,COG5297	Unigene0017325,COG0383	Unigene0017326,COG0383	Unigene0017448,COG0477	Unigene0017487,COG0477	Unigene0017487,COG2271	Unigene0017496,COG0477	Unigene0017516,COG1819	Unigene0017540,COG5037	Unigene0017544,COG1819	Unigene0017588,COG5297	Unigene0017588,COG2273	Unigene0017608,COG2273	Unigene0017639,COG5070	Unigene0017678,COG5297	Unigene0017718,COG0451	Unigene0017724,COG0158	Unigene0017745,COG5297	Unigene0017762,COG0477	Unigene0017771,COG2730	Unigene0017771,COG5297	Unigene0017837,COG2115	Unigene0017839,COG5297	Unigene0017869,COG0057	Unigene0017882,COG2730	Unigene0017888,COG0477	Unigene0017912,COG1819	Unigene0018086,COG5297	Unigene0018105,COG3839	Unigene0018131,COG1626	Unigene0018132,COG1482	Unigene0018143,COG3325	Unigene0018168,COG2271	Unigene0018172,COG2730	Unigene0018218,COG2730	Unigene0018228,COG0477	Unigene0018315,COG2730
H	Coenzyme transport and metabolism	173	Unigene0017322,COG0452	Unigene0017588,COG4547	Unigene0017588,COG0452	Unigene0017608,COG0452	Unigene0017651,COG0452	Unigene0018002,COG1052	Unigene0018002,COG0111	Unigene0018164,COG1575	Unigene0018224,COG4547	Unigene0019004,COG0452	Unigene0019190,COG0452	Unigene0019190,COG4547	Unigene0019331,COG0452	Unigene0019331,COG4547	Unigene0019337,COG2896	Unigene0019338,COG1052	Unigene0019357,COG2240	Unigene0019549,COG0452	Unigene0019695,COG0408	Unigene0019700,COG0192	Unigene0019710,COG4547	Unigene0019762,COG0452	Unigene0019809,COG0285	Unigene0019861,COG0314	Unigene0019898,COG0156	Unigene0019901,COG0156	Unigene0020412,COG0237	Unigene0020446,COG0212	Unigene0020618,COG0302	Unigene0021092,COG0452	Unigene0021098,COG0654	Unigene0021121,COG1232	Unigene0021133,COG0452	Unigene0021257,COG0028	Unigene0021308,COG0476	Unigene0021556,COG0452	Unigene0021683,COG0181	Unigene0021689,COG0175	Unigene0021691,COG0452	Unigene0021755,COG0315	Unigene0021806,COG0142	Unigene0021832,COG0113	Unigene0021876,COG0171	Unigene0021879,COG0095	Unigene0022979,COG0476	Unigene0022986,COG0303	Unigene0023032,COG2091
I	Lipid transport and metabolism	664	Unigene0017024,COG1960	Unigene0017025,COG1960	Unigene0017026,COG1960	Unigene0017160,COG2267	Unigene0017161,COG2267	Unigene0017193,COG0318	Unigene0017268,COG1960	Unigene0017325,COG5274	Unigene0017326,COG5274	Unigene0017421,COG2267	Unigene0017513,COG1502	Unigene0017528,COG0688	Unigene0017581,COG2267	Unigene0017635,COG2937	Unigene0017745,COG2267	Unigene0017764,COG5050	Unigene0017801,COG2267	Unigene0017838,COG2267	Unigene0017882,COG2267	Unigene0017950,COG0304	Unigene0018021,COG2267	Unigene0018110,COG1960	Unigene0018148,COG0318	Unigene0018192,COG2272	Unigene0018214,COG1960	Unigene0018237,COG1028	Unigene0018508,COG2267	Unigene0018585,COG2267	Unigene0018651,COG1028	Unigene0018673,COG2272	Unigene0018690,COG2267	Unigene0018766,COG5274	Unigene0018848,COG2272	Unigene0018848,COG0657	Unigene0018952,COG2267	Unigene0019096,COG0318	Unigene0019307,COG2267	Unigene0019316,COG2267	Unigene0019326,COG2267	Unigene0019339,COG1398	Unigene0019406,COG0318	Unigene0019426,COG1028	Unigene0019431,COG1028	Unigene0019453,COG1398	Unigene0019470,COG1250	Unigene0019490,COG1024	Unigene0019506,COG1028
J	Translation, ribosomal structure and biogenesis	1579	Unigene0017031,COG0532	Unigene0017032,COG0251	Unigene0017034,COG0251	Unigene0017035,COG0532	Unigene0017118,COG0532	Unigene0017141,COG0532	Unigene0017160,COG0532	Unigene0017161,COG0532	Unigene0017162,COG0144	Unigene0017173,COG0513	Unigene0017229,COG2265	Unigene0017242,COG1530	Unigene0017257,COG0013	Unigene0017314,COG0513	Unigene0017328,COG0130	Unigene0017328,COG1498	Unigene0017343,COG0532	Unigene0017345,COG1530	Unigene0017378,COG0017	Unigene0017381,COG1208	Unigene0017421,COG0532	Unigene0017462,COG0532	Unigene0017526,COG0042	Unigene0017550,COG0532	Unigene0017574,COG0532	Unigene0017574,COG1498	Unigene0017581,COG0532	Unigene0017581,COG1530	Unigene0017588,COG0532	Unigene0017604,COG0539	Unigene0017604,COG0532	Unigene0017604,COG0130	Unigene0017677,COG0252	Unigene0017680,COG0532	Unigene0017745,COG0532	Unigene0017745,COG1530	Unigene0017771,COG0532	Unigene0017801,COG0532	Unigene0017814,COG0621	Unigene0017826,COG1552	Unigene0017838,COG0532	Unigene0017839,COG0532	Unigene0017866,COG0532	Unigene0017922,COG0564	Unigene0017943,COG1552	Unigene0017947,COG0513	Unigene0017961,COG0233
K	Transcription	1310	Unigene0017027,COG0515	Unigene0017028,COG0515	Unigene0017029,COG0515	Unigene0017035,COG1318	Unigene0017036,COG0086	Unigene0017056,COG1318	Unigene0017057,COG1318	Unigene0017057,COG0553	Unigene0017066,COG0086	Unigene0017066,COG5641	Unigene0017068,COG0086	Unigene0017068,COG5068	Unigene0017102,COG0515	Unigene0017103,COG0515	Unigene0017109,COG5076	Unigene0017114,COG5190	Unigene0017115,COG5190	Unigene0017173,COG0513	Unigene0017174,COG0515	Unigene0017188,COG0515	Unigene0017208,COG5576	Unigene0017216,COG0515	Unigene0017217,COG0515	Unigene0017220,COG0553	Unigene0017222,COG0515	Unigene0017223,COG0515	Unigene0017244,COG0515	Unigene0017300,COG0553	Unigene0017303,COG0553	Unigene0017304,COG0515	Unigene0017313,COG0086	Unigene0017314,COG0513	Unigene0017317,COG0515	Unigene0017318,COG0515	Unigene0017332,COG0571	Unigene0017346,COG0515	Unigene0017365,COG5068	Unigene0017370,COG0515	Unigene0017371,COG0515	Unigene0017387,COG0515	Unigene0017425,COG1318	Unigene0017462,COG0515	Unigene0017490,COG5076	Unigene0017491,COG5076	Unigene0017523,COG0515	Unigene0017525,COG0086	Unigene0017542,COG5103
L	Replication, recombination and repair	1566	Unigene0017018,COG0419	Unigene0017027,COG0515	Unigene0017028,COG0515	Unigene0017029,COG0515	Unigene0017035,COG0419	Unigene0017042,COG0419	Unigene0017056,COG0419	Unigene0017057,COG0419	Unigene0017057,COG0553	Unigene0017083,COG3344	Unigene0017102,COG0515	Unigene0017103,COG0515	Unigene0017139,COG0419	Unigene0017140,COG0419	Unigene0017141,COG0419	Unigene0017160,COG2812	Unigene0017161,COG2812	Unigene0017173,COG0513	Unigene0017174,COG0515	Unigene0017176,COG5032	Unigene0017183,COG2801	Unigene0017188,COG0515	Unigene0017206,COG3344	Unigene0017216,COG0515	Unigene0017217,COG0515	Unigene0017220,COG0553	Unigene0017222,COG0515	Unigene0017223,COG0515	Unigene0017244,COG0515	Unigene0017289,COG0419	Unigene0017290,COG0419	Unigene0017292,COG3344	Unigene0017300,COG0553	Unigene0017303,COG0553	Unigene0017304,COG0515	Unigene0017314,COG0513	Unigene0017315,COG0419	Unigene0017317,COG0515	Unigene0017318,COG0515	Unigene0017346,COG0515	Unigene0017370,COG0515	Unigene0017371,COG0515	Unigene0017380,COG0419	Unigene0017387,COG0515	Unigene0017390,COG1948	Unigene0017395,COG0419	Unigene0017396,COG0419
M	Cell wall/membrane/envelope biogenesis	903	Unigene0017018,COG0739	Unigene0017018,COG3468	Unigene0017027,COG3206	Unigene0017028,COG3206	Unigene0017029,COG3206	Unigene0017035,COG3064	Unigene0017035,COG1589	Unigene0017035,COG3468	Unigene0017056,COG3064	Unigene0017057,COG3064	Unigene0017111,COG3064	Unigene0017116,COG1087	Unigene0017117,COG0791	Unigene0017118,COG0791	Unigene0017118,COG3468	Unigene0017118,COG0739	Unigene0017190,COG0810	Unigene0017289,COG0791	Unigene0017290,COG0791	Unigene0017295,COG3468	Unigene0017321,COG0810	Unigene0017328,COG3064	Unigene0017381,COG1208	Unigene0017395,COG3468	Unigene0017396,COG3468	Unigene0017421,COG3064	Unigene0017421,COG0739	Unigene0017421,COG0768	Unigene0017464,COG1044	Unigene0017464,COG1043	Unigene0017465,COG1044	Unigene0017465,COG1043	Unigene0017492,COG0438	Unigene0017574,COG3468	Unigene0017581,COG0739	Unigene0017604,COG0810	Unigene0017680,COG3637	Unigene0017714,COG3468	Unigene0017718,COG0451	Unigene0017745,COG3468	Unigene0017745,COG0810	Unigene0017745,COG3206	Unigene0017745,COG0744	Unigene0017771,COG3206	Unigene0017838,COG0810	Unigene0017838,COG0744	Unigene0017866,COG0744
N	Cell motility	272	Unigene0017035,COG1317	Unigene0017118,COG3144	Unigene0017242,COG1705	Unigene0017421,COG3170	Unigene0017425,COG1317	Unigene0017508,COG0840	Unigene0017588,COG0840	Unigene0017608,COG1317	Unigene0017771,COG5651	Unigene0018086,COG1705	Unigene0018208,COG0840	Unigene0018457,COG1705	Unigene0019190,COG3351	Unigene0019372,COG3351	Unigene0019523,COG5651	Unigene0019523,COG1705	Unigene0019549,COG1705	Unigene0019549,COG1317	Unigene0019699,COG1345	Unigene0019704,COG5651	Unigene0019721,COG5651	Unigene0019754,COG1705	Unigene0019754,COG5651	Unigene0019767,COG1705	Unigene0020073,COG2805	Unigene0020190,COG3170	Unigene0020427,COG3170	Unigene0020733,COG0840	Unigene0020735,COG0840	Unigene0020755,COG3170	Unigene0020776,COG3351	Unigene0020787,COG0643	Unigene0020933,COG5651	Unigene0021038,COG3170	Unigene0021040,COG1705	Unigene0021092,COG5651	Unigene0021092,COG1705	Unigene0021128,COG5651	Unigene0021159,COG5651	Unigene0021163,COG0643	Unigene0021184,COG0643	Unigene0021432,COG3351	Unigene0021435,COG1705	Unigene0021585,COG1705	Unigene0022449,COG0643	Unigene0022449,COG3351	Unigene0023007,COG3351
O	Posttranslational modification, protein turnover, chaperones	1179	Unigene0017053,COG5640	Unigene0017054,COG5640	Unigene0017055,COG5640	Unigene0017073,COG5560	Unigene0017073,COG5533	Unigene0017074,COG5560	Unigene0017074,COG5533	Unigene0017085,COG0459	Unigene0017086,COG0459	Unigene0017087,COG0459	Unigene0017088,COG0459	Unigene0017123,COG0443	Unigene0017159,COG5021	Unigene0017202,COG5078	Unigene0017203,COG5078	Unigene0017234,COG5265	Unigene0017254,COG0526	Unigene0017293,COG0443	Unigene0017297,COG5160	Unigene0017313,COG5533	Unigene0017369,COG0464	Unigene0017373,COG5077	Unigene0017373,COG5533	Unigene0017374,COG5021	Unigene0017390,COG2518	Unigene0017429,COG0652	Unigene0017432,COG1025	Unigene0017581,COG5647	Unigene0017581,COG2377	Unigene0017624,COG2377	Unigene0017639,COG5070	Unigene0017731,COG0638	Unigene0017755,COG2377	Unigene0017800,COG2377	Unigene0017801,COG2377	Unigene0017826,COG5272	Unigene0017838,COG2377	Unigene0017873,COG0625	Unigene0017911,COG0071	Unigene0017943,COG5272	Unigene0017946,COG5071	Unigene0018026,COG5640	Unigene0018045,COG0464	Unigene0018087,COG5647	Unigene0018089,COG5021	Unigene0018090,COG0526	Unigene0018145,COG0443
P	Inorganic ion transport and metabolism	455	Unigene0017104,COG0477	Unigene0017152,COG0477	Unigene0017212,COG1055	Unigene0017212,COG0471	Unigene0017236,COG0474	Unigene0017262,COG0369	Unigene0017316,COG2072	Unigene0017340,COG0471	Unigene0017368,COG1324	Unigene0017448,COG0477	Unigene0017479,COG1629	Unigene0017487,COG0477	Unigene0017487,COG2223	Unigene0017495,COG1009	Unigene0017496,COG0477	Unigene0017517,COG0530	Unigene0017550,COG1119	Unigene0017581,COG1119	Unigene0017725,COG5398	Unigene0017755,COG1119	Unigene0017762,COG0477	Unigene0017801,COG1119	Unigene0017838,COG1119	Unigene0017888,COG0477	Unigene0018065,COG0038	Unigene0018228,COG0477	Unigene0018327,COG0471	Unigene0018384,COG1230	Unigene0018538,COG0477	Unigene0018789,COG3703	Unigene0019244,COG0477	Unigene0019263,COG1230	Unigene0019295,COG1230	Unigene0019307,COG1119	Unigene0019315,COG1119	Unigene0019316,COG1119	Unigene0019326,COG1119	Unigene0019428,COG0477	Unigene0019428,COG2223	Unigene0019458,COG0477	Unigene0019488,COG1218	Unigene0019538,COG0428	Unigene0019689,COG0659	Unigene0019704,COG1840	Unigene0019721,COG1840	Unigene0019742,COG0474	Unigene0019753,COG0477
Q	Secondary metabolites biosynthesis, transport and catabolism	530	Unigene0017044,COG2124	Unigene0017045,COG2124	Unigene0017162,COG2124	Unigene0017163,COG2124	Unigene0017193,COG1020	Unigene0017193,COG0318	Unigene0017229,COG0500	Unigene0017362,COG2124	Unigene0017363,COG2124	Unigene0017386,COG0123	Unigene0017515,COG0123	Unigene0017547,COG2132	Unigene0017562,COG3321	Unigene0017598,COG5285	Unigene0017599,COG3321	Unigene0017718,COG3320	Unigene0017771,COG2931	Unigene0017772,COG2124	Unigene0017950,COG0304	Unigene0017989,COG0123	Unigene0018027,COG0123	Unigene0018043,COG2124	Unigene0018050,COG2313	Unigene0018082,COG2124	Unigene0018129,COG0500	Unigene0018148,COG0318	Unigene0018213,COG3321	Unigene0018237,COG1028	Unigene0018315,COG2931	Unigene0018357,COG2931	Unigene0018357,COG1463	Unigene0018467,COG2124	Unigene0018651,COG1028	Unigene0018690,COG2931	Unigene0018817,COG3320	Unigene0018883,COG2931	Unigene0018883,COG1463	Unigene0019096,COG0318	Unigene0019141,COG2931	Unigene0019261,COG2931	Unigene0019377,COG2931	Unigene0019406,COG0318	Unigene0019426,COG1028	Unigene0019431,COG1028	Unigene0019447,COG3320	Unigene0019506,COG1028	Unigene0019508,COG5285
R	General function prediction only	3080	Unigene0017016,COG0724	Unigene0017027,COG0515	Unigene0017027,COG2319	Unigene0017028,COG0515	Unigene0017028,COG2319	Unigene0017029,COG0515	Unigene0017029,COG2319	Unigene0017031,COG0724	Unigene0017035,COG1418	Unigene0017057,COG1418	Unigene0017074,COG5126	Unigene0017082,COG0457	Unigene0017093,COG5210	Unigene0017102,COG0515	Unigene0017103,COG0515	Unigene0017104,COG0477	Unigene0017110,COG2940	Unigene0017117,COG5048	Unigene0017117,COG0457	Unigene0017118,COG5048	Unigene0017118,COG0457	Unigene0017149,COG0596	Unigene0017150,COG1524	Unigene0017151,COG1524	Unigene0017152,COG0477	Unigene0017153,COG5083	Unigene0017154,COG5083	Unigene0017155,COG5083	Unigene0017174,COG0515	Unigene0017178,COG1100	Unigene0017178,COG2229	Unigene0017188,COG0515	Unigene0017197,COG0596	Unigene0017198,COG0596	Unigene0017207,COG5048	Unigene0017216,COG0515	Unigene0017217,COG0515	Unigene0017222,COG0515	Unigene0017223,COG0515	Unigene0017229,COG0500	Unigene0017229,COG1092	Unigene0017237,COG2823	Unigene0017238,COG2823	Unigene0017239,COG5048	Unigene0017239,COG2823	Unigene0017239,COG0595	Unigene0017242,COG0724
S	Function unknown	1308	Unigene0017056,COG1340	Unigene0017057,COG1340	Unigene0017057,COG2268	Unigene0017075,COG4372	Unigene0017118,COG4372	Unigene0017123,COG2340	Unigene0017160,COG4886	Unigene0017160,COG4372	Unigene0017161,COG4886	Unigene0017161,COG4372	Unigene0017328,COG4499	Unigene0017343,COG4372	Unigene0017356,COG4886	Unigene0017421,COG3743	Unigene0017421,COG4372	Unigene0017424,COG4886	Unigene0017443,COG4886	Unigene0017462,COG3501	Unigene0017508,COG4372	Unigene0017550,COG4372	Unigene0017581,COG4372	Unigene0017588,COG1340	Unigene0017608,COG4886	Unigene0017631,COG4299	Unigene0017714,COG2268	Unigene0017714,COG1340	Unigene0017740,COG5134	Unigene0017743,COG5374	Unigene0017745,COG4372	Unigene0017755,COG1307	Unigene0017755,COG4372	Unigene0017758,COG4886	Unigene0017801,COG4372	Unigene0017801,COG2308	Unigene0017838,COG4372	Unigene0017882,COG3501	Unigene0017923,COG1340	Unigene0017933,COG4372	Unigene0017945,COG4372	Unigene0018017,COG4372	Unigene0018021,COG4372	Unigene0018070,COG1340	Unigene0018124,COG1340	Unigene0018145,COG3501	Unigene0018172,COG3501	Unigene0018188,COG4886	Unigene0018236,COG1739
T	Signal transduction mechanisms	873	Unigene0017027,COG0515	Unigene0017028,COG0515	Unigene0017029,COG0515	Unigene0017058,COG2114	Unigene0017074,COG5126	Unigene0017102,COG0515	Unigene0017103,COG0515	Unigene0017125,COG5170	Unigene0017156,COG5599	Unigene0017157,COG5599	Unigene0017174,COG0515	Unigene0017176,COG5032	Unigene0017188,COG0515	Unigene0017216,COG0515	Unigene0017217,COG0515	Unigene0017222,COG0515	Unigene0017223,COG0515	Unigene0017244,COG0515	Unigene0017304,COG0515	Unigene0017317,COG0515	Unigene0017318,COG0515	Unigene0017334,COG5411	Unigene0017334,COG5329	Unigene0017346,COG0515	Unigene0017364,COG5599	Unigene0017370,COG0515	Unigene0017371,COG0515	Unigene0017387,COG0515	Unigene0017436,COG5329	Unigene0017462,COG0515	Unigene0017468,COG5261	Unigene0017508,COG0840	Unigene0017512,COG2453	Unigene0017522,COG5032	Unigene0017523,COG0515	Unigene0017540,COG5037	Unigene0017548,COG0515	Unigene0017579,COG0515	Unigene0017588,COG0840	Unigene0017609,COG0515	Unigene0017610,COG0515	Unigene0017614,COG5126	Unigene0017737,COG5032	Unigene0017748,COG0515	Unigene0017759,COG0631	Unigene0017787,COG2114	Unigene0017882,COG0515
U	Intracellular trafficking, secretion, and vesicular transport	761	Unigene0017018,COG3468	Unigene0017021,COG5030	Unigene0017023,COG5030	Unigene0017035,COG5079	Unigene0017035,COG3210	Unigene0017035,COG3468	Unigene0017035,COG1317	Unigene0017098,COG5074	Unigene0017098,COG5325	Unigene0017118,COG3468	Unigene0017176,COG5032	Unigene0017242,COG1705	Unigene0017295,COG3468	Unigene0017395,COG3468	Unigene0017396,COG3468	Unigene0017411,COG5215	Unigene0017421,COG3170	Unigene0017425,COG1317	Unigene0017522,COG5032	Unigene0017574,COG3468	Unigene0017604,COG3210	Unigene0017608,COG1317	Unigene0017639,COG5070	Unigene0017654,COG5064	Unigene0017655,COG5391	Unigene0017699,COG4796	Unigene0017714,COG3468	Unigene0017737,COG5032	Unigene0017745,COG3468	Unigene0017745,COG4796	Unigene0017771,COG5295	Unigene0017771,COG3210	Unigene0017790,COG3210	Unigene0017801,COG4796	Unigene0017838,COG4796	Unigene0017838,COG0342	Unigene0017877,COG3468	Unigene0017882,COG4796	Unigene0017882,COG3468	Unigene0018086,COG1705	Unigene0018191,COG5066	Unigene0018457,COG1705	Unigene0018574,COG5043	Unigene0018585,COG4796	Unigene0018674,COG5030	Unigene0018690,COG4796	Unigene0018690,COG5295
V	Defense mechanisms	157	Unigene0017234,COG1132	Unigene0017234,COG2274	Unigene0017463,COG1132	Unigene0017550,COG1132	Unigene0017801,COG1132	Unigene0018105,COG1131	Unigene0018105,COG1136	Unigene0018171,COG1132	Unigene0018952,COG1401	Unigene0019372,COG0577	Unigene0019922,COG1131	Unigene0019922,COG0842	Unigene0019922,COG1136	Unigene0020706,COG1132	Unigene0020707,COG1132	Unigene0020707,COG2274	Unigene0020708,COG1132	Unigene0020708,COG2274	Unigene0020709,COG1132	Unigene0020709,COG2274	Unigene0020973,COG1131	Unigene0021094,COG1132	Unigene0021104,COG1132	Unigene0021120,COG0842	Unigene0021931,COG1132	Unigene0022213,COG1132	Unigene0022213,COG2274	Unigene0022274,COG1132	Unigene0023083,COG1132	Unigene0023266,COG1401	Unigene0023417,COG1131	Unigene0023417,COG1136	Unigene0023597,COG1132	Unigene0024475,COG1132	Unigene0024476,COG1132	Unigene0024477,COG1132	Unigene0024478,COG1132	Unigene0024539,COG1401	Unigene0024688,COG1132	Unigene0024872,COG1131	Unigene0024872,COG1136	Unigene0024873,COG1131	Unigene0024873,COG1136	Unigene0024936,COG1131	Unigene0024947,COG1132	Unigene0024959,COG1131	Unigene0024959,COG1136
W	Extracellular structures	43	Unigene0017771,COG5295	Unigene0018690,COG5295	Unigene0019699,COG5295	Unigene0020704,COG5295	Unigene0020705,COG5295	Unigene0021271,COG5295	Unigene0024530,COG5295	Unigene0024531,COG5295	Unigene0026806,COG5295	Unigene0027027,COG5295	Unigene0027148,COG5295	Unigene0028124,COG5295	Unigene0028274,COG5295	Unigene0028275,COG5295	Unigene0028681,COG5295	Unigene0028891,COG5295	Unigene0029688,COG5295	Unigene0030883,COG5295	Unigene0030906,COG5295	Unigene0030969,COG5295	Unigene0032525,COG5295	Unigene0032545,COG5295	Unigene0034754,COG5295	Unigene0004318,COG5295	Unigene0007388,COG5295	Unigene0034769,COG5295	Unigene0034770,COG5295	Unigene0008896,COG5295	Unigene0008897,COG5295	Unigene0008898,COG5295	Unigene0008899,COG5295	Unigene0008900,COG5295	Unigene0008901,COG5295	Unigene0008902,COG5295	Unigene0009162,COG5295	Unigene0010931,COG5295	Unigene0014372,COG5295	Unigene0014705,COG5295	Unigene0014824,COG5295	Unigene0015910,COG5295	Unigene0015911,COG5295	Unigene0016857,COG5295	Unigene0016888,COG5295
Y	Nuclear structure	4	Unigene0023506,COG5100	Unigene0025546,COG5101	Unigene0028533,COG5101	Unigene0013985,COG5101
Z	Cytoskeleton	326	Unigene0017018,COG5022	Unigene0017042,COG5022	Unigene0017056,COG5022	Unigene0017056,COG5059	Unigene0017057,COG5059	Unigene0017057,COG5022	Unigene0017062,COG5245	Unigene0017074,COG5126	Unigene0017139,COG5069	Unigene0017139,COG5022	Unigene0017140,COG5069	Unigene0017140,COG5022	Unigene0017141,COG5069	Unigene0017141,COG5022	Unigene0017190,COG5069	Unigene0017315,COG5022	Unigene0017336,COG5022	Unigene0017395,COG5022	Unigene0017396,COG5022	Unigene0017508,COG5022	Unigene0017614,COG5069	Unigene0017614,COG5126	Unigene0017617,COG5059	Unigene0017746,COG5022	Unigene0017923,COG5022	Unigene0017953,COG5059	Unigene0018046,COG5022	Unigene0018052,COG5022	Unigene0018172,COG5022	Unigene0018189,COG5126	Unigene0018208,COG5022	Unigene0018234,COG5184	Unigene0018518,COG5059	Unigene0018527,COG5023	Unigene0018638,COG5022	Unigene0018742,COG5126	Unigene0018880,COG5184	Unigene0019014,COG5245	Unigene0019113,COG5022	Unigene0019372,COG5022	Unigene0019374,COG5277	Unigene0019567,COG5022	Unigene0019569,COG5022	Unigene0019616,COG5277	Unigene0019765,COG5022	Unigene0019787,COG5059	Unigene0019787,COG5022
[truncated: 3,033 more columns]
