# Supplementary material for: Next-Generation Sequencing-Based Transcriptome Analysis of Helicoverpa armigera Larvae Immune-Primed with Photorhabdus luminescens TT01
Source: PLoS One. 2013 Nov 26;8(11):e80146. doi: 10.1371/journal.pone.0080146 (PMC3841171; doi:10.1371/journal.pone.0080146)
Supplement: Table S5 — COG functional classification of all-unigenes. (XLSX) [file pone.0080146.s008.xlsx]

## Sheet: All-Unigene.fa.blast.kegg
Query_id	Subject_id	Identity	Align_length	Miss_match	Gap	Query_start	Query_end	Subject_start	Subject_end	E_value	Score	Subject_annotation
Unigene0017013	tca:100141536	35.29	119	67	4	1884	1558	100	214	5e-08	62.4	similar to protease, reverse transcriptase and RNase H
Unigene0017013	tca:100141829	35.29	119	67	4	1884	1558	324	438	5e-08	62.4	similar to protease, reverse transcriptase and RNase H
Unigene0017014	der:Dere_GG11189	47.77	1097	503	28	3081	1	4	1025	0	852	GG11189 gene product from transcript GG11189-RA; K05702 afadin
Unigene0017014	aag:AaeL_AAEL004393	49.21	1081	499	27	3093	1	1	1048	0	850	afadin (af-6 protein) ; K05702 afadin
Unigene0017014	dme:Dmel_CG42312	47.58	1097	505	28	3081	1	4	1025	0	850	cno; canoe; K05702 afadin
Unigene0017014	dse:Dsec_GM10659	47.58	1097	505	28	3081	1	4	1025	0	850	GM10659 gene product from transcript GM10659-RA; K05702 afadin
Unigene0017014	dan:Dana_GF16070	47.14	1084	516	26	3081	1	4	1021	0	847	GF16070 gene product from transcript GF16070-RA; K05702 afadin
Unigene0017014	dpe:Dper_GL22199	47.5	1101	504	29	3081	1	4	1040	0	846	GL22199 gene product from transcript GL22199-RA; K05702 afadin
Unigene0017014	dpo:Dpse_GA15389	47.46	1102	504	31	3081	1	4	1038	0	845	GA15389 gene product from transcript GA15389-RA; K05702 afadin
Unigene0017014	dgr:Dgri_GH22764	46.98	1111	505	29	3081	1	4	1055	0	843	GH22764 gene product from transcript GH22764-RA; K05702 afadin
Unigene0017014	dvi:Dvir_GJ11020	46.56	1104	513	28	3081	1	4	1044	0	838	GJ11020 gene product from transcript GJ11020-RA; K05702 afadin
Unigene0017014	dmo:Dmoj_GI10219	46.73	1102	512	26	3081	1	4	1034	0	836	GI10219 gene product from transcript GI10219-RA; K05702 afadin
Unigene0017014	dwi:Dwil_GK14290	46.58	1112	509	29	3081	1	4	1044	0	830	GK14290 gene product from transcript GK14290-RA; K05702 afadin
Unigene0017014	aga:AgaP_AGAP004039	48.27	1069	515	28	3093	1	1	997	0	822	AGAP004039-PA; K05702 afadin
Unigene0017014	ame:410161	46.04	1086	522	23	3066	1	17	1037	0	797	cno; canoe; K05702 afadin
Unigene0017014	tca:659853	60.38	520	190	14	3090	1579	4	503	3e-158	561	similar to canoe CG2534-PA; K05702 afadin
Unigene0017014	nvi:100122125	60.12	484	161	13	3090	1735	172	652	8e-143	510	NV11659; similar to CG2534-PB; K05702 afadin
Unigene0017014	dya:Dyak_GE25307	40.97	759	411	25	2166	1	73	758	6e-125	451	GE25307 gene product from transcript GE25307-RA; K05702 afadin
Unigene0017014	cqu:CpipJ_CPIJ007709	64.86	333	96	3	3081	2146	6	335	1e-112	409	afadin
Unigene0017014	mmu:17356	41.26	589	275	16	3087	1534	2	585	1e-107	393	Mllt4, 5033403D15Rik, AF6, Af-6, Afadin, Gm314, I-afadin, S-afadin; myeloid/lymphoid or mixed-lineage leukemia (trithorax homolog, Drosophila); translocated to, 4; K05702 afadin
Unigene0017014	rno:26955	41.09	589	276	16	3087	1534	2	585	5e-107	391	Mllt4, Af6; myeloid/lymphoid or mixed-lineage leukemia (trithorax homolog, Drosophila); translocated to, 4; K05702 afadin
Unigene0017014	tgu:100227101	40.88	592	277	17	3066	1510	11	598	7e-107	390	similar to myeloid/lymphoid or mixed-lineage leukemia (trithorax homolog, Drosophila); translocated to, 4; K05702 afadin
Unigene0017015	aag:AaeL_AAEL004393	53.19	720	301	21	4680	2629	1	693	2e-175	619	afadin (af-6 protein) ; K05702 afadin
Unigene0017015	der:Dere_GG11189	51.09	736	304	22	4668	2629	4	671	1e-174	616	GG11189 gene product from transcript GG11189-RA; K05702 afadin
Unigene0017015	dme:Dmel_CG42312	50.95	736	305	22	4668	2629	4	671	1e-174	616	cno; canoe; K05702 afadin
Unigene0017015	dse:Dsec_GM10659	50.95	736	305	22	4668	2629	4	671	2e-174	615	GM10659 gene product from transcript GM10659-RA; K05702 afadin
Unigene0017015	dan:Dana_GF16070	50.35	723	316	20	4668	2629	4	667	2e-173	612	GF16070 gene product from transcript GF16070-RA; K05702 afadin
Unigene0017015	dpe:Dper_GL22199	50.81	740	304	23	4668	2629	4	686	3e-173	612	GL22199 gene product from transcript GL22199-RA; K05702 afadin
Unigene0017015	dpo:Dpse_GA15389	50.74	741	304	25	4668	2629	4	684	5e-173	611	GA15389 gene product from transcript GA15389-RA; K05702 afadin
Unigene0017015	dgr:Dgri_GH22764	50.13	750	304	23	4668	2629	4	701	2e-172	609	GH22764 gene product from transcript GH22764-RA; K05702 afadin
Unigene0017015	dvi:Dvir_GJ11020	49.66	743	311	22	4668	2629	4	690	7e-172	607	GJ11020 gene product from transcript GJ11020-RA; K05702 afadin
Unigene0017015	dmo:Dmoj_GI10219	49.8	741	311	20	4668	2629	4	680	2e-170	602	GI10219 gene product from transcript GI10219-RA; K05702 afadin
Unigene0017015	dwi:Dwil_GK14290	49.53	751	308	23	4668	2629	4	690	9e-169	597	GK14290 gene product from transcript GK14290-RA; K05702 afadin
Unigene0017015	aga:AgaP_AGAP004039	51.84	708	317	22	4680	2629	1	642	3e-167	592	AGAP004039-PA; K05702 afadin
Unigene0017015	ame:410161	50	696	319	15	4653	2653	17	659	1e-163	580	cno; canoe; K05702 afadin
Unigene0017015	tca:659853	60.38	520	190	14	4677	3166	4	503	4e-158	561	similar to canoe CG2534-PA; K05702 afadin
Unigene0017015	nvi:100122125	60.12	484	161	13	4677	3322	172	652	1e-142	510	NV11659; similar to CG2534-PB; K05702 afadin
Unigene0017015	cqu:CpipJ_CPIJ007709	64.86	333	96	3	4668	3733	6	335	2e-112	409	afadin
Unigene0017015	mmu:17356	41.26	589	275	16	4674	3121	2	585	2e-107	393	Mllt4, 5033403D15Rik, AF6, Af-6, Afadin, Gm314, I-afadin, S-afadin; myeloid/lymphoid or mixed-lineage leukemia (trithorax homolog, Drosophila); translocated to, 4; K05702 afadin
Unigene0017015	rno:26955	41.09	589	276	16	4674	3121	2	585	8e-107	391	Mllt4, Af6; myeloid/lymphoid or mixed-lineage leukemia (trithorax homolog, Drosophila); translocated to, 4; K05702 afadin
Unigene0017015	tgu:100227101	40.88	592	277	17	4653	3097	11	598	1e-106	390	similar to myeloid/lymphoid or mixed-lineage leukemia (trithorax homolog, Drosophila); translocated to, 4; K05702 afadin
Unigene0017015	mcc:693560	41.84	588	272	17	4674	3121	2	584	2e-106	389	MLLT4; myeloid/lymphoid or mixed-lineage leukemia (trithorax homolog, Drosophila); translocated to, 4; K05702 afadin
Unigene0017016	tca:100142261	35.03	1941	1205	48	100	5754	6	1748	0	1023	similar to virilizer CG3496-PA
Unigene0017016	cqu:CpipJ_CPIJ014261	29.47	1673	1079	40	1318	6033	288	1829	1e-170	603	virilizer
Unigene0017016	aga:AgaP_AGAP000332	29.47	1693	1056	43	1357	6021	157	1763	4e-166	588	AGAP000332-PA
Unigene0017016	dmo:Dmoj_GI20503	26.53	1662	1055	51	1384	5871	277	1816	6e-122	441	GI20503 gene product from transcript GI20503-RA
Unigene0017016	dan:Dana_GF11771	26.18	1795	1172	55	1081	6006	187	1842	1e-121	441	GF11771 gene product from transcript GF11771-RA
Unigene0017016	nvi:100123129	25.83	1413	1005	40	1645	5754	745	1952	2e-105	387	CDC27, NV10210; cell division cycle 27 homolog (S. cerevisiae); K03350 anaphase-promoting complex subunit 3
Unigene0017016	ame:411612	25.52	1387	984	40	1741	5754	261	1443	5e-98	362	vir; virilizer
Unigene0017016	dgr:Dgri_GH21217	28.57	1043	665	31	3151	6039	873	1866	1e-97	361	GH21217 gene product from transcript GH21217-RA
Unigene0017016	dpo:Dpse_GA17481	28.54	1044	665	30	3151	6039	842	1833	5e-96	355	GA17481 gene product from transcript GA17481-RA
Unigene0017016	dwi:Dwil_GK23286	28.93	1037	662	32	3151	6036	874	1867	1e-95	354	GK23286 gene product from transcript GK23286-RA
Unigene0017016	der:Dere_GG20042	28.5	1042	666	34	3151	6039	850	1836	2e-94	350	GG20042 gene product from transcript GG20042-RA
Unigene0017016	mgp:100544595	24.07	1674	1110	49	1393	5931	173	1721	2e-94	350	protein virilizer homolog
Unigene0017016	tgu:100227905	24.28	1664	1109	49	1393	5931	173	1719	4e-94	349	similar to Protein virilizer homolog
Unigene0017016	dya:Dyak_GE11577	28.5	1042	666	34	3151	6039	852	1838	6e-94	348	GE11577 gene product from transcript GE11577-RA
Unigene0017016	gga:420227	24.07	1674	1110	49	1393	5931	174	1722	6e-94	348	KIAA1429
Unigene0017016	dme:Dmel_CG3496	28.05	1041	671	33	3151	6039	852	1838	2e-93	347	vir; virilizer
Unigene0017016	dvi:Dvir_GJ22353	28.64	988	624	31	3151	5871	862	1825	3e-93	346	GJ22353 gene product from transcript GJ22353-RA
Unigene0017016	dpe:Dper_GL10646	29.66	961	612	29	3151	5841	842	1738	1e-92	344	GL10646 gene product from transcript GL10646-RA
Unigene0017016	dse:Dsec_GM15555	27.86	1041	673	33	3151	6039	782	1768	2e-92	343	GM15555 gene product from transcript GM15555-RA
Unigene0017016	xtr:100329117	24.08	1632	1103	45	1342	5829	158	1699	3e-91	339	kiaa1429 protein
Unigene0017017	tca:100142261	36.45	620	360	11	7	1764	1135	1748	5e-105	384	similar to virilizer CG3496-PA
Unigene0017017	aga:AgaP_AGAP000332	30.09	751	449	15	7	2031	1041	1763	2e-71	272	AGAP000332-PA
Unigene0017017	cqu:CpipJ_CPIJ014261	27.47	779	465	17	7	2043	1080	1829	7e-63	244	virilizer
Unigene0017017	mgp:100544595	26.11	720	457	13	7	1941	1024	1721	7e-55	217	protein virilizer homolog
Unigene0017017	spu:580517	27.98	647	403	16	4	1755	1682	2315	1e-54	216	hypothetical LOC580517
Unigene0017017	tgu:100227905	26.27	727	454	15	7	1941	1022	1719	1e-54	216	similar to Protein virilizer homolog
Unigene0017017	gga:420227	25.97	720	458	13	7	1941	1025	1722	2e-54	216	KIAA1429
Unigene0017017	xtr:100329117	27.43	689	422	15	7	1839	1020	1699	3e-54	215	kiaa1429 protein
Unigene0017017	mmu:66185	26.64	717	454	17	7	1941	1065	1762	1e-53	213	1110037F02Rik, 4930422M05Rik, Kiaa1429, mKIAA1429; RIKEN cDNA 1110037F02 gene
Unigene0017017	rno:313061	26.29	715	457	16	7	1941	1066	1763	3e-53	212	RGD1559904; similar to mKIAA1429 protein
Unigene0017017	dgr:Dgri_GH21217	28.25	761	466	29	7	2049	1146	1866	4e-53	211	GH21217 gene product from transcript GH21217-RA
Unigene0017017	dre:560260	28.12	658	401	21	4	1761	1017	1653	3e-51	205	protein virilizer homolog
Unigene0017017	dpo:Dpse_GA17481	27.57	769	469	25	7	2049	1108	1833	2e-50	202	GA17481 gene product from transcript GA17481-RA
Unigene0017017	der:Dere_GG20042	27.99	761	468	30	7	2049	1118	1836	4e-50	201	GG20042 gene product from transcript GG20042-RA
Unigene0017017	dpe:Dper_GL10646	29.23	674	418	23	7	1851	1108	1738	6e-50	201	GL10646 gene product from transcript GL10646-RA
Unigene0017017	dme:Dmel_CG3496	27.63	760	471	29	7	2049	1120	1838	6e-50	201	vir; virilizer
Unigene0017017	dmo:Dmoj_GI20503	28.35	709	424	26	7	1881	1129	1816	8e-50	200	GI20503 gene product from transcript GI20503-RA
Unigene0017017	dya:Dyak_GE11577	27.99	761	468	30	7	2049	1120	1838	8e-50	200	GE11577 gene product from transcript GE11577-RA
Unigene0017017	dse:Dsec_GM15555	27.37	760	473	29	7	2049	1050	1768	3e-49	198	GM15555 gene product from transcript GM15555-RA
Unigene0017017	ecb:100055169	26.33	547	370	8	7	1548	1016	1556	3e-49	198	similar to KIAA1429 protein
Unigene0017018	tca:657950	34.6	1286	708	33	310	3768	1	1229	9e-174	613	similar to CG4557-PA
Unigene0017018	aga:AgaP_AGAP000660	28.29	1064	684	25	796	3750	18	1050	2e-87	327	AGAP000660-PA
Unigene0017018	dmo:Dmoj_GI21614	27.42	1032	686	22	889	3795	13	965	4e-85	319	GI21614 gene product from transcript GI21614-RA
Unigene0017018	dvi:Dvir_GJ16551	28.53	1027	663	28	931	3798	21	968	4e-84	315	GJ16551 gene product from transcript GJ16551-RA
Unigene0017018	spu:580687	24.64	1238	842	29	310	3750	1	1172	8e-83	311	similar to TATA element modulatory factor 1
Unigene0017018	dpo:Dpse_GA18255	30.59	922	564	28	1258	3795	117	978	7e-81	305	GA18255 gene product from transcript GA18255-RA
Unigene0017018	der:Dere_GG19617	28.32	1038	692	30	838	3795	21	929	1e-80	304	GG19617 gene product from transcript GG19617-RA
Unigene0017018	dme:Dmel_CG4557	27.74	995	668	23	964	3795	35	929	2e-80	303	CG4557 gene product from transcript CG4557-RA
Unigene0017018	dan:Dana_GF20861	28.73	992	641	26	1018	3795	65	971	2e-79	300	GF20861 gene product from transcript GF20861-RA
Unigene0017018	dgr:Dgri_GH17960	27.58	1077	712	31	772	3798	13	992	4e-79	299	GH17960 gene product from transcript GH17960-RA
Unigene0017018	dya:Dyak_GE16778	28.09	1018	672	30	922	3795	40	929	5e-79	298	GE16778 gene product from transcript GE16778-RA
Unigene0017018	aml:100480619	24.82	1221	844	29	310	3750	1	1084	7e-79	298	TMF1; TATA element modulatory factor 1
Unigene0017018	dwi:Dwil_GK19780	28.59	878	555	17	1378	3795	159	996	3e-78	296	GK19780 gene product from transcript GK19780-RA
Unigene0017018	rno:114206	25.1	1227	839	30	310	3750	1	1088	1e-77	294	Tmf1; TATA element modulatory factor 1
Unigene0017018	mmu:232286	25.14	1213	842	27	310	3750	1	1086	2e-76	290	Tmf1, 7030402D04Rik, Gm153, Tmf1'; TATA element modulatory factor 1
Unigene0017018	dre:445128	24.68	1240	841	31	310	3750	1	1131	5e-76	288	tmf1, zgc:100899; TATA element modulatory factor 1
Unigene0017018	mdo:100011807	24.02	1220	854	27	310	3750	1	1100	1e-75	287	TMF1; TATA element modulatory factor 1
Unigene0017018	tgu:100232279	24.28	1219	855	27	310	3762	1	1104	3e-75	286	TMF1; TATA element modulatory factor 1
Unigene0017018	gga:426072	24.65	1221	850	28	310	3762	1	1104	4e-74	282	TMF1; TATA element modulatory factor 1
Unigene0017018	xla:100036905	24.78	1223	844	29	310	3750	1	1087	2e-73	280	tmf1; TATA element modulatory factor 1
Unigene0017021	aga:AgaP_AGAP007522	93.19	191	13	0	112	684	1	191	1e-98	362	AGAP007522-PA; K12399 AP-3 complex subunit sigma
Unigene0017021	aag:AaeL_AAEL001405	92.67	191	14	0	112	684	1	191	2e-98	362	clathrin coat assembly protein ; K12399 AP-3 complex subunit sigma
Unigene0017021	cqu:CpipJ_CPIJ015896	92.67	191	14	0	112	684	1	191	3e-98	361	clathrin coat assembly protein AP17; K12399 AP-3 complex subunit sigma
Unigene0017021	ame:413881	89.01	191	21	0	112	684	1	191	2e-95	352	AP-3 complex subunit sigma-2-like; K12399 AP-3 complex subunit sigma
Unigene0017021	dwi:Dwil_GK15725	90.05	191	19	0	112	684	1	191	2e-95	352	GK15725 gene product from transcript GK15725-RA; K12399 AP-3 complex subunit sigma
Unigene0017021	dpe:Dper_GL11643	90.05	191	19	0	112	684	1	191	2e-95	352	GL11643 gene product from transcript GL11643-RA; K12399 AP-3 complex subunit sigma
Unigene0017021	dpo:Dpse_GA15753	90.05	191	19	0	112	684	1	191	2e-95	352	GA15753 gene product from transcript GA15753-RA; K12399 AP-3 complex subunit sigma
Unigene0017021	dan:Dana_GF12884	89.53	191	20	0	112	684	1	191	6e-95	350	GF12884 gene product from transcript GF12884-RA; K12399 AP-3 complex subunit sigma
Unigene0017021	nvi:100118502	88.48	191	22	0	112	684	1	191	8e-95	350	NV18265; similar to clathrin coat assembly protein; K12399 AP-3 complex subunit sigma
Unigene0017021	dya:Dyak_GE14351	89.53	191	20	0	112	684	1	191	8e-95	350	GE14351 gene product from transcript GE14351-RA; K12399 AP-3 complex subunit sigma
Unigene0017021	dsi:Dsim_GD11816	89.53	191	20	0	112	684	1	191	8e-95	350	GD11816 gene product from transcript GD11816-RA; K12399 AP-3 complex subunit sigma
Unigene0017021	der:Dere_GG22912	89.53	191	20	0	112	684	1	191	8e-95	350	GG22912 gene product from transcript GG22912-RA; K12399 AP-3 complex subunit sigma
Unigene0017021	dme:Dmel_CG3029	89.53	191	20	0	112	684	1	191	8e-95	350	or; orange; K12399 AP-3 complex subunit sigma
Unigene0017021	dgr:Dgri_GH21700	89.01	191	21	0	112	684	1	191	1e-94	349	GH21700 gene product from transcript GH21700-RA; K12399 AP-3 complex subunit sigma
Unigene0017021	dvi:Dvir_GJ19697	88.48	191	22	0	112	684	1	191	3e-94	348	GJ19697 gene product from transcript GJ19697-RA; K12399 AP-3 complex subunit sigma
Unigene0017021	dmo:Dmoj_GI20707	88.48	191	22	0	112	684	1	191	4e-94	347	GI20707 gene product from transcript GI20707-RA; K12399 AP-3 complex subunit sigma
Unigene0017021	tca:663336	87.96	191	23	0	112	684	1	191	5e-94	347	similar to CG3029-PA; K12399 AP-3 complex subunit sigma
Unigene0017021	api:100163915	86.91	191	25	0	112	684	1	191	3e-93	345	similar to AGAP007522-PA; K12399 AP-3 complex subunit sigma
Unigene0017021	dse:Dsec_GM16073	89.73	185	19	0	112	666	1	185	8e-92	340	GM16073 gene product from transcript GM16073-RA; K12399 AP-3 complex subunit sigma
Unigene0017021	cbr:CBG08511	78.95	190	40	1	112	681	1	189	3e-83	311	Cbr-aps-3; C. briggsae CBR-APS-3 protein; K12399 AP-3 complex subunit sigma
Unigene0017023	aga:AgaP_AGAP007522	93.19	191	13	0	2156	1584	1	191	1e-98	362	AGAP007522-PA; K12399 AP-3 complex subunit sigma
Unigene0017023	aag:AaeL_AAEL001405	92.67	191	14	0	2156	1584	1	191	2e-98	362	clathrin coat assembly protein ; K12399 AP-3 complex subunit sigma
Unigene0017023	cqu:CpipJ_CPIJ015896	92.67	191	14	0	2156	1584	1	191	3e-98	361	clathrin coat assembly protein AP17; K12399 AP-3 complex subunit sigma
Unigene0017023	ame:413881	89.01	191	21	0	2156	1584	1	191	2e-95	352	AP-3 complex subunit sigma-2-like; K12399 AP-3 complex subunit sigma
Unigene0017023	dwi:Dwil_GK15725	90.05	191	19	0	2156	1584	1	191	2e-95	352	GK15725 gene product from transcript GK15725-RA; K12399 AP-3 complex subunit sigma
Unigene0017023	dpe:Dper_GL11643	90.05	191	19	0	2156	1584	1	191	2e-95	352	GL11643 gene product from transcript GL11643-RA; K12399 AP-3 complex subunit sigma
Unigene0017023	dpo:Dpse_GA15753	90.05	191	19	0	2156	1584	1	191	2e-95	352	GA15753 gene product from transcript GA15753-RA; K12399 AP-3 complex subunit sigma
Unigene0017023	dan:Dana_GF12884	89.53	191	20	0	2156	1584	1	191	6e-95	350	GF12884 gene product from transcript GF12884-RA; K12399 AP-3 complex subunit sigma
Unigene0017023	nvi:100118502	88.48	191	22	0	2156	1584	1	191	8e-95	350	NV18265; similar to clathrin coat assembly protein; K12399 AP-3 complex subunit sigma
Unigene0017023	dya:Dyak_GE14351	89.53	191	20	0	2156	1584	1	191	8e-95	350	GE14351 gene product from transcript GE14351-RA; K12399 AP-3 complex subunit sigma
Unigene0017023	dsi:Dsim_GD11816	89.53	191	20	0	2156	1584	1	191	8e-95	350	GD11816 gene product from transcript GD11816-RA; K12399 AP-3 complex subunit sigma
Unigene0017023	der:Dere_GG22912	89.53	191	20	0	2156	1584	1	191	8e-95	350	GG22912 gene product from transcript GG22912-RA; K12399 AP-3 complex subunit sigma
Unigene0017023	dme:Dmel_CG3029	89.53	191	20	0	2156	1584	1	191	8e-95	350	or; orange; K12399 AP-3 complex subunit sigma
Unigene0017023	dgr:Dgri_GH21700	89.01	191	21	0	2156	1584	1	191	1e-94	349	GH21700 gene product from transcript GH21700-RA; K12399 AP-3 complex subunit sigma
Unigene0017023	dvi:Dvir_GJ19697	88.48	191	22	0	2156	1584	1	191	3e-94	348	GJ19697 gene product from transcript GJ19697-RA; K12399 AP-3 complex subunit sigma
Unigene0017023	dmo:Dmoj_GI20707	88.48	191	22	0	2156	1584	1	191	4e-94	347	GI20707 gene product from transcript GI20707-RA; K12399 AP-3 complex subunit sigma
Unigene0017023	tca:663336	87.96	191	23	0	2156	1584	1	191	5e-94	347	similar to CG3029-PA; K12399 AP-3 complex subunit sigma
Unigene0017023	api:100163915	86.91	191	25	0	2156	1584	1	191	3e-93	345	similar to AGAP007522-PA; K12399 AP-3 complex subunit sigma
Unigene0017023	dse:Dsec_GM16073	89.73	185	19	0	2156	1602	1	185	8e-92	340	GM16073 gene product from transcript GM16073-RA; K12399 AP-3 complex subunit sigma
Unigene0017023	cbr:CBG08511	78.95	190	40	1	2156	1587	1	189	3e-83	311	Cbr-aps-3; C. briggsae CBR-APS-3 protein; K12399 AP-3 complex subunit sigma
Unigene0017024	ame:552757	54.97	151	68	1	2	454	516	665	4e-42	172	probable peroxisomal acyl-coenzyme A oxidase 1-like; K00232 acyl-CoA oxidase [EC:1.3.3.6]
Unigene0017024	tca:662475	54.97	151	68	1	2	454	517	665	9e-41	168	similar to CG5009-PA; K00232 acyl-CoA oxidase [EC:1.3.3.6]
Unigene0017024	api:100159207	50.99	151	74	1	2	454	504	652	1e-38	160	similar to acyl-CoA oxidase; K00232 acyl-CoA oxidase [EC:1.3.3.6]
Unigene0017024	cqu:CpipJ_CPIJ006187	51.66	151	73	0	2	454	520	670	2e-38	160	acyl-CoA oxidase; K00232 acyl-CoA oxidase [EC:1.3.3.6]
Unigene0017024	cqu:CpipJ_CPIJ003059	52.98	151	71	0	2	454	521	671	5e-38	159	acyl-CoA oxidase
Unigene0017024	cqu:CpipJ_CPIJ003061	52.32	151	72	0	2	454	523	673	1e-37	157	acyl-CoA oxidase
Unigene0017024	aga:AgaP_AGAP011798	50.99	151	74	0	2	454	525	675	1e-37	157	AGAP011798-PA; K00232 acyl-CoA oxidase [EC:1.3.3.6]
Unigene0017024	aag:AaeL_AAEL008574	49.67	151	76	0	2	454	519	669	3e-37	156	acyl-CoA oxidase ; K00232 acyl-CoA oxidase [EC:1.3.3.6]
Unigene0017024	nvi:100115159	48.65	148	76	0	2	445	514	661	7e-36	152	NV18937; similar to acyl-CoA oxidase; K00232 acyl-CoA oxidase [EC:1.3.3.6]
Unigene0017024	dwi:Dwil_GK25030	46.31	149	80	0	8	454	526	674	1e-32	141	GK25030 gene product from transcript GK25030-RA
Unigene0017024	dpo:Dpse_GA18278	46	150	80	1	8	454	525	674	6e-31	135	GA18278 gene product from transcript GA18278-RA
Unigene0017024	dwi:Dwil_GK22892	42.95	149	85	0	8	454	521	669	2e-30	134	GK22892 gene product from transcript GK22892-RA; K00232 acyl-CoA oxidase [EC:1.3.3.6]
Unigene0017024	dmo:Dmoj_GI19114	43.05	151	86	0	2	454	519	669	3e-30	133	GI19114 gene product from transcript GI19114-RA; K00232 acyl-CoA oxidase [EC:1.3.3.6]
Unigene0017024	aag:AaeL_AAEL000735	45.03	151	83	0	2	454	521	671	4e-30	132	acyl-CoA oxidase
Unigene0017024	dya:Dyak_GE11899	42.95	149	85	0	8	454	521	669	7e-30	132	GE11899 gene product from transcript GE11899-RA; K00232 acyl-CoA oxidase [EC:1.3.3.6]
Unigene0017024	der:Dere_GG21822	43.05	151	86	0	2	454	519	669	7e-30	132	GG21822 gene product from transcript GG21822-RA; K00232 acyl-CoA oxidase [EC:1.3.3.6]
Unigene0017024	dgr:Dgri_GH22025	42.38	151	87	0	2	454	519	669	2e-29	130	GH22025 gene product from transcript GH22025-RA; K00232 acyl-CoA oxidase [EC:1.3.3.6]
Unigene0017024	dsi:Dsim_GD11316	43.05	151	86	0	2	454	519	669	2e-29	130	GD11316 gene product from transcript GD11316-RA; K00232 acyl-CoA oxidase [EC:1.3.3.6]
Unigene0017024	dse:Dsec_GM21823	43.05	151	86	0	2	454	519	669	2e-29	130	GM21823 gene product from transcript GM21823-RA; K00232 acyl-CoA oxidase [EC:1.3.3.6]
Unigene0017024	dan:Dana_GF12815	42.11	152	87	1	2	454	676	827	2e-29	130	GF12815 gene product from transcript GF12815-RA
Unigene0017025	ame:552757	52.1	238	112	2	1	708	429	665	5e-63	243	probable peroxisomal acyl-coenzyme A oxidase 1-like; K00232 acyl-CoA oxidase [EC:1.3.3.6]
Unigene0017025	aga:AgaP_AGAP011798	49.79	239	117	1	1	708	437	675	3e-60	233	AGAP011798-PA; K00232 acyl-CoA oxidase [EC:1.3.3.6]
Unigene0017025	cqu:CpipJ_CPIJ006187	49.79	239	117	1	1	708	432	670	2e-59	231	acyl-CoA oxidase; K00232 acyl-CoA oxidase [EC:1.3.3.6]
Unigene0017025	aag:AaeL_AAEL008574	49.16	238	119	1	1	708	432	669	7e-59	229	acyl-CoA oxidase ; K00232 acyl-CoA oxidase [EC:1.3.3.6]
Unigene0017025	nvi:100115159	47.23	235	122	1	1	699	427	661	1e-57	225	NV18937; similar to acyl-CoA oxidase; K00232 acyl-CoA oxidase [EC:1.3.3.6]
Unigene0017025	cqu:CpipJ_CPIJ003059	49.37	239	118	1	1	708	433	671	5e-57	223	acyl-CoA oxidase
Unigene0017025	cqu:CpipJ_CPIJ003061	48.95	239	119	1	1	708	435	673	1e-56	221	acyl-CoA oxidase
Unigene0017025	tca:662475	48.31	236	122	2	1	708	433	665	4e-56	219	similar to CG5009-PA; K00232 acyl-CoA oxidase [EC:1.3.3.6]
Unigene0017025	api:100159207	47.26	237	124	2	1	708	418	652	2e-55	217	similar to acyl-CoA oxidase; K00232 acyl-CoA oxidase [EC:1.3.3.6]
Unigene0017025	aag:AaeL_AAEL000735	45.19	239	128	1	1	708	433	671	2e-51	204	acyl-CoA oxidase
Unigene0017025	dmo:Dmoj_GI19114	42.02	238	136	1	1	708	432	669	5e-47	189	GI19114 gene product from transcript GI19114-RA; K00232 acyl-CoA oxidase [EC:1.3.3.6]
Unigene0017025	dwi:Dwil_GK22892	41.18	238	138	1	1	708	432	669	6e-47	189	GK22892 gene product from transcript GK22892-RA; K00232 acyl-CoA oxidase [EC:1.3.3.6]
Unigene0017025	dya:Dyak_GE11899	42.02	238	136	1	1	708	432	669	8e-47	189	GE11899 gene product from transcript GE11899-RA; K00232 acyl-CoA oxidase [EC:1.3.3.6]
Unigene0017025	der:Dere_GG21822	42.02	238	136	1	1	708	432	669	8e-47	189	GG21822 gene product from transcript GG21822-RA; K00232 acyl-CoA oxidase [EC:1.3.3.6]
Unigene0017025	dan:Dana_GF12815	40.59	239	139	2	1	708	589	827	1e-46	188	GF12815 gene product from transcript GF12815-RA
Unigene0017025	dsi:Dsim_GD11316	42.44	238	135	1	1	708	432	669	1e-46	188	GD11316 gene product from transcript GD11316-RA; K00232 acyl-CoA oxidase [EC:1.3.3.6]
Unigene0017025	dme:Dmel_CG5009	42.44	238	135	1	1	708	432	669	1e-46	188	CG5009 gene product from transcript CG5009-RA (EC:1.3.3.- 1.3.99.- 1.3.99.3); K00232 acyl-CoA oxidase [EC:1.3.3.6]
Unigene0017025	dan:Dana_GF11673	41.6	238	137	1	1	708	432	669	2e-46	187	GF11673 gene product from transcript GF11673-RA; K00232 acyl-CoA oxidase [EC:1.3.3.6]
Unigene0017025	dvi:Dvir_GJ22244	41.6	238	137	1	1	708	432	669	2e-46	187	GJ22244 gene product from transcript GJ22244-RA; K00232 acyl-CoA oxidase [EC:1.3.3.6]
Unigene0017025	dpo:Dpse_GA18591	40.76	238	139	1	1	708	432	669	2e-46	187	GA18591 gene product from transcript GA18591-RA; K00232 acyl-CoA oxidase [EC:1.3.3.6]
Unigene0017026	ame:552757	51.28	234	112	2	1	696	429	661	7e-61	236	probable peroxisomal acyl-coenzyme A oxidase 1-like; K00232 acyl-CoA oxidase [EC:1.3.3.6]
Unigene0017026	aga:AgaP_AGAP011798	49.79	235	115	1	1	696	437	671	2e-59	231	AGAP011798-PA; K00232 acyl-CoA oxidase [EC:1.3.3.6]
Unigene0017026	cqu:CpipJ_CPIJ006187	50.64	235	113	1	1	696	432	666	4e-59	230	acyl-CoA oxidase; K00232 acyl-CoA oxidase [EC:1.3.3.6]
Unigene0017026	aag:AaeL_AAEL008574	48.72	234	118	1	1	696	432	665	8e-58	226	acyl-CoA oxidase ; K00232 acyl-CoA oxidase [EC:1.3.3.6]
Unigene0017026	nvi:100115159	47.01	234	122	1	1	696	427	660	2e-57	224	NV18937; similar to acyl-CoA oxidase; K00232 acyl-CoA oxidase [EC:1.3.3.6]
Unigene0017026	api:100159207	47.64	233	121	2	1	696	418	648	8e-55	216	similar to acyl-CoA oxidase; K00232 acyl-CoA oxidase [EC:1.3.3.6]
Unigene0017026	cqu:CpipJ_CPIJ003061	48.51	235	118	1	1	696	435	669	1e-54	215	acyl-CoA oxidase
Unigene0017026	tca:662475	47.84	232	121	2	1	696	433	661	4e-54	213	similar to CG5009-PA; K00232 acyl-CoA oxidase [EC:1.3.3.6]
Unigene0017026	cqu:CpipJ_CPIJ003059	48.09	235	119	1	1	696	433	667	9e-54	212	acyl-CoA oxidase
Unigene0017026	aag:AaeL_AAEL000735	45.96	235	124	1	1	696	433	667	2e-50	201	acyl-CoA oxidase
Unigene0017026	dmo:Dmoj_GI19114	41.88	234	134	1	1	696	432	665	2e-46	187	GI19114 gene product from transcript GI19114-RA; K00232 acyl-CoA oxidase [EC:1.3.3.6]
Unigene0017026	dwi:Dwil_GK22892	41.03	234	136	1	1	696	432	665	3e-46	187	GK22892 gene product from transcript GK22892-RA; K00232 acyl-CoA oxidase [EC:1.3.3.6]
Unigene0017026	dya:Dyak_GE11899	41.88	234	134	1	1	696	432	665	4e-46	187	GE11899 gene product from transcript GE11899-RA; K00232 acyl-CoA oxidase [EC:1.3.3.6]
Unigene0017026	der:Dere_GG21822	41.88	234	134	1	1	696	432	665	4e-46	187	GG21822 gene product from transcript GG21822-RA; K00232 acyl-CoA oxidase [EC:1.3.3.6]
Unigene0017026	dan:Dana_GF12815	40.85	235	136	2	1	696	589	823	4e-46	187	GF12815 gene product from transcript GF12815-RA
Unigene0017026	dsi:Dsim_GD11316	42.31	234	133	1	1	696	432	665	7e-46	186	GD11316 gene product from transcript GD11316-RA; K00232 acyl-CoA oxidase [EC:1.3.3.6]
Unigene0017026	dme:Dmel_CG5009	42.31	234	133	1	1	696	432	665	7e-46	186	CG5009 gene product from transcript CG5009-RA (EC:1.3.3.- 1.3.99.- 1.3.99.3); K00232 acyl-CoA oxidase [EC:1.3.3.6]
Unigene0017026	dan:Dana_GF11673	41.45	234	135	1	1	696	432	665	9e-46	186	GF11673 gene product from transcript GF11673-RA; K00232 acyl-CoA oxidase [EC:1.3.3.6]
Unigene0017026	dvi:Dvir_GJ22244	41.45	234	135	1	1	696	432	665	1e-45	185	GJ22244 gene product from transcript GJ22244-RA; K00232 acyl-CoA oxidase [EC:1.3.3.6]
Unigene0017026	dpo:Dpse_GA18591	40.6	234	137	1	1	696	432	665	1e-45	185	GA18591 gene product from transcript GA18591-RA; K00232 acyl-CoA oxidase [EC:1.3.3.6]
Unigene0017027	tca:662488	41.04	1245	695	35	4520	903	1	1146	0	856	similar to CG8266-PA, isoform A; K14005 protein transport protein SEC31
Unigene0017027	aga:AgaP_AGAP011551	39.88	1329	676	36	4520	903	1	1278	0	852	AGAP011551-PA; K14005 protein transport protein SEC31
Unigene0017027	ame:409968	37.95	1320	705	32	4520	903	1	1277	0	808	sec31; protein-transport protein SEC31; K14005 protein transport protein SEC31
Unigene0017027	dme:Dmel_CG8266	38.34	1291	710	32	4520	906	1	1237	0	788	sec31; CG8266 gene product from transcript CG8266-RB; K14005 protein transport protein SEC31
Unigene0017027	dan:Dana_GF12386	39.1	1294	699	36	4520	906	1	1243	0	782	GF12386 gene product from transcript GF12386-RA; K14005 protein transport protein SEC31
Unigene0017027	der:Dere_GG23391	38.6	1303	702	36	4520	906	1	1239	0	781	GG23391 gene product from transcript GG23391-RA; K14005 protein transport protein SEC31
Unigene0017027	dpo:Dpse_GA20941	38.84	1308	697	37	4520	906	1	1244	0	776	GA20941 gene product from transcript GA20941-RA; K14005 protein transport protein SEC31
Unigene0017027	dse:Dsec_GM21072	38.4	1297	707	36	4520	906	1	1241	0	773	GM21072 gene product from transcript GM21072-RA; K14005 protein transport protein SEC31
Unigene0017027	dpe:Dper_GL17129	38.6	1311	699	38	4520	906	1	1243	0	764	GL17129 gene product from transcript GL17129-RA; K14005 protein transport protein SEC31
Unigene0017027	dvi:Dvir_GJ21299	38.44	1306	703	39	4520	906	1	1232	0	761	GJ21299 gene product from transcript GJ21299-RA; K14005 protein transport protein SEC31
Unigene0017027	dsi:Dsim_GD10608	38.2	1267	721	31	4520	906	1	1170	0	758	GD10608 gene product from transcript GD10608-RA; K14005 protein transport protein SEC31
Unigene0017027	dwi:Dwil_GK20680	37.53	1311	713	35	4520	906	1	1236	0	757	GK20680 gene product from transcript GK20680-RA; K14005 protein transport protein SEC31
Unigene0017027	dmo:Dmoj_GI18928	37.33	1302	719	35	4520	906	1	1231	0	744	GI18928 gene product from transcript GI18928-RA; K14005 protein transport protein SEC31
Unigene0017027	dgr:Dgri_GH23103	37.11	1299	723	34	4520	906	1	1227	0	741	GH23103 gene product from transcript GH23103-RA; K14005 protein transport protein SEC31
Unigene0017027	dre:266638	34.38	1300	758	30	4520	906	1	1254	0	694	sec31a, cb354, sec31p, zgc:63547; sec31 homolog A (S. cerevisiae); K14005 protein transport protein SEC31
Unigene0017027	mdo:100010573	33.8	1290	769	31	4520	906	1	1225	0	689	SEC31A; SEC31 homolog A (S. cerevisiae); K14005 protein transport protein SEC31
Unigene0017027	gga:423764	35.04	1270	760	30	4520	906	1	1204	0	680	SEC31B, SEC31L2; SEC31 homolog B (S. cerevisiae); K14005 protein transport protein SEC31
Unigene0017027	ssc:100511210	34.27	1284	765	32	4520	906	1	1193	0	676	SEC31A; SEC31 homolog A (S. cerevisiae); K14005 protein transport protein SEC31
Unigene0017027	mmu:69162	33.49	1284	775	30	4520	906	1	1230	0	674	Sec31a, 1810024J13Rik, ABP125, ABP130, AU042160, HSPC275, Sec31l1; Sec31 homolog A (S. cerevisiae); K14005 protein transport protein SEC31
Unigene0017027	cqu:CpipJ_CPIJ002199	35.06	1349	733	37	4520	903	1	1251	0	673	vesicle associated protein; K14005 protein transport protein SEC31
Unigene0017028	tca:662488	41.86	1223	675	34	4463	903	1	1146	0	860	similar to CG8266-PA, isoform A; K14005 protein transport protein SEC31
Unigene0017028	aga:AgaP_AGAP011551	40.23	1315	658	36	4463	903	1	1278	0	852	AGAP011551-PA; K14005 protein transport protein SEC31
Unigene0017028	ame:409968	37.9	1314	689	31	4463	903	1	1277	0	809	sec31; protein-transport protein SEC31; K14005 protein transport protein SEC31
Unigene0017028	dme:Dmel_CG8266	38.32	1284	694	31	4463	906	1	1237	0	786	sec31; CG8266 gene product from transcript CG8266-RB; K14005 protein transport protein SEC31
Unigene0017028	dan:Dana_GF12386	39.05	1288	683	35	4463	906	1	1243	0	780	GF12386 gene product from transcript GF12386-RA; K14005 protein transport protein SEC31
Unigene0017028	der:Dere_GG23391	38.58	1296	686	35	4463	906	1	1239	0	779	GG23391 gene product from transcript GG23391-RA; K14005 protein transport protein SEC31
Unigene0017028	dpo:Dpse_GA20941	38.85	1300	681	37	4463	906	1	1244	0	772	GA20941 gene product from transcript GA20941-RA; K14005 protein transport protein SEC31
Unigene0017028	dse:Dsec_GM21072	38.37	1290	691	35	4463	906	1	1241	0	772	GM21072 gene product from transcript GM21072-RA; K14005 protein transport protein SEC31
Unigene0017028	dpe:Dper_GL17129	38.69	1308	680	38	4463	906	1	1243	0	763	GL17129 gene product from transcript GL17129-RA; K14005 protein transport protein SEC31
Unigene0017028	dwi:Dwil_GK20680	37.66	1301	696	34	4463	906	1	1236	0	761	GK20680 gene product from transcript GK20680-RA; K14005 protein transport protein SEC31
Unigene0017028	dvi:Dvir_GJ21299	38.24	1297	690	36	4463	906	1	1232	0	759	GJ21299 gene product from transcript GJ21299-RA; K14005 protein transport protein SEC31
Unigene0017028	dsi:Dsim_GD10608	38.17	1260	705	30	4463	906	1	1170	0	757	GD10608 gene product from transcript GD10608-RA; K14005 protein transport protein SEC31
Unigene0017028	dgr:Dgri_GH23103	37.24	1289	706	34	4463	906	1	1227	0	742	GH23103 gene product from transcript GH23103-RA; K14005 protein transport protein SEC31
Unigene0017028	dmo:Dmoj_GI18928	37.16	1297	704	35	4463	906	1	1231	0	739	GI18928 gene product from transcript GI18928-RA; K14005 protein transport protein SEC31
Unigene0017028	mdo:100010573	34.11	1287	747	32	4463	906	1	1225	0	687	SEC31A; SEC31 homolog A (S. cerevisiae); K14005 protein transport protein SEC31
Unigene0017028	dre:266638	33.92	1297	746	30	4463	906	1	1254	0	687	sec31a, cb354, sec31p, zgc:63547; sec31 homolog A (S. cerevisiae); K14005 protein transport protein SEC31
Unigene0017028	gga:423764	34.94	1265	744	29	4463	906	1	1204	0	678	SEC31B, SEC31L2; SEC31 homolog B (S. cerevisiae); K14005 protein transport protein SEC31
Unigene0017028	ssc:100511210	34.66	1278	743	34	4463	906	1	1193	0	673	SEC31A; SEC31 homolog A (S. cerevisiae); K14005 protein transport protein SEC31
Unigene0017028	cqu:CpipJ_CPIJ002199	35.29	1349	711	40	4463	903	1	1251	0	669	vesicle associated protein; K14005 protein transport protein SEC31
Unigene0017028	bta:531964	33.91	1268	756	31	4463	906	1	1207	0	669	SEC31A; SEC31 homolog A (S. cerevisiae); K14005 protein transport protein SEC31
Unigene0017029	tca:662488	41.86	1223	675	34	52	3612	1	1146	0	860	similar to CG8266-PA, isoform A; K14005 protein transport protein SEC31
Unigene0017029	aga:AgaP_AGAP011551	40.23	1315	658	36	52	3612	1	1278	0	852	AGAP011551-PA; K14005 protein transport protein SEC31
Unigene0017029	ame:409968	37.9	1314	689	31	52	3612	1	1277	0	809	sec31; protein-transport protein SEC31; K14005 protein transport protein SEC31
Unigene0017029	dme:Dmel_CG8266	38.32	1284	694	31	52	3609	1	1237	0	786	sec31; CG8266 gene product from transcript CG8266-RB; K14005 protein transport protein SEC31
Unigene0017029	dan:Dana_GF12386	39.05	1288	683	35	52	3609	1	1243	0	780	GF12386 gene product from transcript GF12386-RA; K14005 protein transport protein SEC31
Unigene0017029	der:Dere_GG23391	38.58	1296	686	35	52	3609	1	1239	0	779	GG23391 gene product from transcript GG23391-RA; K14005 protein transport protein SEC31
Unigene0017029	dpo:Dpse_GA20941	38.85	1300	681	37	52	3609	1	1244	0	772	GA20941 gene product from transcript GA20941-RA; K14005 protein transport protein SEC31
Unigene0017029	dse:Dsec_GM21072	38.37	1290	691	35	52	3609	1	1241	0	772	GM21072 gene product from transcript GM21072-RA; K14005 protein transport protein SEC31
Unigene0017029	dpe:Dper_GL17129	38.69	1308	680	38	52	3609	1	1243	0	763	GL17129 gene product from transcript GL17129-RA; K14005 protein transport protein SEC31
Unigene0017029	dwi:Dwil_GK20680	37.66	1301	696	34	52	3609	1	1236	0	761	GK20680 gene product from transcript GK20680-RA; K14005 protein transport protein SEC31
Unigene0017029	dvi:Dvir_GJ21299	38.24	1297	690	36	52	3609	1	1232	0	759	GJ21299 gene product from transcript GJ21299-RA; K14005 protein transport protein SEC31
Unigene0017029	dsi:Dsim_GD10608	38.17	1260	705	30	52	3609	1	1170	0	757	GD10608 gene product from transcript GD10608-RA; K14005 protein transport protein SEC31
Unigene0017029	dgr:Dgri_GH23103	37.24	1289	706	34	52	3609	1	1227	0	742	GH23103 gene product from transcript GH23103-RA; K14005 protein transport protein SEC31
Unigene0017029	dmo:Dmoj_GI18928	37.16	1297	704	35	52	3609	1	1231	0	739	GI18928 gene product from transcript GI18928-RA; K14005 protein transport protein SEC31
Unigene0017029	mdo:100010573	34.11	1287	747	32	52	3609	1	1225	0	687	SEC31A; SEC31 homolog A (S. cerevisiae); K14005 protein transport protein SEC31
Unigene0017029	dre:266638	33.92	1297	746	30	52	3609	1	1254	0	687	sec31a, cb354, sec31p, zgc:63547; sec31 homolog A (S. cerevisiae); K14005 protein transport protein SEC31
Unigene0017029	gga:423764	34.94	1265	744	29	52	3609	1	1204	0	678	SEC31B, SEC31L2; SEC31 homolog B (S. cerevisiae); K14005 protein transport protein SEC31
Unigene0017029	ssc:100511210	34.66	1278	743	34	52	3609	1	1193	0	673	SEC31A; SEC31 homolog A (S. cerevisiae); K14005 protein transport protein SEC31
Unigene0017029	cqu:CpipJ_CPIJ002199	35.29	1349	711	40	52	3612	1	1251	0	669	vesicle associated protein; K14005 protein transport protein SEC31
Unigene0017029	bta:531964	33.91	1268	756	31	52	3609	1	1207	0	669	SEC31A; SEC31 homolog A (S. cerevisiae); K14005 protein transport protein SEC31
Unigene0017030	dgr:Dgri_GH15451	28.05	966	565	27	4224	1717	1147	2023	6e-63	246	GH15451 gene product from transcript GH15451-RA
Unigene0017030	aga:AgaP_AGAP009389	26.37	1043	635	38	4446	1717	519	1456	9e-50	202	AGAP009389-PA
Unigene0017030	dvi:Dvir_GJ12478	29.19	692	471	22	4230	2212	211	812	2e-47	194	GJ12478 gene product from transcript GJ12478-RA
Unigene0017030	dmo:Dmoj_GI16733	30.35	705	459	23	4230	2212	1240	1842	2e-47	194	GI16733 gene product from transcript GI16733-RA
Unigene0017030	dme:Dmel_CG17046	27.78	738	503	22	4230	2107	986	1621	3e-47	193	klar; klarsicht (EC:3.6.1.3)
Unigene0017030	dwi:Dwil_GK20119	29.97	694	465	24	4230	2212	1325	1929	6e-47	192	GK20119 gene product from transcript GK20119-RA
Unigene0017030	dya:Dyak_GE21018	27.99	736	500	22	4230	2113	1213	1846	3e-46	190	GE21018 gene product from transcript GE21018-RA
Unigene0017030	dpo:Dpse_GA14293	27.95	762	512	25	4230	2056	1288	1949	2e-45	187	GA14293 gene product from transcript GA14293-RA
Unigene0017030	dpe:Dper_GL22600	27.95	762	512	25	4230	2056	517	1178	3e-45	187	GL22600 gene product from transcript GL22600-RA
Unigene0017030	dsi:Dsim_GD25703	28.08	723	505	21	4230	2107	1199	1834	5e-45	186	GD25703 gene product from transcript GD25703-RA
Unigene0017030	dse:Dsec_GM14274	28.08	723	505	21	4230	2107	1199	1834	5e-45	186	GM14274 gene product from transcript GM14274-RA
Unigene0017030	dan:Dana_GF24896	26.61	932	582	33	4701	2212	1036	1865	9e-45	185	GF24896 gene product from transcript GF24896-RA
Unigene0017030	der:Dere_GG14658	28.55	690	476	21	4230	2212	1215	1828	8e-44	182	GG14658 gene product from transcript GG14658-RA
Unigene0017030	tca:655974	28.4	567	359	17	2997	1438	344	891	1e-42	178	similar to CG17046-PA
Unigene0017030	dgr:Dgri_GH22594	35.9	195	91	5	2199	1717	93	285	2e-15	88.6	GH22594 gene product from transcript GH22594-RA
Unigene0017030	dpo:Dpse_GA28568	21.54	882	672	24	5262	2677	239	1027	4e-14	84	GA28568 gene product from transcript GA28568-RA
Unigene0017030	dvi:Dvir_GJ11255	21.78	698	530	17	4764	2719	183	804	2e-12	78.6	GJ11255 gene product from transcript GJ11255-RA
Unigene0017030	dme:Dmel_CG6004	19.77	880	689	24	5262	2674	289	1084	5e-12	77	Muc68D; Mucin 68D
Unigene0017030	aml:100471746	22.13	366	260	9	2463	1441	6549	6900	3e-10	70.9	nesprin-2-like
Unigene0017030	dre:559363	24.19	372	254	11	2472	1441	658	982	7e-10	69.7	syne2a, si:dkey-274c14.2; spectrin repeat containing, nuclear envelope 2a
Unigene0017031	dgr:Dgri_GH15451	28.36	804	456	22	784	2835	1246	2023	2e-56	223	GH15451 gene product from transcript GH15451-RA
Unigene0017031	aga:AgaP_AGAP009389	30.16	683	390	25	1048	2835	820	1456	2e-49	200	AGAP009389-PA
Unigene0017031	tca:655974	28.4	567	359	17	1555	3114	344	891	2e-43	180	similar to CG17046-PA
Unigene0017031	dme:Dmel_CG17046	29.15	614	405	20	694	2445	1059	1621	2e-41	174	klar; klarsicht (EC:3.6.1.3)
Unigene0017031	dya:Dyak_GE21018	29.41	612	402	20	694	2439	1286	1846	7e-41	172	GE21018 gene product from transcript GE21018-RA
Unigene0017031	dvi:Dvir_GJ12478	30.31	541	355	17	784	2340	311	812	1e-40	171	GJ12478 gene product from transcript GJ12478-RA
Unigene0017031	dan:Dana_GF24896	28.16	664	380	21	1135	2835	1480	2129	1e-40	171	GF24896 gene product from transcript GF24896-RA
Unigene0017031	dmo:Dmoj_GI16733	29.43	666	443	22	424	2340	1261	1842	2e-40	170	GI16733 gene product from transcript GI16733-RA
Unigene0017031	dpo:Dpse_GA14293	28.13	615	408	20	754	2496	1382	1949	4e-40	169	GA14293 gene product from transcript GA14293-RA
Unigene0017031	dpe:Dper_GL22600	28.13	615	408	20	754	2496	611	1178	6e-40	169	GL22600 gene product from transcript GL22600-RA
Unigene0017031	dsi:Dsim_GD25703	29.15	614	405	20	694	2445	1272	1834	1e-39	167	GD25703 gene product from transcript GD25703-RA
Unigene0017031	dse:Dsec_GM14274	29.15	614	405	20	694	2445	1272	1834	1e-39	167	GM14274 gene product from transcript GM14274-RA
Unigene0017031	dwi:Dwil_GK20119	30.92	524	340	17	835	2340	1447	1929	3e-39	166	GK20119 gene product from transcript GK20119-RA
Unigene0017031	der:Dere_GG14658	29.23	568	383	17	694	2340	1288	1828	2e-38	163	GG14658 gene product from transcript GG14658-RA
Unigene0017031	dvi:Dvir_GJ11255	21.54	636	477	15	88	1929	164	754	3e-16	90.5	GJ11255 gene product from transcript GJ11255-RA
Unigene0017031	dgr:Dgri_GH22594	35.9	195	91	5	2353	2835	93	285	1e-15	88.6	GH22594 gene product from transcript GH22594-RA
Unigene0017031	dpo:Dpse_GA28568	23.08	637	470	18	25	1875	470	1027	6e-12	75.9	GA28568 gene product from transcript GA28568-RA
Unigene0017031	aml:100471746	22.13	366	260	9	2089	3111	6549	6900	2e-10	70.9	nesprin-2-like
Unigene0017031	dre:559363	24.19	372	254	11	2080	3111	658	982	5e-10	69.7	syne2a, si:dkey-274c14.2; spectrin repeat containing, nuclear envelope 2a
Unigene0017031	cfa:490729	21.59	389	267	8	2059	3111	6514	6879	5e-10	69.7	SYNE2; spectrin repeat containing, nuclear envelope 2
Unigene0017032	ame:100576270	53.85	130	59	1	127	513	5	134	3e-33	144	ribonuclease UK114-like
Unigene0017032	tca:661516	56.59	129	55	1	130	513	3	131	1e-32	142	similar to CG15261-PA
Unigene0017032	mdo:100030364	53.6	125	57	1	136	507	6	130	2e-30	135	similar to 14.5 kDa translational inhibitor protein, p14.5
Unigene0017032	dgr:Dgri_GH13123	50.39	129	63	1	130	513	4	132	4e-30	134	GH13123 gene product from transcript GH13123-RA
Unigene0017032	hsa:10247	48.46	130	66	1	136	522	6	135	4e-30	134	HRSP12, P14.5, PSP, UK114; heat-responsive protein 12
Unigene0017032	cqu:CpipJ_CPIJ019182	52.31	130	61	1	130	516	4	133	5e-30	134	ribonuclease UK114
Unigene0017032	dvi:Dvir_GJ23277	51.18	127	61	1	130	507	4	130	5e-30	134	GJ23277 gene product from transcript GJ23277-RA
Unigene0017032	dwi:Dwil_GK18257	50.39	127	62	1	130	507	4	130	5e-30	134	GK18257 gene product from transcript GK18257-RA
Unigene0017032	pon:100447957	48.46	130	66	1	136	522	6	135	5e-30	134	ribonuclease UK114-like
Unigene0017032	ptr:740532	48.46	130	66	1	136	522	6	135	5e-30	134	HRSP12; heat-responsive protein 12
Unigene0017032	mcc:703411	49.6	125	62	1	136	507	74	198	6e-30	133	ribonuclease UK114-like
Unigene0017032	aml:100482664	50.77	130	63	1	136	522	6	135	8e-30	133	ribonuclease UK114-like
Unigene0017032	ssc:100158002	49.24	132	66	1	130	522	4	135	1e-29	132	ribonuclease UK114-like
Unigene0017032	cfa:475043	50	130	64	1	136	522	6	135	1e-29	132	HRSP12; heat-responsive protein 12
Unigene0017032	dya:Dyak_GE19409	50.39	129	63	1	130	513	4	132	2e-29	132	GE19409 gene product from transcript GE19409-RA
Unigene0017032	der:Dere_GG24215	50.39	129	63	1	130	513	4	132	2e-29	132	GG24215 gene product from transcript GG24215-RA
Unigene0017032	bta:504390	50	132	65	1	130	522	4	135	2e-29	131	HRSP12, MGC127257; heat-responsive protein 12
Unigene0017032	mcc:698724	49.23	130	65	1	136	522	6	135	3e-29	131	HRSP12; heat-responsive protein 12
Unigene0017032	dmo:Dmoj_GI22716	50.39	127	62	1	130	507	4	130	4e-29	130	GI22716 gene product from transcript GI22716-RA
Unigene0017032	dan:Dana_GF14530	49.61	129	64	1	130	513	4	132	4e-29	130	GF14530 gene product from transcript GF14530-RA
Unigene0017034	ame:408783	75	204	51	0	158	769	7	210	9e-85	317	Vps28; vacuolar protein sorting 28; K12184 ESCRT-I complex subunit VPS28
Unigene0017034	aga:AgaP_AGAP005344	74.04	208	54	0	146	769	1	208	2e-84	316	AGAP005344-PA; K12184 ESCRT-I complex subunit VPS28
Unigene0017034	cqu:CpipJ_CPIJ003920	73.56	208	55	0	146	769	1	208	1e-83	313	vacuolar protein sorting-associated protein 28; K12184 ESCRT-I complex subunit VPS28
Unigene0017034	der:Dere_GG10681	70.19	208	62	0	146	769	1	208	4e-83	311	GG10681 gene product from transcript GG10681-RA; K12184 ESCRT-I complex subunit VPS28
Unigene0017034	tca:663909	71.84	206	58	0	152	769	6	211	8e-83	310	similar to VPS28 protein homolog; K12184 ESCRT-I complex subunit VPS28
Unigene0017034	dsi:Dsim_GD15294	69.71	208	63	0	146	769	1	208	1e-82	310	GD15294 gene product from transcript GD15294-RA
Unigene0017034	dsi:Dsim_GD10195	69.71	208	63	0	146	769	1	208	1e-82	310	GD10195 gene product from transcript GD10195-RA; K12184 ESCRT-I complex subunit VPS28
Unigene0017034	dse:Dsec_GM20728	69.71	208	63	0	146	769	1	208	1e-82	310	GM20728 gene product from transcript GM20728-RA; K12184 ESCRT-I complex subunit VPS28
Unigene0017034	dme:Dmel_CG12770	69.71	208	63	0	146	769	1	208	1e-82	310	Vps28; Vacuolar protein sorting 28; K12184 ESCRT-I complex subunit VPS28
Unigene0017034	api:100169088	71.22	205	59	0	158	772	8	212	2e-82	309	similar to Vacuolar protein sorting-associated protein 28 homolog; K12184 ESCRT-I complex subunit VPS28
Unigene0017034	dya:Dyak_GE23355	69.23	208	64	0	146	769	1	208	3e-82	308	GE23355 gene product from transcript GE23355-RA; K12184 ESCRT-I complex subunit VPS28
Unigene0017034	dgr:Dgri_GH19992	68.75	208	65	0	146	769	1	208	2e-81	306	GH19992 gene product from transcript GH19992-RA; K12184 ESCRT-I complex subunit VPS28
Unigene0017034	dan:Dana_GF11216	69.71	208	63	0	146	769	1	208	2e-81	306	GF11216 gene product from transcript GF11216-RA; K12184 ESCRT-I complex subunit VPS28
Unigene0017034	dpo:Dpse_GA11803	68.27	208	66	0	146	769	2	209	3e-81	305	GA11803 gene product from transcript GA11803-RA; K12184 ESCRT-I complex subunit VPS28
Unigene0017034	dpe:Dper_GL10599	67.79	208	67	0	146	769	2	209	8e-81	304	GL10599 gene product from transcript GL10599-RA; K12184 ESCRT-I complex subunit VPS28
Unigene0017034	dwi:Dwil_GK23164	67.31	208	68	0	146	769	1	208	2e-80	302	GK23164 gene product from transcript GK23164-RA; K12184 ESCRT-I complex subunit VPS28
Unigene0017034	dvi:Dvir_GJ20232	67.79	208	67	0	146	769	1	208	3e-80	302	GJ20232 gene product from transcript GJ20232-RA; K12184 ESCRT-I complex subunit VPS28
Unigene0017034	dmo:Dmoj_GI20167	67.31	208	68	0	146	769	1	208	5e-80	301	GI20167 gene product from transcript GI20167-RA; K12184 ESCRT-I complex subunit VPS28
Unigene0017034	xtr:549068	71.57	204	58	0	158	769	17	220	3e-79	298	vps28; vacuolar protein sorting 28 homolog; K12184 ESCRT-I complex subunit VPS28
Unigene0017034	xla:380478	71.57	204	58	0	158	769	17	220	3e-79	298	vps28, MGC68926; vacuolar protein sorting 28 homolog; K12184 ESCRT-I complex subunit VPS28
Unigene0017035	dmo:Dmoj_GI15050	37.11	733	444	20	216	2363	11	677	4e-107	392	GI15050 gene product from transcript GI15050-RA
Unigene0017035	der:Dere_GG18199	39.87	607	354	15	228	2015	13	578	1e-106	390	GG18199 gene product from transcript GG18199-RA
Unigene0017035	dgr:Dgri_GH12652	37.86	700	417	20	228	2273	14	682	2e-106	390	GH12652 gene product from transcript GH12652-RA
Unigene0017035	dan:Dana_GF22627	39.97	613	351	16	228	2015	13	583	2e-105	386	GF22627 gene product from transcript GF22627-RA
Unigene0017035	nvi:100122178	32.69	780	486	14	138	2360	157	880	3e-104	382	NV11966; similar to 80 kda MCM3-associated protein
Unigene0017035	dya:Dyak_GE15617	38.16	608	364	13	228	2015	13	578	1e-103	380	GE15617 gene product from transcript GE15617-RA
Unigene0017035	dpo:Dpse_GA16991	38.42	609	362	13	228	2015	12	580	3e-102	375	GA16991 gene product from transcript GA16991-RA
Unigene0017035	dpe:Dper_GL15855	39.08	609	358	16	228	2015	13	581	4e-102	375	GL15855 gene product from transcript GL15855-RA
Unigene0017035	dvi:Dvir_GJ14704	37.61	694	415	18	207	2234	8	653	7e-102	374	GJ14704 gene product from transcript GJ14704-RA
Unigene0017035	dwi:Dwil_GK20093	39.78	631	361	18	201	2036	7	592	1e-101	374	GK20093 gene product from transcript GK20093-RA
Unigene0017035	dme:Dmel_CG32562	38.69	610	360	17	228	2015	13	576	2e-101	373	xmas-2; CG32562 gene product from transcript CG32562-RA
Unigene0017035	aag:AaeL_AAEL009871	37.4	647	375	16	678	2528	24	611	1e-100	370	80 kda MCM3-associated protein
Unigene0017035	dse:Dsec_GM13334	37.05	610	370	16	228	2015	13	576	4e-100	369	GM13334 gene product from transcript GM13334-RA
Unigene0017035	aga:AgaP_AGAP007989	37.09	612	370	13	750	2540	49	625	2e-92	343	AGAP007989-PA
Unigene0017035	dre:436589	32.17	628	414	16	159	2006	455	1048	1e-83	314	mcm3ap; MCM3 minichromosome maintenance deficient 3 (S. cerevisiae) associated protein
Unigene0017035	rno:294339	31.71	719	477	20	225	2339	433	1091	1e-81	307	Mcm3ap; minichromosome maintenance complex component 3 associated protein
Unigene0017035	mmu:54387	31.86	700	456	19	225	2261	429	1074	2e-81	306	Mcm3ap, GANP, mKIAA0572; minichromosome maintenance deficient 3 (S. cerevisiae) associated protein
Unigene0017035	mdo:100026233	34.41	587	380	13	225	1970	435	987	7e-81	305	MCM3AP; minichromosome maintenance complex component 3 associated protein
Unigene0017035	gga:424036	30.94	695	459	18	225	2246	252	895	1e-79	300	MCM3AP; minichromosome maintenance complex component 3 associated protein
Unigene0017035	aml:100482346	31.5	708	478	19	225	2327	435	1099	3e-79	299	MCM3AP; minichromosome maintenance complex component 3 associated protein
Unigene0017036	dpo:Dpse_GA28568	23.76	1578	1105	50	8	4447	217	1729	2e-80	303	GA28568 gene product from transcript GA28568-RA
Unigene0017036	spu:588657	23.32	1591	1104	56	23	4447	246	1725	4e-71	272	hypothetical LOC588657
Unigene0017036	tca:657177	24.21	1640	1078	71	26	4450	2049	3577	2e-64	250	similar to I-connectin
Unigene0017036	spu:589126	21.09	1574	1141	51	11	4429	52	1539	9e-62	241	hypothetical LOC589126
Unigene0017036	dme:Dmel_CG33300	23.49	1528	1103	53	29	4414	197	1612	2e-59	233	Muc30E; Mucin 30E
Unigene0017036	dan:Dana_GF22558	23.21	1370	1003	49	152	4114	28	1271	2e-56	223	GF22558 gene product from transcript GF22558-RA
Unigene0017036	dwi:Dwil_GK17254	22.11	1601	1115	59	23	4429	296	1828	1e-54	218	GK17254 gene product from transcript GK17254-RA
Unigene0017036	dgr:Dgri_GH12686	23.09	1646	1095	67	2	4426	708	2260	8e-49	198	GH12686 gene product from transcript GH12686-RA
Unigene0017036	der:Dere_GG17842	21.48	1592	1144	56	8	4465	1211	2729	9e-46	188	GG17842 gene product from transcript GG17842-RA
Unigene0017036	dmo:Dmoj_GI15442	20.8	1596	1148	43	2	4441	1169	2722	3e-45	186	GI15442 gene product from transcript GI15442-RA
Unigene0017036	dvi:Dvir_GJ16729	23.23	1528	1052	62	17	4237	1019	2401	3e-44	183	GJ16729 gene product from transcript GJ16729-RA
Unigene0017036	dme:Dmel_CG32602	23.05	1536	1120	55	8	4429	97	1528	4e-44	182	Muc12Ea; Mucin 12Ea
Unigene0017036	dpo:Dpse_GA26606	22.69	1221	886	41	152	3640	28	1166	6e-44	182	GA26606 gene product from transcript GA26606-RA
Unigene0017036	dan:Dana_GF24494	22.11	1203	919	39	599	4153	48	1081	8e-44	181	GF24494 gene product from transcript GF24494-RA
Unigene0017036	dwi:Dwil_GK12979	21.31	1638	1117	58	50	4447	641	2196	6e-42	175	GK12979 gene product from transcript GK12979-RA
Unigene0017036	dvi:Dvir_GJ15230	21.32	1623	1112	55	35	4408	1567	3139	5e-41	172	GJ15230 gene product from transcript GJ15230-RA
Unigene0017036	dwi:Dwil_GK16278	20.63	1609	1127	58	20	4396	2117	3634	4e-40	169	GK16278 gene product from transcript GK16278-RA
Unigene0017036	dwi:Dwil_GK20714	20.55	1567	1143	48	26	4420	328	1800	4e-40	169	GK20714 gene product from transcript GK20714-RA
Unigene0017036	dan:Dana_GF21016	21.08	1556	1144	52	38	4453	1692	3102	2e-39	167	GF21016 gene product from transcript GF21016-RA
Unigene0017036	dme:Dmel_CG33196	23.19	1647	1077	64	32	4408	5024	6563	5e-39	166	dp; dumpy
Unigene0017037	tca:663468	41.7	271	126	9	1652	936	472	728	3e-41	173	similar to CG4393-PA
Unigene0017037	ame:408887	41.04	307	117	11	1661	933	461	746	5e-38	162	ankyrin repeat and SAM domain-containing protein 1A-like
Unigene0017037	nvi:100119039	37.43	334	156	13	1775	933	310	623	8e-34	149	NV17078; similar to IP14385p
Unigene0017037	api:100161242	34.83	267	147	7	1652	933	362	589	8e-23	112	similar to GA18153-PA
Unigene0017037	dya:Dyak_GE23960	30.48	292	142	8	1628	936	423	682	1e-19	101	GE23960 gene product from transcript GE23960-RA
Unigene0017037	dse:Dsec_GM23569	30.48	292	142	8	1628	936	424	683	1e-19	101	GM23569 gene product from transcript GM23569-RA
Unigene0017037	der:Dere_GG12437	30.48	292	142	8	1628	936	423	682	2e-19	101	GG12437 gene product from transcript GG12437-RA
Unigene0017037	dan:Dana_GF18767	30.84	308	143	11	1649	936	404	679	2e-19	101	GF18767 gene product from transcript GF18767-RA
Unigene0017037	dsi:Dsim_GD18385	30.82	292	141	8	1628	936	423	682	4e-19	100	GD18385 gene product from transcript GD18385-RA
Unigene0017037	dme:Dmel_CG4393	30.24	291	143	9	1628	936	423	680	4e-19	100	CG4393 gene product from transcript CG4393-RB
Unigene0017037	dgr:Dgri_GH20822	29.84	305	147	10	1649	936	408	682	7e-19	99.4	GH20822 gene product from transcript GH20822-RA
Unigene0017037	dvi:Dvir_GJ23129	29.64	307	147	10	1649	936	403	677	2e-18	97.8	GJ23129 gene product from transcript GJ23129-RA
Unigene0017037	dmo:Dmoj_GI10712	32.38	244	128	7	1556	936	456	691	4e-18	97.1	GI10712 gene product from transcript GI10712-RA
Unigene0017037	dpe:Dper_GL13852	31.03	261	126	8	1556	936	452	681	8e-18	95.9	GL13852 gene product from transcript GL13852-RA
Unigene0017037	dpo:Dpse_GA26825	31.03	261	126	8	1556	936	452	681	8e-18	95.9	GA26825 gene product from transcript GA26825-RA
Unigene0017037	dwi:Dwil_GK13161	37.69	130	81	3	1325	936	599	698	2e-14	84.7	GK13161 gene product from transcript GK13161-RA
Unigene0017037	mcc:701581	22.5	569	436	7	3305	1614	618	1152	1e-10	72.4	DSPP; similar to Dentin sialophosphoprotein precursor (Dentin matrix protein 3) (DMP-3)
Unigene0017037	dgr:Dgri_GH16383	23.38	385	251	8	2498	1476	64	440	2e-08	65.1	GH16383 gene product from transcript GH16383-RA
Unigene0017037	dmo:Dmoj_GI11576	21.22	476	358	10	2354	978	62	527	6e-08	63.2	GI11576 gene product from transcript GI11576-RA
Unigene0017037	cfa:487849	27.03	296	216	6	2459	1572	577	852	6e-08	63.2	DSPP; dentin sialophosphoprotein
Unigene0017038	tca:663468	41.7	271	126	9	2836	3552	472	728	2e-41	173	similar to CG4393-PA
Unigene0017038	ame:408887	41.04	307	117	11	2827	3555	461	746	4e-38	162	ankyrin repeat and SAM domain-containing protein 1A-like
Unigene0017038	nvi:100119039	37.43	334	156	13	2713	3555	310	623	6e-34	149	NV17078; similar to IP14385p
Unigene0017038	api:100161242	34.83	267	147	7	2836	3555	362	589	6e-23	112	similar to GA18153-PA
Unigene0017038	dya:Dyak_GE23960	30.48	292	142	8	2860	3552	423	682	1e-19	101	GE23960 gene product from transcript GE23960-RA
Unigene0017038	dse:Dsec_GM23569	30.48	292	142	8	2860	3552	424	683	1e-19	101	GM23569 gene product from transcript GM23569-RA
Unigene0017038	der:Dere_GG12437	30.48	292	142	8	2860	3552	423	682	1e-19	101	GG12437 gene product from transcript GG12437-RA
Unigene0017038	dan:Dana_GF18767	30.84	308	143	11	2839	3552	404	679	1e-19	101	GF18767 gene product from transcript GF18767-RA
Unigene0017038	dsi:Dsim_GD18385	30.82	292	141	8	2860	3552	423	682	3e-19	100	GD18385 gene product from transcript GD18385-RA
Unigene0017038	dme:Dmel_CG4393	30.24	291	143	9	2860	3552	423	680	3e-19	100	CG4393 gene product from transcript CG4393-RB
Unigene0017038	dgr:Dgri_GH20822	29.84	305	147	10	2839	3552	408	682	5e-19	99.4	GH20822 gene product from transcript GH20822-RA
Unigene0017038	dvi:Dvir_GJ23129	29.64	307	147	10	2839	3552	403	677	2e-18	97.8	GJ23129 gene product from transcript GJ23129-RA
Unigene0017038	dmo:Dmoj_GI10712	32.38	244	128	7	2932	3552	456	691	3e-18	97.1	GI10712 gene product from transcript GI10712-RA
Unigene0017038	dpe:Dper_GL13852	31.03	261	126	8	2932	3552	452	681	6e-18	95.9	GL13852 gene product from transcript GL13852-RA
Unigene0017038	dpo:Dpse_GA26825	31.03	261	126	8	2932	3552	452	681	6e-18	95.9	GA26825 gene product from transcript GA26825-RA
Unigene0017038	dwi:Dwil_GK13161	37.69	130	81	3	3163	3552	599	698	1e-14	84.7	GK13161 gene product from transcript GK13161-RA
Unigene0017038	mcc:701581	22.5	569	436	7	1183	2874	618	1152	7e-11	72.4	DSPP; similar to Dentin sialophosphoprotein precursor (Dentin matrix protein 3) (DMP-3)
Unigene0017038	dgr:Dgri_GH16383	23.38	385	251	8	1990	3012	64	440	1e-08	65.1	GH16383 gene product from transcript GH16383-RA
Unigene0017038	dmo:Dmoj_GI11576	21.22	476	358	10	2134	3510	62	527	4e-08	63.2	GI11576 gene product from transcript GI11576-RA
Unigene0017038	cfa:487849	27.03	296	216	6	2029	2916	577	852	4e-08	63.2	DSPP; dentin sialophosphoprotein
Unigene0017039	tca:663468	41.7	271	126	9	2836	3552	472	728	2e-41	173	similar to CG4393-PA
Unigene0017039	ame:408887	41.37	307	116	11	2827	3555	461	746	1e-38	164	ankyrin repeat and SAM domain-containing protein 1A-like
Unigene0017039	nvi:100119039	37.72	334	155	13	2713	3555	310	623	2e-34	150	NV17078; similar to IP14385p
Unigene0017039	api:100161242	34.83	267	147	7	2836	3555	362	589	4e-23	112	similar to GA18153-PA
Unigene0017039	dya:Dyak_GE23960	30.48	292	142	8	2860	3552	423	682	9e-20	101	GE23960 gene product from transcript GE23960-RA
Unigene0017039	dse:Dsec_GM23569	30.48	292	142	8	2860	3552	424	683	9e-20	101	GM23569 gene product from transcript GM23569-RA
Unigene0017039	der:Dere_GG12437	30.48	292	142	8	2860	3552	423	682	1e-19	101	GG12437 gene product from transcript GG12437-RA
Unigene0017039	dan:Dana_GF18767	30.84	308	143	11	2839	3552	404	679	1e-19	101	GF18767 gene product from transcript GF18767-RA
Unigene0017039	dsi:Dsim_GD18385	30.82	292	141	8	2860	3552	423	682	3e-19	100	GD18385 gene product from transcript GD18385-RA
Unigene0017039	dme:Dmel_CG4393	30.24	291	143	9	2860	3552	423	680	3e-19	100	CG4393 gene product from transcript CG4393-RB
Unigene0017039	dgr:Dgri_GH20822	29.84	305	147	10	2839	3552	408	682	5e-19	99.4	GH20822 gene product from transcript GH20822-RA
Unigene0017039	dvi:Dvir_GJ23129	29.64	307	147	10	2839	3552	403	677	1e-18	97.8	GJ23129 gene product from transcript GJ23129-RA
Unigene0017039	dmo:Dmoj_GI10712	32.38	244	128	7	2932	3552	456	691	2e-18	97.1	GI10712 gene product from transcript GI10712-RA
Unigene0017039	dpe:Dper_GL13852	31.03	261	126	8	2932	3552	452	681	5e-18	95.9	GL13852 gene product from transcript GL13852-RA
Unigene0017039	dpo:Dpse_GA26825	31.03	261	126	8	2932	3552	452	681	5e-18	95.9	GA26825 gene product from transcript GA26825-RA
Unigene0017039	dwi:Dwil_GK13161	37.69	130	81	3	3163	3552	599	698	1e-14	84.7	GK13161 gene product from transcript GK13161-RA
Unigene0017039	mcc:701581	22.5	569	436	7	1183	2874	618	1152	6e-11	72.4	DSPP; similar to Dentin sialophosphoprotein precursor (Dentin matrix protein 3) (DMP-3)
Unigene0017039	dgr:Dgri_GH16383	23.38	385	251	8	1990	3012	64	440	9e-09	65.1	GH16383 gene product from transcript GH16383-RA
Unigene0017039	dmo:Dmoj_GI11576	21.22	476	358	10	2134	3510	62	527	4e-08	63.2	GI11576 gene product from transcript GI11576-RA
Unigene0017039	cfa:487849	27.03	296	216	6	2029	2916	577	852	4e-08	63.2	DSPP; dentin sialophosphoprotein
Unigene0017040	tca:663468	41.7	271	126	9	4518	5234	472	728	3e-41	173	similar to CG4393-PA
Unigene0017040	ame:408887	41.37	307	116	11	4509	5237	461	746	2e-38	164	ankyrin repeat and SAM domain-containing protein 1A-like
Unigene0017040	nvi:100119039	37.72	334	155	13	4395	5237	310	623	3e-34	150	NV17078; similar to IP14385p
Unigene0017040	api:100161242	34.83	267	147	7	4518	5237	362	589	6e-23	112	similar to GA18153-PA
Unigene0017040	dya:Dyak_GE23960	30.48	292	142	8	4542	5234	423	682	1e-19	101	GE23960 gene product from transcript GE23960-RA
Unigene0017040	dse:Dsec_GM23569	30.48	292	142	8	4542	5234	424	683	1e-19	101	GM23569 gene product from transcript GM23569-RA
Unigene0017040	der:Dere_GG12437	30.48	292	142	8	4542	5234	423	682	2e-19	101	GG12437 gene product from transcript GG12437-RA
Unigene0017040	dan:Dana_GF18767	30.84	308	143	11	4521	5234	404	679	2e-19	101	GF18767 gene product from transcript GF18767-RA
Unigene0017040	dsi:Dsim_GD18385	30.82	292	141	8	4542	5234	423	682	4e-19	100	GD18385 gene product from transcript GD18385-RA
Unigene0017040	dme:Dmel_CG4393	30.24	291	143	9	4542	5234	423	680	4e-19	100	CG4393 gene product from transcript CG4393-RB
Unigene0017040	dgr:Dgri_GH20822	29.84	305	147	10	4521	5234	408	682	7e-19	99.4	GH20822 gene product from transcript GH20822-RA
Unigene0017040	dvi:Dvir_GJ23129	29.64	307	147	10	4521	5234	403	677	2e-18	97.8	GJ23129 gene product from transcript GJ23129-RA
Unigene0017040	dmo:Dmoj_GI10712	32.38	244	128	7	4614	5234	456	691	3e-18	97.1	GI10712 gene product from transcript GI10712-RA
Unigene0017040	dpe:Dper_GL13852	31.03	261	126	8	4614	5234	452	681	7e-18	95.9	GL13852 gene product from transcript GL13852-RA
Unigene0017040	dpo:Dpse_GA26825	31.03	261	126	8	4614	5234	452	681	7e-18	95.9	GA26825 gene product from transcript GA26825-RA
Unigene0017040	dwi:Dwil_GK13161	37.69	130	81	3	4845	5234	599	698	2e-14	84.7	GK13161 gene product from transcript GK13161-RA
Unigene0017040	mcc:701581	22.5	569	436	7	2865	4556	618	1152	9e-11	72.4	DSPP; similar to Dentin sialophosphoprotein precursor (Dentin matrix protein 3) (DMP-3)
Unigene0017040	dgr:Dgri_GH16383	23.38	385	251	8	3672	4694	64	440	1e-08	65.1	GH16383 gene product from transcript GH16383-RA
Unigene0017040	dmo:Dmoj_GI11576	21.22	476	358	10	3816	5192	62	527	5e-08	63.2	GI11576 gene product from transcript GI11576-RA
Unigene0017040	cfa:487849	27.03	296	216	6	3711	4598	577	852	5e-08	63.2	DSPP; dentin sialophosphoprotein
Unigene0017041	tca:664073	40.42	2041	932	67	5504	234	200	2111	0	1141	similar to CG33555-PC, isoform C
Unigene0017041	ame:408337	38.35	1919	698	70	4529	228	596	2465	0	904	btsz; bitesize
Unigene0017041	dwi:Dwil_GK13835	36.63	1848	757	56	4535	234	640	2423	0	843	GK13835 gene product from transcript GK13835-RA
Unigene0017041	dan:Dana_GF18128	38.49	1616	615	44	3944	234	918	2496	0	842	GF18128 gene product from transcript GF18128-RA
Unigene0017041	dya:Dyak_GE26427	35.96	1941	792	62	4703	234	788	2687	0	833	GE26427 gene product from transcript GE26427-RA
Unigene0017041	dpo:Dpse_GA26691	40.32	1565	555	51	3791	234	2238	3777	0	832	GA26691 gene product from transcript GA26691-RA
Unigene0017041	nvi:100123872	40.55	1497	483	43	3497	228	1038	2529	0	832	NV14150; similar to bitesize
Unigene0017041	der:Dere_GG21056	38	1666	636	51	4040	234	1064	2697	0	829	GG21056 gene product from transcript GG21056-RA
Unigene0017041	api:100160321	42.57	1414	645	51	3974	234	404	1669	0	827	similar to bitesize
Unigene0017041	dvi:Dvir_GJ22970	36.95	1724	667	52	4145	234	1032	2712	0	822	GJ22970 gene product from transcript GJ22970-RA
Unigene0017041	dmo:Dmoj_GI10617	40.4	1468	505	41	3527	234	90	1544	0	822	GI10617 gene product from transcript GI10617-RA
Unigene0017041	dse:Dsec_GM25825	39.49	1542	560	46	3740	234	1121	2638	0	820	GM25825 gene product from transcript GM25825-RA
Unigene0017041	dsi:Dsim_GD20399	40.69	1450	498	43	3497	234	30	1459	0	819	GD20399 gene product from transcript GD20399-RA
Unigene0017041	cqu:CpipJ_CPIJ001093	36.26	1437	596	54	4727	1377	562	1968	1e-168	596	bitesize
Unigene0017041	dgr:Dgri_GH14085	34.71	1115	414	35	3809	1407	1301	2402	1e-120	437	GH14085 gene product from transcript GH14085-RA
Unigene0017041	aag:AaeL_AAEL003283	55.91	381	134	2	1268	228	93	471	8e-116	421	bitesize isoform
Unigene0017041	aga:AgaP_AGAP005288	53.94	393	135	2	1268	228	993	1383	3e-114	416	AGAP005288-PB
Unigene0017041	dme:Dmel_CG33555	55.76	382	134	3	1274	234	945	1324	5e-113	412	btsz; bitesize
Unigene0017041	cqu:CpipJ_CPIJ001094	52.39	397	139	2	1268	228	340	734	7e-113	411	bitesize
Unigene0017041	dpe:Dper_GL23667	57.22	367	122	3	1229	234	3071	3435	1e-112	410	GL23667 gene product from transcript GL23667-RA
Unigene0017042	ame:412634	29.14	1764	1158	54	205	5220	34	1608	4e-174	615	restin homolog
Unigene0017042	tca:655385	30.11	1644	1104	40	4	4800	19	1457	4e-173	611	similar to restin
Unigene0017042	dwi:Dwil_GK24176	28.4	1877	1173	54	103	5220	152	1944	6e-172	607	GK24176 gene product from transcript GK24176-RA; K10421 CAP-Gly domain-containing linker protein 1
Unigene0017042	dan:Dana_GF14794	29.19	1792	1155	53	187	5220	153	1790	6e-171	604	GF14794 gene product from transcript GF14794-RA; K10421 CAP-Gly domain-containing linker protein 1
Unigene0017042	der:Dere_GG21085	29.6	1797	1170	59	115	5220	137	1744	4e-168	595	GG21085 gene product from transcript GG21085-RA; K10421 CAP-Gly domain-containing linker protein 1
Unigene0017042	dya:Dyak_GE12790	29.15	1767	1163	54	187	5220	154	1749	1e-166	590	GE12790 gene product from transcript GE12790-RA; K10421 CAP-Gly domain-containing linker protein 1
Unigene0017042	aga:AgaP_AGAP009210	28.22	1729	1181	44	214	5220	115	1710	5e-166	588	AGAP009210-PA; K10421 CAP-Gly domain-containing linker protein 1
Unigene0017042	dgr:Dgri_GH11701	27.33	1811	1183	51	187	5220	162	1857	1e-157	560	GH11701 gene product from transcript GH11701-RA; K10421 CAP-Gly domain-containing linker protein 1
Unigene0017042	dpe:Dper_GL19363	27.79	1792	1231	51	34	5220	138	1747	2e-154	549	GL19363 gene product from transcript GL19363-RA; K10421 CAP-Gly domain-containing linker protein 1
Unigene0017042	dvi:Dvir_GJ16188	25.69	1896	1191	54	187	5220	154	1916	7e-138	494	GJ16188 gene product from transcript GJ16188-RA; K10421 CAP-Gly domain-containing linker protein 1
Unigene0017042	dse:Dsec_GM17234	28.02	1467	950	41	187	4269	154	1505	9e-130	467	GM17234 gene product from transcript GM17234-RA; K10421 CAP-Gly domain-containing linker protein 1
Unigene0017042	ecb:100058794	26.37	1714	1130	50	211	4956	44	1657	8e-129	464	CLIP1; CAP-GLY domain containing linker protein 1; K10421 CAP-Gly domain-containing linker protein 1
Unigene0017042	tgu:100219895	27.26	1416	933	42	238	4194	54	1352	5e-124	448	similar to CAP-GLY domain containing linker protein 1; K10421 CAP-Gly domain-containing linker protein 1
Unigene0017042	ssc:100153677	28.27	1397	899	44	211	4092	43	1337	2e-122	442	CLIP1; CAP-GLY domain containing linker protein 1; K10421 CAP-Gly domain-containing linker protein 1
Unigene0017042	gga:395784	27.3	1469	982	45	94	4242	12	1363	4e-122	442	CLIP1, RSN; CAP-GLY domain containing linker protein 1; K10421 CAP-Gly domain-containing linker protein 1
Unigene0017042	mdo:100016489	28.19	1394	915	37	238	4161	53	1351	4e-122	442	CLIP1; CAP-GLY domain containing linker protein 1; K10421 CAP-Gly domain-containing linker protein 1
Unigene0017042	mcc:702137	27.76	1423	926	41	211	4173	44	1377	1e-121	440	CLIP1, RSN; CAP-GLY domain containing linker protein 1; K10421 CAP-Gly domain-containing linker protein 1
Unigene0017042	hsa:6249	27.57	1422	929	40	211	4173	44	1366	3e-121	439	CLIP1, CLIP, CLIP-170, CLIP170, CYLN1, MGC131604, RSN; CAP-GLY domain containing linker protein 1; K10421 CAP-Gly domain-containing linker protein 1
Unigene0017042	bta:534624	27.39	1340	883	35	238	3987	53	1338	4e-121	439	CLIP1; CAP-GLY domain containing linker protein 1; K10421 CAP-Gly domain-containing linker protein 1
Unigene0017042	pon:100438774	27.83	1380	879	40	211	3999	44	1372	8e-121	437	CLIP1; CAP-GLY domain containing linker protein 1; K10421 CAP-Gly domain-containing linker protein 1
Unigene0017043	tca:655385	57.18	355	143	9	151	1188	8	325	1e-100	369	similar to restin
Unigene0017043	ame:727159	58.47	313	123	7	268	1185	20	315	3e-92	341	restin homolog
Unigene0017043	ame:412634	58.97	273	105	6	388	1185	34	292	1e-81	306	restin homolog
Unigene0017043	nvi:100122523	58.48	277	107	6	391	1197	35	288	1e-78	296	NV11205; similar to GA18599-PA
Unigene0017043	dvi:Dvir_GJ16188	53.63	289	133	7	370	1233	154	408	3e-71	271	GJ16188 gene product from transcript GJ16188-RA; K10421 CAP-Gly domain-containing linker protein 1
Unigene0017043	dmo:Dmoj_GI16038	54.33	289	131	8	370	1233	135	389	6e-71	270	GI16038 gene product from transcript GI16038-RA; K10421 CAP-Gly domain-containing linker protein 1
Unigene0017043	dgr:Dgri_GH11701	53.63	289	133	7	370	1233	162	416	9e-70	266	GH11701 gene product from transcript GH11701-RA; K10421 CAP-Gly domain-containing linker protein 1
Unigene0017043	dpe:Dper_GL19363	43	407	230	11	19	1233	81	433	2e-69	266	GL19363 gene product from transcript GL19363-RA; K10421 CAP-Gly domain-containing linker protein 1
Unigene0017043	cqu:CpipJ_CPIJ005306	48.08	339	158	9	193	1155	1	312	3e-69	265	restin
Unigene0017043	dpo:Dpse_GA25935	46.28	363	193	10	151	1233	117	434	6e-69	264	GA25935 gene product from transcript GA25935-RA
Unigene0017043	dwi:Dwil_GK24176	49.69	318	158	9	286	1233	152	431	1e-68	263	GK24176 gene product from transcript GK24176-RA; K10421 CAP-Gly domain-containing linker protein 1
Unigene0017043	dya:Dyak_GE12790	51.03	290	140	7	370	1233	154	410	5e-68	261	GE12790 gene product from transcript GE12790-RA; K10421 CAP-Gly domain-containing linker protein 1
Unigene0017043	der:Dere_GG21085	48.73	314	159	8	298	1233	137	410	6e-68	260	GG21085 gene product from transcript GG21085-RA; K10421 CAP-Gly domain-containing linker protein 1
Unigene0017043	dan:Dana_GF14794	52.07	290	137	8	370	1233	153	408	5e-67	257	GF14794 gene product from transcript GF14794-RA; K10421 CAP-Gly domain-containing linker protein 1
Unigene0017043	aag:AaeL_AAEL015374	50.87	289	140	5	409	1269	10	278	7e-67	257	restin (cytoplasmic linker protein-170) (clip-170)
Unigene0017043	dsi:Dsim_GD24107	47.6	313	163	6	298	1233	117	396	9e-67	256	GD24107 gene product from transcript GD24107-RA; K10421 CAP-Gly domain-containing linker protein 1
Unigene0017043	dse:Dsec_GM17234	50.34	290	142	7	370	1233	154	410	2e-66	255	GM17234 gene product from transcript GM17234-RA; K10421 CAP-Gly domain-containing linker protein 1
Unigene0017043	aag:AaeL_AAEL013698	50.88	283	139	6	412	1260	1	253	1e-65	253	restin (cytoplasmic linker protein-170) (clip-170)
Unigene0017043	dme:Dmel_CG5020	49.48	289	145	6	370	1233	9	264	9e-65	250	CLIP-190; Cytoplasmic linker protein 190
Unigene0017043	aga:AgaP_AGAP009210	49.15	293	144	6	397	1260	115	386	1e-64	249	AGAP009210-PA; K10421 CAP-Gly domain-containing linker protein 1
Unigene0017044	nvi:100120598	37.82	505	312	4	59	1567	8	497	2e-95	352	CYP6AS30, NV12197; cytochrome P450 6AS30
Unigene0017044	nvi:100114023	36.29	507	307	5	89	1561	23	514	1e-94	348	CYP6BC2, NV16224; cytochrome P450 6BC2
Unigene0017044	ame:409677	35.31	507	326	4	59	1573	7	498	2e-93	345	Cyp6as5; cytochrome P450 6AS5; K07424 cytochrome P450, family 3, subfamily A [EC:1.14.14.1]
Unigene0017044	api:100162594	33.27	517	337	7	53	1579	34	539	1e-90	335	similar to cytochrome P450 CYP6AY1 protein
Unigene0017044	nvi:100379092	34.91	507	328	5	59	1573	8	498	1e-90	335	CYP6AS33; cytochrome P450 6AS33
Unigene0017044	cqu:CpipJ_CPIJ010858	35.06	502	322	7	83	1576	12	505	2e-90	335	cytochrome P450 6a22
Unigene0017044	tca:663610	35.25	505	323	5	77	1579	14	514	1e-89	332	CYP6BS1; cytochrome P450 6BS1
Unigene0017044	ame:725159	35.15	515	332	4	44	1582	1	499	1e-88	329	CYP6AS10; cytochrome P450 6AS10
Unigene0017044	ame:551028	34.92	504	326	5	59	1564	6	493	2e-88	328	CYP6AS13; cytochrome P450 6AS13; K15002 cytochrome P450, family 6 [EC:1.14.-.-]
Unigene0017044	aag:AaeL_AAEL009121	36.01	511	323	10	44	1564	1	495	2e-88	328	cytochrome P450
Unigene0017044	ame:412936	38.53	462	282	6	218	1597	11	456	4e-87	324	CYP6AS7; cytochrome P450 6AS7
Unigene0017044	aga:AgaP_AGAP002866	35.57	506	323	5	56	1564	6	504	5e-87	323	AGAP002866-PA; K15002 cytochrome P450, family 6 [EC:1.14.-.-]
Unigene0017044	cqu:CpipJ_CPIJ005955	35.15	515	322	8	56	1564	6	509	7e-87	323	cytochrome P450 11A1, mitochondrial
Unigene0017044	tca:658976	34.46	505	327	6	59	1561	11	502	1e-86	322	Cyp6bk4; cytochrome P450 CYP6BK4
Unigene0017044	cqu:CpipJ_CPIJ015223	33.2	506	332	8	83	1582	11	508	1e-86	322	cytochrome P450 6a22
Unigene0017044	nvi:100117415	35.11	507	327	4	53	1567	6	497	3e-86	321	CYP6AS31, NV17463; cytochrome P450 6AS31
Unigene0017044	ame:551197	34.43	517	336	7	41	1582	3	501	4e-86	320	CYP6AS15; cytochrome P450 6AS15
Unigene0017044	ame:411615	33.53	507	335	4	59	1573	6	497	6e-86	320	CYP6AS2; cytochrome P450 6AS2
Unigene0017044	aag:AaeL_AAEL009127	33.66	511	336	7	41	1564	1	495	7e-86	320	cytochrome P450
Unigene0017044	aga:AgaP_AGAP008208	34.65	508	328	7	53	1564	3	498	7e-86	320	AGAP008208-PA
Unigene0017045	nvi:100114023	36.12	515	314	4	33	1532	17	516	3e-94	347	CYP6BC2, NV16224; cytochrome P450 6BC2
Unigene0017045	nvi:100120598	37.62	505	313	4	21	1529	8	496	2e-92	341	CYP6AS30, NV12197; cytochrome P450 6AS30
Unigene0017045	ame:409677	36.04	505	322	4	21	1532	7	496	6e-91	337	Cyp6as5; cytochrome P450 6AS5; K07424 cytochrome P450, family 3, subfamily A [EC:1.14.14.1]
Unigene0017045	api:100162594	35.33	518	328	8	12	1544	41	539	7e-91	336	similar to cytochrome P450 CYP6AY1 protein
Unigene0017045	aag:AaeL_AAEL009121	35.7	507	324	9	18	1532	4	496	3e-88	328	cytochrome P450
Unigene0017045	ame:551028	34.06	502	329	5	33	1532	10	494	1e-87	325	CYP6AS13; cytochrome P450 6AS13; K15002 cytochrome P450, family 6 [EC:1.14.-.-]
Unigene0017045	nvi:100379092	35.05	505	327	5	21	1532	8	496	7e-87	323	CYP6AS33; cytochrome P450 6AS33
Unigene0017045	tca:663610	34.33	504	328	4	42	1544	15	514	9e-87	323	CYP6BS1; cytochrome P450 6BS1
Unigene0017045	tca:664473	34.17	518	331	8	9	1532	4	516	2e-86	321	CYP6BQ6; cytochrome P450 6BQ6
Unigene0017045	tca:658467	34.54	498	323	6	42	1526	18	492	3e-86	321	CYP6BK10; cytochrome P450 6BK10
Unigene0017045	cqu:CpipJ_CPIJ011129	37.67	507	314	10	18	1532	2	492	6e-86	320	cytochrome P450 6a22
Unigene0017045	aag:AaeL_AAEL009127	33.6	500	330	6	39	1532	13	496	7e-86	320	cytochrome P450
Unigene0017045	aag:AaeL_AAEL014684	33.46	511	339	5	15	1544	2	505	1e-84	316	cytochrome P450 ; K15002 cytochrome P450, family 6 [EC:1.14.-.-]
Unigene0017045	ame:411615	32.87	505	338	3	21	1532	6	495	1e-84	315	CYP6AS2; cytochrome P450 6AS2
Unigene0017045	aag:AaeL_AAEL009124	34.52	507	330	7	18	1532	1	490	1e-84	315	cytochrome P450 ; K15002 cytochrome P450, family 6 [EC:1.14.-.-]
Unigene0017045	ame:725159	34.38	509	333	3	21	1544	6	498	2e-84	315	CYP6AS10; cytochrome P450 6AS10
Unigene0017045	cqu:CpipJ_CPIJ005955	35.16	512	328	6	9	1532	3	510	2e-84	315	cytochrome P450 11A1, mitochondrial
Unigene0017045	ame:413083	32.87	505	338	3	21	1532	7	495	4e-84	314	CYP6AS8; cytochrome P450 6AS8
Unigene0017045	tca:659213	35.16	512	327	11	9	1529	9	496	5e-84	313	cytochrome P450-like protein
Unigene0017045	cqu:CpipJ_CPIJ015223	32.87	505	336	6	36	1541	8	506	9e-84	313	cytochrome P450 6a22
Unigene0017046	ame:408915	59.81	107	41	3	4680	4366	224	325	5e-22	109	protein couch potato-like
Unigene0017046	nvi:100121425	61.96	92	34	2	4680	4408	401	487	4e-20	103	NV13819; similar to Protein couch potato
Unigene0017046	dwi:Dwil_GK11234	39.07	151	42	3	4716	4414	260	410	3e-16	90.1	GK11234 gene product from transcript GK11234-RA
Unigene0017046	dgr:Dgri_GH15023	50	94	39	2	4680	4423	113	206	8e-13	79	GH15023 gene product from transcript GH15023-RA
Unigene0017046	dya:Dyak_GE25503	65.45	55	15	1	4716	4564	699	753	6e-11	72.8	GE25503 gene product from transcript GE25503-RA
Unigene0017046	der:Dere_GG22582	65.45	55	15	1	4716	4564	304	358	6e-11	72.8	GG22582 gene product from transcript GG22582-RA
Unigene0017046	bmy:Bm1_26795	44.55	101	55	2	4722	4423	265	360	7e-11	72.4	RNA binding protein
Unigene0017046	cbr:CBG03748	41.18	102	59	3	4722	4420	205	301	7e-09	65.9	Cbr-mec-8; C. briggsae CBR-MEC-8 protein
Unigene0017046	hmg:100208163	44.19	86	47	2	4677	4423	230	311	9e-09	65.5	similar to Protein couch potato
Unigene0017046	cel:F46A9.6	43.68	87	48	3	4677	4420	227	308	2e-07	61.2	mec-8; MEChanosensory abnormality family member (mec-8)
Unigene0017046	dvi:Dvir_GJ23264	75	40	6	1	4716	4609	234	273	4e-07	60.1	GJ23264 gene product from transcript GJ23264-RA
Unigene0017046	dpo:Dpse_GA27561	73.17	41	7	1	4716	4606	45	85	4e-07	60.1	GA27561 gene product from transcript GA27561-RA
Unigene0017046	dpe:Dper_GL12580	72.5	40	7	1	4716	4609	77	116	1e-06	58.5	GL12580 gene product from transcript GL12580-RA
Unigene0017047	tca:663035	52.5	80	38	1	106	345	717	795	4e-17	93.2	similar to CG7479-PA; K01869 leucyl-tRNA synthetase [EC:6.1.1.4]
Unigene0017047	nvi:100122168	55.41	74	33	1	124	345	819	891	7e-15	85.5	NV13007; similar to leucyl-tRNA synthetase; K01869 leucyl-tRNA synthetase [EC:6.1.1.4]
Unigene0017047	aag:AaeL_AAEL007130	46.75	77	41	0	115	345	721	797	5e-14	82.8	leucyl-tRNA synthetase ; K01869 leucyl-tRNA synthetase [EC:6.1.1.4]
Unigene0017047	dya:Dyak_GE21469	46.25	80	43	0	106	345	709	788	1e-13	81.6	GE21469 gene product from transcript GE21469-RA; K01869 leucyl-tRNA synthetase [EC:6.1.1.4]
Unigene0017047	der:Dere_GG15248	46.25	80	43	0	106	345	709	788	2e-13	80.5	GG15248 gene product from transcript GG15248-RA; K01869 leucyl-tRNA synthetase [EC:6.1.1.4]
Unigene0017047	cqu:CpipJ_CPIJ007951	45	80	44	0	106	345	712	791	3e-13	80.1	leucyl-tRNA synthetase; K01869 leucyl-tRNA synthetase [EC:6.1.1.4]
Unigene0017047	ame:552532	42.42	99	56	2	52	345	700	797	7e-13	79	probable leucyl-tRNA synthetase, mitochondrial-like; K01869 leucyl-tRNA synthetase [EC:6.1.1.4]
Unigene0017047	dsi:Dsim_GD13863	45	80	44	0	106	345	709	788	7e-13	79	GD13863 gene product from transcript GD13863-RA; K01869 leucyl-tRNA synthetase [EC:6.1.1.4]
Unigene0017047	dse:Dsec_GM14681	45	80	44	0	106	345	709	788	7e-13	79	GM14681 gene product from transcript GM14681-RA; K01869 leucyl-tRNA synthetase [EC:6.1.1.4]
Unigene0017047	dme:Dmel_CG7479	45	80	44	0	106	345	709	788	7e-13	79	Aats-leu; Leucyl-tRNA synthetase (EC:6.1.1.4); K01869 leucyl-tRNA synthetase [EC:6.1.1.4]
Unigene0017047	dan:Dana_GF25092	43.75	80	45	0	106	345	709	788	1e-12	78.2	GF25092 gene product from transcript GF25092-RA; K01869 leucyl-tRNA synthetase [EC:6.1.1.4]
Unigene0017047	dpe:Dper_GL17916	43.75	80	45	0	106	345	711	790	3e-12	77	GL17916 gene product from transcript GL17916-RA; K01869 leucyl-tRNA synthetase [EC:6.1.1.4]
Unigene0017047	dpo:Dpse_GA20381	43.75	80	45	0	106	345	711	790	3e-12	77	GA20381 gene product from transcript GA20381-RA; K01869 leucyl-tRNA synthetase [EC:6.1.1.4]
Unigene0017047	dgr:Dgri_GH15697	42.5	80	46	0	106	345	709	788	1e-11	74.7	GH15697 gene product from transcript GH15697-RA; K01869 leucyl-tRNA synthetase [EC:6.1.1.4]
Unigene0017047	dvi:Dvir_GJ15519	41.25	80	47	0	106	345	709	788	2e-11	74.3	GJ15519 gene product from transcript GJ15519-RA; K01869 leucyl-tRNA synthetase [EC:6.1.1.4]
Unigene0017047	aga:AgaP_AGAP000695	34.62	156	91	5	3623	3189	12	159	4e-11	73.2	AGAP000695-PA
Unigene0017047	dmo:Dmoj_GI12751	41.25	80	47	0	106	345	710	789	4e-11	73.2	GI12751 gene product from transcript GI12751-RA; K01869 leucyl-tRNA synthetase [EC:6.1.1.4]
Unigene0017047	dwi:Dwil_GK16600	41.25	80	47	1	106	345	710	788	2e-10	70.5	GK16600 gene product from transcript GK16600-RA; K01869 leucyl-tRNA synthetase [EC:6.1.1.4]
Unigene0017047	mmu:102436	46.97	66	35	1	121	318	769	831	1e-09	68.2	Lars2, AI035546, Kiaa0028, LEURS; leucyl-tRNA synthetase, mitochondrial (EC:6.1.1.4); K01869 leucyl-tRNA synthetase [EC:6.1.1.4]
Unigene0017047	rno:363172	48.39	62	32	1	133	318	585	643	2e-09	67.4	Lars2; leucyl-tRNA synthetase 2, mitochondrial (EC:6.1.1.4); K01869 leucyl-tRNA synthetase [EC:6.1.1.4]
Unigene0017048	tca:663035	52.5	80	38	1	106	345	717	795	4e-17	93.2	similar to CG7479-PA; K01869 leucyl-tRNA synthetase [EC:6.1.1.4]
Unigene0017048	nvi:100122168	55.41	74	33	1	124	345	819	891	7e-15	85.5	NV13007; similar to leucyl-tRNA synthetase; K01869 leucyl-tRNA synthetase [EC:6.1.1.4]
Unigene0017048	aag:AaeL_AAEL007130	46.75	77	41	0	115	345	721	797	5e-14	82.8	leucyl-tRNA synthetase ; K01869 leucyl-tRNA synthetase [EC:6.1.1.4]
Unigene0017048	dya:Dyak_GE21469	46.25	80	43	0	106	345	709	788	1e-13	81.6	GE21469 gene product from transcript GE21469-RA; K01869 leucyl-tRNA synthetase [EC:6.1.1.4]
Unigene0017048	der:Dere_GG15248	46.25	80	43	0	106	345	709	788	2e-13	80.5	GG15248 gene product from transcript GG15248-RA; K01869 leucyl-tRNA synthetase [EC:6.1.1.4]
Unigene0017048	cqu:CpipJ_CPIJ007951	45	80	44	0	106	345	712	791	3e-13	80.1	leucyl-tRNA synthetase; K01869 leucyl-tRNA synthetase [EC:6.1.1.4]
Unigene0017048	ame:552532	42.42	99	56	2	52	345	700	797	7e-13	79	probable leucyl-tRNA synthetase, mitochondrial-like; K01869 leucyl-tRNA synthetase [EC:6.1.1.4]
Unigene0017048	dsi:Dsim_GD13863	45	80	44	0	106	345	709	788	7e-13	79	GD13863 gene product from transcript GD13863-RA; K01869 leucyl-tRNA synthetase [EC:6.1.1.4]
Unigene0017048	dse:Dsec_GM14681	45	80	44	0	106	345	709	788	7e-13	79	GM14681 gene product from transcript GM14681-RA; K01869 leucyl-tRNA synthetase [EC:6.1.1.4]
Unigene0017048	dme:Dmel_CG7479	45	80	44	0	106	345	709	788	7e-13	79	Aats-leu; Leucyl-tRNA synthetase (EC:6.1.1.4); K01869 leucyl-tRNA synthetase [EC:6.1.1.4]
Unigene0017048	dan:Dana_GF25092	43.75	80	45	0	106	345	709	788	1e-12	78.2	GF25092 gene product from transcript GF25092-RA; K01869 leucyl-tRNA synthetase [EC:6.1.1.4]
Unigene0017048	dpe:Dper_GL17916	43.75	80	45	0	106	345	711	790	3e-12	77	GL17916 gene product from transcript GL17916-RA; K01869 leucyl-tRNA synthetase [EC:6.1.1.4]
Unigene0017048	dpo:Dpse_GA20381	43.75	80	45	0	106	345	711	790	3e-12	77	GA20381 gene product from transcript GA20381-RA; K01869 leucyl-tRNA synthetase [EC:6.1.1.4]
Unigene0017048	dgr:Dgri_GH15697	42.5	80	46	0	106	345	709	788	1e-11	74.7	GH15697 gene product from transcript GH15697-RA; K01869 leucyl-tRNA synthetase [EC:6.1.1.4]
Unigene0017048	dvi:Dvir_GJ15519	41.25	80	47	0	106	345	709	788	2e-11	74.3	GJ15519 gene product from transcript GJ15519-RA; K01869 leucyl-tRNA synthetase [EC:6.1.1.4]
Unigene0017048	aga:AgaP_AGAP000695	34.62	156	91	5	3623	3189	12	159	4e-11	73.2	AGAP000695-PA
Unigene0017048	dmo:Dmoj_GI12751	41.25	80	47	0	106	345	710	789	4e-11	73.2	GI12751 gene product from transcript GI12751-RA; K01869 leucyl-tRNA synthetase [EC:6.1.1.4]
Unigene0017048	dwi:Dwil_GK16600	41.25	80	47	1	106	345	710	788	2e-10	70.5	GK16600 gene product from transcript GK16600-RA; K01869 leucyl-tRNA synthetase [EC:6.1.1.4]
Unigene0017048	mmu:102436	46.97	66	35	1	121	318	769	831	1e-09	68.2	Lars2, AI035546, Kiaa0028, LEURS; leucyl-tRNA synthetase, mitochondrial (EC:6.1.1.4); K01869 leucyl-tRNA synthetase [EC:6.1.1.4]
Unigene0017048	rno:363172	48.39	62	32	1	133	318	585	643	2e-09	67.4	Lars2; leucyl-tRNA synthetase 2, mitochondrial (EC:6.1.1.4); K01869 leucyl-tRNA synthetase [EC:6.1.1.4]
Unigene0017050	tca:662012	64.5	307	109	0	145	1065	2	308	5e-118	427	similar to CG2663-PB, isoform B
Unigene0017050	ame:551761	61.44	306	118	0	148	1065	1	306	3e-111	404	alpha-tocopherol transfer protein-like
Unigene0017050	nvi:100122839	59.15	306	125	0	148	1065	1	306	4e-111	404	NV12549; similar to ENSANGP00000012173
Unigene0017050	api:100158845	59.09	308	122	1	154	1065	3	310	3e-105	384	similar to CRAL/TRIO domain-containing protein
Unigene0017050	cqu:CpipJ_CPIJ009578	57.19	306	129	1	154	1065	3	308	1e-102	376	CRAL/TRIO domain-containing protein
Unigene0017050	aga:AgaP_AGAP002559	56.54	306	131	1	154	1065	3	308	1e-101	372	AGAP002559-PA
Unigene0017050	aag:AaeL_AAEL005779	57.19	306	129	1	154	1065	22	327	1e-101	372	CRAL/TRIO domain-containing protein
Unigene0017050	tca:658874	57.57	304	129	0	154	1065	3	306	7e-101	370	similar to CRAL/TRIO domain-containing protein
Unigene0017050	dmo:Dmoj_GI23644	53.57	308	141	1	148	1065	1	308	6e-95	350	GI23644 gene product from transcript GI23644-RA
Unigene0017050	der:Dere_GG11035	53.25	308	142	1	148	1065	1	308	3e-94	348	GG11035 gene product from transcript GG11035-RA
Unigene0017050	dan:Dana_GF17713	52.92	308	143	1	148	1065	1	308	4e-94	347	GF17713 gene product from transcript GF17713-RA
Unigene0017050	dme:Dmel_CG2663	52.41	311	146	1	139	1065	5	315	5e-94	347	CG2663 gene product from transcript CG2663-RA
Unigene0017050	dvi:Dvir_GJ24720	53.42	307	141	1	151	1065	1	307	6e-94	347	GJ24720 gene product from transcript GJ24720-RA
Unigene0017050	dya:Dyak_GE25285	52.92	308	143	1	148	1065	1	308	8e-94	346	GE25285 gene product from transcript GE25285-RA
Unigene0017050	dsi:Dsim_GD19620	52.92	308	143	1	148	1065	1	308	1e-93	346	GD19620 gene product from transcript GD19620-RA
Unigene0017050	dse:Dsec_GM10638	52.92	308	143	1	148	1065	1	308	1e-93	346	GM10638 gene product from transcript GM10638-RA
Unigene0017050	dgr:Dgri_GH22617	52.6	308	144	1	148	1065	1	308	2e-93	345	GH22617 gene product from transcript GH22617-RA
Unigene0017050	dwi:Dwil_GK22841	54.58	295	132	1	187	1065	12	306	7e-93	343	GK22841 gene product from transcript GK22841-RA
Unigene0017050	dpe:Dper_GL22169	52.6	308	144	1	148	1065	1	308	2e-92	342	GL22169 gene product from transcript GL22169-RA
Unigene0017050	dpo:Dpse_GA15415	52.6	308	144	1	148	1065	1	308	2e-92	342	GA15415 gene product from transcript GA15415-RA
Unigene0017051	tca:662012	64.5	307	109	0	145	1065	2	308	5e-118	427	similar to CG2663-PB, isoform B
Unigene0017051	ame:551761	61.44	306	118	0	148	1065	1	306	3e-111	404	alpha-tocopherol transfer protein-like
Unigene0017051	nvi:100122839	59.15	306	125	0	148	1065	1	306	4e-111	404	NV12549; similar to ENSANGP00000012173
Unigene0017051	api:100158845	59.09	308	122	1	154	1065	3	310	3e-105	384	similar to CRAL/TRIO domain-containing protein
Unigene0017051	cqu:CpipJ_CPIJ009578	57.19	306	129	1	154	1065	3	308	1e-102	376	CRAL/TRIO domain-containing protein
Unigene0017051	aga:AgaP_AGAP002559	56.54	306	131	1	154	1065	3	308	1e-101	372	AGAP002559-PA
Unigene0017051	aag:AaeL_AAEL005779	57.19	306	129	1	154	1065	22	327	1e-101	372	CRAL/TRIO domain-containing protein
Unigene0017051	tca:658874	57.57	304	129	0	154	1065	3	306	7e-101	370	similar to CRAL/TRIO domain-containing protein
Unigene0017051	dmo:Dmoj_GI23644	53.57	308	141	1	148	1065	1	308	6e-95	350	GI23644 gene product from transcript GI23644-RA
Unigene0017051	der:Dere_GG11035	53.25	308	142	1	148	1065	1	308	3e-94	348	GG11035 gene product from transcript GG11035-RA
Unigene0017051	dan:Dana_GF17713	52.92	308	143	1	148	1065	1	308	4e-94	347	GF17713 gene product from transcript GF17713-RA
Unigene0017051	dme:Dmel_CG2663	52.41	311	146	1	139	1065	5	315	5e-94	347	CG2663 gene product from transcript CG2663-RA
Unigene0017051	dvi:Dvir_GJ24720	53.42	307	141	1	151	1065	1	307	7e-94	347	GJ24720 gene product from transcript GJ24720-RA
Unigene0017051	dya:Dyak_GE25285	52.92	308	143	1	148	1065	1	308	8e-94	346	GE25285 gene product from transcript GE25285-RA
Unigene0017051	dsi:Dsim_GD19620	52.92	308	143	1	148	1065	1	308	1e-93	346	GD19620 gene product from transcript GD19620-RA
Unigene0017051	dse:Dsec_GM10638	52.92	308	143	1	148	1065	1	308	1e-93	346	GM10638 gene product from transcript GM10638-RA
Unigene0017051	dgr:Dgri_GH22617	52.6	308	144	1	148	1065	1	308	2e-93	345	GH22617 gene product from transcript GH22617-RA
Unigene0017051	dwi:Dwil_GK22841	54.58	295	132	1	187	1065	12	306	7e-93	343	GK22841 gene product from transcript GK22841-RA
Unigene0017051	dpe:Dper_GL22169	52.6	308	144	1	148	1065	1	308	2e-92	342	GL22169 gene product from transcript GL22169-RA
Unigene0017051	dpo:Dpse_GA15415	52.6	308	144	1	148	1065	1	308	2e-92	342	GA15415 gene product from transcript GA15415-RA
Unigene0017052	tca:662012	64.5	307	109	0	145	1065	2	308	5e-118	427	similar to CG2663-PB, isoform B
Unigene0017052	ame:551761	61.44	306	118	0	148	1065	1	306	3e-111	404	alpha-tocopherol transfer protein-like
Unigene0017052	nvi:100122839	59.15	306	125	0	148	1065	1	306	4e-111	404	NV12549; similar to ENSANGP00000012173
Unigene0017052	api:100158845	59.09	308	122	1	154	1065	3	310	3e-105	384	similar to CRAL/TRIO domain-containing protein
Unigene0017052	cqu:CpipJ_CPIJ009578	57.19	306	129	1	154	1065	3	308	1e-102	376	CRAL/TRIO domain-containing protein
Unigene0017052	aga:AgaP_AGAP002559	56.54	306	131	1	154	1065	3	308	1e-101	372	AGAP002559-PA
Unigene0017052	aag:AaeL_AAEL005779	57.19	306	129	1	154	1065	22	327	1e-101	372	CRAL/TRIO domain-containing protein
Unigene0017052	tca:658874	57.57	304	129	0	154	1065	3	306	7e-101	370	similar to CRAL/TRIO domain-containing protein
Unigene0017052	dmo:Dmoj_GI23644	53.57	308	141	1	148	1065	1	308	6e-95	350	GI23644 gene product from transcript GI23644-RA
Unigene0017052	der:Dere_GG11035	53.25	308	142	1	148	1065	1	308	3e-94	348	GG11035 gene product from transcript GG11035-RA
Unigene0017052	dan:Dana_GF17713	52.92	308	143	1	148	1065	1	308	4e-94	347	GF17713 gene product from transcript GF17713-RA
Unigene0017052	dme:Dmel_CG2663	52.41	311	146	1	139	1065	5	315	5e-94	347	CG2663 gene product from transcript CG2663-RA
Unigene0017052	dvi:Dvir_GJ24720	53.42	307	141	1	151	1065	1	307	6e-94	347	GJ24720 gene product from transcript GJ24720-RA
Unigene0017052	dya:Dyak_GE25285	52.92	308	143	1	148	1065	1	308	8e-94	346	GE25285 gene product from transcript GE25285-RA
Unigene0017052	dsi:Dsim_GD19620	52.92	308	143	1	148	1065	1	308	1e-93	346	GD19620 gene product from transcript GD19620-RA
Unigene0017052	dse:Dsec_GM10638	52.92	308	143	1	148	1065	1	308	1e-93	346	GM10638 gene product from transcript GM10638-RA
Unigene0017052	dgr:Dgri_GH22617	52.6	308	144	1	148	1065	1	308	2e-93	345	GH22617 gene product from transcript GH22617-RA
Unigene0017052	dwi:Dwil_GK22841	54.58	295	132	1	187	1065	12	306	7e-93	343	GK22841 gene product from transcript GK22841-RA
Unigene0017052	dpe:Dper_GL22169	52.6	308	144	1	148	1065	1	308	2e-92	342	GL22169 gene product from transcript GL22169-RA
Unigene0017052	dpo:Dpse_GA15415	52.6	308	144	1	148	1065	1	308	2e-92	342	GA15415 gene product from transcript GA15415-RA
Unigene0017053	tca:661324	54.72	106	45	1	184	492	243	348	9e-29	130	similar to Serine protease easter precursor
Unigene0017053	nvi:100114471	58.1	105	41	1	187	492	280	384	5e-28	128	SP16, NV17949; serine protease 16
Unigene0017053	nvi:100114507	56.31	103	42	1	193	492	296	398	1e-26	123	SP18, NV17947; serine protease 18
Unigene0017053	tca:661375	51.43	105	48	1	187	492	280	384	3e-26	122	P136; serine protease P136
Unigene0017053	dgr:Dgri_GH14281	55.88	102	43	1	193	492	477	578	3e-26	122	GH14281 gene product from transcript GH14281-RA
Unigene0017053	cqu:CpipJ_CPIJ009625	52.94	102	46	1	193	492	274	375	1e-25	120	proclotting enzyme
Unigene0017053	dmo:Dmoj_GI24877	53.85	104	46	1	187	492	289	392	1e-25	120	GI24877 gene product from transcript GI24877-RA
Unigene0017053	ame:726256	52.83	106	47	1	184	492	297	402	5e-25	118	SP2, cSP2; serine protease 2
Unigene0017053	dvi:Dvir_GJ24520	56	100	42	1	193	486	776	875	5e-25	118	GJ24520 gene product from transcript GJ24520-RA
Unigene0017053	aag:AaeL_AAEL005064	54	100	44	1	193	486	269	368	2e-24	116	serine protease
Unigene0017053	dpe:Dper_GL12316	54.9	102	44	1	193	492	290	391	3e-24	115	GL12316 gene product from transcript GL12316-RA
Unigene0017053	dpo:Dpse_GA10711	54.9	102	44	1	193	492	290	391	3e-24	115	GA10711 gene product from transcript GA10711-RA
Unigene0017053	dmo:Dmoj_GI22780	49.52	105	51	1	184	492	308	412	7e-24	114	GI22780 gene product from transcript GI22780-RA
Unigene0017053	dya:Dyak_GE10382	50.98	102	48	1	193	492	299	400	7e-24	114	GE10382 gene product from transcript GE10382-RA
Unigene0017053	dvi:Dvir_GJ22783	50.49	103	49	1	184	486	297	399	9e-24	114	GJ22783 gene product from transcript GJ22783-RA
Unigene0017053	dgr:Dgri_GH17456	50	104	50	1	184	489	291	394	1e-23	114	GH17456 gene product from transcript GH17456-RA
Unigene0017053	dan:Dana_GF18202	52.94	102	46	1	193	492	292	393	1e-23	114	GF18202 gene product from transcript GF18202-RA
Unigene0017053	aga:AgaP_AGAP004148	52	100	46	1	193	486	301	400	2e-23	113	CLIPB5; CLIP-domain serine protease subfamily B (AGAP004148-PA)
Unigene0017053	dse:Dsec_GM26516	49.02	102	50	1	193	492	299	400	3e-23	112	GM26516 gene product from transcript GM26516-RA
Unigene0017053	der:Dere_GG11216	49.02	102	50	1	193	492	299	400	3e-23	112	GG11216 gene product from transcript GG11216-RA
Unigene0017054	tca:661375	46.92	373	185	8	249	1328	31	384	2e-90	336	P136; serine protease P136
Unigene0017054	dgr:Dgri_GH14281	45.8	369	190	8	252	1328	233	578	9e-83	310	GH14281 gene product from transcript GH14281-RA
Unigene0017054	dvi:Dvir_GJ24520	46.59	367	186	8	252	1322	532	875	7e-82	307	GJ24520 gene product from transcript GJ24520-RA
Unigene0017054	dmo:Dmoj_GI24877	46.63	371	186	9	252	1328	47	392	7e-82	307	GI24877 gene product from transcript GI24877-RA
Unigene0017054	aag:AaeL_AAEL005064	43.96	389	205	9	195	1322	11	368	4e-81	305	serine protease
Unigene0017054	cqu:CpipJ_CPIJ009625	41.71	398	219	9	174	1328	13	375	2e-80	303	proclotting enzyme
Unigene0017054	dya:Dyak_GE24296	46.17	366	188	7	252	1322	47	390	2e-79	299	GE24296 gene product from transcript GE24296-RA
Unigene0017054	aga:AgaP_AGAP004148	43.62	392	205	10	195	1322	43	400	3e-79	299	CLIPB5; CLIP-domain serine protease subfamily B (AGAP004148-PA)
Unigene0017054	dse:Dsec_GM24220	46.41	362	185	7	252	1310	57	396	3e-79	298	GM24220 gene product from transcript GM24220-RA
Unigene0017054	der:Dere_GG16913	46.13	362	186	7	252	1310	47	386	3e-79	298	GG16913 gene product from transcript GG16913-RA
Unigene0017054	dme:Dmel_CG4920	46.83	363	183	8	252	1310	47	386	1e-78	297	ea; easter (EC:3.4.-.- 3.4.21.-); K01362 [EC:3.4.21.-]
Unigene0017054	dwi:Dwil_GK11130	44.66	365	190	9	252	1310	47	386	1e-78	296	GK11130 gene product from transcript GK11130-RA
Unigene0017054	dpo:Dpse_GA18526	41.95	410	211	9	180	1328	7	395	2e-78	296	GA18526 gene product from transcript GA18526-RA; K01362 [EC:3.4.21.-]
Unigene0017054	dpe:Dper_GL23240	41.95	410	211	9	180	1328	7	395	2e-78	296	GL23240 gene product from transcript GL23240-RA
Unigene0017054	dsi:Dsim_GD19011	45.86	362	187	7	252	1310	47	386	5e-78	295	GD19011 gene product from transcript GD19011-RA
Unigene0017054	dan:Dana_GF23198	45.03	362	190	7	252	1310	47	386	1e-77	293	GF23198 gene product from transcript GF23198-RA
Unigene0017054	nvi:100114471	41.44	403	218	10	174	1328	7	384	9e-77	290	SP16, NV17949; serine protease 16
Unigene0017054	ame:726256	42.46	391	193	9	252	1328	37	402	1e-75	286	SP2, cSP2; serine protease 2
Unigene0017054	tca:661324	41.6	387	217	9	195	1328	2	348	4e-74	281	similar to Serine protease easter precursor
Unigene0017054	dme:Dmel_CG1102	41.78	383	203	9	237	1325	35	398	1e-72	277	MP1; Melanization Protease 1 (EC:3.4.21.-)
Unigene0017055	tca:661375	49.3	357	168	7	249	1280	31	384	2e-94	349	P136; serine protease P136
Unigene0017055	dmo:Dmoj_GI24877	48.73	355	170	8	252	1280	47	392	2e-85	319	GI24877 gene product from transcript GI24877-RA
Unigene0017055	dgr:Dgri_GH14281	47.59	353	175	7	252	1280	233	578	3e-85	318	GH14281 gene product from transcript GH14281-RA
Unigene0017055	dvi:Dvir_GJ24520	48.43	351	171	7	252	1274	532	875	3e-84	315	GJ24520 gene product from transcript GJ24520-RA
Unigene0017055	aag:AaeL_AAEL005064	45.84	373	189	8	195	1274	11	368	4e-84	315	serine protease
Unigene0017055	cqu:CpipJ_CPIJ009625	43.46	382	203	8	174	1280	13	375	2e-83	313	proclotting enzyme
Unigene0017055	aga:AgaP_AGAP004148	45.48	376	189	9	195	1274	43	400	3e-82	309	CLIPB5; CLIP-domain serine protease subfamily B (AGAP004148-PA)
Unigene0017055	dya:Dyak_GE24296	48	350	173	6	252	1274	47	390	7e-82	307	GE24296 gene product from transcript GE24296-RA
Unigene0017055	dse:Dsec_GM24220	48.27	346	170	6	252	1262	57	396	1e-81	306	GM24220 gene product from transcript GM24220-RA
Unigene0017055	der:Dere_GG16913	47.98	346	171	6	252	1262	47	386	1e-81	306	GG16913 gene product from transcript GG16913-RA
Unigene0017055	dpo:Dpse_GA18526	43.65	394	195	8	180	1280	7	395	3e-81	305	GA18526 gene product from transcript GA18526-RA; K01362 [EC:3.4.21.-]
Unigene0017055	dpe:Dper_GL23240	43.65	394	195	8	180	1280	7	395	4e-81	305	GL23240 gene product from transcript GL23240-RA
Unigene0017055	dme:Dmel_CG4920	48.7	347	168	7	252	1262	47	386	4e-81	305	ea; easter (EC:3.4.-.- 3.4.21.-); K01362 [EC:3.4.21.-]
Unigene0017055	dwi:Dwil_GK11130	46.42	349	175	8	252	1262	47	386	5e-81	305	GK11130 gene product from transcript GK11130-RA
Unigene0017055	nvi:100114471	43.41	387	201	9	174	1280	7	384	1e-80	303	SP16, NV17949; serine protease 16
Unigene0017055	dsi:Dsim_GD19011	47.69	346	172	6	252	1262	47	386	2e-80	303	GD19011 gene product from transcript GD19011-RA
Unigene0017055	dan:Dana_GF23198	46.82	346	175	6	252	1262	47	386	5e-80	301	GF23198 gene product from transcript GF23198-RA
Unigene0017055	ame:726256	44	375	178	8	252	1280	37	402	8e-78	294	SP2, cSP2; serine protease 2
Unigene0017055	tca:661324	43.13	371	202	8	195	1280	2	348	3e-76	289	similar to Serine protease easter precursor
Unigene0017055	dme:Dmel_CG1102	43.6	367	187	8	237	1277	35	398	8e-76	287	MP1; Melanization Protease 1 (EC:3.4.21.-)
Unigene0017056	spu:583203	26.86	484	344	16	465	1886	87	495	2e-44	176	hypothetical LOC583203; K10667 E3 ubiquitin-protein ligase RNF8 [EC:6.3.2.19]
Unigene0017056	ssc:100153408	26.22	534	386	17	252	1829	57	484	7e-34	147	Ring finger protein 8; K10667 E3 ubiquitin-protein ligase RNF8 [EC:6.3.2.19]
Unigene0017056	xla:380076	29.73	259	172	6	1089	1835	215	467	8e-33	134	rnf8-a, MGC53317, RNF8; ring finger protein 8 (EC:6.3.2.-); K10667 E3 ubiquitin-protein ligase RNF8 [EC:6.3.2.19]
Unigene0017056	bta:515933	25.33	533	391	17	252	1829	57	484	2e-32	142	RNF8, MGC137933; ring finger protein 8 (EC:6.3.2.-); K10667 E3 ubiquitin-protein ligase RNF8 [EC:6.3.2.19]
Unigene0017056	xla:431911	30.12	259	164	7	1110	1835	217	462	7e-32	133	rnf8-b, MGC83839, rnf8; ring finger protein 8 (EC:6.3.2.-); K10667 E3 ubiquitin-protein ligase RNF8 [EC:6.3.2.19]
Unigene0017056	mgp:100550839	32.11	246	163	4	1116	1841	214	454	8e-31	137	e3 ubiquitin-protein ligase RNF8-like
Unigene0017056	cfa:481775	28.34	314	219	5	933	1856	185	493	1e-30	137	FTSJD2, RNF8; FtsJ methyltransferase domain containing 2; K14589 cap-specific mRNA (nucleoside-2'-O-)-methyltransferase 1 [EC:2.1.1.57]
Unigene0017056	ptr:471998	31.06	264	178	4	1077	1856	315	573	2e-30	136	FTSJD2; FtsJ methyltransferase domain containing 2; K14589 cap-specific mRNA (nucleoside-2'-O-)-methyltransferase 1 [EC:2.1.1.57]
Unigene0017056	dre:404050	32.19	233	154	3	1137	1823	246	469	3e-30	135	MGC55936, Rnf8, fc66f09, wu:fc66f09, zgc:77313; zgc:55936 (EC:6.3.2.-); K10667 E3 ubiquitin-protein ligase RNF8 [EC:6.3.2.19]
Unigene0017056	mdo:100029458	30.74	244	161	3	1131	1838	238	480	3e-30	135	similar to KIAA0082; K14589 cap-specific mRNA (nucleoside-2'-O-)-methyltransferase 1 [EC:2.1.1.57]
Unigene0017056	gga:421435	31.95	241	160	4	1131	1841	252	481	4e-30	135	RNF8; ring finger protein 8; K10667 E3 ubiquitin-protein ligase RNF8 [EC:6.3.2.19]
Unigene0017056	ecb:100053995	31.8	283	178	7	1071	1874	208	487	1e-29	133	similar to Ring finger protein 8; K10667 E3 ubiquitin-protein ligase RNF8 [EC:6.3.2.19]
Unigene0017056	rno:361815	32.13	249	165	4	1095	1829	245	484	2e-29	133	Rnf8, MGC116114; ring finger protein 8 (EC:6.3.2.-); K10667 E3 ubiquitin-protein ligase RNF8 [EC:6.3.2.19]
Unigene0017056	mcc:100424611	31.37	255	171	4	1077	1829	234	483	2e-29	132	RNF8; ring finger protein 8; K10667 E3 ubiquitin-protein ligase RNF8 [EC:6.3.2.19]
Unigene0017056	hsa:9025	30.98	255	172	5	1077	1829	233	482	1e-28	130	RNF8, FLJ12013, KIAA0646; ring finger protein 8 (EC:6.3.2.-); K10667 E3 ubiquitin-protein ligase RNF8 [EC:6.3.2.19]
Unigene0017056	aml:100464514	31.45	248	166	5	1098	1829	249	484	2e-28	129	e3 ubiquitin-protein ligase RNF8-like; K10667 E3 ubiquitin-protein ligase RNF8 [EC:6.3.2.19]
Unigene0017056	xtr:100216121	29.82	218	151	3	1164	1811	81	260	2e-28	118	rnf8; ring finger protein 8
Unigene0017056	pon:100173982	30.63	271	187	6	1020	1829	244	483	3e-28	129	RNF8, DKFZp459F203; ring finger protein 8 (EC:6.3.2.-); K10667 E3 ubiquitin-protein ligase RNF8 [EC:6.3.2.19]
Unigene0017056	mmu:58230	30.45	266	181	3	1044	1829	225	485	4e-28	129	Rnf8, 3830404E21Rik, AIP37; ring finger protein 8 (EC:6.3.2.-); K10667 E3 ubiquitin-protein ligase RNF8 [EC:6.3.2.19]
Unigene0017056	oaa:100080354	28.47	295	195	6	1083	1919	225	489	6e-28	128	similar to Ring finger protein 8; K10667 E3 ubiquitin-protein ligase RNF8 [EC:6.3.2.19]
Unigene0017057	spu:583203	29.25	400	274	13	1828	656	163	495	4e-44	174	hypothetical LOC583203; K10667 E3 ubiquitin-protein ligase RNF8 [EC:6.3.2.19]
Unigene0017057	xla:380076	30.28	251	169	5	1453	719	215	459	1e-33	135	rnf8-a, MGC53317, RNF8; ring finger protein 8 (EC:6.3.2.-); K10667 E3 ubiquitin-protein ligase RNF8 [EC:6.3.2.19]
Unigene0017057	xla:431911	30.68	251	161	6	1432	719	217	454	1e-32	135	rnf8-b, MGC83839, rnf8; ring finger protein 8 (EC:6.3.2.-); K10667 E3 ubiquitin-protein ligase RNF8 [EC:6.3.2.19]
Unigene0017057	mgp:100550839	32.52	246	162	4	1426	701	214	454	1e-31	140	e3 ubiquitin-protein ligase RNF8-like
Unigene0017057	cfa:481775	28.66	314	218	5	1609	686	185	493	2e-31	139	FTSJD2, RNF8; FtsJ methyltransferase domain containing 2; K14589 cap-specific mRNA (nucleoside-2'-O-)-methyltransferase 1 [EC:2.1.1.57]
Unigene0017057	ptr:471998	31.44	264	177	4	1465	686	315	573	3e-31	138	FTSJD2; FtsJ methyltransferase domain containing 2; K14589 cap-specific mRNA (nucleoside-2'-O-)-methyltransferase 1 [EC:2.1.1.57]
Unigene0017057	dre:404050	32.62	233	153	3	1405	719	246	469	4e-31	138	MGC55936, Rnf8, fc66f09, wu:fc66f09, zgc:77313; zgc:55936 (EC:6.3.2.-); K10667 E3 ubiquitin-protein ligase RNF8 [EC:6.3.2.19]
Unigene0017057	mdo:100029458	31.15	244	160	3	1411	704	238	480	4e-31	138	similar to KIAA0082; K14589 cap-specific mRNA (nucleoside-2'-O-)-methyltransferase 1 [EC:2.1.1.57]
Unigene0017057	gga:421435	32.37	241	159	4	1411	701	252	481	5e-31	137	RNF8; ring finger protein 8; K10667 E3 ubiquitin-protein ligase RNF8 [EC:6.3.2.19]
Unigene0017057	rno:361815	32.53	249	164	4	1447	713	245	484	2e-30	135	Rnf8, MGC116114; ring finger protein 8 (EC:6.3.2.-); K10667 E3 ubiquitin-protein ligase RNF8 [EC:6.3.2.19]
Unigene0017057	ecb:100053995	31.05	277	183	5	1471	665	208	480	3e-30	135	similar to Ring finger protein 8; K10667 E3 ubiquitin-protein ligase RNF8 [EC:6.3.2.19]
Unigene0017057	mcc:100424611	31.76	255	170	4	1465	713	234	483	3e-30	135	RNF8; ring finger protein 8; K10667 E3 ubiquitin-protein ligase RNF8 [EC:6.3.2.19]
Unigene0017057	ssc:100153408	31.32	265	178	5	1495	713	226	484	5e-30	134	Ring finger protein 8; K10667 E3 ubiquitin-protein ligase RNF8 [EC:6.3.2.19]
Unigene0017057	hsa:9025	31.37	255	171	5	1465	713	233	482	2e-29	132	RNF8, FLJ12013, KIAA0646; ring finger protein 8 (EC:6.3.2.-); K10667 E3 ubiquitin-protein ligase RNF8 [EC:6.3.2.19]
Unigene0017057	bta:515933	29.56	274	191	6	1528	713	260	484	3e-29	132	RNF8, MGC137933; ring finger protein 8 (EC:6.3.2.-); K10667 E3 ubiquitin-protein ligase RNF8 [EC:6.3.2.19]
Unigene0017057	aml:100464514	31.85	248	165	5	1444	713	249	484	3e-29	132	e3 ubiquitin-protein ligase RNF8-like; K10667 E3 ubiquitin-protein ligase RNF8 [EC:6.3.2.19]
Unigene0017057	xtr:100216121	30.18	222	153	3	1378	719	81	264	3e-29	120	rnf8; ring finger protein 8
Unigene0017057	pon:100173982	31	271	186	6	1522	713	244	483	4e-29	131	RNF8, DKFZp459F203; ring finger protein 8 (EC:6.3.2.-); K10667 E3 ubiquitin-protein ligase RNF8 [EC:6.3.2.19]
Unigene0017057	mmu:58230	30.83	266	180	3	1498	713	225	485	5e-29	131	Rnf8, 3830404E21Rik, AIP37; ring finger protein 8 (EC:6.3.2.-); K10667 E3 ubiquitin-protein ligase RNF8 [EC:6.3.2.19]
Unigene0017057	oaa:100080354	30	250	174	4	1459	713	225	444	4e-28	128	similar to Ring finger protein 8; K10667 E3 ubiquitin-protein ligase RNF8 [EC:6.3.2.19]
Unigene0017058	api:100161699	44.57	1133	589	22	4286	1005	69	1166	0	862	similar to AGAP002262-PA; K08048 adenylate cyclase 8 [EC:4.6.1.1]
Unigene0017058	aga:AgaP_AGAP002262	38.86	1302	656	31	4355	870	1	1267	0	783	AGAP002262-PA; K08048 adenylate cyclase 8 [EC:4.6.1.1]
Unigene0017058	tca:655200	36.39	1113	675	27	4232	993	2	1032	0	638	similar to adenylate cyclase 8
Unigene0017058	mdo:100026554	35.92	1133	664	29	4217	1005	152	1207	7e-176	620	ADCY8; adenylate cyclase 8 (brain); K08048 adenylate cyclase 8 [EC:4.6.1.1]
Unigene0017058	xtr:100124758	35.94	1113	671	23	4217	1005	120	1176	9e-176	620	adcy8, MGC121231; adenylate cyclase 8 (brain) (EC:4.6.1.1); K08048 adenylate cyclase 8 [EC:4.6.1.1]
Unigene0017058	ecb:100057796	35.37	1131	671	27	4217	1005	151	1206	4e-175	618	ADCY8; adenylate cyclase 8 (brain); K08048 adenylate cyclase 8 [EC:4.6.1.1]
Unigene0017058	cfa:482045	36.02	1116	669	24	4217	1005	150	1205	4e-175	618	ADCY8; adenylate cyclase 8 (brain); K08048 adenylate cyclase 8 [EC:4.6.1.1]
Unigene0017058	aml:100474121	36.02	1116	669	24	4217	1005	148	1203	5e-175	617	ADCY8; adenylate cyclase 8 (brain); K08048 adenylate cyclase 8 [EC:4.6.1.1]
Unigene0017058	hsa:114	34.76	1168	699	28	4217	903	150	1240	6e-175	617	ADCY8, AC8, ADCY3, HBAC1; adenylate cyclase 8 (brain) (EC:4.6.1.1); K08048 adenylate cyclase 8 [EC:4.6.1.1]
Unigene0017058	bta:535017	35.93	1116	670	24	4217	1005	152	1207	1e-174	616	ADCY8; adenylate cyclase 8 (brain) (EC:4.6.1.1); K08048 adenylate cyclase 8 [EC:4.6.1.1]
Unigene0017058	rno:29241	35.25	1132	672	27	4217	1005	147	1202	3e-174	615	Adcy8, Ac8; adenylate cyclase 8 (brain) (EC:4.6.1.1); K08048 adenylate cyclase 8 [EC:4.6.1.1]
Unigene0017058	mmu:11514	35.25	1132	672	27	4217	1005	148	1203	5e-174	614	Adcy8, AC8, AW060868; adenylate cyclase 8 (EC:4.6.1.1); K08048 adenylate cyclase 8 [EC:4.6.1.1]
Unigene0017058	gga:420328	35.33	1121	675	24	4217	1005	138	1194	1e-173	613	ADCY8; adenylate cyclase 8 (brain); K08048 adenylate cyclase 8 [EC:4.6.1.1]
Unigene0017058	dre:100148976	35.96	1118	669	26	4217	1005	124	1180	3e-173	612	adcy8, si:ch211-220f13.4; adenylate cyclase 8 (brain) (EC:4.6.1.1); K08048 adenylate cyclase 8 [EC:4.6.1.1]
Unigene0017058	dre:560410	34.78	1127	679	27	4217	1005	123	1169	2e-163	579	adenylate cyclase type 8-like; K08048 adenylate cyclase 8 [EC:4.6.1.1]
Unigene0017058	tca:655273	44.44	729	353	12	4217	2187	115	825	2e-161	572	similar to CG10564-PA; K08048 adenylate cyclase 8 [EC:4.6.1.1]
Unigene0017058	ame:726262	43.03	732	388	12	4271	2163	89	798	3e-160	568	adenylate cyclase type 8-like; K08048 adenylate cyclase 8 [EC:4.6.1.1]
Unigene0017058	dre:560719	36.09	1078	646	29	4214	1110	129	1129	1e-159	566	si:dkey-206f10.1; K08048 adenylate cyclase 8 [EC:4.6.1.1]
Unigene0017058	aml:100482519	33.24	1089	660	26	4184	1119	132	1165	2e-147	525	ADCY5; adenylate cyclase 5; K08045 adenylate cyclase 5 [EC:4.6.1.1]
Unigene0017058	rno:64532	33.33	1089	659	26	4184	1119	222	1255	4e-147	525	Adcy5; adenylate cyclase 5 (EC:4.6.1.1); K08045 adenylate cyclase 5 [EC:4.6.1.1]
Unigene0017059	nvi:100121568	51.3	386	169	5	1752	652	1455	1837	1e-107	392	NV12228; similar to CG1531-PB; K11978 E3 ubiquitin-protein ligase UBR3 [EC:6.3.2.19]
Unigene0017059	dan:Dana_GF21293	49.03	414	162	6	1746	652	1116	1526	6e-100	366	GF21293 gene product from transcript GF21293-RA; K11978 E3 ubiquitin-protein ligase UBR3 [EC:6.3.2.19]
Unigene0017059	dmo:Dmoj_GI21597	46.56	451	169	9	1788	652	1060	1502	2e-98	361	GI21597 gene product from transcript GI21597-RA; K11978 E3 ubiquitin-protein ligase UBR3 [EC:6.3.2.19]
Unigene0017059	dya:Dyak_GE15751	47.54	427	162	6	1746	652	1076	1499	3e-98	361	GE15751 gene product from transcript GE15751-RA; K11978 E3 ubiquitin-protein ligase UBR3 [EC:6.3.2.19]
Unigene0017059	dse:Dsec_GM11988	46.59	425	170	4	1755	652	1044	1465	1e-97	358	GM11988 gene product from transcript GM11988-RA; K11978 E3 ubiquitin-protein ligase UBR3 [EC:6.3.2.19]
Unigene0017059	der:Dere_GG19674	47.31	427	163	6	1746	652	1075	1498	1e-97	358	GG19674 gene product from transcript GG19674-RA; K11978 E3 ubiquitin-protein ligase UBR3 [EC:6.3.2.19]
Unigene0017059	dme:Dmel_CG42593	46.98	430	166	7	1755	652	1793	2219	3e-96	354	CG42593 gene product from transcript CG42593-RA (EC:6.3.2.19); K11978 E3 ubiquitin-protein ligase UBR3 [EC:6.3.2.19]
Unigene0017059	aag:AaeL_AAEL012599	50.28	362	144	6	1629	652	2	360	2e-94	348	ubiquitin ligase E3 ; K11978 E3 ubiquitin-protein ligase UBR3 [EC:6.3.2.19]
Unigene0017059	dwi:Dwil_GK16384	45.29	435	178	8	1776	652	1076	1502	3e-94	347	GK16384 gene product from transcript GK16384-RA; K11978 E3 ubiquitin-protein ligase UBR3 [EC:6.3.2.19]
Unigene0017059	ame:412002	50.27	368	171	9	1719	652	1563	1923	9e-94	346	e3 ubiquitin-protein ligase UBR3-like; K11978 E3 ubiquitin-protein ligase UBR3 [EC:6.3.2.19]
Unigene0017059	dvi:Dvir_GJ16538	56.86	306	128	4	1557	652	1222	1514	1e-90	335	GJ16538 gene product from transcript GJ16538-RA; K11978 E3 ubiquitin-protein ligase UBR3 [EC:6.3.2.19]
Unigene0017059	dgr:Dgri_GH24439	55.99	309	133	3	1569	652	1249	1538	4e-90	334	GH24439 gene product from transcript GH24439-RA; K11978 E3 ubiquitin-protein ligase UBR3 [EC:6.3.2.19]
Unigene0017059	dsi:Dsim_GD16872	59.06	276	110	1	1470	652	101	376	2e-89	331	GD16872 gene product from transcript GD16872-RA; K11978 E3 ubiquitin-protein ligase UBR3 [EC:6.3.2.19]
Unigene0017059	dpo:Dpse_GA22778	60.67	267	100	2	1437	652	1345	1611	2e-89	331	GA22778 gene product from transcript GA22778-RA; K11978 E3 ubiquitin-protein ligase UBR3 [EC:6.3.2.19]
Unigene0017059	aga:AgaP_AGAP000384	46.8	344	153	7	1719	778	1063	1402	7e-78	293	AGAP000384-PA; K11978 E3 ubiquitin-protein ligase UBR3 [EC:6.3.2.19]
Unigene0017059	gga:424158	38.72	359	217	6	1719	652	722	1075	2e-64	248	ZNF650, UBR3; zinc finger protein 650; K11978 E3 ubiquitin-protein ligase UBR3 [EC:6.3.2.19]
Unigene0017059	aml:100474621	36.99	365	221	6	1719	652	1581	1940	4e-62	241	e3 ubiquitin-protein ligase UBR3-like; K11978 E3 ubiquitin-protein ligase UBR3 [EC:6.3.2.19]
Unigene0017059	mmu:68795	37.43	366	219	7	1719	652	1533	1892	6e-61	237	Ubr3, 1110059H15Rik, 4833421P10Rik, A130030D10Rik, AA409735, AA414972, AA422631, AI646861, AU016126, Zfp650, Znf650; ubiquitin protein ligase E3 component n-recognin 3 (EC:6.3.2.-); K11978 E3 ubiquitin-protein ligase UBR3 [EC:6.3.2.19]
Unigene0017059	rno:311115	37.98	366	217	8	1719	652	593	952	1e-60	236	RGD1565257; similar to zinc finger protein 650; K11978 E3 ubiquitin-protein ligase UBR3 [EC:6.3.2.19]
Unigene0017059	dre:553247	35.71	364	226	6	1719	652	1449	1807	4e-60	234	ubr3, fb72f06, wu:fb72f06; ubiquitin protein ligase E3 component n-recognin 3; K11978 E3 ubiquitin-protein ligase UBR3 [EC:6.3.2.19]
Unigene0017061	nvi:100121568	51.3	386	169	5	4257	3157	1455	1837	4e-107	392	NV12228; similar to CG1531-PB; K11978 E3 ubiquitin-protein ligase UBR3 [EC:6.3.2.19]
Unigene0017061	dan:Dana_GF21293	49.03	414	162	6	4251	3157	1116	1526	2e-99	366	GF21293 gene product from transcript GF21293-RA; K11978 E3 ubiquitin-protein ligase UBR3 [EC:6.3.2.19]
Unigene0017061	dmo:Dmoj_GI21597	46.56	451	169	9	4293	3157	1060	1502	6e-98	361	GI21597 gene product from transcript GI21597-RA; K11978 E3 ubiquitin-protein ligase UBR3 [EC:6.3.2.19]
Unigene0017061	dya:Dyak_GE15751	47.54	427	162	6	4251	3157	1076	1499	7e-98	361	GE15751 gene product from transcript GE15751-RA; K11978 E3 ubiquitin-protein ligase UBR3 [EC:6.3.2.19]
Unigene0017061	dse:Dsec_GM11988	46.59	425	170	4	4260	3157	1044	1465	4e-97	358	GM11988 gene product from transcript GM11988-RA; K11978 E3 ubiquitin-protein ligase UBR3 [EC:6.3.2.19]
Unigene0017061	der:Dere_GG19674	47.31	427	163	6	4251	3157	1075	1498	4e-97	358	GG19674 gene product from transcript GG19674-RA; K11978 E3 ubiquitin-protein ligase UBR3 [EC:6.3.2.19]
Unigene0017061	dme:Dmel_CG42593	46.98	430	166	7	4260	3157	1793	2219	7e-96	354	CG42593 gene product from transcript CG42593-RA (EC:6.3.2.19); K11978 E3 ubiquitin-protein ligase UBR3 [EC:6.3.2.19]
Unigene0017061	aag:AaeL_AAEL012599	50.28	362	144	6	4134	3157	2	360	5e-94	348	ubiquitin ligase E3 ; K11978 E3 ubiquitin-protein ligase UBR3 [EC:6.3.2.19]
Unigene0017061	dwi:Dwil_GK16384	45.29	435	178	8	4281	3157	1076	1502	8e-94	347	GK16384 gene product from transcript GK16384-RA; K11978 E3 ubiquitin-protein ligase UBR3 [EC:6.3.2.19]
Unigene0017061	ame:412002	50.27	368	171	9	4224	3157	1563	1923	2e-93	346	e3 ubiquitin-protein ligase UBR3-like; K11978 E3 ubiquitin-protein ligase UBR3 [EC:6.3.2.19]
Unigene0017061	dvi:Dvir_GJ16538	56.86	306	128	4	4062	3157	1222	1514	3e-90	335	GJ16538 gene product from transcript GJ16538-RA; K11978 E3 ubiquitin-protein ligase UBR3 [EC:6.3.2.19]
Unigene0017061	dgr:Dgri_GH24439	55.99	309	133	3	4074	3157	1249	1538	9e-90	334	GH24439 gene product from transcript GH24439-RA; K11978 E3 ubiquitin-protein ligase UBR3 [EC:6.3.2.19]
Unigene0017061	dsi:Dsim_GD16872	59.06	276	110	1	3975	3157	101	376	6e-89	331	GD16872 gene product from transcript GD16872-RA; K11978 E3 ubiquitin-protein ligase UBR3 [EC:6.3.2.19]
Unigene0017061	dpo:Dpse_GA22778	60.67	267	100	2	3942	3157	1345	1611	6e-89	331	GA22778 gene product from transcript GA22778-RA; K11978 E3 ubiquitin-protein ligase UBR3 [EC:6.3.2.19]
Unigene0017061	aga:AgaP_AGAP000384	46.8	344	153	7	4224	3283	1063	1402	2e-77	293	AGAP000384-PA; K11978 E3 ubiquitin-protein ligase UBR3 [EC:6.3.2.19]
Unigene0017061	gga:424158	38.72	359	217	6	4224	3157	722	1075	5e-64	248	ZNF650, UBR3; zinc finger protein 650; K11978 E3 ubiquitin-protein ligase UBR3 [EC:6.3.2.19]
Unigene0017061	aml:100474621	36.99	365	221	6	4224	3157	1581	1940	1e-61	241	e3 ubiquitin-protein ligase UBR3-like; K11978 E3 ubiquitin-protein ligase UBR3 [EC:6.3.2.19]
Unigene0017061	mmu:68795	37.43	366	219	7	4224	3157	1533	1892	2e-60	237	Ubr3, 1110059H15Rik, 4833421P10Rik, A130030D10Rik, AA409735, AA414972, AA422631, AI646861, AU016126, Zfp650, Znf650; ubiquitin protein ligase E3 component n-recognin 3 (EC:6.3.2.-); K11978 E3 ubiquitin-protein ligase UBR3 [EC:6.3.2.19]
Unigene0017061	rno:311115	37.98	366	217	8	4224	3157	593	952	4e-60	236	RGD1565257; similar to zinc finger protein 650; K11978 E3 ubiquitin-protein ligase UBR3 [EC:6.3.2.19]
Unigene0017061	dre:553247	35.71	364	226	6	4224	3157	1449	1807	1e-59	234	ubr3, fb72f06, wu:fb72f06; ubiquitin protein ligase E3 component n-recognin 3; K11978 E3 ubiquitin-protein ligase UBR3 [EC:6.3.2.19]
Unigene0017062	tca:656301	80.71	2514	480	4	1	7527	2175	4686	0	4098	similar to CG9492-PA
Unigene0017062	nvi:100119110	80.27	2509	495	5	1	7527	2121	4618	0	4070	NV17429; similar to dynein heavy chain
Unigene0017062	api:100164135	77.8	2509	557	3	1	7527	2071	4556	0	3969	similar to CG9492 CG9492-PA
Unigene0017062	aag:AaeL_AAEL009881	77.84	2513	553	5	1	7527	2156	4663	0	3968	dynein heavy chain
Unigene0017062	ame:725479	78.56	2509	538	6	1	7527	2087	4553	0	3963	DNAH5; dynein, axonemal, heavy chain 5
Unigene0017062	der:Dere_GG17347	76.72	2513	581	5	1	7527	2140	4646	0	3908	GG17347 gene product from transcript GG17347-RA
Unigene0017062	dan:Dana_GF18403	76.64	2513	583	5	1	7527	2178	4684	0	3902	GF18403 gene product from transcript GF18403-RA
Unigene0017062	dya:Dyak_GE24752	76.26	2523	585	6	1	7527	2165	4681	0	3895	GE24752 gene product from transcript GE24752-RA
Unigene0017062	dgr:Dgri_GH19310	76.38	2515	588	6	1	7527	2202	4711	0	3894	GH19310 gene product from transcript GH19310-RA
Unigene0017062	dme:Dmel_CG9492	75.53	2546	586	7	1	7527	2186	4719	0	3876	CG9492 gene product from transcript CG9492-RA (EC:3.6.1.3)
Unigene0017062	dmo:Dmoj_GI23526	75.94	2515	599	6	1	7527	2189	4680	0	3861	GI23526 gene product from transcript GI23526-RA
Unigene0017062	dvi:Dvir_GJ10278	75.91	2516	599	7	1	7527	2174	4666	0	3851	GJ10278 gene product from transcript GJ10278-RA
Unigene0017062	cqu:CpipJ_CPIJ007215	76.04	2512	599	6	1	7527	2156	4612	0	3833	ciliary dynein heavy chain 5
Unigene0017062	dwi:Dwil_GK11986	75.02	2482	589	7	1	7353	2169	4635	0	3741	GK11986 gene product from transcript GK11986-RA
Unigene0017062	aga:AgaP_AGAP003271	77.47	2383	535	4	1	7143	2156	4535	0	3739	AGAP003271-PA
Unigene0017062	dpo:Dpse_GA26239	75.72	2339	561	5	1	6996	2173	4502	0	3570	GA26239 gene product from transcript GA26239-RA
Unigene0017062	bta:100298754	63.51	2513	913	7	1	7527	2125	4607	0	3251	dynein, axonemal, heavy chain 5-like
Unigene0017062	mmu:110082	63.6	2511	912	6	1	7527	2139	4621	0	3244	Dnahc5, AU022615, Dnah5, KIAA1603, Mdnah5, mKIAA1603; dynein, axonemal, heavy chain 5
Unigene0017062	mdo:100020164	63.24	2511	921	7	1	7527	2123	4604	0	3240	DNAH5; dynein, axonemal, heavy chain 5
Unigene0017062	hsa:1767	63.28	2511	920	6	1	7527	2142	4624	0	3238	DNAH5, CILD3, DNAHC5, FLJ46759, HL1, KIAA1603, KTGNR, PCD; dynein, axonemal, heavy chain 5
Unigene0017063	ame:410954	68.4	924	266	12	1287	3980	23	939	0	1200	Ect4; sterile alpha and TIR motif-containing protein 1
Unigene0017063	aag:AaeL_AAEL014931	54.14	1221	507	20	498	4001	34	1228	0	1170	sarm1
Unigene0017063	dpo:Dpse_GA28610	57.22	1059	436	16	561	3686	10	1005	0	1133	GA28610 gene product from transcript GA28610-RA
Unigene0017063	dsi:Dsim_GD14050	56.4	1071	445	16	540	3686	3	1008	0	1132	GD14050 gene product from transcript GD14050-RA
Unigene0017063	dse:Dsec_GM25015	56.4	1071	445	16	540	3686	3	1008	0	1132	GM25015 gene product from transcript GM25015-RA
Unigene0017063	dme:Dmel_CG34373	56.66	1073	441	18	540	3686	3	1007	0	1130	Ect4; CG34373 gene product from transcript CG34373-RD
Unigene0017063	dya:Dyak_GE21654	56.53	1072	443	17	540	3686	3	1007	0	1130	GE21654 gene product from transcript GE21654-RA
Unigene0017063	aga:AgaP_AGAP005901	58.64	1001	381	11	648	3551	1	975	0	1126	AGAP005901-PA
Unigene0017063	dwi:Dwil_GK19935	55.43	1086	446	17	543	3686	8	1056	0	1110	GK19935 gene product from transcript GK19935-RA
Unigene0017063	dan:Dana_GF23954	55.56	1080	424	19	615	3686	18	1040	0	1108	GF23954 gene product from transcript GF23954-RA
Unigene0017063	dgr:Dgri_GH14989	57.34	1008	405	16	738	3686	2	976	0	1103	GH14989 gene product from transcript GH14989-RA
Unigene0017063	nvi:100117413	74.66	738	172	6	1389	3557	123	859	0	1103	NV17385; similar to sarm1
Unigene0017063	dmo:Dmoj_GI13152	57.48	1009	403	16	738	3686	2	977	0	1097	GI13152 gene product from transcript GI13152-RA
Unigene0017063	cqu:CpipJ_CPIJ004908	68.28	807	247	13	1308	3701	2	786	0	1062	sarm1
Unigene0017063	der:Dere_GG14467	58.1	981	346	16	939	3686	20	977	0	1061	GG14467 gene product from transcript GG14467-RA
Unigene0017063	dvi:Dvir_GJ11926	54.03	1068	406	17	738	3686	2	1041	0	1046	GJ11926 gene product from transcript GJ11926-RA
Unigene0017063	api:100161220	53.38	1096	462	24	546	3686	15	1060	0	1033	similar to sarm1
Unigene0017063	dpe:Dper_GL25411	73.74	613	160	5	1851	3686	1	598	0	898	GL25411 gene product from transcript GL25411-RA
Unigene0017063	api:100161483	53.91	690	311	10	1524	3572	6	686	0	717	similar to sarm1
Unigene0017063	gga:417568	48.69	612	309	6	1752	3572	74	678	2e-164	582	SARM1; sterile alpha and TIR motif containing 1
Unigene0017064	ame:410954	68.4	924	266	12	1163	3856	23	939	0	1200	Ect4; sterile alpha and TIR motif-containing protein 1
Unigene0017064	aag:AaeL_AAEL014931	53.37	1246	531	21	290	3877	10	1228	0	1172	sarm1
Unigene0017064	dpo:Dpse_GA28610	57.22	1059	436	16	437	3562	10	1005	0	1133	GA28610 gene product from transcript GA28610-RA
Unigene0017064	dsi:Dsim_GD14050	56.4	1071	445	16	416	3562	3	1008	0	1132	GD14050 gene product from transcript GD14050-RA
Unigene0017064	dse:Dsec_GM25015	56.4	1071	445	16	416	3562	3	1008	0	1132	GM25015 gene product from transcript GM25015-RA
Unigene0017064	dme:Dmel_CG34373	56.66	1073	441	18	416	3562	3	1007	0	1130	Ect4; CG34373 gene product from transcript CG34373-RD
Unigene0017064	dya:Dyak_GE21654	56.53	1072	443	17	416	3562	3	1007	0	1130	GE21654 gene product from transcript GE21654-RA
Unigene0017064	aga:AgaP_AGAP005901	58.64	1001	381	11	524	3427	1	975	0	1126	AGAP005901-PA
Unigene0017064	dwi:Dwil_GK19935	55.43	1086	446	17	419	3562	8	1056	0	1110	GK19935 gene product from transcript GK19935-RA
Unigene0017064	dan:Dana_GF23954	55.56	1080	424	19	491	3562	18	1040	0	1108	GF23954 gene product from transcript GF23954-RA
Unigene0017064	dgr:Dgri_GH14989	57.34	1008	405	16	614	3562	2	976	0	1103	GH14989 gene product from transcript GH14989-RA
Unigene0017064	nvi:100117413	74.66	738	172	6	1265	3433	123	859	0	1103	NV17385; similar to sarm1
Unigene0017064	dmo:Dmoj_GI13152	57.48	1009	403	16	614	3562	2	977	0	1097	GI13152 gene product from transcript GI13152-RA
Unigene0017064	cqu:CpipJ_CPIJ004908	68.28	807	247	13	1184	3577	2	786	0	1062	sarm1
Unigene0017064	der:Dere_GG14467	58.1	981	346	16	815	3562	20	977	0	1061	GG14467 gene product from transcript GG14467-RA
Unigene0017064	dvi:Dvir_GJ11926	54.03	1068	406	17	614	3562	2	1041	0	1046	GJ11926 gene product from transcript GJ11926-RA
Unigene0017064	api:100161220	53.38	1096	462	24	422	3562	15	1060	0	1033	similar to sarm1
Unigene0017064	dpe:Dper_GL25411	73.74	613	160	5	1727	3562	1	598	0	898	GL25411 gene product from transcript GL25411-RA
Unigene0017064	api:100161483	53.91	690	311	10	1400	3448	6	686	0	717	similar to sarm1
Unigene0017064	gga:417568	48.69	612	309	6	1628	3448	74	678	2e-164	582	SARM1; sterile alpha and TIR motif containing 1
Unigene0017065	ame:410954	68.4	924	266	12	1007	3700	23	939	0	1200	Ect4; sterile alpha and TIR motif-containing protein 1
Unigene0017065	aag:AaeL_AAEL014931	54.14	1221	507	20	218	3721	34	1228	0	1170	sarm1
Unigene0017065	dpo:Dpse_GA28610	57.22	1059	436	16	281	3406	10	1005	0	1133	GA28610 gene product from transcript GA28610-RA
Unigene0017065	dsi:Dsim_GD14050	56.4	1071	445	16	260	3406	3	1008	0	1132	GD14050 gene product from transcript GD14050-RA
Unigene0017065	dse:Dsec_GM25015	56.4	1071	445	16	260	3406	3	1008	0	1132	GM25015 gene product from transcript GM25015-RA
Unigene0017065	dme:Dmel_CG34373	56.66	1073	441	18	260	3406	3	1007	0	1130	Ect4; CG34373 gene product from transcript CG34373-RD
Unigene0017065	dya:Dyak_GE21654	56.53	1072	443	17	260	3406	3	1007	0	1130	GE21654 gene product from transcript GE21654-RA
Unigene0017065	aga:AgaP_AGAP005901	58.64	1001	381	11	368	3271	1	975	0	1126	AGAP005901-PA
Unigene0017065	dwi:Dwil_GK19935	55.43	1086	446	17	263	3406	8	1056	0	1110	GK19935 gene product from transcript GK19935-RA
Unigene0017065	dan:Dana_GF23954	55.56	1080	424	19	335	3406	18	1040	0	1108	GF23954 gene product from transcript GF23954-RA
Unigene0017065	dgr:Dgri_GH14989	57.34	1008	405	16	458	3406	2	976	0	1103	GH14989 gene product from transcript GH14989-RA
Unigene0017065	nvi:100117413	74.66	738	172	6	1109	3277	123	859	0	1103	NV17385; similar to sarm1
Unigene0017065	dmo:Dmoj_GI13152	57.48	1009	403	16	458	3406	2	977	0	1097	GI13152 gene product from transcript GI13152-RA
Unigene0017065	cqu:CpipJ_CPIJ004908	68.28	807	247	13	1028	3421	2	786	0	1062	sarm1
Unigene0017065	der:Dere_GG14467	58.1	981	346	16	659	3406	20	977	0	1061	GG14467 gene product from transcript GG14467-RA
Unigene0017065	dvi:Dvir_GJ11926	54.03	1068	406	17	458	3406	2	1041	0	1046	GJ11926 gene product from transcript GJ11926-RA
Unigene0017065	api:100161220	53.38	1096	462	24	266	3406	15	1060	0	1033	similar to sarm1
Unigene0017065	dpe:Dper_GL25411	73.74	613	160	5	1571	3406	1	598	0	898	GL25411 gene product from transcript GL25411-RA
Unigene0017065	api:100161483	53.91	690	311	10	1244	3292	6	686	0	717	similar to sarm1
Unigene0017065	gga:417568	48.69	612	309	6	1472	3292	74	678	2e-164	582	SARM1; sterile alpha and TIR motif containing 1
Unigene0017066	tca:659170	42.42	1207	664	24	96	3623	1	1137	0	812	similar to CG9311-PA; K01104 protein-tyrosine phosphatase [EC:3.1.3.48]
Unigene0017066	ame:551449	35.93	1553	880	41	96	4409	1	1467	0	783	tyrosine-protein phosphatase non-receptor type 23-like
Unigene0017066	dan:Dana_GF25181	34.52	1521	954	40	96	4532	1	1427	0	707	GF25181 gene product from transcript GF25181-RA; K01104 protein-tyrosine phosphatase [EC:3.1.3.48]
Unigene0017066	dmo:Dmoj_GI13450	33.83	1537	947	46	96	4496	1	1417	0	699	GI13450 gene product from transcript GI13450-RA; K01104 protein-tyrosine phosphatase [EC:3.1.3.48]
Unigene0017066	dya:Dyak_GE20003	33.82	1561	969	50	96	4586	1	1406	0	694	GE20003 gene product from transcript GE20003-RA; K01104 protein-tyrosine phosphatase [EC:3.1.3.48]
Unigene0017066	aga:AgaP_AGAP011586	36.33	1291	781	28	96	3845	1	1231	0	688	AGAP011586-PA; K01104 protein-tyrosine phosphatase [EC:3.1.3.48]
Unigene0017066	dpo:Dpse_GA23653	32.8	1512	946	32	96	4421	1	1443	0	687	GA23653 gene product from transcript GA23653-RA
Unigene0017066	cqu:CpipJ_CPIJ011610	37	1227	731	26	96	3650	1	1150	0	687	tyrosine-protein phosphatase non-receptor type 23; K01104 protein-tyrosine phosphatase [EC:3.1.3.48]
Unigene0017066	dme:Dmel_CG9311	34.28	1517	907	43	96	4376	1	1417	0	686	mop; myopic (EC:3.1.3.48); K01104 protein-tyrosine phosphatase [EC:3.1.3.48]
Unigene0017066	der:Dere_GG13708	33.31	1540	966	42	96	4532	1	1442	0	682	GG13708 gene product from transcript GG13708-RA; K01104 protein-tyrosine phosphatase [EC:3.1.3.48]
Unigene0017066	dwi:Dwil_GK10583	33.42	1529	1000	42	96	4628	1	1344	0	677	GK10583 gene product from transcript GK10583-RA; K01104 protein-tyrosine phosphatase [EC:3.1.3.48]
Unigene0017066	dse:Dsec_GM24530	34.31	1501	912	43	96	4376	1	1405	0	674	GM24530 gene product from transcript GM24530-RA; K01104 protein-tyrosine phosphatase [EC:3.1.3.48]
Unigene0017066	dgr:Dgri_GH16790	33.24	1501	981	35	96	4535	1	1296	0	670	GH16790 gene product from transcript GH16790-RA; K01104 protein-tyrosine phosphatase [EC:3.1.3.48]
Unigene0017066	dpe:Dper_GL26095	32.39	1519	959	36	177	4529	17	1441	0	662	GL26095 gene product from transcript GL26095-RA; K01104 protein-tyrosine phosphatase [EC:3.1.3.48]
Unigene0017066	dvi:Dvir_GJ11811	36.66	1241	742	35	96	3686	1	1183	0	659	GJ11811 gene product from transcript GJ11811-RA; K01104 protein-tyrosine phosphatase [EC:3.1.3.48]
Unigene0017066	dsi:Dsim_GD12600	44.47	832	457	17	96	2576	1	791	2e-177	625	GD12600 gene product from transcript GD12600-RA; K01104 protein-tyrosine phosphatase [EC:3.1.3.48]
Unigene0017066	ecb:100064675	36.46	905	559	13	96	2762	1	851	2e-160	568	PTPN23; protein tyrosine phosphatase, non-receptor type 23; K01104 protein-tyrosine phosphatase [EC:3.1.3.48]
Unigene0017066	pon:100435232	38.52	849	507	12	96	2597	1	829	4e-160	568	PTPN23; protein tyrosine phosphatase, non-receptor type 23; K01104 protein-tyrosine phosphatase [EC:3.1.3.48]
Unigene0017066	mmu:104831	37.09	895	542	16	96	2717	1	854	6e-160	567	Ptpn23, AI462446, PTP-TD14; protein tyrosine phosphatase, non-receptor type 23 (EC:3.1.3.48); K01104 protein-tyrosine phosphatase [EC:3.1.3.48]
Unigene0017066	hsa:25930	38.19	851	509	12	96	2597	1	829	5e-159	564	PTPN23, DKFZp564F0923, HD-PTP, HDPTP, KIAA1471, PTP-TD14; protein tyrosine phosphatase, non-receptor type 23 (EC:3.1.3.48); K01104 protein-tyrosine phosphatase [EC:3.1.3.48]
Unigene0017067	tca:659170	30.54	239	161	5	1679	978	1182	1415	4e-24	114	similar to CG9311-PA; K01104 protein-tyrosine phosphatase [EC:3.1.3.48]
Unigene0017067	cqu:CpipJ_CPIJ011610	30.9	233	155	6	1682	1002	1300	1529	2e-20	102	tyrosine-protein phosphatase non-receptor type 23; K01104 protein-tyrosine phosphatase [EC:3.1.3.48]
Unigene0017067	ame:551449	28.4	243	168	7	1679	969	1485	1724	3e-19	98.6	tyrosine-protein phosphatase non-receptor type 23-like
Unigene0017067	aga:AgaP_AGAP011586	33.74	163	108	2	1682	1194	1413	1573	6e-18	94.4	AGAP011586-PA; K01104 protein-tyrosine phosphatase [EC:3.1.3.48]
Unigene0017067	xtr:100217320	30.22	182	122	3	1673	1143	1369	1549	2e-16	89	ptpn23, ptp23a; protein tyrosine phosphatase, non-receptor type 23 (EC:3.1.3.48); K01104 protein-tyrosine phosphatase [EC:3.1.3.48]
Unigene0017067	ecb:100064675	31.14	228	149	6	1628	969	1194	1418	2e-16	89	PTPN23; protein tyrosine phosphatase, non-receptor type 23; K01104 protein-tyrosine phosphatase [EC:3.1.3.48]
Unigene0017067	pon:100435232	31.14	228	149	6	1628	969	1191	1415	5e-16	87.8	PTPN23; protein tyrosine phosphatase, non-receptor type 23; K01104 protein-tyrosine phosphatase [EC:3.1.3.48]
Unigene0017067	hsa:25930	31.14	228	149	6	1628	969	1191	1415	5e-16	87.8	PTPN23, DKFZp564F0923, HD-PTP, HDPTP, KIAA1471, PTP-TD14; protein tyrosine phosphatase, non-receptor type 23 (EC:3.1.3.48); K01104 protein-tyrosine phosphatase [EC:3.1.3.48]
Unigene0017067	aml:100466381	31.14	228	149	6	1628	969	1240	1464	7e-16	87.4	PTPN23; protein tyrosine phosphatase, non-receptor type 23; K01104 protein-tyrosine phosphatase [EC:3.1.3.48]
Unigene0017067	bta:528487	31.14	228	149	6	1628	969	1172	1396	9e-16	87	PTPN23; protein tyrosine phosphatase, non-receptor type 23 (EC:3.1.3.48); K01104 protein-tyrosine phosphatase [EC:3.1.3.48]
Unigene0017067	bta:100336755	31.14	228	149	6	1628	969	213	437	9e-16	87	protein tyrosine phosphatase, non-receptor type 2-like
Unigene0017067	mcc:711601	31.14	228	149	6	1628	969	1061	1285	1e-15	86.7	PTPN23; protein tyrosine phosphatase, non-receptor type 23; K01104 protein-tyrosine phosphatase [EC:3.1.3.48]
Unigene0017067	mmu:104831	30.7	228	150	6	1628	969	1247	1471	2e-15	85.9	Ptpn23, AI462446, PTP-TD14; protein tyrosine phosphatase, non-receptor type 23 (EC:3.1.3.48); K01104 protein-tyrosine phosphatase [EC:3.1.3.48]
Unigene0017067	ssc:100154007	30.7	228	150	6	1628	969	1151	1375	3e-15	85.5	PTP23; protein tyrosine phosphatase, non-receptor type 23; K01104 protein-tyrosine phosphatase [EC:3.1.3.48]
Unigene0017067	rno:117552	30.7	228	150	6	1628	969	1221	1445	8e-15	84	Ptpn23, HD-PTP, Ptp-Td14; protein tyrosine phosphatase, non-receptor type 23 (EC:3.1.3.48); K01104 protein-tyrosine phosphatase [EC:3.1.3.48]
Unigene0017067	mgp:100548188	29.12	182	124	3	1673	1143	869	1049	1e-14	83.2	tyrosine-protein phosphatase non-receptor type 23-like
Unigene0017067	dre:100007322	36.8	125	76	1	1640	1275	1500	1624	2e-14	82.8	ptpn23a, ptp23a, si:dkey-201i6.7; protein tyrosine phosphatase, non-receptor type 23, a; K01104 protein-tyrosine phosphatase [EC:3.1.3.48]
Unigene0017067	dan:Dana_GF25181	31.71	164	110	3	1679	1194	1500	1661	5e-14	81.3	GF25181 gene product from transcript GF25181-RA; K01104 protein-tyrosine phosphatase [EC:3.1.3.48]
Unigene0017067	dvi:Dvir_GJ11811	31.9	163	110	3	1679	1194	1398	1558	5e-13	77.8	GJ11811 gene product from transcript GJ11811-RA; K01104 protein-tyrosine phosphatase [EC:3.1.3.48]
Unigene0017067	dmo:Dmoj_GI13450	30.06	163	113	3	1679	1194	1539	1699	9e-13	77	GI13450 gene product from transcript GI13450-RA; K01104 protein-tyrosine phosphatase [EC:3.1.3.48]
Unigene0017068	ame:551449	33.13	2001	1219	59	6084	439	1	1856	0	873	tyrosine-protein phosphatase non-receptor type 23-like
Unigene0017068	tca:659170	42.13	1213	674	24	6084	2530	1	1137	0	806	similar to CG9311-PA; K01104 protein-tyrosine phosphatase [EC:3.1.3.48]
Unigene0017068	dan:Dana_GF25181	31.51	1955	1265	48	6084	442	1	1821	0	782	GF25181 gene product from transcript GF25181-RA; K01104 protein-tyrosine phosphatase [EC:3.1.3.48]
Unigene0017068	aga:AgaP_AGAP011586	31.64	1934	1269	44	6084	442	1	1736	0	771	AGAP011586-PA; K01104 protein-tyrosine phosphatase [EC:3.1.3.48]
Unigene0017068	dya:Dyak_GE20003	31.1	2003	1258	58	6084	442	1	1826	0	769	GE20003 gene product from transcript GE20003-RA; K01104 protein-tyrosine phosphatase [EC:3.1.3.48]
Unigene0017068	dme:Dmel_CG9311	31.2	1997	1258	55	6084	442	1	1833	0	760	mop; myopic (EC:3.1.3.48); K01104 protein-tyrosine phosphatase [EC:3.1.3.48]
Unigene0017068	der:Dere_GG13708	30.76	2006	1264	53	6084	442	1	1835	0	754	GG13708 gene product from transcript GG13708-RA; K01104 protein-tyrosine phosphatase [EC:3.1.3.48]
Unigene0017068	dwi:Dwil_GK10583	30.58	1939	1288	50	6084	442	1	1714	0	750	GK10583 gene product from transcript GK10583-RA; K01104 protein-tyrosine phosphatase [EC:3.1.3.48]
Unigene0017068	dse:Dsec_GM24530	30.93	1985	1267	52	6084	442	1	1821	0	748	GM24530 gene product from transcript GM24530-RA; K01104 protein-tyrosine phosphatase [EC:3.1.3.48]
Unigene0017068	dmo:Dmoj_GI13450	30.38	2018	1268	60	6084	442	1	1859	0	741	GI13450 gene product from transcript GI13450-RA; K01104 protein-tyrosine phosphatase [EC:3.1.3.48]
Unigene0017068	dgr:Dgri_GH16790	31.24	1943	1274	52	6084	442	1	1732	0	739	GH16790 gene product from transcript GH16790-RA; K01104 protein-tyrosine phosphatase [EC:3.1.3.48]
Unigene0017068	dpe:Dper_GL26095	30	1990	1257	49	6003	442	17	1878	0	729	GL26095 gene product from transcript GL26095-RA; K01104 protein-tyrosine phosphatase [EC:3.1.3.48]
Unigene0017068	cqu:CpipJ_CPIJ011610	36.55	1234	743	26	6084	2503	1	1150	0	679	tyrosine-protein phosphatase non-receptor type 23; K01104 protein-tyrosine phosphatase [EC:3.1.3.48]
Unigene0017068	dpo:Dpse_GA23653	32.72	1516	955	34	6084	1732	1	1443	0	679	GA23653 gene product from transcript GA23653-RA
Unigene0017068	dvi:Dvir_GJ11811	36.6	1243	751	33	6084	2467	1	1183	0	657	GJ11811 gene product from transcript GJ11811-RA; K01104 protein-tyrosine phosphatase [EC:3.1.3.48]
Unigene0017068	dsi:Dsim_GD12600	44.47	832	457	17	6084	3604	1	791	2e-177	625	GD12600 gene product from transcript GD12600-RA; K01104 protein-tyrosine phosphatase [EC:3.1.3.48]
Unigene0017068	dre:100007322	27.69	1885	1286	51	6084	661	1	1770	1e-166	590	ptpn23a, ptp23a, si:dkey-201i6.7; protein tyrosine phosphatase, non-receptor type 23, a; K01104 protein-tyrosine phosphatase [EC:3.1.3.48]
Unigene0017068	ecb:100064675	36.46	905	559	13	6084	3418	1	851	3e-160	568	PTPN23; protein tyrosine phosphatase, non-receptor type 23; K01104 protein-tyrosine phosphatase [EC:3.1.3.48]
Unigene0017068	pon:100435232	38.52	849	507	12	6084	3583	1	829	6e-160	568	PTPN23; protein tyrosine phosphatase, non-receptor type 23; K01104 protein-tyrosine phosphatase [EC:3.1.3.48]
Unigene0017068	mmu:104831	37.09	895	542	16	6084	3463	1	854	7e-160	567	Ptpn23, AI462446, PTP-TD14; protein tyrosine phosphatase, non-receptor type 23 (EC:3.1.3.48); K01104 protein-tyrosine phosphatase [EC:3.1.3.48]
Unigene0017069	nvi:100120409	29.84	610	335	20	5262	3712	12	581	4e-54	216	NV16668; similar to IP06822p
Unigene0017069	der:Dere_GG15146	42.02	257	143	3	5220	4468	48	301	5e-45	186	GG15146 gene product from transcript GG15146-RA
Unigene0017069	dme:Dmel_CG42324	53.57	168	78	1	5220	4717	75	241	5e-43	179	CG42324 gene product from transcript CG42324-RD
Unigene0017069	dya:Dyak_GE21369	53.57	168	78	1	5220	4717	69	235	9e-43	178	GE21369 gene product from transcript GE21369-RA
Unigene0017069	dpo:Dpse_GA28606	53.29	167	78	1	5217	4717	54	219	3e-42	176	GA28606 gene product from transcript GA28606-RA
Unigene0017069	aga:AgaP_AGAP006742	50	112	56	0	5235	4900	5	116	8e-25	119	AGAP006742-PA
Unigene0017069	dsi:Dsim_GD13770	52.88	104	49	0	5220	4909	72	175	4e-24	116	GD13770 gene product from transcript GD13770-RA
Unigene0017069	dse:Dsec_GM14578	52.88	104	49	0	5220	4909	71	174	4e-24	116	GM14578 gene product from transcript GM14578-RA
Unigene0017069	dvi:Dvir_GJ12401	52.43	103	49	0	5217	4909	50	152	4e-23	113	GJ12401 gene product from transcript GJ12401-RA
Unigene0017069	dgr:Dgri_GH16416	48.57	105	54	0	5223	4909	60	164	3e-22	110	GH16416 gene product from transcript GH16416-RA
Unigene0017069	dmo:Dmoj_GI12497	52.43	103	49	1	5025	4717	1	102	5e-21	106	GI12497 gene product from transcript GI12497-RA; K08820 PCTAIRE protein kinase [EC:2.7.11.22]
Unigene0017069	mdo:100011017	34.76	164	102	3	5226	4750	45	206	7e-16	89.4	similar to TJAP1 protein; K06105 tight junction protein 4 (peripheral)
Unigene0017069	mmu:74094	32.43	185	116	4	5244	4717	38	221	7e-16	89.4	Tjap1, 0610041D19Rik, AI415281, AW121008, Pilt, Tjp4; tight junction associated protein 1; K06105 tight junction protein 4 (peripheral)
Unigene0017069	rno:316233	33.52	176	106	4	5244	4750	38	212	9e-16	89	Tjap1, Tjp4; tight junction associated protein 1; K06105 tight junction protein 4 (peripheral)
Unigene0017069	dre:566060	28.84	215	134	6	5244	4657	36	241	1e-15	88.6	tight junction-associated protein 1-like
Unigene0017069	cfa:481816	32.18	174	112	3	5244	4741	38	210	4e-15	86.7	TJAP1; tight junction associated protein 1 (peripheral); K06105 tight junction protein 4 (peripheral)
Unigene0017069	ecb:100055288	33.33	162	102	3	5244	4777	38	198	6e-15	86.3	TJAP1; tight junction associated protein 1 (peripheral); K06105 tight junction protein 4 (peripheral)
Unigene0017069	bta:515620	32.72	162	103	3	5244	4777	38	198	1e-14	85.1	TJAP1; tight junction associated protein 1 (peripheral); K06105 tight junction protein 4 (peripheral)
Unigene0017069	xtr:100127687	33.33	168	107	2	5235	4747	34	201	2e-14	84.7	begain; brain-enriched guanylate kinase-associated homolog
Unigene0017069	mgp:100540734	31.14	167	108	3	5244	4765	39	203	3e-14	84	tight junction-associated protein 1-like
Unigene0017073	tca:659987	47.7	1021	497	21	1	2952	388	1292	0	843	similar to ubiquitin specific protease; K11837 ubiquitin carboxyl-terminal hydrolase 6/32 [EC:3.1.2.15]
Unigene0017073	aga:AgaP_AGAP001209	53.54	663	241	12	1	1788	389	1044	0	654	AGAP001209-PA; K11837 ubiquitin carboxyl-terminal hydrolase 6/32 [EC:3.1.2.15]
Unigene0017073	aag:AaeL_AAEL010184	55.54	641	241	14	1	1791	388	1021	0	652	ubiquitin specific protease ; K11837 ubiquitin carboxyl-terminal hydrolase 6/32 [EC:3.1.2.15]
Unigene0017073	cqu:CpipJ_CPIJ010349	54.56	647	244	14	1	1791	329	968	0	639	ubiquitin specific protease; K11837 ubiquitin carboxyl-terminal hydrolase 6/32 [EC:3.1.2.15]
Unigene0017073	dan:Dana_GF23599	53.55	633	258	9	1	1791	379	1008	9e-180	632	GF23599 gene product from transcript GF23599-RA; K11837 ubiquitin carboxyl-terminal hydrolase 6/32 [EC:3.1.2.15]
Unigene0017073	dya:Dyak_GE19632	53.72	631	256	9	1	1785	380	1007	2e-178	628	GE19632 gene product from transcript GE19632-RA; K11837 ubiquitin carboxyl-terminal hydrolase 6/32 [EC:3.1.2.15]
Unigene0017073	dse:Dsec_GM19676	53.47	634	256	9	1	1785	380	1007	4e-178	627	GM19676 gene product from transcript GM19676-RA; K11837 ubiquitin carboxyl-terminal hydrolase 6/32 [EC:3.1.2.15]
Unigene0017073	der:Dere_GG16065	53.15	634	258	9	1	1785	380	1005	4e-178	627	GG16065 gene product from transcript GG16065-RA; K11837 ubiquitin carboxyl-terminal hydrolase 6/32 [EC:3.1.2.15]
Unigene0017073	dme:Dmel_CG8334	53.31	634	257	9	1	1785	316	943	5e-178	627	CG8334 gene product from transcript CG8334-RA (EC:3.1.2.15); K11837 ubiquitin carboxyl-terminal hydrolase 6/32 [EC:3.1.2.15]
Unigene0017073	dsi:Dsim_GD14834	53.57	631	257	9	1	1785	380	1007	1e-177	625	GD14834 gene product from transcript GD14834-RA; K11837 ubiquitin carboxyl-terminal hydrolase 6/32 [EC:3.1.2.15]
Unigene0017073	dmo:Dmoj_GI11648	53.23	635	257	11	1	1785	379	1002	3e-176	620	GI11648 gene product from transcript GI11648-RA; K11837 ubiquitin carboxyl-terminal hydrolase 6/32 [EC:3.1.2.15]
Unigene0017073	dvi:Dvir_GJ11329	52.83	636	261	10	1	1791	379	1003	4e-176	620	GJ11329 gene product from transcript GJ11329-RA; K11837 ubiquitin carboxyl-terminal hydrolase 6/32 [EC:3.1.2.15]
Unigene0017073	dgr:Dgri_GH14664	52.59	637	260	11	1	1785	378	1003	4e-174	613	GH14664 gene product from transcript GH14664-RA; K11837 ubiquitin carboxyl-terminal hydrolase 6/32 [EC:3.1.2.15]
Unigene0017073	dwi:Dwil_GK19705	49.71	690	306	10	1	1947	379	1061	4e-174	613	GK19705 gene product from transcript GK19705-RA; K11837 ubiquitin carboxyl-terminal hydrolase 6/32 [EC:3.1.2.15]
Unigene0017073	dpo:Dpse_GA20997	52.21	634	264	10	1	1785	379	1005	8e-173	609	GA20997 gene product from transcript GA20997-RA; K11837 ubiquitin carboxyl-terminal hydrolase 6/32 [EC:3.1.2.15]
Unigene0017073	bta:537257	37.58	886	506	16	7	2523	311	1122	1e-149	532	USP32; ubiquitin specific peptidase 32; K11837 ubiquitin carboxyl-terminal hydrolase 6/32 [EC:3.1.2.15]
Unigene0017073	cin:100175369	34.98	909	523	21	7	2529	383	1271	1e-139	499	usp32; ubiquitin specific peptidase 32; K11837 ubiquitin carboxyl-terminal hydrolase 6/32 [EC:3.1.2.15]
Unigene0017073	mcc:716857	36.31	862	526	16	7	2523	343	1114	1e-137	493	ubiquitin carboxyl-terminal hydrolase 32-like; K11837 ubiquitin carboxyl-terminal hydrolase 6/32 [EC:3.1.2.15]
Unigene0017073	xtr:100487551	41.14	632	331	8	7	1779	374	994	2e-128	462	usp32; ubiquitin specific peptidase 32; K11837 ubiquitin carboxyl-terminal hydrolase 6/32 [EC:3.1.2.15]
Unigene0017073	hsa:84669	40.35	637	334	8	7	1779	373	998	5e-126	454	USP32, NY-REN-60, USP10; ubiquitin specific peptidase 32 (EC:3.4.19.12); K11837 ubiquitin carboxyl-terminal hydrolase 6/32 [EC:3.1.2.15]
Unigene0017074	tca:659987	48.01	1458	714	31	112	4353	1	1292	0	1212	similar to ubiquitin specific protease; K11837 ubiquitin carboxyl-terminal hydrolase 6/32 [EC:3.1.2.15]
Unigene0017074	aga:AgaP_AGAP001209	53.48	1105	445	20	112	3219	1	1044	0	1085	AGAP001209-PA; K11837 ubiquitin carboxyl-terminal hydrolase 6/32 [EC:3.1.2.15]
Unigene0017074	aag:AaeL_AAEL010184	54	1087	450	22	112	3222	1	1021	0	1062	ubiquitin specific protease ; K11837 ubiquitin carboxyl-terminal hydrolase 6/32 [EC:3.1.2.15]
Unigene0017074	dse:Dsec_GM19676	50.88	1077	487	17	112	3216	1	1007	0	1014	GM19676 gene product from transcript GM19676-RA; K11837 ubiquitin carboxyl-terminal hydrolase 6/32 [EC:3.1.2.15]
Unigene0017074	der:Dere_GG16065	50.7	1077	489	17	112	3216	1	1005	0	1013	GG16065 gene product from transcript GG16065-RA; K11837 ubiquitin carboxyl-terminal hydrolase 6/32 [EC:3.1.2.15]
Unigene0017074	dya:Dyak_GE19632	50.93	1074	488	17	112	3216	1	1007	0	1013	GE19632 gene product from transcript GE19632-RA; K11837 ubiquitin carboxyl-terminal hydrolase 6/32 [EC:3.1.2.15]
Unigene0017074	dsi:Dsim_GD14834	50.93	1074	488	17	112	3216	1	1007	0	1013	GD14834 gene product from transcript GD14834-RA; K11837 ubiquitin carboxyl-terminal hydrolase 6/32 [EC:3.1.2.15]
Unigene0017074	dan:Dana_GF23599	50.6	1075	493	18	112	3222	1	1008	0	1006	GF23599 gene product from transcript GF23599-RA; K11837 ubiquitin carboxyl-terminal hydrolase 6/32 [EC:3.1.2.15]
Unigene0017074	dpo:Dpse_GA20997	50.19	1076	495	17	112	3216	1	1005	0	1005	GA20997 gene product from transcript GA20997-RA; K11837 ubiquitin carboxyl-terminal hydrolase 6/32 [EC:3.1.2.15]
Unigene0017074	dwi:Dwil_GK19705	48.8	1121	526	17	112	3330	1	1045	0	997	GK19705 gene product from transcript GK19705-RA; K11837 ubiquitin carboxyl-terminal hydrolase 6/32 [EC:3.1.2.15]
Unigene0017074	dmo:Dmoj_GI11648	50.7	1077	489	21	112	3216	1	1002	0	993	GI11648 gene product from transcript GI11648-RA; K11837 ubiquitin carboxyl-terminal hydrolase 6/32 [EC:3.1.2.15]
Unigene0017074	dvi:Dvir_GJ11329	50.09	1078	497	19	112	3222	1	1003	0	988	GJ11329 gene product from transcript GJ11329-RA; K11837 ubiquitin carboxyl-terminal hydrolase 6/32 [EC:3.1.2.15]
Unigene0017074	dgr:Dgri_GH14664	49.4	1079	502	20	112	3216	1	1003	0	970	GH14664 gene product from transcript GH14664-RA; K11837 ubiquitin carboxyl-terminal hydrolase 6/32 [EC:3.1.2.15]
Unigene0017074	dme:Dmel_CG8334	50.59	1012	459	16	304	3216	2	943	0	949	CG8334 gene product from transcript CG8334-RA (EC:3.1.2.15); K11837 ubiquitin carboxyl-terminal hydrolase 6/32 [EC:3.1.2.15]
Unigene0017074	cqu:CpipJ_CPIJ010349	52.42	1011	417	23	382	3222	15	968	0	940	ubiquitin specific protease; K11837 ubiquitin carboxyl-terminal hydrolase 6/32 [EC:3.1.2.15]
Unigene0017074	mmu:237898	34.99	1329	806	27	112	3924	1	1183	0	697	Usp32, 2900074J03Rik, 6430526O11Rik, AW045245; ubiquitin specific peptidase 32 (EC:3.1.2.15); K11837 ubiquitin carboxyl-terminal hydrolase 6/32 [EC:3.1.2.15]
Unigene0017074	dpe:Dper_GL22664	47.45	784	379	15	112	2364	1	715	0	678	GL22664 gene product from transcript GL22664-RA
Unigene0017074	cin:100175369	33.24	1357	822	32	112	3930	1	1271	0	670	usp32; ubiquitin specific peptidase 32; K11837 ubiquitin carboxyl-terminal hydrolase 6/32 [EC:3.1.2.15]
Unigene0017074	xtr:100487551	38.95	914	516	15	1315	3930	335	1181	3e-170	601	usp32; ubiquitin specific peptidase 32; K11837 ubiquitin carboxyl-terminal hydrolase 6/32 [EC:3.1.2.15]
Unigene0017074	ptr:454806	39.08	916	512	17	1315	3924	350	1199	1e-167	592	USP32; ubiquitin specific peptidase 32; K11837 ubiquitin carboxyl-terminal hydrolase 6/32 [EC:3.1.2.15]
Unigene0017075	nvi:100120947	78.07	342	72	4	2618	1602	93	432	4e-157	558	NV14414; similar to ENSANGP00000008858
Unigene0017075	tca:664366	74.32	292	73	2	2657	1788	75	365	4e-125	451	similar to CG9646-PA
Unigene0017075	aga:AgaP_AGAP011764	70.43	301	77	3	2657	1791	85	385	1e-120	436	AGAP011764-PA
Unigene0017075	dya:Dyak_GE11641	69.67	300	75	3	2618	1767	95	393	7e-119	431	GE11641 gene product from transcript GE11641-RA
Unigene0017075	dsi:Dsim_GD11243	69.67	300	75	3	2618	1767	95	393	7e-119	431	GD11243 gene product from transcript GD11243-RA
Unigene0017075	dse:Dsec_GM21752	69.67	300	75	3	2618	1767	95	393	7e-119	431	GM21752 gene product from transcript GM21752-RA
Unigene0017075	der:Dere_GG20656	69.67	300	75	3	2618	1767	95	393	7e-119	431	GG20656 gene product from transcript GG20656-RA
Unigene0017075	dan:Dana_GF11434	69.67	300	75	3	2618	1767	95	393	7e-119	431	GF11434 gene product from transcript GF11434-RA
Unigene0017075	dme:Dmel_CG9646	69.67	300	75	3	2618	1767	95	393	7e-119	431	CG9646 gene product from transcript CG9646-RA
Unigene0017075	dvi:Dvir_GJ20819	69.57	299	76	3	2618	1767	94	391	1e-118	430	GJ20819 gene product from transcript GJ20819-RA
Unigene0017075	dmo:Dmoj_GI21217	69.57	299	76	3	2618	1767	94	391	2e-118	429	GI21217 gene product from transcript GI21217-RA
Unigene0017075	dwi:Dwil_GK17865	69.21	302	75	3	2618	1767	95	395	2e-118	429	GK17865 gene product from transcript GK17865-RA
Unigene0017075	dgr:Dgri_GH22838	69.57	299	76	3	2618	1767	94	391	3e-118	429	GH22838 gene product from transcript GH22838-RA
Unigene0017075	dpe:Dper_GL11518	69	300	77	3	2618	1767	95	393	8e-118	427	GL11518 gene product from transcript GL11518-RA
Unigene0017075	dpo:Dpse_GA21937	69	300	77	3	2618	1767	95	393	8e-118	427	GA21937 gene product from transcript GA21937-RA
Unigene0017075	bmy:Bm1_08485	44.13	349	182	9	2609	1602	102	428	4e-68	262	MGC53303 protein
Unigene0017075	spu:581665	42.48	339	194	6	2618	1605	90	410	3e-63	246	similar to MGC53303 protein
Unigene0017075	xla:379377	43.85	358	186	10	2636	1608	92	423	4e-62	242	MGC53303, c22orf9; KIAA0930
Unigene0017075	xtr:100135200	43.7	357	187	9	2636	1608	92	423	2e-61	240	c22orf9; KIAA0930
Unigene0017075	gga:418241	41.21	347	194	9	2618	1608	81	405	1e-59	234	C22orf9; chromosome 22 open reading frame 9
Unigene0017081	tca:660029	25.48	1048	737	38	509	3520	140	1020	8e-52	207	similar to rCG37751
Unigene0017081	xtr:100126221	46.6	103	52	1	593	892	18	120	7e-19	98.6	mbd6; methyl-CpG binding domain protein 6
Unigene0017081	api:100167706	20.86	724	530	24	593	2635	71	736	3e-18	96.3	similar to methyl-CpG binding domain protein 6
Unigene0017081	dvi:Dvir_GJ22841	38.71	124	66	2	542	883	251	374	1e-17	94.7	GJ22841 gene product from transcript GJ22841-RA
Unigene0017081	aml:100479317	52.87	87	37	1	599	847	20	106	1e-17	94.7	MBD6; methyl-CpG binding domain protein 6
Unigene0017081	ptr:452018	52.87	87	37	1	599	847	20	106	1e-17	94.7	MBD6; methyl-CpG binding domain protein 6
Unigene0017081	hsa:114785	52.87	87	37	1	599	847	20	106	1e-17	94.7	MBD6, KIAA1887; methyl-CpG binding domain protein 6
Unigene0017081	dmo:Dmoj_GI10379	35.51	138	84	2	542	940	246	383	1e-17	94.4	GI10379 gene product from transcript GI10379-RA
Unigene0017081	cfa:481127	52.87	87	37	1	599	847	20	106	1e-17	94.4	MBD6; methyl-CpG binding domain protein 6
Unigene0017081	mmu:110962	51.14	88	39	1	596	847	21	108	3e-17	93.2	Mbd6, D10Wsu93e; methyl-CpG binding domain protein 6
Unigene0017081	dre:561863	44.66	103	53	2	602	898	22	124	4e-17	92.8	mbd6; methyl-CpG binding domain protein 6
Unigene0017081	dme:Dmel_CG13598	27.99	268	173	7	200	943	111	365	5e-17	92.4	sba; six-banded
Unigene0017081	rno:362892	52.33	86	37	1	602	847	21	106	5e-17	92.4	Mbd6; methyl-CpG binding domain protein 6
Unigene0017081	dan:Dana_GF17981	37.3	126	72	1	545	901	219	344	9e-17	91.7	GF17981 gene product from transcript GF17981-RA
Unigene0017081	xtr:100145640	47.12	104	52	2	596	898	19	121	1e-16	91.3	mbd5; methyl-CpG binding domain protein 5
Unigene0017081	dpo:Dpse_GA12391	26.09	276	176	7	200	943	115	377	1e-16	90.9	GA12391 gene product from transcript GA12391-RA
Unigene0017081	tgu:100230961	46.53	101	49	2	596	883	19	119	1e-16	90.9	similar to methyl-CpG binding domain protein 5
Unigene0017081	mgp:100545486	46.53	101	49	2	596	883	19	119	1e-16	90.9	MBD5; methyl-CpG binding domain protein 5
Unigene0017081	gga:424308	46.53	101	49	2	596	883	19	119	1e-16	90.9	MBD5; methyl-CpG binding domain protein 5
Unigene0017081	ecb:100049894	47.52	101	48	2	596	883	19	119	1e-16	90.9	MBD5; methyl-CpG binding domain protein 5
Unigene0017082	dwi:Dwil_GK17086	19.6	1398	934	41	4928	1305	186	1530	5e-22	109	GK17086 gene product from transcript GK17086-RA
Unigene0017082	dgr:Dgri_GH16899	19.45	1280	931	39	4793	1254	261	1433	9e-21	105	GH16899 gene product from transcript GH16899-RA
Unigene0017082	dmo:Dmoj_GI11516	18.7	1230	816	33	4382	1245	292	1458	5e-20	103	GI11516 gene product from transcript GI11516-RA
Unigene0017082	dvi:Dvir_GJ11771	20.31	1354	929	43	4850	1239	159	1412	2e-19	100	GJ11771 gene product from transcript GJ11771-RA
Unigene0017082	dre:321709	21.45	881	570	31	3560	1284	653	1491	2e-17	94.7	pcm1, wu:fb30g01, wu:fb94e03, wu:fe14f07; pericentriolar material 1
Unigene0017082	dan:Dana_GF23486	21.18	1478	1030	53	5168	1140	117	1439	2e-17	94.4	GF23486 gene product from transcript GF23486-RA
Unigene0017082	dme:Dmel_CG15365	26.48	491	295	19	4385	3111	232	697	1e-16	92	CG15365 gene product from transcript CG15365-RA
Unigene0017082	ptr:464020	19.81	1403	1025	45	5135	1227	294	1532	1e-16	92	PCM1; pericentriolar material 1
Unigene0017082	hsa:5108	19.98	1201	846	40	4484	1227	453	1493	2e-16	91.3	PCM1, PTC4; pericentriolar material 1
Unigene0017082	ecb:100050372	19.68	1011	753	29	4082	1227	529	1443	2e-16	90.9	PCM1; pericentriolar material 1
Unigene0017082	bmy:Bm1_53965	55	60	26	2	3289	3465	60	117	5e-16	89.7	U88
Unigene0017082	mcc:703580	21.43	826	567	24	3458	1227	703	1493	7e-16	89.4	PCM1; pericentriolar material 1
Unigene0017082	dpe:Dper_GL25447	25.76	396	240	13	2267	1242	1066	1437	2e-15	88.2	GL25447 gene product from transcript GL25447-RA
Unigene0017082	gga:395204	20	1215	916	38	4817	1341	271	1347	2e-15	88.2	PCM1, PCM-1; pericentriolar material 1
Unigene0017082	pon:100438278	21.58	774	539	23	3458	1341	686	1424	2e-15	88.2	pericentriolar material 1 protein-like
Unigene0017082	dpo:Dpse_GA10529	25.76	396	240	13	2267	1242	1066	1437	2e-15	87.8	GA10529 gene product from transcript GA10529-RA
Unigene0017082	dgr:Dgri_GH12332	19.17	532	407	16	4394	2868	274	758	3e-15	87.4	GH12332 gene product from transcript GH12332-RA
Unigene0017082	bta:525337	19.25	1034	753	29	4082	1227	529	1491	3e-15	87.4	PCM1; pericentriolar material 1
Unigene0017082	aml:100471876	19.9	824	580	20	3458	1227	705	1497	3e-15	87.4	PCM1; pericentriolar material 1
Unigene0017082	xtr:100494109	18	761	614	21	4373	2121	4014	4674	3e-15	87	histone-lysine N-methyltransferase MLL2-like; K14972 PAX-interacting protein 1
Unigene0017083	spu:582986	30.13	926	623	23	3009	304	2	880	9e-96	354	hypothetical LOC582986
Unigene0017083	spu:763991	31.61	775	513	19	2433	160	6	747	4e-93	345	similar to endonuclease-reverse transcriptase
Unigene0017083	spu:590823	31.55	783	517	21	2817	526	51	780	1e-90	337	hypothetical LOC590823
Unigene0017083	spu:583620	29.4	847	568	20	2610	160	37	837	6e-90	335	similar to endonuclease-reverse transcriptase
Unigene0017083	spu:762254	28.34	854	598	17	2796	277	3	817	2e-89	333	similar to endonuclease-reverse transcriptase
Unigene0017083	spu:753505	28.34	854	598	17	2796	277	3	817	2e-89	333	similar to endonuclease-reverse transcriptase
Unigene0017083	spu:762321	29.08	918	627	24	3021	340	201	1076	4e-89	332	similar to endonuclease/reverse transcriptase
Unigene0017083	spu:754609	29.08	918	627	24	3021	340	201	1076	4e-89	332	similar to endonuclease/reverse transcriptase
Unigene0017083	spu:765463	28.98	918	628	24	3021	340	201	1076	1e-88	330	similar to endonuclease/reverse transcriptase
Unigene0017083	spu:576761	28.98	918	628	24	3021	340	201	1076	1e-88	330	similar to endonuclease/reverse transcriptase
Unigene0017083	spu:587809	29.35	896	622	20	3021	367	27	887	1e-86	324	similar to endonuclease/reverse transcriptase
Unigene0017083	spu:580106	27.78	918	643	23	3003	310	35	887	2e-86	323	similar to endonuclease/reverse transcriptase
Unigene0017083	spu:762011	28.63	908	628	20	3030	367	70	943	6e-86	321	similar to endonuclease/reverse transcriptase
Unigene0017083	spu:755537	28.63	908	628	20	3030	367	70	943	6e-86	321	similar to endonuclease/reverse transcriptase
Unigene0017083	spu:586504	29.74	901	611	24	3003	367	164	1023	7e-85	318	similar to endonuclease/reverse transcriptase
Unigene0017083	spu:759722	29.63	901	612	24	3003	367	164	1023	3e-84	316	similar to endonuclease/reverse transcriptase
Unigene0017083	spu:763580	29.63	901	612	24	3003	367	164	1023	3e-84	316	similar to endonuclease/reverse transcriptase
Unigene0017083	nvi:100120849	34.62	546	351	7	2352	733	111	621	5e-84	315	NV10089; similar to ENSANGP00000026284
Unigene0017083	spu:593647	29.99	827	554	24	2790	385	79	856	1e-83	314	hypothetical LOC593647
Unigene0017083	spu:765629	28.13	910	628	24	3024	373	138	1004	1e-83	313	similar to endonuclease/reverse transcriptase
Unigene0017084	tgu:100223462	41.06	1113	621	14	4426	1193	16	1123	0	830	similar to KIAA1033
Unigene0017084	ecb:100068154	41.02	1114	621	17	4426	1193	28	1135	0	830	similar to KIAA1033 protein
Unigene0017084	bta:783379	41.02	1114	621	17	4426	1193	28	1135	0	829	KIAA1033-like
Unigene0017084	aml:100479559	40.93	1114	622	17	4426	1193	135	1242	0	828	WASH complex subunit 7-like
Unigene0017084	cfa:474533	40.75	1114	624	17	4426	1193	163	1270	0	827	similar to CG13957-PA
Unigene0017084	mgp:100542728	40.7	1113	625	14	4426	1193	28	1135	0	825	WASH complex subunit 7-like
Unigene0017084	hsa:23325	41.02	1114	621	17	4426	1193	28	1135	0	825	KIAA1033
Unigene0017084	ptr:467172	41.02	1114	621	17	4426	1193	94	1201	0	825	similar to KIAA1033 protein
Unigene0017084	gga:418077	40.61	1113	626	14	4426	1193	28	1135	0	824	KIAA1033
Unigene0017084	mmu:319277	40.34	1113	629	15	4426	1193	28	1135	0	821	A230046K03Rik, AA589518, Kiaa1033, mKIAA1033; RIKEN cDNA A230046K03 gene
Unigene0017084	oaa:100076738	40.19	1132	636	17	4465	1193	1	1126	0	816	similar to KIAA1033
Unigene0017084	mdo:100015278	40.45	1115	627	15	4426	1193	28	1135	0	816	similar to KIAA1033
Unigene0017084	rno:314690	39.69	1111	637	14	4426	1193	28	1135	0	816	RGD1309995; similar to CG13957-PA
Unigene0017084	dre:565752	41.06	1113	621	17	4426	1193	28	1135	0	815	WASH complex subunit 7-like
Unigene0017084	mcc:701501	40.7	1113	625	19	4426	1193	94	1172	0	804	similar to CG13957-PA
Unigene0017084	ame:551888	36.63	1103	683	18	4453	1193	15	1082	0	682	WASH complex subunit 7-like
Unigene0017084	nvi:100118493	35.11	1105	699	18	4453	1193	15	1084	0	649	NV12152; similar to KIAA1033
Unigene0017084	spu:587921	53.72	564	255	5	2866	1193	876	1434	7e-171	603	similar to KIAA1033 protein
Unigene0017084	dvi:Dvir_GJ19032	28.6	1098	732	21	4330	1193	57	1130	2e-123	446	GJ19032 gene product from transcript GJ19032-RA
Unigene0017084	dmo:Dmoj_GI21491	28.28	1068	719	20	4255	1193	45	1089	3e-119	432	GI21491 gene product from transcript GI21491-RA
Unigene0017085	aag:AaeL_AAEL001715	78.11	539	118	0	2580	964	1	539	0	852	chaperonin ; K09497 T-complex protein 1 subunit epsilon
Unigene0017085	cqu:CpipJ_CPIJ018377	77.37	539	122	0	2580	964	1	539	0	848	T-complex protein 1 subunit epsilon; K09497 T-complex protein 1 subunit epsilon
Unigene0017085	dgr:Dgri_GH19719	76.68	536	125	0	2580	973	1	536	0	842	GH19719 gene product from transcript GH19719-RA; K09497 T-complex protein 1 subunit epsilon
Unigene0017085	dvi:Dvir_GJ19908	76.68	536	125	0	2580	973	1	536	0	841	GJ19908 gene product from transcript GJ19908-RA; K09497 T-complex protein 1 subunit epsilon
Unigene0017085	dmo:Dmoj_GI20138	76.49	536	126	0	2580	973	1	536	0	841	GI20138 gene product from transcript GI20138-RA; K09497 T-complex protein 1 subunit epsilon
Unigene0017085	tca:656755	77.55	539	121	0	2580	964	1	539	0	840	similar to CG8439-PA, isoform A; K09497 T-complex protein 1 subunit epsilon
Unigene0017085	dan:Dana_GF12298	75.7	539	131	0	2580	964	1	539	0	840	GF12298 gene product from transcript GF12298-RA; K09497 T-complex protein 1 subunit epsilon
Unigene0017085	der:Dere_GG20252	76.31	536	127	0	2580	973	1	536	0	839	GG20252 gene product from transcript GG20252-RA; K09497 T-complex protein 1 subunit epsilon
Unigene0017085	dme:Dmel_CG8439	76.31	536	127	0	2580	973	1	536	0	839	Cct5; T-complex Chaperonin 5 (EC:3.6.1.3); K09497 T-complex protein 1 subunit epsilon
Unigene0017085	dwi:Dwil_GK23011	75.7	539	131	0	2580	964	1	539	0	838	GK23011 gene product from transcript GK23011-RA; K09497 T-complex protein 1 subunit epsilon
Unigene0017085	dse:Dsec_GM21339	76.12	536	128	0	2580	973	1	536	0	838	GM21339 gene product from transcript GM21339-RA; K09497 T-complex protein 1 subunit epsilon
Unigene0017085	aga:AgaP_AGAP008249	76.81	539	125	0	2580	964	1	539	0	837	AGAP008249-PA; K09497 T-complex protein 1 subunit epsilon
Unigene0017085	dpe:Dper_GL11023	76.25	539	128	0	2580	964	1	539	0	837	GL11023 gene product from transcript GL11023-RA; K09497 T-complex protein 1 subunit epsilon
Unigene0017085	dpo:Dpse_GA21078	76.25	539	128	0	2580	964	1	539	0	837	GA21078 gene product from transcript GA21078-RA; K09497 T-complex protein 1 subunit epsilon
Unigene0017085	dya:Dyak_GE12411	75.93	536	129	0	2580	973	1	536	0	836	GE12411 gene product from transcript GE12411-RA; K09497 T-complex protein 1 subunit epsilon
Unigene0017085	nvi:100115898	76.67	540	126	0	2580	961	1	540	0	831	NV12940; similar to GM12270p; K09497 T-complex protein 1 subunit epsilon
Unigene0017085	api:100169634	73.8	542	142	0	2580	955	1	542	0	825	Cct5; chaperonin containing TCP1, subunit 5 (epsilon); K09497 T-complex protein 1 subunit epsilon
Unigene0017085	ame:409825	72.51	542	149	0	2580	955	1	542	0	799	Cct5; t-complex chaperonin 5; K09497 T-complex protein 1 subunit epsilon
Unigene0017085	gga:420930	71.21	535	154	0	2565	961	5	539	0	794	CCT5; chaperonin containing TCP1, subunit 5 (epsilon); K09497 T-complex protein 1 subunit epsilon
Unigene0017085	cin:100181478	71.35	534	153	0	2565	964	5	538	0	790	similar to chaperonin containing TCP1, subunit 5 (epsilon); K09497 T-complex protein 1 subunit epsilon
Unigene0017086	aag:AaeL_AAEL001715	78.11	539	118	0	2550	934	1	539	0	852	chaperonin ; K09497 T-complex protein 1 subunit epsilon
Unigene0017086	cqu:CpipJ_CPIJ018377	77.37	539	122	0	2550	934	1	539	0	848	T-complex protein 1 subunit epsilon; K09497 T-complex protein 1 subunit epsilon
Unigene0017086	dgr:Dgri_GH19719	76.68	536	125	0	2550	943	1	536	0	842	GH19719 gene product from transcript GH19719-RA; K09497 T-complex protein 1 subunit epsilon
Unigene0017086	dvi:Dvir_GJ19908	76.68	536	125	0	2550	943	1	536	0	841	GJ19908 gene product from transcript GJ19908-RA; K09497 T-complex protein 1 subunit epsilon
Unigene0017086	dmo:Dmoj_GI20138	76.49	536	126	0	2550	943	1	536	0	841	GI20138 gene product from transcript GI20138-RA; K09497 T-complex protein 1 subunit epsilon
Unigene0017086	tca:656755	77.55	539	121	0	2550	934	1	539	0	840	similar to CG8439-PA, isoform A; K09497 T-complex protein 1 subunit epsilon
Unigene0017086	dan:Dana_GF12298	75.7	539	131	0	2550	934	1	539	0	840	GF12298 gene product from transcript GF12298-RA; K09497 T-complex protein 1 subunit epsilon
Unigene0017086	der:Dere_GG20252	76.31	536	127	0	2550	943	1	536	0	839	GG20252 gene product from transcript GG20252-RA; K09497 T-complex protein 1 subunit epsilon
Unigene0017086	dme:Dmel_CG8439	76.31	536	127	0	2550	943	1	536	0	839	Cct5; T-complex Chaperonin 5 (EC:3.6.1.3); K09497 T-complex protein 1 subunit epsilon
Unigene0017086	dwi:Dwil_GK23011	75.7	539	131	0	2550	934	1	539	0	838	GK23011 gene product from transcript GK23011-RA; K09497 T-complex protein 1 subunit epsilon
Unigene0017086	dse:Dsec_GM21339	76.12	536	128	0	2550	943	1	536	0	838	GM21339 gene product from transcript GM21339-RA; K09497 T-complex protein 1 subunit epsilon
Unigene0017086	aga:AgaP_AGAP008249	76.81	539	125	0	2550	934	1	539	0	837	AGAP008249-PA; K09497 T-complex protein 1 subunit epsilon
Unigene0017086	dpe:Dper_GL11023	76.25	539	128	0	2550	934	1	539	0	837	GL11023 gene product from transcript GL11023-RA; K09497 T-complex protein 1 subunit epsilon
Unigene0017086	dpo:Dpse_GA21078	76.25	539	128	0	2550	934	1	539	0	837	GA21078 gene product from transcript GA21078-RA; K09497 T-complex protein 1 subunit epsilon
Unigene0017086	dya:Dyak_GE12411	75.93	536	129	0	2550	943	1	536	0	836	GE12411 gene product from transcript GE12411-RA; K09497 T-complex protein 1 subunit epsilon
Unigene0017086	nvi:100115898	76.67	540	126	0	2550	931	1	540	0	831	NV12940; similar to GM12270p; K09497 T-complex protein 1 subunit epsilon
Unigene0017086	api:100169634	73.8	542	142	0	2550	925	1	542	0	825	Cct5; chaperonin containing TCP1, subunit 5 (epsilon); K09497 T-complex protein 1 subunit epsilon
Unigene0017086	ame:409825	72.51	542	149	0	2550	925	1	542	0	799	Cct5; t-complex chaperonin 5; K09497 T-complex protein 1 subunit epsilon
Unigene0017086	gga:420930	71.21	535	154	0	2535	931	5	539	0	794	CCT5; chaperonin containing TCP1, subunit 5 (epsilon); K09497 T-complex protein 1 subunit epsilon
Unigene0017086	cin:100181478	71.35	534	153	0	2535	934	5	538	0	790	similar to chaperonin containing TCP1, subunit 5 (epsilon); K09497 T-complex protein 1 subunit epsilon
Unigene0017087	aag:AaeL_AAEL001715	78.11	539	118	0	2580	964	1	539	0	852	chaperonin ; K09497 T-complex protein 1 subunit epsilon
Unigene0017087	cqu:CpipJ_CPIJ018377	77.37	539	122	0	2580	964	1	539	0	848	T-complex protein 1 subunit epsilon; K09497 T-complex protein 1 subunit epsilon
Unigene0017087	dgr:Dgri_GH19719	76.68	536	125	0	2580	973	1	536	0	842	GH19719 gene product from transcript GH19719-RA; K09497 T-complex protein 1 subunit epsilon
Unigene0017087	dvi:Dvir_GJ19908	76.68	536	125	0	2580	973	1	536	0	841	GJ19908 gene product from transcript GJ19908-RA; K09497 T-complex protein 1 subunit epsilon
Unigene0017087	dmo:Dmoj_GI20138	76.49	536	126	0	2580	973	1	536	0	841	GI20138 gene product from transcript GI20138-RA; K09497 T-complex protein 1 subunit epsilon
Unigene0017087	tca:656755	77.55	539	121	0	2580	964	1	539	0	840	similar to CG8439-PA, isoform A; K09497 T-complex protein 1 subunit epsilon
Unigene0017087	dan:Dana_GF12298	75.7	539	131	0	2580	964	1	539	0	840	GF12298 gene product from transcript GF12298-RA; K09497 T-complex protein 1 subunit epsilon
Unigene0017087	der:Dere_GG20252	76.31	536	127	0	2580	973	1	536	0	839	GG20252 gene product from transcript GG20252-RA; K09497 T-complex protein 1 subunit epsilon
Unigene0017087	dme:Dmel_CG8439	76.31	536	127	0	2580	973	1	536	0	839	Cct5; T-complex Chaperonin 5 (EC:3.6.1.3); K09497 T-complex protein 1 subunit epsilon
Unigene0017087	dwi:Dwil_GK23011	75.7	539	131	0	2580	964	1	539	0	838	GK23011 gene product from transcript GK23011-RA; K09497 T-complex protein 1 subunit epsilon
Unigene0017087	dse:Dsec_GM21339	76.12	536	128	0	2580	973	1	536	0	838	GM21339 gene product from transcript GM21339-RA; K09497 T-complex protein 1 subunit epsilon
Unigene0017087	aga:AgaP_AGAP008249	76.81	539	125	0	2580	964	1	539	0	837	AGAP008249-PA; K09497 T-complex protein 1 subunit epsilon
Unigene0017087	dpe:Dper_GL11023	76.25	539	128	0	2580	964	1	539	0	837	GL11023 gene product from transcript GL11023-RA; K09497 T-complex protein 1 subunit epsilon
Unigene0017087	dpo:Dpse_GA21078	76.25	539	128	0	2580	964	1	539	0	837	GA21078 gene product from transcript GA21078-RA; K09497 T-complex protein 1 subunit epsilon
Unigene0017087	dya:Dyak_GE12411	75.93	536	129	0	2580	973	1	536	0	836	GE12411 gene product from transcript GE12411-RA; K09497 T-complex protein 1 subunit epsilon
Unigene0017087	nvi:100115898	76.67	540	126	0	2580	961	1	540	0	831	NV12940; similar to GM12270p; K09497 T-complex protein 1 subunit epsilon
Unigene0017087	api:100169634	73.8	542	142	0	2580	955	1	542	0	825	Cct5; chaperonin containing TCP1, subunit 5 (epsilon); K09497 T-complex protein 1 subunit epsilon
Unigene0017087	ame:409825	72.51	542	149	0	2580	955	1	542	0	799	Cct5; t-complex chaperonin 5; K09497 T-complex protein 1 subunit epsilon
Unigene0017087	gga:420930	71.21	535	154	0	2565	961	5	539	0	794	CCT5; chaperonin containing TCP1, subunit 5 (epsilon); K09497 T-complex protein 1 subunit epsilon
Unigene0017087	cin:100181478	71.35	534	153	0	2565	964	5	538	0	790	similar to chaperonin containing TCP1, subunit 5 (epsilon); K09497 T-complex protein 1 subunit epsilon
Unigene0017088	aag:AaeL_AAEL001715	78.11	539	118	0	2610	994	1	539	0	852	chaperonin ; K09497 T-complex protein 1 subunit epsilon
Unigene0017088	cqu:CpipJ_CPIJ018377	77.37	539	122	0	2610	994	1	539	0	848	T-complex protein 1 subunit epsilon; K09497 T-complex protein 1 subunit epsilon
Unigene0017088	dgr:Dgri_GH19719	76.68	536	125	0	2610	1003	1	536	0	842	GH19719 gene product from transcript GH19719-RA; K09497 T-complex protein 1 subunit epsilon
Unigene0017088	dvi:Dvir_GJ19908	76.68	536	125	0	2610	1003	1	536	0	841	GJ19908 gene product from transcript GJ19908-RA; K09497 T-complex protein 1 subunit epsilon
Unigene0017088	dmo:Dmoj_GI20138	76.49	536	126	0	2610	1003	1	536	0	841	GI20138 gene product from transcript GI20138-RA; K09497 T-complex protein 1 subunit epsilon
Unigene0017088	tca:656755	77.55	539	121	0	2610	994	1	539	0	840	similar to CG8439-PA, isoform A; K09497 T-complex protein 1 subunit epsilon
Unigene0017088	dan:Dana_GF12298	75.7	539	131	0	2610	994	1	539	0	840	GF12298 gene product from transcript GF12298-RA; K09497 T-complex protein 1 subunit epsilon
Unigene0017088	der:Dere_GG20252	76.31	536	127	0	2610	1003	1	536	0	839	GG20252 gene product from transcript GG20252-RA; K09497 T-complex protein 1 subunit epsilon
Unigene0017088	dme:Dmel_CG8439	76.31	536	127	0	2610	1003	1	536	0	839	Cct5; T-complex Chaperonin 5 (EC:3.6.1.3); K09497 T-complex protein 1 subunit epsilon
Unigene0017088	dwi:Dwil_GK23011	75.7	539	131	0	2610	994	1	539	0	838	GK23011 gene product from transcript GK23011-RA; K09497 T-complex protein 1 subunit epsilon
Unigene0017088	dse:Dsec_GM21339	76.12	536	128	0	2610	1003	1	536	0	838	GM21339 gene product from transcript GM21339-RA; K09497 T-complex protein 1 subunit epsilon
Unigene0017088	aga:AgaP_AGAP008249	76.81	539	125	0	2610	994	1	539	0	837	AGAP008249-PA; K09497 T-complex protein 1 subunit epsilon
Unigene0017088	dpe:Dper_GL11023	76.25	539	128	0	2610	994	1	539	0	837	GL11023 gene product from transcript GL11023-RA; K09497 T-complex protein 1 subunit epsilon
Unigene0017088	dpo:Dpse_GA21078	76.25	539	128	0	2610	994	1	539	0	837	GA21078 gene product from transcript GA21078-RA; K09497 T-complex protein 1 subunit epsilon
Unigene0017088	dya:Dyak_GE12411	75.93	536	129	0	2610	1003	1	536	0	836	GE12411 gene product from transcript GE12411-RA; K09497 T-complex protein 1 subunit epsilon
Unigene0017088	nvi:100115898	76.67	540	126	0	2610	991	1	540	0	831	NV12940; similar to GM12270p; K09497 T-complex protein 1 subunit epsilon
Unigene0017088	api:100169634	73.8	542	142	0	2610	985	1	542	0	825	Cct5; chaperonin containing TCP1, subunit 5 (epsilon); K09497 T-complex protein 1 subunit epsilon
Unigene0017088	ame:409825	72.51	542	149	0	2610	985	1	542	0	799	Cct5; t-complex chaperonin 5; K09497 T-complex protein 1 subunit epsilon
Unigene0017088	gga:420930	71.21	535	154	0	2595	991	5	539	0	794	CCT5; chaperonin containing TCP1, subunit 5 (epsilon); K09497 T-complex protein 1 subunit epsilon
Unigene0017088	cin:100181478	71.35	534	153	0	2595	994	5	538	0	790	similar to chaperonin containing TCP1, subunit 5 (epsilon); K09497 T-complex protein 1 subunit epsilon
Unigene0017089	aga:AgaP_AGAP010808	31.48	540	306	17	2649	1222	401	920	6e-47	191	AGAP010808-PA
Unigene0017089	dgr:Dgri_GH20556	27.48	575	297	17	2565	1201	757	1326	3e-39	166	GH20556 gene product from transcript GH20556-RA
Unigene0017089	dvi:Dvir_GJ21853	28.15	572	294	18	2565	1201	755	1322	3e-39	165	GJ21853 gene product from transcript GJ21853-RA
Unigene0017089	dmo:Dmoj_GI18825	27.65	575	296	21	2565	1201	781	1344	3e-34	149	GI18825 gene product from transcript GI18825-RA
Unigene0017089	api:100162662	61.54	104	40	0	1518	1207	472	575	5e-28	128	similar to AGAP012016-PA
Unigene0017089	tca:659133	60.82	97	38	0	1497	1207	361	457	9e-27	124	similar to CG6741-PB, isoform B
Unigene0017089	der:Dere_GG22167	31.19	311	191	9	2064	1201	1025	1325	9e-27	124	GG22167 gene product from transcript GG22167-RA
Unigene0017089	dya:Dyak_GE14160	30.87	311	192	8	2064	1201	1036	1337	1e-26	124	GE14160 gene product from transcript GE14160-RA
Unigene0017089	dme:Dmel_CG6741	31.19	311	191	9	2064	1201	1027	1327	2e-26	123	a; arc
Unigene0017089	dan:Dana_GF11650	30.91	317	190	9	2064	1201	1028	1336	2e-25	119	GF11650 gene product from transcript GF11650-RA
Unigene0017089	dse:Dsec_GM15888	30.87	311	192	9	2064	1201	1022	1322	3e-25	119	GM15888 gene product from transcript GM15888-RA
Unigene0017089	dpo:Dpse_GA19824	37.04	216	112	6	1776	1201	1126	1337	6e-25	118	GA19824 gene product from transcript GA19824-RA
Unigene0017089	dpe:Dper_GL11782	60	95	38	0	1485	1201	1199	1293	8e-25	117	GL11782 gene product from transcript GL11782-RA
Unigene0017089	dwi:Dwil_GK19638	60	95	38	0	1485	1201	1214	1308	1e-24	117	GK19638 gene product from transcript GK19638-RA
Unigene0017089	gga:427421	28.2	461	326	14	2562	1195	166	562	7e-24	114	PDZD2; PDZ domain containing 2
Unigene0017089	aga:AgaP_AGAP012016	56.84	95	41	0	1497	1213	716	810	1e-23	114	AGAP012016-PA
Unigene0017089	api:100160232	55.66	106	43	1	1497	1192	487	592	2e-22	110	similar to arc CG6741-PB
Unigene0017089	xtr:100495319	28.33	420	299	14	2448	1195	345	669	2e-21	106	pdzd2; PDZ domain containing 2
Unigene0017089	aga:AgaP_AGAP008384	51	100	49	0	1497	1198	928	1027	4e-21	105	AGAP008384-PA
Unigene0017089	nvi:100121164	36.25	160	102	0	1704	1225	766	925	6e-21	105	NV13808; similar to ENSANGP00000028946
Unigene0017090	ame:413488	47.07	427	201	8	2966	4171	150	552	4e-98	362	protein vav-like; K05730 vav oncogene
Unigene0017090	nvi:100117607	49.13	403	202	7	2972	4171	197	574	2e-97	360	NV15897; similar to LD25754p; K05730 vav oncogene
Unigene0017090	der:Dere_GG19220	44.99	409	225	6	2951	4177	158	546	1e-91	340	GG19220 gene product from transcript GG19220-RA; K05730 vav oncogene
Unigene0017090	dvi:Dvir_GJ18997	45.48	409	223	7	2951	4177	174	560	2e-91	340	GJ18997 gene product from transcript GJ18997-RA; K05730 vav oncogene
Unigene0017090	dmo:Dmoj_GI15137	45.23	409	224	7	2951	4177	173	559	3e-91	339	GI15137 gene product from transcript GI15137-RA; K05730 vav oncogene
Unigene0017090	dpe:Dper_GL13008	45.48	409	223	6	2951	4177	164	550	8e-91	337	GL13008 gene product from transcript GL13008-RA; K05730 vav oncogene
Unigene0017090	dse:Dsec_GM22955	44.74	409	226	6	2951	4177	72	458	1e-90	337	GM22955 gene product from transcript GM22955-RA; K05730 vav oncogene
Unigene0017090	dan:Dana_GF15994	44.5	409	227	6	2951	4177	149	537	1e-90	337	GF15994 gene product from transcript GF15994-RA; K05730 vav oncogene
Unigene0017090	aga:AgaP_AGAP010292	46.93	407	213	8	2966	4177	158	537	2e-90	336	AGAP010292-PA; K05730 vav oncogene
Unigene0017090	dpo:Dpse_GA20666	45.48	409	223	6	2951	4177	164	550	2e-90	336	GA20666 gene product from transcript GA20666-RA; K05730 vav oncogene
Unigene0017090	dgr:Dgri_GH17797	44.99	409	225	6	2951	4177	180	566	3e-90	335	GH17797 gene product from transcript GH17797-RA; K05730 vav oncogene
Unigene0017090	dya:Dyak_GE15839	44.99	409	225	6	2951	4177	157	545	4e-90	335	GE15839 gene product from transcript GE15839-RA; K05730 vav oncogene
Unigene0017090	dwi:Dwil_GK17655	45.23	409	224	7	2951	4177	163	548	5e-90	335	GK17655 gene product from transcript GK17655-RA; K05730 vav oncogene
Unigene0017090	dsi:Dsim_GD17440	46.93	375	199	5	3053	4177	28	383	2e-89	333	GD17440 gene product from transcript GD17440-RA; K05730 vav oncogene
Unigene0017090	tca:661526	43.69	412	230	8	2942	4171	146	529	2e-88	330	similar to CG7893-PA, isoform A; K05730 vav oncogene
Unigene0017090	dme:Dmel_CG7893	46.67	375	200	5	3053	4177	398	755	7e-88	328	vav; CG7893 gene product from transcript CG7893-RB; K05730 vav oncogene
Unigene0017090	aag:AaeL_AAEL012473	45.97	409	221	6	2951	4177	145	528	3e-87	325	vav1 ; K05730 vav oncogene
Unigene0017090	aml:100476091	36.29	372	237	7	3056	4171	171	508	1e-54	218	proto-oncogene vav-like; K05730 vav oncogene
Unigene0017090	rno:25156	36.02	372	238	7	3056	4171	171	508	3e-54	216	Vav1, Vav; vav 1 guanine nucleotide exchange factor; K05730 vav oncogene
Unigene0017090	mmu:22324	36.02	372	238	8	3056	4171	147	484	3e-54	216	Vav1, Vav, vav-T; vav 1 oncogene; K05730 vav oncogene
Unigene0017091	ame:409263	60.36	338	121	4	2361	1387	21	355	7e-117	423	glycoprotein-N-acetylgalactosamine 3-beta-galactosyltransferase 1-like; K00731 glycoprotein-N-acetylgalactosamine 3-beta-galactosyltransferase [EC:2.4.1.122]
Unigene0017091	nvi:100120600	65.44	298	102	3	2259	1369	17	311	9e-114	413	NV12946; similar to core 1 UDP-galactose:n-acetylgalactosamine-alpha-r beta 1,3- galactosy; K00731 glycoprotein-N-acetylgalactosamine 3-beta-galactosyltransferase [EC:2.4.1.122]
Unigene0017091	dgr:Dgri_GH25081	57.19	334	142	3	2358	1360	340	659	1e-111	405	GH25081 gene product from transcript GH25081-RA
Unigene0017091	dgr:Dgri_GH25123	56.07	346	145	6	2376	1360	14	358	6e-111	404	GH25123 gene product from transcript GH25123-RA; K00731 glycoprotein-N-acetylgalactosamine 3-beta-galactosyltransferase [EC:2.4.1.122]
Unigene0017091	dse:Dsec_GM12650	57.27	337	138	5	2385	1393	1	337	6e-111	404	GM12650 gene product from transcript GM12650-RA; K00731 glycoprotein-N-acetylgalactosamine 3-beta-galactosyltransferase [EC:2.4.1.122]
Unigene0017091	dya:Dyak_GE10709	57.78	334	135	6	2376	1393	14	346	3e-110	401	GE10709 gene product from transcript GE10709-RA; K00731 glycoprotein-N-acetylgalactosamine 3-beta-galactosyltransferase [EC:2.4.1.122]
Unigene0017091	dmo:Dmoj_GI12045	54.91	346	149	4	2376	1360	14	358	4e-110	401	GI12045 gene product from transcript GI12045-RA; K00731 glycoprotein-N-acetylgalactosamine 3-beta-galactosyltransferase [EC:2.4.1.122]
Unigene0017091	dsi:Dsim_GD22375	57.78	334	135	6	2376	1393	14	346	5e-110	400	GD22375 gene product from transcript GD22375-RA; K00731 glycoprotein-N-acetylgalactosamine 3-beta-galactosyltransferase [EC:2.4.1.122]
Unigene0017091	dpe:Dper_GL25549	56.2	347	144	5	2376	1360	14	357	6e-110	400	GL25549 gene product from transcript GL25549-RA; K00731 glycoprotein-N-acetylgalactosamine 3-beta-galactosyltransferase [EC:2.4.1.122]
Unigene0017091	dpo:Dpse_GA21851	56.2	347	144	5	2376	1360	14	357	6e-110	400	GA21851 gene product from transcript GA21851-RA; K00731 glycoprotein-N-acetylgalactosamine 3-beta-galactosyltransferase [EC:2.4.1.122]
Unigene0017091	dme:Dmel_CG9520	56.23	345	145	6	2376	1360	14	357	6e-110	400	C1GalTA; Core 1 Galactosyltransferase A (EC:2.4.1.122); K00731 glycoprotein-N-acetylgalactosamine 3-beta-galactosyltransferase [EC:2.4.1.122]
Unigene0017091	dvi:Dvir_GJ14139	56.73	342	146	2	2376	1357	9	349	8e-110	400	GJ14139 gene product from transcript GJ14139-RA
Unigene0017091	der:Dere_GG24047	57.49	334	136	6	2376	1393	14	346	1e-109	399	GG24047 gene product from transcript GG24047-RA; K00731 glycoprotein-N-acetylgalactosamine 3-beta-galactosyltransferase [EC:2.4.1.122]
Unigene0017091	dvi:Dvir_GJ14135	55.75	348	145	7	2376	1360	14	358	2e-109	399	GJ14135 gene product from transcript GJ14135-RA; K00731 glycoprotein-N-acetylgalactosamine 3-beta-galactosyltransferase [EC:2.4.1.122]
Unigene0017091	dan:Dana_GF15693	56.07	346	145	6	2376	1360	14	358	3e-109	398	GF15693 gene product from transcript GF15693-RA; K00731 glycoprotein-N-acetylgalactosamine 3-beta-galactosyltransferase [EC:2.4.1.122]
Unigene0017091	aag:AaeL_AAEL007560	56.16	349	140	4	2355	1348	57	404	3e-108	394	core 1 UDP-galactose:n-acetylgalactosamine-alpha-r beta 1,3- galactosy ; K00731 glycoprotein-N-acetylgalactosamine 3-beta-galactosyltransferase [EC:2.4.1.122]
Unigene0017091	dwi:Dwil_GK14790	54.89	348	148	6	2376	1360	14	358	4e-108	394	GK14790 gene product from transcript GK14790-RA; K00731 glycoprotein-N-acetylgalactosamine 3-beta-galactosyltransferase [EC:2.4.1.122]
Unigene0017091	cqu:CpipJ_CPIJ003116	56.23	345	136	4	2355	1366	16	359	7e-108	393	beta-1,3-Galactosyltransferase; K00731 glycoprotein-N-acetylgalactosamine 3-beta-galactosyltransferase [EC:2.4.1.122]
Unigene0017091	tca:661564	55	340	152	3	2364	1348	168	505	3e-107	391	similar to CG9520-PB, isoform B
Unigene0017091	dgr:Dgri_GH23406	55.32	329	145	2	2340	1360	1	313	4e-107	391	GH23406 gene product from transcript GH23406-RA; K00731 glycoprotein-N-acetylgalactosamine 3-beta-galactosyltransferase [EC:2.4.1.122]
Unigene0017092	ame:409263	60.36	338	121	4	1946	972	21	355	5e-117	423	glycoprotein-N-acetylgalactosamine 3-beta-galactosyltransferase 1-like; K00731 glycoprotein-N-acetylgalactosamine 3-beta-galactosyltransferase [EC:2.4.1.122]
Unigene0017092	nvi:100120600	65.44	298	102	3	1844	954	17	311	7e-114	413	NV12946; similar to core 1 UDP-galactose:n-acetylgalactosamine-alpha-r beta 1,3- galactosy; K00731 glycoprotein-N-acetylgalactosamine 3-beta-galactosyltransferase [EC:2.4.1.122]
Unigene0017092	dgr:Dgri_GH25081	57.19	334	142	3	1943	945	340	659	1e-111	405	GH25081 gene product from transcript GH25081-RA
Unigene0017092	dgr:Dgri_GH25123	56.07	346	145	6	1961	945	14	358	4e-111	404	GH25123 gene product from transcript GH25123-RA; K00731 glycoprotein-N-acetylgalactosamine 3-beta-galactosyltransferase [EC:2.4.1.122]
Unigene0017092	dse:Dsec_GM12650	57.27	337	138	5	1970	978	1	337	4e-111	404	GM12650 gene product from transcript GM12650-RA; K00731 glycoprotein-N-acetylgalactosamine 3-beta-galactosyltransferase [EC:2.4.1.122]
Unigene0017092	dya:Dyak_GE10709	57.78	334	135	6	1961	978	14	346	2e-110	401	GE10709 gene product from transcript GE10709-RA; K00731 glycoprotein-N-acetylgalactosamine 3-beta-galactosyltransferase [EC:2.4.1.122]
Unigene0017092	dmo:Dmoj_GI12045	54.91	346	149	4	1961	945	14	358	3e-110	401	GI12045 gene product from transcript GI12045-RA; K00731 glycoprotein-N-acetylgalactosamine 3-beta-galactosyltransferase [EC:2.4.1.122]
Unigene0017092	dsi:Dsim_GD22375	57.78	334	135	6	1961	978	14	346	4e-110	400	GD22375 gene product from transcript GD22375-RA; K00731 glycoprotein-N-acetylgalactosamine 3-beta-galactosyltransferase [EC:2.4.1.122]
Unigene0017092	dpe:Dper_GL25549	56.2	347	144	5	1961	945	14	357	5e-110	400	GL25549 gene product from transcript GL25549-RA; K00731 glycoprotein-N-acetylgalactosamine 3-beta-galactosyltransferase [EC:2.4.1.122]
Unigene0017092	dpo:Dpse_GA21851	56.2	347	144	5	1961	945	14	357	5e-110	400	GA21851 gene product from transcript GA21851-RA; K00731 glycoprotein-N-acetylgalactosamine 3-beta-galactosyltransferase [EC:2.4.1.122]
Unigene0017092	dme:Dmel_CG9520	56.23	345	145	6	1961	945	14	357	5e-110	400	C1GalTA; Core 1 Galactosyltransferase A (EC:2.4.1.122); K00731 glycoprotein-N-acetylgalactosamine 3-beta-galactosyltransferase [EC:2.4.1.122]
Unigene0017092	dvi:Dvir_GJ14139	56.73	342	146	2	1961	942	9	349	6e-110	400	GJ14139 gene product from transcript GJ14139-RA
Unigene0017092	der:Dere_GG24047	57.49	334	136	6	1961	978	14	346	1e-109	399	GG24047 gene product from transcript GG24047-RA; K00731 glycoprotein-N-acetylgalactosamine 3-beta-galactosyltransferase [EC:2.4.1.122]
Unigene0017092	dvi:Dvir_GJ14135	55.75	348	145	7	1961	945	14	358	1e-109	399	GJ14135 gene product from transcript GJ14135-RA; K00731 glycoprotein-N-acetylgalactosamine 3-beta-galactosyltransferase [EC:2.4.1.122]
Unigene0017092	dan:Dana_GF15693	56.07	346	145	6	1961	945	14	358	2e-109	398	GF15693 gene product from transcript GF15693-RA; K00731 glycoprotein-N-acetylgalactosamine 3-beta-galactosyltransferase [EC:2.4.1.122]
Unigene0017092	aag:AaeL_AAEL007560	56.16	349	140	4	1940	933	57	404	3e-108	394	core 1 UDP-galactose:n-acetylgalactosamine-alpha-r beta 1,3- galactosy ; K00731 glycoprotein-N-acetylgalactosamine 3-beta-galactosyltransferase [EC:2.4.1.122]
Unigene0017092	dwi:Dwil_GK14790	54.89	348	148	6	1961	945	14	358	4e-108	394	GK14790 gene product from transcript GK14790-RA; K00731 glycoprotein-N-acetylgalactosamine 3-beta-galactosyltransferase [EC:2.4.1.122]
Unigene0017092	cqu:CpipJ_CPIJ003116	56.23	345	136	4	1940	951	16	359	6e-108	393	beta-1,3-Galactosyltransferase; K00731 glycoprotein-N-acetylgalactosamine 3-beta-galactosyltransferase [EC:2.4.1.122]
Unigene0017092	tca:661564	55	340	152	3	1949	933	168	505	2e-107	391	similar to CG9520-PB, isoform B
Unigene0017092	dgr:Dgri_GH23406	55.32	329	145	2	1925	945	1	313	3e-107	391	GH23406 gene product from transcript GH23406-RA; K00731 glycoprotein-N-acetylgalactosamine 3-beta-galactosyltransferase [EC:2.4.1.122]
Unigene0017093	tca:100141578	52.67	881	412	16	48	2675	4	812	0	829	similar to CG8155 CG8155-PA
Unigene0017093	ame:411753	46.44	1081	566	30	48	3251	12	865	0	793	RabGAP4; Rab GTPase activating protein 4
Unigene0017093	dpo:Dpse_GA20855	39.39	1178	599	34	63	3251	7	1122	0	684	GA20855 gene product from transcript GA20855-RA
Unigene0017093	dpe:Dper_GL11012	39.44	1174	600	34	63	3251	7	1115	0	681	GL11012 gene product from transcript GL11012-RA
Unigene0017093	dgr:Dgri_GH21458	38.5	1148	625	25	57	3257	5	1102	0	677	GH21458 gene product from transcript GH21458-RA
Unigene0017093	aga:AgaP_AGAP008418	43.81	904	363	15	48	2324	1	896	0	674	AGAP008418-PA
Unigene0017093	dmo:Dmoj_GI19936	39.39	1150	615	33	57	3260	5	1102	0	672	GI19936 gene product from transcript GI19936-RA
Unigene0017093	dsi:Dsim_GD25623	39.76	1152	605	33	63	3251	7	1071	0	672	GD25623 gene product from transcript GD25623-RA
Unigene0017093	dya:Dyak_GE12247	39.52	1159	605	34	63	3251	7	1073	0	670	GE12247 gene product from transcript GE12247-RA
Unigene0017093	dse:Dsec_GM20144	39.37	1148	607	33	75	3251	7	1067	0	661	GM20144 gene product from transcript GM20144-RA
Unigene0017093	cqu:CpipJ_CPIJ004857	61.18	541	200	7	48	1640	1	532	0	647	TBC1 domain family
Unigene0017093	dvi:Dvir_GJ15104	42.07	946	410	23	57	2480	5	941	3e-178	627	GJ15104 gene product from transcript GJ15104-RA
Unigene0017093	dme:Dmel_CG8155	43.47	904	398	21	63	2435	7	898	6e-178	627	CG8155 gene product from transcript CG8155-RA
Unigene0017093	dwi:Dwil_GK20751	43.92	904	396	22	57	2435	5	899	1e-177	625	GK20751 gene product from transcript GK20751-RA
Unigene0017093	der:Dere_GG22359	43.14	911	398	21	63	2435	7	900	4e-177	624	GG22359 gene product from transcript GG22359-RA
Unigene0017093	dan:Dana_GF11873	44.38	863	360	20	63	2291	7	865	2e-173	612	GF11873 gene product from transcript GF11873-RA
Unigene0017093	spu:580124	43.72	565	310	12	90	1760	1	505	9e-115	417	similar to Ornithine aminotransferase-like 1
Unigene0017093	dre:556338	49.78	446	216	9	72	1385	10	426	2e-113	412	im:7137114; si:dkeyp-22b2.2
Unigene0017093	mdo:100018772	50.23	432	210	8	63	1343	17	426	5e-112	407	TBC1D25; TBC1 domain family, member 25
Unigene0017093	oaa:100092333	49.53	426	207	8	90	1343	1	401	9e-112	407	TBC1D25; TBC1 domain family, member 25
Unigene0017097	tca:658565	33.59	1167	727	36	4614	1258	4	1077	5e-162	574	similar to CG4937-PA; K12490 Arf-GAP, Rho-GAP domain, ANK repeat and PH domain-containing protein
Unigene0017097	api:100165815	34.01	891	555	21	3831	1258	12	846	6e-131	471	similar to GA18539-PA; K12490 Arf-GAP, Rho-GAP domain, ANK repeat and PH domain-containing protein
Unigene0017097	dan:Dana_GF21757	30.1	1053	592	25	3984	1258	549	1591	6e-122	441	GF21757 gene product from transcript GF21757-RA
Unigene0017097	dme:Dmel_CG4937	30.83	944	529	22	3717	1258	574	1509	4e-119	432	RhoGAP15B; CG4937 gene product from transcript CG4937-RC
Unigene0017097	dya:Dyak_GE17636	30.87	949	527	21	3717	1258	616	1557	9e-119	431	GE17636 gene product from transcript GE17636-RA
Unigene0017097	dwi:Dwil_GK25559	31.19	962	517	24	3708	1258	661	1611	1e-118	430	GK25559 gene product from transcript GK25559-RA
Unigene0017097	dse:Dsec_GM13480	32.49	868	538	22	3717	1258	517	1345	2e-117	426	GM13480 gene product from transcript GM13480-RA
Unigene0017097	dvi:Dvir_GJ18834	33.33	804	479	18	3498	1258	829	1622	7e-116	421	GJ18834 gene product from transcript GJ18834-RA
Unigene0017097	der:Dere_GG19091	32.26	806	499	17	3534	1258	753	1551	1e-114	417	GG19091 gene product from transcript GG19091-RA
Unigene0017097	dmo:Dmoj_GI15356	33.58	804	477	22	3498	1258	850	1643	4e-113	412	GI15356 gene product from transcript GI15356-RA
Unigene0017097	dpe:Dper_GL22411	31.3	936	529	24	3723	1258	636	1563	4e-113	412	GL22411 gene product from transcript GL22411-RA
Unigene0017097	dpo:Dpse_GA18539	32.21	801	489	17	3498	1258	821	1614	1e-112	410	GA18539 gene product from transcript GA18539-RA
Unigene0017097	dgr:Dgri_GH24747	34.43	732	432	17	3309	1258	940	1661	2e-112	409	GH24747 gene product from transcript GH24747-RA
Unigene0017097	aga:AgaP_AGAP000126	30.57	749	450	17	3309	1273	248	991	1e-93	347	AGAP000126-PA
Unigene0017097	spu:591421	27.75	645	439	20	3195	1342	1350	1966	6e-57	225	similar to centaurin delta 2 isoform a variant; K12490 Arf-GAP, Rho-GAP domain, ANK repeat and PH domain-containing protein
Unigene0017097	ecb:100065339	25.48	679	476	16	3216	1270	916	1545	1e-45	188	ARAP2; ArfGAP with RhoGAP domain, ankyrin repeat and PH domain 2; K12490 Arf-GAP, Rho-GAP domain, ANK repeat and PH domain-containing protein
Unigene0017097	aml:100478267	25.63	679	475	16	3216	1270	915	1544	1e-45	187	ARAP2; ArfGAP with RhoGAP domain, ankyrin repeat and PH domain 2; K12490 Arf-GAP, Rho-GAP domain, ANK repeat and PH domain-containing protein
Unigene0017097	mmu:212285	25.48	675	477	15	3216	1270	913	1538	2e-45	187	Arap2, Centd1, Gm148, mKIAA0580; ArfGAP with RhoGAP domain, ankyrin repeat and PH domain 2; K12490 Arf-GAP, Rho-GAP domain, ANK repeat and PH domain-containing protein
Unigene0017097	mcc:702115	25.92	679	473	16	3216	1270	661	1290	3e-45	186	ARAP2; ArfGAP with RhoGAP domain, ankyrin repeat and PH domain 2; K12490 Arf-GAP, Rho-GAP domain, ANK repeat and PH domain-containing protein
Unigene0017097	ssc:100521564	25.92	679	473	16	3216	1270	915	1544	6e-45	185	ARAP2; ArfGAP with RhoGAP domain, ankyrin repeat and PH domain 2; K12490 Arf-GAP, Rho-GAP domain, ANK repeat and PH domain-containing protein
Unigene0017098	api:100164993	83.84	297	41	1	4451	3582	1	297	2e-133	479	Syx1a; syntaxin 1A; K04560 syntaxin 1A
Unigene0017098	dme:Dmel_CG31136	83.51	291	48	0	4451	3579	1	291	6e-133	478	Syx1A; Syntaxin 1A; K04560 syntaxin 1A
Unigene0017098	dmo:Dmoj_GI23434	83.85	291	47	0	4451	3579	1	291	7e-133	477	GI23434 gene product from transcript GI23434-RA; K04560 syntaxin 1A
Unigene0017098	dpe:Dper_GL24148	83.51	291	48	0	4451	3579	1	291	1e-132	477	GL24148 gene product from transcript GL24148-RA; K04560 syntaxin 1A
Unigene0017098	dan:Dana_GF23231	83.51	291	48	0	4451	3579	1	291	1e-132	477	GF23231 gene product from transcript GF23231-RA; K04560 syntaxin 1A
Unigene0017098	dpo:Dpse_GA16036	83.51	291	48	0	4451	3579	1	291	1e-132	477	GA16036 gene product from transcript GA16036-RA; K04560 syntaxin 1A
Unigene0017098	nvi:100121257	83.1	290	47	2	4445	3582	21	309	7e-128	461	NV14355; similar to ENSANGP00000027989; K04560 syntaxin 1A
Unigene0017098	aga:AgaP_AGAP007698	83.04	283	48	1	4451	3603	1	282	1e-127	460	AGAP007698-PA; K04560 syntaxin 1A
Unigene0017098	ame:410279	87.18	273	34	1	4451	3636	1	273	1e-126	456	Syx1A; syntaxin 1A; K04560 syntaxin 1A
Unigene0017098	tca:658750	81.05	285	52	1	4451	3603	1	285	4e-126	455	Syx1A, Syn1; syntaxin 1A; K04560 syntaxin 1A
Unigene0017098	mmu:20907	72.63	285	77	2	4445	3594	2	283	5e-111	405	Stx1a, HPC-1; syntaxin 1A (brain); K04560 syntaxin 1A
Unigene0017098	rno:116470	72.28	285	78	2	4445	3594	2	283	2e-110	403	Stx1a; syntaxin 1A (brain); K04560 syntaxin 1A
Unigene0017098	rno:100360064	72.28	285	78	2	4445	3594	41	322	2e-110	403	syntaxin 1A (brain)-like; K04560 syntaxin 1A
Unigene0017098	ssc:100512594	72.95	281	75	2	4445	3606	86	363	5e-110	401	syntaxin-1A-like; K04560 syntaxin 1A
Unigene0017098	cfa:607840	74.82	274	68	2	4424	3606	15	284	9e-110	400	STX1A; syntaxin 1A (brain); K04560 syntaxin 1A
Unigene0017098	aml:100471032	74.45	274	69	2	4424	3606	64	333	1e-109	400	syntaxin-1A-like; K04560 syntaxin 1A
Unigene0017098	mcc:574205	72.63	285	77	2	4445	3594	2	283	1e-109	400	STX1B, STX1B2; syntaxin 1B; K04560 syntaxin 1A
Unigene0017098	pon:100173962	72.63	285	77	2	4445	3594	2	283	1e-109	400	STX1A, DKFZp459F183; syntaxin 1A (brain); K04560 syntaxin 1A
Unigene0017098	xtr:779637	72.24	281	77	2	4445	3606	2	279	1e-108	397	stx1a, MGC145298, hpc-1, p35-1, stx1, sx1a, syntaxin1a; syntaxin 1A (brain); K04560 syntaxin 1A
Unigene0017098	mgp:100544574	73.45	275	72	2	4427	3606	8	279	3e-108	395	syntaxin-1A-like
Unigene0017099	tca:100142267	71.2	1066	303	5	159	3344	10	1070	0	1532	similar to AGAP009278-PA; K07190 phosphorylase kinase alpha/beta subunit
Unigene0017099	nvi:100116818	70.49	1064	301	4	159	3311	24	1083	0	1519	NV15884; similar to ENSANGP00000012293; K07190 phosphorylase kinase alpha/beta subunit
Unigene0017099	dwi:Dwil_GK23741	71.1	1059	292	6	159	3293	33	1076	0	1510	GK23741 gene product from transcript GK23741-RA; K07190 phosphorylase kinase alpha/beta subunit
Unigene0017099	aga:AgaP_AGAP009278	71.05	1050	301	4	159	3299	13	1048	0	1509	AGAP009278-PA; K07190 phosphorylase kinase alpha/beta subunit
Unigene0017099	dmo:Dmoj_GI17000	70.04	1078	303	6	159	3332	34	1096	0	1508	GI17000 gene product from transcript GI17000-RA; K07190 phosphorylase kinase alpha/beta subunit
Unigene0017099	dpo:Dpse_GA21103	71.05	1057	294	6	159	3293	31	1072	0	1508	GA21103 gene product from transcript GA21103-RA; K07190 phosphorylase kinase alpha/beta subunit
Unigene0017099	dpe:Dper_GL26472	71.05	1057	294	6	159	3293	31	1072	0	1508	GL26472 gene product from transcript GL26472-RA; K07190 phosphorylase kinase alpha/beta subunit
Unigene0017099	dan:Dana_GF14405	70.44	1069	305	6	159	3332	25	1078	0	1507	GF14405 gene product from transcript GF14405-RA; K07190 phosphorylase kinase alpha/beta subunit
Unigene0017099	dme:Dmel_CG8475	70.31	1071	305	6	159	3332	26	1081	0	1506	CG8475 gene product from transcript CG8475-RA (EC:2.7.1.- 2.7.11.19 3.2.1.3); K07190 phosphorylase kinase alpha/beta subunit
Unigene0017099	dya:Dyak_GE11152	70.31	1071	305	6	159	3332	26	1081	0	1506	GE11152 gene product from transcript GE11152-RA; K07190 phosphorylase kinase alpha/beta subunit
Unigene0017099	der:Dere_GG23470	70.31	1071	305	6	159	3332	26	1081	0	1506	GG23470 gene product from transcript GG23470-RA; K07190 phosphorylase kinase alpha/beta subunit
Unigene0017099	cqu:CpipJ_CPIJ004212	70.76	1050	304	5	159	3299	17	1052	0	1505	phosphorylase b kinase regulatory subunit beta; K07190 phosphorylase kinase alpha/beta subunit
Unigene0017099	dvi:Dvir_GJ24248	69.83	1074	308	6	159	3332	33	1091	0	1502	GJ24248 gene product from transcript GJ24248-RA; K07190 phosphorylase kinase alpha/beta subunit
Unigene0017099	dsi:Dsim_GD22435	70.03	1071	308	6	159	3332	26	1081	0	1501	GD22435 gene product from transcript GD22435-RA; K07190 phosphorylase kinase alpha/beta subunit
Unigene0017099	dgr:Dgri_GH11504	69.84	1071	310	6	159	3332	34	1089	0	1495	GH11504 gene product from transcript GH11504-RA; K07190 phosphorylase kinase alpha/beta subunit
Unigene0017099	aag:AaeL_AAEL006436	70.34	1052	309	3	159	3305	17	1054	0	1494	phosphorylase b kinase beta, kpbb ; K07190 phosphorylase kinase alpha/beta subunit
Unigene0017099	dse:Dsec_GM13146	70.16	1059	303	7	159	3296	26	1066	0	1484	GM13146 gene product from transcript GM13146-RA; K07190 phosphorylase kinase alpha/beta subunit
Unigene0017099	cfa:478139	47.26	1058	538	11	231	3344	41	1086	0	948	PHKB; phosphorylase kinase, beta; K07190 phosphorylase kinase alpha/beta subunit
Unigene0017099	dre:569706	46.92	1055	543	9	231	3344	40	1084	0	937	phosphorylase b kinase regulatory subunit beta-like; K07190 phosphorylase kinase alpha/beta subunit
Unigene0017099	mmu:102093	45.89	1083	567	11	153	3344	14	1085	0	934	Phkb, AI463271, MGC62514; phosphorylase kinase beta; K07190 phosphorylase kinase alpha/beta subunit
Unigene0017100	tca:100142267	70.6	1075	312	6	159	3371	10	1070	0	1525	similar to AGAP009278-PA; K07190 phosphorylase kinase alpha/beta subunit
Unigene0017100	nvi:100116818	70.49	1064	310	4	159	3338	24	1083	0	1517	NV15884; similar to ENSANGP00000012293; K07190 phosphorylase kinase alpha/beta subunit
Unigene0017100	dwi:Dwil_GK23741	70.51	1068	301	6	159	3320	33	1076	0	1506	GK23741 gene product from transcript GK23741-RA; K07190 phosphorylase kinase alpha/beta subunit
Unigene0017100	aga:AgaP_AGAP009278	70.44	1059	310	4	159	3326	13	1048	0	1505	AGAP009278-PA; K07190 phosphorylase kinase alpha/beta subunit
Unigene0017100	dmo:Dmoj_GI17000	69.46	1087	312	6	159	3359	34	1096	0	1504	GI17000 gene product from transcript GI17000-RA; K07190 phosphorylase kinase alpha/beta subunit
Unigene0017100	dpo:Dpse_GA21103	70.45	1066	303	6	159	3320	31	1072	0	1504	GA21103 gene product from transcript GA21103-RA; K07190 phosphorylase kinase alpha/beta subunit
Unigene0017100	dpe:Dper_GL26472	70.45	1066	303	6	159	3320	31	1072	0	1504	GL26472 gene product from transcript GL26472-RA; K07190 phosphorylase kinase alpha/beta subunit
Unigene0017100	dan:Dana_GF14405	69.85	1078	314	6	159	3359	25	1078	0	1503	GF14405 gene product from transcript GF14405-RA; K07190 phosphorylase kinase alpha/beta subunit
Unigene0017100	dme:Dmel_CG8475	69.72	1080	314	6	159	3359	26	1081	0	1503	CG8475 gene product from transcript CG8475-RA (EC:2.7.1.- 2.7.11.19 3.2.1.3); K07190 phosphorylase kinase alpha/beta subunit
Unigene0017100	dya:Dyak_GE11152	69.72	1080	314	6	159	3359	26	1081	0	1502	GE11152 gene product from transcript GE11152-RA; K07190 phosphorylase kinase alpha/beta subunit
Unigene0017100	der:Dere_GG23470	69.72	1080	314	6	159	3359	26	1081	0	1502	GG23470 gene product from transcript GG23470-RA; K07190 phosphorylase kinase alpha/beta subunit
Unigene0017100	cqu:CpipJ_CPIJ004212	70.16	1059	313	5	159	3326	17	1052	0	1501	phosphorylase b kinase regulatory subunit beta; K07190 phosphorylase kinase alpha/beta subunit
Unigene0017100	dvi:Dvir_GJ24248	69.25	1083	317	6	159	3359	33	1091	0	1498	GJ24248 gene product from transcript GJ24248-RA; K07190 phosphorylase kinase alpha/beta subunit
Unigene0017100	dsi:Dsim_GD22435	69.44	1080	317	6	159	3359	26	1081	0	1498	GD22435 gene product from transcript GD22435-RA; K07190 phosphorylase kinase alpha/beta subunit
Unigene0017100	dgr:Dgri_GH11504	69.26	1080	319	6	159	3359	34	1089	0	1491	GH11504 gene product from transcript GH11504-RA; K07190 phosphorylase kinase alpha/beta subunit
Unigene0017100	aag:AaeL_AAEL006436	69.75	1061	318	3	159	3332	17	1054	0	1491	phosphorylase b kinase beta, kpbb ; K07190 phosphorylase kinase alpha/beta subunit
Unigene0017100	dse:Dsec_GM13146	69.57	1068	312	7	159	3323	26	1066	0	1481	GM13146 gene product from transcript GM13146-RA; K07190 phosphorylase kinase alpha/beta subunit
Unigene0017100	cfa:478139	47.09	1064	546	11	231	3371	41	1086	0	947	PHKB; phosphorylase kinase, beta; K07190 phosphorylase kinase alpha/beta subunit
Unigene0017100	dre:569706	46.75	1061	551	9	231	3371	40	1084	0	938	phosphorylase b kinase regulatory subunit beta-like; K07190 phosphorylase kinase alpha/beta subunit
Unigene0017100	mmu:102093	45.73	1089	575	11	153	3371	14	1085	0	934	Phkb, AI463271, MGC62514; phosphorylase kinase beta; K07190 phosphorylase kinase alpha/beta subunit
Unigene0017101	dwi:Dwil_GK16578	37.71	525	324	8	361	1926	31	530	2e-79	299	GK16578 gene product from transcript GK16578-RA
Unigene0017101	dya:Dyak_GE20351	34.8	658	343	18	211	1926	5	640	8e-77	290	GE20351 gene product from transcript GE20351-RA
Unigene0017101	aga:AgaP_AGAP003802	38.22	518	273	14	514	1926	8	510	5e-75	284	AGAP003802-PA
Unigene0017101	der:Dere_GG14897	38.14	527	304	14	412	1926	161	647	5e-74	281	GG14897 gene product from transcript GG14897-RA
Unigene0017101	dse:Dsec_GM14523	37.64	534	321	14	361	1926	173	668	8e-74	280	GM14523 gene product from transcript GM14523-RA
Unigene0017101	dpo:Dpse_GA15277	36.21	522	326	11	382	1926	24	512	1e-73	280	GA15277 gene product from transcript GA15277-RA
Unigene0017101	dgr:Dgri_GH17055	35.25	556	326	12	361	1926	131	660	3e-72	275	GH17055 gene product from transcript GH17055-RA
Unigene0017101	dan:Dana_GF24260	39.45	507	305	14	412	1926	234	698	3e-72	275	GF24260 gene product from transcript GF24260-RA
Unigene0017101	dmo:Dmoj_GI12060	37.08	542	318	12	370	1926	38	544	1e-71	273	GI12060 gene product from transcript GI12060-RA
Unigene0017101	dme:Dmel_CG2162	38.8	482	284	10	514	1926	222	670	1e-71	273	CG2162 gene product from transcript CG2162-RA
Unigene0017101	dvi:Dvir_GJ13330	35.88	549	325	13	361	1926	149	661	5e-71	271	GJ13330 gene product from transcript GJ13330-RA
Unigene0017101	dsi:Dsim_GD13719	33.22	611	369	16	211	1926	67	611	2e-70	269	GD13719 gene product from transcript GD13719-RA
Unigene0017101	dpe:Dper_GL16319	52.35	277	131	4	1099	1926	72	335	1e-67	259	GL16319 gene product from transcript GL16319-RA
Unigene0017101	api:100160639	27.1	642	424	14	133	1926	9	629	6e-47	191	similar to AGAP003802-PA
Unigene0017101	dre:561802	40.57	244	140	3	1213	1929	95	337	6e-47	191	fc76b11; wu:fc76b11
Unigene0017101	mdo:100021279	46.8	203	107	2	1324	1929	585	783	2e-44	183	similar to C10orf28 protein
Unigene0017101	aml:100482240	37.25	306	191	5	1015	1929	492	776	3e-44	182	growth inhibition and differentiation-related protein 88-like
Unigene0017101	ssc:100151975	30.88	434	263	10	739	1929	354	778	1e-43	180	growth inhibition and differentiation-related protein 88-like
Unigene0017101	hsa:27291	40.48	252	140	4	1204	1929	525	772	1e-43	180	C10orf28, FLJ25458, FLJ37160, GIDRP86, GIDRP88, PSORT; chromosome 10 open reading frame 28
Unigene0017101	mcc:707600	36.27	306	194	4	1015	1929	488	772	1e-43	180	growth inhibition and differentiation-related protein 88-like
Unigene0017102	ame:726002	37.29	1153	650	27	3720	481	29	1161	0	703	hop; hopscotch; K04447 Janus kinase 2 [EC:2.7.10.2]
Unigene0017102	nvi:100118996	37.54	1132	655	27	3726	487	27	1120	0	686	NV16630; similar to tyrosine protein kinase; K04447 Janus kinase 2 [EC:2.7.10.2]
Unigene0017102	aag:AaeL_AAEL012553	32.16	1076	680	31	3726	649	28	1066	1e-139	499	tyrosine protein kinase ; K04447 Janus kinase 2 [EC:2.7.10.2]
Unigene0017102	aga:AgaP_AGAP008354	30.68	1157	727	34	3726	481	32	1143	1e-137	493	AGAP008354-PA; K04447 Janus kinase 2 [EC:2.7.10.2]
Unigene0017102	api:100167312	35.07	804	489	25	2802	490	79	847	6e-112	407	similar to tyrosine protein kinase; K04447 Janus kinase 2 [EC:2.7.10.2]
Unigene0017102	dwi:Dwil_GK25609	28.44	1178	740	36	3720	496	82	1167	8e-112	407	GK25609 gene product from transcript GK25609-RA; K04447 Janus kinase 2 [EC:2.7.10.2]
Unigene0017102	dme:Dmel_CG1594	27.46	1187	749	39	3720	496	68	1153	2e-104	383	hop; hopscotch (EC:2.7.10.- 2.7.10.2 2.7.11.-); K04447 Janus kinase 2 [EC:2.7.10.2]
Unigene0017102	dvi:Dvir_GJ15330	29.81	926	607	26	3153	505	333	1194	2e-104	382	GJ15330 gene product from transcript GJ15330-RA; K04447 Janus kinase 2 [EC:2.7.10.2]
Unigene0017102	tca:663273	42.41	481	267	8	3795	2383	3	480	6e-104	381	similar to tyrosine protein kinase; K09556 BCL2-associated athanogene 2
Unigene0017102	dan:Dana_GF21804	27.09	1122	727	31	3588	496	113	1139	3e-97	358	GF21804 gene product from transcript GF21804-RA; K04447 Janus kinase 2 [EC:2.7.10.2]
Unigene0017102	dgr:Dgri_GH12542	30.27	935	607	33	3153	484	348	1188	3e-96	355	GH12542 gene product from transcript GH12542-RA; K04447 Janus kinase 2 [EC:2.7.10.2]
Unigene0017102	dmo:Dmoj_GI14899	29.83	922	611	31	3153	496	334	1179	9e-95	350	GI14899 gene product from transcript GI14899-RA; K04447 Janus kinase 2 [EC:2.7.10.2]
Unigene0017102	der:Dere_GG18859	25.88	769	467	21	3720	1723	68	821	1e-64	251	GG18859 gene product from transcript GG18859-RA; K04447 Janus kinase 2 [EC:2.7.10.2]
Unigene0017102	dya:Dyak_GE17301	26.36	717	433	19	3720	1855	117	822	2e-64	250	GE17301 gene product from transcript GE17301-RA; K04447 Janus kinase 2 [EC:2.7.10.2]
Unigene0017102	dwi:Dwil_GK25800	26.39	720	453	19	3783	1855	30	738	9e-61	238	GK25800 gene product from transcript GK25800-RA
Unigene0017102	ptr:464979	25.08	1180	774	42	3723	514	64	1119	2e-58	229	JAK2; Janus kinase 2; K04447 Janus kinase 2 [EC:2.7.10.2]
Unigene0017102	hsa:3717	25	1180	775	42	3723	514	64	1119	3e-58	229	JAK2, JTK10; Janus kinase 2 (EC:2.7.10.2); K04447 Janus kinase 2 [EC:2.7.10.2]
Unigene0017102	dpo:Dpse_GA14036	28.89	578	384	15	3162	1510	330	891	3e-54	216	GA14036 gene product from transcript GA14036-RA; K04447 Janus kinase 2 [EC:2.7.10.2]
Unigene0017102	dse:Dsec_GM11243	30.5	459	293	13	3153	1855	148	595	4e-52	209	GM11243 gene product from transcript GM11243-RA; K04447 Janus kinase 2 [EC:2.7.10.2]
Unigene0017102	rno:24514	24.35	1187	781	45	3723	514	64	1119	4e-49	199	Jak2; Janus kinase 2 (EC:2.7.10.2); K04447 Janus kinase 2 [EC:2.7.10.2]
Unigene0017103	tca:655467	36.36	1455	806	47	21	4025	40	1214	0	689	similar to CG31151-PB, isoform B
Unigene0017103	aag:AaeL_AAEL000015	34.11	1633	769	59	39	4016	305	1864	0	639	phd finger transcription factor
Unigene0017103	cqu:CpipJ_CPIJ007925	32.79	1604	764	59	147	4016	14	1511	4e-169	598	phd finger transcription factor
Unigene0017103	aga:AgaP_AGAP003827	40	840	428	26	1725	4016	939	1729	8e-136	487	AGAP003827-PA
Unigene0017103	dan:Dana_GF16694	28.38	1434	903	47	90	4019	398	1656	2e-120	436	GF16694 gene product from transcript GF16694-RA
Unigene0017103	dgr:Dgri_GH18505	29.68	1277	782	40	576	4058	568	1678	2e-119	432	GH18505 gene product from transcript GH18505-RA
Unigene0017103	dya:Dyak_GE24012	29.78	1286	798	39	516	4058	517	1652	2e-119	432	GE24012 gene product from transcript GE24012-RA
Unigene0017103	dwi:Dwil_GK11628	27.76	1459	889	43	177	4058	428	1747	4e-119	432	GK11628 gene product from transcript GK11628-RA
Unigene0017103	der:Dere_GG12492	29.69	1273	783	42	576	4058	528	1652	2e-116	423	GG12492 gene product from transcript GG12492-RA
Unigene0017103	dpo:Dpse_GA27054	29.96	1255	763	38	603	4019	597	1744	2e-116	422	GA27054 gene product from transcript GA27054-RA
Unigene0017103	dse:Dsec_GM23624	34.83	847	484	28	1722	4058	801	1570	2e-109	399	GM23624 gene product from transcript GM23624-RA
Unigene0017103	dpe:Dper_GL23782	28.81	1267	774	37	603	4019	598	1768	2e-109	399	GL23782 gene product from transcript GL23782-RA
Unigene0017103	dme:Dmel_CG31151	38.87	656	363	18	2205	4058	1063	1656	7e-108	394	wge; winged eye
Unigene0017103	dmo:Dmoj_GI24350	28.07	1443	914	52	102	4058	423	1686	2e-106	390	GI24350 gene product from transcript GI24350-RA
Unigene0017103	dvi:Dvir_GJ24361	38.54	659	364	18	2205	4058	1093	1686	2e-106	389	GJ24361 gene product from transcript GJ24361-RA
Unigene0017103	spu:581495	32.79	802	474	24	1773	3983	2338	3099	1e-88	330	similar to KIAA1447
Unigene0017103	dsi:Dsim_GD18436	52.05	219	98	5	3423	4058	27	243	3e-56	223	GD18436 gene product from transcript GD18436-RA
Unigene0017103	mcc:718946	37.18	312	184	7	3120	4019	2265	2549	7e-41	172	BAH and coiled-coil domain-containing protein 1-like
Unigene0017103	xtr:100491423	31.94	382	231	8	2928	3986	2423	2782	9e-41	171	trinucleotide repeat-containing gene 18 protein-like
Unigene0017103	hsa:57597	38.61	303	183	7	3120	4019	2320	2605	1e-40	171	BAHCC1, BAHD2, FLJ23058, KIAA1447; BAH domain and coiled-coil containing 1
Unigene0017104	tca:660155	73.04	560	148	4	237	1907	1	556	0	812	similar to synaptic vesicle protein; K06258 MFS transporter, VNT family, synaptic vesicle glycoprotein 2
Unigene0017104	ame:409924	70.92	557	162	5	237	1907	1	550	0	782	synaptic vesicle glycoprotein 2B-like
Unigene0017104	aag:AaeL_AAEL005849	69.32	577	157	5	237	1907	1	573	0	777	synaptic vesicle protein ; K06258 MFS transporter, VNT family, synaptic vesicle glycoprotein 2
Unigene0017104	nvi:100122803	69.46	560	168	4	237	1907	1	555	0	769	NV13511; similar to synaptic vesicle protein; K06258 MFS transporter, VNT family, synaptic vesicle glycoprotein 2
Unigene0017104	aga:AgaP_AGAP010892	75.49	506	121	3	399	1907	1	504	0	764	AGAP010892-PA; K06258 MFS transporter, VNT family, synaptic vesicle glycoprotein 2
Unigene0017104	dmo:Dmoj_GI15388	62.63	578	215	6	177	1907	64	627	0	704	GI15388 gene product from transcript GI15388-RA; K06258 MFS transporter, VNT family, synaptic vesicle glycoprotein 2
Unigene0017104	cqu:CpipJ_CPIJ005417	67.34	542	173	7	294	1907	36	532	0	701	synaptic vesicle glycoprotein 2C; K06258 MFS transporter, VNT family, synaptic vesicle glycoprotein 2
Unigene0017104	dvi:Dvir_GJ16810	62.18	579	217	5	177	1907	76	643	0	698	GJ16810 gene product from transcript GJ16810-RA; K06258 MFS transporter, VNT family, synaptic vesicle glycoprotein 2
Unigene0017104	dan:Dana_GF20843	61.8	589	213	4	177	1907	58	639	0	698	GF20843 gene product from transcript GF20843-RA; K06258 MFS transporter, VNT family, synaptic vesicle glycoprotein 2
Unigene0017104	dse:Dsec_GM12555	59.48	617	236	6	99	1907	23	614	0	696	GM12555 gene product from transcript GM12555-RA; K06258 MFS transporter, VNT family, synaptic vesicle glycoprotein 2
Unigene0017104	api:100167336	67.31	520	165	4	363	1907	41	554	0	696	similar to synaptic vesicle protein; K06258 MFS transporter, VNT family, synaptic vesicle glycoprotein 2
Unigene0017104	der:Dere_GG17659	59.97	617	233	7	99	1907	23	629	0	696	GG17659 gene product from transcript GG17659-RA; K06258 MFS transporter, VNT family, synaptic vesicle glycoprotein 2
Unigene0017104	dsi:Dsim_GD16183	59.97	622	230	9	99	1907	23	632	0	696	GD16183 gene product from transcript GD16183-RA; K06258 MFS transporter, VNT family, synaptic vesicle glycoprotein 2
Unigene0017104	dya:Dyak_GE16450	59.97	617	233	8	99	1907	23	628	0	695	GE16450 gene product from transcript GE16450-RA; K06258 MFS transporter, VNT family, synaptic vesicle glycoprotein 2
Unigene0017104	dme:Dmel_CG3168	59.81	622	231	9	99	1907	23	632	0	694	CG3168 gene product from transcript CG3168-RC; K06258 MFS transporter, VNT family, synaptic vesicle glycoprotein 2
Unigene0017104	dgr:Dgri_GH11966	62.28	578	217	6	177	1907	57	620	0	692	GH11966 gene product from transcript GH11966-RA; K06258 MFS transporter, VNT family, synaptic vesicle glycoprotein 2
Unigene0017104	dwi:Dwil_GK16302	68.06	504	160	2	399	1907	167	666	0	691	GK16302 gene product from transcript GK16302-RA; K06258 MFS transporter, VNT family, synaptic vesicle glycoprotein 2
Unigene0017104	dpo:Dpse_GA16389	61.59	591	213	6	177	1907	54	629	0	691	GA16389 gene product from transcript GA16389-RA; K06258 MFS transporter, VNT family, synaptic vesicle glycoprotein 2
Unigene0017104	dpe:Dper_GL26881	60.51	590	220	5	177	1907	58	614	0	679	GL26881 gene product from transcript GL26881-RA; K06258 MFS transporter, VNT family, synaptic vesicle glycoprotein 2
Unigene0017104	tca:657153	59.23	542	212	4	8165	6567	20	559	0	657	similar to FAM116B
Unigene0017106	tca:656033	66.52	224	74	1	170	838	1	224	9e-85	317	similar to CG13603-PA
Unigene0017106	ame:411524	63.16	209	77	0	170	796	1	209	1e-76	290	transmembrane protein 179-like
Unigene0017106	aga:AgaP_AGAP004210	56.6	212	91	2	170	802	1	211	3e-64	248	AGAP004210-PA
Unigene0017106	dvi:Dvir_GJ22577	49.56	228	113	3	170	847	1	221	5e-61	238	GJ22577 gene product from transcript GJ22577-RA
Unigene0017106	dmo:Dmoj_GI23456	50.44	228	111	3	170	847	1	221	7e-61	237	GI23456 gene product from transcript GI23456-RA
Unigene0017106	dan:Dana_GF17973	49.78	231	114	3	170	856	1	224	9e-61	237	GF17973 gene product from transcript GF17973-RA
Unigene0017106	dwi:Dwil_GK11600	48.25	228	116	3	170	847	1	223	4e-59	231	GK11600 gene product from transcript GK11600-RA
Unigene0017106	dpe:Dper_GL24158	49.12	228	114	3	170	847	1	221	4e-59	231	GL24158 gene product from transcript GL24158-RA
Unigene0017106	dpo:Dpse_GA12396	49.12	228	114	3	170	847	1	221	4e-59	231	GA12396 gene product from transcript GA12396-RA
Unigene0017106	dgr:Dgri_GH23571	50.66	229	110	4	170	847	1	221	1e-58	230	GH23571 gene product from transcript GH23571-RA
Unigene0017106	der:Dere_GG12385	47.81	228	117	3	170	847	1	221	1e-58	229	GG12385 gene product from transcript GG12385-RA
Unigene0017106	dme:Dmel_CG13603	48.25	228	116	3	170	847	1	221	1e-58	229	CG13603 gene product from transcript CG13603-RA
Unigene0017106	dya:Dyak_GE10838	47.81	228	117	3	170	847	1	221	2e-58	229	GE10838 gene product from transcript GE10838-RA
Unigene0017106	dse:Dsec_GM23522	47.81	228	117	3	170	847	1	221	5e-58	228	GM23522 gene product from transcript GM23522-RA
Unigene0017106	dsi:Dsim_GD18331	42.48	226	130	4	170	847	1	204	3e-45	185	GD18331 gene product from transcript GD18331-RA
Unigene0017106	gga:423491	32.29	223	142	4	170	811	1	220	2e-27	126	TMEM179; transmembrane protein 179
Unigene0017106	mgp:100539815	32.29	223	142	4	170	811	1	220	2e-27	126	transmembrane protein 179-like
Unigene0017106	tgu:100222888	31.84	223	143	4	170	811	1	220	2e-26	122	similar to FLJ42486 protein
Unigene0017106	dre:100537383	30.3	231	149	5	170	826	1	228	5e-26	121	transmembrane protein 179-like
Unigene0017106	bta:536682	30.6	232	151	4	170	835	209	437	9e-26	120	TMEM179; transmembrane protein 179
Unigene0017109	tca:660094	41.01	534	305	9	13	1584	1082	1541	7e-112	406	similar to CG8887-PA; K06101 histone-lysine N-methyltransferase ASH1L [EC:2.1.1.43]
Unigene0017109	aag:AaeL_AAEL009666	40.29	551	301	11	13	1581	1580	2077	5e-105	383	set domain protein ; K06101 histone-lysine N-methyltransferase ASH1L [EC:2.1.1.43]
Unigene0017109	aga:AgaP_AGAP001535	40.83	551	298	12	13	1581	1676	2171	8e-103	376	AGAP001535-PA; K06101 histone-lysine N-methyltransferase ASH1L [EC:2.1.1.43]
Unigene0017109	ame:727238	39.42	548	308	12	13	1584	1678	2164	9e-99	362	ash1; histone-lysine N-methyltransferase ash1; K06101 histone-lysine N-methyltransferase ASH1L [EC:2.1.1.43]
Unigene0017109	nvi:100123305	39.41	543	310	11	13	1584	2153	2638	3e-98	361	ash1, NV14047; absent, small, or homeotic discs 1; K06101 histone-lysine N-methyltransferase ASH1L [EC:2.1.1.43]
Unigene0017109	cqu:CpipJ_CPIJ001203	43.91	419	218	7	169	1374	43	411	4e-94	347	Ash1l protein
Unigene0017109	dan:Dana_GF10724	35.7	591	311	13	19	1584	1698	2239	7e-93	343	GF10724 gene product from transcript GF10724-RA; K06101 histone-lysine N-methyltransferase ASH1L [EC:2.1.1.43]
Unigene0017109	dmo:Dmoj_GI13513	36.16	589	309	14	19	1584	1857	2393	1e-92	342	GI13513 gene product from transcript GI13513-RA; K06101 histone-lysine N-methyltransferase ASH1L [EC:2.1.1.43]
Unigene0017109	dgr:Dgri_GH14625	37.02	578	308	14	19	1584	1857	2383	3e-92	341	GH14625 gene product from transcript GH14625-RA; K06101 histone-lysine N-methyltransferase ASH1L [EC:2.1.1.43]
Unigene0017109	dse:Dsec_GM17444	35.82	589	311	12	19	1584	1664	2203	4e-92	340	GM17444 gene product from transcript GM17444-RA; K06101 histone-lysine N-methyltransferase ASH1L [EC:2.1.1.43]
Unigene0017109	dme:Dmel_CG8887	35.71	588	312	13	19	1584	1664	2202	1e-91	339	ash1; absent, small, or homeotic discs 1 (EC:2.1.1.43); K06101 histone-lysine N-methyltransferase ASH1L [EC:2.1.1.43]
Unigene0017109	dsi:Dsim_GD12268	35.88	588	311	13	19	1584	1655	2193	4e-91	337	GD12268 gene product from transcript GD12268-RA; K06101 histone-lysine N-methyltransferase ASH1L [EC:2.1.1.43]
Unigene0017109	der:Dere_GG13392	35.71	588	312	13	19	1584	1662	2200	7e-91	336	GG13392 gene product from transcript GG13392-RA; K06101 histone-lysine N-methyltransferase ASH1L [EC:2.1.1.43]
Unigene0017109	dya:Dyak_GE22484	35.95	587	311	13	19	1584	1662	2200	9e-91	336	GE22484 gene product from transcript GE22484-RA; K06101 histone-lysine N-methyltransferase ASH1L [EC:2.1.1.43]
Unigene0017109	dvi:Dvir_GJ11874	36.22	588	309	13	19	1584	1784	2320	3e-90	334	GJ11874 gene product from transcript GJ11874-RA; K06101 histone-lysine N-methyltransferase ASH1L [EC:2.1.1.43]
Unigene0017109	dwi:Dwil_GK20252	36.84	589	305	16	19	1584	1740	2277	6e-90	333	GK20252 gene product from transcript GK20252-RA; K06101 histone-lysine N-methyltransferase ASH1L [EC:2.1.1.43]
Unigene0017109	dpe:Dper_GL20883	39.54	478	250	9	19	1335	1712	2143	6e-89	330	GL20883 gene product from transcript GL20883-RA; K06101 histone-lysine N-methyltransferase ASH1L [EC:2.1.1.43]
Unigene0017109	dpo:Dpse_GA21391	39.75	478	249	10	19	1335	1712	2143	6e-89	330	GA21391 gene product from transcript GA21391-RA; K06101 histone-lysine N-methyltransferase ASH1L [EC:2.1.1.43]
Unigene0017109	api:100165448	37.92	443	260	11	13	1296	1032	1420	2e-83	311	similar to set domain protein; K06101 histone-lysine N-methyltransferase ASH1L [EC:2.1.1.43]
Unigene0017109	mgp:100539732	33.1	565	327	14	43	1584	2449	2959	3e-82	308	ASH1L; ash1 (absent, small, or homeotic)-like (Drosophila)
Unigene0017110	ame:727238	49.81	520	256	8	1546	2	1315	1803	2e-132	474	ash1; histone-lysine N-methyltransferase ash1; K06101 histone-lysine N-methyltransferase ASH1L [EC:2.1.1.43]
Unigene0017110	tca:660094	48.08	520	265	10	1546	2	749	1207	3e-126	453	similar to CG8887-PA; K06101 histone-lysine N-methyltransferase ASH1L [EC:2.1.1.43]
Unigene0017110	nvi:100123305	45.86	556	260	13	1546	2	1749	2278	2e-125	451	ash1, NV14047; absent, small, or homeotic discs 1; K06101 histone-lysine N-methyltransferase ASH1L [EC:2.1.1.43]
Unigene0017110	aga:AgaP_AGAP001535	45.35	527	276	10	1546	2	1318	1800	1e-119	432	AGAP001535-PA; K06101 histone-lysine N-methyltransferase ASH1L [EC:2.1.1.43]
Unigene0017110	aag:AaeL_AAEL009666	44.25	522	284	9	1546	2	1235	1704	2e-117	424	set domain protein ; K06101 histone-lysine N-methyltransferase ASH1L [EC:2.1.1.43]
Unigene0017110	dse:Dsec_GM17444	41.95	534	291	12	1546	2	1306	1789	5e-109	396	GM17444 gene product from transcript GM17444-RA; K06101 histone-lysine N-methyltransferase ASH1L [EC:2.1.1.43]
Unigene0017110	cqu:CpipJ_CPIJ001202	48.59	426	213	8	1546	287	1728	2113	1e-108	395	histone-lysine N-methyltransferase ash1; K06101 histone-lysine N-methyltransferase ASH1L [EC:2.1.1.43]
Unigene0017110	dya:Dyak_GE22484	42.21	533	290	12	1546	2	1304	1787	7e-108	392	GE22484 gene product from transcript GE22484-RA; K06101 histone-lysine N-methyltransferase ASH1L [EC:2.1.1.43]
Unigene0017110	dme:Dmel_CG8887	42	531	292	12	1546	2	1306	1789	9e-108	392	ash1; absent, small, or homeotic discs 1 (EC:2.1.1.43); K06101 histone-lysine N-methyltransferase ASH1L [EC:2.1.1.43]
Unigene0017110	der:Dere_GG13392	42.13	534	290	12	1546	2	1304	1787	2e-107	391	GG13392 gene product from transcript GG13392-RA; K06101 histone-lysine N-methyltransferase ASH1L [EC:2.1.1.43]
Unigene0017110	dan:Dana_GF10724	41.24	531	296	12	1546	2	1333	1823	1e-106	388	GF10724 gene product from transcript GF10724-RA; K06101 histone-lysine N-methyltransferase ASH1L [EC:2.1.1.43]
Unigene0017110	dgr:Dgri_GH14625	43.95	521	286	14	1546	2	1491	1971	3e-106	387	GH14625 gene product from transcript GH14625-RA; K06101 histone-lysine N-methyltransferase ASH1L [EC:2.1.1.43]
Unigene0017110	dvi:Dvir_GJ11874	43.73	526	285	17	1546	2	1419	1898	1e-105	385	GJ11874 gene product from transcript GJ11874-RA; K06101 histone-lysine N-methyltransferase ASH1L [EC:2.1.1.43]
Unigene0017110	dmo:Dmoj_GI13513	42.64	537	286	16	1546	2	1473	1971	2e-104	381	GI13513 gene product from transcript GI13513-RA; K06101 histone-lysine N-methyltransferase ASH1L [EC:2.1.1.43]
Unigene0017110	api:100165448	40.42	522	303	12	1546	5	698	1156	1e-103	379	similar to set domain protein; K06101 histone-lysine N-methyltransferase ASH1L [EC:2.1.1.43]
Unigene0017110	dpe:Dper_GL20883	41.18	527	298	12	1546	2	1355	1839	2e-102	374	GL20883 gene product from transcript GL20883-RA; K06101 histone-lysine N-methyltransferase ASH1L [EC:2.1.1.43]
Unigene0017110	dpo:Dpse_GA21391	41.18	527	298	12	1546	2	1355	1839	3e-102	374	GA21391 gene product from transcript GA21391-RA; K06101 histone-lysine N-methyltransferase ASH1L [EC:2.1.1.43]
Unigene0017110	dwi:Dwil_GK20252	38.81	536	307	11	1546	2	1383	1878	2e-96	355	GK20252 gene product from transcript GK20252-RA; K06101 histone-lysine N-methyltransferase ASH1L [EC:2.1.1.43]
Unigene0017110	dsi:Dsim_GD12268	39.51	534	304	13	1546	2	1298	1780	1e-95	352	GD12268 gene product from transcript GD12268-RA; K06101 histone-lysine N-methyltransferase ASH1L [EC:2.1.1.43]
Unigene0017110	dre:563799	37.16	522	316	10	1531	2	1990	2469	1e-93	345	ash1l, fi34d11, si:ch211-81a5.3, wu:fi34d11; ash1 (absent, small, or homeotic)-like (Drosophila); K06101 histone-lysine N-methyltransferase ASH1L [EC:2.1.1.43]
Unigene0017111	dme:Dmel_CG4399	25.28	965	580	27	6522	4051	582	1518	7e-65	252	east; enhanced adult sensory threshold (EC:3.4.17.-)
Unigene0017111	dmo:Dmoj_GI15169	28.7	777	504	21	6117	3937	291	1035	2e-64	251	GI15169 gene product from transcript GI15169-RA
Unigene0017111	dgr:Dgri_GH24562	36.04	444	271	12	5223	3931	379	779	4e-62	243	GH24562 gene product from transcript GH24562-RA
Unigene0017111	dpo:Dpse_GA18158	28.73	717	390	25	5994	4207	770	1481	4e-62	243	GA18158 gene product from transcript GA18158-RA
Unigene0017111	dpe:Dper_GL15261	28.87	717	389	26	5994	4207	766	1475	8e-62	242	GL15261 gene product from transcript GL15261-RA
Unigene0017111	dya:Dyak_GE16228	27.03	703	394	14	5817	4066	855	1552	2e-60	237	GE16228 gene product from transcript GE16228-RA
Unigene0017111	der:Dere_GG12898	27.61	757	423	21	5832	3937	858	1595	7e-60	235	GG12898 gene product from transcript GG12898-RA
Unigene0017111	dan:Dana_GF22193	34.22	450	227	12	5343	4201	1117	1547	3e-57	226	GF22193 gene product from transcript GF22193-RA
Unigene0017111	dvi:Dvir_GJ14873	40.33	305	163	6	5058	4201	1221	1521	2e-56	224	GJ14873 gene product from transcript GJ14873-RA
Unigene0017111	dwi:Dwil_GK25183	29.61	608	350	16	5790	4201	936	1532	2e-55	221	GK25183 gene product from transcript GK25183-RA
Unigene0017111	dse:Dsec_GM22607	36.99	346	208	6	5058	4051	2	338	5e-53	213	GM22607 gene product from transcript GM22607-RA
Unigene0017111	spu:759205	28.45	232	158	7	6120	5449	354	579	2e-09	68.2	similar to 5-amp-activated protein kinase, beta subunit
Unigene0017111	spu:764925	28.45	232	158	7	6120	5449	354	579	2e-09	68.2	similar to 5-amp-activated protein kinase, beta subunit
Unigene0017111	mdo:100030735	25.91	359	256	11	6063	5017	577	915	2e-09	68.2	similar to heavy neurofilament protein; K04574 neurofilament heavy polypeptide
Unigene0017111	bta:528842	23.05	512	364	16	6489	5044	516	1020	3e-09	67.4	NEFH; neurofilament, heavy polypeptide; K04574 neurofilament heavy polypeptide
Unigene0017111	cel:C09D1.1	21.4	645	491	21	6471	4585	1363	1918	4e-09	67	unc-89; UNCoordinated family member (unc-89)
Unigene0017111	dwi:Dwil_GK24835	26.55	275	183	8	6114	5347	9	276	4e-09	67	GK24835 gene product from transcript GK24835-RA; K14775 ribosome biogenesis protein UTP30
Unigene0017111	bta:281347	27.06	255	175	7	6006	5275	588	824	1e-08	65.9	NEF3, NF-M; neurofilament, medium polypeptide; K04573 neurofilament medium polypeptide (neurofilament 3)
Unigene0017111	cqu:CpipJ_CPIJ017436	22.37	380	277	9	6219	5134	110	479	2e-08	65.1	A-kinase anchoring protein AKAP120
Unigene0017111	pon:100441417	21.74	483	365	13	6456	5047	506	969	2e-08	65.1	NEFH; neurofilament, heavy polypeptide; K04574 neurofilament heavy polypeptide
Unigene0017112	dmo:Dmoj_GI15169	28.52	789	517	22	429	2654	291	1035	3e-65	253	GI15169 gene product from transcript GI15169-RA
Unigene0017112	dme:Dmel_CG4399	25.28	977	592	28	24	2540	582	1518	5e-65	252	east; enhanced adult sensory threshold (EC:3.4.17.-)
Unigene0017112	dvi:Dvir_GJ14873	27.6	761	404	20	549	2390	772	1521	3e-64	249	GJ14873 gene product from transcript GJ14873-RA
Unigene0017112	dya:Dyak_GE16228	27.88	703	403	15	729	2525	855	1552	5e-64	249	GE16228 gene product from transcript GE16228-RA
Unigene0017112	der:Dere_GG12898	28.01	757	435	21	714	2654	858	1595	2e-63	247	GG12898 gene product from transcript GG12898-RA
Unigene0017112	dpo:Dpse_GA18158	28.65	726	403	26	552	2384	770	1481	3e-63	246	GA18158 gene product from transcript GA18158-RA
Unigene0017112	dpe:Dper_GL15261	28.65	726	403	26	552	2384	766	1475	5e-63	246	GL15261 gene product from transcript GL15261-RA
Unigene0017112	dgr:Dgri_GH24562	35.6	455	284	13	1323	2660	379	779	2e-62	244	GH24562 gene product from transcript GH24562-RA
Unigene0017112	dan:Dana_GF22193	36	450	234	15	1203	2390	1117	1547	7e-61	238	GF22193 gene product from transcript GF22193-RA
Unigene0017112	dwi:Dwil_GK25183	30.92	608	357	17	756	2390	936	1532	5e-60	236	GK25183 gene product from transcript GK25183-RA
Unigene0017112	dse:Dsec_GM22607	36.99	346	208	6	1533	2540	2	338	2e-53	213	GM22607 gene product from transcript GM22607-RA
Unigene0017112	cel:C09D1.1	22.74	519	383	12	75	1577	1363	1864	7e-11	72.8	unc-89; UNCoordinated family member (unc-89)
Unigene0017112	spu:759205	28.45	232	158	7	426	1097	354	579	2e-09	68.2	similar to 5-amp-activated protein kinase, beta subunit
Unigene0017112	spu:764925	28.45	232	158	7	426	1097	354	579	2e-09	68.2	similar to 5-amp-activated protein kinase, beta subunit
Unigene0017112	dwi:Dwil_GK24835	26.55	275	183	8	432	1199	9	276	4e-09	67	GK24835 gene product from transcript GK24835-RA; K14775 ribosome biogenesis protein UTP30
Unigene0017112	mdo:100030735	21.49	442	328	15	90	1358	615	1023	4e-09	67	similar to heavy neurofilament protein; K04574 neurofilament heavy polypeptide
Unigene0017112	cqu:CpipJ_CPIJ017436	22.37	380	277	9	327	1412	110	479	1e-08	65.1	A-kinase anchoring protein AKAP120
Unigene0017112	dre:553349	21.59	542	366	17	96	1544	169	694	1e-08	65.1	wu:fd02a11; zgc:152778
Unigene0017112	spu:759969	28.57	252	160	9	504	1199	58	301	2e-08	64.7	similar to ENSANGP00000029682
Unigene0017112	spu:756441	28.57	252	160	9	504	1199	58	301	2e-08	64.7	similar to ENSANGP00000029682
Unigene0017113	dmo:Dmoj_GI20464	26.67	210	148	5	1500	889	357	562	2e-10	68.9	GI20464 gene product from transcript GI20464-RA
Unigene0017113	dvi:Dvir_GJ22313	26.67	210	148	5	1500	889	356	561	8e-09	63.9	GJ22313 gene product from transcript GJ22313-RA
Unigene0017113	dya:Dyak_GE13711	23.1	277	197	8	1500	718	333	604	1e-08	63.5	GE13711 gene product from transcript GE13711-RA
Unigene0017113	dpo:Dpse_GA10354	25	208	150	5	1500	895	358	560	4e-08	61.6	GA10354 gene product from transcript GA10354-RA
Unigene0017113	dpe:Dper_GL17490	25	208	150	5	1500	895	358	560	7e-08	60.8	GL17490 gene product from transcript GL17490-RA
Unigene0017113	dgr:Dgri_GH20054	23.47	213	157	5	1500	880	353	561	9e-08	60.5	GH20054 gene product from transcript GH20054-RA
Unigene0017113	dwi:Dwil_GK20740	28.07	171	117	7	1365	871	403	565	3e-07	58.5	GK20740 gene product from transcript GK20740-RA
Unigene0017113	der:Dere_GG20774	23.11	212	158	5	1500	880	334	540	3e-07	58.5	GG20774 gene product from transcript GG20774-RA
Unigene0017113	dan:Dana_GF12093	26.95	167	117	4	1365	880	379	542	5e-06	54.7	GF12093 gene product from transcript GF12093-RA
Unigene0017114	dsi:Dsim_GD16356	55.36	336	149	6	186	1190	100	428	2e-101	372	GD16356 gene product from transcript GD16356-RA
Unigene0017114	dgr:Dgri_GH17760	51.08	370	178	8	90	1190	49	407	1e-100	369	GH17760 gene product from transcript GH17760-RA
Unigene0017114	dme:Dmel_CG2713	54.46	336	152	5	186	1190	100	428	1e-100	369	ttm50; tiny tim 50
Unigene0017114	dya:Dyak_GE16923	55.32	329	146	5	207	1190	103	424	3e-100	368	GE16923 gene product from transcript GE16923-RA
Unigene0017114	dmo:Dmoj_GI15094	54.98	331	146	7	207	1190	88	409	6e-100	367	GI15094 gene product from transcript GI15094-RA
Unigene0017114	dpo:Dpse_GA15443	53.59	334	154	4	192	1190	64	390	6e-100	367	GA15443 gene product from transcript GA15443-RA
Unigene0017114	der:Dere_GG18609	55.32	329	146	5	207	1190	101	422	1e-99	366	GG18609 gene product from transcript GG18609-RA
Unigene0017114	dvi:Dvir_GJ18901	54.38	331	148	7	207	1190	92	413	2e-98	362	GJ18901 gene product from transcript GJ18901-RA
Unigene0017114	dan:Dana_GF22482	53.68	326	150	4	201	1175	88	406	3e-98	361	GF22482 gene product from transcript GF22482-RA
Unigene0017114	dwi:Dwil_GK25521	53.19	329	153	4	207	1190	86	407	9e-98	360	GK25521 gene product from transcript GK25521-RA
Unigene0017114	dpe:Dper_GL19807	55.48	310	137	3	264	1190	3	310	9e-98	360	GL19807 gene product from transcript GL19807-RA
Unigene0017114	dwi:Dwil_GK14784	49.86	359	175	8	129	1190	49	399	7e-95	350	GK14784 gene product from transcript GK14784-RA
Unigene0017114	dpo:Dpse_GA11549	49.09	328	166	4	201	1181	64	385	1e-92	343	GA11549 gene product from transcript GA11549-RA
Unigene0017114	nvi:100124003	50.62	320	154	4	240	1187	72	390	2e-92	342	Timm50, NV10912; translocase of inner mitochondrial membrane 50 homolog (S. cerevisiae)
Unigene0017114	dan:Dana_GF25046	48.79	330	168	4	201	1187	103	426	2e-92	342	GF25046 gene product from transcript GF25046-RA
Unigene0017114	dvi:Dvir_GJ16096	48.79	330	168	4	201	1187	87	410	4e-92	341	GJ16096 gene product from transcript GJ16096-RA
Unigene0017114	dmo:Dmoj_GI12797	48.48	330	169	4	201	1187	87	410	7e-92	340	GI12797 gene product from transcript GI12797-RA
Unigene0017114	tca:661897	46.38	373	194	7	90	1190	10	370	8e-91	337	similar to CG2713 CG2713-PA
Unigene0017114	dgr:Dgri_GH15740	47.04	338	178	4	177	1187	79	410	6e-89	330	GH15740 gene product from transcript GH15740-RA
Unigene0017114	dya:Dyak_GE21075	48.17	328	169	5	201	1181	85	406	2e-88	329	GE21075 gene product from transcript GE21075-RA
Unigene0017115	dsi:Dsim_GD16356	55.36	336	149	6	1310	306	100	428	1e-101	372	GD16356 gene product from transcript GD16356-RA
Unigene0017115	dgr:Dgri_GH17760	51.08	370	178	8	1406	306	49	407	6e-101	369	GH17760 gene product from transcript GH17760-RA
Unigene0017115	dme:Dmel_CG2713	54.46	336	152	5	1310	306	100	428	8e-101	369	ttm50; tiny tim 50
Unigene0017115	dya:Dyak_GE16923	55.32	329	146	5	1289	306	103	424	1e-100	368	GE16923 gene product from transcript GE16923-RA
Unigene0017115	dmo:Dmoj_GI15094	54.98	331	146	7	1289	306	88	409	3e-100	367	GI15094 gene product from transcript GI15094-RA
Unigene0017115	dpo:Dpse_GA15443	53.59	334	154	4	1304	306	64	390	3e-100	367	GA15443 gene product from transcript GA15443-RA
Unigene0017115	der:Dere_GG18609	55.32	329	146	5	1289	306	101	422	7e-100	366	GG18609 gene product from transcript GG18609-RA
Unigene0017115	dvi:Dvir_GJ18901	54.38	331	148	7	1289	306	92	413	1e-98	362	GJ18901 gene product from transcript GJ18901-RA
Unigene0017115	dan:Dana_GF22482	53.68	326	150	4	1295	321	88	406	2e-98	361	GF22482 gene product from transcript GF22482-RA
Unigene0017115	dwi:Dwil_GK25521	53.19	329	153	4	1289	306	86	407	5e-98	360	GK25521 gene product from transcript GK25521-RA
Unigene0017115	dpe:Dper_GL19807	55.48	310	137	3	1232	306	3	310	5e-98	360	GL19807 gene product from transcript GL19807-RA
Unigene0017115	dwi:Dwil_GK14784	49.86	359	175	8	1367	306	49	399	4e-95	350	GK14784 gene product from transcript GK14784-RA
Unigene0017115	dpo:Dpse_GA11549	49.09	328	166	4	1295	315	64	385	6e-93	343	GA11549 gene product from transcript GA11549-RA
Unigene0017115	nvi:100124003	50.62	320	154	4	1256	309	72	390	8e-93	342	Timm50, NV10912; translocase of inner mitochondrial membrane 50 homolog (S. cerevisiae)
Unigene0017115	dan:Dana_GF25046	48.79	330	168	4	1295	309	103	426	1e-92	342	GF25046 gene product from transcript GF25046-RA
Unigene0017115	dvi:Dvir_GJ16096	48.79	330	168	4	1295	309	87	410	2e-92	341	GJ16096 gene product from transcript GJ16096-RA
Unigene0017115	dmo:Dmoj_GI12797	48.48	330	169	4	1295	309	87	410	4e-92	340	GI12797 gene product from transcript GI12797-RA
Unigene0017115	tca:661897	46.38	373	194	7	1406	306	10	370	4e-91	337	similar to CG2713 CG2713-PA
Unigene0017115	dgr:Dgri_GH15740	47.04	338	178	4	1319	309	79	410	3e-89	330	GH15740 gene product from transcript GH15740-RA
Unigene0017115	dya:Dyak_GE21075	48.17	328	169	5	1295	315	85	406	9e-89	329	GE21075 gene product from transcript GE21075-RA
Unigene0017116	aga:AgaP_AGAP012261	62.89	353	131	2	317	1375	1	347	1e-125	452	AGAP012261-PA; K01784 UDP-glucose 4-epimerase [EC:5.1.3.2]
Unigene0017116	cqu:CpipJ_CPIJ007970	61.76	353	135	2	317	1375	1	347	1e-122	443	UDP-glucose 4-epimerase; K01784 UDP-glucose 4-epimerase [EC:5.1.3.2]
Unigene0017116	dan:Dana_GF24461	61.03	349	136	2	329	1375	6	348	1e-122	443	GF24461 gene product from transcript GF24461-RA; K01784 UDP-glucose 4-epimerase [EC:5.1.3.2]
Unigene0017116	dvi:Dvir_GJ12110	60.74	349	137	2	329	1375	6	348	2e-122	442	GJ12110 gene product from transcript GJ12110-RA; K01784 UDP-glucose 4-epimerase [EC:5.1.3.2]
Unigene0017116	dmo:Dmoj_GI13017	61.03	349	136	2	329	1375	6	348	4e-122	441	GI13017 gene product from transcript GI13017-RA; K01784 UDP-glucose 4-epimerase [EC:5.1.3.2]
Unigene0017116	tca:657035	60.29	350	139	2	329	1378	7	350	3e-121	438	similar to Probable UDP-glucose 4-epimerase (Galactowaldenase) (UDP-galactose 4-epimerase); K01784 UDP-glucose 4-epimerase [EC:5.1.3.2]
Unigene0017116	dwi:Dwil_GK17514	60.17	349	139	2	329	1375	6	348	3e-121	438	GK17514 gene product from transcript GK17514-RA; K01784 UDP-glucose 4-epimerase [EC:5.1.3.2]
Unigene0017116	ame:411633	59.94	352	141	2	329	1384	18	363	5e-121	437	UDP-glucose 4-epimerase; K01784 UDP-glucose 4-epimerase [EC:5.1.3.2]
Unigene0017116	aag:AaeL_AAEL007390	61.47	353	136	2	317	1375	1	347	5e-121	437	UDP-glucose 4-epimerase ; K01784 UDP-glucose 4-epimerase [EC:5.1.3.2]
Unigene0017116	der:Dere_GG14731	61.03	349	136	3	329	1375	6	347	2e-120	435	GG14731 gene product from transcript GG14731-RA; K01784 UDP-glucose 4-epimerase [EC:5.1.3.2]
Unigene0017116	dgr:Dgri_GH15414	60.17	349	139	2	329	1375	6	348	4e-120	434	GH15414 gene product from transcript GH15414-RA; K01784 UDP-glucose 4-epimerase [EC:5.1.3.2]
Unigene0017116	dse:Dsec_GM14349	60.74	349	137	3	329	1375	6	347	4e-120	434	GM14349 gene product from transcript GM14349-RA; K01784 UDP-glucose 4-epimerase [EC:5.1.3.2]
Unigene0017116	dme:Dmel_CG12030	60.74	349	137	3	329	1375	6	347	4e-120	434	CG12030 gene product from transcript CG12030-RA (EC:5.1.3.2); K01784 UDP-glucose 4-epimerase [EC:5.1.3.2]
Unigene0017116	dya:Dyak_GE21095	60.74	349	137	3	329	1375	6	347	5e-120	434	GE21095 gene product from transcript GE21095-RA; K01784 UDP-glucose 4-epimerase [EC:5.1.3.2]
Unigene0017116	dsi:Dsim_GD13563	60.74	349	137	3	329	1375	6	347	5e-120	434	GD13563 gene product from transcript GD13563-RA; K01784 UDP-glucose 4-epimerase [EC:5.1.3.2]
Unigene0017116	dpe:Dper_GL20702	61.03	349	136	3	329	1375	344	685	7e-120	434	GL20702 gene product from transcript GL20702-RA; K01784 UDP-glucose 4-epimerase [EC:5.1.3.2]
Unigene0017116	dpo:Dpse_GA11351	61.03	349	136	3	329	1375	214	555	7e-120	434	GA11351 gene product from transcript GA11351-RA; K01784 UDP-glucose 4-epimerase [EC:5.1.3.2]
Unigene0017116	nvi:100113855	59.15	355	145	2	311	1375	2	350	6e-119	431	NV11358; similar to UDP-glucose 4-epimerase; K01784 UDP-glucose 4-epimerase [EC:5.1.3.2]
Unigene0017116	pon:100173107	57.75	355	150	4	317	1381	1	346	1e-115	419	GALE, DKFZp469N2134; UDP-galactose-4-epimerase (EC:5.1.3.2); K01784 UDP-glucose 4-epimerase [EC:5.1.3.2]
Unigene0017116	rno:114860	57.51	353	150	4	317	1375	1	344	7e-115	417	Gale; UDP-galactose-4-epimerase (EC:5.1.3.2); K01784 UDP-glucose 4-epimerase [EC:5.1.3.2]
Unigene0017117	dwi:Dwil_GK13709	47.24	688	255	18	1751	12	328	1012	3e-149	530	GK13709 gene product from transcript GK13709-RA
Unigene0017117	dvi:Dvir_GJ18239	46.58	702	242	18	1751	45	309	996	2e-145	517	GJ18239 gene product from transcript GJ18239-RA
Unigene0017117	der:Dere_GG16450	55.05	525	116	14	1751	537	339	862	2e-143	511	GG16450 gene product from transcript GG16450-RA
Unigene0017117	tca:663587	55.1	608	188	26	1745	177	289	844	6e-143	509	similar to CG2052-PB, isoform B
Unigene0017117	dse:Dsec_GM26782	49.75	607	208	17	1751	222	337	935	6e-143	509	GM26782 gene product from transcript GM26782-RA
Unigene0017117	dpe:Dper_GL18148	45.61	706	246	16	1751	48	168	863	2e-142	508	GL18148 gene product from transcript GL18148-RA
Unigene0017117	dpo:Dpse_GA22510	45.61	706	246	16	1751	48	261	956	2e-142	508	GA22510 gene product from transcript GA22510-RA
Unigene0017117	dya:Dyak_GE14516	55.62	525	113	16	1751	537	339	862	3e-142	507	GE14516 gene product from transcript GE14516-RA
Unigene0017117	dgr:Dgri_GH23618	62.11	446	85	11	1751	666	315	757	7e-142	506	GH23618 gene product from transcript GH23618-RA
Unigene0017117	api:100164834	62.36	433	110	10	1751	612	160	575	9e-139	495	similar to CG2052 CG2052-PA
Unigene0017117	dme:Dmel_CG2052	48.93	607	213	19	1751	222	393	979	6e-135	483	CG2052 gene product from transcript CG2052-RB
Unigene0017117	dmo:Dmoj_GI14055	47.71	633	279	13	1751	9	320	904	4e-133	476	GI14055 gene product from transcript GI14055-RA
Unigene0017117	dan:Dana_GF23422	75.58	217	33	4	1751	1161	322	537	4e-90	334	GF23422 gene product from transcript GF23422-RA
Unigene0017117	xtr:448352	39.02	205	125	4	1739	1125	212	387	6e-37	157	znf384, MGC89208, cagh1, cagh1a, ciz, erda2, nmp4, tnrc1; zinc finger protein 384
Unigene0017117	tgu:100223019	39.71	204	123	4	1739	1128	236	413	6e-37	157	zinc finger protein 384
Unigene0017117	gga:770350	39.42	208	125	4	1739	1119	239	421	8e-37	157	ZNF384; zinc finger protein 384
Unigene0017117	dmo:Dmoj_GI17692	26.19	569	406	17	1670	6	460	954	2e-36	155	GI17692 gene product from transcript GI17692-RA
Unigene0017117	dgr:Dgri_GH13073	27.01	559	405	16	1670	3	476	942	2e-36	155	GH13073 gene product from transcript GH13073-RA
Unigene0017117	xla:446592	39.39	198	120	4	1739	1146	221	389	2e-36	155	znf384, MGC81725; zinc finger protein 384
Unigene0017117	ecb:100059879	37.86	206	128	4	1739	1122	182	361	2e-36	155	ZNF384; zinc finger protein 384
Unigene0017118	dwi:Dwil_GK13709	45.49	721	262	18	2295	526	328	1045	1e-146	522	GK13709 gene product from transcript GK13709-RA
Unigene0017118	tca:663587	56.23	594	170	26	2289	778	289	844	6e-144	513	similar to CG2052-PB, isoform B
Unigene0017118	dvi:Dvir_GJ18239	43.5	754	263	19	2295	523	309	1049	4e-142	507	GJ18239 gene product from transcript GJ18239-RA
Unigene0017118	dse:Dsec_GM26782	49.09	607	193	16	2295	823	337	935	1e-139	498	GM26782 gene product from transcript GM26782-RA
Unigene0017118	der:Dere_GG16450	54.67	525	99	14	2295	1138	339	862	1e-139	498	GG16450 gene product from transcript GG16450-RA
Unigene0017118	dya:Dyak_GE14516	54.86	525	98	16	2295	1138	339	862	3e-138	494	GE14516 gene product from transcript GE14516-RA
Unigene0017118	dgr:Dgri_GH23618	60.99	446	71	11	2295	1267	315	757	3e-137	491	GH23618 gene product from transcript GH23618-RA
Unigene0017118	dpe:Dper_GL18148	43.36	738	261	18	2295	553	168	889	3e-135	484	GL18148 gene product from transcript GL18148-RA
Unigene0017118	dpo:Dpse_GA22510	43.36	738	261	18	2295	553	261	982	3e-135	484	GA22510 gene product from transcript GA22510-RA
Unigene0017118	api:100164834	61.2	433	96	9	2295	1213	160	575	6e-135	483	similar to CG2052 CG2052-PA
Unigene0017118	dmo:Dmoj_GI14055	48.14	617	265	12	2295	610	320	904	4e-132	474	GI14055 gene product from transcript GI14055-RA
Unigene0017118	dme:Dmel_CG2052	48.27	607	198	18	2295	823	393	979	2e-131	471	CG2052 gene product from transcript CG2052-RB
Unigene0017118	dan:Dana_GF23422	75.58	217	33	4	2295	1705	322	537	5e-90	334	GF23422 gene product from transcript GF23422-RA
Unigene0017118	dmo:Dmoj_GI17692	26.69	592	432	19	2301	532	464	957	2e-37	159	GI17692 gene product from transcript GI17692-RA
Unigene0017118	dgr:Dgri_GH13073	26.98	593	430	18	2301	532	480	971	3e-37	159	GH13073 gene product from transcript GH13073-RA
Unigene0017118	tgu:100223019	40	200	120	4	2283	1684	236	409	1e-36	157	zinc finger protein 384
Unigene0017118	gga:770350	40	200	119	4	2283	1687	239	413	2e-36	156	ZNF384; zinc finger protein 384
Unigene0017118	dvi:Dvir_GJ17478	25.76	594	438	18	2301	529	469	958	7e-36	154	GJ17478 gene product from transcript GJ17478-RA
Unigene0017118	xla:446592	40.11	187	112	4	2283	1723	221	381	9e-36	154	znf384, MGC81725; zinc finger protein 384
Unigene0017118	xtr:448352	40.11	187	112	4	2283	1723	212	372	1e-35	153	znf384, MGC89208, cagh1, cagh1a, ciz, erda2, nmp4, tnrc1; zinc finger protein 384
Unigene0017119	aga:AgaP_AGAP002047	72.76	514	139	1	4011	2473	6	519	0	763	AGAP002047-PA
Unigene0017119	aag:AaeL_AAEL003109	70.17	523	155	1	4011	2446	8	530	0	758	atlastin
Unigene0017119	dvi:Dvir_GJ23644	69.14	538	159	1	4023	2431	7	544	0	756	GJ23644 gene product from transcript GJ23644-RA
Unigene0017119	dan:Dana_GF17217	68.93	544	160	2	4011	2407	6	549	0	756	GF17217 gene product from transcript GF17217-RA
Unigene0017119	der:Dere_GG11305	68.4	538	163	1	4023	2431	2	539	0	755	GG11305 gene product from transcript GG11305-RA
Unigene0017119	dse:Dsec_GM26614	68.4	538	163	1	4023	2431	2	539	0	754	GM26614 gene product from transcript GM26614-RA
Unigene0017119	dwi:Dwil_GK10964	68.9	537	161	1	4023	2431	2	538	0	753	GK10964 gene product from transcript GK10964-RA
Unigene0017119	nvi:100123659	70.11	532	155	2	4011	2428	79	610	0	753	NV12853; similar to ENSANGP00000019861
Unigene0017119	dgr:Dgri_GH18437	68.59	538	162	1	4023	2431	2	539	0	753	GH18437 gene product from transcript GH18437-RA
Unigene0017119	dme:Dmel_CG6668	68.4	538	163	1	4023	2431	2	539	0	751	atl; atlastin
Unigene0017119	dmo:Dmoj_GI24013	68.66	536	163	1	4023	2431	2	537	0	751	GI24013 gene product from transcript GI24013-RA
Unigene0017119	dya:Dyak_GE23502	68.03	538	165	1	4023	2431	2	539	0	749	GE23502 gene product from transcript GE23502-RA
Unigene0017119	tca:664260	67.46	547	177	2	4110	2473	1	546	0	741	similar to CG6668-PA, isoform A
Unigene0017119	dpe:Dper_GL13613	69.31	518	159	0	4023	2470	2	519	0	738	GL13613 gene product from transcript GL13613-RA
Unigene0017119	dpo:Dpse_GA19766	69.31	518	159	0	4023	2470	2	519	0	738	GA19766 gene product from transcript GA19766-RA
Unigene0017119	cqu:CpipJ_CPIJ008647	71.78	489	137	1	4011	2548	6	494	0	719	atlastin
Unigene0017119	ame:550886	68.43	491	154	1	4017	2548	71	561	0	704	atl; atlastin
Unigene0017119	dsi:Dsim_GD21113	71.77	464	131	0	4023	2632	2	465	0	683	GD21113 gene product from transcript GD21113-RA
Unigene0017119	api:100161304	61.69	522	197	1	4011	2455	14	535	0	669	similar to AGAP002047-PA
Unigene0017119	mmu:56298	53.86	557	255	4	4137	2473	26	570	3e-173	611	Atl2, 2010110I21Rik, AA407293, AV334690, Aip-2, Arl6ip2; atlastin GTPase 2
Unigene0017120	aga:AgaP_AGAP002047	72.76	514	139	1	4011	2473	6	519	0	763	AGAP002047-PA
Unigene0017120	aag:AaeL_AAEL003109	70.17	523	155	1	4011	2446	8	530	0	758	atlastin
Unigene0017120	dvi:Dvir_GJ23644	69.14	538	159	1	4023	2431	7	544	0	756	GJ23644 gene product from transcript GJ23644-RA
Unigene0017120	dan:Dana_GF17217	68.93	544	160	2	4011	2407	6	549	0	756	GF17217 gene product from transcript GF17217-RA
Unigene0017120	der:Dere_GG11305	68.4	538	163	1	4023	2431	2	539	0	755	GG11305 gene product from transcript GG11305-RA
Unigene0017120	dse:Dsec_GM26614	68.4	538	163	1	4023	2431	2	539	0	754	GM26614 gene product from transcript GM26614-RA
Unigene0017120	dwi:Dwil_GK10964	68.9	537	161	1	4023	2431	2	538	0	753	GK10964 gene product from transcript GK10964-RA
Unigene0017120	nvi:100123659	70.11	532	155	2	4011	2428	79	610	0	753	NV12853; similar to ENSANGP00000019861
Unigene0017120	dgr:Dgri_GH18437	68.59	538	162	1	4023	2431	2	539	0	753	GH18437 gene product from transcript GH18437-RA
Unigene0017120	dme:Dmel_CG6668	68.4	538	163	1	4023	2431	2	539	0	751	atl; atlastin
Unigene0017120	dmo:Dmoj_GI24013	68.66	536	163	1	4023	2431	2	537	0	751	GI24013 gene product from transcript GI24013-RA
Unigene0017120	dya:Dyak_GE23502	68.03	538	165	1	4023	2431	2	539	0	749	GE23502 gene product from transcript GE23502-RA
Unigene0017120	tca:664260	69.11	531	162	2	4059	2473	16	546	0	739	similar to CG6668-PA, isoform A
Unigene0017120	dpe:Dper_GL13613	69.31	518	159	0	4023	2470	2	519	0	738	GL13613 gene product from transcript GL13613-RA
Unigene0017120	dpo:Dpse_GA19766	69.31	518	159	0	4023	2470	2	519	0	738	GA19766 gene product from transcript GA19766-RA
Unigene0017120	cqu:CpipJ_CPIJ008647	71.78	489	137	1	4011	2548	6	494	0	719	atlastin
Unigene0017120	ame:550886	68.43	491	154	1	4017	2548	71	561	0	704	atl; atlastin
Unigene0017120	dsi:Dsim_GD21113	71.77	464	131	0	4023	2632	2	465	0	683	GD21113 gene product from transcript GD21113-RA
Unigene0017120	api:100161304	61.69	522	197	1	4011	2455	14	535	0	669	similar to AGAP002047-PA
Unigene0017120	mmu:56298	55.95	529	232	3	4056	2473	54	570	2e-172	608	Atl2, 2010110I21Rik, AA407293, AV334690, Aip-2, Arl6ip2; atlastin GTPase 2
Unigene0017121	aga:AgaP_AGAP002047	72.76	514	139	1	4011	2473	6	519	0	763	AGAP002047-PA
Unigene0017121	aag:AaeL_AAEL003109	70.17	523	155	1	4011	2446	8	530	0	758	atlastin
Unigene0017121	dvi:Dvir_GJ23644	69.14	538	159	1	4023	2431	7	544	0	756	GJ23644 gene product from transcript GJ23644-RA
Unigene0017121	dan:Dana_GF17217	68.93	544	160	2	4011	2407	6	549	0	756	GF17217 gene product from transcript GF17217-RA
Unigene0017121	der:Dere_GG11305	68.4	538	163	1	4023	2431	2	539	0	755	GG11305 gene product from transcript GG11305-RA
Unigene0017121	dse:Dsec_GM26614	68.4	538	163	1	4023	2431	2	539	0	754	GM26614 gene product from transcript GM26614-RA
Unigene0017121	dwi:Dwil_GK10964	68.9	537	161	1	4023	2431	2	538	0	753	GK10964 gene product from transcript GK10964-RA
Unigene0017121	nvi:100123659	70.11	532	155	2	4011	2428	79	610	0	753	NV12853; similar to ENSANGP00000019861
Unigene0017121	dgr:Dgri_GH18437	68.59	538	162	1	4023	2431	2	539	0	753	GH18437 gene product from transcript GH18437-RA
Unigene0017121	dme:Dmel_CG6668	68.4	538	163	1	4023	2431	2	539	0	751	atl; atlastin
Unigene0017121	dmo:Dmoj_GI24013	68.66	536	163	1	4023	2431	2	537	0	751	GI24013 gene product from transcript GI24013-RA
Unigene0017121	dya:Dyak_GE23502	68.03	538	165	1	4023	2431	2	539	0	749	GE23502 gene product from transcript GE23502-RA
Unigene0017121	tca:664260	69.6	523	158	1	4038	2473	24	546	0	739	similar to CG6668-PA, isoform A
Unigene0017121	dpe:Dper_GL13613	69.31	518	159	0	4023	2470	2	519	0	738	GL13613 gene product from transcript GL13613-RA
Unigene0017121	dpo:Dpse_GA19766	69.31	518	159	0	4023	2470	2	519	0	738	GA19766 gene product from transcript GA19766-RA
Unigene0017121	cqu:CpipJ_CPIJ008647	71.78	489	137	1	4011	2548	6	494	0	719	atlastin
Unigene0017121	ame:550886	68.43	491	154	1	4017	2548	71	561	0	704	atl; atlastin
Unigene0017121	dsi:Dsim_GD21113	71.77	464	131	0	4023	2632	2	465	0	683	GD21113 gene product from transcript GD21113-RA
Unigene0017121	api:100161304	61.69	522	197	1	4011	2455	14	535	0	669	similar to AGAP002047-PA
Unigene0017121	mmu:56298	57.23	505	216	1	3987	2473	70	570	3e-172	608	Atl2, 2010110I21Rik, AA407293, AV334690, Aip-2, Arl6ip2; atlastin GTPase 2
Unigene0017122	aga:AgaP_AGAP002047	72.76	514	139	1	4012	2474	6	519	0	763	AGAP002047-PA
Unigene0017122	aag:AaeL_AAEL003109	70.17	523	155	1	4012	2447	8	530	0	758	atlastin
Unigene0017122	dvi:Dvir_GJ23644	69.14	538	159	1	4024	2432	7	544	0	756	GJ23644 gene product from transcript GJ23644-RA
Unigene0017122	dan:Dana_GF17217	68.93	544	160	2	4012	2408	6	549	0	756	GF17217 gene product from transcript GF17217-RA
Unigene0017122	der:Dere_GG11305	68.4	538	163	1	4024	2432	2	539	0	755	GG11305 gene product from transcript GG11305-RA
Unigene0017122	nvi:100123659	65.47	585	198	4	4171	2429	28	610	0	755	NV12853; similar to ENSANGP00000019861
Unigene0017122	dse:Dsec_GM26614	68.4	538	163	1	4024	2432	2	539	0	754	GM26614 gene product from transcript GM26614-RA
Unigene0017122	dwi:Dwil_GK10964	68.9	537	161	1	4024	2432	2	538	0	753	GK10964 gene product from transcript GK10964-RA
Unigene0017122	dgr:Dgri_GH18437	68.59	538	162	1	4024	2432	2	539	0	753	GH18437 gene product from transcript GH18437-RA
Unigene0017122	dme:Dmel_CG6668	68.4	538	163	1	4024	2432	2	539	0	751	atl; atlastin
Unigene0017122	dmo:Dmoj_GI24013	68.66	536	163	1	4024	2432	2	537	0	751	GI24013 gene product from transcript GI24013-RA
Unigene0017122	dya:Dyak_GE23502	68.03	538	165	1	4024	2432	2	539	0	749	GE23502 gene product from transcript GE23502-RA
Unigene0017122	tca:664260	69.6	523	158	1	4039	2474	24	546	0	739	similar to CG6668-PA, isoform A
Unigene0017122	dpe:Dper_GL13613	69.31	518	159	0	4024	2471	2	519	0	738	GL13613 gene product from transcript GL13613-RA
Unigene0017122	dpo:Dpse_GA19766	69.31	518	159	0	4024	2471	2	519	0	738	GA19766 gene product from transcript GA19766-RA
Unigene0017122	cqu:CpipJ_CPIJ008647	71.78	489	137	1	4012	2549	6	494	0	719	atlastin
Unigene0017122	ame:550886	65.58	523	179	1	4114	2549	39	561	0	704	atl; atlastin
Unigene0017122	dsi:Dsim_GD21113	71.77	464	131	0	4024	2633	2	465	0	683	GD21113 gene product from transcript GD21113-RA
Unigene0017122	api:100161304	61.69	522	197	1	4012	2456	14	535	0	669	similar to AGAP002047-PA
Unigene0017122	mmu:56298	57.23	505	216	1	3988	2474	70	570	3e-172	608	Atl2, 2010110I21Rik, AA407293, AV334690, Aip-2, Arl6ip2; atlastin GTPase 2
Unigene0017123	tca:659879	46.31	2071	1048	29	566	6586	127	2158	0	2046	similar to Hemolectin CG7002-PA
Unigene0017123	ame:411597	40.08	2323	1327	39	566	7339	77	2267	0	1884	Hml; hemolectin
Unigene0017123	nvi:100123045	43.17	2020	1070	38	791	6616	1	1975	0	1744	NV12330; similar to CG7002-PA
Unigene0017123	dwi:Dwil_GK17098	35.86	2476	1457	58	275	7309	70	2416	0	1625	GK17098 gene product from transcript GK17098-RA
Unigene0017123	dgr:Dgri_GH14682	37.76	2230	1271	48	275	6613	43	2210	0	1602	GH14682 gene product from transcript GH14682-RA
Unigene0017123	dme:Dmel_CG7002	37.46	2229	1272	46	305	6625	73	2245	0	1598	Hml; Hemolectin; K03900 von Willebrand factor
Unigene0017123	dvi:Dvir_GJ13839	38.53	2128	1231	42	506	6658	180	2243	0	1598	GJ13839 gene product from transcript GJ13839-RA
Unigene0017123	dse:Dsec_GM25434	37.56	2226	1271	46	305	6625	73	2242	0	1594	GM25434 gene product from transcript GM25434-RA
Unigene0017123	dmo:Dmoj_GI13091	38.35	2115	1225	40	506	6613	174	2234	0	1584	GI13091 gene product from transcript GI13091-RA
Unigene0017123	der:Dere_GG15655	37.05	2240	1286	46	275	6622	69	2242	0	1578	GG15655 gene product from transcript GG15655-RA
Unigene0017123	dya:Dyak_GE21983	37.48	2236	1278	47	278	6625	73	2245	0	1578	GE21983 gene product from transcript GE21983-RA
Unigene0017123	dan:Dana_GF23477	37.5	2224	1300	46	275	6676	70	2219	0	1571	GF23477 gene product from transcript GF23477-RA
Unigene0017123	dpe:Dper_GL25437	34.91	2478	1510	53	275	7399	70	2421	0	1563	GL25437 gene product from transcript GL25437-RA
Unigene0017123	dpo:Dpse_GA20020	34.63	2492	1512	53	275	7399	70	2432	0	1553	GA20020 gene product from transcript GA20020-RA; K03900 von Willebrand factor
Unigene0017123	dpo:Dpse_GA25685	37.57	2095	1230	43	587	6637	194	2209	0	1462	GA25685 gene product from transcript GA25685-RA
Unigene0017123	dwi:Dwil_GK18426	35.45	2319	1435	53	587	7357	31	2197	0	1449	GK18426 gene product from transcript GK18426-RA
Unigene0017123	api:100162319	38.42	1705	972	38	1748	6628	345	1961	0	1242	similar to GA20020-PA
Unigene0017123	dpe:Dper_GL18548	36.49	1740	1038	37	1598	6616	315	1932	0	1159	GL18548 gene product from transcript GL18548-RA
Unigene0017123	xtr:100497129	34.19	1252	792	36	1385	5044	212	1383	0	744	SCO-spondin-like
Unigene0017123	cin:100180221	30.27	1536	1029	50	575	5056	73	1468	0	738	similar to SCO-spondin
Unigene0017125	dvi:Dvir_GJ24420	75.34	73	18	1	3	221	422	493	5e-23	112	GJ24420 gene product from transcript GJ24420-RA; K04354 protein phosphatase 2 (formerly 2A), regulatory subunit B
Unigene0017125	dmo:Dmoj_GI22387	75.34	73	18	1	3	221	422	493	5e-23	112	GI22387 gene product from transcript GI22387-RA; K04354 protein phosphatase 2 (formerly 2A), regulatory subunit B
Unigene0017125	dgr:Dgri_GH13410	75.34	73	18	1	3	221	422	493	5e-23	112	GH13410 gene product from transcript GH13410-RA; K04354 protein phosphatase 2 (formerly 2A), regulatory subunit B
Unigene0017125	dya:Dyak_GE24702	75.34	73	18	1	3	221	428	499	5e-23	112	GE24702 gene product from transcript GE24702-RA; K04354 protein phosphatase 2 (formerly 2A), regulatory subunit B
Unigene0017125	dwi:Dwil_GK11431	75.34	73	18	1	3	221	423	494	5e-23	112	GK11431 gene product from transcript GK11431-RA; K04354 protein phosphatase 2 (formerly 2A), regulatory subunit B
Unigene0017125	dsi:Dsim_GD20732	75.34	73	18	1	3	221	428	499	5e-23	112	GD20732 gene product from transcript GD20732-RA; K04354 protein phosphatase 2 (formerly 2A), regulatory subunit B
Unigene0017125	dse:Dsec_GM26183	75.34	73	18	1	3	221	428	499	5e-23	112	GM26183 gene product from transcript GM26183-RA; K04354 protein phosphatase 2 (formerly 2A), regulatory subunit B
Unigene0017125	dpe:Dper_GL23674	75.34	73	18	1	3	221	427	498	5e-23	112	GL23674 gene product from transcript GL23674-RA; K04354 protein phosphatase 2 (formerly 2A), regulatory subunit B
Unigene0017125	der:Dere_GG17299	75.34	73	18	1	3	221	428	499	5e-23	112	GG17299 gene product from transcript GG17299-RA; K04354 protein phosphatase 2 (formerly 2A), regulatory subunit B
Unigene0017125	dan:Dana_GF18135	75.34	73	18	1	3	221	426	497	5e-23	112	GF18135 gene product from transcript GF18135-RA; K04354 protein phosphatase 2 (formerly 2A), regulatory subunit B
Unigene0017125	dpo:Dpse_GA19463	75.34	73	18	1	3	221	427	498	5e-23	112	GA19463 gene product from transcript GA19463-RA; K04354 protein phosphatase 2 (formerly 2A), regulatory subunit B
Unigene0017125	dme:Dmel_CG6235	75.34	73	18	1	3	221	428	499	5e-23	112	tws; twins; K04354 protein phosphatase 2 (formerly 2A), regulatory subunit B
Unigene0017125	ame:410604	75	72	18	1	3	218	398	468	7e-23	112	tws, twins; protein phosphatase PP2A 55 kDa regulatory subunit; K04354 protein phosphatase 2 (formerly 2A), regulatory subunit B
Unigene0017125	cqu:CpipJ_CPIJ012989	75.34	73	18	1	3	221	399	470	1e-22	111	phosphatase pp2a regulatory subunit b; K04354 protein phosphatase 2 (formerly 2A), regulatory subunit B
Unigene0017125	aag:AaeL_AAEL014042	75.34	73	18	1	3	221	374	445	1e-22	111	protein phosphatase pp2a regulatory subunit b ; K04354 protein phosphatase 2 (formerly 2A), regulatory subunit B
Unigene0017125	nvi:100124058	73.61	72	19	1	3	218	430	500	3e-22	110	NV10946; similar to protein phosphatase pp2a regulatory subunit b; K04354 protein phosphatase 2 (formerly 2A), regulatory subunit B
Unigene0017125	tca:659477	71.23	73	21	1	3	221	404	475	1e-21	108	similar to protein phosphatase pp2a regulatory subunit b; K04354 protein phosphatase 2 (formerly 2A), regulatory subunit B
Unigene0017125	aga:AgaP_AGAP004502	72.6	73	20	1	3	221	374	445	2e-21	107	AGAP004502-PA; K04354 protein phosphatase 2 (formerly 2A), regulatory subunit B
Unigene0017125	dre:405816	70.83	72	21	1	3	218	375	445	5e-21	106	MGC76887, ppp2r2d; zgc:76887; K04354 protein phosphatase 2 (formerly 2A), regulatory subunit B
Unigene0017125	mmu:52432	73.61	72	19	1	3	218	381	451	5e-21	106	Ppp2r2d, 1300017E19Rik, D7Ertd753e, MDS026; protein phosphatase 2, regulatory subunit B, delta isoform; K04354 protein phosphatase 2 (formerly 2A), regulatory subunit B
Unigene0017126	dme:Dmel_CG42671	24.09	465	346	13	250	1623	169	539	1e-16	89.7	CG42671 gene product from transcript CG42671-RD
Unigene0017126	tca:100141757	26.39	466	319	17	298	1623	2	364	3e-16	88.6	similar to CG18490 CG18490-PB
Unigene0017126	dya:Dyak_GE21802	23.66	465	348	12	250	1623	170	541	3e-16	88.6	GE21802 gene product from transcript GE21802-RA
Unigene0017126	dan:Dana_GF25254	24.19	463	343	15	259	1623	163	534	4e-16	88.2	GF25254 gene product from transcript GF25254-RA
Unigene0017126	dse:Dsec_GM25263	24.3	465	345	14	250	1623	174	541	5e-16	87.8	GM25263 gene product from transcript GM25263-RA
Unigene0017126	dsi:Dsim_GD14297	24.19	463	344	14	256	1623	176	541	7e-16	87.4	GD14297 gene product from transcript GD14297-RA
Unigene0017126	dmo:Dmoj_GI11598	24.47	470	343	16	250	1623	169	531	9e-16	87	GI11598 gene product from transcript GI11598-RA
Unigene0017126	der:Dere_GG15492	23.24	469	352	13	241	1623	166	536	3e-15	85.1	GG15492 gene product from transcript GG15492-RA
Unigene0017126	dvi:Dvir_GJ11277	32.63	190	126	4	1060	1623	391	540	6e-15	84.3	GJ11277 gene product from transcript GJ11277-RA
Unigene0017126	dwi:Dwil_GK17160	31.71	205	134	7	1027	1623	400	564	2e-14	82.8	GK17160 gene product from transcript GK17160-RA
Unigene0017126	dgr:Dgri_GH16642	31.68	202	131	5	1039	1623	389	541	2e-12	75.9	GH16642 gene product from transcript GH16642-RA
Unigene0017126	dpe:Dper_GL22774	29.11	213	144	5	1006	1623	399	568	2e-11	72.8	GL22774 gene product from transcript GL22774-RA
Unigene0017126	dpo:Dpse_GA14957	28.57	217	144	5	1006	1623	400	573	5e-11	71.2	GA14957 gene product from transcript GA14957-RA
Unigene0017126	dgr:Dgri_GH24882	20.3	527	369	16	190	1617	1475	1976	5e-06	54.7	GH24882 gene product from transcript GH24882-RA
Unigene0017127	tca:100141757	30.5	518	306	24	604	1995	379	855	1e-31	140	similar to CG18490 CG18490-PB
Unigene0017127	aga:AgaP_AGAP011070	31.88	138	64	2	2452	2775	903	1040	1e-08	64.7	AGAP011070-PA
Unigene0017127	mmu:52372	23.8	458	323	13	637	1932	15	450	5e-08	62.4	D6Ertd527e, AU043841; DNA segment, Chr 6, ERATO Doi 527, expressed
Unigene0017127	dpo:Dpse_GA14957	27.14	140	99	2	1528	1938	1144	1272	7e-08	62	GA14957 gene product from transcript GA14957-RA
Unigene0017127	dvi:Dvir_GJ11255	18.65	713	578	15	505	2637	112	754	1e-07	60.8	GJ11255 gene product from transcript GJ11255-RA
Unigene0017127	dre:407619	18.39	647	504	13	931	2799	547	1163	1e-07	60.8	fc32f04, wu:fc32f04; si:ch211-116m6.3
Unigene0017127	dgr:Dgri_GH24427	18.78	719	569	18	493	2604	161	805	2e-07	60.5	GH24427 gene product from transcript GH24427-RA
Unigene0017127	dpe:Dper_GL22774	30.09	113	79	1	1528	1866	1123	1224	2e-07	60.5	GL22774 gene product from transcript GL22774-RA
Unigene0017127	dre:792544	20.44	636	485	18	1099	2943	338	940	2e-07	60.5	fc30f01, fi20h07, wu:fc30f01, wu:fi20h07; si:dkey-67c22.2
Unigene0017127	dre:553531	23	400	272	11	841	1932	654	1046	9e-07	58.2	srrm2, MGC110023, zgc:110023; serine/arginine repetitive matrix 2; K13172 serine/arginine repetitive matrix protein 2
Unigene0017127	dya:Dyak_GE21802	26.81	138	100	2	1528	1938	1103	1229	2e-06	57	GE21802 gene product from transcript GE21802-RA
Unigene0017127	dsi:Dsim_GD14297	28.32	113	81	1	1528	1866	1103	1204	2e-06	57	GD14297 gene product from transcript GD14297-RA
Unigene0017127	der:Dere_GG15492	28.32	113	81	1	1528	1866	1098	1199	2e-06	57	GG15492 gene product from transcript GG15492-RA
Unigene0017127	dme:Dmel_CG42671	28.32	113	81	1	1528	1866	1101	1202	2e-06	57	CG42671 gene product from transcript CG42671-RD
Unigene0017127	dse:Dsec_GM25263	28.32	113	81	1	1528	1866	1103	1204	3e-06	56.6	GM25263 gene product from transcript GM25263-RA
Unigene0017127	dan:Dana_GF25254	28.32	113	81	1	1528	1866	1094	1195	4e-06	56.2	GF25254 gene product from transcript GF25254-RA
Unigene0017127	dpo:Dpse_GA25185	20.14	581	441	19	436	2109	696	1244	4e-06	56.2	GA25185 gene product from transcript GA25185-RA
Unigene0017128	tca:662590	63.82	597	204	9	426	2180	97	685	0	777	similar to CG31760-PA
Unigene0017128	dsi:Dsim_GD23825	55.8	647	235	7	429	2216	211	855	0	736	GD23825 gene product from transcript GD23825-RA
Unigene0017128	dme:Dmel_CG31760	55.86	648	234	8	429	2216	213	857	0	736	CG31760 gene product from transcript CG31760-RB
Unigene0017128	ame:100577004	63.01	592	197	10	471	2180	132	706	0	735	probable G-protein coupled receptor CG31760-like
Unigene0017128	dya:Dyak_GE18577	55.62	649	235	7	429	2216	217	863	0	735	GE18577 gene product from transcript GE18577-RA
Unigene0017128	der:Dere_GG23773	55.47	649	236	7	429	2216	214	860	0	732	GG23773 gene product from transcript GG23773-RA
Unigene0017128	dan:Dana_GF14189	55.16	649	238	7	429	2216	201	847	0	730	GF14189 gene product from transcript GF14189-RA
Unigene0017128	dgr:Dgri_GH10561	55.14	642	242	7	429	2216	200	839	0	729	GH10561 gene product from transcript GH10561-RA
Unigene0017128	dmo:Dmoj_GI16829	55.08	650	238	7	429	2216	203	850	0	728	GI16829 gene product from transcript GI16829-RA
Unigene0017128	dvi:Dvir_GJ17198	55.3	642	241	8	429	2216	217	856	0	726	GJ17198 gene product from transcript GJ17198-RA
Unigene0017128	dpo:Dpse_GA16455	54.38	651	242	8	429	2216	253	901	0	719	GA16455 gene product from transcript GA16455-RA
Unigene0017128	api:100165101	51.72	466	224	10	783	2177	153	588	9e-126	454	similar to CG31760 CG31760-PA
Unigene0017128	dse:Dsec_GM26751	70.03	297	89	1	1326	2216	1007	1301	3e-122	442	GM26751 gene product from transcript GM26751-RA
Unigene0017128	dwi:Dwil_GK15489	70.27	296	88	1	1329	2216	1	294	6e-122	441	GK15489 gene product from transcript GK15489-RA
Unigene0017128	dpe:Dper_GL18617	69.26	296	91	1	1329	2216	1	294	1e-120	437	GL18617 gene product from transcript GL18617-RA
Unigene0017128	dgr:Dgri_GH23717	49.19	433	174	6	429	1589	200	632	1e-119	434	GH23717 gene product from transcript GH23717-RA
Unigene0017128	tca:661076	33.65	532	329	10	684	2207	352	863	2e-78	296	similar to CG18678-PA
Unigene0017128	dpe:Dper_GL18616	41.76	364	157	7	429	1355	174	537	6e-76	288	GL18616 gene product from transcript GL18616-RA; K14689 solute carrier family 30 (zinc transporter), member 2
Unigene0017128	dme:Dmel_CG34372	34.43	488	296	8	684	2075	175	653	2e-73	280	CG34372 gene product from transcript CG34372-RC
Unigene0017128	dmo:Dmoj_GI20516	37.37	388	237	4	771	1916	14	393	6e-68	262	GI20516 gene product from transcript GI20516-RA
Unigene0017130	nvi:100119012	69.62	316	95	1	99	1043	11	326	8e-136	486	NV17786; similar to vesicular mannose-binding lectin; K10082 lectin, mannose-binding 2
Unigene0017130	ame:552816	70.57	316	92	1	99	1043	9	324	5e-135	484	Lman2; lectin, mannose-binding 2; K10082 lectin, mannose-binding 2
Unigene0017130	tca:662240	67.85	311	99	1	114	1043	14	324	1e-129	466	similar to CG5510-PA; K10082 lectin, mannose-binding 2
Unigene0017130	aga:AgaP_AGAP004407	66.98	321	106	1	81	1043	15	333	7e-127	457	AGAP004407-PA; K10082 lectin, mannose-binding 2
Unigene0017130	aag:AaeL_AAEL010584	68.85	305	94	2	132	1043	36	338	2e-125	452	vesicular mannose-binding lectin ; K10082 lectin, mannose-binding 2
Unigene0017130	cqu:CpipJ_CPIJ001653	67.77	301	95	2	147	1043	38	336	1e-121	439	vesicular integral-membrane protein VIP36; K10082 lectin, mannose-binding 2
Unigene0017130	api:100166843	59.44	323	129	2	81	1043	19	341	4e-115	418	similar to vesicular mannose-binding lectin; K10082 lectin, mannose-binding 2
Unigene0017130	dvi:Dvir_GJ14528	58.1	327	137	1	63	1043	1	325	2e-113	412	GJ14528 gene product from transcript GJ14528-RA; K10082 lectin, mannose-binding 2
Unigene0017130	dmo:Dmoj_GI23425	58.44	320	133	1	84	1043	8	325	2e-112	409	GI23425 gene product from transcript GI23425-RA; K10082 lectin, mannose-binding 2
Unigene0017130	dse:Dsec_GM23505	61.54	299	115	1	147	1043	33	329	6e-110	400	GM23505 gene product from transcript GM23505-RA; K10082 lectin, mannose-binding 2
Unigene0017130	dme:Dmel_CG5510	61.54	299	115	1	147	1043	33	329	6e-110	400	CG5510 gene product from transcript CG5510-RA; K10082 lectin, mannose-binding 2
Unigene0017130	dsi:Dsim_GD18315	61.2	299	116	1	147	1043	33	329	8e-110	400	GD18315 gene product from transcript GD18315-RA; K10082 lectin, mannose-binding 2
Unigene0017130	der:Dere_GG12366	58.93	319	127	3	99	1043	13	329	2e-109	399	GG12366 gene product from transcript GG12366-RA; K10082 lectin, mannose-binding 2
Unigene0017130	dpo:Dpse_GA18939	58.92	314	129	2	102	1043	15	325	3e-109	398	GA18939 gene product from transcript GA18939-RA; K10082 lectin, mannose-binding 2
Unigene0017130	dpe:Dper_GL24136	58.92	314	129	2	102	1043	15	325	4e-109	398	GL24136 gene product from transcript GL24136-RA; K10082 lectin, mannose-binding 2
Unigene0017130	dgr:Dgri_GH19087	57.68	319	135	1	87	1043	9	325	8e-109	397	GH19087 gene product from transcript GH19087-RA; K10082 lectin, mannose-binding 2
Unigene0017130	dya:Dyak_GE10821	60.87	299	117	1	147	1043	33	329	1e-108	396	GE10821 gene product from transcript GE10821-RA; K10082 lectin, mannose-binding 2
Unigene0017130	dan:Dana_GF18890	58.31	307	128	1	123	1043	23	327	5e-108	394	GF18890 gene product from transcript GF18890-RA; K10082 lectin, mannose-binding 2
Unigene0017130	dwi:Dwil_GK11718	56.62	325	137	4	81	1043	8	330	9e-108	393	GK11718 gene product from transcript GK11718-RA; K10082 lectin, mannose-binding 2
Unigene0017130	spu:578461	50.3	332	160	2	63	1043	1	331	1e-98	363	similar to vesicular mannose-binding lectin; K10082 lectin, mannose-binding 2
Unigene0017135	cqu:CpipJ_CPIJ007783	41.54	715	399	11	3300	1213	6	700	2e-144	515	arylphorin subunit alpha
Unigene0017135	aag:AaeL_AAEL008817	41.15	712	403	8	3300	1213	6	700	9e-144	513	hexamerin 2 beta
Unigene0017135	cqu:CpipJ_CPIJ001820	41.05	721	406	11	3321	1216	2	701	3e-142	508	larval serum protein 2
Unigene0017135	aag:AaeL_AAEL011169	40.39	723	409	12	3318	1216	1	703	4e-140	501	hexamerin 2 beta
Unigene0017135	aag:AaeL_AAEL013759	40.25	723	410	12	3318	1216	1	703	8e-140	500	hexamerin 2 beta
Unigene0017135	cqu:CpipJ_CPIJ001822	42.22	675	385	11	3216	1207	35	687	7e-139	497	larval serum protein 2
Unigene0017135	aag:AaeL_AAEL013757	41.57	688	384	10	3216	1207	35	703	1e-137	493	hexamerin 2 beta
Unigene0017135	aga:AgaP_AGAP001657	40.6	702	413	9	3306	1213	9	690	3e-135	484	AGAP001657-PA
Unigene0017135	aga:AgaP_AGAP001345	38.69	716	422	9	3312	1216	5	703	5e-132	474	AGAP001345-PA
Unigene0017135	aga:AgaP_AGAP001659	40.8	674	395	9	3216	1207	36	690	6e-132	474	AGAP001659-PA
Unigene0017135	tca:661813	37.9	715	430	11	3318	1216	1	688	7e-131	470	HEX4, GLEAN_05375; hexamerin 4
Unigene0017135	tca:661859	34.73	717	449	12	3309	1216	3	682	2e-118	429	HEX3; hexamerin 3
Unigene0017135	tca:662620	38.19	686	405	12	3216	1216	37	689	4e-118	428	HEX5; hexamerin 5
Unigene0017135	aag:AaeL_AAEL013981	36.01	711	453	11	3321	1195	4	687	7e-115	417	hexamerin 2 beta
Unigene0017135	aag:AaeL_AAEL013983	36.31	716	449	14	3321	1195	4	687	3e-114	415	hexamerin 2 beta
Unigene0017135	tca:660396	35.46	722	445	16	3318	1216	1	684	2e-112	409	HEX2, GLEAN_06769; hexamerin 2
Unigene0017135	aag:AaeL_AAEL008045	36.07	707	442	16	3309	1219	5	682	6e-110	400	hexamerin 2 beta
Unigene0017135	tca:660274	33.29	739	472	16	3303	1150	4	709	1e-109	400	HEX1B, GLEAN_05377; hexamerin 1B
Unigene0017135	cqu:CpipJ_CPIJ009033	35.49	696	442	14	3321	1255	4	670	1e-109	399	arylphorin subunit C223
Unigene0017135	tca:660335	34.77	719	451	15	3318	1216	1	688	2e-108	395	HEX1A; arylphorin
Unigene0017136	cqu:CpipJ_CPIJ007783	41.69	722	402	12	163	2271	6	706	4e-145	517	arylphorin subunit alpha
Unigene0017136	aag:AaeL_AAEL008817	41.31	719	406	9	163	2271	6	706	2e-144	515	hexamerin 2 beta
Unigene0017136	cqu:CpipJ_CPIJ001820	41.19	721	405	11	142	2247	2	701	9e-143	509	larval serum protein 2
Unigene0017136	aag:AaeL_AAEL011169	40.53	723	408	12	145	2247	1	703	1e-140	502	hexamerin 2 beta
Unigene0017136	aag:AaeL_AAEL013759	40.39	723	409	12	145	2247	1	703	3e-140	501	hexamerin 2 beta
Unigene0017136	cqu:CpipJ_CPIJ001822	42.37	675	384	11	247	2256	35	687	3e-139	498	larval serum protein 2
Unigene0017136	aag:AaeL_AAEL013757	41.72	688	383	10	247	2256	35	703	2e-138	494	hexamerin 2 beta
Unigene0017136	aga:AgaP_AGAP001657	40.74	702	412	9	157	2250	9	690	1e-135	485	AGAP001657-PA
Unigene0017136	aga:AgaP_AGAP001345	38.83	716	421	9	151	2247	5	703	8e-133	476	AGAP001345-PA
Unigene0017136	aga:AgaP_AGAP001659	40.8	674	395	9	247	2256	36	690	6e-132	473	AGAP001659-PA
Unigene0017136	tca:661813	37.9	715	430	11	145	2247	1	688	6e-131	470	HEX4, GLEAN_05375; hexamerin 4
Unigene0017136	tca:661859	34.59	717	450	12	154	2247	3	682	3e-118	428	HEX3; hexamerin 3
Unigene0017136	tca:662620	37.61	694	414	13	247	2271	37	696	7e-116	420	HEX5; hexamerin 5
Unigene0017136	aag:AaeL_AAEL013981	35.7	703	450	10	142	2244	4	682	2e-114	415	hexamerin 2 beta
Unigene0017136	aag:AaeL_AAEL013983	36.02	708	446	13	142	2244	4	682	9e-114	413	hexamerin 2 beta
Unigene0017136	aag:AaeL_AAEL008045	36.35	707	440	16	154	2244	5	682	7e-111	403	hexamerin 2 beta
Unigene0017136	cqu:CpipJ_CPIJ009033	35.49	696	442	14	142	2208	4	670	3e-110	401	arylphorin subunit C223
Unigene0017136	tca:660396	35.04	722	448	16	145	2247	1	684	5e-110	400	HEX2, GLEAN_06769; hexamerin 2
Unigene0017136	tca:660274	34.03	717	452	16	160	2247	4	687	2e-109	399	HEX1B, GLEAN_05377; hexamerin 1B
Unigene0017136	aag:AaeL_AAEL000765	35.93	668	426	11	247	2244	12	653	2e-108	395	hexamerin 2 beta
Unigene0017137	aga:AgaP_AGAP004159	76.44	331	78	0	998	6	1	331	2e-149	530	AGAP004159-PA; K00029 malate dehydrogenase (oxaloacetate-decarboxylating)(NADP+) [EC:1.1.1.40]
Unigene0017137	aag:AaeL_AAEL001091	72.73	352	96	1	1061	6	37	386	8e-147	521	malic enzyme ; K00029 malate dehydrogenase (oxaloacetate-decarboxylating)(NADP+) [EC:1.1.1.40]
Unigene0017137	cqu:CpipJ_CPIJ009607	73.62	345	88	1	1031	6	12	356	2e-144	513	malic enzyme; K00029 malate dehydrogenase (oxaloacetate-decarboxylating)(NADP+) [EC:1.1.1.40]
Unigene0017137	tca:657607	70.06	354	106	0	1067	6	1	354	2e-141	503	similar to CG5889-PA; K00029 malate dehydrogenase (oxaloacetate-decarboxylating)(NADP+) [EC:1.1.1.40]
Unigene0017137	dgr:Dgri_GH20613	69.06	362	106	2	1073	6	231	590	4e-141	502	GH20613 gene product from transcript GH20613-RA
Unigene0017137	dpe:Dper_GL23904	70.93	344	99	1	1034	6	15	358	7e-141	501	GL23904 gene product from transcript GL23904-RA; K00029 malate dehydrogenase (oxaloacetate-decarboxylating)(NADP+) [EC:1.1.1.40]
Unigene0017137	dya:Dyak_GE23720	70.42	355	105	1	1067	3	1	351	9e-141	501	GE23720 gene product from transcript GE23720-RA; K00029 malate dehydrogenase (oxaloacetate-decarboxylating)(NADP+) [EC:1.1.1.40]
Unigene0017137	dse:Dsec_GM10372	71.06	349	100	2	1046	3	12	351	9e-141	501	GM10372 gene product from transcript GM10372-RA; K00029 malate dehydrogenase (oxaloacetate-decarboxylating)(NADP+) [EC:1.1.1.40]
Unigene0017137	dme:Dmel_CG5889	74.24	330	84	1	989	3	22	351	9e-141	501	Mdh; CG5889 gene product from transcript CG5889-RC (EC:1.1.1.40); K00029 malate dehydrogenase (oxaloacetate-decarboxylating)(NADP+) [EC:1.1.1.40]
Unigene0017137	dmo:Dmoj_GI23201	71.51	344	97	2	1034	6	15	355	2e-140	500	GI23201 gene product from transcript GI23201-RA; K00029 malate dehydrogenase (oxaloacetate-decarboxylating)(NADP+) [EC:1.1.1.40]
Unigene0017137	der:Dere_GG11530	73.94	330	85	1	989	3	22	351	2e-140	500	GG11530 gene product from transcript GG11530-RA; K00029 malate dehydrogenase (oxaloacetate-decarboxylating)(NADP+) [EC:1.1.1.40]
Unigene0017137	dgr:Dgri_GH17523	72.75	334	91	0	1007	6	29	362	3e-140	499	GH17523 gene product from transcript GH17523-RA; K00029 malate dehydrogenase (oxaloacetate-decarboxylating)(NADP+) [EC:1.1.1.40]
Unigene0017137	dwi:Dwil_GK11883	71.14	343	99	1	1034	6	15	355	3e-140	499	GK11883 gene product from transcript GK11883-RA; K00029 malate dehydrogenase (oxaloacetate-decarboxylating)(NADP+) [EC:1.1.1.40]
Unigene0017137	api:100165091	71.23	351	96	3	1040	3	8	355	3e-140	499	similar to AGAP004159-PA; K00029 malate dehydrogenase (oxaloacetate-decarboxylating)(NADP+) [EC:1.1.1.40]
Unigene0017137	dpo:Dpse_GA19206	70.64	344	100	1	1034	6	15	358	3e-140	499	GA19206 gene product from transcript GA19206-RA; K00029 malate dehydrogenase (oxaloacetate-decarboxylating)(NADP+) [EC:1.1.1.40]
Unigene0017137	dvi:Dvir_GJ22862	68.89	360	106	2	1067	6	1	356	6e-140	498	GJ22862 gene product from transcript GJ22862-RA; K00029 malate dehydrogenase (oxaloacetate-decarboxylating)(NADP+) [EC:1.1.1.40]
Unigene0017137	dan:Dana_GF23280	70.23	346	103	1	1040	3	14	356	2e-138	493	GF23280 gene product from transcript GF23280-RA; K00029 malate dehydrogenase (oxaloacetate-decarboxylating)(NADP+) [EC:1.1.1.40]
Unigene0017137	ame:411813	72.73	308	84	0	929	6	79	386	1e-133	478	Men; malic enzyme; K00029 malate dehydrogenase (oxaloacetate-decarboxylating)(NADP+) [EC:1.1.1.40]
Unigene0017137	ame:409682	70.5	322	95	0	971	6	30	351	1e-131	471	Mdh; malate dehydrogenase; K00029 malate dehydrogenase (oxaloacetate-decarboxylating)(NADP+) [EC:1.1.1.40]
Unigene0017137	nvi:100124190	73.05	308	83	0	929	6	16	323	4e-131	469	NV10467; similar to malic enzyme; K00029 malate dehydrogenase (oxaloacetate-decarboxylating)(NADP+) [EC:1.1.1.40]
Unigene0017138	aag:AaeL_AAEL001091	58.36	293	121	1	988	113	355	647	1e-97	357	malic enzyme ; K00029 malate dehydrogenase (oxaloacetate-decarboxylating)(NADP+) [EC:1.1.1.40]
Unigene0017138	cqu:CpipJ_CPIJ009607	58.02	293	122	1	988	113	325	617	4e-97	356	malic enzyme; K00029 malate dehydrogenase (oxaloacetate-decarboxylating)(NADP+) [EC:1.1.1.40]
Unigene0017138	aga:AgaP_AGAP004159	58.16	294	121	2	988	113	300	593	8e-95	348	AGAP004159-PA; K00029 malate dehydrogenase (oxaloacetate-decarboxylating)(NADP+) [EC:1.1.1.40]
Unigene0017138	dgr:Dgri_GH20613	55.63	293	129	1	988	113	559	851	3e-90	333	GH20613 gene product from transcript GH20613-RA
Unigene0017138	dvi:Dvir_GJ22862	55.78	294	129	1	988	110	325	618	3e-90	333	GJ22862 gene product from transcript GJ22862-RA; K00029 malate dehydrogenase (oxaloacetate-decarboxylating)(NADP+) [EC:1.1.1.40]
Unigene0017138	dgr:Dgri_GH17523	55.44	294	130	1	988	110	331	624	4e-90	332	GH17523 gene product from transcript GH17523-RA; K00029 malate dehydrogenase (oxaloacetate-decarboxylating)(NADP+) [EC:1.1.1.40]
Unigene0017138	dan:Dana_GF23280	56.12	294	128	1	988	110	324	617	6e-90	332	GF23280 gene product from transcript GF23280-RA; K00029 malate dehydrogenase (oxaloacetate-decarboxylating)(NADP+) [EC:1.1.1.40]
Unigene0017138	dpe:Dper_GL23904	55.44	294	130	1	988	110	327	620	5e-89	329	GL23904 gene product from transcript GL23904-RA; K00029 malate dehydrogenase (oxaloacetate-decarboxylating)(NADP+) [EC:1.1.1.40]
Unigene0017138	dpo:Dpse_GA19206	55.44	294	130	1	988	110	327	620	5e-89	329	GA19206 gene product from transcript GA19206-RA; K00029 malate dehydrogenase (oxaloacetate-decarboxylating)(NADP+) [EC:1.1.1.40]
Unigene0017138	dmo:Dmoj_GI23201	55.1	294	131	1	988	110	324	617	1e-88	327	GI23201 gene product from transcript GI23201-RA; K00029 malate dehydrogenase (oxaloacetate-decarboxylating)(NADP+) [EC:1.1.1.40]
Unigene0017138	dya:Dyak_GE23720	54.76	294	132	1	988	110	319	612	7e-88	325	GE23720 gene product from transcript GE23720-RA; K00029 malate dehydrogenase (oxaloacetate-decarboxylating)(NADP+) [EC:1.1.1.40]
Unigene0017138	dwi:Dwil_GK11883	54.76	294	132	1	988	110	324	617	7e-88	325	GK11883 gene product from transcript GK11883-RA; K00029 malate dehydrogenase (oxaloacetate-decarboxylating)(NADP+) [EC:1.1.1.40]
Unigene0017138	dme:Dmel_CG5889	54.61	293	132	1	988	113	319	611	9e-88	325	Mdh; CG5889 gene product from transcript CG5889-RC (EC:1.1.1.40); K00029 malate dehydrogenase (oxaloacetate-decarboxylating)(NADP+) [EC:1.1.1.40]
Unigene0017138	der:Dere_GG11530	54.42	294	133	1	988	110	319	612	1e-87	324	GG11530 gene product from transcript GG11530-RA; K00029 malate dehydrogenase (oxaloacetate-decarboxylating)(NADP+) [EC:1.1.1.40]
Unigene0017138	dse:Dsec_GM10372	54.42	294	133	1	988	110	319	612	2e-87	324	GM10372 gene product from transcript GM10372-RA; K00029 malate dehydrogenase (oxaloacetate-decarboxylating)(NADP+) [EC:1.1.1.40]
Unigene0017138	tca:657607	52.22	293	139	1	988	113	323	615	2e-86	320	similar to CG5889-PA; K00029 malate dehydrogenase (oxaloacetate-decarboxylating)(NADP+) [EC:1.1.1.40]
Unigene0017138	ame:409682	54.09	281	127	2	988	152	320	600	7e-83	308	Mdh; malate dehydrogenase; K00029 malate dehydrogenase (oxaloacetate-decarboxylating)(NADP+) [EC:1.1.1.40]
Unigene0017138	aag:AaeL_AAEL001073	54.29	280	127	1	988	152	314	593	6e-82	305	malic enzyme
Unigene0017138	api:100165091	53.87	284	130	2	988	140	323	605	4e-81	303	similar to AGAP004159-PA; K00029 malate dehydrogenase (oxaloacetate-decarboxylating)(NADP+) [EC:1.1.1.40]
Unigene0017138	nvi:100121413	53.33	285	131	3	988	140	314	597	4e-81	303	NV16370; similar to malic enzyme; K00029 malate dehydrogenase (oxaloacetate-decarboxylating)(NADP+) [EC:1.1.1.40]
Unigene0017139	ame:411744	79.94	2089	416	5	9018	2761	1	2085	0	3315	beta-Spec; beta spectrin; K06115 spectrin beta
Unigene0017139	nvi:100114310	79.89	2089	417	5	9018	2761	1	2085	0	3311	NV10758; similar to beta chain spectrin; K06115 spectrin beta
Unigene0017139	cqu:CpipJ_CPIJ005422	78.1	2087	456	1	9018	2761	1	2087	0	3270	spectrin beta chain; K06115 spectrin beta
Unigene0017139	aag:AaeL_AAEL005845	77.62	2087	466	1	9018	2761	1	2087	0	3259	beta chain spectrin ; K06115 spectrin beta
Unigene0017139	tca:661354	77	2096	480	3	9018	2737	1	2094	0	3248	similar to Spectrin beta chain; K06115 spectrin beta
Unigene0017139	aga:AgaP_AGAP010895	77.14	2087	476	1	9018	2761	1	2087	0	3239	AGAP010895-PA; K06115 spectrin beta
Unigene0017139	dan:Dana_GF21115	76.23	2087	495	1	9018	2761	1	2087	0	3211	GF21115 gene product from transcript GF21115-RA; K06115 spectrin beta
Unigene0017139	dwi:Dwil_GK16406	76.23	2087	495	1	9018	2761	1	2087	0	3209	GK16406 gene product from transcript GK16406-RA; K06115 spectrin beta
Unigene0017139	dvi:Dvir_GJ15641	76.28	2087	494	1	9018	2761	1	2087	0	3207	GJ15641 gene product from transcript GJ15641-RA; K06115 spectrin beta
Unigene0017139	dpo:Dpse_GA19192	76.14	2087	497	1	9018	2761	1	2087	0	3207	GA19192 gene product from transcript GA19192-RA; K06115 spectrin beta
Unigene0017139	dmo:Dmoj_GI16305	76.09	2087	498	1	9018	2761	1	2087	0	3204	GI16305 gene product from transcript GI16305-RA; K06115 spectrin beta
Unigene0017139	der:Dere_GG19125	75.9	2087	502	1	9018	2761	1	2087	0	3202	GG19125 gene product from transcript GG19125-RA; K06115 spectrin beta
Unigene0017139	dgr:Dgri_GH17926	76.09	2087	498	1	9018	2761	1	2087	0	3201	GH17926 gene product from transcript GH17926-RA; K06115 spectrin beta
Unigene0017139	dme:Dmel_CG5870	75.9	2087	502	1	9018	2761	1	2087	0	3201	beta-Spec; beta Spectrin; K06115 spectrin beta
Unigene0017139	dya:Dyak_GE17676	75.85	2087	503	1	9018	2761	1	2087	0	3200	GE17676 gene product from transcript GE17676-RA; K06115 spectrin beta
Unigene0017139	dpe:Dper_GL15987	73.93	2087	543	3	9018	2761	1	2046	0	3088	GL15987 gene product from transcript GL15987-RA; K06115 spectrin beta
Unigene0017139	api:100160368	74.7	1838	449	7	9018	3553	1	1813	0	2735	similar to beta chain spectrin; K06115 spectrin beta
Unigene0017139	bta:526027	58.4	2120	872	5	8955	2626	26	2135	0	2471	SPTBN1; spectrin, beta, non-erythrocytic 1; K06115 spectrin beta
Unigene0017139	tgu:100227699	59.61	2065	834	4	8955	2761	26	2084	0	2470	SPTBN1; spectrin, beta, non-erythrocytic 1; K06115 spectrin beta
Unigene0017139	gga:421216	59.52	2065	836	3	8955	2761	26	2085	0	2469	SPTBN1; spectrin, beta, non-erythrocytic 1; K06115 spectrin beta
Unigene0017140	ame:411744	79.94	2044	409	3	159	6287	44	2085	0	3251	beta-Spec; beta spectrin; K06115 spectrin beta
Unigene0017140	nvi:100114310	79.89	2044	410	3	159	6287	44	2085	0	3246	NV10758; similar to beta chain spectrin; K06115 spectrin beta
Unigene0017140	cqu:CpipJ_CPIJ005422	77.79	2044	453	1	159	6287	44	2087	0	3193	spectrin beta chain; K06115 spectrin beta
Unigene0017140	aag:AaeL_AAEL005845	77.35	2044	462	1	159	6287	44	2087	0	3182	beta chain spectrin ; K06115 spectrin beta
Unigene0017140	tca:661354	77.01	2053	470	2	159	6311	42	2094	0	3182	similar to Spectrin beta chain; K06115 spectrin beta
Unigene0017140	aga:AgaP_AGAP010895	76	2083	495	3	54	6287	8	2087	0	3169	AGAP010895-PA; K06115 spectrin beta
Unigene0017140	dan:Dana_GF21115	76.03	2044	489	1	159	6287	44	2087	0	3137	GF21115 gene product from transcript GF21115-RA; K06115 spectrin beta
Unigene0017140	dwi:Dwil_GK16406	76.03	2044	489	1	159	6287	44	2087	0	3135	GK16406 gene product from transcript GK16406-RA; K06115 spectrin beta
Unigene0017140	dvi:Dvir_GJ15641	76.08	2044	488	1	159	6287	44	2087	0	3133	GJ15641 gene product from transcript GJ15641-RA; K06115 spectrin beta
Unigene0017140	dpo:Dpse_GA19192	75.93	2044	491	1	159	6287	44	2087	0	3133	GA19192 gene product from transcript GA19192-RA; K06115 spectrin beta
Unigene0017140	dmo:Dmoj_GI16305	75.88	2044	492	1	159	6287	44	2087	0	3130	GI16305 gene product from transcript GI16305-RA; K06115 spectrin beta
Unigene0017140	der:Dere_GG19125	75.68	2044	496	1	159	6287	44	2087	0	3128	GG19125 gene product from transcript GG19125-RA; K06115 spectrin beta
Unigene0017140	dgr:Dgri_GH17926	75.88	2044	492	1	159	6287	44	2087	0	3127	GH17926 gene product from transcript GH17926-RA; K06115 spectrin beta
Unigene0017140	dme:Dmel_CG5870	75.68	2044	496	1	159	6287	44	2087	0	3127	beta-Spec; beta Spectrin; K06115 spectrin beta
Unigene0017140	dya:Dyak_GE17676	75.64	2044	497	1	159	6287	44	2087	0	3126	GE17676 gene product from transcript GE17676-RA; K06115 spectrin beta
Unigene0017140	dpe:Dper_GL15987	73.68	2044	537	3	159	6287	44	2046	0	3014	GL15987 gene product from transcript GL15987-RA; K06115 spectrin beta
Unigene0017140	api:100160368	74.64	1794	440	6	159	5495	45	1813	0	2670	similar to beta chain spectrin; K06115 spectrin beta
Unigene0017140	bta:526027	58.25	2098	866	5	159	6422	48	2135	0	2442	SPTBN1; spectrin, beta, non-erythrocytic 1; K06115 spectrin beta
Unigene0017140	tgu:100227699	59.47	2043	828	4	159	6287	48	2084	0	2440	SPTBN1; spectrin, beta, non-erythrocytic 1; K06115 spectrin beta
Unigene0017140	gga:421216	59.37	2043	830	3	159	6287	48	2085	0	2440	SPTBN1; spectrin, beta, non-erythrocytic 1; K06115 spectrin beta
Unigene0017141	nvi:100114310	77.16	2250	501	6	159	6869	44	2289	0	3430	NV10758; similar to beta chain spectrin; K06115 spectrin beta
Unigene0017141	aag:AaeL_AAEL005845	75.4	2256	537	7	159	6872	44	2299	0	3393	beta chain spectrin ; K06115 spectrin beta
Unigene0017141	cqu:CpipJ_CPIJ005422	75.65	2255	531	7	159	6869	44	2298	0	3392	spectrin beta chain; K06115 spectrin beta
Unigene0017141	aga:AgaP_AGAP010895	74.1	2297	571	8	54	6872	8	2301	0	3381	AGAP010895-PA; K06115 spectrin beta
[truncated: 314,975+ more rows]
