# Supplementary material for: Next-Generation Sequencing-Based Transcriptome Analysis of Helicoverpa armigera Larvae Immune-Primed with Photorhabdus luminescens TT01
Source: PLoS One. 2013 Nov 26;8(11):e80146. doi: 10.1371/journal.pone.0080146 (PMC3841171; doi:10.1371/journal.pone.0080146)
Supplement: Table S6 — Species distribution of the annotated all-unigenes in NR database. (XLSX) [file pone.0080146.s009.xlsx]

## Sheet: Nr.species.stat
species	top hit gene number
Danaus plexippus	4509
Tribolium castaneum	2840
Bombyx mori	1618
Anopheles gambiae str. PEST	926
Nasonia vitripennis	759
Harpegnathos saltator	644
Bombus impatiens	629
Camponotus floridanus	569
Acromyrmex echinatior	545
Apis mellifera	468
Helicoverpa armigera	466
Acyrthosiphon pisum	381
Culex quinquefasciatus	379
Aedes aegypti	375
Bombus terrestris	346
Drosophila melanogaster	269
Drosophila willistoni	243
Drosophila mojavensis	198
Drosophila virilis	188
Drosophila ananassae	159
Manduca sexta	146
Heliothis virescens	142
Drosophila grimshawi	133
Drosophila pseudoobscura pseudoobscura	129
Danio rerio	128
Spodoptera frugiperda	116
Strongylocentrotus purpuratus	109
Rattus norvegicus	90
Drosophila yakuba	87
Hydra magnipapillata	87
Saccoglossus kowalevskii	85
Glossina morsitans morsitans	76
Spodoptera exigua	70
Drosophila persimilis	69
Drosophila simulans	66
Xenopus (Silurana) tropicalis	60
Drosophila erecta	58
Heliconius melpomene	58
Cricetulus griseus	57
Oreochromis niloticus	57
Helicoverpa zea	54
Mamestra configurata	51
Spodoptera litura	47
Mus musculus	45
Biston betularia	44
Drosophila sechellia	42
Caenorhabditis elegans	41
Papilio xuthus	40
Homo sapiens	38
Leishmania braziliensis MHOM/BR/75/M2904	38
Monodelphis domestica	37
Trichomonas vaginalis G3	37
Trichoplusia ni	37
Spodoptera littoralis	35
Ciona intestinalis	33
Galleria mellonella	31
Ostrinia nubilalis	30
Heterocephalus glaber	29
Mythimna separata	29
Glyptapanteles flavicoxis	26
Biomphalaria glabrata	25
Trichinella spiralis	25
Cavia porcellus	24
Mamestra brassicae	24
Anolis carolinensis	23
Ascaris suum	23
Bos taurus	23
Lonomia obliqua	23
Solenopsis invicta	23
Amphimedon queenslandica	21
Anopheles gambiae	21
Loxodonta africana	21
Xenopus laevis	20
Dictyostelium discoideum AX4	19
Toxoplasma gondii ME49	19
Brugia malayi	17
Plasmodium falciparum 3D7	17
Glyptapanteles indiensis	16
Lepeophtheirus salmonis	16
Oryctolagus cuniculus	16
Sus scrofa	16
Antheraea pernyi	15
Canis lupus familiaris	15
Gallus gallus	15
Leishmania major strain Friedlin	15
Pectinophora gossypiella	15
Plutella xylostella	15
Salmo salar	14
Bombyx mandarina	13
Callithrix jacchus	13
Hyphantria cunea	13
Pan troglodytes	13
Pongo abelii	12
Antheraea mylitta	11
Equus caballus	11
Macaca mulatta	11
Polysphondylium pallidum PN500	10
Salpingoeca sp. ATCC 50818	10
Schistosoma mansoni	10
acceptor	10
Ailuropoda melanoleuca	9
Antheraea yamamai	9
Branchiostoma floridae	9
Caenorhabditis remanei	9
Choristoneura fumiferana	9
Pediculus humanus corporis	9
Pseudoplusia includens	9
Clonorchis sinensis	8
Dicentrarchus labrax	8
Ectropis obliqua	8
Leishmania mexicana MHOM/GT/2001/U1103	8
Nomascus leucogenys	8
Sesamia nonagrioides	8
Taeniopygia guttata	8
Capsaspora owczarzaki ATCC 30864	7
Entamoeba histolytica HM-1:IMSS	7
Epiphyas postvittana	7
Helicoverpa assulta	7
Ornithorhynchus anatinus	7
Schistosoma japonicum	7
Tetrahymena thermophila	7
Agrotis ipsilon	6
Dictyostelium fasciculatum	6
Macaca fascicularis	6
Mallada signata	6
Meleagris gallopavo	6
Nephila clavipes	6
Ostrinia scapulalis	6
Plasmodium yoelii yoelii str. 17XNL	6
Agrotis exclamationis	5
Boreogadus saida	5
Daphnia pulex	5
Dictyostelium purpureum	5
Haliotis rufescens	5
Heliconius erato	5
Leishmania infantum JPCM5	5
Lymantria dispar	5
Phlebotomus papatasi	5
Schistocerca gregaria	5
Anopheles stephensi	4
Artemia sinica	4
Caenorhabditis briggsae	4
Chlamys farreri	4
Cryptosporidium parvum Iowa II	4
Episyrphus balteatus	4
Euphydryas aurinia	4
NADPH	4
Nematostella vectensis	4
Paralichthys olivaceus	4
Phragmatopoma californica	4
Plasmodium chabaudi chabaudi	4
Plasmodium falciparum	4
Plasmodium yoelii yoelii	4
Samia cynthia ricini	4
Scoliopteryx libatrix	4
imported	4
Amblyomma maculatum	3
Aphis gossypii	3
Bigelowiella natans	3
Chilo suppressalis	3
Cryptosporidium muris RN66	3
Eleginus gracilis	3
Erebia theano	3
Loa loa	3
Ochlerotatus triseriatus	3
Ostrinia furnacalis	3
Plasmodium vivax	3
Plodia interpunctella	3
Trypanosoma brucei TREU927	3
ubiquinone	3
ADP-ribose	2
Amblyomma variegatum	2
Amia calva	2
Anopheles darlingi	2
Arctogadus glacialis	2
Argiope aurantia	2
Ateles geoffroyi	2
Athalia rosae	2
Caligus clemensi	2
Caligus rogercresseyi	2
Canis lupus	2
Chironomus tentans	2
Corcyra cephalonica	2
Cryptosporidium hominis TU502	2
Drosophila miranda	2
Ensis minor	2
Entamoeba dispar SAW760	2
Frankliniella occidentalis	2
Heliconius melpomene melpomene	2
Heterodera glycines	2
Ictalurus furcatus	2
Idiosepius paradoxus	2
Junonia coenia	2
Mnemiopsis leidyi	2
Monosiga brevicollis MX1	2
NAD+	2
NMDA	2
Naegleria gruberi	2
Nilaparvata lugens	2
Nyctotherus ovalis	2
Oeneis magna dubia	2
Oeneis sculda	2
Papilio polytes	2
Perkinsus marinus ATCC 50983	2
Pieris rapae	2
Plasmodium reichenowi	2
Plasmodium vivax SaI-1	2
Portunus pelagicus	2
Rattus rattus	2
Rhipicephalus sanguineus	2
Trypanosoma cruzi strain CL Brener	2
Xestia cnigrum	2
acetyl-transferring	2
Adineta vaga	1
Aedes albopictus	1
Agrius convolvuli	1
Amblyomma americanum	1
Anastrepha suspensa	1
Anthocidaris crassispina	1
Anthonomus grandis	1
Anticarsia gemmatalis	1
Apis mellifera carnica	1
Archiearis parthenias	1
Artemia franciscana	1
Attacus atlas	1
Babesia bovis	1
Bactrocera dorsalis	1
Bactrocera minuta	1
Bertiella macrospora	1
Blattella germanica	1
Brachionus plicatilis	1
Brevicoryne brassicae	1
Caenorhabditis brenneri	1
Caenorhabditis briggsae AF16	1
Calliobothrium sp.	1
Choristoneura parallela	1
Chrysops sp.	1
Cimex lectularius	1
Coenonympha glycerion	1
Conus californicus	1
Cotesia congregata	1
Crassostrea gigas	1
Cryptocercus punctulatus	1
Ctenocephalides felis	1
Cydia pomonella	1
Deinopis spinosa	1
Diguetia mojavea	1
Dioryctria magnifica	1
Dismorphia spio	1
Dissostichus mawsoni	1
Dolomedes tenebrosus	1
Drosophila heteroneura	1
Eilema japonica japonica	1
Eimeria acervulina	1
Enchytraeus buchholzi	1
Esox lucius	1
Fenneropenaeus chinensis	1
Gadus ogac	1
Glycyphagus domesticus	1
Gryllus bimaculatus	1
Heliconius erato cyrbia	1
Heliconius erato favorinus x Heliconius erato emma	1
Heliconius erato phyllis	1
Heliconius melpomene cythera	1
Heliconius numata arcuella	1
Helicoverpa armigera armigera	1
Heliothis subflexa	1
Hepialus californicus	1
Heteropterus morpheus	1
Hypena scabra	1
Iguana iguana	1
Ixodes ricinus	1
Ixodes scapularis	1
Lampronia capitella	1
Latrodectus hesperus	1
Leishmania amazonensis	1
Leishmania donovani	1
Lemur catta	1
Leptopilina clavipes	1
Liza haematocheila	1
Locusta migratoria	1
Lotharella amoeboformis	1
Loxostege sticticalis	1
Lutzomyia longipalpis	1
Marsupenaeus japonicus	1
Maruca vitrata	1
Mesosemia lamachus	1
Mizuhopecten yessoensis	1
Monticolomys koopmani	1
Myersalna depicta	1
Mythimna unipuncta	1
NADP+	1
Nasutitermes takasagoensis	1
Neospora caninum Liverpool	1
Nephila inaurata madagascariensis	1
Nephilengys cruentata	1
Nica flavilla	1
Nucella freycineti	1
Odocoileus virginianus	1
Odontotermes formosanus	1
Opisthorchis viverrini	1
Ornithodoros parkeri	1
Ovis aries	1
Papilio dardanus	1
Penaeus monodon	1
Periplaneta americana	1
Peromyscus hylocetes	1
Phengaris nausithous	1
Phlebotomus arabicus	1
Phyllonorycter ringoniella	1
Physarum polycephalum	1
Plasmodium inui	1
Plasmodium lophurae	1
Plasmodium yoelii	1
Polyrhachis vicina	1
Procambarus clarkii	1
Punctodera chalcoensis	1
Raja kenojei	1
Rana pipiens	1
Rattus tanezumi	1
Samia cynthia	1
Scylla paramamosain	1
Simulium nigrimanum	1
Siniperca chuatsi	1
Stomoxys calcitrans	1
Teleogryllus emma	1
Theileria parva strain Muguga	1
Thermobia domestica	1
Toxoplasma gondii RH	1
Trachemys scripta	1
Triatoma infestans	1
Triatoma matogrossensis	1
Tribolium confusum	1
Trypanosoma vivax Y486	1
Xiphocentron sp. UMSP000029372-Costa Rica	1
Yponomeuta evonymellus	1
Zonotrichia albicollis	1
Zygaena filipendulae	1
acyl-carrier-protein	1
isomerizing	1
