# Supplementary material for: Next-Generation Sequencing-Based Transcriptome Analysis of Helicoverpa armigera Larvae Immune-Primed with Photorhabdus luminescens TT01
Source: PLoS One. 2013 Nov 26;8(11):e80146. doi: 10.1371/journal.pone.0080146 (PMC3841171; doi:10.1371/journal.pone.0080146)
Supplement: Table S7 — Summary and functional annotation of identified DEGs (|log2Ratio|≥1 and FDR≤0.001). (XLSX) [file pone.0080146.s010.xlsx]

## Sheet: PBS-vs-TT01.diff
geneID	geneLength	PBS_rawreads(44224761)	TT01_rawreads(30314541)	PBS_RPKM	TT01_RPKM	log2(TT01_RPKM/PBS_RPKM)	up/down	pvalue	FDR	Nr-ID	Nr-Score	Nr-Evalue	Nr-annotation	Swissprot-ID	Swissprot-Score	Swissprot-Evalue	Swissprot-annotation	COG-Protein-or-Domain	COG-Score	COG-Evalue	COG-ID	COG-Function-Description	KO_id	KEGG-Evalue	KEGG-Score	KEGG-Gene	ko_definition	GO-BiologicalProcess	GO-MolecularFunction	Go-CellularComponent
Unigene0016280	1683	8	4707	0.1075	92.2591	9.7452	Up	0	0	gi|358031578|ref|NP_001239600.1|	418	1e-115	luciferin 4-monooxygenase [Bombyx mori] >gi|355525889|gb|AET05796.1| luciferin 4-monooxygenase [Bombyx mori]	sp|Q01158|LUCI_LUCLA	295	7e-79	Luciferin 4-monooxygenase OS=Luciola lateralis PE=2 SV=1	AF0089	190	7e-48	COG0318	Acyl-CoA synthetases (AMP-forming)/AMP-acid ligases II	--	--	--	--	--	-	-	-
Unigene0017385	771	625	5289	18.3299	226.292	3.6259	Up	0	0	--	--	--	--	--	--	--	--	--	--	--	--	--	--	--	--	--	--	-	-	-
Unigene0017771	1136	411	2437	8.1808	70.7663	3.1127	Up	0	0	gi|13561992|gb|AAK30599.1|AF350270_1	195	3e-48	fibroin 2 [Dolomedes tenebrosus]	sp|P19837|SPD1_NEPCL	180	2e-44	Spidroin-1 (Fragment) OS=Nephila clavipes PE=1 SV=3	XF0818	80.9	4e-15	COG2730	Endoglucanase	--	--	--	--	--	-	-	-
Unigene0020057	681	178	1308	5.9103	63.3592	3.4223	Up	0	0	--	--	--	--	--	--	--	--	--	--	--	--	--	--	--	--	--	--	-	-	-
Unigene0023333	2749	283666	528887	2333.28	6346.54	1.4436	Up	0	0	gi|312233068|ref|YP_004021052.1|	909	0	cytochrome c oxidase subunit I [Helicoverpa armigera] >gi|270486463|gb|ACZ83038.1| cytochrome c oxidase subunit I [Helicoverpa armigera]	sp|P67793|COX1_CHOOC	867	0	Cytochrome c oxidase subunit 1 OS=Choristoneura occidentalis GN=COI PE=3 SV=2	Q0045	572	9e-163	COG0843	Heme/copper-type cytochrome/quinol oxidases, subunit 1	K02256	0	797	dse:COX1	cytochrome c oxidase subunit I [EC:1.9.3.1]	-	-	-
Unigene0023777	689	3578	5964	117.424	285.54	1.282	Up	0	0	gi|260907894|gb|ACX53748.1|	270	3e-71	odorant binding protein [Heliothis virescens]	--	--	--	--	--	--	--	--	--	--	--	--	--	--	-	-	-
Unigene0026859	1221	1616	3603	29.9268	97.3414	1.7016	Up	0	0	gi|313247962|gb|ADR51144.1|	358	4e-97	peptidoglycan recognition-like protein C [Helicoverpa armigera]	sp|Q8INK6|PGPLB_DROME	189	3e-47	Peptidoglycan-recognition protein LB OS=Drosophila melanogaster GN=PGRP-LB PE=1 SV=1	--	--	--	--	--	K01446	3e-48	194	dmo:Dmoj_GI22456	N-acetylmuramoyl-L-alanine amidase [EC:3.5.1.28]	-	-	-
Unigene0027944	763	312	1588	9.2462	68.6554	2.8924	Up	0	0	gi|357608264|gb|EHJ65898.1|	257	3e-67	arylphorin subunit alpha [Danaus plexippus]	sp|P14297|ARYB_MANSE	118	4e-26	Arylphorin subunit beta OS=Manduca sexta PE=2 SV=2	--	--	--	--	--	--	--	--	--	--	-	-	-
Unigene0028499	3464	59249	90255	386.757	859.493	1.1521	Up	0	0	gi|312233078|ref|YP_004021062.1|	692	0	cytochrome b [Helicoverpa armigera] >gi|270486473|gb|ACZ83048.1| cytochrome b [Helicoverpa armigera]	sp|Q8WBV2|CYB_OSTNU	620	2e-176	Cytochrome b OS=Ostrinia nubilalis GN=MT-CYB PE=3 SV=1	Q0105	359	2e-98	COG1290	Cytochrome b subunit of the bc complex	K00412	2e-157	558	dya:CYTB	ubiquinol-cytochrome c reductase cytochrome b subunit [EC:1.10.2.2]	-	-	-
Unigene0029082	1300	14786	25467	257.183	646.225	1.3292	Up	0	0	gi|312233075|ref|YP_004021059.1|	690	0	NADH dehydrogenase subunit 4 [Helicoverpa armigera] >gi|270486470|gb|ACZ83045.1| NADH dehydrogenase subunit 4 [Helicoverpa armigera]	sp|P07707|NU4M_DROYA	487	9e-137	NADH-ubiquinone oxidoreductase chain 4 OS=Drosophila yakuba GN=mt:ND4 PE=3 SV=1	RP793	184	2e-46	COG1008	NADH:ubiquinone oxidoreductase subunit 4 (chain M)	K03881	1e-136	488	dsi:ND4	NADH dehydrogenase I subunit 4 [EC:1.6.5.3]	-	-	-
Unigene0030834	2772	1622	7157	13.231	85.17	2.6864	Up	0	0	gi|357608264|gb|EHJ65898.1|	514	1e-144	arylphorin subunit alpha [Danaus plexippus]	sp|P14296|ARYA_MANSE	193	5e-48	Arylphorin subunit alpha OS=Manduca sexta PE=2 SV=1	--	--	--	--	--	--	--	--	--	--	-	-	-
Unigene0032500	4263	182250	266180	966.689	2059.72	1.0913	Up	0	0	gi|312233074|ref|YP_004021058.1|	948	0	NADH dehydrogenase subunit 5 [Helicoverpa armigera] >gi|270486469|gb|ACZ83044.1| NADH dehydrogenase subunit 5 [Helicoverpa armigera]	sp|P07706|NU5M_DROYA	629	6e-179	NADH-ubiquinone oxidoreductase chain 5 OS=Drosophila yakuba GN=mt:ND5 PE=3 SV=1	mlr7496	221	1e-56	COG1845	Heme/copper-type cytochrome/quinol oxidase, subunit 3	K03883	1e-178	629	dsi:ND5	NADH dehydrogenase I subunit 5 [EC:1.6.5.3]	GO:0051234//establishment of localization;GO:0022904//respiratory electron transport chain	GO:0050136//NADH dehydrogenase (quinone) activity	GO:0019866//organelle inner membrane;GO:0043231//intracellular membrane-bounded organelle;GO:0031224//intrinsic to membrane
Unigene0034532	1074	3672	6066	77.3095	186.315	1.269	Up	0	0	--	--	--	--	--	--	--	--	--	--	--	--	--	--	--	--	--	--	-	-	-
Unigene0035104	998	13149	30594	297.918	1011.24	1.7631	Up	0	0	gi|133916482|emb|CAM36311.1|	63.2	2e-08	hypothetical protein [Thermobia domestica]	--	--	--	--	--	--	--	--	--	--	--	--	--	--	-	-	-
Unigene0035126	709	5192	19035	165.586	885.637	2.4191	Up	0	0	gi|4115420|dbj|BAA36351.1|	223	5e-57	24 kDa female-specific fat body protein [Antheraea yamamai]	sp|O18598|GST1_BLAGE	150	1e-35	Glutathione S-transferase OS=Blattella germanica PE=1 SV=3	--	--	--	--	--	K00799	8e-36	151	tca:662754	glutathione S-transferase [EC:2.5.1.18]	-	-	-
Unigene0029236	2659	1302	2900	11.072	35.9773	1.7002	Up	4.18e-301	1.66e-298	gi|91082535|ref|XP_973659.1|	301	9e-80	PREDICTED: similar to organic cation transporter [Tribolium castaneum]	sp|Q6A4L0|S22AD_MOUSE	206	6e-52	Solute carrier family 22 member 13 OS=Mus musculus GN=Slc22a13 PE=2 SV=3	BS_araE	100	1e-20	COG0477	Permeases of the major facilitator superfamily	--	--	--	--	--	-	-	-
Unigene0027910	740	5180	1371	158.282	61.116	-1.3729	Down	7.77e-253	2.54e-250	gi|237838763|ref|XP_002368679.1|	103	8e-21	voltage gated chloride channel domain-containing protein [Toxoplasma gondii ME49] >gi|211966343|gb|EEB01539.1| voltage gated chloride channel domain-containing protein [Toxoplasma gondii ME49]	sp|Q9FPQ6|GP1_CHLRE	88.6	4e-17	Vegetative cell wall protein gp1 OS=Chlamydomonas reinhardtii GN=GP1 PE=2 SV=1	slr0599	63.5	3e-10	COG0515	Serine/threonine protein kinase	--	--	--	--	--	-	-	-
Unigene0033305	399	23	730	1.3034	60.353	5.5331	Up	1.23e-247	3.86e-245	gi|70934312|ref|XP_738401.1|	58.9	7e-08	Pc-fam-2 protein [Plasmodium chabaudi chabaudi]	sp|Q02817|MUC2_HUMAN	55.1	1e-07	Mucin-2 OS=Homo sapiens GN=MUC2 PE=1 SV=2	RSp0295	52.8	2e-07	COG2931	RTX toxins and related Ca2+-binding proteins	K10955	2e-07	55.5	hsa:4583	intestinal mucin-2	-	-	-
Unigene0023108	1621	1013	2163	14.1306	44.0172	1.6392	Up	1.46e-213	3.91e-211	gi|189234333|ref|XP_973450.2|	483	1e-134	PREDICTED: similar to synaptic vesicle protein [Tribolium castaneum]	sp|Q02563|SV2A_RAT	193	4e-48	Synaptic vesicle glycoprotein 2A OS=Rattus norvegicus GN=Sv2a PE=1 SV=2	SMa1447	114	6e-25	COG0477	Permeases of the major facilitator superfamily	K06258	2e-119	431	tca:662982	MFS transporter, VNT family, synaptic vesicle glycoprotein 2	-	-	-
Unigene0035450	1069	706	1763	14.9335	54.4031	1.8651	Up	1.79e-209	4.75e-207	--	--	--	--	--	--	--	--	--	--	--	--	--	--	--	--	--	--	-	-	-
Unigene0034520	1186	3176	4422	60.5523	122.994	1.0223	Up	1.49e-207	3.89e-205	gi|357627740|gb|EHJ77331.1|	242	3e-62	hypothetical protein KGM_05054 [Danaus plexippus]	--	--	--	--	--	--	--	--	--	K15053	1e-06	56.2	bfo:BRAFLDRAFT_125501	charged multivesicular body protein 7	-	-	-
Unigene0019959	2125	2743	3984	29.1878	61.8457	1.0833	Up	7.27e-206	1.89e-203	gi|328784316|ref|XP_003250433.1|	243	2e-62	PREDICTED: G-protein coupled receptor Mth2-like [Apis mellifera]	sp|Q95NT6|MTH2_DROYA	152	7e-36	G-protein coupled receptor Mth2 OS=Drosophila yakuba GN=mth2 PE=3 SV=1	--	--	--	--	--	--	--	--	--	--	-	-	-
Unigene0030724	1341	2253	3416	37.9898	84.0307	1.1453	Up	1.73e-193	4.25e-191	gi|91081421|ref|XP_973187.1|	280	2e-73	PREDICTED: similar to AGAP003501-PA [Tribolium castaneum]	sp|Q8BM14|LIPK_MOUSE	208	6e-53	Lipase member K OS=Mus musculus GN=Lipk PE=2 SV=1	SPBC16A3.12c	134	3e-31	COG0596	Predicted hydrolases or acyltransferases (alpha/beta hydrolase superfamily)	--	--	--	--	--	-	-	-
Unigene0024229	952	446	1320	10.5933	45.7389	2.1103	Up	1.07e-185	2.53e-183	gi|290965798|gb|ADD70287.1|	58.2	6e-07	tudor domain containing 6 [Zonotrichia albicollis]	--	--	--	--	--	--	--	--	--	--	--	--	--	--	-	-	-
Unigene0023601	2087	599	1520	6.4899	24.0254	1.8883	Up	5.55e-184	1.28e-181	gi|357606238|gb|EHJ64966.1|	400	1e-109	reticulon/nogo receptor [Danaus plexippus]	sp|Q01819|CONN_DROME	231	2e-59	Connectin OS=Drosophila melanogaster GN=Con PE=2 SV=2	SPy1798	90.5	1e-17	COG4886	Leucine-rich repeat (LRR) protein	--	--	--	--	--	-	-	-
Unigene0030997	1789	2817	3873	35.605	71.4145	1.0041	Up	1e-176	2.18e-174	gi|357625175|gb|EHJ75702.1|	130	3e-28	hypothetical protein KGM_20797 [Danaus plexippus]	--	--	--	--	--	--	--	--	--	--	--	--	--	--	-	-	-
Unigene0023274	1106	900	1797	18.4002	53.5972	1.5424	Up	1.34e-162	2.84e-160	gi|260766694|gb|ACX50392.1|	258	3e-67	fibroin light chain [Corcyra cephalonica]	sp|Q26427|FIBL_GALME	253	2e-66	Fibroin light chain OS=Galleria mellonella GN=FIBL PE=1 SV=1	--	--	--	--	--	--	--	--	--	--	-	-	-
Unigene0033142	1924	1158	2073	13.6094	35.5421	1.3849	Up	3.36e-159	6.89e-157	gi|357606241|gb|EHJ64969.1|	463	1e-128	AMP dependent coa ligase [Danaus plexippus]	sp|O24146|4CL2_TOBAC	251	1e-65	4-coumarate--CoA ligase 2 OS=Nicotiana tabacum GN=4CL2 PE=2 SV=1	DRA0264	186	1e-46	COG0318	Acyl-CoA synthetases (AMP-forming)/AMP-acid ligases II	--	--	--	--	--	-	-	-
Unigene0026850	988	588	1392	13.4572	46.4763	1.7881	Up	2.23e-156	4.48e-154	gi|195963381|ref|NP_001124371.1|	112	3e-23	C-type lectin 17 [Bombyx mori] >gi|193805876|dbj|BAG54784.1| low-expression lectin 1 [Bombyx mori]	sp|Q9UBG0|MRC2_HUMAN	58.5	7e-08	C-type mannose receptor 2 OS=Homo sapiens GN=MRC2 PE=1 SV=2	--	--	--	--	--	K06560	1e-07	59.3	gga:419950	mannose receptor, C type	-	-	-
Unigene0027401	561	83	621	3.3454	36.5155	3.4483	Up	1.28e-152	2.54e-150	gi|3450883|gb|AAC32606.1|	77.8	2e-13	fibroin [Antheraea pernyi]	sp|P86966|GRP1_PINMA	58.2	3e-08	Glycine-rich protein 1 (Fragment) OS=Pinctada maxima PE=1 SV=1	XF1267	50.4	2e-06	COG5297	Cellobiohydrolase A (1,4-beta-cellobiosidase A)	--	--	--	--	--	-	-	-
Unigene0018180	3286	1962	2830	13.501	28.4098	1.0733	Up	1.23e-144	2.31e-142	gi|345486674|ref|XP_003425527.1|	144	2e-32	PREDICTED: brain protein I3-like [Nasonia vitripennis]	sp|Q99N46|BRI3_CAVPO	105	2e-21	Brain protein I3 OS=Cavia porcellus GN=I3 PE=2 SV=1	--	--	--	--	--	--	--	--	--	--	-	-	-
Unigene0017912	2184	141	693	1.4598	10.4672	2.842	Up	2.88e-140	5.2e-138	gi|189236198|ref|XP_001811749.1|	395	1e-108	PREDICTED: similar to AGAP007920-PA [Tribolium castaneum]	sp|P08430|UD16_RAT	216	7e-55	UDP-glucuronosyltransferase 1-6 OS=Rattus norvegicus GN=Ugt1 PE=2 SV=1	slr1125	58.5	5e-08	COG1819	Glycosyl transferases, related to UDP-glucuronosyltransferase	K00699	2e-108	395	tca:658932	glucuronosyltransferase [EC:2.4.1.17]	-	-	-
Unigene0019834	1844	452	1125	5.5426	20.1252	1.8604	Up	6.32e-134	1.09e-131	gi|168823413|ref|NP_001108340.1|	692	0	cytochrome P450 CYP332A1 [Bombyx mori] >gi|167473197|gb|ABZ81072.1| CYP332A1 [Bombyx mori]	sp|Q964R0|CP6K1_BLAGE	288	1e-76	Cytochrome P450 6k1 OS=Blattella germanica GN=CYP6K1 PE=2 SV=1	Cj1411c	135	2e-31	COG2124	Cytochrome P450	K15002	2e-72	275	dvi:Dvir_GJ21447	cytochrome P450, family 6 [EC:1.14.-.-]	-	-	-
Unigene0024265	893	483	1154	12.2301	42.6288	1.8014	Up	2.49e-131	4.25e-129	--	--	--	--	--	--	--	--	--	--	--	--	--	--	--	--	--	--	-	-	-
Unigene0012435	1289	8	341	0.1403	8.7267	5.9588	Up	3.76e-120	6.05e-118	gi|158300450|ref|XP_320369.4|	297	9e-79	AGAP012165-PA [Anopheles gambiae str. PEST] >gi|157013165|gb|EAA43295.4| AGAP012165-PA [Anopheles gambiae str. PEST]	sp|Q9D3D0|TTPAL_MOUSE	110	3e-23	Alpha-tocopherol transfer protein-like OS=Mus musculus GN=Ttpal PE=2 SV=3	--	--	--	--	--	--	--	--	--	--	-	-	-
Unigene0018212	3702	1222	1911	7.464	17.0284	1.1899	Up	5.6e-116	8.8e-114	gi|91094969|ref|XP_968027.1|	207	4e-51	PREDICTED: similar to phosphatase 1 binding protein [Tribolium castaneum]	sp|Q6IN01|PPR3B_RAT	124	7e-27	Protein phosphatase 1 regulatory subunit 3B OS=Rattus norvegicus GN=Ppp1r3b PE=1 SV=1	--	--	--	--	--	K07189	9e-52	207	phu:Phum_PHUM239050	protein phosphatase 1, regulatory (inhibitor) subunit 3	-	-	-
Unigene0021801	2228	913	1575	9.266	23.3192	1.3315	Up	2.48e-114	3.88e-112	--	--	--	--	--	--	--	--	--	--	--	--	--	--	--	--	--	--	-	-	-
Unigene0033754	805	20	349	0.5618	14.3014	4.67	Up	5.99e-109	9.07e-107	gi|357626398|gb|EHJ76499.1|	276	8e-73	hypothetical protein KGM_19060 [Danaus plexippus]	--	--	--	--	--	--	--	--	--	--	--	--	--	--	-	-	-
Unigene0009219	1843	3127	1003	38.3652	17.9525	-1.0956	Down	1.18e-108	1.77e-106	gi|332030600|gb|EGI70288.1|	107	2e-21	Galectin-4 [Acromyrmex echinatior]	sp|O08573|LEG9_MOUSE	101	2e-20	Galectin-9 OS=Mus musculus GN=Lgals9 PE=1 SV=1	--	--	--	--	--	K10093	5e-20	101	mmu:16859	galectin-9	-	-	-
Unigene0035568	541	860	1485	35.9448	90.5479	1.3329	Up	4.4e-108	6.48e-106	gi|41616580|tpg|DAA03384.1|	82	1e-14	TPA_inf: HDC19504 [Drosophila melanogaster]	--	--	--	--	--	--	--	--	--	--	--	--	--	--	-	-	-
Unigene0026776	1542	1034	1650	15.1625	35.2979	1.2191	Up	2.59e-104	3.7e-102	gi|195575603|ref|XP_002077667.1|	127	1e-27	GD23040 [Drosophila simulans] >gi|194189676|gb|EDX03252.1| GD23040 [Drosophila simulans]	sp|Q07283|TRHY_HUMAN	112	8e-24	Trichohyalin OS=Homo sapiens GN=TCHH PE=1 SV=2	PM0059	82	3e-15	COG3210	Large exoproteins involved in heme utilization or adhesion	--	--	--	--	--	-	-	-
Unigene0032758	1480	517	1078	7.8988	24.0274	1.605	Up	3.33e-104	4.73e-102	gi|289623099|gb|ADD13530.1|	362	3e-98	IML1 [Manduca sexta]	sp|P26305|LPSBP_PERAM	87.8	2e-16	Hemolymph lipopolysaccharide-binding protein OS=Periplaneta americana PE=1 SV=1	--	--	--	--	--	--	--	--	--	--	-	-	-
Unigene0015054	708	0	260	0	12.114	13.5644	Up	2.09e-102	2.87e-100	gi|82698287|gb|ABB89133.1|	133	6e-30	serine protease inhibitor CFSPI3 [Chlamys farreri]	sp|O96790|DPGN_DIPMA	120	1e-26	Serine protease inhibitor dipetalogastin (Fragment) OS=Dipetalogaster maximus PE=1 SV=2	--	--	--	--	--	--	--	--	--	--	-	-	-
Unigene0020323	965	1329	1928	31.141	65.9066	1.0816	Up	2.08e-100	2.79e-98	gi|357620578|gb|EHJ72727.1|	317	5e-85	reticulon/nogo [Danaus plexippus]	sp|Q99P72|RTN4_MOUSE	192	4e-48	Reticulon-4 OS=Mus musculus GN=Rtn4 PE=1 SV=2	PA5037_2	49.7	8e-06	COG3266	Uncharacterized protein conserved in bacteria	--	--	--	--	--	GO:0002118//aggressive behavior	-	GO:0005783//endoplasmic reticulum
Unigene0031676	807	1452	304	40.6844	12.4265	-1.7111	Down	1.41e-98	1.89e-96	gi|237838763|ref|XP_002368679.1|	77	9e-13	voltage gated chloride channel domain-containing protein [Toxoplasma gondii ME49] >gi|211966343|gb|EEB01539.1| voltage gated chloride channel domain-containing protein [Toxoplasma gondii ME49]	sp|Q9FPQ6|GP1_CHLRE	65.9	3e-10	Vegetative cell wall protein gp1 OS=Chlamydomonas reinhardtii GN=GP1 PE=2 SV=1	--	--	--	--	--	--	--	--	--	--	-	-	-
Unigene0018602	426	2642	836	140.235	64.736	-1.1152	Down	1.11e-94	1.46e-92	gi|195031798|ref|XP_001988392.1|	81.6	1e-14	GH11141 [Drosophila grimshawi] >gi|193904392|gb|EDW03259.1| GH11141 [Drosophila grimshawi]	sp|Q52KI8|SRRM1_MOUSE	63.2	5e-10	Serine/arginine repetitive matrix protein 1 OS=Mus musculus GN=Srrm1 PE=1 SV=2	--	--	--	--	--	K14463	3e-15	81.6	dgr:Dgri_GH11141	microsomal triglyceride transfer protein large subunit	-	-	-
Unigene0031385	471	1067	1613	51.2245	112.97	1.141	Up	7.25e-92	9.23e-90	gi|205318605|gb|ACI02333.1|	152	6e-36	antibacterial protein [Heliothis virescens]	--	--	--	--	--	--	--	--	--	--	--	--	--	--	-	-	-
Unigene0032249	1220	990	1499	18.3489	40.5313	1.1433	Up	8.74e-86	1.04e-83	--	--	--	--	--	--	--	--	--	--	--	--	--	--	--	--	--	--	-	-	-
Unigene0026821	1766	972	1469	12.4454	27.4397	1.1407	Up	8.62e-84	1.02e-81	gi|357617252|gb|EHJ70673.1|	393	1e-107	sugar transporter 4 [Danaus plexippus]	sp|Q17NV8|TRET1_AEDAE	192	9e-48	Facilitated trehalose transporter Tret1 OS=Aedes aegypti GN=Tret1 PE=3 SV=1	araE	145	2e-34	COG0477	Permeases of the major facilitator superfamily	--	--	--	--	--	-	-	-
Unigene0034482	1662	581	1039	7.9046	20.6221	1.3834	Up	1.24e-80	1.43e-78	gi|91082587|ref|XP_967423.1|	515	1e-144	PREDICTED: similar to AGAP002425-PA [Tribolium castaneum]	sp|Q28D99|GADL1_XENTR	429	3e-119	Glutamate decarboxylase-like protein 1 (Fragment) OS=Xenopus tropicalis GN=gadl1 PE=2 SV=2	SMa2402	159	1e-38	COG0076	Glutamate decarboxylase and related PLP-dependent proteins	--	--	--	--	--	-	-	-
Unigene0031809	848	2161	683	57.6227	26.5689	-1.1169	Down	5.87e-78	6.61e-76	gi|2463066|emb|CAA72953.1|	513	1e-144	diverged serine protease [Helicoverpa armigera]	sp|P35047|TRYC_MANSE	130	9e-30	Trypsin, alkaline C OS=Manduca sexta PE=2 SV=1	VC1200	62	1e-09	COG5640	Secreted trypsin-like serine protease	--	--	--	--	--	-	GO:0016787//hydrolase activity	-
Unigene0027699	970	489	918	11.3991	31.2191	1.4535	Up	5.87e-77	6.55e-75	gi|112982725|ref|NP_001037560.1|	227	7e-58	peptidoglycan recognition protein S2 precursor [Bombyx mori] >gi|16930796|gb|AAL32058.1|AF441723_1 peptidoglycan recognition protein [Bombyx mori]	sp|O76537|PGRP_TRINI	194	6e-49	Peptidoglycan recognition protein OS=Trichoplusia ni GN=PGRP PE=1 SV=1	Rv3811	62.4	1e-09	COG5479	Uncharacterized protein potentially involved in peptidoglycan biosynthesis	K01446	4e-39	163	dme:Dmel_CG4432	N-acetylmuramoyl-L-alanine amidase [EC:3.5.1.28]	-	-	-
Unigene0018787	835	821	1263	22.2326	49.896	1.1662	Up	6.85e-75	7.45e-73	--	--	--	--	--	--	--	--	--	--	--	--	--	--	--	--	--	--	-	-	-
Unigene0014793	602	2	197	0.0751	10.7949	7.1673	Up	6.08e-74	6.47e-72	--	--	--	--	--	--	--	--	--	--	--	--	--	--	--	--	--	--	-	-	-
Unigene0014345	233	165	501	16.0126	70.9301	2.1472	Up	2.89e-73	3.07e-71	gi|205318605|gb|ACI02333.1|	106	4e-22	antibacterial protein [Heliothis virescens]	--	--	--	--	--	--	--	--	--	--	--	--	--	--	GO:0006950//response to stress	-	-
Unigene0029239	3487	2384	816	15.4593	7.7195	-1.0019	Down	2.59e-72	2.72e-70	gi|328779954|ref|XP_394109.3|	852	0	PREDICTED: G protein-coupled receptor kinase 2 [Apis mellifera]	sp|P32866|GPRK2_DROME	700	0	G protein-coupled receptor kinase 2 OS=Drosophila melanogaster GN=Gprk2 PE=1 SV=3	SPAC17G8.14c_2	158	7e-38	COG0515	Serine/threonine protein kinase	K08291	0	852	ame:410632	G protein-coupled receptor kinase [EC:2.7.11.16]	-	-	-
Unigene0023172	1681	955	1383	12.8461	27.1396	1.0791	Up	2.73e-72	2.86e-70	gi|4753912|emb|CAB41997.1|	524	1e-147	3-dehydroecdysone 3beta-reductase [Spodoptera littoralis]	sp|P82125|AKCL2_PIG	252	5e-66	1,5-anhydro-D-fructose reductase OS=Sus scrofa GN=AKR1E2 PE=1 SV=2	slr0942	213	1e-54	COG0656	Aldo/keto reductases, related to diketogulonate reductase	K00011	3e-75	284	aag:AaeL_AAEL004088	aldehyde reductase [EC:1.1.1.21]	-	-	-
Unigene0008589	1067	928	1348	19.6661	41.6749	1.0835	Up	5.7e-71	5.9e-69	gi|157119199|ref|XP_001653297.1|	114	8e-24	low-density lipoprotein receptor (ldl) [Aedes aegypti] >gi|122094235|sp|Q16YE7.1|CUE_AEDAE RecName: Full=Protein cueball; Flags: Precursor >gi|108875432|gb|EAT39657.1| low-density lipoprotein receptor (ldl) [Aedes aegypti]	sp|Q16YE7|CUE_AEDAE	114	1e-24	Protein cueball OS=Aedes aegypti GN=cue PE=3 SV=1	--	--	--	--	--	--	--	--	--	--	-	-	-
Unigene0015055	613	0	177	0	9.5249	13.2175	Up	5.63e-70	5.78e-68	gi|189314000|gb|ACD88987.1|	111	3e-23	Kazal-type serine proteinase inhibitor [Chlamys farreri]	sp|O96790|DPGN_DIPMA	90.9	6e-18	Serine protease inhibitor dipetalogastin (Fragment) OS=Dipetalogaster maximus PE=1 SV=2	--	--	--	--	--	--	--	--	--	--	-	-	-
Unigene0016281	292	75	350	5.8078	39.5398	2.7672	Up	1.04e-69	1.07e-67	gi|350423620|ref|XP_003493538.1|	112	7e-24	PREDICTED: 60S ribosomal protein L39-like [Bombus impatiens]	sp|Q962S4|RL39_SPOFR	108	8e-24	60S ribosomal protein L39 OS=Spodoptera frugiperda GN=RpL39 PE=3 SV=1	SPCC663.04	84.3	5e-17	COG2167	Ribosomal protein L39E	K02924	2e-23	108	tca:100190999	large subunit ribosomal protein L39e	GO:0010467//gene expression	GO:0005198//structural molecule activity	GO:0030529//ribonucleoprotein complex
Unigene0017363	1474	161	477	2.4698	10.675	2.1118	Up	2.25e-68	2.24e-66	gi|47606858|gb|AAT36350.1|	702	0	cytochrome P450 [Helicoverpa armigera] >gi|91795211|gb|ABE60887.1| cytochrome p450 6B7 [Helicoverpa armigera] >gi|292384630|gb|ABF50223.2| cytochrome P450 [Helicoverpa armigera] >gi|296881966|gb|ADH82408.1| cytochrome P450 [Helicoverpa armigera]	sp|O61387|CP6B7_HELAM	701	0	Cytochrome P450 6B7 OS=Helicoverpa armigera GN=CYP6B7 PE=2 SV=1	Cj1411c	114	6e-25	COG2124	Cytochrome P450	K15002	3e-66	254	dsi:Dsim_GD10300	cytochrome P450, family 6 [EC:1.14.-.-]	GO:0008152//metabolic process	GO:0005506//iron ion binding;GO:0016712//oxidoreductase activity, acting on paired donors, with incorporation or reduction of molecular oxygen, reduced flavin or flavoprotein as one donor, and incorporation of one atom of oxygen	GO:0042598//vesicular fraction;GO:0031090//organelle membrane;GO:0043231//intracellular membrane-bounded organelle
Unigene0017062	7572	1604	469	4.7899	2.0432	-1.2292	Down	1.65e-67	1.62e-65	gi|189235485|ref|XP_967934.2|	4098	0	PREDICTED: similar to dynein heavy chain [Tribolium castaneum]	sp|Q8VHE6|DYH5_MOUSE	3249	0	Dynein heavy chain 5, axonemal OS=Mus musculus GN=Dnah5 PE=1 SV=2	YKR054c	400	1e-110	COG5245	Dynein, heavy chain	--	--	--	--	--	-	-	-
Unigene0034966	2334	1238	324	11.9937	4.5792	-1.3891	Down	6.71e-63	6.22e-61	gi|348019723|gb|AEP43803.1|	285	1e-74	SR-protein [Biston betularia]	sp|P30352|SRSF2_CHICK	229	9e-59	Serine/arginine-rich splicing factor 2 OS=Gallus gallus GN=SRSF2 PE=2 SV=1	alr4683	63.2	2e-09	COG0724	RNA-binding proteins (RRM domain)	K12891	2e-73	278	ame:409862	splicing factor, arginine/serine-rich 2	-	-	-
Unigene0017750	1394	1244	329	20.1787	7.7854	-1.374	Down	3.38e-62	3.09e-60	gi|350416103|ref|XP_003490841.1|	392	1e-107	PREDICTED: homeotic protein female sterile-like isoform 1 [Bombus impatiens]	sp|P13709|FSH_DROME	338	4e-92	Homeotic protein female sterile OS=Drosophila melanogaster GN=fs(1)h PE=1 SV=2	YDL070w	119	2e-26	COG5076	Transcription factor involved in chromatin remodeling, contains bromodomain	K11721	7e-107	389	ame:551826	bromodomain-containing protein 3	-	-	-
Unigene0027447	689	877	1240	28.7816	59.3679	1.0445	Up	1.07e-61	9.65e-60	gi|357627781|gb|EHJ77353.1|	127	6e-28	fat body protein [Danaus plexippus]	sp|B0FHH8|ML1P_MANSE	76.3	2e-13	MD-2-related lipid-recognition protein OS=Manduca sexta PE=1 SV=1	--	--	--	--	--	K13443	5e-08	59.3	dan:Dana_GF23312	Niemann-Pick C2 protein	-	-	-
Unigene0026420	607	1619	503	60.3105	27.3356	-1.1416	Down	7.2e-61	6.45e-59	gi|312233067|ref|YP_004021051.1|	347	2e-94	NADH dehydrogenase subunit 2 [Helicoverpa armigera] >gi|270486462|gb|ACZ83037.1| NADH dehydrogenase subunit 2 [Helicoverpa armigera]	sp|P29867|NU2M_DROMA	178	3e-44	NADH-ubiquinone oxidoreductase chain 2 (Fragment) OS=Drosophila mauritiana GN=mt:ND2 PE=3 SV=1	RP537	68.9	6e-12	COG1007	NADH:ubiquinone oxidoreductase subunit 2 (chain N)	K03879	1e-43	177	dya:ND2	NADH dehydrogenase I subunit 2 [EC:1.6.5.3]	GO:0051234//establishment of localization;GO:0022904//respiratory electron transport chain	GO:0050136//NADH dehydrogenase (quinone) activity	GO:0019866//organelle inner membrane;GO:0043231//intracellular membrane-bounded organelle;GO:0031224//intrinsic to membrane
Unigene0034460	1613	670	1019	9.3924	20.8396	1.1498	Up	1.96e-59	1.73e-57	gi|148298818|ref|NP_001091784.1|	355	4e-96	C-type lectin 10 precursor [Bombyx mori] >gi|112982635|dbj|BAF03496.1| multi-binding protein [Bombyx mori]	sp|P26305|LPSBP_PERAM	82.4	9e-15	Hemolymph lipopolysaccharide-binding protein OS=Periplaneta americana PE=1 SV=1	--	--	--	--	--	K06560	2e-19	99	bfo:BRAFLDRAFT_80311	mannose receptor, C type	-	-	-
Unigene0030771	1309	852	1192	14.7175	30.039	1.0293	Up	5.43e-58	4.71e-56	--	--	--	--	--	--	--	--	--	--	--	--	--	--	--	--	--	--	-	-	-
Unigene0032248	1188	742	1082	14.1228	30.0441	1.0891	Up	8.42e-58	7.24e-56	--	--	--	--	--	--	--	--	--	--	--	--	--	--	--	--	--	--	-	-	-
Unigene0019142	223	310	608	31.4334	89.9389	1.5166	Up	6.66e-55	5.52e-53	gi|208972547|gb|ACI32834.1|	95.9	5e-19	C-type lectin 2 [Helicoverpa armigera]	--	--	--	--	--	--	--	--	--	--	--	--	--	--	-	-	-
Unigene0015142	964	262	547	6.1455	18.718	1.6068	Up	7.11e-54	5.83e-52	--	--	--	--	--	--	--	--	--	--	--	--	--	--	--	--	--	--	-	-	-
Unigene0021369	1693	112	352	1.4959	6.8586	2.1969	Up	1.62e-53	1.32e-51	gi|357622388|gb|EHJ73889.1|	281	1e-73	sugar transporter [Danaus plexippus]	sp|B4LPX5|TRET1_DROVI	177	2e-43	Facilitated trehalose transporter Tret1 OS=Drosophila virilis GN=Tret1 PE=3 SV=2	Cgl0181	92.4	2e-18	COG0477	Permeases of the major facilitator superfamily	--	--	--	--	--	-	-	-
Unigene0031255	671	429	728	14.4567	35.7897	1.3078	Up	2.1e-52	1.69e-50	gi|116833145|gb|ABK29485.1|	110	7e-23	immune inducible protein [Helicoverpa armigera]	--	--	--	--	--	--	--	--	--	--	--	--	--	--	-	-	-
Unigene0009367	216	1304	393	136.508	60.0189	-1.1855	Down	2.82e-52	2.25e-50	gi|356582554|gb|AET14858.1|	65.9	6e-10	FI16001p1 [Drosophila melanogaster]	sp|Q25055|HOL3_HOLDI	60.5	3e-09	Holotricin-3 OS=Holotrichia diomphalia PE=1 SV=2	XF0818	50.4	8e-07	COG2730	Endoglucanase	--	--	--	--	--	-	-	-
Unigene0030645	979	163	417	3.7648	14.0508	1.9	Up	2.93e-52	2.34e-50	gi|296881964|gb|ADH82407.1|	84	1e-14	cytochrome P450 [Helicoverpa armigera]	sp|O61387|CP6B7_HELAM	82	6e-15	Cytochrome P450 6B7 OS=Helicoverpa armigera GN=CYP6B7 PE=2 SV=1	--	--	--	--	--	--	--	--	--	--	-	-	-
Unigene0027483	1232	402	696	7.3782	18.6358	1.3367	Up	7.2e-52	5.72e-50	--	--	--	--	--	--	--	--	--	--	--	--	--	--	--	--	--	--	-	-	-
Unigene0013552	2207	22	194	0.2254	2.8997	3.6853	Up	1.07e-51	8.41e-50	gi|91077168|ref|XP_972002.1|	457	1e-126	PREDICTED: similar to CG6006 CG6006-PC [Tribolium castaneum]	sp|Q9VCA2|ORCT_DROME	277	2e-73	Organic cation transporter protein OS=Drosophila melanogaster GN=Orct PE=1 SV=1	SMa1447	117	1e-25	COG0477	Permeases of the major facilitator superfamily	--	--	--	--	--	-	-	-
Unigene0017854	699	58	261	1.8762	12.3172	2.7148	Up	2.43e-51	1.91e-49	--	--	--	--	--	--	--	--	--	--	--	--	--	--	--	--	--	--	-	-	-
Unigene0014520	1536	0	128	0	2.749	11.4247	Up	7.88e-51	6.09e-49	gi|357623792|gb|EHJ74816.1|	248	6e-64	luciferase [Danaus plexippus]	sp|Q27757|LUCI_PHOPE	126	4e-28	Luciferin 4-monooxygenase OS=Photuris pennsylvanica PE=2 SV=2	BS_lcfA	94.7	4e-19	COG0318	Acyl-CoA synthetases (AMP-forming)/AMP-acid ligases II	--	--	--	--	--	-	-	-
Unigene0031679	788	643	923	18.451	38.6389	1.0664	Up	6.11e-48	4.54e-46	gi|357606241|gb|EHJ64969.1|	270	5e-71	AMP dependent coa ligase [Danaus plexippus]	sp|Q42524|4CL1_ARATH	114	8e-25	4-coumarate--CoA ligase 1 OS=Arabidopsis thaliana GN=4CL1 PE=1 SV=1	DR1692	95.1	1e-19	COG0318	Acyl-CoA synthetases (AMP-forming)/AMP-acid ligases II	--	--	--	--	--	-	-	-
Unigene0019882	1840	330	593	4.0554	10.6313	1.3904	Up	3.75e-47	2.75e-45	gi|357604111|gb|EHJ64049.1|	350	2e-94	organic cation transporter [Danaus plexippus]	sp|Q9VCA2|ORCT_DROME	217	2e-55	Organic cation transporter protein OS=Drosophila melanogaster GN=Orct PE=1 SV=1	PAE2330	89	3e-17	COG0477	Permeases of the major facilitator superfamily	--	--	--	--	--	-	-	-
Unigene0017250	1840	680	143	8.3565	2.5637	-1.7047	Down	7.76e-47	5.66e-45	gi|91077064|ref|XP_968732.1|	135	5e-30	PREDICTED: similar to F48E3.8b [Tribolium castaneum]	sp|P24821|TENA_HUMAN	70.1	5e-11	Tenascin OS=Homo sapiens GN=TNC PE=1 SV=3	--	--	--	--	--	--	--	--	--	--	-	-	-
Unigene0024964	3520	333	592	2.1391	5.5479	1.3749	Up	2.69e-46	1.93e-44	gi|83583697|gb|ABC24708.1|	239	1e-60	G protein-coupled receptor [Spodoptera frugiperda]	sp|Q95NT6|MTH2_DROYA	158	2e-37	G-protein coupled receptor Mth2 OS=Drosophila yakuba GN=mth2 PE=3 SV=1	--	--	--	--	--	--	--	--	--	--	-	-	-
Unigene0017661	1730	27	184	0.3529	3.5085	3.3135	Up	9.16e-45	6.49e-43	gi|357628210|gb|EHJ77605.1|	637	0	inwardly rectifying k+ channel [Danaus plexippus]	sp|P48548|IRK5_RAT	324	1e-87	G protein-activated inward rectifier potassium channel 4 OS=Rattus norvegicus GN=Kcnj5 PE=1 SV=2	--	--	--	--	--	--	--	--	--	--	-	-	-
Unigene0021302	1243	777	189	14.1346	5.0158	-1.4947	Down	1.73e-44	1.21e-42	gi|156968289|gb|ABU98616.1|	816	0	chitin binding PM protein [Helicoverpa armigera]	sp|P98088|MUC5A_HUMAN	59.7	4e-08	Mucin-5AC (Fragments) OS=Homo sapiens GN=MUC5AC PE=1 SV=3	--	--	--	--	--	--	--	--	--	--	-	-	-
Unigene0023537	1914	1045	307	12.3455	5.2911	-1.2223	Down	3.28e-44	2.3e-42	gi|195427159|ref|XP_002061646.1|	407	1e-112	GK17105 [Drosophila willistoni] >gi|194157731|gb|EDW72632.1| GK17105 [Drosophila willistoni]	sp|Q9VU84|DBNL_DROME	400	1e-110	Drebrin-like protein OS=Drosophila melanogaster GN=CG10083 PE=1 SV=1	--	--	--	--	--	--	--	--	--	--	-	-	-
Unigene0034578	1182	439	62	8.3981	1.7303	-2.279	Down	4.53e-44	3.16e-42	gi|195015994|ref|XP_001984318.1|	316	4e-85	GH16384 [Drosophila grimshawi] >gi|193897800|gb|EDV96666.1| GH16384 [Drosophila grimshawi]	sp|P76072|STFR_ECOLI	54.3	2e-06	Side tail fiber protein homolog from lambdoid prophage Rac OS=Escherichia coli (strain K12) GN=stfR PE=3 SV=2	--	--	--	--	--	--	--	--	--	--	-	-	-
Unigene0019964	2073	584	832	6.3701	13.2395	1.0555	Up	1.1e-42	7.35e-41	gi|158296553|ref|XP_316943.3|	60.5	3e-07	AGAP008500-PA [Anopheles gambiae str. PEST] >gi|157014765|gb|EAA12751.3| AGAP008500-PA [Anopheles gambiae str. PEST]	--	--	--	--	--	--	--	--	--	--	--	--	--	--	-	-	-
Unigene0026581	479	20	163	0.9441	11.2254	3.5717	Up	1.47e-42	9.87e-41	gi|9087198|sp|O62605.1|SI25_GALME	181	1e-44	RecName: Full=Fibrohexamerin; AltName: Full=25 kDa silk glycoprotein; AltName: Full=p25; Flags: Precursor >gi|3064124|gb|AAC38994.1| low molecular weight silk protein [Galleria mellonella] >gi|3150435|gb|AAC17486.1| P25 [Galleria mellonella]	sp|O62605|SI25_GALME	181	2e-45	Fibrohexamerin OS=Galleria mellonella GN=P25 PE=1 SV=1	--	--	--	--	--	--	--	--	--	--	-	-	-
Unigene0020093	938	42	204	1.0125	7.1742	2.8249	Up	3.04e-42	2.02e-40	gi|357601811|gb|EHJ63159.1|	89	3e-16	serine protease inhibitor 28 [Danaus plexippus]	sp|P82176|IMPI_GALME	57.8	1e-07	Inducible metalloproteinase inhibitor protein OS=Galleria mellonella GN=IMPI PE=1 SV=2	--	--	--	--	--	--	--	--	--	--	-	-	-
Unigene0027077	2804	534	778	4.3062	9.1527	1.0878	Up	5.52e-42	3.67e-40	gi|114053233|ref|NP_001040290.1|	819	0	aldehyde dehydrogenase isoform 2 [Bombyx mori] >gi|87248651|gb|ABD36378.1| aldehyde dehydrogenase [Bombyx mori]	sp|P30839|AL3A2_RAT	470	3e-131	Fatty aldehyde dehydrogenase OS=Rattus norvegicus GN=Aldh3a2 PE=1 SV=1	alr3672	429	2e-119	COG1012	NAD-dependent aldehyde dehydrogenases	--	--	--	--	--	-	-	-
Unigene0031294	662	453	688	15.473	34.283	1.1477	Up	1.35e-40	8.8e-39	gi|357621595|gb|EHJ73380.1|	65.5	2e-09	hypothetical protein KGM_12072 [Danaus plexippus]	--	--	--	--	--	--	--	--	--	--	--	--	--	--	-	-	-
Unigene0020519	588	885	250	34.033	14.0253	-1.2789	Down	2.67e-40	1.73e-38	gi|157123973|ref|XP_001654000.1|	159	9e-38	ns1 binding protein [Aedes aegypti] >gi|108874167|gb|EAT38392.1| ns1 binding protein [Aedes aegypti]	sp|Q920Q8|NS1BP_MOUSE	115	3e-25	Influenza virus NS1A-binding protein homolog OS=Mus musculus GN=Ivns1abp PE=1 SV=2	CC3441	58.5	7e-09	COG2267	Lysophospholipase	K15046	3e-38	159	aag:AaeL_AAEL009706	influenza virus NS1A-binding protein	-	-	-
Unigene0016986	6317	504	737	1.8041	3.8486	1.0931	Up	3.6e-40	2.31e-38	gi|195376345|ref|XP_002046957.1|	602	1e-170	GJ13169 [Drosophila virilis] >gi|194154115|gb|EDW69299.1| GJ13169 [Drosophila virilis]	sp|Q8R3L5|SO3A1_MOUSE	281	6e-74	Solute carrier organic anion transporter family member 3A1 OS=Mus musculus GN=Slco3a1 PE=2 SV=1	--	--	--	--	--	--	--	--	--	--	-	-	-
Unigene0023046	1579	509	730	7.289	15.2507	1.0651	Up	3.28e-38	2.02e-36	--	--	--	--	--	--	--	--	--	--	--	--	--	--	--	--	--	--	-	-	-
Unigene0023233	1462	429	644	6.6351	14.5307	1.1309	Up	3.03e-37	1.81e-35	--	--	--	--	--	--	--	--	--	--	--	--	--	--	--	--	--	--	-	-	-
Unigene0026053	409	870	255	48.0984	20.5668	-1.2257	Down	3.11e-37	1.85e-35	--	--	--	--	--	--	--	--	--	--	--	--	--	--	--	--	--	--	-	-	-
Unigene0019260	402	100	273	5.6248	22.4019	1.9937	Up	4.68e-37	2.78e-35	--	--	--	--	--	--	--	--	--	--	--	--	--	--	--	--	--	--	-	-	-
Unigene0029107	1084	532	743	11.0973	22.6104	1.0268	Up	1.14e-36	6.7e-35	--	--	--	--	--	--	--	--	--	--	--	--	--	--	--	--	--	--	-	-	-
Unigene0022759	741	125	303	3.8144	13.4888	1.8222	Up	2.31e-36	1.35e-34	gi|357603599|gb|EHJ63841.1|	57	8e-07	endonuclease-reverse transcriptase [Danaus plexippus]	--	--	--	--	--	--	--	--	--	--	--	--	--	--	-	-	-
Unigene0013597	1045	6	110	0.1298	3.4724	4.7416	Up	1.2e-35	6.92e-34	gi|357631824|gb|EHJ79291.1|	300	8e-80	CRAL/TRIO domain-containing protein [Danaus plexippus]	sp|Q8BWP5|TTPA_MOUSE	63.5	2e-09	Alpha-tocopherol transfer protein OS=Mus musculus GN=Ttpa PE=2 SV=1	--	--	--	--	--	--	--	--	--	--	-	-	-
Unigene0034932	2307	381	585	3.7343	8.3648	1.1635	Up	1.63e-35	9.31e-34	gi|357628810|gb|EHJ77985.1|	494	1e-138	erythrocyte carbonic anhydrase [Danaus plexippus]	sp|P13634|CAH1_MOUSE	230	3e-59	Carbonic anhydrase 1 OS=Mus musculus GN=Ca1 PE=2 SV=3	PM1905	110	1e-23	COG3338	Carbonic anhydrase	K01672	6e-90	333	dme:Dmel_CG7820	carbonic anhydrase [EC:4.2.1.1]	-	-	-
Unigene0035050	665	74	230	2.5162	11.4092	2.1809	Up	3.1e-35	1.76e-33	--	--	--	--	--	--	--	--	--	--	--	--	--	--	--	--	--	--	-	-	-
Unigene0025304	1076	294	492	6.1783	15.0835	1.2877	Up	3.74e-35	2.12e-33	--	--	--	--	--	--	--	--	--	--	--	--	--	--	--	--	--	--	-	-	-
Unigene0018145	2198	736	203	7.5715	3.0466	-1.3134	Down	4.03e-35	2.28e-33	gi|189239103|ref|XP_001812997.1|	253	2e-65	PREDICTED: similar to cyclin t [Tribolium castaneum]	sp|O96433|CCNT_DROME	172	9e-42	Cyclin-T OS=Drosophila melanogaster GN=CycT PE=1 SV=2	Rv3876	80.9	9e-15	COG0455	ATPases involved in chromosome partitioning	K15188	8e-66	253	tca:657976	cyclin T	-	-	-
Unigene0031740	865	1100	373	28.7548	14.2247	-1.0154	Down	5.26e-35	2.96e-33	gi|195037931|ref|XP_001990414.1|	91.7	4e-17	GH18253 [Drosophila grimshawi] >gi|193894610|gb|EDV93476.1| GH18253 [Drosophila grimshawi]	--	--	--	--	--	--	--	--	--	K05544	1e-17	91.7	bmy:Bm1_16415	tRNA-dihydrouridine synthase 3 [EC:1.-.-.-]	-	-	-
Unigene0016284	218	752	214	78.0002	32.3822	-1.2683	Down	4.54e-34	2.51e-32	--	--	--	--	--	--	--	--	--	--	--	--	--	--	--	--	--	--	-	-	-
Unigene0035425	1003	926	298	20.8759	9.8009	-1.0909	Down	3.61e-33	1.97e-31	gi|62857663|ref|NP_001017220.1|	164	5e-39	prostamide/prostaglandin F synthase [Xenopus (Silurana) tropicalis] >gi|123893442|sp|Q28IJ3.1|PGFS_XENTR RecName: Full=Prostamide/prostaglandin F synthase; Short=Prostamide/PG F synthase; Short=Prostamide/PGF synthase >gi|89268634|emb|CAJ83264.1| novel protein [Xenopus (Silurana) tropicalis]	sp|Q28IJ3|PGFS_XENTR	164	7e-40	Prostamide/prostaglandin F synthase OS=Xenopus tropicalis GN=TNeu028h04.1 PE=2 SV=1	--	--	--	--	--	--	--	--	--	--	-	-	-
Unigene0025449	1839	252	436	3.0985	7.8208	1.3357	Up	4.19e-33	2.28e-31	--	--	--	--	--	--	--	--	--	--	--	--	--	--	--	--	--	--	-	-	-
Unigene0024571	4504	891	282	4.4732	2.0654	-1.1149	Down	4.75e-33	2.58e-31	gi|307183144|gb|EFN70061.1|	262	1e-67	Protein split ends [Camponotus floridanus]	sp|Q8SX83|SPEN_DROME	121	4e-26	Protein split ends OS=Drosophila melanogaster GN=spen PE=1 SV=2	--	--	--	--	--	--	--	--	--	--	-	-	-
Unigene0027932	803	216	394	6.0824	16.1856	1.412	Up	1.24e-32	6.69e-31	--	--	--	--	--	--	--	--	--	--	--	--	--	--	--	--	--	--	-	-	-
Unigene0027320	2042	917	298	10.1543	4.814	-1.0768	Down	3.22e-32	1.72e-30	gi|157121188|ref|XP_001659867.1|	789	0	coronin [Aedes aegypti] >gi|108874677|gb|EAT38902.1| coronin [Aedes aegypti]	sp|Q0V8F1|CORO7_BOVIN	298	8e-80	Coronin-7 OS=Bos taurus GN=CORO7 PE=2 SV=1	sll0163	56.2	2e-07	COG2319	FOG: WD40 repeat	--	--	--	--	--	-	-	-
Unigene0017335	2074	193	366	2.1042	5.8213	1.4681	Up	3.37e-32	1.79e-30	gi|357613714|gb|EHJ68677.1|	635	1e-180	vesicular inhibitory amino acid transporter [Danaus plexippus]	sp|Q28HE5|S38A6_XENTR	69.7	8e-11	Probable sodium-coupled neutral amino acid transporter 6 OS=Xenopus tropicalis GN=slc38a6 PE=2 SV=1	SPAC3H1.09c	63.2	2e-09	COG0814	Amino acid permeases	--	--	--	--	--	-	-	-
Unigene0023658	652	75	215	2.601	10.8778	2.0642	Up	7.31e-31	3.73e-29	--	--	--	--	--	--	--	--	--	--	--	--	--	--	--	--	--	--	-	-	-
Unigene0022155	449	249	420	12.5397	30.8569	1.2991	Up	1.17e-30	5.94e-29	gi|357618217|gb|EHJ71284.1|	82.4	6e-15	hypothetical protein KGM_18965 [Danaus plexippus]	--	--	--	--	--	--	--	--	--	--	--	--	--	--	-	-	-
Unigene0017474	1073	400	79	8.4294	2.4287	-1.7952	Down	3.78e-30	1.88e-28	gi|66363270|ref|XP_628601.1|	52.4	2e-08	sgnal peptide, large secreted protein [Cryptosporidium parvum Iowa II] >gi|46229608|gb|EAK90426.1| sgnal peptide, large secreted protein [Cryptosporidium parvum Iowa II]	sp|P19275|VTP3_TTV1V	42.7	2e-06	Viral protein TPX OS=Thermoproteus tenax virus 1 (strain VT3) PE=4 SV=1	--	--	--	--	--	--	--	--	--	--	-	-	-
Unigene0032996	954	47	171	1.114	5.9128	2.4081	Up	6.34e-30	3.13e-28	--	--	--	--	--	--	--	--	--	--	--	--	--	--	--	--	--	--	-	-	-
Unigene0023198	1185	438	606	8.3578	16.8695	1.0132	Up	1.35e-29	6.62e-28	gi|145286562|gb|ABP52098.1|	289	2e-76	lysozyme-like protein 1 [Antheraea mylitta]	sp|P48816|LYS_BOMMO	115	6e-25	Lysozyme OS=Bombyx mori PE=1 SV=1	--	--	--	--	--	--	--	--	--	--	-	-	-
Unigene0016073	1038	14	111	0.305	3.5276	3.5318	Up	3.49e-29	1.68e-27	gi|327420506|gb|AEA76329.1|	420	1e-116	chitin binding domain 3 protein [Mamestra configurata]	sp|P98088|MUC5A_HUMAN	54.7	1e-06	Mucin-5AC (Fragments) OS=Homo sapiens GN=MUC5AC PE=1 SV=3	--	--	--	--	--	--	--	--	--	--	-	-	-
Unigene0023086	1829	330	492	4.0798	8.8736	1.121	Up	1.82e-28	8.62e-27	gi|195135086|ref|XP_002011966.1|	268	1e-113	GI16685 [Drosophila mojavensis] >gi|193918230|gb|EDW17097.1| GI16685 [Drosophila mojavensis]	sp|Q9Y226|S22AD_HUMAN	120	3e-45	Solute carrier family 22 member 13 OS=Homo sapiens GN=SLC22A13 PE=2 SV=2	BS_araE	72	3e-12	COG0477	Permeases of the major facilitator superfamily	--	--	--	--	--	-	-	-
Unigene0032760	433	326	487	17.0241	37.1014	1.1239	Up	2.64e-28	1.24e-26	gi|33860163|sp|P82176.2|IMPI_GALME	87.8	1e-16	RecName: Full=Inducible metalloproteinase inhibitor protein; Contains: RecName: Full=IMPI alpha; Flags: Precursor >gi|33145975|emb|CAE12200.1| inducible metalloproteinase inhibitor protein [Galleria mellonella] >gi|34485736|gb|AAQ73240.1| inducible metalloproteinase inhibitor [Galleria mellonella]	sp|P82176|IMPI_GALME	87.8	2e-17	Inducible metalloproteinase inhibitor protein OS=Galleria mellonella GN=IMPI PE=1 SV=2	--	--	--	--	--	--	--	--	--	--	-	GO:0004866//endopeptidase inhibitor activity	GO:0044421//extracellular region part
Unigene0027715	929	305	49	7.4237	1.7399	-2.0931	Down	3.64e-28	1.69e-26	gi|171740903|gb|ACB54946.1|	598	1e-170	inactive lipase [Helicoverpa armigera]	sp|Q64425|LIPP_MYOCO	131	8e-30	Pancreatic triacylglycerol lipase (Fragment) OS=Myocastor coypus GN=PNLIP PE=2 SV=1	--	--	--	--	--	--	--	--	--	--	-	-	-
Unigene0030090	320	303	50	21.4105	5.1543	-2.0545	Down	2.23e-27	1.01e-25	--	--	--	--	--	--	--	--	--	--	--	--	--	--	--	--	--	--	-	-	-
Unigene0018219	1669	842	285	11.4075	5.633	-1.018	Down	2.8e-27	1.27e-25	gi|91092226|ref|XP_970548.1|	441	1e-122	PREDICTED: similar to plexin A CG11081-PA [Tribolium castaneum] >gi|270015104|gb|EFA11552.1| plexin A [Tribolium castaneum]	sp|P70208|PLXA3_MOUSE	179	4e-44	Plexin-A3 OS=Mus musculus GN=Plxna3 PE=1 SV=2	--	--	--	--	--	K06820	2e-122	441	tca:659123	plexin A	-	-	-
Unigene0021112	2063	410	91	4.4939	1.4551	-1.6268	Down	3.85e-27	1.74e-25	gi|328702538|ref|XP_003241930.1|	397	1e-108	PREDICTED: zinc finger BED domain-containing protein 4-like [Acyrthosiphon pisum]	sp|O96006|ZBED1_HUMAN	113	5e-24	Zinc finger BED domain-containing protein 1 OS=Homo sapiens GN=ZBED1 PE=1 SV=1	--	--	--	--	--	--	--	--	--	--	-	-	-
Unigene0028031	975	321	474	7.4445	16.037	1.1072	Up	5.78e-27	2.58e-25	--	--	--	--	--	--	--	--	--	--	--	--	--	--	--	--	--	--	-	-	-
Unigene0023009	1440	229	379	3.5959	8.6821	1.2717	Up	5.85e-27	2.61e-25	gi|157117627|ref|XP_001658858.1|	58.5	8e-07	thrombospondin [Aedes aegypti] >gi|108875947|gb|EAT40172.1| thrombospondin [Aedes aegypti]	--	--	--	--	--	--	--	--	--	K04659	3e-07	58.5	aag:AaeL_AAEL008062	thrombospondin	-	-	-
Unigene0013547	774	4	80	0.1169	3.4096	4.8663	Up	1.16e-26	5.15e-25	gi|110292882|dbj|BAE97695.1|	99.4	2e-19	heavy-chain fibroin [Yponomeuta evonymellus]	sp|P05790|FIBH_BOMMO	77.4	1e-13	Fibroin heavy chain OS=Bombyx mori GN=FIBH PE=1 SV=4	XF1267	53.9	3e-07	COG5297	Cellobiohydrolase A (1,4-beta-cellobiosidase A)	K03083	2e-06	54.7	dme:Dmel_CG2621	glycogen synthase kinase 3 beta [EC:2.7.11.26]	-	-	-
Unigene0032065	696	85	210	2.7615	9.9531	1.8497	Up	3.24e-26	1.41e-24	--	--	--	--	--	--	--	--	--	--	--	--	--	--	--	--	--	--	-	-	-
Unigene0021882	2168	640	194	6.6751	2.9518	-1.1772	Down	3.27e-26	1.42e-24	gi|357607059|gb|EHJ65340.1|	1000	0	Protein hunchback [Danaus plexippus]	sp|O18326|HUNB_BOMMO	670	0	Protein hunchback (Fragment) OS=Bombyx mori GN=hb PE=2 SV=1	--	--	--	--	--	K09213	1e-120	436	aag:AaeL_AAEL000894	hunchback	GO:0003002//regionalization	GO:0046914//transition metal ion binding;GO:0003676//nucleic acid binding	GO:0043231//intracellular membrane-bounded organelle
Unigene0031176	647	232	378	8.1081	19.2724	1.2491	Up	3.49e-26	1.52e-24	--	--	--	--	--	--	--	--	--	--	--	--	--	--	--	--	--	--	-	-	-
Unigene0013541	1048	8	89	0.1726	2.8014	4.0206	Up	3.51e-26	1.52e-24	gi|357620517|gb|EHJ72675.1|	366	1e-99	hatching enzyme-like protein [Danaus plexippus]	sp|Q19269|NAS14_CAEEL	136	2e-31	Zinc metalloproteinase nas-14 OS=Caenorhabditis elegans GN=nas-14 PE=2 SV=2	--	--	--	--	--	--	--	--	--	--	-	-	-
Unigene0011050	225	22	117	2.2109	17.1535	2.9558	Up	4.71e-26	2.03e-24	gi|89113996|gb|ABD61591.1|	72.8	4e-12	fibroin 1a [Deinopis spinosa]	sp|P05790|FIBH_BOMMO	71.2	2e-12	Fibroin heavy chain OS=Bombyx mori GN=FIBH PE=1 SV=4	XF0818	58.5	3e-09	COG2730	Endoglucanase	--	--	--	--	--	-	-	-
Unigene0031759	1017	697	223	15.497	7.2332	-1.0993	Down	1.19e-25	5.04e-24	gi|154344449|ref|XP_001568166.1|	114	8e-24	proteophosphoglycan ppg4 [Leishmania braziliensis MHOM/BR/75/M2904] >gi|134065503|emb|CAM43270.1| proteophosphoglycan ppg4 [Leishmania braziliensis MHOM/BR/75/M2904]	sp|Q9UQ35|SRRM2_HUMAN	99.8	3e-20	Serine/arginine repetitive matrix protein 2 OS=Homo sapiens GN=SRRM2 PE=1 SV=2	DR2133	70.9	3e-12	COG4372	Uncharacterized protein conserved in bacteria with the myosin-like domain	--	--	--	--	--	-	-	-
Unigene0024009	1098	463	119	9.5348	3.5751	-1.4152	Down	3.55e-25	1.49e-23	--	--	--	--	--	--	--	--	--	--	--	--	--	--	--	--	--	--	-	-	-
Unigene0028152	2370	90	212	0.8587	2.9508	1.7809	Up	3.69e-25	1.55e-23	gi|326320058|ref|NP_001191896.1|	93.6	2e-28	nuclease HARBI1-like [Acyrthosiphon pisum] >gi|239790602|dbj|BAH71852.1| ACYPI004890 [Acyrthosiphon pisum]	--	--	--	--	--	--	--	--	--	--	--	--	--	--	-	-	-
Unigene0004953	605	132	4	4.9335	0.2181	-4.4995	Down	5.64e-25	2.35e-23	gi|464957|sp|P35045.1|TRYA_MANSE	223	4e-57	RecName: Full=Trypsin, alkaline A; Flags: Precursor >gi|293222|gb|AAA29339.1| trypsin [Manduca sexta]	sp|P35045|TRYA_MANSE	223	7e-58	Trypsin, alkaline A OS=Manduca sexta PE=2 SV=1	VCA0803	61.2	1e-09	COG5640	Secreted trypsin-like serine protease	K09635	7e-21	101	xtr:733869	transmembrane protease, serine 4	-	GO:0008233//peptidase activity	-
Unigene0021055	6220	196	333	0.7125	1.766	1.3095	Up	6.13e-25	2.55e-23	gi|294566525|gb|ADF18553.1|	1017	0	endonuclease-reverse transcriptase [Bombyx mori]	sp|Q9VCE9|UBS3A_DROME	393	1e-107	Protein UBASH3A homolog OS=Drosophila melanogaster GN=CG13604 PE=2 SV=1	--	--	--	--	--	--	--	--	--	--	-	-	-
Unigene0021520	763	457	119	13.5434	5.1448	-1.3964	Down	2.07e-24	8.51e-23	--	--	--	--	--	--	--	--	--	--	--	--	--	--	--	--	--	--	-	-	-
Unigene0032335	1846	194	327	2.3763	5.8434	1.2981	Up	3.32e-24	1.35e-22	--	--	--	--	--	--	--	--	--	--	--	--	--	--	--	--	--	--	-	-	-
Unigene0030720	1311	245	380	4.2257	9.5616	1.1781	Up	4.23e-24	1.71e-22	gi|348511593|ref|XP_003443328.1|	62.8	4e-08	PREDICTED: polycystic kidney disease protein 1-like 2-like [Oreochromis niloticus]	--	--	--	--	--	--	--	--	--	--	--	--	--	--	-	-	-
Unigene0024375	1811	331	466	4.1328	8.4882	1.0383	Up	4.91e-24	1.98e-22	--	--	--	--	--	--	--	--	--	--	--	--	--	--	--	--	--	--	-	-	-
Unigene0021258	1646	684	226	9.3964	4.5293	-1.0528	Down	1.27e-23	5.08e-22	gi|157131030|ref|XP_001655785.1|	423	1e-116	cortactin [Aedes aegypti] >gi|108871662|gb|EAT35887.1| cortactin [Aedes aegypti]	sp|Q60598|SRC8_MOUSE	402	4e-111	Src substrate cortactin OS=Mus musculus GN=Cttn PE=1 SV=2	SPBC146.13c	60.5	9e-09	COG5022	Myosin heavy chain	K06106	5e-117	423	aag:AaeL_AAEL011982	cortactin	-	-	-
Unigene0024668	2528	398	97	3.5599	1.2657	-1.4919	Down	1.72e-23	6.82e-22	gi|157127218|ref|XP_001654872.1|	399	1e-109	vasodilator-stimulated phosphoprotein [Aedes aegypti] >gi|108873016|gb|EAT37241.1| vasodilator-stimulated phosphoprotein [Aedes aegypti]	sp|Q8T4F7|ENA_DROME	345	7e-94	Protein enabled OS=Drosophila melanogaster GN=ena PE=1 SV=4	XF0818	72.8	3e-12	COG2730	Endoglucanase	--	--	--	--	--	GO:0048812//neuron projection morphogenesis;GO:0051179//localization;GO:0030036//actin cytoskeleton organization;GO:0048667//cell morphogenesis involved in neuron differentiation;GO:0001700//embryonic development via the syncytial blastoderm;GO:0065007//biological regulation;GO:0048598//embryonic morphogenesis	GO:0005515//protein binding	GO:0044464//cell part
Unigene0017171	4901	281	413	1.2965	2.7798	1.1004	Up	1.74e-23	6.92e-22	gi|357612448|gb|EHJ68005.1|	683	0	Apolipophorins [Danaus plexippus]	sp|O46037|VINC_DROME	241	4e-62	Vinculin OS=Drosophila melanogaster GN=Vinc PE=1 SV=1	--	--	--	--	--	K05700	1e-74	284	tca:659554	vinculin	-	-	-
Unigene0028467	1896	185	313	2.2063	5.4457	1.3035	Up	2.22e-23	8.71e-22	--	--	--	--	--	--	--	--	--	--	--	--	--	--	--	--	--	--	-	-	-
Unigene0020567	876	292	422	7.5373	15.8912	1.0761	Up	3.72e-23	1.45e-21	--	--	--	--	--	--	--	--	--	--	--	--	--	--	--	--	--	--	-	-	-
Unigene0031531	901	263	391	6.6003	14.3153	1.117	Up	7.84e-23	3.03e-21	--	--	--	--	--	--	--	--	--	--	--	--	--	--	--	--	--	--	-	-	-
Unigene0028633	1042	116	230	2.5172	7.2813	1.5324	Up	4e-22	1.51e-20	--	--	--	--	--	--	--	--	--	--	--	--	--	--	--	--	--	--	-	-	-
Unigene0025392	1369	158	276	2.6097	6.6505	1.3496	Up	7.01e-22	2.62e-20	--	--	--	--	--	--	--	--	--	--	--	--	--	--	--	--	--	--	-	-	-
Unigene0027681	2056	124	238	1.3637	3.8186	1.4855	Up	7.24e-22	2.7e-20	--	--	--	--	--	--	--	--	--	--	--	--	--	--	--	--	--	--	-	-	-
Unigene0033012	1471	267	389	4.1042	8.7234	1.0878	Up	7.94e-22	2.95e-20	gi|357624124|gb|EHJ75010.1|	73.2	3e-11	hypothetical protein KGM_00511 [Danaus plexippus]	--	--	--	--	--	--	--	--	--	--	--	--	--	--	-	-	-
Unigene0034030	421	14	89	0.7519	6.9736	3.2133	Up	8.11e-22	3e-20	--	--	--	--	--	--	--	--	--	--	--	--	--	--	--	--	--	--	-	-	-
Unigene0009974	281	172	18	13.8407	2.1131	-2.7115	Down	1.02e-21	3.76e-20	gi|357625019|gb|EHJ75575.1|	112	5e-24	ribosomal protein L39 [Danaus plexippus]	sp|Q962S4|RL39_SPOFR	108	8e-24	60S ribosomal protein L39 OS=Spodoptera frugiperda GN=RpL39 PE=3 SV=1	SPCC663.04	84.3	5e-17	COG2167	Ribosomal protein L39E	K02924	2e-23	108	tca:100190999	large subunit ribosomal protein L39e	GO:0010467//gene expression	GO:0005198//structural molecule activity	GO:0030529//ribonucleoprotein complex
Unigene0029047	949	288	408	6.8622	14.1822	1.0473	Up	1.58e-21	5.79e-20	--	--	--	--	--	--	--	--	--	--	--	--	--	--	--	--	--	--	-	-	-
Unigene0013080	331	0	53	0	5.282	12.3669	Up	1.59e-21	5.82e-20	gi|260766696|gb|ACX50393.1|	75.1	9e-13	silk protein P25 [Corcyra cephalonica]	sp|O62605|SI25_GALME	72	1e-12	Fibrohexamerin OS=Galleria mellonella GN=P25 PE=1 SV=1	--	--	--	--	--	--	--	--	--	--	-	-	-
Unigene0028136	1600	36	124	0.5088	2.5565	2.329	Up	2.67e-21	9.69e-20	--	--	--	--	--	--	--	--	--	--	--	--	--	--	--	--	--	--	-	-	-
Unigene0033608	443	98	205	5.0022	15.2651	1.6096	Up	2.79e-21	1.01e-19	gi|118788550|ref|XP_555840.2|	67.8	1e-10	AGAP000849-PA [Anopheles gambiae str. PEST] >gi|116126160|gb|EAL39756.2| AGAP000849-PA [Anopheles gambiae str. PEST]	--	--	--	--	--	--	--	--	--	K03957	5e-11	67.8	aga:AgaP_AGAP000849	NADH dehydrogenase (ubiquinone) 1 beta subcomplex 1 [EC:1.6.5.3 1.6.99.3]	-	-	-
Unigene0028196	6958	663	227	2.1546	1.0762	-1.0015	Down	2.81e-21	1.02e-19	gi|307171294|gb|EFN63219.1|	1233	0	Sortilin-related receptor [Camponotus floridanus]	sp|Q95209|SORL_RABIT	663	0	Sortilin-related receptor OS=Oryctolagus cuniculus GN=SORL1 PE=2 SV=1	--	--	--	--	--	--	--	--	--	--	-	-	-
Unigene0030132	570	15	89	0.595	5.1507	3.1138	Up	3.4e-21	1.23e-19	--	--	--	--	--	--	--	--	--	--	--	--	--	--	--	--	--	--	-	-	-
Unigene0032632	1947	108	216	1.2543	3.6596	1.5448	Up	4.14e-21	1.48e-19	gi|340711164|ref|XP_003394150.1|	534	1e-150	PREDICTED: heparan sulfate glucosamine 3-O-sulfotransferase 5-like [Bombus terrestris]	sp|Q8BSL4|HS3S5_MOUSE	298	1e-79	Heparan sulfate glucosamine 3-O-sulfotransferase 5 OS=Mus musculus GN=Hs3st5 PE=2 SV=1	--	--	--	--	--	K08104	6e-149	529	ame:412956	[heparan sulfate]-glucosamine 3-sulfotransferase 5 [EC:2.8.2.23]	-	-	-
Unigene0028103	6295	555	176	1.9936	0.9223	-1.1121	Down	4.26e-21	1.53e-19	gi|189235485|ref|XP_967934.2|	2994	0	PREDICTED: similar to dynein heavy chain [Tribolium castaneum]	sp|Q8TE73|DYH5_HUMAN	1850	0	Dynein heavy chain 5, axonemal OS=Homo sapiens GN=DNAH5 PE=1 SV=3	YKR054c	326	3e-88	COG5245	Dynein, heavy chain	--	--	--	--	--	-	-	-
Unigene0024316	969	101	207	2.3569	7.0469	1.5801	Up	6.17e-21	2.19e-19	--	--	--	--	--	--	--	--	--	--	--	--	--	--	--	--	--	--	-	-	-
Unigene0027553	1160	208	31	4.0545	0.8816	-2.2013	Down	7.94e-21	2.81e-19	gi|195121866|ref|XP_002005439.1|	431	1e-119	GI19071 [Drosophila mojavensis] >gi|193910507|gb|EDW09374.1| GI19071 [Drosophila mojavensis]	sp|Q9NDJ2|DOM_DROME	414	6e-115	Helicase domino OS=Drosophila melanogaster GN=dom PE=1 SV=2	YDR334w	281	1e-75	COG0553	Superfamily II DNA/RNA helicases, SNF2 family	K11320	1e-120	434	ame:413341	E1A-binding protein p400 [EC:3.6.4.-]	-	-	-
Unigene0014336	370	329	77	20.1061	6.865	-1.5503	Down	1.03e-20	3.62e-19	gi|239788240|dbj|BAH70808.1|	59.3	5e-08	ACYPI001466 [Acyrthosiphon pisum]	sp|Q3T0T5|HN1_BOVIN	53.5	4e-07	Hematological and neurological expressed 1 protein OS=Bos taurus GN=HN1 PE=2 SV=3	--	--	--	--	--	--	--	--	--	--	-	-	-
Unigene0035493	801	195	309	5.5047	12.7255	1.209	Up	1.12e-20	3.93e-19	--	--	--	--	--	--	--	--	--	--	--	--	--	--	--	--	--	--	-	-	-
Unigene0026063	567	71	169	2.8315	9.8322	1.7959	Up	1.33e-20	4.64e-19	--	--	--	--	--	--	--	--	--	--	--	--	--	--	--	--	--	--	-	-	-
Unigene0028667	700	270	54	8.7217	2.5447	-1.7771	Down	1.44e-20	5.02e-19	gi|237838763|ref|XP_002368679.1|	81.3	4e-14	voltage gated chloride channel domain-containing protein [Toxoplasma gondii ME49] >gi|211966343|gb|EEB01539.1| voltage gated chloride channel domain-containing protein [Toxoplasma gondii ME49]	sp|Q9FPQ6|GP1_CHLRE	66.2	2e-10	Vegetative cell wall protein gp1 OS=Chlamydomonas reinhardtii GN=GP1 PE=2 SV=1	--	--	--	--	--	--	--	--	--	--	-	-	-
Unigene0032636	1452	50	141	0.7786	3.2033	2.0406	Up	1.72e-20	5.96e-19	--	--	--	--	--	--	--	--	--	--	--	--	--	--	--	--	--	--	-	-	-
Unigene0018694	569	476	142	18.916	8.2324	-1.2002	Down	1.88e-20	6.53e-19	gi|357620129|gb|EHJ72435.1|	119	8e-26	crumbs [Danaus plexippus]	sp|O15027|SC16A_HUMAN	65.9	2e-10	Protein transport protein Sec16A OS=Homo sapiens GN=SEC16A PE=1 SV=3	DR2133	54.3	1e-07	COG4372	Uncharacterized protein conserved in bacteria with the myosin-like domain	--	--	--	--	--	-	-	-
Unigene0020333	1107	72	169	1.4707	5.036	1.7758	Up	2.67e-20	9.18e-19	gi|357604809|gb|EHJ64336.1|	255	2e-66	sugar transporter [Danaus plexippus]	sp|B4MYA4|TRET1_DROWI	76.3	4e-13	Facilitated trehalose transporter Tret1 OS=Drosophila willistoni GN=Tret1 PE=3 SV=1	YBR241c	52.4	1e-06	COG0477	Permeases of the major facilitator superfamily	--	--	--	--	--	-	-	-
Unigene0020102	670	181	291	6.1086	14.3274	1.2299	Up	4.59e-20	1.57e-18	--	--	--	--	--	--	--	--	--	--	--	--	--	--	--	--	--	--	-	-	-
Unigene0033049	1246	210	320	3.811	8.4719	1.1525	Up	6.91e-20	2.35e-18	--	--	--	--	--	--	--	--	--	--	--	--	--	--	--	--	--	--	-	-	-
Unigene0027392	557	579	193	23.5049	11.4301	-1.0401	Down	7.23e-20	2.46e-18	gi|224043376|ref|XP_002198284.1|	126	5e-28	PREDICTED: fibronectin type III domain containing 3A [Taeniopygia guttata]	sp|Q5ZJP5|FND3A_CHICK	122	1e-27	Fibronectin type-III domain-containing protein 3a OS=Gallus gallus GN=FNDC3A PE=2 SV=2	--	--	--	--	--	--	--	--	--	--	-	-	-
Unigene0013499	886	13	81	0.3318	3.0158	3.1842	Up	8.04e-20	2.72e-18	gi|357617295|gb|EHJ70705.1|	273	6e-72	pattern recognition serine proteinase precursor [Danaus plexippus]	sp|P28175|LFC_TACTR	82.8	3e-15	Limulus clotting factor C OS=Tachypleus tridentatus PE=1 SV=1	--	--	--	--	--	--	--	--	--	--	-	-	-
Unigene0025282	1578	124	228	1.7768	4.7663	1.4236	Up	8.59e-20	2.89e-18	--	--	--	--	--	--	--	--	--	--	--	--	--	--	--	--	--	--	-	-	-
Unigene0029103	1118	287	395	5.8046	11.6548	1.0057	Up	1.25e-19	4.17e-18	--	--	--	--	--	--	--	--	--	--	--	--	--	--	--	--	--	--	-	-	-
Unigene0016862	1058	157	263	3.3554	8.2001	1.2892	Up	1.39e-19	4.64e-18	gi|284813563|ref|NP_001165387.1|	436	1e-121	adenylate kinase 2 [Bombyx mori] >gi|283558275|gb|ADB27115.1| adenylate kinase 2 [Bombyx mori]	sp|B4MQT3|KAD2_DROWI	349	2e-95	Adenylate kinase 2, mitochondrial OS=Drosophila willistoni GN=Adk2 PE=3 SV=1	YDR226w	263	3e-70	COG0563	Adenylate kinase and related kinases	K00939	3e-98	360	tca:660807	adenylate kinase [EC:2.7.4.3]	-	-	-
Unigene0021176	5322	138	242	0.5863	1.5	1.3553	Up	1.7e-19	5.65e-18	gi|238915967|gb|ACR78450.1|	1056	0	hemicentin-like protein [Heliothis virescens]	sp|Q96RW7|HMCN1_HUMAN	362	2e-98	Hemicentin-1 OS=Homo sapiens GN=HMCN1 PE=1 SV=2	--	--	--	--	--	--	--	--	--	--	-	-	-
Unigene0021998	580	26	102	1.0136	5.8012	2.5169	Up	2.17e-19	7.14e-18	--	--	--	--	--	--	--	--	--	--	--	--	--	--	--	--	--	--	-	-	-
Unigene0020877	2664	64	155	0.5432	1.9193	1.821	Up	2.29e-19	7.5e-18	gi|357603429|gb|EHJ63759.1|	363	2e-98	hypothetical protein KGM_03156 [Danaus plexippus]	--	--	--	--	--	--	--	--	--	--	--	--	--	--	-	-	-
Unigene0014812	740	7	67	0.2139	2.9867	3.8035	Up	2.97e-19	9.69e-18	--	--	--	--	--	--	--	--	--	--	--	--	--	--	--	--	--	--	-	-	-
Unigene0017862	1358	37	118	0.6161	2.8664	2.218	Up	3.2e-19	1.04e-17	--	--	--	--	--	--	--	--	--	--	--	--	--	--	--	--	--	--	-	-	-
Unigene0020236	698	52	138	1.6845	6.5219	1.953	Up	5.05e-19	1.62e-17	--	--	--	--	--	--	--	--	--	--	--	--	--	--	--	--	--	--	-	-	-
Unigene0032653	1188	88	182	1.6749	5.0536	1.5932	Up	8.34e-19	2.66e-17	--	--	--	--	--	--	--	--	--	--	--	--	--	--	--	--	--	--	-	-	-
Unigene0013513	761	6	63	0.1783	2.7309	3.937	Up	1.2e-18	3.81e-17	--	--	--	--	--	--	--	--	--	--	--	--	--	--	--	--	--	--	-	-	-
Unigene0013679	2054	161	262	1.7724	4.2077	1.2473	Up	1.34e-18	4.23e-17	gi|114052783|ref|NP_001040279.1|	829	0	serine hydroxymethyltransferase [Bombyx mori] >gi|87248603|gb|ABD36354.1| serine hydroxymethyltransferase [Bombyx mori]	sp|P07511|GLYC_RABIT	597	8e-170	Serine hydroxymethyltransferase, cytosolic OS=Oryctolagus cuniculus GN=SHMT1 PE=1 SV=2	YLR058c	527	3e-149	COG0112	Glycine/serine hydroxymethyltransferase	K00600	0	743	aag:AaeL_AAEL002510	glycine hydroxymethyltransferase [EC:2.1.2.1]	-	-	-
Unigene0029146	1007	38	117	0.8533	3.8327	2.1672	Up	1.48e-18	4.66e-17	--	--	--	--	--	--	--	--	--	--	--	--	--	--	--	--	--	--	-	-	-
Unigene0029081	1575	75	165	1.0768	3.4558	1.6823	Up	1.72e-18	5.4e-17	--	--	--	--	--	--	--	--	--	--	--	--	--	--	--	--	--	--	-	-	-
Unigene0031773	1150	88	180	1.7303	5.1633	1.5773	Up	2.31e-18	7.2e-17	gi|159078|gb|AAA74229.1|	755	0	arylphorin [Galleria mellonella] >gi|449954|prf||1920286A arylphorin Lhp76	sp|P14296|ARYA_MANSE	438	3e-122	Arylphorin subunit alpha OS=Manduca sexta PE=2 SV=1	--	--	--	--	--	--	--	--	--	--	GO:0015669//gas transport	GO:0022892	-
Unigene0019421	1581	234	335	3.3467	6.9898	1.0625	Up	2.36e-18	7.35e-17	gi|308512737|gb|ADO33022.1|	611	1e-173	leucine-rich transmembrane protein [Biston betularia]	sp|A0N0X6|LRRN1_BOVIN	105	1e-21	Leucine-rich repeat neuronal protein 1 OS=Bos taurus GN=LRRN1 PE=3 SV=1	CAC3279_2	81.3	4e-15	COG4886	Leucine-rich repeat (LRR) protein	--	--	--	--	--	-	-	-
Unigene0023114	1731	187	287	2.4428	5.4693	1.1628	Up	3.08e-18	9.53e-17	gi|357622608|gb|EHJ74034.1|	211	1e-52	hypothetical protein KGM_18603 [Danaus plexippus]	--	--	--	--	--	--	--	--	--	--	--	--	--	--	-	-	-
Unigene0019853	1801	110	204	1.3811	3.7365	1.4359	Up	4.32e-18	1.33e-16	gi|91081173|ref|XP_975583.1|	484	1e-135	PREDICTED: similar to mitochondrial oxodicarboxylate carrier [Tribolium castaneum]	sp|Q8BZ09|ODC_MOUSE	356	4e-97	Mitochondrial 2-oxodicarboxylate carrier OS=Mus musculus GN=Slc25a21 PE=2 SV=1	--	--	--	--	--	K15110	2e-135	484	tca:664488	solute carrier family 25 (mitochondrial 2-oxodicarboxylate transporter), member 21	-	-	-
Unigene0017352	2573	145	242	1.2743	3.1026	1.2838	Up	4.91e-18	1.51e-16	gi|307170903|gb|EFN63008.1|	82	1e-13	Polycomb protein Asx [Camponotus floridanus]	sp|Q9V727|ASX_DROME	78.2	3e-13	Polycomb protein Asx OS=Drosophila melanogaster GN=Asx PE=1 SV=1	--	--	--	--	--	K11471	1e-13	80.9	tca:659240	additional sex combs-like protein	GO:0016458//gene silencing;GO:0007423//sensory organ development;GO:0033301;GO:0045165//cell fate commitment;GO:0035521	GO:0005488//binding;GO:0030234//enzyme regulator activity	GO:0031519//PcG protein complex;GO:0005720//nuclear heterochromatin
Unigene0030585	1764	36	112	0.4615	2.0944	2.1821	Up	5.66e-18	1.73e-16	--	--	--	--	--	--	--	--	--	--	--	--	--	--	--	--	--	--	-	-	-
Unigene0015839	1961	69	155	0.7956	2.6074	1.7125	Up	7.08e-18	2.15e-16	--	--	--	--	--	--	--	--	--	--	--	--	--	--	--	--	--	--	-	-	-
Unigene0016773	459	4	56	0.1971	4.0246	4.3518	Up	7.25e-18	2.2e-16	--	--	--	--	--	--	--	--	--	--	--	--	--	--	--	--	--	--	-	-	-
Unigene0014415	239	7	63	0.6623	8.6954	3.7147	Up	7.31e-18	2.21e-16	--	--	--	--	--	--	--	--	--	--	--	--	--	--	--	--	--	--	-	-	-
Unigene0022531	385	236	48	13.8607	4.1127	-1.7528	Down	7.55e-18	2.29e-16	--	--	--	--	--	--	--	--	--	--	--	--	--	--	--	--	--	--	-	-	-
Unigene0021023	2600	443	138	3.8527	1.7509	-1.1378	Down	1.02e-17	3.06e-16	gi|156549354|ref|XP_001601670.1|	380	1e-103	PREDICTED: protein SPT2 homolog [Nasonia vitripennis]	sp|Q8IMP6|SPT2_DROME	197	3e-49	Protein SPT2 homolog OS=Drosophila melanogaster GN=CG5815 PE=1 SV=1	SP0117	62.8	3e-09	COG5263	FOG: Glucan-binding domain (YG repeat)	K15193	5e-104	380	nvi:100117427	protein SPT2	-	-	-
Unigene0004370	1212	162	22	3.0224	0.5988	-2.3355	Down	1.27e-17	3.82e-16	gi|112983234|ref|NP_001037606.1|	494	1e-138	TAR DNA binding protein homolog [Bombyx mori] >gi|95115208|gb|ABF55970.1| TBPH [Bombyx mori]	sp|Q28F51|TADBP_XENTR	292	3e-78	TAR DNA-binding protein 43 OS=Xenopus tropicalis GN=tardbp PE=2 SV=1	SPAC140.02	59.3	1e-08	COG0724	RNA-binding proteins (RRM domain)	--	--	--	--	--	-	-	-
Unigene0013971	799	0	43	0	1.7753	10.7938	Up	1.28e-17	3.85e-16	gi|347965559|ref|XP_321919.5|	164	6e-39	AGAP001236-PA [Anopheles gambiae str. PEST] >gi|333470456|gb|EAA01784.5| AGAP001236-PA [Anopheles gambiae str. PEST]	sp|Q9FRL3|ERDL6_ARATH	83.2	2e-15	Sugar transporter ERD6-like 6 OS=Arabidopsis thaliana GN=At1g75220 PE=1 SV=1	sll0771	60.5	3e-09	COG0477	Permeases of the major facilitator superfamily	--	--	--	--	--	-	-	-
Unigene0015914	435	14	76	0.7277	5.7633	2.9855	Up	1.33e-17	3.99e-16	--	--	--	--	--	--	--	--	--	--	--	--	--	--	--	--	--	--	-	-	-
Unigene0020302	605	142	236	5.3072	12.8678	1.2777	Up	1.66e-17	4.92e-16	--	--	--	--	--	--	--	--	--	--	--	--	--	--	--	--	--	--	-	-	-
Unigene0031304	694	395	117	12.8698	5.5613	-1.2105	Down	1.97e-17	5.82e-16	--	--	--	--	--	--	--	--	--	--	--	--	--	--	--	--	--	--	-	-	-
Unigene0014519	675	2	49	0.067	2.3946	5.1595	Up	2.79e-17	8.19e-16	gi|357623792|gb|EHJ74816.1|	156	7e-37	luciferase [Danaus plexippus]	sp|P13129|LUCI_LUCCR	131	4e-30	Luciferin 4-monooxygenase OS=Luciola cruciata PE=1 SV=1	CC0966	94.7	1e-19	COG0318	Acyl-CoA synthetases (AMP-forming)/AMP-acid ligases II	--	--	--	--	--	-	GO:0003824//catalytic activity	-
Unigene0024235	724	447	142	13.9606	6.4699	-1.1095	Down	3.17e-17	9.31e-16	gi|57909829|ref|XP_552757.1|	264	3e-69	AGAP008885-PA [Anopheles gambiae str. PEST] >gi|55235182|gb|EAL38961.1| AGAP008885-PA [Anopheles gambiae str. PEST]	sp|Q5ZLM0|CDC73_CHICK	235	3e-61	Parafibromin OS=Gallus gallus GN=CDC73 PE=2 SV=1	--	--	--	--	--	K15175	9e-70	264	aga:AgaP_AGAP008885	parafibromin	GO:0006355//regulation of transcription, DNA-dependent;GO:0007476//imaginal disc-derived wing morphogenesis;GO:0048592//eye morphogenesis;GO:0008589//regulation of smoothened signaling pathway	GO:0005515//protein binding	GO:0008023//transcription elongation factor complex
Unigene0035340	600	31	102	1.1683	5.6079	2.263	Up	3.27e-17	9.57e-16	--	--	--	--	--	--	--	--	--	--	--	--	--	--	--	--	--	--	-	-	-
Unigene0022151	419	136	228	7.3394	17.9502	1.2903	Up	3.32e-17	9.71e-16	--	--	--	--	--	--	--	--	--	--	--	--	--	--	--	--	--	--	-	-	-
Unigene0025369	1146	156	249	3.078	7.1674	1.2195	Up	3.52e-17	1.03e-15	--	--	--	--	--	--	--	--	--	--	--	--	--	--	--	--	--	--	-	-	-
Unigene0018472	509	316	83	14.038	5.3791	-1.3839	Down	4e-17	1.17e-15	gi|83320487|gb|ABC02870.1|	265	5e-70	fatty acid binding protein [Helicoverpa assulta]	sp|P31416|FABP1_MANSE	119	8e-27	Fatty acid-binding protein 1 OS=Manduca sexta GN=MFB1 PE=2 SV=1	--	--	--	--	--	--	--	--	--	--	-	-	-
Unigene0029178	1044	25	92	0.5415	2.9069	2.4244	Up	6.28e-17	1.81e-15	--	--	--	--	--	--	--	--	--	--	--	--	--	--	--	--	--	--	-	-	-
Unigene0026426	517	20	84	0.8747	5.3597	2.6153	Up	6.71e-17	1.93e-15	--	--	--	--	--	--	--	--	--	--	--	--	--	--	--	--	--	--	-	-	-
Unigene0025675	347	222	314	14.4663	29.8503	1.045	Up	7.11e-17	2.04e-15	--	--	--	--	--	--	--	--	--	--	--	--	--	--	--	--	--	--	-	-	-
Unigene0027518	1154	58	137	1.1365	3.9162	1.7849	Up	7.4e-17	2.12e-15	--	--	--	--	--	--	--	--	--	--	--	--	--	--	--	--	--	--	-	-	-
Unigene0035226	689	49	125	1.6081	5.9847	1.8959	Up	9.61e-17	2.73e-15	--	--	--	--	--	--	--	--	--	--	--	--	--	--	--	--	--	--	-	-	-
Unigene0018591	401	15	75	0.8458	6.1697	2.8668	Up	1.01e-16	2.87e-15	--	--	--	--	--	--	--	--	--	--	--	--	--	--	--	--	--	--	-	-	-
Unigene0025363	773	200	291	5.8504	12.4183	1.0859	Up	1.11e-16	3.15e-15	gi|260765453|gb|ACX49764.1|	256	8e-67	peptidoglycan recognition protein 2 [Manduca sexta]	sp|Q8INK6|PGPLB_DROME	199	2e-50	Peptidoglycan-recognition protein LB OS=Drosophila melanogaster GN=PGRP-LB PE=1 SV=1	Rv3811	54.3	2e-07	COG5479	Uncharacterized protein potentially involved in peptidoglycan biosynthesis	K01446	4e-57	222	tca:658050	N-acetylmuramoyl-L-alanine amidase [EC:3.5.1.28]	-	-	-
Unigene0028660	1145	58	136	1.1454	3.9182	1.7743	Up	1.29e-16	3.63e-15	--	--	--	--	--	--	--	--	--	--	--	--	--	--	--	--	--	--	-	-	-
Unigene0018514	861	37	108	0.9717	4.1378	2.0903	Up	1.61e-16	4.52e-15	--	--	--	--	--	--	--	--	--	--	--	--	--	--	--	--	--	--	-	-	-
Unigene0019077	418	31	99	1.6769	7.8128	2.22	Up	2.21e-16	6.16e-15	--	--	--	--	--	--	--	--	--	--	--	--	--	--	--	--	--	--	-	-	-
Unigene0017663	2767	475	160	3.8817	1.9075	-1.025	Down	3.26e-16	9.01e-15	gi|357618121|gb|EHJ71215.1|	806	0	signal transduction protein lnk-realted [Danaus plexippus]	sp|Q9Z200|SH2B2_RAT	244	3e-63	SH2B adapter protein 2 OS=Rattus norvegicus GN=Sh2b2 PE=1 SV=1	--	--	--	--	--	--	--	--	--	--	-	-	-
Unigene0025160	661	35	104	1.1973	5.1902	2.116	Up	3.39e-16	9.34e-15	--	--	--	--	--	--	--	--	--	--	--	--	--	--	--	--	--	--	-	-	-
Unigene0032456	1237	47	120	0.8591	3.2001	1.8972	Up	3.8e-16	1.04e-14	gi|112982603|emb|CAL36498.1|	226	2e-57	Protein F13H10.3, isoform c [Caenorhabditis elegans]	sp|P39981|AVT2_YEAST	63.2	4e-09	Vacuolar amino acid transporter 2 OS=Saccharomyces cerevisiae (strain ATCC 204508 / S288c) GN=AVT2 PE=2 SV=1	YEL064c	63.2	9e-10	COG0814	Amino acid permeases	K14995	4e-82	306	tca:660829	solute carrier family 38 (sodium-coupled neutral amino acid transporter), member 9	-	-	GO:0016020//membrane
Unigene0023877	753	21	83	0.6306	3.6361	2.5276	Up	4.01e-16	1.1e-14	--	--	--	--	--	--	--	--	--	--	--	--	--	--	--	--	--	--	-	-	-
Unigene0013771	716	84	165	2.6528	7.6019	1.5188	Up	4.08e-16	1.12e-14	gi|281203538|gb|EFA77738.1|	62.8	1e-08	MEK1 interacting protein 1 [Polysphondylium pallidum PN500]	sp|O88846|RNF4_RAT	54.7	6e-07	E3 ubiquitin ligase RNF4 OS=Rattus norvegicus GN=Rnf4 PE=1 SV=1	SPBC3D6.11c	48.9	8e-06	COG5574	RING-finger-containing E3 ubiquitin ligase	--	--	--	--	--	-	-	-
Unigene0035189	685	34	102	1.1223	4.912	2.1299	Up	4.9e-16	1.34e-14	--	--	--	--	--	--	--	--	--	--	--	--	--	--	--	--	--	--	-	-	-
Unigene0006857	201	85	3	9.5622	0.4924	-4.2794	Down	5.11e-16	1.39e-14	gi|357625791|gb|EHJ76111.1|	55.5	7e-07	hypothetical protein KGM_12779 [Danaus plexippus]	--	--	--	--	--	--	--	--	--	--	--	--	--	--	-	-	-
Unigene0028899	1126	108	191	2.1688	5.5956	1.3674	Up	6.54e-16	1.77e-14	--	--	--	--	--	--	--	--	--	--	--	--	--	--	--	--	--	--	-	-	-
Unigene0035305	460	33	100	1.6221	7.1712	2.1444	Up	7.07e-16	1.9e-14	--	--	--	--	--	--	--	--	--	--	--	--	--	--	--	--	--	--	-	-	-
Unigene0015027	395	16	74	0.9159	6.1799	2.7543	Up	7.1e-16	1.91e-14	--	--	--	--	--	--	--	--	--	--	--	--	--	--	--	--	--	--	-	-	-
Unigene0012638	239	6	55	0.5677	7.5913	3.7411	Up	7.59e-16	2.03e-14	--	--	--	--	--	--	--	--	--	--	--	--	--	--	--	--	--	--	-	-	-
Unigene0013674	292	1	42	0.0774	4.7448	5.9379	Up	8.37e-16	2.24e-14	--	--	--	--	--	--	--	--	--	--	--	--	--	--	--	--	--	--	-	-	-
Unigene0025119	1677	477	163	6.4316	3.2063	-1.0043	Down	8.61e-16	2.3e-14	gi|189234753|ref|XP_974490.2|	613	1e-174	PREDICTED: similar to STE20-like kinase (yeast) [Tribolium castaneum]	sp|O94804|STK10_HUMAN	414	1e-114	Serine/threonine-protein kinase 10 OS=Homo sapiens GN=STK10 PE=1 SV=1	YAR019c	176	8e-44	COG0515	Serine/threonine protein kinase	K12838	2e-174	613	tca:663345	poly(U)-binding-splicing factor PUF60	-	-	-
Unigene0020591	927	154	239	3.7564	8.5049	1.1789	Up	9.3e-16	2.48e-14	--	--	--	--	--	--	--	--	--	--	--	--	--	--	--	--	--	--	-	-	-
Unigene0020205	469	24	86	1.1571	6.0489	2.3862	Up	1.21e-15	3.21e-14	--	--	--	--	--	--	--	--	--	--	--	--	--	--	--	--	--	--	-	-	-
Unigene0021139	2024	162	246	1.8098	4.0093	1.1475	Up	1.51e-15	3.95e-14	gi|115910574|ref|XP_001200149.1|	206	4e-51	PREDICTED: similar to endonuclease-reverse transcriptase [Strongylocentrotus purpuratus]	sp|Q95SX7|RTBS_DROME	154	2e-36	Probable RNA-directed DNA polymerase from transposon BS OS=Drosophila melanogaster GN=RTase PE=2 SV=1	--	--	--	--	--	--	--	--	--	--	-	-	-
Unigene0018952	320	178	32	12.5778	3.2987	-1.9309	Down	1.68e-15	4.38e-14	gi|195119734|ref|XP_002004384.1|	87.8	1e-16	GI19648 [Drosophila mojavensis] >gi|193909452|gb|EDW08319.1| GI19648 [Drosophila mojavensis]	sp|Q3KSS4|EBNA1_EBVG	94.4	2e-19	Epstein-Barr nuclear antigen 1 OS=Epstein-Barr virus (strain GD1) GN=EBNA1 PE=1 SV=1	Rv3876	69.7	1e-12	COG0455	ATPases involved in chromosome partitioning	--	--	--	--	--	-	-	-
Unigene0014759	475	2	44	0.0952	3.0557	5.0044	Up	2.05e-15	5.33e-14	--	--	--	--	--	--	--	--	--	--	--	--	--	--	--	--	--	--	-	-	-
Unigene0035138	747	205	287	6.2054	12.6739	1.0303	Up	3.15e-15	8.16e-14	--	--	--	--	--	--	--	--	--	--	--	--	--	--	--	--	--	--	-	-	-
Unigene0021555	1944	46	115	0.5351	1.9514	1.8666	Up	3.16e-15	8.18e-14	--	--	--	--	--	--	--	--	--	--	--	--	--	--	--	--	--	--	-	-	-
Unigene0028675	1270	86	162	1.5312	4.2079	1.4584	Up	5.37e-15	1.37e-13	--	--	--	--	--	--	--	--	--	--	--	--	--	--	--	--	--	--	-	-	-
Unigene0014880	809	4	48	0.1118	1.9572	4.1298	Up	5.48e-15	1.4e-13	gi|157125518|ref|XP_001654366.1|	244	3e-63	sugar transporter [Aedes aegypti] >gi|108873601|gb|EAT37826.1| sugar transporter [Aedes aegypti]	sp|A9ZSY3|TRET1_BOMMO	137	1e-31	Facilitated trehalose transporter Tret1 OS=Bombyx mori GN=Tret1 PE=1 SV=1	araE	83.6	4e-16	COG0477	Permeases of the major facilitator superfamily	--	--	--	--	--	GO:0006810//transport	-	-
Unigene0029051	1060	107	185	2.2825	5.7572	1.3348	Up	6.06e-15	1.54e-13	--	--	--	--	--	--	--	--	--	--	--	--	--	--	--	--	--	--	-	-	-
Unigene0027752	1030	62	133	1.3611	4.2595	1.6459	Up	9.05e-15	2.29e-13	--	--	--	--	--	--	--	--	--	--	--	--	--	--	--	--	--	--	-	-	-
Unigene0032178	3653	360	112	2.2284	1.0114	-1.1397	Down	1.05e-14	2.65e-13	gi|189240095|ref|XP_972543.2|	428	1e-117	PREDICTED: similar to split ends CG18497-PA [Tribolium castaneum]	sp|Q8SX83|SPEN_DROME	219	1e-55	Protein split ends OS=Drosophila melanogaster GN=spen PE=1 SV=2	SA1562	82.4	5e-15	COG1674	DNA segregation ATPase FtsK/SpoIIIE and related proteins	--	--	--	--	--	-	-	-
Unigene0013711	1358	186	265	3.097	6.4372	1.0556	Up	1.07e-14	2.7e-13	gi|291228496|ref|XP_002734206.1|	182	3e-44	PREDICTED: dynein, light chain, LC8-type 2-like [Saccoglossus kowalevskii]	sp|O96860|DYL2_DROME	182	4e-45	Dynein light chain 2, cytoplasmic OS=Drosophila melanogaster GN=Cdlc2 PE=3 SV=1	--	--	--	--	--	K10418	9e-45	182	ame:725312	dynein light chain LC8-type	-	-	-
Unigene0032507	576	159	27	6.2418	1.5463	-2.0131	Down	1.1e-14	2.77e-13	gi|195468070|ref|XP_002076042.1|	52.8	9e-06	GK23686 [Drosophila willistoni] >gi|194172127|gb|EDW87028.1| GK23686 [Drosophila willistoni]	--	--	--	--	--	--	--	--	--	--	--	--	--	--	-	-	-
Unigene0024731	1543	47	114	0.6888	2.4372	1.8231	Up	1.15e-14	2.89e-13	gi|357630002|gb|EHJ78428.1|	395	1e-108	sodium-dependent phosphate transporter [Danaus plexippus]	sp|Q03567|YLD2_CAEEL	215	8e-55	Uncharacterized transporter C38C10.2 OS=Caenorhabditis elegans GN=C38C10.2 PE=1 SV=2	PA0241	97.1	8e-20	COG0477	Permeases of the major facilitator superfamily	--	--	--	--	--	-	-	-
Unigene0023664	769	103	179	3.0286	7.6785	1.3422	Up	1.27e-14	3.19e-13	--	--	--	--	--	--	--	--	--	--	--	--	--	--	--	--	--	--	-	-	-
Unigene0028943	1148	53	121	1.0439	3.4769	1.7358	Up	1.55e-14	3.87e-13	--	--	--	--	--	--	--	--	--	--	--	--	--	--	--	--	--	--	-	-	-
Unigene0020855	2248	358	112	3.601	1.6435	-1.1316	Down	1.75e-14	4.35e-13	gi|357612543|gb|EHJ68051.1|	1140	0	tripartite motif-containing 2 protein-like protein [Danaus plexippus]	sp|D2GXS7|TRIM2_AILME	142	8e-33	Tripartite motif-containing protein 2 OS=Ailuropoda melanoleuca GN=TRIM2 PE=3 SV=1	--	--	--	--	--	K11997	0	660	ame:409206	tripartite motif-containing protein 2/3	-	-	-
Unigene0032937	1277	101	176	1.7884	4.5464	1.3461	Up	1.85e-14	4.59e-13	gi|357613097|gb|EHJ68315.1|	55.8	4e-06	hypothetical protein KGM_21825 [Danaus plexippus]	--	--	--	--	--	--	--	--	--	--	--	--	--	--	-	-	-
Unigene0024813	1572	134	211	1.9275	4.4277	1.1998	Up	1.89e-14	4.68e-13	gi|24181418|gb|AAL48300.1|	798	0	cytochrome P450 CYP4L4 [Mamestra brassicae]	sp|Q27589|CP4D2_DROME	375	4e-103	Cytochrome P450 4d2 OS=Drosophila melanogaster GN=Cyp4d2 PE=2 SV=2	BH0579	167	6e-41	COG2124	Cytochrome P450	K15001	1e-107	392	aag:AaeL_AAEL007816	cytochrome P450, family 4 [EC:1.14.-.-]	GO:0008152//metabolic process	GO:0016491//oxidoreductase activity;GO:0005506//iron ion binding	-
Unigene0024835	1711	149	226	1.9691	4.3572	1.1459	Up	2.24e-14	5.51e-13	--	--	--	--	--	--	--	--	--	--	--	--	--	--	--	--	--	--	-	-	-
Unigene0032831	1098	167	244	3.4391	7.3305	1.0919	Up	2.39e-14	5.88e-13	--	--	--	--	--	--	--	--	--	--	--	--	--	--	--	--	--	--	-	-	-
Unigene0031447	592	125	201	4.7744	11.2001	1.2301	Up	2.44e-14	6e-13	--	--	--	--	--	--	--	--	--	--	--	--	--	--	--	--	--	--	-	-	-
Unigene0013078	240	2	41	0.1884	5.6354	4.9026	Up	2.67e-14	6.54e-13	gi|357626398|gb|EHJ76499.1|	53.5	3e-06	hypothetical protein KGM_19060 [Danaus plexippus]	--	--	--	--	--	--	--	--	--	--	--	--	--	--	-	-	-
Unigene0013554	348	2	41	0.13	3.8865	4.9019	Up	2.67e-14	6.54e-13	--	--	--	--	--	--	--	--	--	--	--	--	--	--	--	--	--	--	-	-	-
Unigene0032544	1206	75	146	1.4062	3.9935	1.5059	Up	2.88e-14	7.05e-13	gi|357606050|gb|EHJ64895.1|	269	2e-70	neutral lipase [Danaus plexippus]	sp|Q6DBU8|LIPH_DANRE	110	2e-23	Lipase member H OS=Danio rerio GN=liph PE=2 SV=1	--	--	--	--	--	--	--	--	--	--	-	-	-
Unigene0021263	835	83	155	2.2476	6.1234	1.4459	Up	3.03e-14	7.38e-13	--	--	--	--	--	--	--	--	--	--	--	--	--	--	--	--	--	--	-	-	-
Unigene0014482	759	5	48	0.149	2.0862	3.8075	Up	3.56e-14	8.64e-13	--	--	--	--	--	--	--	--	--	--	--	--	--	--	--	--	--	--	-	-	-
Unigene0020957	1700	260	69	3.4583	1.3389	-1.369	Down	3.91e-14	9.44e-13	gi|194749017|ref|XP_001956936.1|	136	4e-30	GF24314 [Drosophila ananassae] >gi|190624218|gb|EDV39742.1| GF24314 [Drosophila ananassae]	sp|Q9FPQ6|GP1_CHLRE	113	5e-24	Vegetative cell wall protein gp1 OS=Chlamydomonas reinhardtii GN=GP1 PE=2 SV=1	Cgl1939	80.5	8e-15	COG0532	Translation initiation factor 2 (IF-2; GTPase)	--	--	--	--	--	-	-	-
Unigene0024381	3754	52	118	0.3132	1.0369	1.7271	Up	4.04e-14	9.74e-13	gi|340709781|ref|XP_003393480.1|	715	0	PREDICTED: phosphatidylinositol-4-phosphate 5-kinase type-1 alpha-like isoform 2 [Bombus terrestris]	sp|P70182|PI51A_MOUSE	509	5e-143	Phosphatidylinositol-4-phosphate 5-kinase type-1 alpha OS=Mus musculus GN=Pip5k1a PE=1 SV=2	SPAC19G12.14	192	4e-48	COG5253	Phosphatidylinositol-4-phosphate 5-kinase	K00889	0	711	nvi:100123047	1-phosphatidylinositol-4-phosphate 5-kinase [EC:2.7.1.68]	GO:0046488//phosphatidylinositol metabolic process;GO:0006796//phosphate-containing compound metabolic process	GO:0016307//phosphatidylinositol phosphate kinase activity	-
Unigene0018314	405	23	79	1.2841	6.4346	2.3251	Up	4.46e-14	1.07e-12	--	--	--	--	--	--	--	--	--	--	--	--	--	--	--	--	--	--	-	-	-
Unigene0027250	1827	80	4	0.9901	0.0722	-3.7775	Down	5.15e-14	1.23e-12	gi|91079096|ref|XP_975303.1|	208	9e-52	PREDICTED: similar to cueball CG12086-PA [Tribolium castaneum]	sp|B3M8G0|CUE_DROAN	193	3e-48	Protein cueball OS=Drosophila ananassae GN=cue PE=3 SV=1	--	--	--	--	--	--	--	--	--	--	-	-	-
Unigene0028199	1819	96	168	1.1934	3.0467	1.3522	Up	5.86e-14	1.4e-12	--	--	--	--	--	--	--	--	--	--	--	--	--	--	--	--	--	--	-	-	-
Unigene0021634	1365	129	203	2.1369	4.9058	1.199	Up	6.05e-14	1.44e-12	--	--	--	--	--	--	--	--	--	--	--	--	--	--	--	--	--	--	-	-	-
Unigene0028488	1901	66	134	0.785	2.3253	1.5667	Up	6.25e-14	1.49e-12	gi|347968130|ref|XP_312351.5|	179	5e-43	AGAP002587-PA [Anopheles gambiae str. PEST] >gi|333468149|gb|EAA08073.5| AGAP002587-PA [Anopheles gambiae str. PEST]	sp|Q7TM99|MOT9_MOUSE	60.8	3e-08	Monocarboxylate transporter 9 OS=Mus musculus GN=Slc16a9 PE=2 SV=1	--	--	--	--	--	--	--	--	--	--	-	-	-
Unigene0017962	1218	267	73	4.9568	1.9771	-1.326	Down	7.24e-14	1.71e-12	--	--	--	--	--	--	--	--	--	--	--	--	--	--	--	--	--	--	-	-	-
Unigene0031217	888	59	125	1.5024	4.6435	1.6279	Up	9e-14	2.12e-12	--	--	--	--	--	--	--	--	--	--	--	--	--	--	--	--	--	--	-	-	-
Unigene0013195	354	33	92	2.1079	8.573	2.024	Up	9.38e-14	2.21e-12	--	--	--	--	--	--	--	--	--	--	--	--	--	--	--	--	--	--	-	-	-
Unigene0017295	2132	317	96	3.3621	1.4854	-1.1785	Down	9.47e-14	2.23e-12	gi|195469976|ref|XP_002099911.1|	173	3e-41	GE16755 [Drosophila yakuba] >gi|194187435|gb|EDX01019.1| GE16755 [Drosophila yakuba]	sp|Q92954|PRG4_HUMAN	127	3e-28	Proteoglycan 4 OS=Homo sapiens GN=PRG4 PE=1 SV=2	SPAC140.02	54.7	6e-07	COG0724	RNA-binding proteins (RRM domain)	--	--	--	--	--	-	-	-
Unigene0024501	3550	405	138	2.5797	1.2823	-1.0085	Down	1.05e-13	2.45e-12	gi|332019339|gb|EGI59845.1|	189	7e-46	PHD finger protein 10 [Acromyrmex echinatior]	sp|Q9VWF2|SAYP_DROME	152	2e-35	Supporter of activation of yellow protein OS=Drosophila melanogaster GN=e(y)3 PE=2 SV=3	--	--	--	--	--	--	--	--	--	--	-	-	-
Unigene0020224	351	20	73	1.2884	6.8606	2.4128	Up	1.17e-13	2.75e-12	--	--	--	--	--	--	--	--	--	--	--	--	--	--	--	--	--	--	-	-	-
Unigene0019036	695	22	76	0.7158	3.6073	2.3333	Up	1.19e-13	2.79e-12	--	--	--	--	--	--	--	--	--	--	--	--	--	--	--	--	--	--	-	-	-
Unigene0026404	257	22	76	1.9356	9.755	2.3334	Up	1.19e-13	2.79e-12	--	--	--	--	--	--	--	--	--	--	--	--	--	--	--	--	--	--	-	-	-
Unigene0028712	2416	228	57	2.1339	0.7783	-1.4551	Down	1.28e-13	2.98e-12	gi|7243250|dbj|BAA92690.1|	310	3e-82	pol polyprotein [Bombyx mori]	sp|P10394|POL4_DROME	93.6	6e-18	Retrovirus-related Pol polyprotein from transposon 412 OS=Drosophila melanogaster GN=POL PE=4 SV=1	YIL082w-a_2	68.2	6e-11	COG2801	Transposase and inactivated derivatives	--	--	--	--	--	-	-	-
Unigene0032610	871	55	119	1.4278	4.5069	1.6583	Up	1.68e-13	3.88e-12	--	--	--	--	--	--	--	--	--	--	--	--	--	--	--	--	--	--	-	-	-
Unigene0017455	986	36	95	0.8256	3.1783	1.9447	Up	1.72e-13	3.97e-12	gi|268370291|ref|NP_001161204.1|	175	3e-42	angiotensin-converting enzyme precursor [Gallus gallus]	sp|Q10751|ACE_CHICK	175	5e-43	Angiotensin-converting enzyme (Fragment) OS=Gallus gallus GN=ACE PE=2 SV=1	--	--	--	--	--	K01283	1e-42	175	gga:419953	peptidyl-dipeptidase A [EC:3.4.15.1]	GO:0014909//smooth muscle cell migration;GO:0015909//long-chain fatty acid transport;GO:0006518//peptide metabolic process;GO:0010720//positive regulation of cell development;GO:0048513//organ development;GO:0002444;GO:0006915//apoptotic process;GO:0009056//catabolic process;GO:0007600//sensory perception;GO:0009991//response to extracellular stimulus;GO:0007631//feeding behavior;GO:0031349//posi…	GO:0001664//G-protein coupled receptor binding;GO:0046914//transition metal ion binding;GO:0008238//exopeptidase activity;GO:0008092//cytoskeletal protein binding;GO:0043168	GO:0016020//membrane;GO:0043231//intracellular membrane-bounded organelle;GO:0005626//insoluble fraction;GO:0009986//cell surface;GO:0044421//extracellular region part
Unigene0032941	1035	34	92	0.7428	2.9322	1.9809	Up	2.1e-13	4.82e-12	--	--	--	--	--	--	--	--	--	--	--	--	--	--	--	--	--	--	-	-	-
Unigene0017925	1067	58	122	1.2291	3.7718	1.6177	Up	2.3e-13	5.26e-12	--	--	--	--	--	--	--	--	--	--	--	--	--	--	--	--	--	--	-	-	-
Unigene0025268	1117	41	101	0.83	2.9828	1.8455	Up	2.32e-13	5.31e-12	--	--	--	--	--	--	--	--	--	--	--	--	--	--	--	--	--	--	-	-	-
Unigene0007135	201	3	41	0.3375	6.7288	4.3174	Up	2.42e-13	5.51e-12	gi|158294974|ref|XP_001688750.1|	52	8e-06	AGAP005905-PA [Anopheles gambiae str. PEST] >gi|157015815|gb|EDO63756.1| AGAP005905-PA [Anopheles gambiae str. PEST]	--	--	--	--	--	--	--	--	--	--	--	--	--	--	-	-	-
Unigene0017793	1311	38	97	0.6554	2.4407	1.8968	Up	2.48e-13	5.66e-12	gi|77021976|gb|ABA60842.1|	56.6	3e-06	Iris [Drosophila simulans]	--	--	--	--	--	--	--	--	--	--	--	--	--	--	-	-	-
Unigene0020602	941	362	119	8.6987	4.1716	-1.0602	Down	2.51e-13	5.7e-12	gi|307199720|gb|EFN80199.1|	387	1e-106	Zinc finger protein 609 [Harpegnathos saltator]	sp|Q56A10|ZN608_MOUSE	219	2e-56	Zinc finger protein 608 OS=Mus musculus GN=Znf608 PE=2 SV=1	SPAC16.05c	53.9	4e-07	COG5189	Putative transcriptional repressor regulating G2/M transition	--	--	--	--	--	-	-	-
Unigene0017670	708	32	89	1.022	4.1467	2.0206	Up	2.51e-13	5.71e-12	--	--	--	--	--	--	--	--	--	--	--	--	--	--	--	--	--	--	-	-	-
Unigene0019980	652	54	117	1.8728	5.9195	1.6603	Up	2.55e-13	5.79e-12	--	--	--	--	--	--	--	--	--	--	--	--	--	--	--	--	--	--	-	-	-
Unigene0013640	638	11	57	0.3899	2.9472	2.9182	Up	2.91e-13	6.59e-12	--	--	--	--	--	--	--	--	--	--	--	--	--	--	--	--	--	--	-	-	-
Unigene0013263	388	4	43	0.2331	3.6558	3.9712	Up	3.29e-13	7.43e-12	--	--	--	--	--	--	--	--	--	--	--	--	--	--	--	--	--	--	-	-	-
Unigene0013500	576	4	43	0.157	2.4626	3.9713	Up	3.29e-13	7.43e-12	gi|357626021|gb|EHJ76266.1|	169	5e-41	pattern recognition serine proteinase precursor [Danaus plexippus]	sp|Q6X0I2|VGR_SOLIN	100	6e-21	Vitellogenin receptor OS=Solenopsis invicta GN=VgR PE=2 SV=1	--	--	--	--	--	--	--	--	--	--	-	-	-
Unigene0021454	1206	40	99	0.75	2.7079	1.8522	Up	3.48e-13	7.84e-12	--	--	--	--	--	--	--	--	--	--	--	--	--	--	--	--	--	--	-	-	-
Unigene0022778	336	69	134	4.6435	13.1557	1.5024	Up	3.55e-13	7.99e-12	gi|157704369|gb|ABV68873.1|	91.7	9e-18	cecropin D [Trichoplusia ni]	sp|O76146|CECD_BOMMO	82.4	8e-16	Cecropin-D OS=Bombyx mori GN=CECD PE=2 SV=1	--	--	--	--	--	--	--	--	--	--	-	-	-
Unigene0032409	1578	120	189	1.7195	3.951	1.2002	Up	4.18e-13	9.33e-12	--	--	--	--	--	--	--	--	--	--	--	--	--	--	--	--	--	--	-	-	-
Unigene0007895	447	89	156	4.5021	11.5124	1.3545	Up	4.25e-13	9.47e-12	--	--	--	--	--	--	--	--	--	--	--	--	--	--	--	--	--	--	-	-	-
Unigene0014685	364	6	47	0.3727	4.2594	3.5146	Up	4.31e-13	9.6e-12	--	--	--	--	--	--	--	--	--	--	--	--	--	--	--	--	--	--	-	-	-
Unigene0019200	631	20	71	0.7167	3.7117	2.3726	Up	4.41e-13	9.79e-12	--	--	--	--	--	--	--	--	--	--	--	--	--	--	--	--	--	--	-	-	-
Unigene0028490	2730	326	103	2.7002	1.2446	-1.1174	Down	4.43e-13	9.81e-12	gi|170048280|ref|XP_001851807.1|	619	1e-175	ATP-binding cassette sub-family A member 7 [Culex quinquefasciatus] >gi|167870395|gb|EDS33778.1| ATP-binding cassette sub-family A member 7 [Culex quinquefasciatus]	sp|Q8R420|ABCA3_MOUSE	442	6e-123	ATP-binding cassette sub-family A member 3 OS=Mus musculus GN=Abca3 PE=2 SV=3	MTH1487	148	6e-35	COG1131	ABC-type multidrug transport system, ATPase component	K05643	3e-173	610	aag:AaeL_AAEL008384	ATP-binding cassette, subfamily A (ABC1), member 3	-	-	-
Unigene0028690	3213	35	92	0.2463	0.9446	1.9393	Up	4.6e-13	1.02e-11	gi|357612414|gb|EHJ67983.1|	424	1e-116	Rab-protein 14 [Danaus plexippus]	sp|Q5R8Z8|RAB14_PONAB	376	7e-103	Ras-related protein Rab-14 OS=Pongo abelii GN=RAB14 PE=2 SV=3	YER031c	192	3e-48	COG1100	GTPase SAR1 and related small G proteins	K07881	7e-108	394	nvi:100119081	Ras-related protein Rab-14	-	-	-
Unigene0032920	921	101	168	2.4797	6.0173	1.279	Up	6.47e-13	1.42e-11	--	--	--	--	--	--	--	--	--	--	--	--	--	--	--	--	--	--	-	-	-
Unigene0033676	377	53	114	3.1788	9.975	1.6498	Up	6.56e-13	1.44e-11	--	--	--	--	--	--	--	--	--	--	--	--	--	--	--	--	--	--	-	-	-
Unigene0028941	1809	268	77	3.3499	1.4041	-1.2545	Down	6.7e-13	1.47e-11	gi|258546320|dbj|BAI39592.1|	751	0	BmYellow-e protein [Bombyx mori]	sp|O02437|YELL_DROSU	178	1e-43	Protein yellow OS=Drosophila subobscura GN=y PE=3 SV=1	DR1790	64.3	7e-10	COG3386	Gluconolactonase	--	--	--	--	--	-	-	-
Unigene0026873	1230	129	197	2.3715	5.2834	1.1557	Up	7.02e-13	1.54e-11	--	--	--	--	--	--	--	--	--	--	--	--	--	--	--	--	--	--	-	-	-
Unigene0028149	3907	59	121	0.3415	1.0216	1.5809	Up	7.08e-13	1.55e-11	gi|194750759|ref|XP_001957697.1|	296	4e-78	GF23899 [Drosophila ananassae] >gi|190624979|gb|EDV40503.1| GF23899 [Drosophila ananassae]	sp|P41073|PEP_DROME	288	2e-76	Zinc finger protein on ecdysone puffs OS=Drosophila melanogaster GN=Pep PE=1 SV=1	--	--	--	--	--	--	--	--	--	--	-	-	-
Unigene0023689	675	91	157	3.0484	7.6726	1.3317	Up	7.24e-13	1.58e-11	--	--	--	--	--	--	--	--	--	--	--	--	--	--	--	--	--	--	-	-	-
Unigene0026226	2457	22	73	0.2025	0.9801	2.275	Up	8.33e-13	1.81e-11	gi|114052671|ref|NP_001040542.1|	1164	0	mitochondrial phosphoenolpyruvate carboxykinase isoform 1 [Bombyx mori] >gi|95103054|gb|ABF51468.1| mitochondrial phosphoenolpyruvate carboxykinase isoform 1 [Bombyx mori]	sp|P20007|PCKG_DROME	867	0	Phosphoenolpyruvate carboxykinase [GTP] OS=Drosophila melanogaster GN=Pepck PE=2 SV=2	TP0122	596	5e-170	COG1274	Phosphoenolpyruvate carboxykinase (GTP)	K01596	0	896	tca:661705	phosphoenolpyruvate carboxykinase (GTP) [EC:4.1.1.32]	GO:0006006//glucose metabolic process;GO:0006796//phosphate-containing compound metabolic process	GO:0004611//phosphoenolpyruvate carboxykinase activity;GO:0032561//guanyl ribonucleotide binding;GO:0016772//transferase activity, transferring phosphorus-containing groups	GO:0044424//intracellular part
Unigene0015790	1540	36	92	0.5286	1.9707	1.8985	Up	9.86e-13	2.13e-11	gi|56718390|gb|AAW24481.1|	466	1e-129	prophenol oxidase activating enzyme 3 [Spodoptera litura]	sp|P13582|EAST_DROME	214	2e-54	Serine protease easter OS=Drosophila melanogaster GN=ea PE=1 SV=3	VC1200	107	6e-23	COG5640	Secreted trypsin-like serine protease	--	--	--	--	--	-	-	-
Unigene0021039	2228	78	142	0.7916	2.1024	1.4092	Up	1.01e-12	2.18e-11	--	--	--	--	--	--	--	--	--	--	--	--	--	--	--	--	--	--	-	-	-
Unigene0022936	403	12	57	0.6733	4.6657	2.7928	Up	1.02e-12	2.2e-11	--	--	--	--	--	--	--	--	--	--	--	--	--	--	--	--	--	--	-	-	-
Unigene0019162	717	71	134	2.2391	6.165	1.4612	Up	1.08e-12	2.33e-11	--	--	--	--	--	--	--	--	--	--	--	--	--	--	--	--	--	--	-	-	-
Unigene0015937	822	80	144	2.2007	5.7788	1.3928	Up	1.12e-12	2.41e-11	--	--	--	--	--	--	--	--	--	--	--	--	--	--	--	--	--	--	-	-	-
Unigene0014329	501	14	60	0.6319	3.9506	2.6443	Up	1.3e-12	2.78e-11	--	--	--	--	--	--	--	--	--	--	--	--	--	--	--	--	--	--	-	-	-
Unigene0028706	1497	123	189	1.8579	4.1648	1.1646	Up	1.49e-12	3.17e-11	--	--	--	--	--	--	--	--	--	--	--	--	--	--	--	--	--	--	-	-	-
Unigene0008234	589	117	17	4.4916	0.9521	-2.238	Down	1.63e-12	3.48e-11	gi|327420488|gb|AEA76320.1|	104	2e-21	HMG176 isoform F [Mamestra configurata]	sp|D8KY57|SSP_BOMIG	52.4	2e-06	Probable salivary secreted peptide OS=Bombus ignitus PE=2 SV=1	--	--	--	--	--	K13169	8e-06	51.6	hsa:8227	splicing factor, arginine/serine-rich 17	-	-	-
Unigene0023824	567	43	100	1.7148	5.8179	1.7625	Up	1.67e-12	3.56e-11	--	--	--	--	--	--	--	--	--	--	--	--	--	--	--	--	--	--	-	-	-
Unigene0026542	1145	30	83	0.5924	2.3912	2.0131	Up	1.81e-12	3.85e-11	--	--	--	--	--	--	--	--	--	--	--	--	--	--	--	--	--	--	-	-	-
Unigene0013802	568	2	36	0.0796	2.0908	4.7151	Up	1.89e-12	4.01e-11	--	--	--	--	--	--	--	--	--	--	--	--	--	--	--	--	--	--	-	-	-
Unigene0015501	439	66	127	3.3995	9.5431	1.4891	Up	2.04e-12	4.32e-11	--	--	--	--	--	--	--	--	--	--	--	--	--	--	--	--	--	--	-	-	-
Unigene0021303	1388	45	102	0.7331	2.4242	1.7254	Up	2.18e-12	4.6e-11	--	--	--	--	--	--	--	--	--	--	--	--	--	--	--	--	--	--	-	-	-
Unigene0013349	456	1	33	0.0496	2.3873	5.5889	Up	2.2e-12	4.64e-11	--	--	--	--	--	--	--	--	--	--	--	--	--	--	--	--	--	--	-	-	-
Unigene0022569	290	147	28	11.4618	3.185	-1.8475	Down	2.22e-12	4.69e-11	gi|357626134|gb|EHJ76332.1|	78.6	8e-14	putative RW1 protein [Danaus plexippus]	--	--	--	--	--	--	--	--	--	--	--	--	--	--	-	-	-
Unigene0008124	217	63	2	6.5647	0.304	-4.4326	Down	2.29e-12	4.82e-11	--	--	--	--	--	--	--	--	--	--	--	--	--	--	--	--	--	--	-	-	-
Unigene0017786	2006	132	197	1.4879	3.2395	1.1225	Up	2.36e-12	4.97e-11	--	--	--	--	--	--	--	--	--	--	--	--	--	--	--	--	--	--	-	-	-
Unigene0032556	1361	170	37	2.8244	0.8968	-1.6551	Down	2.43e-12	5.1e-11	gi|307207925|gb|EFN85484.1|	157	2e-36	Integral membrane protein DGCR2/IDD [Harpegnathos saltator]	sp|P98153|IDD_HUMAN	72	1e-11	Integral membrane protein DGCR2/IDD OS=Homo sapiens GN=DGCR2 PE=1 SV=1	--	--	--	--	--	--	--	--	--	--	-	-	-
Unigene0014186	768	3	38	0.0883	1.6322	4.2083	Up	2.92e-12	6.09e-11	--	--	--	--	--	--	--	--	--	--	--	--	--	--	--	--	--	--	-	-	-
Unigene0021465	1189	215	56	4.0888	1.5537	-1.396	Down	3.08e-12	6.42e-11	gi|91077854|ref|XP_972003.1|	210	1e-52	PREDICTED: similar to tetratricopeptide repeat protein, tpr [Tribolium castaneum]	sp|Q86TV6|TTC7B_HUMAN	158	7e-38	Tetratricopeptide repeat protein 7B OS=Homo sapiens GN=TTC7B PE=1 SV=3	Rv3876	53.5	7e-07	COG0455	ATPases involved in chromosome partitioning	--	--	--	--	--	-	-	-
Unigene0017134	833	10	52	0.2714	2.0592	2.9236	Up	3.09e-12	6.43e-11	--	--	--	--	--	--	--	--	--	--	--	--	--	--	--	--	--	--	-	-	-
Unigene0031334	484	118	182	5.5128	12.4044	1.17	Up	3.18e-12	6.6e-11	gi|156552323|ref|XP_001601374.1|	96.7	3e-19	PREDICTED: JNK1/MAPK8-associated membrane protein-like [Nasonia vitripennis]	sp|Q9P055|JKAMP_HUMAN	67	5e-11	JNK1/MAPK8-associated membrane protein OS=Homo sapiens GN=JKAMP PE=2 SV=2	--	--	--	--	--	--	--	--	--	--	-	-	-
Unigene0017738	1655	25	75	0.3416	1.4949	2.1297	Up	3.57e-12	7.4e-11	gi|210076550|gb|ACJ06654.1|	362	2e-98	diuretic hormone receptor [Spodoptera frugiperda]	sp|P35464|DIHR_MANSE	353	2e-96	Diuretic hormone receptor OS=Manduca sexta PE=2 SV=1	--	--	--	--	--	K04578	1e-50	202	tca:659812	corticotropin releasing hormone receptor 1	GO:0007166//cell surface receptor signaling pathway	GO:0008528//G-protein coupled peptide receptor activity;GO:0005179//hormone activity	GO:0031224//intrinsic to membrane
Unigene0013784	438	0	29	0	2.1841	11.0928	Up	3.79e-12	7.84e-11	--	--	--	--	--	--	--	--	--	--	--	--	--	--	--	--	--	--	-	-	-
Unigene0020064	1077	89	151	1.8686	4.625	1.3075	Up	4.03e-12	8.3e-11	--	--	--	--	--	--	--	--	--	--	--	--	--	--	--	--	--	--	-	-	-
Unigene0009124	2932	35	88	0.2699	0.9901	1.8751	Up	4.67e-12	9.57e-11	gi|357620931|gb|EHJ72943.1|	580	1e-163	actin-related protein ARP2/3 complex subunit ARPC2 [Danaus plexippus]	sp|Q9VIM5|ARPC2_DROME	483	3e-135	Probable actin-related protein 2/3 complex subunit 2 OS=Drosophila melanogaster GN=Arc-p34 PE=2 SV=2	--	--	--	--	--	K05758	3e-137	491	dmo:Dmoj_GI22182	actin related protein 2/3 complex, subunit 2	-	-	-
Unigene0007579	1936	227	62	2.6513	1.0564	-1.3275	Down	5.16e-12	1.05e-10	gi|58393741|ref|XP_320278.2|	452	1e-125	AGAP012261-PA [Anopheles gambiae str. PEST] >gi|55234400|gb|EAA00282.3| AGAP012261-PA [Anopheles gambiae str. PEST]	sp|Q9W0P5|GALE_DROME	434	9e-121	Probable UDP-glucose 4-epimerase OS=Drosophila melanogaster GN=Gale PE=2 SV=1	BS_galE	403	5e-112	COG1087	UDP-glucose 4-epimerase	K01784	7e-126	452	aga:AgaP_AGAP012261	UDP-glucose 4-epimerase [EC:5.1.3.2]	-	-	-
Unigene0032542	1411	59	117	0.9455	2.7353	1.5325	Up	5.34e-12	1.09e-10	--	--	--	--	--	--	--	--	--	--	--	--	--	--	--	--	--	--	-	-	-
Unigene0022071	361	67	126	4.1966	11.5136	1.456	Up	5.76e-12	1.17e-10	--	--	--	--	--	--	--	--	--	--	--	--	--	--	--	--	--	--	-	-	-
Unigene0033973	401	16	61	0.9022	5.018	2.4756	Up	5.82e-12	1.18e-10	--	--	--	--	--	--	--	--	--	--	--	--	--	--	--	--	--	--	-	-	-
Unigene0023721	585	76	136	2.9376	7.6689	1.3844	Up	5.9e-12	1.2e-10	--	--	--	--	--	--	--	--	--	--	--	--	--	--	--	--	--	--	-	-	-
Unigene0033009	1075	88	149	1.851	4.5722	1.3046	Up	6.07e-12	1.23e-10	--	--	--	--	--	--	--	--	--	--	--	--	--	--	--	--	--	--	-	-	-
Unigene0023955	676	309	100	10.3359	4.8798	-1.0828	Down	6.25e-12	1.27e-10	gi|193636713|ref|XP_001949730.1|	209	6e-53	PREDICTED: src substrate cortactin-like [Acyrthosiphon pisum]	sp|Q14247|SRC8_HUMAN	206	1e-52	Src substrate cortactin OS=Homo sapiens GN=CTTN PE=1 SV=2	--	--	--	--	--	K06106	2e-53	209	api:100168801	cortactin	-	-	-
Unigene0025623	469	10	51	0.4821	3.5871	2.8954	Up	6.4e-12	1.3e-10	--	--	--	--	--	--	--	--	--	--	--	--	--	--	--	--	--	--	-	-	-
Unigene0028439	1388	163	225	2.6554	5.3474	1.0099	Up	6.57e-12	1.33e-10	--	--	--	--	--	--	--	--	--	--	--	--	--	--	--	--	--	--	-	-	-
Unigene0030407	319	41	95	2.9062	9.8239	1.7572	Up	6.61e-12	1.34e-10	--	--	--	--	--	--	--	--	--	--	--	--	--	--	--	--	--	--	-	-	-
Unigene0027977	1070	113	175	2.388	5.3951	1.1758	Up	6.79e-12	1.37e-10	--	--	--	--	--	--	--	--	--	--	--	--	--	--	--	--	--	--	-	-	-
Unigene0018164	2239	31	82	0.3131	1.2081	1.948	Up	7.26e-12	1.46e-10	gi|357606353|gb|EHJ65034.1|	555	1e-156	1,4-dihydroxy-2-naphthoate octaprenyltransferase [Danaus plexippus]	sp|Q9V3R8|UBIA1_DROME	431	1e-119	UbiA prenyltransferase domain-containing protein 1 homolog OS=Drosophila melanogaster GN=heix PE=2 SV=1	TM1528	117	8e-26	COG1575	1,4-dihydroxy-2-naphthoate octaprenyltransferase	--	--	--	--	--	-	-	-
Unigene0028654	1662	47	102	0.6394	2.0245	1.6628	Up	8.06e-12	1.62e-10	gi|324035678|gb|ADY17534.1|	602	1e-170	UDP-glucosyltransferase [Bombyx mori]	sp|P41713|UDPE_NPVLD	316	3e-85	Ecdysteroid UDP-glucosyltransferase OS=Lymantria dispar multicapsid nuclear polyhedrosis virus GN=EGT PE=3 SV=2	CAC2716	66.6	1e-10	COG1819	Glycosyl transferases, related to UDP-glucuronosyltransferase	--	--	--	--	--	-	-	-
Unigene0013136	485	35	87	1.6318	5.9173	1.8585	Up	8.27e-12	1.65e-10	gi|118788550|ref|XP_555840.2|	67.8	2e-10	AGAP000849-PA [Anopheles gambiae str. PEST] >gi|116126160|gb|EAL39756.2| AGAP000849-PA [Anopheles gambiae str. PEST]	--	--	--	--	--	--	--	--	--	K03957	7e-11	67.8	aga:AgaP_AGAP000849	NADH dehydrogenase (ubiquinone) 1 beta subcomplex 1 [EC:1.6.5.3 1.6.99.3]	-	-	-
Unigene0022592	588	8	47	0.3076	2.6368	3.0997	Up	8.61e-12	1.72e-10	--	--	--	--	--	--	--	--	--	--	--	--	--	--	--	--	--	--	-	-	-
Unigene0030173	549	12	54	0.4942	3.2447	2.7149	Up	8.62e-12	1.72e-10	--	--	--	--	--	--	--	--	--	--	--	--	--	--	--	--	--	--	-	-	-
Unigene0015413	624	32	83	1.1596	4.3878	1.9199	Up	8.75e-12	1.74e-10	--	--	--	--	--	--	--	--	--	--	--	--	--	--	--	--	--	--	-	-	-
Unigene0024874	3832	53	109	0.3127	0.9383	1.5853	Up	8.78e-12	1.75e-10	gi|193690661|ref|XP_001948312.1|	268	2e-69	PREDICTED: cyclic AMP response element-binding protein A-like [Acyrthosiphon pisum]	sp|P29747|CREBA_DROME	229	1e-58	Cyclic AMP response element-binding protein A OS=Drosophila melanogaster GN=CrebA PE=1 SV=2	--	--	--	--	--	K09048	6e-86	321	tca:655333	cAMP response element-binding protein 3	GO:0009987//cellular process	GO:0005488//binding	-
Unigene0007773	448	49	0	2.4732	0	-11.2722	Down	9.23e-12	1.84e-10	--	--	--	--	--	--	--	--	--	--	--	--	--	--	--	--	--	--	-	-	-
Unigene0016043	287	6	43	0.4727	4.9424	3.3862	Up	9.78e-12	1.94e-10	--	--	--	--	--	--	--	--	--	--	--	--	--	--	--	--	--	--	-	-	-
Unigene0021152	1600	273	84	3.8581	1.7318	-1.1556	Down	1.03e-11	2.04e-10	gi|357629889|gb|EHJ78394.1|	504	1e-141	hypothetical protein KGM_06714 [Danaus plexippus]	sp|A6LHS1|IF2_PARD8	53.1	6e-06	Translation initiation factor IF-2 OS=Parabacteroides distasonis (strain ATCC 8503 / DSM 20701 / NCTC 11152) GN=infB PE=3 SV=1	--	--	--	--	--	--	--	--	--	--	-	-	-
Unigene0025205	804	185	45	5.203	1.8463	-1.4947	Down	1.06e-11	2.09e-10	gi|154344449|ref|XP_001568166.1|	72.8	2e-11	proteophosphoglycan ppg4 [Leishmania braziliensis MHOM/BR/75/M2904] >gi|134065503|emb|CAM43270.1| proteophosphoglycan ppg4 [Leishmania braziliensis MHOM/BR/75/M2904]	sp|Q9UQ35|SRRM2_HUMAN	59.3	3e-08	Serine/arginine repetitive matrix protein 2 OS=Homo sapiens GN=SRRM2 PE=1 SV=2	DRA0212	53.9	3e-07	COG2377	Predicted molecular chaperone distantly related to HSP70-fold metalloproteases	K13172	5e-09	63.2	mdo:100018249	serine/arginine repetitive matrix protein 2	-	-	GO:0044424//intracellular part
Unigene0027721	1069	118	179	2.496	5.5236	1.146	Up	1.07e-11	2.11e-10	--	--	--	--	--	--	--	--	--	--	--	--	--	--	--	--	--	--	-	-	-
Unigene0026380	335	22	69	1.485	6.7944	2.1939	Up	1.07e-11	2.11e-10	--	--	--	--	--	--	--	--	--	--	--	--	--	--	--	--	--	--	-	-	-
Unigene0027348	677	240	69	8.016	3.3621	-1.2535	Down	1.1e-11	2.17e-10	--	--	--	--	--	--	--	--	--	--	--	--	--	--	--	--	--	--	-	-	-
Unigene0022016	408	126	187	6.983	15.1193	1.1145	Up	1.11e-11	2.19e-10	gi|61661433|gb|AAX51304.1|	119	4e-26	cecropin [Helicoverpa armigera]	sp|P50722|CE3F_HYPCU	110	4e-24	Hyphancin-3F OS=Hyphantria cunea PE=3 SV=1	--	--	--	--	--	--	--	--	--	--	GO:0006952//defense response	-	-
Unigene0035561	943	319	106	7.6492	3.708	-1.0447	Down	1.15e-11	2.27e-10	gi|156102400|ref|XP_001616893.1|	55.5	4e-06	circumsporozoite protein [Plasmodium vivax SaI-1]	--	--	--	--	--	--	--	--	--	--	--	--	--	--	-	-	-
Unigene0029005	1041	63	120	1.3684	3.8026	1.4745	Up	1.17e-11	2.3e-10	--	--	--	--	--	--	--	--	--	--	--	--	--	--	--	--	--	--	-	-	-
Unigene0027998	866	82	141	2.1411	5.3709	1.3268	Up	1.2e-11	2.35e-10	--	--	--	--	--	--	--	--	--	--	--	--	--	--	--	--	--	--	-	-	-
Unigene0017880	1457	196	50	3.0418	1.132	-1.4261	Down	1.36e-11	2.65e-10	gi|194746618|ref|XP_001955774.1|	117	2e-24	GF16070 [Drosophila ananassae] >gi|190628811|gb|EDV44335.1| GF16070 [Drosophila ananassae]	sp|P49750|YLPM1_HUMAN	72.4	8e-12	YLP motif-containing protein 1 OS=Homo sapiens GN=YLPM1 PE=1 SV=3	--	--	--	--	--	K05702	1e-26	122	api:100169483	afadin	GO:0007165//signal transduction;GO:0007275//multicellular organismal development;GO:0009653//anatomical structure morphogenesis	-	-
Unigene0017899	1033	35	86	0.7661	2.7463	1.8419	Up	1.46e-11	2.84e-10	--	--	--	--	--	--	--	--	--	--	--	--	--	--	--	--	--	--	-	-	-
Unigene0030390	352	111	171	7.1304	16.0252	1.1683	Up	1.5e-11	2.92e-10	gi|320524119|gb|ADW40538.1|	85.1	9e-16	neuropeptide-like precursor 4D [Bombyx mori]	sp|P80684|CUC1B_TENMO	56.6	5e-08	Pupal cuticle protein C1B OS=Tenebrio molitor PE=1 SV=1	--	--	--	--	--	--	--	--	--	--	-	-	-
Unigene0017574	3274	286	91	1.9752	0.9169	-1.1072	Down	1.69e-11	3.27e-10	gi|357621156|gb|EHJ73088.1|	427	1e-117	muscle-specific protein 300 [Danaus plexippus]	sp|Q9I7U4|TITIN_DROME	115	2e-24	Titin OS=Drosophila melanogaster GN=sls PE=1 SV=3	SA1562	72.8	4e-12	COG1674	DNA segregation ATPase FtsK/SpoIIIE and related proteins	K00907	4e-32	142	dan:Dana_GF13333	myosin-light-chain kinase [EC:2.7.11.18]	-	GO:0003824//catalytic activity	-
Unigene0019248	303	108	16	8.0596	1.7419	-2.21	Down	1.71e-11	3.3e-10	gi|58391846|ref|XP_318918.2|	63.5	3e-09	AGAP009812-PA [Anopheles gambiae str. PEST] >gi|55236030|gb|EAA14247.2| AGAP009812-PA [Anopheles gambiae str. PEST]	sp|A4TCF8|IF2_MYCGI	51.2	2e-06	Translation initiation factor IF-2 OS=Mycobacterium gilvum (strain PYR-GCK) GN=infB PE=3 SV=1	Cgl1939	48.1	4e-06	COG0532	Translation initiation factor 2 (IF-2; GTPase)	--	--	--	--	--	-	-	-
Unigene0021566	1258	101	160	1.8154	4.1955	1.2086	Up	1.98e-11	3.81e-10	--	--	--	--	--	--	--	--	--	--	--	--	--	--	--	--	--	--	-	-	-
Unigene0019340	2133	279	88	2.9577	1.3609	-1.1199	Down	1.98e-11	3.81e-10	gi|91075938|ref|XP_967637.1|	649	0	PREDICTED: similar to regulator of g protein signaling [Tribolium castaneum]	sp|O46470|RGS7_BOVIN	527	1e-148	Regulator of G-protein signaling 7 OS=Bos taurus GN=RGS7 PE=1 SV=1	--	--	--	--	--	--	--	--	--	--	-	-	-
Unigene0019194	287	86	144	6.7757	16.5512	1.2885	Up	2.14e-11	4.11e-10	--	--	--	--	--	--	--	--	--	--	--	--	--	--	--	--	--	--	-	-	-
Unigene0025200	941	244	72	5.8632	2.524	-1.216	Down	2.24e-11	4.27e-10	gi|195118654|ref|XP_002003851.1|	92.8	1e-27	GI18131 [Drosophila mojavensis] >gi|193914426|gb|EDW13293.1| GI18131 [Drosophila mojavensis]	sp|Q9Z0H0|CDC7_MOUSE	91.7	7e-18	Cell division cycle 7-related protein kinase OS=Mus musculus GN=Cdc7 PE=1 SV=2	Cgl1939	58.2	2e-08	COG0532	Translation initiation factor 2 (IF-2; GTPase)	K02214	5e-28	92.8	dmo:Dmoj_GI18131	cell division control protein 7 [EC:2.7.11.1]	-	GO:0004672//protein kinase activity	-
Unigene0026284	660	28	76	0.9593	3.7986	1.9854	Up	2.37e-11	4.52e-10	--	--	--	--	--	--	--	--	--	--	--	--	--	--	--	--	--	--	-	-	-
Unigene0028982	824	32	81	0.8781	3.2427	1.8847	Up	2.79e-11	5.29e-10	--	--	--	--	--	--	--	--	--	--	--	--	--	--	--	--	--	--	-	-	-
Unigene0020276	557	49	102	1.9892	6.0408	1.6026	Up	2.82e-11	5.36e-10	--	--	--	--	--	--	--	--	--	--	--	--	--	--	--	--	--	--	-	-	-
Unigene0024318	1007	98	156	2.2005	5.1103	1.2156	Up	2.85e-11	5.41e-10	gi|350421642|ref|XP_003492909.1|	186	2e-45	PREDICTED: dolichyl-diphosphooligosaccharide--protein glycosyltransferase subunit DAD1-like [Bombus impatiens]	sp|Q9VLM5|DAD1_DROME	174	9e-43	Dolichyl-diphosphooligosaccharide--protein glycosyltransferase subunit DAD1 OS=Drosophila melanogaster GN=CG13393 PE=3 SV=1	--	--	--	--	--	K12668	3e-46	187	phu:Phum_PHUM477820	oligosaccharyltransferase complex subunit epsilon	-	GO:0004576//oligosaccharyl transferase activity	-
Unigene0024112	788	247	74	7.0877	3.0978	-1.1941	Down	3.22e-11	6.08e-10	gi|112982924|ref|NP_001036923.1|	408	1e-112	atypical protein kinase C [Bombyx mori] >gi|71979726|dbj|BAE17023.1| atypical protein kinase C [Bombyx mori]	sp|Q5R4K9|KPCI_PONAB	265	2e-70	Protein kinase C iota type OS=Pongo abelii GN=PRKCI PE=2 SV=2	ECU01g1320	56.6	5e-08	COG0515	Serine/threonine protein kinase	K06069	2e-87	323	tca:663080	atypical protein kinase C [EC:2.7.11.13]	-	-	-
Unigene0001112	833	147	31	3.9903	1.2276	-1.7007	Down	3.26e-11	6.15e-10	gi|141795905|gb|AAI34991.1|	103	7e-21	Si:dkey-56d12.4 protein [Danio rerio]	--	--	--	--	--	--	--	--	--	--	--	--	--	--	-	-	-
Unigene0027486	637	209	57	7.4189	2.9518	-1.3296	Down	3.42e-11	6.44e-10	gi|347971740|ref|XP_313623.5|	63.9	5e-09	AGAP004344-PA [Anopheles gambiae str. PEST] >gi|333469007|gb|EAA09106.5| AGAP004344-PA [Anopheles gambiae str. PEST]	sp|Q02308|HLES_DROME	56.2	2e-07	Protein hairless OS=Drosophila melanogaster GN=H PE=1 SV=2	--	--	--	--	--	--	--	--	--	--	-	-	-
Unigene0035621	792	120	178	3.426	7.4139	1.1137	Up	3.55e-11	6.68e-10	--	--	--	--	--	--	--	--	--	--	--	--	--	--	--	--	--	--	-	-	-
Unigene0030429	525	28	75	1.206	4.7125	1.9663	Up	4.29e-11	8.03e-10	--	--	--	--	--	--	--	--	--	--	--	--	--	--	--	--	--	--	-	-	-
Unigene0015538	1640	7	43	0.0965	0.8649	3.1639	Up	4.3e-11	8.04e-10	gi|357605278|gb|EHJ64537.1|	68.2	1e-09	prip interacting protein, pimt [Danaus plexippus]	--	--	--	--	--	--	--	--	--	--	--	--	--	--	-	-	-
Unigene0016667	618	7	43	0.2561	2.2952	3.1638	Up	4.3e-11	8.03e-10	--	--	--	--	--	--	--	--	--	--	--	--	--	--	--	--	--	--	-	-	-
Unigene0003770	237	57	2	5.4383	0.2784	-4.2879	Down	4.36e-11	8.14e-10	gi|348539618|ref|XP_003457286.1|	94.4	1e-18	PREDICTED: GA-binding protein subunit beta-2-like [Oreochromis niloticus]	sp|P81069|GABP2_MOUSE	93.6	4e-19	GA-binding protein subunit beta-2 OS=Mus musculus GN=Gabpb2 PE=2 SV=2	--	--	--	--	--	K09454	9e-20	96.7	nvi:100121072	GA-binding protein transcription factor, beta	-	-	-
Unigene0032489	1860	217	61	2.638	1.0818	-1.286	Down	4.57e-11	8.51e-10	gi|350427039|ref|XP_003494632.1|	525	1e-147	PREDICTED: negative elongation factor A-like isoform 1 [Bombus impatiens]	sp|Q86NP2|NELFA_DROME	376	3e-103	Negative elongation factor A OS=Drosophila melanogaster GN=Nelf-A PE=1 SV=2	DR0479	52	4e-06	COG0744	Membrane carboxypeptidase (penicillin-binding protein)	K15179	1e-153	545	tca:659266	negative elongation factor A	-	-	-
Unigene0032279	1753	140	197	1.8058	3.7071	1.0377	Up	4.97e-11	9.23e-10	--	--	--	--	--	--	--	--	--	--	--	--	--	--	--	--	--	--	-	-	-
Unigene0030080	2100	175	43	1.8843	0.6755	-1.48	Down	5.27e-11	9.77e-10	gi|194295558|gb|ACF40807.1|	1083	0	alkaline phosphatase 2 [Helicoverpa armigera]	sp|P29523|PPB_BOMMO	679	0	Membrane-bound alkaline phosphatase OS=Bombyx mori GN=Alp-m PE=1 SV=3	XF0657	308	2e-83	COG1785	Alkaline phosphatase	K01077	7e-138	493	aga:AgaP_AGAP007300	alkaline phosphatase [EC:3.1.3.1]	-	-	-
Unigene0027631	776	66	120	1.9232	5.1012	1.4073	Up	5.88e-11	1.08e-09	--	--	--	--	--	--	--	--	--	--	--	--	--	--	--	--	--	--	-	-	-
Unigene0032297	1276	148	204	2.6227	5.2739	1.0078	Up	6.69e-11	1.23e-09	--	--	--	--	--	--	--	--	--	--	--	--	--	--	--	--	--	--	-	-	-
Unigene0033277	236	143	199	13.7012	27.8157	1.0216	Up	7.02e-11	1.28e-09	gi|146345325|gb|ABQ23674.1|	112	4e-24	very high density lipoprotein [Helicoverpa zea]	sp|Q27309|VIT_BOMMO	60.5	3e-09	Vitellogenin OS=Bombyx mori GN=VG PE=1 SV=1	--	--	--	--	--	--	--	--	--	--	-	-	-
Unigene0022579	377	39	88	2.3391	7.7	1.7189	Up	7.81e-11	1.42e-09	--	--	--	--	--	--	--	--	--	--	--	--	--	--	--	--	--	--	-	-	-
Unigene0028937	667	18	60	0.6102	2.9674	2.2818	Up	8.31e-11	1.51e-09	--	--	--	--	--	--	--	--	--	--	--	--	--	--	--	--	--	--	-	-	-
Unigene0033007	1465	88	143	1.3582	3.2199	1.2453	Up	8.32e-11	1.51e-09	--	--	--	--	--	--	--	--	--	--	--	--	--	--	--	--	--	--	-	-	-
Unigene0021509	1166	51	102	0.989	2.8857	1.5449	Up	9.36e-11	1.69e-09	gi|357602266|gb|EHJ63328.1|	546	1e-153	sodium-dependent phosphate transporter [Danaus plexippus]	sp|Q8BN82|S17A5_MOUSE	269	3e-71	Sialin OS=Mus musculus GN=Slc17a5 PE=2 SV=2	BMEI0104	84	5e-16	COG0477	Permeases of the major facilitator superfamily	K08193	2e-104	380	aag:AaeL_AAEL001656	MFS transporter, ACS family, solute carrier family 17 (sodium-dependent inorganic phosphate cotransporter), other	-	-	-
Unigene0032898	1103	58	110	1.189	3.2898	1.4683	Up	9.55e-11	1.73e-09	gi|357604809|gb|EHJ64336.1|	179	2e-43	sugar transporter [Danaus plexippus]	sp|B3NSE1|TRET1_DROER	58.5	8e-08	Facilitated trehalose transporter Tret1 OS=Drosophila erecta GN=Tret1 PE=3 SV=1	BS_araE	51.6	2e-06	COG0477	Permeases of the major facilitator superfamily	--	--	--	--	--	-	-	-
Unigene0015757	573	21	64	0.8287	3.6845	2.1525	Up	1.02e-10	1.83e-09	gi|242351233|gb|ACS92763.1|	120	3e-26	serine proteinase-like protein 1b [Manduca sexta]	--	--	--	--	--	--	--	--	--	--	--	--	--	--	-	-	-
Unigene0011439	917	24	68	0.5918	2.4462	2.0474	Up	1.12e-10	2.02e-09	gi|2970687|gb|AAC06038.1|	440	1e-122	beta-glucosidase precursor [Spodoptera frugiperda]	sp|P09848|LPH_HUMAN	203	1e-51	Lactase-phlorizin hydrolase OS=Homo sapiens GN=LCT PE=1 SV=3	AGl770	112	9e-25	COG2723	Beta-glucosidase/6-phospho-beta-glucosidase/beta-galactosidase	--	--	--	--	--	-	GO:0003824//catalytic activity	-
Unigene0018428	537	39	87	1.6422	5.3443	1.7024	Up	1.34e-10	2.39e-09	--	--	--	--	--	--	--	--	--	--	--	--	--	--	--	--	--	--	-	-	-
Unigene0012275	207	12	50	1.3108	7.968	2.6038	Up	1.42e-10	2.52e-09	--	--	--	--	--	--	--	--	--	--	--	--	--	--	--	--	--	--	-	-	-
Unigene0020443	1121	138	192	2.7836	5.65	1.0213	Up	1.52e-10	2.69e-09	--	--	--	--	--	--	--	--	--	--	--	--	--	--	--	--	--	--	-	-	-
Unigene0018010	1303	67	119	1.1627	3.0127	1.3736	Up	1.57e-10	2.77e-09	--	--	--	--	--	--	--	--	--	--	--	--	--	--	--	--	--	--	-	-	-
Unigene0035143	774	41	89	1.1978	3.7931	1.663	Up	1.69e-10	2.98e-09	--	--	--	--	--	--	--	--	--	--	--	--	--	--	--	--	--	--	-	-	-
Unigene0025166	1058	82	135	1.7525	4.2092	1.2641	Up	1.7e-10	2.99e-09	--	--	--	--	--	--	--	--	--	--	--	--	--	--	--	--	--	--	-	-	-
Unigene0033001	1725	266	86	3.4868	1.6446	-1.0842	Down	1.76e-10	3.09e-09	gi|24580684|ref|NP_608540.1|	129	5e-28	CG2839 [Drosophila melanogaster] >gi|22945532|gb|AAF51469.2| CG2839 [Drosophila melanogaster]	sp|B2RY56|RBM25_MOUSE	103	4e-21	RNA-binding protein 25 OS=Mus musculus GN=Rbm25 PE=1 SV=1	PA2976	65.1	4e-10	COG1530	Ribonucleases G and E	--	--	--	--	--	-	-	-
Unigene0033526	828	27	71	0.7373	2.8286	1.9398	Up	2.08e-10	3.62e-09	--	--	--	--	--	--	--	--	--	--	--	--	--	--	--	--	--	--	-	-	-
Unigene0029473	1053	34	80	0.7301	2.5062	1.7793	Up	2.08e-10	3.62e-09	--	--	--	--	--	--	--	--	--	--	--	--	--	--	--	--	--	--	-	-	-
Unigene0013904	561	4	35	0.1612	2.058	3.6743	Up	2.1e-10	3.64e-09	--	--	--	--	--	--	--	--	--	--	--	--	--	--	--	--	--	--	-	-	-
Unigene0018577	1160	56	106	1.0916	3.0144	1.4654	Up	2.21e-10	3.84e-09	--	--	--	--	--	--	--	--	--	--	--	--	--	--	--	--	--	--	-	-	-
Unigene0016883	3295	44	92	0.3019	0.921	1.6091	Up	2.31e-10	4e-09	gi|345497787|ref|XP_001600174.2|	496	1e-138	PREDICTED: glucose-6-phosphate 1-epimerase-like [Nasonia vitripennis]	sp|Q03161|YMY9_YEAST	147	5e-34	Glucose-6-phosphate 1-epimerase OS=Saccharomyces cerevisiae (strain ATCC 204508 / S288c) GN=YMR099C PE=1 SV=1	YMR099c	147	1e-34	COG0676	Uncharacterized enzymes related to aldose 1-epimerase	K01792	3e-143	511	phu:Phum_PHUM380460	glucose-6-phosphate 1-epimerase [EC:5.1.3.15]	-	-	-
Unigene0017590	1958	111	164	1.2819	2.763	1.108	Up	2.46e-10	4.24e-09	gi|357612611|gb|EHJ68084.1|	496	1e-138	N-myc downstream regulated [Danaus plexippus]	sp|Q6JE36|NDRG1_RAT	130	4e-29	Protein NDRG1 OS=Rattus norvegicus GN=Ndrg1 PE=1 SV=1	--	--	--	--	--	--	--	--	--	--	-	-	-
Unigene0025732	800	25	68	0.7066	2.8039	1.9885	Up	2.54e-10	4.38e-09	--	--	--	--	--	--	--	--	--	--	--	--	--	--	--	--	--	--	-	-	-
Unigene0022786	465	160	39	7.7804	2.7667	-1.4917	Down	2.83e-10	4.87e-09	--	--	--	--	--	--	--	--	--	--	--	--	--	--	--	--	--	--	-	-	-
Unigene0026256	640	37	83	1.3072	4.2781	1.7105	Up	3.1e-10	5.32e-09	--	--	--	--	--	--	--	--	--	--	--	--	--	--	--	--	--	--	-	-	-
Unigene0023340	2669	33	78	0.2796	0.964	1.7857	Up	3.15e-10	5.4e-09	gi|66505264|ref|XP_624081.1|	106	6e-21	PREDICTED: methylosome subunit pICln-like [Apis mellifera]	sp|P54105|ICLN_HUMAN	104	3e-21	Methylosome subunit pICln OS=Homo sapiens GN=CLNS1A PE=1 SV=1	XF1267	55.1	6e-07	COG5297	Cellobiohydrolase A (1,4-beta-cellobiosidase A)	K05019	2e-21	106	ame:551690	chloride channel, nucleotide-sensitive, 1A	-	-	-
Unigene0031319	473	96	148	4.5893	10.3217	1.1693	Up	3.34e-10	5.71e-09	gi|17945016|gb|AAL48570.1|	65.5	8e-10	RE04191p [Drosophila melanogaster] >gi|350540682|gb|AEQ28959.1| FI15401p1 [Drosophila melanogaster]	sp|Q50360|HMW3_MYCPN	57	5e-08	Cytadherence high molecular weight protein 3 OS=Mycoplasma pneumoniae (strain ATCC 29342 / M129) GN=hmw3 PE=1 SV=1	--	--	--	--	--	--	--	--	--	--	-	-	-
Unigene0007676	1034	57	3	1.2465	0.0957	-3.7032	Down	3.7e-10	6.31e-09	gi|328551691|gb|AEB26287.1|	472	1e-131	pancreatic lipase-like protein [Epiphyas postvittana]	sp|Q64425|LIPP_MYOCO	144	1e-33	Pancreatic triacylglycerol lipase (Fragment) OS=Myocastor coypus GN=PNLIP PE=2 SV=1	--	--	--	--	--	--	--	--	--	--	-	-	-
Unigene0014617	443	3	32	0.1531	2.3828	3.9601	Up	4.04e-10	6.88e-09	--	--	--	--	--	--	--	--	--	--	--	--	--	--	--	--	--	--	-	-	-
Unigene0022740	700	31	75	1.0014	3.5344	1.8194	Up	4.1e-10	6.97e-09	--	--	--	--	--	--	--	--	--	--	--	--	--	--	--	--	--	--	-	-	-
Unigene0022932	418	15	53	0.8114	4.1826	2.3659	Up	4.39e-10	7.45e-09	--	--	--	--	--	--	--	--	--	--	--	--	--	--	--	--	--	--	-	-	-
Unigene0030079	356	28	71	1.7785	6.579	1.8872	Up	4.45e-10	7.56e-09	gi|195027870|ref|XP_001986805.1|	57.4	2e-07	GH21572 [Drosophila grimshawi] >gi|193902805|gb|EDW01672.1| GH21572 [Drosophila grimshawi]	sp|O02388|CU22_BOMMO	53.5	4e-07	Larval cuticle protein LCP-22 OS=Bombyx mori GN=LCP22 PE=2 SV=1	--	--	--	--	--	--	--	--	--	--	-	-	-
Unigene0007537	666	71	121	2.4106	5.9932	1.3139	Up	4.58e-10	7.76e-09	gi|47606858|gb|AAT36350.1|	318	1e-85	cytochrome P450 [Helicoverpa armigera] >gi|91795211|gb|ABE60887.1| cytochrome p450 6B7 [Helicoverpa armigera] >gi|292384630|gb|ABF50223.2| cytochrome P450 [Helicoverpa armigera] >gi|296881966|gb|ADH82408.1| cytochrome P450 [Helicoverpa armigera]	sp|O61387|CP6B7_HELAM	310	4e-84	Cytochrome P450 6B7 OS=Helicoverpa armigera GN=CYP6B7 PE=2 SV=1	--	--	--	--	--	--	--	--	--	--	-	-	-
Unigene0030324	638	25	67	0.886	3.4642	1.9671	Up	4.6e-10	7.79e-09	--	--	--	--	--	--	--	--	--	--	--	--	--	--	--	--	--	--	-	-	-
Unigene0029787	565	120	171	4.8025	9.9838	1.0558	Up	5.23e-10	8.84e-09	gi|56462288|gb|AAV91427.1|	87	4e-16	protease inhibitor 5 [Lonomia obliqua]	--	--	--	--	--	--	--	--	--	--	--	--	--	--	-	-	-
Unigene0014235	367	131	28	8.0712	2.5168	-1.6812	Down	5.37e-10	9.07e-09	--	--	--	--	--	--	--	--	--	--	--	--	--	--	--	--	--	--	-	-	-
Unigene0007979	332	18	57	1.2259	5.6635	2.2079	Up	5.69e-10	9.6e-09	--	--	--	--	--	--	--	--	--	--	--	--	--	--	--	--	--	--	-	-	-
Unigene0026789	1618	259	85	3.6196	1.733	-1.0626	Down	5.85e-10	9.85e-09	gi|307194730|gb|EFN76966.1|	537	1e-151	Zinc transporter 2 [Harpegnathos saltator]	sp|Q62941|ZNT2_RAT	374	9e-103	Zinc transporter 2 OS=Rattus norvegicus GN=Slc30a2 PE=2 SV=1	ECU11g1510	166	8e-41	COG1230	Co/Zn/Cd efflux system component	K11718	1e-146	521	ame:412198	UDP-glucose:glycoprotein glucosyltransferase [EC:2.4.1.-]	-	-	-
Unigene0032868	1342	43	89	0.7245	2.1877	1.5944	Up	5.92e-10	9.95e-09	--	--	--	--	--	--	--	--	--	--	--	--	--	--	--	--	--	--	-	-	-
Unigene0018288	600	14	51	0.5276	2.8039	2.4099	Up	6.06e-10	1.02e-08	--	--	--	--	--	--	--	--	--	--	--	--	--	--	--	--	--	--	-	-	-
Unigene0025361	886	57	105	1.4547	3.9094	1.4262	Up	6.15e-10	1.03e-08	--	--	--	--	--	--	--	--	--	--	--	--	--	--	--	--	--	--	-	-	-
Unigene0017369	2300	203	59	1.9957	0.8462	-1.2378	Down	6.34e-10	1.06e-08	gi|350416751|ref|XP_003491085.1|	666	0	PREDICTED: ATPase family AAA domain-containing protein 2-like [Bombus impatiens]	sp|Q6PL18|ATAD2_HUMAN	590	1e-167	ATPase family AAA domain-containing protein 2 OS=Homo sapiens GN=ATAD2 PE=1 SV=1	SPAC31G5.19	410	5e-114	COG0464	ATPases of the AAA+ class	--	--	--	--	--	-	-	-
Unigene0032889	980	50	97	1.1537	3.2651	1.5009	Up	6.37e-10	1.07e-08	--	--	--	--	--	--	--	--	--	--	--	--	--	--	--	--	--	--	-	-	-
Unigene0031171	758	91	141	2.7146	6.1362	1.1766	Up	7.15e-10	1.19e-08	--	--	--	--	--	--	--	--	--	--	--	--	--	--	--	--	--	--	-	-	-
Unigene0008880	828	94	144	2.567	5.737	1.1602	Up	7.39e-10	1.23e-08	--	--	--	--	--	--	--	--	--	--	--	--	--	--	--	--	--	--	-	-	-
Unigene0028411	2080	211	63	2.2938	0.9991	-1.199	Down	7.81e-10	1.3e-08	gi|189239227|ref|XP_973767.2|	552	1e-155	PREDICTED: similar to kakapo [Tribolium castaneum]	--	--	--	--	--	--	--	--	--	--	--	--	--	--	-	-	-
Unigene0017772	1341	104	154	1.7536	3.7883	1.1112	Up	7.84e-10	1.3e-08	gi|291464091|gb|ADE05583.1|	572	1e-161	cytochrome P450 4G49 [Manduca sexta]	sp|Q9VYY4|C4G15_DROME	397	7e-110	Cytochrome P450 4g15 OS=Drosophila melanogaster GN=Cyp4g15 PE=2 SV=1	BH0579	143	6e-34	COG2124	Cytochrome P450	--	--	--	--	--	-	-	-
Unigene0023817	611	36	80	1.3323	4.3191	1.6968	Up	8.08e-10	1.34e-08	--	--	--	--	--	--	--	--	--	--	--	--	--	--	--	--	--	--	-	-	-
Unigene0035603	756	36	80	1.0768	3.4907	1.6968	Up	8.08e-10	1.34e-08	gi|302347126|gb|ADL27731.1|	229	1e-58	gloverin [Spodoptera exigua]	sp|P81048|GLOV_HYACE	156	1e-37	Gloverin OS=Hyalophora cecropia PE=1 SV=2	--	--	--	--	--	--	--	--	--	--	-	-	-
Unigene0014819	446	3	31	0.1521	2.2929	3.9141	Up	9.13e-10	1.51e-08	--	--	--	--	--	--	--	--	--	--	--	--	--	--	--	--	--	--	-	-	-
Unigene0023867	940	33	76	0.7938	2.6671	1.7484	Up	9.53e-10	1.57e-08	--	--	--	--	--	--	--	--	--	--	--	--	--	--	--	--	--	--	-	-	-
Unigene0031904	5667	119	24	0.4748	0.1397	-1.765	Down	9.73e-10	1.6e-08	gi|350427125|ref|XP_003494660.1|	941	0	PREDICTED: protein PIEZO2-like isoform 1 [Bombus impatiens]	sp|Q92508|PIEZ1_HUMAN	626	5e-178	Piezo-type mechanosensitive ion channel component 1 OS=Homo sapiens GN=PIEZO1 PE=1 SV=4	DR0479	53.5	4e-06	COG0744	Membrane carboxypeptidase (penicillin-binding protein)	--	--	--	--	--	-	-	-
Unigene0034301	522	23	63	0.9963	3.9812	1.9986	Up	1.01e-09	1.66e-08	--	--	--	--	--	--	--	--	--	--	--	--	--	--	--	--	--	--	-	-	-
Unigene0014244	469	4	33	0.1929	2.3211	3.5889	Up	1.03e-09	1.68e-08	--	--	--	--	--	--	--	--	--	--	--	--	--	--	--	--	--	--	-	-	-
Unigene0018705	422	90	139	4.8224	10.8655	1.1719	Up	1.07e-09	1.74e-08	--	--	--	--	--	--	--	--	--	--	--	--	--	--	--	--	--	--	-	-	-
Unigene0022864	996	30	72	0.6811	2.3846	1.8078	Up	1.09e-09	1.78e-08	gi|357628537|gb|EHJ77834.1|	358	2e-97	amino acid transporter protein [Danaus plexippus]	sp|Q4KL91|S36A4_XENLA	157	9e-38	Proton-coupled amino acid transporter 4 OS=Xenopus laevis GN=slc36a4 PE=2 SV=1	YKL146w	69.3	1e-11	COG0814	Amino acid permeases	K14209	2e-63	244	cqu:CpipJ_CPIJ011041	solute carrier family 36 (proton-coupled amino acid transporter)	-	-	-
Unigene0029723	539	93	142	3.9015	8.6906	1.1554	Up	1.1e-09	1.79e-08	--	--	--	--	--	--	--	--	--	--	--	--	--	--	--	--	--	--	-	-	-
Unigene0033506	531	39	83	1.6608	5.1562	1.6344	Up	1.13e-09	1.84e-08	--	--	--	--	--	--	--	--	--	--	--	--	--	--	--	--	--	--	-	-	-
Unigene0013800	595	14	50	0.532	2.7721	2.3815	Up	1.18e-09	1.92e-08	gi|116833163|gb|ABK29494.1|	169	7e-41	IMP dehydrogenase/GMP reductase [Helicoverpa armigera]	--	--	--	--	--	--	--	--	--	--	--	--	--	--	-	-	-
Unigene0028008	1055	52	98	1.1145	3.0642	1.4591	Up	1.19e-09	1.93e-08	gi|357621593|gb|EHJ73379.1|	507	1e-142	monocarboxylate transporter [Danaus plexippus]	sp|Q63344|MOT2_RAT	77.8	1e-13	Monocarboxylate transporter 2 OS=Rattus norvegicus GN=Slc16a7 PE=2 SV=1	--	--	--	--	--	--	--	--	--	--	-	-	-
Unigene0024927	1919	205	61	2.4155	1.0486	-1.2039	Down	1.21e-09	1.96e-08	gi|328780295|ref|XP_003249782.1|	90.1	4e-16	PREDICTED: condensin-2 complex subunit D3-like [Apis mellifera]	sp|Q6ZQK0|CNDD3_MOUSE	81.6	2e-14	Condensin-2 complex subunit D3 OS=Mus musculus GN=Ncapd3 PE=1 SV=3	--	--	--	--	--	K11491	1e-19	100	phu:Phum_PHUM022270	condensin-2 complex subunit D3	-	-	-
Unigene0013516	393	9	42	0.5178	3.5254	2.7673	Up	1.23e-09	1.99e-08	--	--	--	--	--	--	--	--	--	--	--	--	--	--	--	--	--	--	-	-	-
Unigene0019496	1015	209	63	4.656	2.0475	-1.1852	Down	1.33e-09	2.14e-08	gi|350422295|ref|XP_003493119.1|	167	1e-39	PREDICTED: UPF0451 protein C17orf61 homolog [Bombus impatiens]	sp|Q2KI29|CQ061_BOVIN	114	1e-24	UPF0451 protein C17orf61 homolog OS=Bos taurus PE=3 SV=1	alr3204	63.2	7e-10	COG2363	Uncharacterized small membrane protein	--	--	--	--	--	-	-	-
Unigene0007818	553	62	5	2.5351	0.2983	-3.0872	Down	1.36e-09	2.19e-08	gi|195041878|ref|XP_001991331.1|	94	3e-18	GH12594 [Drosophila grimshawi] >gi|193901089|gb|EDV99955.1| GH12594 [Drosophila grimshawi]	sp|Q9WU70|STXB5_RAT	56.2	1e-07	Syntaxin-binding protein 5 OS=Rattus norvegicus GN=Stxbp5 PE=1 SV=1	RSc1191	55.5	6e-08	COG2812	DNA polymerase III, gamma/tau subunits	K08518	1e-18	94	dgr:Dgri_GH12594	syntaxin binding protein 5 (tomosyn)	GO:0009987//cellular process	-	-
Unigene0023620	2189	211	64	2.1796	0.9645	-1.1762	Down	1.39e-09	2.23e-08	gi|332019960|gb|EGI60420.1|	214	2e-53	Spectrin beta chain [Acromyrmex echinatior]	sp|Q00963|SPTCB_DROME	184	2e-45	Spectrin beta chain OS=Drosophila melanogaster GN=beta-Spec PE=1 SV=2	--	--	--	--	--	K06115	3e-53	212	ame:411744	spectrin beta	-	-	-
Unigene0028940	784	17	54	0.4903	2.2721	2.2123	Up	1.54e-09	2.48e-08	--	--	--	--	--	--	--	--	--	--	--	--	--	--	--	--	--	--	-	-	-
Unigene0018255	1204	115	23	2.1598	0.6302	-1.777	Down	1.58e-09	2.53e-08	gi|72547036|ref|XP_843163.1|	58.5	4e-11	proteophosphoglycan 5 [Leishmania major strain Friedlin] >gi|323363677|emb|CBZ12682.1| proteophosphoglycan 5 [Leishmania major strain Friedlin]	sp|P97399|DSPP_MOUSE	63.9	2e-09	Dentin sialophosphoprotein OS=Mus musculus GN=Dspp PE=1 SV=2	--	--	--	--	--	--	--	--	--	--	-	-	-
Unigene0025670	701	68	115	2.1934	5.4116	1.3029	Up	1.58e-09	2.53e-08	--	--	--	--	--	--	--	--	--	--	--	--	--	--	--	--	--	--	-	-	-
Unigene0013820	379	2	28	0.1193	2.4371	4.3525	Up	1.6e-09	2.56e-08	--	--	--	--	--	--	--	--	--	--	--	--	--	--	--	--	--	--	-	-	-
Unigene0015643	269	26	66	2.1855	8.0936	1.8888	Up	1.79e-09	2.85e-08	--	--	--	--	--	--	--	--	--	--	--	--	--	--	--	--	--	--	-	-	-
Unigene0014408	502	7	38	0.3153	2.4971	2.9855	Up	1.81e-09	2.89e-08	--	--	--	--	--	--	--	--	--	--	--	--	--	--	--	--	--	--	-	-	-
Unigene0023952	1027	73	120	1.6073	3.8544	1.2619	Up	1.83e-09	2.91e-08	--	--	--	--	--	--	--	--	--	--	--	--	--	--	--	--	--	--	-	-	-
Unigene0015280	235	30	71	2.8866	9.9664	1.7877	Up	1.9e-09	3.03e-08	--	--	--	--	--	--	--	--	--	--	--	--	--	--	--	--	--	--	-	-	-
Unigene0014993	1003	10	43	0.2254	1.4142	2.6494	Up	1.95e-09	3.1e-08	--	--	--	--	--	--	--	--	--	--	--	--	--	--	--	--	--	--	-	-	-
Unigene0021667	1866	216	67	2.6174	1.1844	-1.144	Down	2.02e-09	3.21e-08	gi|307172991|gb|EFN64133.1|	196	3e-48	Protein daughter of sevenless [Camponotus floridanus]	sp|Q9VZZ9|DOS_DROME	148	2e-34	Protein daughter of sevenless OS=Drosophila melanogaster GN=dos PE=1 SV=1	--	--	--	--	--	--	--	--	--	--	-	-	-
Unigene0013557	340	0	22	0	2.1345	11.0597	Up	2.06e-09	3.27e-08	--	--	--	--	--	--	--	--	--	--	--	--	--	--	--	--	--	--	-	-	-
Unigene0013752	386	0	22	0	1.8801	10.8766	Up	2.06e-09	3.27e-08	--	--	--	--	--	--	--	--	--	--	--	--	--	--	--	--	--	--	-	-	-
Unigene0023750	1515	46	90	0.6866	1.9597	1.5131	Up	2.1e-09	3.33e-08	gi|195115734|ref|XP_002002411.1|	206	3e-51	GI17373 [Drosophila mojavensis] >gi|193912986|gb|EDW11853.1| GI17373 [Drosophila mojavensis]	--	--	--	--	--	--	--	--	--	--	--	--	--	--	-	-	-
Unigene0033345	816	82	129	2.2723	5.2149	1.1985	Up	2.19e-09	3.46e-08	--	--	--	--	--	--	--	--	--	--	--	--	--	--	--	--	--	--	-	-	-
Unigene0014873	702	12	46	0.3865	2.1616	2.4836	Up	2.21e-09	3.49e-08	--	--	--	--	--	--	--	--	--	--	--	--	--	--	--	--	--	--	-	-	-
Unigene0021663	1453	116	163	1.8052	3.7006	1.0356	Up	2.39e-09	3.76e-08	--	--	--	--	--	--	--	--	--	--	--	--	--	--	--	--	--	--	-	-	-
Unigene0021486	670	96	143	3.2399	7.0406	1.1197	Up	2.49e-09	3.91e-08	--	--	--	--	--	--	--	--	--	--	--	--	--	--	--	--	--	--	-	-	-
Unigene0017058	4616	178	50	0.8719	0.3573	-1.287	Down	2.51e-09	3.93e-08	gi|328719723|ref|XP_001942943.2|	868	0	PREDICTED: adenylate cyclase type 8-like [Acyrthosiphon pisum]	sp|P40145|ADCY8_HUMAN	617	2e-175	Adenylate cyclase type 8 OS=Homo sapiens GN=ADCY8 PE=1 SV=1	all0661	131	9e-30	COG2114	Adenylate cyclase, family 3 (some proteins contain HAMP domain)	K08048	0	862	api:100161699	adenylate cyclase 8 [EC:4.6.1.1]	-	-	-
Unigene0018197	3270	105	152	0.7261	1.5334	1.0785	Up	2.51e-09	3.94e-08	gi|307181746|gb|EFN69207.1|	587	1e-165	WD and tetratricopeptide repeats protein 1 [Camponotus floridanus]	sp|Q8N5D0|WDTC1_HUMAN	486	4e-136	WD and tetratricopeptide repeats protein 1 OS=Homo sapiens GN=WDTC1 PE=1 SV=2	ECU09g1180	55.1	8e-07	COG0457	FOG: TPR repeat	K11807	1e-165	585	ame:413547	WD and tetratricopeptide repeats protein 1	-	-	-
Unigene0028698	4042	104	151	0.5818	1.2323	1.0828	Up	2.52e-09	3.94e-08	gi|357602558|gb|EHJ63453.1|	570	1e-160	hypothetical protein KGM_01053 [Danaus plexippus]	--	--	--	--	--	--	--	--	--	--	--	--	--	--	-	-	-
Unigene0017895	1144	70	116	1.3836	3.3449	1.2735	Up	2.61e-09	4.07e-08	--	--	--	--	--	--	--	--	--	--	--	--	--	--	--	--	--	--	-	-	-
Unigene0025385	1019	58	103	1.287	3.3344	1.3734	Up	2.65e-09	4.13e-08	--	--	--	--	--	--	--	--	--	--	--	--	--	--	--	--	--	--	-	-	-
Unigene0022489	740	11	44	0.3361	1.9614	2.5449	Up	2.97e-09	4.6e-08	--	--	--	--	--	--	--	--	--	--	--	--	--	--	--	--	--	--	-	-	-
Unigene0024962	1723	184	53	2.4147	1.0147	-1.2508	Down	3.03e-09	4.69e-08	gi|195447718|ref|XP_002071339.1|	134	2e-29	GK25742 [Drosophila willistoni] >gi|194167424|gb|EDW82325.1| GK25742 [Drosophila willistoni]	sp|P32583|SRP40_YEAST	52.8	8e-06	Suppressor protein SRP40 OS=Saccharomyces cerevisiae (strain ATCC 204508 / S288c) GN=SRP40 PE=1 SV=2	--	--	--	--	--	--	--	--	--	--	-	-	-
Unigene0018353	1640	15	50	0.2068	1.0057	2.2819	Up	3.13e-09	4.83e-08	gi|194750969|ref|XP_001957802.1|	387	1e-106	GF23835 [Drosophila ananassae] >gi|190625084|gb|EDV40608.1| GF23835 [Drosophila ananassae]	sp|O15162|PLS1_HUMAN	309	5e-83	Phospholipid scramblase 1 OS=Homo sapiens GN=PLSCR1 PE=1 SV=1	--	--	--	--	--	--	--	--	--	--	-	-	-
Unigene0020710	3861	8	39	0.0469	0.3332	2.8287	Up	3.13e-09	4.83e-08	gi|158285255|ref|XP_308213.3|	144	3e-32	AGAP007657-PA [Anopheles gambiae str. PEST] >gi|157019903|gb|EAA04554.3| AGAP007657-PA [Anopheles gambiae str. PEST]	sp|P49415|SDC_DROME	131	3e-29	Syndecan OS=Drosophila melanogaster GN=Sdc PE=2 SV=2	--	--	--	--	--	K06257	9e-33	144	aga:AgaP_AGAP007657	syndecan	-	-	-
Unigene0031325	1519	145	36	2.1585	0.7818	-1.4652	Down	3.17e-09	4.89e-08	gi|3044185|gb|AAC13303.1|	75.5	7e-12	mature parasite-infected erythrocyte surface antigen [Plasmodium falciparum]	sp|O01761|UNC89_CAEEL	66.2	6e-10	Muscle M-line assembly protein unc-89 OS=Caenorhabditis elegans GN=unc-89 PE=1 SV=3	--	--	--	--	--	--	--	--	--	--	-	-	-
Unigene0022428	1036	128	29	2.7937	0.9234	-1.5971	Down	3.27e-09	5.03e-08	gi|322489409|emb|CBZ24668.1|	60.5	7e-08	promastigote surface antigen protein PSA [Leishmania mexicana MHOM/GT/2001/U1103]	sp|P47179|DAN4_YEAST	54.7	1e-06	Cell wall protein DAN4 OS=Saccharomyces cerevisiae (strain ATCC 204508 / S288c) GN=DAN4 PE=2 SV=1	--	--	--	--	--	--	--	--	--	--	-	-	-
Unigene0018349	640	105	20	3.7097	1.0309	-1.8474	Down	3.3e-09	5.06e-08	gi|285026357|dbj|BAI67897.1|	94	5e-18	liver stage-specific antigen-1 [Plasmodium vivax]	sp|Q6ZPZ3|ZC3H4_MOUSE	62	3e-09	Zinc finger CCCH domain-containing protein 4 OS=Mus musculus GN=Zc3h4 PE=1 SV=2	MA2369	55.8	6e-08	COG2865	Predicted transcriptional regulator containing an HTH domain and an uncharacterized domain shared with the mammalian protein Schlafen	K05185	3e-11	70.1	rno:65191	gamma-aminobutyric acid (GABA) A receptor epsilon	-	-	-
Unigene0023720	767	214	67	6.3089	2.8816	-1.1305	Down	3.38e-09	5.17e-08	gi|307182775|gb|EFN69898.1|	142	2e-32	Ubiquitin carboxyl-terminal hydrolase 10 [Camponotus floridanus]	sp|Q6DIJ4|UBP10_XENTR	105	3e-22	Ubiquitin carboxyl-terminal hydrolase 10 OS=Xenopus tropicalis GN=usp10 PE=2 SV=1	Rv3876	68.9	9e-12	COG0455	ATPases involved in chromosome partitioning	K11841	2e-32	140	cqu:CpipJ_CPIJ005440	ubiquitin carboxyl-terminal hydrolase 10 [EC:3.1.2.15]	-	-	-
Unigene0009049	284	161	43	12.8186	4.9946	-1.3598	Down	3.47e-09	5.31e-08	gi|118787295|ref|XP_315985.3|	54.3	2e-06	AGAP005949-PB [Anopheles gambiae str. PEST] >gi|158295059|ref|XP_001688761.1| AGAP005949-PA [Anopheles gambiae str. PEST] >gi|116126729|gb|EAA44116.3| AGAP005949-PB [Anopheles gambiae str. PEST] >gi|157015855|gb|EDO63767.1| AGAP005949-PA [Anopheles gambiae str. PEST]	--	--	--	--	--	--	--	--	--	K14457	5e-07	54.3	aga:AgaP_AGAP005949	2-acylglycerol O-acyltransferase 2 [EC:2.3.1.22]	-	GO:0016746//transferase activity, transferring acyl groups	-
Unigene0022923	722	115	161	3.6016	7.3559	1.0303	Up	3.49e-09	5.33e-08	--	--	--	--	--	--	--	--	--	--	--	--	--	--	--	--	--	--	-	-	-
Unigene0009494	238	94	140	8.9307	19.4044	1.1195	Up	3.68e-09	5.6e-08	--	--	--	--	--	--	--	--	--	--	--	--	--	--	--	--	--	--	-	-	-
Unigene0013329	267	2	27	0.1694	3.3358	4.2995	Up	3.68e-09	5.61e-08	--	--	--	--	--	--	--	--	--	--	--	--	--	--	--	--	--	--	-	-	-
Unigene0014313	221	88	14	9.0038	2.0897	-2.1072	Down	3.97e-09	6.04e-08	--	--	--	--	--	--	--	--	--	--	--	--	--	--	--	--	--	--	-	-	-
Unigene0032817	695	174	49	5.6611	2.3257	-1.2834	Down	4.11e-09	6.23e-08	gi|307204786|gb|EFN83344.1|	108	2e-22	Blastoderm-specific protein 25D [Harpegnathos saltator]	sp|P11929|BSG2_DROME	84.7	5e-16	Blastoderm-specific protein 25D OS=Drosophila melanogaster GN=Bsg25D PE=1 SV=2	DR2133	68.2	1e-11	COG4372	Uncharacterized protein conserved in bacteria with the myosin-like domain	--	--	--	--	--	-	-	-
Unigene0025098	562	28	67	1.1266	3.9327	1.8035	Up	4.36e-09	6.58e-08	--	--	--	--	--	--	--	--	--	--	--	--	--	--	--	--	--	--	-	-	-
Unigene0013606	328	6	35	0.4136	3.52	3.0893	Up	4.41e-09	6.65e-08	--	--	--	--	--	--	--	--	--	--	--	--	--	--	--	--	--	--	-	-	-
Unigene0024798	1043	160	43	3.4687	1.36	-1.3508	Down	4.64e-09	6.99e-08	gi|305678528|gb|ADM64313.1|	311	3e-83	BMP binding protein [Athalia rosae]	sp|P54356|TSG_DROME	192	4e-48	Protein twisted gastrulation OS=Drosophila melanogaster GN=tsg PE=1 SV=1	--	--	--	--	--	--	--	--	--	--	-	-	-
Unigene0018211	835	29	68	0.7853	2.6864	1.7744	Up	5.04e-09	7.55e-08	--	--	--	--	--	--	--	--	--	--	--	--	--	--	--	--	--	--	-	-	-
Unigene0027431	840	29	68	0.7806	2.6704	1.7744	Up	5.04e-09	7.55e-08	--	--	--	--	--	--	--	--	--	--	--	--	--	--	--	--	--	--	-	-	-
Unigene0011740	608	0	21	0	1.1394	10.1541	Up	5.07e-09	7.59e-08	gi|357618278|gb|EHJ71319.1|	86.7	6e-16	carbonic anhydrase [Danaus plexippus]	sp|Q16790|CAH9_HUMAN	65.5	3e-10	Carbonic anhydrase 9 OS=Homo sapiens GN=CA9 PE=1 SV=2	BH0360	55.5	7e-08	COG3338	Carbonic anhydrase	K01674	3e-15	83.2	cel:R173.1	carbonic anhydrase [EC:4.2.1.1]	-	-	-
Unigene0033292	376	9	40	0.5412	3.5093	2.6969	Up	5.09e-09	7.62e-08	--	--	--	--	--	--	--	--	--	--	--	--	--	--	--	--	--	--	-	-	-
Unigene0005670	327	59	5	4.0798	0.5044	-3.0159	Down	5.19e-09	7.75e-08	--	--	--	--	--	--	--	--	--	--	--	--	--	--	--	--	--	--	-	-	-
Unigene0017601	1203	86	131	1.6165	3.5922	1.152	Up	5.23e-09	7.82e-08	gi|357615435|gb|EHJ69654.1|	120	2e-25	mitotic-spindle organizing protein associated with a ring of gamma-tubulin 1 [Danaus plexippus]	sp|P0C8Y1|MZT1_DANRE	68.9	7e-11	Mitotic-spindle organizing protein 1 OS=Danio rerio GN=mzt1 PE=3 SV=1	--	--	--	--	--	--	--	--	--	--	GO:0034629//cellular protein complex localization	GO:0004672//protein kinase activity;GO:0000166//nucleotide binding	GO:0000931//gamma-tubulin large complex
Unigene0014597	202	39	80	4.3656	13.0643	1.5814	Up	5.37e-09	8e-08	--	--	--	--	--	--	--	--	--	--	--	--	--	--	--	--	--	--	-	-	-
Unigene0022078	395	124	28	7.0984	2.3384	-1.602	Down	5.37e-09	8e-08	gi|195428853|ref|XP_002062480.1|	55.8	6e-07	GK17563 [Drosophila willistoni] >gi|194158565|gb|EDW73466.1| GK17563 [Drosophila willistoni]	sp|P24152|EXTN_SORBI	52	1e-06	Extensin OS=Sorghum bicolor GN=HRGP PE=3 SV=1	--	--	--	--	--	--	--	--	--	--	-	-	-
Unigene0031720	786	55	98	1.5822	4.1129	1.3782	Up	5.84e-09	8.65e-08	--	--	--	--	--	--	--	--	--	--	--	--	--	--	--	--	--	--	-	-	-
Unigene0031212	841	71	115	1.909	4.5108	1.2406	Up	6.37e-09	9.4e-08	--	--	--	--	--	--	--	--	--	--	--	--	--	--	--	--	--	--	-	-	-
Unigene0022583	791	78	11	2.2297	0.4587	-2.2812	Down	6.4e-09	9.44e-08	gi|164605505|dbj|BAF98575.1|	237	4e-61	AGO3 [Bombyx mori]	sp|Q8TC59|PIWL2_HUMAN	62.4	3e-09	Piwi-like protein 2 OS=Homo sapiens GN=PIWIL2 PE=1 SV=1	--	--	--	--	--	K02156	5e-16	86.3	aag:AaeL_AAEL007823	aubergine	-	-	-
Unigene0008292	551	42	1	1.7236	0.0599	-4.8467	Down	6.59e-09	9.72e-08	gi|357617633|gb|EHJ70903.1|	65.9	9e-10	hypothetical protein KGM_22484 [Danaus plexippus]	--	--	--	--	--	--	--	--	--	--	--	--	--	--	-	-	-
Unigene0016804	2210	73	117	0.7469	1.7464	1.2254	Up	6.64e-09	9.78e-08	--	--	--	--	--	--	--	--	--	--	--	--	--	--	--	--	--	--	-	-	-
Unigene0032811	768	232	77	6.8306	3.3073	-1.0464	Down	7.15e-09	1.05e-07	gi|126635756|gb|ABO21763.1|	57.4	7e-07	toll receptor [Manduca sexta]	sp|B7E321|DRB5_ORYSJ	54.3	9e-07	Double-stranded RNA-binding protein 5 OS=Oryza sativa subsp. japonica GN=DRB5 PE=2 SV=1	--	--	--	--	--	--	--	--	--	--	-	-	-
Unigene0025222	1659	156	42	2.1262	0.8351	-1.3483	Down	7.63e-09	1.12e-07	gi|332016489|gb|EGI57382.1|	99.4	5e-19	INO80 complex subunit D [Acromyrmex echinatior]	sp|Q53TQ3|IN80D_HUMAN	77.8	2e-13	INO80 complex subunit D OS=Homo sapiens GN=INO80D PE=1 SV=2	--	--	--	--	--	K11668	2e-18	95.9	ame:725795	INO80 complex subunit D	-	-	-
Unigene0007725	431	36	0	1.8887	0	-10.8832	Down	8.17e-09	1.19e-07	gi|291391315|ref|XP_002712163.1|	64.3	2e-09	PREDICTED: mCG122912-like [Oryctolagus cuniculus]	sp|Q9UQ35|SRRM2_HUMAN	57	4e-08	Serine/arginine repetitive matrix protein 2 OS=Homo sapiens GN=SRRM2 PE=1 SV=2	--	--	--	--	--	K09087	4e-09	61.2	gga:424829	hairy and enhancer of split 2/6/7	-	-	-
Unigene0017224	1614	53	95	0.7425	1.9416	1.3868	Up	8.46e-09	1.23e-07	gi|346987769|gb|AEO51738.1|	58.5	9e-07	Rab8 [Helicoverpa armigera]	--	--	--	--	--	--	--	--	--	--	--	--	--	--	-	-	-
Unigene0015725	483	14	47	0.6554	3.21	2.2921	Up	8.47e-09	1.23e-07	--	--	--	--	--	--	--	--	--	--	--	--	--	--	--	--	--	--	-	-	-
Unigene0034296	924	19	54	0.465	1.9278	2.0517	Up	8.83e-09	1.28e-07	gi|350421642|ref|XP_003492909.1|	186	1e-45	PREDICTED: dolichyl-diphosphooligosaccharide--protein glycosyltransferase subunit DAD1-like [Bombus impatiens]	sp|Q9VLM5|DAD1_DROME	174	8e-43	Dolichyl-diphosphooligosaccharide--protein glycosyltransferase subunit DAD1 OS=Drosophila melanogaster GN=CG13393 PE=3 SV=1	--	--	--	--	--	K12668	3e-46	187	phu:Phum_PHUM477820	oligosaccharyltransferase complex subunit epsilon	-	-	-
Unigene0021515	793	55	97	1.5683	4.035	1.3634	Up	9.28e-09	1.34e-07	--	--	--	--	--	--	--	--	--	--	--	--	--	--	--	--	--	--	-	-	-
Unigene0021268	856	30	68	0.7925	2.6205	1.7254	Up	9.99e-09	1.44e-07	--	--	--	--	--	--	--	--	--	--	--	--	--	--	--	--	--	--	-	-	-
Unigene0021507	942	35	74	0.8401	2.5914	1.6251	Up	1.03e-08	1.49e-07	--	--	--	--	--	--	--	--	--	--	--	--	--	--	--	--	--	--	-	-	-
Unigene0024985	486	3	28	0.1396	1.9005	3.767	Up	1.04e-08	1.49e-07	--	--	--	--	--	--	--	--	--	--	--	--	--	--	--	--	--	--	-	-	-
Unigene0026418	211	99	19	10.6093	2.9704	-1.8366	Down	1.08e-08	1.55e-07	gi|170038526|ref|XP_001847100.1|	70.1	3e-11	exocyst complex component 6 [Culex quinquefasciatus] >gi|167882243|gb|EDS45626.1| exocyst complex component 6 [Culex quinquefasciatus]	sp|Q9VDE6|EXOC6_DROME	68.2	2e-11	Exocyst complex component 6 OS=Drosophila melanogaster GN=sec15 PE=1 SV=1	--	--	--	--	--	--	--	--	--	--	GO:0006903//vesicle targeting;GO:0007297//ovarian follicle cell migration;GO:0007423//sensory organ development;GO:0009416//response to light stimulus;GO:0006935//chemotaxis;GO:0001505//regulation of neurotransmitter levels;GO:0016197//endosome transport;GO:0006904//vesicle docking involved in exocytosis	-	GO:0043231//intracellular membrane-bounded organelle;GO:0043234//protein complex;GO:0033267//axon part;GO:0031982//vesicle
Unigene0009185	328	205	65	14.1324	6.5372	-1.1123	Down	1.13e-08	1.62e-07	--	--	--	--	--	--	--	--	--	--	--	--	--	--	--	--	--	--	-	-	-
Unigene0025172	625	36	75	1.3024	3.9585	1.6038	Up	1.14e-08	1.64e-07	--	--	--	--	--	--	--	--	--	--	--	--	--	--	--	--	--	--	-	-	-
Unigene0010852	903	88	15	2.2036	0.548	-2.0076	Down	1.14e-08	1.64e-07	gi|357628058|gb|EHJ77519.1|	216	1e-54	hypothetical protein KGM_15294 [Danaus plexippus]	--	--	--	--	--	--	--	--	--	--	--	--	--	--	-	-	-
Unigene0013300	303	11	42	0.8209	4.5725	2.4777	Up	1.16e-08	1.67e-07	--	--	--	--	--	--	--	--	--	--	--	--	--	--	--	--	--	--	-	-	-
Unigene0018725	581	43	83	1.6735	4.7125	1.4936	Up	1.23e-08	1.76e-07	--	--	--	--	--	--	--	--	--	--	--	--	--	--	--	--	--	--	-	-	-
Unigene0027563	511	170	49	7.5225	3.1632	-1.2498	Down	1.24e-08	1.78e-07	--	--	--	--	--	--	--	--	--	--	--	--	--	--	--	--	--	--	-	-	-
Unigene0016761	421	0	20	0	1.5671	10.6139	Up	1.25e-08	1.78e-07	gi|195482305|ref|XP_002101992.1|	53.1	4e-06	lcs [Drosophila yakuba] >gi|194189516|gb|EDX03100.1| lcs [Drosophila yakuba]	sp|P13941|CO3A1_RAT	50.4	3e-06	Collagen alpha-1(III) chain OS=Rattus norvegicus GN=Col3a1 PE=2 SV=3	--	--	--	--	--	--	--	--	--	--	-	-	-
Unigene0014625	463	1	23	0.0488	1.6387	5.0695	Up	1.28e-08	1.82e-07	--	--	--	--	--	--	--	--	--	--	--	--	--	--	--	--	--	--	-	-	-
Unigene0030104	467	18	52	0.8715	3.6731	2.0754	Up	1.3e-08	1.85e-07	--	--	--	--	--	--	--	--	--	--	--	--	--	--	--	--	--	--	-	-	-
Unigene0028550	1821	217	71	2.6945	1.2862	-1.0669	Down	1.31e-08	1.87e-07	gi|307213768|gb|EFN89106.1|	138	1e-30	Golgin subfamily A member 1 [Harpegnathos saltator]	sp|Q939N5|GSPB_STRGN	73.9	4e-12	Platelet binding protein GspB OS=Streptococcus gordonii GN=gspB PE=1 SV=1	AF1558	50.8	8e-06	COG1196	Chromosome segregation ATPases	--	--	--	--	--	-	-	-
Unigene0018560	522	28	65	1.2129	4.1076	1.7598	Up	1.33e-08	1.9e-07	--	--	--	--	--	--	--	--	--	--	--	--	--	--	--	--	--	--	-	-	-
Unigene0033945	939	21	56	0.5057	1.9673	1.9599	Up	1.34e-08	1.91e-07	gi|66814070|ref|XP_641214.1|	70.5	1e-10	RNA-binding region RNP-1 domain-containing protein [Dictyostelium discoideum AX4] >gi|60469249|gb|EAL67244.1| RNA-binding region RNP-1 domain-containing protein [Dictyostelium discoideum AX4]	sp|Q17BA4|MED15_AEDAE	69.3	4e-11	Mediator of RNA polymerase II transcription subunit 15 OS=Aedes aegypti GN=MED15 PE=3 SV=1	--	--	--	--	--	K15157	9e-11	69.3	aag:AaeL_AAEL005022	mediator of RNA polymerase II transcription subunit 15	-	-	-
Unigene0017121	4531	93	17	0.4641	0.1238	-1.9064	Down	1.36e-08	1.94e-07	gi|58395103|ref|XP_321004.2|	763	0	AGAP002047-PA [Anopheles gambiae str. PEST] >gi|55233335|gb|EAA01072.3| AGAP002047-PA [Anopheles gambiae str. PEST]	sp|Q9VC57|ATLAS_DROME	751	0	Atlastin OS=Drosophila melanogaster GN=atl PE=1 SV=1	--	--	--	--	--	--	--	--	--	--	-	-	-
Unigene0029140	1229	223	74	4.1029	1.9862	-1.0466	Down	1.4e-08	1.99e-07	gi|307181339|gb|EFN68973.1|	428	1e-118	Heparin sulfate O-sulfotransferase [Camponotus floridanus]	sp|P25722|HS2ST_DROME	407	8e-113	Heparin sulfate O-sulfotransferase OS=Drosophila melanogaster GN=Hs2st PE=2 SV=2	--	--	--	--	--	K02513	8e-117	422	tca:662441	heparan sulfate 2-O-sulfotransferase HS2ST1 [EC:2.8.2.-]	-	-	-
Unigene0016090	349	46	86	2.9803	8.1287	1.4476	Up	1.49e-08	2.12e-07	--	--	--	--	--	--	--	--	--	--	--	--	--	--	--	--	--	--	-	-	-
Unigene0032946	1130	237	81	4.7425	2.3646	-1.0041	Down	1.54e-08	2.18e-07	gi|332026170|gb|EGI66312.1|	269	2e-70	Lysine-specific demethylase 5A [Acromyrmex echinatior]	sp|Q62240|KDM5D_MOUSE	254	1e-66	Lysine-specific demethylase 5D OS=Mus musculus GN=Kdm5d PE=2 SV=2	--	--	--	--	--	K11446	4e-70	266	nvi:100120294	histone demethylase JARID1 [EC:1.14.11.-]	GO:0006730//one-carbon metabolic process	GO:0046914//transition metal ion binding;GO:0003676//nucleic acid binding;GO:0016741	GO:0043231//intracellular membrane-bounded organelle
Unigene0021596	1322	19	53	0.325	1.3225	2.0248	Up	1.62e-08	2.29e-07	--	--	--	--	--	--	--	--	--	--	--	--	--	--	--	--	--	--	-	-	-
Unigene0014311	574	7	35	0.2758	2.0114	2.8665	Up	1.64e-08	2.31e-07	--	--	--	--	--	--	--	--	--	--	--	--	--	--	--	--	--	--	-	-	-
Unigene0013659	353	12	43	0.7687	4.0183	2.3861	Up	1.66e-08	2.34e-07	--	--	--	--	--	--	--	--	--	--	--	--	--	--	--	--	--	--	-	-	-
Unigene0008025	493	81	123	3.7151	8.2301	1.1475	Up	1.69e-08	2.38e-07	--	--	--	--	--	--	--	--	--	--	--	--	--	--	--	--	--	--	-	-	-
Unigene0017988	1128	102	144	2.0447	4.2112	1.0423	Up	1.69e-08	2.38e-07	--	--	--	--	--	--	--	--	--	--	--	--	--	--	--	--	--	--	-	-	-
Unigene0035349	888	97	139	2.47	5.1636	1.0639	Up	1.74e-08	2.44e-07	--	--	--	--	--	--	--	--	--	--	--	--	--	--	--	--	--	--	-	-	-
Unigene0030369	1589	93	135	1.3234	2.8026	1.0825	Up	1.75e-08	2.46e-07	gi|195503871|ref|XP_002098836.1|	160	1e-37	GE10589 [Drosophila yakuba] >gi|194184937|gb|EDW98548.1| GE10589 [Drosophila yakuba]	sp|Q9W3W5|WIF1_DROME	86.7	5e-16	Protein shifted OS=Drosophila melanogaster GN=shf PE=1 SV=2	--	--	--	--	--	--	--	--	--	--	-	-	-
Unigene0025390	1161	60	101	1.1686	2.8697	1.2961	Up	1.76e-08	2.47e-07	--	--	--	--	--	--	--	--	--	--	--	--	--	--	--	--	--	--	-	-	-
Unigene0007010	258	40	1	3.5057	0.1279	-4.7766	Down	1.79e-08	2.51e-07	gi|8347660|gb|AAF74744.1|AF261982_1	160	1e-38	trypsin precursor Hz1 [Helicoverpa zea]	sp|P35047|TRYC_MANSE	93.6	3e-19	Trypsin, alkaline C OS=Manduca sexta PE=2 SV=1	VC1649	66.6	1e-11	COG5640	Secreted trypsin-like serine protease	--	--	--	--	--	GO:0019538//protein metabolic process	GO:0004175//endopeptidase activity	-
Unigene0014622	1011	6	33	0.1342	1.0767	3.0042	Up	1.96e-08	2.74e-07	--	--	--	--	--	--	--	--	--	--	--	--	--	--	--	--	--	--	-	-	-
Unigene0022284	673	27	63	0.9072	3.088	1.7672	Up	2.02e-08	2.82e-07	--	--	--	--	--	--	--	--	--	--	--	--	--	--	--	--	--	--	-	-	-
Unigene0018995	605	24	59	0.897	3.217	1.8425	Up	2.27e-08	3.15e-07	--	--	--	--	--	--	--	--	--	--	--	--	--	--	--	--	--	--	-	-	-
Unigene0029026	1008	55	95	1.2338	3.1089	1.3333	Up	2.32e-08	3.21e-07	gi|160333413|ref|NP_001103763.1|	379	1e-103	fumarylacetoacetase [Bombyx mori] >gi|87248327|gb|ABD36216.1| fumarylacetoacetate hydrolase isoform A [Bombyx mori]	sp|Q6GLT8|FAHD2_XENLA	256	2e-67	Fumarylacetoacetate hydrolase domain-containing protein 2 OS=Xenopus laevis GN=fahd2 PE=2 SV=1	BH2000	206	4e-53	COG0179	2-keto-4-pentenoate hydratase/2-oxohepta-3-ene-1,7-dioic acid hydratase (catechol pathway)	--	--	--	--	--	-	-	-
Unigene0013526	322	4	29	0.2809	2.9709	3.4028	Up	2.39e-08	3.3e-07	--	--	--	--	--	--	--	--	--	--	--	--	--	--	--	--	--	--	-	-	-
Unigene0013791	338	4	29	0.2676	2.8303	3.4028	Up	2.39e-08	3.29e-07	--	--	--	--	--	--	--	--	--	--	--	--	--	--	--	--	--	--	-	-	-
Unigene0006974	1139	86	15	1.7073	0.4344	-1.9746	Down	2.39e-08	3.3e-07	gi|357605900|gb|EHJ64824.1|	84	1e-14	Bm8 interacting protein 2d-2 [Danaus plexippus]	--	--	--	--	--	--	--	--	--	--	--	--	--	--	-	-	-
Unigene0013524	486	18	51	0.8375	3.4616	2.0473	Up	2.4e-08	3.31e-07	--	--	--	--	--	--	--	--	--	--	--	--	--	--	--	--	--	--	-	-	-
Unigene0021609	739	94	18	2.8762	0.8035	-1.8398	Down	2.47e-08	3.4e-07	gi|157127963|ref|XP_001661249.1|	352	1e-95	hect E3 ubiquitin ligase [Aedes aegypti] >gi|108882309|gb|EAT46534.1| hect E3 ubiquitin ligase [Aedes aegypti]	sp|Q9VR91|HERC2_DROME	348	2e-95	Probable E3 ubiquitin-protein ligase HERC2 OS=Drosophila melanogaster GN=HERC2 PE=1 SV=3	ECU04g1500	66.6	4e-11	COG5184	Alpha-tubulin suppressor and related RCC1 domain-containing proteins	K10595	3e-96	352	aag:AaeL_AAEL002306	E3 ubiquitin-protein ligase HERC2 [EC:6.3.2.19]	-	-	-
Unigene0020052	620	78	119	2.8447	6.3315	1.1543	Up	2.48e-08	3.41e-07	--	--	--	--	--	--	--	--	--	--	--	--	--	--	--	--	--	--	-	-	-
Unigene0022241	478	97	138	4.5886	9.5236	1.0535	Up	2.54e-08	3.49e-07	gi|56462340|gb|AAV91453.1|	122	7e-27	protease inhibitor 6 [Lonomia obliqua]	--	--	--	--	--	--	--	--	--	--	--	--	--	--	-	-	-
Unigene0020328	1267	86	127	1.5348	3.3066	1.1073	Up	2.58e-08	3.55e-07	--	--	--	--	--	--	--	--	--	--	--	--	--	--	--	--	--	--	-	-	-
Unigene0026749	1784	91	132	1.1534	2.4408	1.0815	Up	2.59e-08	3.55e-07	gi|91081491|ref|XP_974476.1|	152	5e-35	PREDICTED: similar to AGAP009888-PA [Tribolium castaneum]	sp|Q9DCT6|BAP18_MOUSE	102	7e-21	Chromatin complexes subunit BAP18 OS=Mus musculus GN=Bap18 PE=1 SV=1	--	--	--	--	--	--	--	--	--	--	-	-	-
Unigene0026382	465	34	71	1.6533	5.0368	1.6072	Up	2.66e-08	3.64e-07	--	--	--	--	--	--	--	--	--	--	--	--	--	--	--	--	--	--	-	-	-
Unigene0014061	597	8	36	0.303	1.9892	2.7148	Up	2.69e-08	3.68e-07	--	--	--	--	--	--	--	--	--	--	--	--	--	--	--	--	--	--	-	-	-
Unigene0014895	646	8	36	0.28	1.8383	2.7149	Up	2.69e-08	3.68e-07	--	--	--	--	--	--	--	--	--	--	--	--	--	--	--	--	--	--	-	-	-
Unigene0014911	362	0	19	0	1.7314	10.7577	Up	3.06e-08	4.17e-07	--	--	--	--	--	--	--	--	--	--	--	--	--	--	--	--	--	--	-	-	-
Unigene0016179	363	0	19	0	1.7266	10.7537	Up	3.06e-08	4.17e-07	--	--	--	--	--	--	--	--	--	--	--	--	--	--	--	--	--	--	-	-	-
Unigene0015560	2843	42	80	0.334	0.9282	1.4746	Up	3.07e-08	4.17e-07	gi|158300385|ref|XP_320319.4|	447	1e-123	AGAP012218-PA [Anopheles gambiae str. PEST] >gi|157013134|gb|EAA00109.4| AGAP012218-PA [Anopheles gambiae str. PEST]	sp|B0WC46|TRET1_CULQU	226	1e-57	Facilitated trehalose transporter Tret1 OS=Culex quinquefasciatus GN=Tret1 PE=3 SV=1	CAC1345	128	6e-29	COG0477	Permeases of the major facilitator superfamily	--	--	--	--	--	-	-	-
Unigene0022944	1116	101	21	2.0464	0.6207	-1.7211	Down	3.26e-08	4.41e-07	gi|195033118|ref|XP_001988622.1|	174	9e-42	GH10476 [Drosophila grimshawi] >gi|193904622|gb|EDW03489.1| GH10476 [Drosophila grimshawi]	sp|Q23978|MY31D_DROME	167	2e-40	Myosin-IA OS=Drosophila melanogaster GN=Myo31DF PE=2 SV=1	--	--	--	--	--	K10356	2e-46	187	phu:Phum_PHUM170180	myosin I	-	-	-
Unigene0026193	280	190	60	15.3437	7.0687	-1.1181	Down	3.42e-08	4.62e-07	gi|350417083|ref|XP_003491248.1|	117	2e-25	PREDICTED: programmed cell death 6-interacting protein-like [Bombus impatiens]	sp|Q9QZA2|PDC6I_RAT	95.1	1e-19	Programmed cell death 6-interacting protein OS=Rattus norvegicus GN=Pdcd6ip PE=1 SV=2	--	--	--	--	--	K12200	6e-26	117	tca:661828	programmed cell death 6-interacting protein	GO:0043410//positive regulation of MAPK cascade;GO:0012501//programmed cell death;GO:0008154//actin polymerization or depolymerization	-	-
Unigene0035330	505	23	57	1.0298	3.7233	1.8542	Up	3.43e-08	4.63e-07	--	--	--	--	--	--	--	--	--	--	--	--	--	--	--	--	--	--	-	-	-
Unigene0029922	1284	123	30	2.1661	0.7707	-1.4909	Down	3.44e-08	4.64e-07	gi|91082433|ref|XP_970727.1|	281	5e-74	PREDICTED: similar to AGAP009860-PA [Tribolium castaneum]	--	--	--	--	--	--	--	--	--	--	--	--	--	--	-	-	-
Unigene0015806	445	100	140	5.0813	10.3781	1.0303	Up	3.62e-08	4.89e-07	--	--	--	--	--	--	--	--	--	--	--	--	--	--	--	--	--	--	-	-	-
Unigene0013787	820	194	62	5.3496	2.4942	-1.1009	Down	3.63e-08	4.89e-07	gi|357607798|gb|EHJ65692.1|	184	3e-45	tight junction protein [Danaus plexippus]	--	--	--	--	--	--	--	--	--	K05701	4e-23	110	aag:AaeL_AAEL000446	tight junction protein 1	-	-	-
Unigene0031185	603	146	40	5.4748	2.1882	-1.3231	Down	3.66e-08	4.93e-07	gi|327420488|gb|AEA76320.1|	104	2e-21	HMG176 isoform F [Mamestra configurata]	sp|D8KY57|SSP_BOMIG	52.4	2e-06	Probable salivary secreted peptide OS=Bombus ignitus PE=2 SV=1	--	--	--	--	--	--	--	--	--	--	-	-	-
Unigene0017560	1412	221	75	3.5391	1.7522	-1.0142	Down	3.68e-08	4.95e-07	gi|350401674|ref|XP_003486224.1|	465	1e-129	PREDICTED: autophagy-related protein 16-1-like [Bombus impatiens]	sp|Q5I0B9|ATG16_XENTR	358	5e-98	Autophagy-related protein 16 OS=Xenopus tropicalis GN=atg16 PE=2 SV=2	all0438_2	119	1e-26	COG2319	FOG: WD40 repeat	--	--	--	--	--	-	-	-
Unigene0035439	1178	221	75	4.2421	2.1002	-1.0143	Down	3.68e-08	4.95e-07	gi|195454847|ref|XP_002074434.1|	145	3e-33	GK10515 [Drosophila willistoni] >gi|194170519|gb|EDW85420.1| GK10515 [Drosophila willistoni]	sp|P02840|SGS3_DROME	127	2e-28	Salivary glue protein Sgs-3 OS=Drosophila melanogaster GN=Sgs3 PE=2 SV=1	Rv0312	74.7	3e-13	COG0443	Molecular chaperone	--	--	--	--	--	-	-	-
Unigene0027679	512	45	83	1.9874	5.3476	1.428	Up	3.69e-08	4.96e-07	--	--	--	--	--	--	--	--	--	--	--	--	--	--	--	--	--	--	-	-	-
Unigene0031537	882	88	128	2.256	4.7873	1.0854	Up	3.82e-08	5.14e-07	gi|239790464|dbj|BAH71792.1|	143	9e-33	ACYPI007447 [Acyrthosiphon pisum]	--	--	--	--	--	--	--	--	--	--	--	--	--	--	-	-	-
Unigene0020816	3524	168	50	1.078	0.468	-1.2038	Down	3.88e-08	5.22e-07	gi|7637410|dbj|BAA93048.2|	1469	0	nonclathrin coat protein gamma2-COP [Bombyx mori]	sp|Q29AE5|COPG_DROPS	970	0	Coatomer subunit gamma OS=Drosophila pseudoobscura pseudoobscura GN=gammaCop PE=3 SV=1	SPAC57A7.10c	533	6e-151	COG5240	Vesicle coat complex COPI, gamma subunit	--	--	--	--	--	-	-	-
Unigene0026489	519	15	46	0.6535	2.9237	2.1615	Up	4.04e-08	5.42e-07	--	--	--	--	--	--	--	--	--	--	--	--	--	--	--	--	--	--	-	-	-
Unigene0014271	586	6	32	0.2315	1.8014	2.96	Up	4.12e-08	5.51e-07	--	--	--	--	--	--	--	--	--	--	--	--	--	--	--	--	--	--	-	-	-
Unigene0015133	338	6	32	0.4014	3.1231	2.9599	Up	4.12e-08	5.51e-07	--	--	--	--	--	--	--	--	--	--	--	--	--	--	--	--	--	--	-	-	-
Unigene0024206	869	172	52	4.4755	1.9739	-1.181	Down	4.26e-08	5.69e-07	gi|91087223|ref|XP_975486.1|	244	3e-63	PREDICTED: similar to tuberin [Tribolium castaneum]	sp|Q9VB98|Y5521_DROME	179	2e-44	Probable Rho GTPase-activating protein CG5521 OS=Drosophila melanogaster GN=CG5521 PE=1 SV=2	--	--	--	--	--	--	--	--	--	--	-	-	-
Unigene0027591	2301	134	35	1.3168	0.5018	-1.3919	Down	4.31e-08	5.75e-07	gi|56418423|gb|AAV91019.1|	301	1e-79	hemolymph proteinase 21 [Manduca sexta]	sp|P05049|SNAK_DROME	150	4e-35	Serine protease snake OS=Drosophila melanogaster GN=snk PE=1 SV=2	VC1200	81.3	7e-15	COG5640	Secreted trypsin-like serine protease	K09640	4e-49	198	api:100166365	transmembrane protease, serine 9 [EC:3.4.21.-]	-	-	-
Unigene0006757	772	95	19	2.7825	0.8119	-1.777	Down	4.35e-08	5.81e-07	gi|189241909|ref|XP_970822.2|	55.1	3e-06	PREDICTED: similar to Darkener of apricot CG33553-PG [Tribolium castaneum]	--	--	--	--	--	--	--	--	--	K10750	1e-06	55.1	tca:659421	chromatin assembly factor 1 subunit A	-	-	-
Unigene0025155	1008	62	101	1.3908	3.3053	1.2489	Up	4.48e-08	5.98e-07	--	--	--	--	--	--	--	--	--	--	--	--	--	--	--	--	--	--	-	-	-
Unigene0024986	640	11	40	0.3886	2.0617	2.4075	Up	4.49e-08	5.98e-07	--	--	--	--	--	--	--	--	--	--	--	--	--	--	--	--	--	--	-	-	-
Unigene0029926	410	11	40	0.6067	3.2183	2.4072	Up	4.49e-08	5.98e-07	--	--	--	--	--	--	--	--	--	--	--	--	--	--	--	--	--	--	-	-	-
Unigene0006764	994	67	9	1.5241	0.2987	-2.3512	Down	4.61e-08	6.14e-07	gi|167390555|ref|XP_001739402.1|	71.6	5e-11	myosin-2 heavy chain, non muscle [Entamoeba dispar SAW760]	sp|A2AQP0|MYH7B_MOUSE	71.6	8e-12	Myosin-7B OS=Mus musculus GN=Myh7b PE=3 SV=1	PAB0812	53.1	7e-07	COG0419	ATPase involved in DNA repair	K10352	2e-11	71.6	mmu:668940	myosin heavy chain	GO:0016043//cellular component organization;GO:0009987//cellular process	GO:0003824//catalytic activity;GO:0005488//binding	GO:0071944//cell periphery;GO:0005856//cytoskeleton
Unigene0027441	1400	138	37	2.2289	0.8718	-1.3543	Down	5.14e-08	6.8e-07	gi|91087053|ref|XP_974649.1|	521	1e-146	PREDICTED: similar to myosin VA (heavy polypeptide 12, myoxin) [Tribolium castaneum]	sp|Q9ULV0|MYO5B_HUMAN	453	1e-126	Myosin-Vb OS=Homo sapiens GN=MYO5B PE=1 SV=3	YOR326w	339	8e-93	COG5022	Myosin heavy chain	K10357	1e-146	521	tca:663516	myosin V	-	-	-
Unigene0021812	1008	22	55	0.4935	1.7999	1.8668	Up	5.17e-08	6.84e-07	--	--	--	--	--	--	--	--	--	--	--	--	--	--	--	--	--	--	-	-	-
Unigene0030102	583	16	47	0.6206	2.6594	2.0994	Up	5.18e-08	6.85e-07	--	--	--	--	--	--	--	--	--	--	--	--	--	--	--	--	--	--	-	-	-
Unigene0016849	555	4	28	0.163	1.6642	3.3519	Up	5.19e-08	6.86e-07	--	--	--	--	--	--	--	--	--	--	--	--	--	--	--	--	--	--	-	-	-
Unigene0033005	1061	101	140	2.1525	4.3527	1.0159	Up	5.19e-08	6.86e-07	--	--	--	--	--	--	--	--	--	--	--	--	--	--	--	--	--	--	-	-	-
Unigene0022314	410	203	67	11.1956	5.3906	-1.0544	Down	5.22e-08	6.9e-07	gi|39930517|ref|NP_612361.1|	71.6	1e-11	atherin [Homo sapiens] >gi|74749329|sp|Q6SPF0.1|SAMD1_HUMAN RecName: Full=Atherin; AltName: Full=Sterile alpha motif domain-containing protein 1; Short=SAM domain-containing protein 1 >gi|38565529|gb|AAR24087.1| atherin [Homo sapiens]	sp|Q6SPF0|SAMD1_HUMAN	71.6	1e-12	Atherin OS=Homo sapiens GN=SAMD1 PE=1 SV=1	RSc2303	55.8	2e-08	COG4796	Type II secretory pathway, component HofQ	K05128	1e-11	69.7	ssc:100523513	RYK receptor-like tyrosine kinase [EC:2.7.10.1]	-	-	-
Unigene0014070	533	8	35	0.3394	2.1662	2.6741	Up	5.46e-08	7.19e-07	--	--	--	--	--	--	--	--	--	--	--	--	--	--	--	--	--	--	-	-	-
Unigene0025868	473	54	92	2.5815	6.4162	1.3135	Up	5.53e-08	7.28e-07	--	--	--	--	--	--	--	--	--	--	--	--	--	--	--	--	--	--	-	-	-
Unigene0029936	438	88	127	4.543	9.5649	1.0741	Up	5.62e-08	7.39e-07	--	--	--	--	--	--	--	--	--	--	--	--	--	--	--	--	--	--	-	-	-
Unigene0027673	845	44	81	1.1774	3.1621	1.4253	Up	5.63e-08	7.4e-07	--	--	--	--	--	--	--	--	--	--	--	--	--	--	--	--	--	--	-	-	-
Unigene0031281	729	14	44	0.4342	1.991	2.1971	Up	5.84e-08	7.67e-07	gi|2463060|emb|CAA72950.1|	410	1e-113	trypsin-like protease [Helicoverpa armigera] >gi|145843822|gb|ABP96918.1| serine protease 5 [Helicoverpa armigera]	sp|P35042|TRYP_CHOFU	333	5e-91	Trypsin CFT-1 OS=Choristoneura fumiferana PE=1 SV=1	VC1649	86.3	5e-17	COG5640	Secreted trypsin-like serine protease	K01312	6e-40	165	dgr:Dgri_GH22926	trypsin [EC:3.4.21.4]	-	-	-
Unigene0033762	683	27	61	0.8939	2.9462	1.7207	Up	6.09e-08	7.98e-07	--	--	--	--	--	--	--	--	--	--	--	--	--	--	--	--	--	--	-	-	-
Unigene0034207	559	32	67	1.2944	3.9538	1.611	Up	6.22e-08	8.14e-07	--	--	--	--	--	--	--	--	--	--	--	--	--	--	--	--	--	--	-	-	-
Unigene0008390	969	75	12	1.7501	0.4085	-2.099	Down	6.35e-08	8.29e-07	gi|307206051|gb|EFN84144.1|	285	2e-75	Nesprin-1 [Harpegnathos saltator]	sp|Q8NF91|SYNE1_HUMAN	91.3	1e-17	Nesprin-1 OS=Homo sapiens GN=SYNE1 PE=1 SV=3	YHR023w	62	1e-09	COG5022	Myosin heavy chain	--	--	--	--	--	GO:0051234//establishment of localization;GO:0007010//cytoskeleton organization;GO:0032501//multicellular organismal process	GO:0005488//binding	GO:0043229//intracellular organelle
Unigene0017488	1554	200	66	2.9101	1.401	-1.0546	Down	6.53e-08	8.51e-07	gi|351064044|emb|CCD72337.1|	65.5	7e-09	Protein ZC449.5 [Caenorhabditis elegans]	sp|Q17Q32|ENOPH_AEDAE	63.9	3e-09	Enolase-phosphatase E1 OS=Aedes aegypti GN=AAEL000109 PE=3 SV=1	--	--	--	--	--	K09880	7e-09	63.9	aag:AaeL_AAEL000109	enolase-phosphatase E1 [EC:3.1.3.77]	-	-	-
Unigene0010063	363	32	0	1.9933	0	-10.9609	Down	6.6e-08	8.59e-07	--	--	--	--	--	--	--	--	--	--	--	--	--	--	--	--	--	--	-	-	-
Unigene0017427	1684	72	11	0.9668	0.2155	-2.1655	Down	6.67e-08	8.68e-07	gi|194893557|ref|XP_001977898.1|	661	0	GG17985 [Drosophila erecta] >gi|190649547|gb|EDV46825.1| GG17985 [Drosophila erecta]	sp|P84023|SMAD3_CHICK	618	4e-176	Mothers against decapentaplegic homolog 3 OS=Gallus gallus GN=SMAD3 PE=2 SV=1	--	--	--	--	--	K04500	0	661	der:Dere_GG17985	SMAD, mothers against DPP 2/3	GO:0000278//mitotic cell cycle;GO:0007472//wing disc morphogenesis;GO:0007420//brain development;GO:0006935//chemotaxis;GO:0048812//neuron projection morphogenesis;GO:0006351//transcription, DNA-dependent;GO:0007178//transmembrane receptor protein serine/threonine kinase signaling pathway	GO:0001071//nucleic acid binding transcription factor activity	GO:0043231//intracellular membrane-bounded organelle;GO:0043234//protein complex
Unigene0022050	439	69	10	3.554	0.7514	-2.2418	Down	6.87e-08	8.92e-07	gi|357617940|gb|EHJ71079.1|	146	3e-34	hypothetical protein KGM_14284 [Danaus plexippus]	--	--	--	--	--	--	--	--	--	--	--	--	--	--	-	-	-
Unigene0007866	552	66	9	2.7036	0.5378	-2.3297	Down	6.89e-08	8.95e-07	gi|357604265|gb|EHJ64115.1|	200	3e-50	putative Ser/Thr-like protein kinase lyk4 [Danaus plexippus]	--	--	--	--	--	--	--	--	--	--	--	--	--	--	-	-	-
Unigene0032895	1516	62	100	0.9248	2.176	1.2345	Up	6.9e-08	8.96e-07	--	--	--	--	--	--	--	--	--	--	--	--	--	--	--	--	--	--	-	-	-
Unigene0025821	454	168	51	8.3673	3.7056	-1.1751	Down	6.91e-08	8.96e-07	gi|357623337|gb|EHJ74540.1|	68.6	9e-11	putative kelch-like protein 1 [Danaus plexippus]	--	--	--	--	--	--	--	--	--	--	--	--	--	--	-	-	-
Unigene0018385	241	83	15	7.7875	2.0532	-1.9233	Down	7.15e-08	9.27e-07	gi|357614828|gb|EHJ69302.1|	98.6	8e-20	venus kinase receptor [Danaus plexippus]	sp|Q9PVZ4|INSR_XENLA	75.9	8e-14	Insulin receptor OS=Xenopus laevis GN=insr PE=1 SV=1	--	--	--	--	--	--	--	--	--	--	-	-	-
Unigene0008410	590	53	5	2.0312	0.2796	-2.8609	Down	7.31e-08	9.46e-07	--	--	--	--	--	--	--	--	--	--	--	--	--	--	--	--	--	--	-	-	-
Unigene0027574	550	34	69	1.3978	4.1384	1.5659	Up	7.48e-08	9.67e-07	--	--	--	--	--	--	--	--	--	--	--	--	--	--	--	--	--	--	-	-	-
Unigene0014210	325	0	18	0	1.827	10.8353	Up	7.53e-08	9.73e-07	gi|294846836|gb|ADF43491.1|	224	7e-58	carboxyl/choline esterase CCE025a [Helicoverpa armigera]	sp|P81429|EST1_SCHGA	88.2	1e-17	Esterase SG1 (Fragment) OS=Schizaphis graminum GN=SG1 PE=1 SV=1	BS_pnbA	60.5	7e-10	COG2272	Carboxylesterase type B	K01063	4e-22	104	tca:658208	juvenile-hormone esterase [EC:3.1.1.59]	-	GO:0003824//catalytic activity	-
Unigene0019166	553	15	45	0.6133	2.6843	2.1299	Up	7.57e-08	9.77e-07	--	--	--	--	--	--	--	--	--	--	--	--	--	--	--	--	--	--	-	-	-
Unigene0017782	994	29	63	0.6597	2.0908	1.6642	Up	7.71e-08	9.94e-07	--	--	--	--	--	--	--	--	--	--	--	--	--	--	--	--	--	--	-	-	-
Unigene0025723	204	72	110	7.9806	17.7874	1.1563	Up	7.99e-08	1.03e-06	--	--	--	--	--	--	--	--	--	--	--	--	--	--	--	--	--	--	-	-	-
Unigene0024862	995	113	27	2.568	0.8951	-1.5205	Down	8.28e-08	1.06e-06	gi|327420492|gb|AEA76322.1|	360	6e-98	363_100_1 protein [Mamestra configurata]	--	--	--	--	--	--	--	--	--	--	--	--	--	--	-	-	-
Unigene0025666	375	54	91	3.2561	8.005	1.2978	Up	8.67e-08	1.11e-06	gi|290563458|ref|NP_001166714.1|	137	1e-31	cuticular protein RR-1 motif 39 precursor [Bombyx mori]	sp|O02388|CU22_BOMMO	105	7e-23	Larval cuticle protein LCP-22 OS=Bombyx mori GN=LCP22 PE=2 SV=1	--	--	--	--	--	--	--	--	--	--	-	-	-
Unigene0014626	439	11	39	0.5666	2.9305	2.3707	Up	8.74e-08	1.12e-06	--	--	--	--	--	--	--	--	--	--	--	--	--	--	--	--	--	--	-	-	-
Unigene0014327	284	2	23	0.1592	2.6715	4.0687	Up	1.01e-07	1.29e-06	gi|195435129|ref|XP_002065554.1|	91.7	1e-17	GK15518 [Drosophila willistoni] >gi|194161639|gb|EDW76540.1| GK15518 [Drosophila willistoni]	sp|Q8I1F4|FBRL_DROER	88.6	1e-17	rRNA 2'-O-methyltransferase fibrillarin OS=Drosophila erecta GN=Fib PE=3 SV=1	XF0818	67	8e-12	COG2730	Endoglucanase	--	--	--	--	--	GO:0006396//RNA processing;GO:0009408//response to heat	GO:0003676//nucleic acid binding;GO:0003824//catalytic activity	GO:0032991//macromolecular complex;GO:0005730//nucleolus
Unigene0014884	456	2	23	0.0992	1.6638	4.068	Up	1.01e-07	1.29e-06	--	--	--	--	--	--	--	--	--	--	--	--	--	--	--	--	--	--	-	-	-
Unigene0006223	233	45	3	4.3671	0.4247	-3.3622	Down	1.01e-07	1.29e-06	--	--	--	--	--	--	--	--	--	--	--	--	--	--	--	--	--	--	-	-	-
Unigene0011320	451	5	29	0.2507	2.1211	3.0808	Up	1.01e-07	1.29e-06	--	--	--	--	--	--	--	--	--	--	--	--	--	--	--	--	--	--	-	-	-
Unigene0014195	489	5	29	0.2312	1.9563	3.0809	Up	1.01e-07	1.29e-06	--	--	--	--	--	--	--	--	--	--	--	--	--	--	--	--	--	--	-	-	-
Unigene0008424	943	100	22	2.3979	0.7696	-1.6396	Down	1.06e-07	1.35e-06	--	--	--	--	--	--	--	--	--	--	--	--	--	--	--	--	--	--	-	-	-
Unigene0018713	436	23	55	1.1928	4.1613	1.8027	Up	1.07e-07	1.36e-06	--	--	--	--	--	--	--	--	--	--	--	--	--	--	--	--	--	--	-	-	-
Unigene0021200	813	151	44	4.1997	1.7853	-1.2341	Down	1.1e-07	1.39e-06	gi|159792900|gb|ABW98670.1|	466	1e-130	insect intestinal mucin IIM86 [Helicoverpa armigera]	sp|P08676|CSP_PLACM	111	5e-24	Circumsporozoite protein OS=Plasmodium cynomolgi (strain Mulligan/NIH) PE=3 SV=3	XF0818	91.7	1e-18	COG2730	Endoglucanase	--	--	--	--	--	-	-	-
Unigene0033020	1056	151	44	3.2333	1.3745	-1.2341	Down	1.1e-07	1.39e-06	gi|195156753|ref|XP_002019261.1|	128	2e-28	GL26275 [Drosophila persimilis] >gi|194115414|gb|EDW37457.1| GL26275 [Drosophila persimilis]	sp|C9JN71|ZN878_HUMAN	116	2e-25	Zinc finger protein 878 OS=Homo sapiens GN=ZNF878 PE=3 SV=2	SPAC144.09c	68.6	2e-11	COG5048	FOG: Zn-finger	--	--	--	--	--	-	-	-
Unigene0030896	4448	4	27	0.0203	0.2002	3.3019	Up	1.13e-07	1.43e-06	--	--	--	--	--	--	--	--	--	--	--	--	--	--	--	--	--	--	-	-	-
Unigene0013808	309	3	25	0.2195	2.6689	3.604	Up	1.14e-07	1.45e-06	--	--	--	--	--	--	--	--	--	--	--	--	--	--	--	--	--	--	-	-	-
Unigene0019207	614	17	47	0.6261	2.5251	2.0119	Up	1.2e-07	1.51e-06	--	--	--	--	--	--	--	--	--	--	--	--	--	--	--	--	--	--	-	-	-
Unigene0009983	3075	191	63	1.4045	0.6758	-1.0554	Down	1.28e-07	1.61e-06	gi|157137897|ref|XP_001664066.1|	450	1e-124	leucine-rich transmembrane protein [Aedes aegypti] >gi|108880735|gb|EAT44960.1| leucine-rich transmembrane protein [Aedes aegypti]	sp|O02833|ALS_PAPHA	127	5e-28	Insulin-like growth factor-binding protein complex acid labile subunit OS=Papio hamadryas GN=IGFALS PE=2 SV=1	SPy1798	85.1	7e-16	COG4886	Leucine-rich repeat (LRR) protein	--	--	--	--	--	-	-	-
Unigene0005568	206	36	1	3.9516	0.1601	-4.6254	Down	1.31e-07	1.65e-06	gi|357617562|gb|EHJ70861.1|	90.1	3e-17	hypothetical protein KGM_04943 [Danaus plexippus]	--	--	--	--	--	--	--	--	--	--	--	--	--	--	-	-	-
Unigene0022566	298	30	63	2.2764	6.9739	1.6152	Up	1.45e-07	1.82e-06	--	--	--	--	--	--	--	--	--	--	--	--	--	--	--	--	--	--	-	-	-
Unigene0031418	1714	36	70	0.4749	1.3472	1.5043	Up	1.46e-07	1.82e-06	gi|307208340|gb|EFN85747.1|	286	2e-75	Solute carrier family 2, facilitated glucose transporter member 8 [Harpegnathos saltator]	sp|A9ZSY3|TRET1_BOMMO	219	4e-56	Facilitated trehalose transporter Tret1 OS=Bombyx mori GN=Tret1 PE=1 SV=1	CAC1345	132	1e-30	COG0477	Permeases of the major facilitator superfamily	--	--	--	--	--	-	-	-
Unigene0016648	2682	37	71	0.3119	0.8733	1.4854	Up	1.56e-07	1.95e-06	gi|357616637|gb|EHJ70296.1|	709	0	SV2-like protein 1 [Danaus plexippus]	sp|Q496J9|SV2C_HUMAN	124	4e-27	Synaptic vesicle glycoprotein 2C OS=Homo sapiens GN=SV2C PE=2 SV=1	SMa1447	111	7e-24	COG0477	Permeases of the major facilitator superfamily	--	--	--	--	--	-	-	-
Unigene0011236	382	1	20	0.0592	1.7271	4.8666	Up	1.68e-07	2.09e-06	--	--	--	--	--	--	--	--	--	--	--	--	--	--	--	--	--	--	-	-	-
Unigene0014252	349	1	20	0.0648	1.8904	4.8666	Up	1.68e-07	2.09e-06	--	--	--	--	--	--	--	--	--	--	--	--	--	--	--	--	--	--	-	-	-
Unigene0015265	505	1	20	0.0448	1.3064	4.866	Up	1.68e-07	2.08e-06	--	--	--	--	--	--	--	--	--	--	--	--	--	--	--	--	--	--	-	-	-
Unigene0013772	494	11	38	0.5035	2.5375	2.3333	Up	1.69e-07	2.11e-06	--	--	--	--	--	--	--	--	--	--	--	--	--	--	--	--	--	--	-	-	-
Unigene0029372	1399	89	125	1.4385	2.9474	1.0349	Up	1.75e-07	2.16e-06	gi|357621962|gb|EHJ73600.1|	80.5	2e-13	arrestin domain containing 4 [Danaus plexippus]	sp|A6NEK1|ARRD5_HUMAN	62	1e-08	Arrestin domain-containing protein 5 OS=Homo sapiens GN=ARRDC5 PE=2 SV=2	--	--	--	--	--	--	--	--	--	--	-	-	-
Unigene0022300	982	120	31	2.7631	1.0414	-1.4078	Down	1.76e-07	2.18e-06	gi|327420494|gb|AEA76323.1|	237	7e-61	530_224_1 protein [Mamestra configurata]	--	--	--	--	--	--	--	--	--	--	--	--	--	--	-	-	-
Unigene0024233	766	86	122	2.5387	5.2539	1.0493	Up	1.78e-07	2.2e-06	--	--	--	--	--	--	--	--	--	--	--	--	--	--	--	--	--	--	-	-	-
Unigene0025218	992	73	109	1.664	3.6246	1.1232	Up	1.8e-07	2.23e-06	--	--	--	--	--	--	--	--	--	--	--	--	--	--	--	--	--	--	-	-	-
Unigene0013720	244	0	17	0	2.2983	11.1664	Up	1.85e-07	2.29e-06	--	--	--	--	--	--	--	--	--	--	--	--	--	--	--	--	--	--	-	-	-
Unigene0016196	319	0	17	0	1.758	10.7797	Up	1.85e-07	2.29e-06	--	--	--	--	--	--	--	--	--	--	--	--	--	--	--	--	--	--	-	-	-
Unigene0007990	759	83	16	2.4727	0.6954	-1.8302	Down	1.86e-07	2.3e-06	gi|357613708|gb|EHJ68676.1|	118	2e-25	hypothetical protein KGM_11353 [Danaus plexippus]	--	--	--	--	--	--	--	--	--	--	--	--	--	--	-	-	-
Unigene0025093	694	23	54	0.7494	2.5667	1.7761	Up	1.88e-07	2.32e-06	--	--	--	--	--	--	--	--	--	--	--	--	--	--	--	--	--	--	-	-	-
Unigene0033616	613	23	54	0.8484	2.9059	1.7762	Up	1.88e-07	2.32e-06	--	--	--	--	--	--	--	--	--	--	--	--	--	--	--	--	--	--	-	-	-
Unigene0018880	1148	115	29	2.2651	0.8333	-1.4427	Down	1.94e-07	2.4e-06	gi|328783317|ref|XP_394080.3|	165	4e-39	PREDICTED: probable E3 ubiquitin-protein ligase HERC4-like [Apis mellifera]	sp|Q8BTU7|RCCD1_MOUSE	120	2e-26	RCC1 domain-containing protein 1 OS=Mus musculus GN=Rccd1 PE=2 SV=2	SPBC557.03c	93.6	6e-19	COG5184	Alpha-tubulin suppressor and related RCC1 domain-containing proteins	--	--	--	--	--	-	-	-
Unigene0035341	1331	164	51	2.7861	1.264	-1.1403	Down	1.96e-07	2.42e-06	gi|193620161|ref|XP_001952284.1|	335	2e-90	PREDICTED: multiple inositol polyphosphate phosphatase 1-like [Acyrthosiphon pisum]	sp|Q9UNW1|MINP1_HUMAN	142	7e-33	Multiple inositol polyphosphate phosphatase 1 OS=Homo sapiens GN=MINPP1 PE=1 SV=1	--	--	--	--	--	K03103	5e-93	343	phu:Phum_PHUM354750	multiple inositol-polyphosphate phosphatase [EC:3.1.3.62]	-	-	-
Unigene0006954	711	54	6	1.7173	0.2784	-2.6249	Down	2.01e-07	2.48e-06	gi|195110451|ref|XP_001999793.1|	329	8e-89	GI24726 [Drosophila mojavensis] >gi|193916387|gb|EDW15254.1| GI24726 [Drosophila mojavensis]	sp|Q9VN12|NCKXH_DROME	324	4e-88	Probable sodium/potassium/calcium exchanger CG1090 OS=Drosophila melanogaster GN=CG1090 PE=2 SV=3	MA2008	81.3	1e-15	COG0530	Ca2+/Na+ antiporter	--	--	--	--	--	GO:0006810//transport	-	GO:0031224//intrinsic to membrane
Unigene0031434	946	93	20	2.2229	0.6974	-1.6724	Down	2.05e-07	2.53e-06	gi|189241146|ref|XP_974291.2|	137	7e-31	PREDICTED: similar to suppressor of actin (sac) [Tribolium castaneum]	--	--	--	--	--	--	--	--	--	--	--	--	--	--	-	-	-
Unigene0018362	353	142	41	9.096	3.8314	-1.2474	Down	2.11e-07	2.6e-06	gi|39930517|ref|NP_612361.1|	56.6	3e-07	atherin [Homo sapiens] >gi|74749329|sp|Q6SPF0.1|SAMD1_HUMAN RecName: Full=Atherin; AltName: Full=Sterile alpha motif domain-containing protein 1; Short=SAM domain-containing protein 1 >gi|38565529|gb|AAR24087.1| atherin [Homo sapiens]	sp|Q6SPF0|SAMD1_HUMAN	56.6	5e-08	Atherin OS=Homo sapiens GN=SAMD1 PE=1 SV=1	--	--	--	--	--	--	--	--	--	--	-	-	-
Unigene0013324	270	5	28	0.4187	3.4209	3.0304	Up	2.15e-07	2.64e-06	--	--	--	--	--	--	--	--	--	--	--	--	--	--	--	--	--	--	-	-	-
Unigene0013461	286	5	28	0.3953	3.2295	3.0303	Up	2.15e-07	2.64e-06	--	--	--	--	--	--	--	--	--	--	--	--	--	--	--	--	--	--	-	-	-
Unigene0014125	575	5	28	0.1966	1.6063	3.0304	Up	2.15e-07	2.64e-06	--	--	--	--	--	--	--	--	--	--	--	--	--	--	--	--	--	--	-	-	-
Unigene0016435	580	5	28	0.1949	1.5925	3.0305	Up	2.15e-07	2.63e-06	--	--	--	--	--	--	--	--	--	--	--	--	--	--	--	--	--	--	-	-	-
Unigene0034240	373	24	55	1.4549	4.8641	1.7413	Up	2.15e-07	2.64e-06	--	--	--	--	--	--	--	--	--	--	--	--	--	--	--	--	--	--	-	-	-
Unigene0022267	463	55	90	2.6861	6.4123	1.2553	Up	2.15e-07	2.64e-06	--	--	--	--	--	--	--	--	--	--	--	--	--	--	--	--	--	--	-	-	-
Unigene0006942	521	47	4	2.0398	0.2533	-3.0095	Down	2.19e-07	2.68e-06	--	--	--	--	--	--	--	--	--	--	--	--	--	--	--	--	--	--	-	-	-
Unigene0025284	806	57	92	1.5991	3.7653	1.2355	Up	2.26e-07	2.75e-06	--	--	--	--	--	--	--	--	--	--	--	--	--	--	--	--	--	--	-	-	-
Unigene0014163	344	2	22	0.1315	2.1097	4.0039	Up	2.3e-07	2.81e-06	--	--	--	--	--	--	--	--	--	--	--	--	--	--	--	--	--	--	-	-	-
Unigene0014281	383	2	22	0.1181	1.8948	4.004	Up	2.3e-07	2.81e-06	--	--	--	--	--	--	--	--	--	--	--	--	--	--	--	--	--	--	-	-	-
Unigene0014868	409	2	22	0.1106	1.7744	4.0039	Up	2.3e-07	2.81e-06	--	--	--	--	--	--	--	--	--	--	--	--	--	--	--	--	--	--	-	-	-
Unigene0020966	1522	59	94	0.8765	2.0373	1.2168	Up	2.35e-07	2.85e-06	--	--	--	--	--	--	--	--	--	--	--	--	--	--	--	--	--	--	-	-	-
Unigene0030495	1456	10	36	0.1553	0.8156	2.3928	Up	2.37e-07	2.88e-06	gi|340708796|ref|XP_003393007.1|	373	1e-101	PREDICTED: alkaline ceramidase-like isoform 1 [Bombus terrestris] >gi|340708798|ref|XP_003393008.1| PREDICTED: alkaline ceramidase-like isoform 2 [Bombus terrestris]	sp|Q9VIP7|ACASE_DROME	336	3e-91	Alkaline ceramidase OS=Drosophila melanogaster GN=bwa PE=2 SV=2	--	--	--	--	--	K01441	5e-100	366	nvi:100123125	alkaline ceramidase [EC:3.5.1.23]	-	-	-
Unigene0015659	1278	36	69	0.637	1.781	1.4833	Up	2.39e-07	2.91e-06	--	--	--	--	--	--	--	--	--	--	--	--	--	--	--	--	--	--	-	-	-
Unigene0013556	364	4	26	0.2485	2.3562	3.2451	Up	2.43e-07	2.95e-06	--	--	--	--	--	--	--	--	--	--	--	--	--	--	--	--	--	--	-	-	-
Unigene0014864	333	4	26	0.2716	2.5756	3.2454	Up	2.43e-07	2.95e-06	--	--	--	--	--	--	--	--	--	--	--	--	--	--	--	--	--	--	-	-	-
Unigene0033427	811	25	56	0.697	2.2778	1.7084	Up	2.44e-07	2.96e-06	--	--	--	--	--	--	--	--	--	--	--	--	--	--	--	--	--	--	-	-	-
Unigene0026081	295	128	35	9.8112	3.9138	-1.3259	Down	2.48e-07	3.01e-06	gi|357618060|gb|EHJ71155.1|	103	2e-21	hypothetical protein KGM_09035 [Danaus plexippus]	--	--	--	--	--	--	--	--	--	--	--	--	--	--	-	-	-
Unigene0013264	2115	3	24	0.0321	0.3743	3.5435	Up	2.53e-07	3.06e-06	gi|357626460|gb|EHJ76540.1|	656	0	Na [Danaus plexippus]	sp|Q86UD5|SL9B2_HUMAN	287	2e-76	Mitochondrial sodium/hydrogen exchanger 9B2 OS=Homo sapiens GN=SLC9B2 PE=1 SV=2	MTH760	165	3e-40	COG0025	NhaP-type Na+/H+ and K+/H+ antiporters	--	--	--	--	--	-	-	-
Unigene0021130	1147	67	102	1.3208	2.9335	1.1512	Up	2.6e-07	3.14e-06	--	--	--	--	--	--	--	--	--	--	--	--	--	--	--	--	--	--	-	-	-
Unigene0025305	1581	85	120	1.2157	2.5038	1.0423	Up	2.61e-07	3.15e-06	--	--	--	--	--	--	--	--	--	--	--	--	--	--	--	--	--	--	-	-	-
Unigene0028948	619	84	119	3.0685	6.3417	1.0473	Up	2.63e-07	3.17e-06	--	--	--	--	--	--	--	--	--	--	--	--	--	--	--	--	--	--	-	-	-
Unigene0016940	3663	47	81	0.2901	0.7295	1.3304	Up	2.63e-07	3.17e-06	gi|157124459|ref|XP_001660470.1|	643	0	alanine aminotransferase [Aedes aegypti] >gi|108873981|gb|EAT38206.1| alanine aminotransferase [Aedes aegypti]	sp|Q28DB5|ALAT2_XENTR	545	9e-154	Alanine aminotransferase 2 OS=Xenopus tropicalis GN=gpt2 PE=2 SV=1	YLR089c	386	2e-106	COG0436	Aspartate/tyrosine/aromatic aminotransferase	K00814	0	643	aag:AaeL_AAEL009872	alanine transaminase [EC:2.6.1.2]	-	-	-
Unigene0032557	1602	190	64	2.6818	1.3179	-1.025	Down	2.67e-07	3.22e-06	gi|332016621|gb|EGI57493.1|	554	1e-156	Brain tumor protein [Acromyrmex echinatior]	sp|Q8MQJ9|BRAT_DROME	202	8e-51	Brain tumor protein OS=Drosophila melanogaster GN=brat PE=1 SV=2	all0422	56.6	1e-07	COG3391	Uncharacterized conserved protein	--	--	--	--	--	-	-	-
Unigene0030768	990	73	108	1.6673	3.5986	1.1099	Up	2.68e-07	3.23e-06	--	--	--	--	--	--	--	--	--	--	--	--	--	--	--	--	--	--	-	-	-
Unigene0020198	603	39	72	1.4625	3.9388	1.4293	Up	2.89e-07	3.47e-06	--	--	--	--	--	--	--	--	--	--	--	--	--	--	--	--	--	--	-	-	-
Unigene0014450	714	32	64	1.0134	2.9569	1.5449	Up	2.92e-07	3.5e-06	--	--	--	--	--	--	--	--	--	--	--	--	--	--	--	--	--	--	-	-	-
Unigene0008811	2481	173	56	1.5767	0.7446	-1.0824	Down	2.93e-07	3.51e-06	gi|119585237|gb|EAW64833.1|	417	1e-114	DEAH (Asp-Glu-Ala-His) box polypeptide 30, isoform CRA_a [Homo sapiens]	sp|Q6PGC1|DHX29_MOUSE	358	1e-97	ATP-dependent RNA helicase Dhx29 OS=Mus musculus GN=Dhx29 PE=2 SV=1	SPBC15C4.05	290	8e-78	COG1643	HrpA-like helicases	K13185	3e-150	534	nvi:100116427	ATP-dependent RNA helicase DHX30 [EC:3.6.4.13]	-	-	-
Unigene0007456	634	79	15	2.8176	0.7805	-1.852	Down	3e-07	3.59e-06	gi|270010984|gb|EFA07432.1|	82.8	1e-14	mutagen-sensitive 312 [Tribolium castaneum]	sp|Q9VS48|SLX4_DROME	59.7	2e-08	Structure-specific endonuclease subunit SLX4 OS=Drosophila melanogaster GN=mus312 PE=1 SV=2	--	--	--	--	--	--	--	--	--	--	GO:0006412//translation	GO:0016874//ligase activity	-
Unigene0010069	696	53	6	1.7219	0.2844	-2.598	Down	3.06e-07	3.66e-06	gi|340709781|ref|XP_003393480.1|	81.6	3e-14	PREDICTED: phosphatidylinositol-4-phosphate 5-kinase type-1 alpha-like isoform 2 [Bombus terrestris]	sp|Q02817|MUC2_HUMAN	60.1	1e-08	Mucin-2 OS=Homo sapiens GN=MUC2 PE=1 SV=2	--	--	--	--	--	K00889	5e-14	79.3	phu:Phum_PHUM064910	1-phosphatidylinositol-4-phosphate 5-kinase [EC:2.7.1.68]	-	-	-
Unigene0000271	494	29	0	1.3274	0	-10.3744	Down	3.16e-07	3.77e-06	--	--	--	--	--	--	--	--	--	--	--	--	--	--	--	--	--	--	-	-	-
Unigene0007759	295	29	0	2.2229	0	-11.1182	Down	3.16e-07	3.77e-06	gi|332029562|gb|EGI69451.1|	70.1	3e-11	PHD and RING finger domain-containing protein 1 [Acromyrmex echinatior]	sp|Q52KI8|SRRM1_MOUSE	57	4e-08	Serine/arginine repetitive matrix protein 1 OS=Mus musculus GN=Srrm1 PE=1 SV=2	DR0479	47.8	5e-06	COG0744	Membrane carboxypeptidase (penicillin-binding protein)	K13171	8e-08	57	mmu:51796	serine/arginine repetitive matrix protein 1	-	-	-
Unigene0020016	643	160	50	5.6266	2.5651	-1.1332	Down	3.17e-07	3.78e-06	gi|91085611|ref|XP_969415.1|	138	2e-31	PREDICTED: similar to rCG38776 [Tribolium castaneum]	sp|Q157S1|CRTC1_RAT	98.6	3e-20	CREB-regulated transcription coactivator 1 OS=Rattus norvegicus GN=Crtc1 PE=1 SV=1	--	--	--	--	--	--	--	--	--	--	-	-	-
Unigene0029027	1364	84	17	1.3925	0.4111	-1.7601	Down	3.26e-07	3.88e-06	gi|170035146|ref|XP_001845432.1|	68.6	7e-10	myoneurin [Culex quinquefasciatus] >gi|167876984|gb|EDS40367.1| myoneurin [Culex quinquefasciatus]	sp|Q8TAW3|ZN671_HUMAN	57	3e-07	Zinc finger protein 671 OS=Homo sapiens GN=ZNF671 PE=2 SV=2	--	--	--	--	--	--	--	--	--	--	-	-	-
Unigene0001003	768	56	7	1.6488	0.3007	-2.455	Down	3.29e-07	3.92e-06	gi|123469906|ref|XP_001318162.1|	87	8e-16	viral A-type inclusion protein [Trichomonas vaginalis G3]	sp|Q8IED2|SMC2_PLAF7	75.1	5e-13	Structural maintenance of chromosomes protein 2 OS=Plasmodium falciparum (isolate 3D7) GN=MAL13P1.96 PE=3 SV=1	MJ1643	70.1	4e-12	COG1196	Chromosome segregation ATPases	K10421	2e-12	74.3	bta:534624	CAP-Gly domain-containing linker protein 1	GO:0006996//organelle organization	GO:0005488//binding	GO:0005622//intracellular
Unigene0008425	994	94	21	2.1383	0.6969	-1.6174	Down	3.37e-07	4e-06	gi|298204347|gb|ADI61822.1|	103	8e-31	endonuclease-reverse transcriptase [Bombyx mori]	--	--	--	--	--	--	--	--	--	--	--	--	--	--	-	-	-
Unigene0006705	512	59	8	2.6057	0.5154	-2.3379	Down	3.39e-07	4.02e-06	gi|189234926|ref|XP_971077.2|	122	9e-27	PREDICTED: similar to unconventional myosin 95e [Tribolium castaneum]	sp|P36006|MYO3_YEAST	115	2e-25	Myosin-3 OS=Saccharomyces cerevisiae (strain ATCC 204508 / S288c) GN=MYO3 PE=1 SV=4	YKL129c	115	5e-26	COG5022	Myosin heavy chain	K10356	3e-27	122	tca:659706	myosin I	-	-	-
Unigene0032812	729	149	45	4.6216	2.0363	-1.1824	Down	3.39e-07	4.02e-06	gi|347970796|ref|XP_003436639.1|	121	3e-26	AGAP013233-PA [Anopheles gambiae str. PEST] >gi|333466835|gb|EGK96393.1| AGAP013233-PA [Anopheles gambiae str. PEST]	sp|Q8BTI8|SRRM2_MOUSE	73.2	2e-12	Serine/arginine repetitive matrix protein 2 OS=Mus musculus GN=Srrm2 PE=1 SV=3	Cgl1939	58.9	6e-10	COG0532	Translation initiation factor 2 (IF-2; GTPase)	K10143	2e-25	117	nvi:100118076	E3 ubiquitin-protein ligase RFWD2 [EC:6.3.2.19]	GO:0032446//protein modification by small protein conjugation	GO:0019787//small conjugating protein ligase activity;GO:0005488//binding	GO:0031981//nuclear lumen;GO:0005815//microtubule organizing center;GO:0005924//cell-substrate adherens junction
Unigene0026746	1707	166	53	2.1989	1.0242	-1.1023	Down	3.48e-07	4.11e-06	gi|189238341|ref|XP_966817.2|	437	1e-121	PREDICTED: similar to sorting and assembly machinery component 50 homolog [Tribolium castaneum]	sp|Q803G5|SAM5A_DANRE	340	1e-92	Sorting and assembly machinery component 50 homolog A OS=Danio rerio GN=samm50a PE=2 SV=1	SPAC17C9.06	150	9e-36	COG4775	Outer membrane protein/protective antigen OMA87	--	--	--	--	--	-	-	-
Unigene0004440	559	34	1	1.3753	0.059	-4.5429	Down	3.54e-07	4.18e-06	gi|339899199|ref|XP_001468869.2|	94.4	3e-18	proteophosphoglycan 5 [Leishmania infantum JPCM5] >gi|321398713|emb|CAM71961.2| proteophosphoglycan 5 [Leishmania infantum JPCM5]	sp|Q9QJ16|IE2_HHV6Z	75.5	2e-13	Immediate-early protein 2 OS=Human herpesvirus 6B (strain Z29) GN=U90/U86 PE=3 SV=1	DRA0212	74.7	9e-14	COG2377	Predicted molecular chaperone distantly related to HSP70-fold metalloproteases	--	--	--	--	--	-	-	-
Unigene0007721	281	34	1	2.7359	0.1174	-4.5425	Down	3.54e-07	4.18e-06	--	--	--	--	--	--	--	--	--	--	--	--	--	--	--	--	--	--	-	-	-
Unigene0028576	1564	153	47	2.212	0.9913	-1.158	Down	3.68e-07	4.33e-06	gi|91089177|ref|XP_974210.1|	354	8e-96	PREDICTED: similar to CG12753 CG12753-PA [Tribolium castaneum]	sp|Q80U30|CL16A_MOUSE	258	9e-68	Protein CLEC16A OS=Mus musculus GN=Clec16a PE=2 SV=2	--	--	--	--	--	--	--	--	--	--	-	-	-
Unigene0025928	438	172	56	8.8795	4.2176	-1.0741	Down	3.75e-07	4.41e-06	gi|148298865|ref|NP_001091748.1|	122	4e-27	octopamine receptor [Bombyx mori] >gi|115424520|dbj|BAF33393.1| octopamine receptor [Bombyx mori]	sp|Q93126|GPR9_BALAM	61.2	2e-09	Probable G-protein coupled receptor No9 OS=Balanus amphitrite PE=3 SV=1	--	--	--	--	--	K04165	5e-16	84.3	tca:658532	Octopamine receptor	GO:0007186//G-protein coupled receptor signaling pathway	GO:0008227//G-protein coupled amine receptor activity	GO:0031224//intrinsic to membrane
Unigene0022718	416	14	41	0.761	3.2512	2.095	Up	3.86e-07	4.53e-06	--	--	--	--	--	--	--	--	--	--	--	--	--	--	--	--	--	--	-	-	-
Unigene0013361	246	1	19	0.0919	2.5478	4.793	Up	3.94e-07	4.63e-06	--	--	--	--	--	--	--	--	--	--	--	--	--	--	--	--	--	--	-	-	-
Unigene0024839	994	71	105	1.6151	3.4846	1.1094	Up	3.97e-07	4.65e-06	--	--	--	--	--	--	--	--	--	--	--	--	--	--	--	--	--	--	-	-	-
Unigene0024700	4658	103	25	0.5	0.177	-1.4982	Down	4.24e-07	4.95e-06	gi|345487249|ref|XP_003425657.1|	949	0	PREDICTED: tyrosine-protein kinase Btk29A-like isoform 2 [Nasonia vitripennis]	sp|P08630|BTKL_DROME	848	0	Tyrosine-protein kinase Btk29A OS=Drosophila melanogaster GN=Btk29A PE=2 SV=2	YAR019c	97.1	3e-19	COG0515	Serine/threonine protein kinase	K07364	0	919	api:100168763	tec protein tyrosine kinase [EC:2.7.10.2]	GO:0006810//transport;GO:0006261//DNA-dependent DNA replication;GO:0051276//chromosome organization;GO:0010259//multicellular organismal aging;GO:0008064//regulation of actin polymerization or depolymerization;GO:0046958//nonassociative learning;GO:0001700//embryonic development via the syncytial blastoderm;GO:0006464//protein modification process;GO:0007431//salivary gland development;GO:0060541…	GO:0004672//protein kinase activity;GO:0032559	GO:0016020//membrane;GO:0044424//intracellular part;GO:0045171//intercellular bridge
Unigene0015907	242	21	50	1.9622	6.8156	1.7964	Up	4.34e-07	5.06e-06	--	--	--	--	--	--	--	--	--	--	--	--	--	--	--	--	--	--	-	-	-
Unigene0014673	584	12	38	0.4646	2.1464	2.2079	Up	4.36e-07	5.08e-06	--	--	--	--	--	--	--	--	--	--	--	--	--	--	--	--	--	--	-	-	-
Unigene0015679	538	12	38	0.5044	2.33	2.2077	Up	4.36e-07	5.08e-06	--	--	--	--	--	--	--	--	--	--	--	--	--	--	--	--	--	--	-	-	-
Unigene0013563	357	5	27	0.3167	2.4949	2.9778	Up	4.52e-07	5.26e-06	--	--	--	--	--	--	--	--	--	--	--	--	--	--	--	--	--	--	-	-	-
Unigene0015319	1012	5	27	0.1117	0.8801	2.978	Up	4.52e-07	5.25e-06	gi|357602713|gb|EHJ63494.1|	156	2e-36	fibulin 1 [Danaus plexippus]	sp|Q53RD9|FBLN7_HUMAN	59.3	4e-08	Fibulin-7 OS=Homo sapiens GN=FBLN7 PE=2 SV=1	--	--	--	--	--	--	--	--	--	--	-	-	-
Unigene0013773	600	0	16	0	0.8797	9.7809	Up	4.56e-07	5.29e-06	gi|357628234|gb|EHJ77624.1|	74.7	3e-12	putative arsenite-resistance protein [Danaus plexippus]	--	--	--	--	--	--	--	--	--	--	--	--	--	--	-	-	-
Unigene0014315	299	0	16	0	1.7652	10.7856	Up	4.56e-07	5.29e-06	--	--	--	--	--	--	--	--	--	--	--	--	--	--	--	--	--	--	-	-	-
Unigene0000061	801	52	6	1.4679	0.2471	-2.5706	Down	4.66e-07	5.4e-06	gi|58393335|ref|XP_320001.2|	207	4e-52	AGAP009224-PA [Anopheles gambiae str. PEST] >gi|55235562|gb|EAA43419.2| AGAP009224-PA [Anopheles gambiae str. PEST]	--	--	--	--	--	--	--	--	--	--	--	--	--	--	-	-	-
Unigene0032587	972	26	56	0.6048	1.9005	1.6518	Up	4.7e-07	5.45e-06	--	--	--	--	--	--	--	--	--	--	--	--	--	--	--	--	--	--	-	-	-
Unigene0026077	583	18	46	0.6981	2.6028	1.8986	Up	4.77e-07	5.52e-06	--	--	--	--	--	--	--	--	--	--	--	--	--	--	--	--	--	--	-	-	-
Unigene0014132	438	4	25	0.2065	1.8828	3.1887	Up	5.22e-07	6.02e-06	--	--	--	--	--	--	--	--	--	--	--	--	--	--	--	--	--	--	-	-	-
Unigene0014545	968	4	25	0.0934	0.8519	3.1892	Up	5.22e-07	6.01e-06	--	--	--	--	--	--	--	--	--	--	--	--	--	--	--	--	--	--	-	-	-
Unigene0014875	448	4	25	0.2019	1.8408	3.1886	Up	5.22e-07	6.01e-06	--	--	--	--	--	--	--	--	--	--	--	--	--	--	--	--	--	--	-	-	-
Unigene0026593	226	4	25	0.4002	3.6491	3.1887	Up	5.22e-07	6.01e-06	--	--	--	--	--	--	--	--	--	--	--	--	--	--	--	--	--	--	-	-	-
Unigene0013533	338	2	21	0.1338	2.0495	3.9371	Up	5.23e-07	6.01e-06	--	--	--	--	--	--	--	--	--	--	--	--	--	--	--	--	--	--	-	-	-
Unigene0001764	460	28	0	1.3764	0	-10.4267	Down	5.32e-07	6.12e-06	gi|347971322|ref|XP_313021.5|	64.3	2e-09	AGAP004140-PA [Anopheles gambiae str. PEST] >gi|333468616|gb|EAA08570.5| AGAP004140-PA [Anopheles gambiae str. PEST]	sp|A7MBM2|DISP2_HUMAN	51.6	2e-06	Protein dispatched homolog 2 OS=Homo sapiens GN=DISP2 PE=2 SV=2	--	--	--	--	--	--	--	--	--	--	-	-	-
Unigene0035613	893	42	74	1.0635	2.7336	1.362	Up	5.39e-07	6.19e-06	gi|307188065|gb|EFN72897.1|	321	3e-86	Transmembrane protein 145 [Camponotus floridanus]	--	--	--	--	--	--	--	--	--	--	--	--	--	--	-	-	-
Unigene0009820	1024	72	13	1.5899	0.4188	-1.9246	Down	5.43e-07	6.23e-06	gi|357605534|gb|EHJ64665.1|	201	4e-50	kinesin-like protein b [Danaus plexippus]	sp|Q90631|KTN1_CHICK	70.1	2e-11	Kinectin OS=Gallus gallus GN=KTN1 PE=1 SV=1	MJ1643	69.3	1e-11	COG1196	Chromosome segregation ATPases	--	--	--	--	--	-	-	-
Unigene0018361	469	145	44	6.9908	3.0948	-1.1756	Down	5.51e-07	6.31e-06	gi|357607727|gb|EHJ65658.1|	124	1e-27	hypothetical protein KGM_06530 [Danaus plexippus]	sp|O01761|UNC89_CAEEL	51.2	3e-06	Muscle M-line assembly protein unc-89 OS=Caenorhabditis elegans GN=unc-89 PE=1 SV=3	--	--	--	--	--	--	--	--	--	--	-	-	-
Unigene0023206	1165	145	44	2.8143	1.2459	-1.1756	Down	5.51e-07	6.31e-06	gi|332020668|gb|EGI61074.1|	354	5e-96	Omega-amidase NIT2 [Acromyrmex echinatior]	sp|Q28IE5|NIT2_XENTR	315	3e-85	Omega-amidase NIT2 OS=Xenopus tropicalis GN=nit2 PE=2 SV=1	SPAC26A3.11	281	2e-75	COG0388	Predicted amidohydrolase	K13566	3e-94	347	nvi:100114634	omega-amidase [EC:3.5.1.3]	-	-	-
Unigene0026540	350	85	18	5.4914	1.6965	-1.6946	Down	5.54e-07	6.34e-06	gi|195118364|ref|XP_002003707.1|	90.5	2e-17	GI21430 [Drosophila mojavensis] >gi|193914282|gb|EDW13149.1| GI21430 [Drosophila mojavensis]	sp|Q8WWV3|RT4I1_HUMAN	78.2	1e-14	Reticulon-4-interacting protein 1, mitochondrial OS=Homo sapiens GN=RTN4IP1 PE=1 SV=2	CC3441	54.3	5e-08	COG2267	Lysophospholipase	--	--	--	--	--	GO:0007420//brain development	-	-
Unigene0018627	437	162	52	8.3824	3.9253	-1.0946	Down	5.59e-07	6.39e-06	--	--	--	--	--	--	--	--	--	--	--	--	--	--	--	--	--	--	-	-	-
Unigene0025274	1130	116	31	2.3212	0.905	-1.3589	Down	5.75e-07	6.57e-06	gi|340713875|ref|XP_003395460.1|	548	1e-154	PREDICTED: kinesin-like protein KIF16B-like isoform 2 [Bombus terrestris]	sp|Q96L93|KI16B_HUMAN	446	1e-124	Kinesin-like protein KIF16B OS=Homo sapiens GN=KIF16B PE=1 SV=2	YGL216w	157	3e-38	COG5059	Kinesin-like protein	K10392	2e-154	546	nvi:100114373	kinesin family member 1/13/14	-	-	-
Unigene0017857	1186	102	25	1.9447	0.6954	-1.4836	Down	5.78e-07	6.6e-06	gi|357629480|gb|EHJ78222.1|	166	2e-39	polyprotein [Danaus plexippus]	--	--	--	--	--	--	--	--	--	--	--	--	--	--	-	-	-
Unigene0020522	529	78	111	3.3341	6.9218	1.0538	Up	5.79e-07	6.61e-06	--	--	--	--	--	--	--	--	--	--	--	--	--	--	--	--	--	--	-	-	-
Unigene0024359	960	67	100	1.5781	3.4362	1.1226	Up	5.84e-07	6.66e-06	--	--	--	--	--	--	--	--	--	--	--	--	--	--	--	--	--	--	-	-	-
Unigene0028626	1460	73	106	1.1306	2.395	1.0829	Up	5.88e-07	6.7e-06	gi|357620717|gb|EHJ72808.1|	422	1e-116	sugar transporter 12 [Danaus plexippus]	sp|B0WC46|TRET1_CULQU	166	5e-40	Facilitated trehalose transporter Tret1 OS=Culex quinquefasciatus GN=Tret1 PE=3 SV=1	YBR241c	123	9e-28	COG0477	Permeases of the major facilitator superfamily	--	--	--	--	--	-	-	-
Unigene0018747	1117	136	40	2.7531	1.1813	-1.2207	Down	5.97e-07	6.79e-06	gi|224924536|gb|ACN69214.1|	90.9	1e-16	caboxypeptidase 4 [Mamestra configurata]	sp|P19222|CBPA2_RAT	79	6e-14	Carboxypeptidase A2 OS=Rattus norvegicus GN=Cpa2 PE=1 SV=1	YHR132c	61.6	2e-09	COG2866	Predicted carboxypeptidase	--	--	--	--	--	-	-	-
Unigene0015956	2749	45	77	0.3701	0.924	1.32	Up	6.07e-07	6.9e-06	gi|93448327|gb|ABC72321.2|	836	0	cytochrome P450 [Spodoptera litura]	sp|P29981|CP4C1_BLADI	390	4e-107	Cytochrome P450 4C1 OS=Blaberus discoidalis GN=CYP4C1 PE=2 SV=1	BH0579	154	8e-37	COG2124	Cytochrome P450	--	--	--	--	--	GO:0008152//metabolic process	GO:0016491//oxidoreductase activity;GO:0005506//iron ion binding	-
Unigene0000640	1409	97	23	1.5567	0.5385	-1.5315	Down	6.18e-07	7.02e-06	gi|301618072|ref|XP_002938451.1|	105	6e-21	PREDICTED: receptor-type tyrosine-protein phosphatase gamma-like, partial [Xenopus (Silurana) tropicalis]	sp|P23470|PTPRG_HUMAN	100	2e-20	Receptor-type tyrosine-protein phosphatase gamma OS=Homo sapiens GN=PTPRG PE=1 SV=4	--	--	--	--	--	K01104	2e-21	105	xtr:100488629	protein-tyrosine phosphatase [EC:3.1.3.48]	-	GO:0016787//hydrolase activity	-
Unigene0031502	1515	172	57	2.5671	1.2411	-1.0485	Down	6.25e-07	7.1e-06	gi|170033490|ref|XP_001844610.1|	298	7e-79	kakapo [Culex quinquefasciatus] >gi|167874458|gb|EDS37841.1| kakapo [Culex quinquefasciatus]	sp|P30427|PLEC_RAT	60.5	3e-08	Plectin OS=Rattus norvegicus GN=Plec PE=1 SV=2	--	--	--	--	--	--	--	--	--	--	-	-	-
Unigene0014872	647	11	36	0.3844	1.8355	2.2555	Up	6.27e-07	7.11e-06	--	--	--	--	--	--	--	--	--	--	--	--	--	--	--	--	--	--	-	-	-
Unigene0015571	275	11	36	0.9045	4.3184	2.2553	Up	6.27e-07	7.11e-06	--	--	--	--	--	--	--	--	--	--	--	--	--	--	--	--	--	--	-	-	-
Unigene0013391	408	9	33	0.4988	2.6681	2.4193	Up	6.43e-07	7.29e-06	--	--	--	--	--	--	--	--	--	--	--	--	--	--	--	--	--	--	-	-	-
Unigene0019044	803	47	79	1.3235	3.2453	1.294	Up	6.49e-07	7.35e-06	--	--	--	--	--	--	--	--	--	--	--	--	--	--	--	--	--	--	-	-	-
Unigene0018417	1249	87	19	1.575	0.5018	-1.6502	Down	6.58e-07	7.44e-06	gi|357611224|gb|EHJ67376.1|	602	1e-170	SC element binding protein [Danaus plexippus]	--	--	--	--	--	--	--	--	--	--	--	--	--	--	-	-	-
Unigene0001108	507	37	2	1.6502	0.1301	-3.6649	Down	6.74e-07	7.62e-06	gi|189242082|ref|XP_001809963.1|	193	3e-48	PREDICTED: similar to BEL12_AG transposon polyprotein [Tribolium castaneum]	--	--	--	--	--	--	--	--	--	--	--	--	--	--	GO:0043170;GO:0044238//primary metabolic process	GO:0003676//nucleic acid binding	-
Unigene0029792	368	131	38	8.0493	3.4063	-1.2407	Down	7.03e-07	7.92e-06	gi|189236995|ref|XP_970755.2|	86.3	4e-16	PREDICTED: similar to connector enhancer of ksr CG6556-PA [Tribolium castaneum]	--	--	--	--	--	--	--	--	--	--	--	--	--	--	-	-	-
Unigene0028394	2102	161	52	1.7319	0.8161	-1.0855	Down	7.18e-07	8.08e-06	gi|357614692|gb|EHJ69217.1|	699	0	hypothetical protein KGM_02326 [Danaus plexippus]	--	--	--	--	--	--	--	--	--	--	--	--	--	--	-	-	-
Unigene0006669	405	60	9	3.3499	0.7331	-2.192	Down	7.37e-07	8.29e-06	gi|307184249|gb|EFN70722.1|	76.6	3e-13	Histone-lysine N-methyltransferase, H3 lysine-79 specific [Camponotus floridanus]	sp|Q9UQ35|SRRM2_HUMAN	66.2	6e-11	Serine/arginine repetitive matrix protein 2 OS=Homo sapiens GN=SRRM2 PE=1 SV=2	Rv3876	49.3	2e-06	COG0455	ATPases involved in chromosome partitioning	K11427	2e-13	75.5	ame:411070	histone-lysine N-methyltransferase, H3 lysine-79 specific [EC:2.1.1.43]	GO:0016571//histone methylation	GO:0016279//protein-lysine N-methyltransferase activity;GO:0005515//protein binding	GO:0044428//nuclear part
Unigene0026592	873	39	70	1.0101	2.645	1.3888	Up	7.49e-07	8.42e-06	--	--	--	--	--	--	--	--	--	--	--	--	--	--	--	--	--	--	-	-	-
Unigene0014959	568	6	28	0.2389	1.6261	2.7669	Up	7.62e-07	8.55e-06	--	--	--	--	--	--	--	--	--	--	--	--	--	--	--	--	--	--	-	-	-
Unigene0032341	3742	115	31	0.6949	0.2733	-1.3463	Down	7.7e-07	8.64e-06	gi|156073243|gb|ABU45982.1|	704	0	G(alpha)q [Helicoverpa assulta]	sp|P91950|GNAQ_HOMAM	629	4e-179	Guanine nucleotide-binding protein G(q) subunit alpha OS=Homarus americanus PE=2 SV=1	--	--	--	--	--	K04634	0	665	cqu:CpipJ_CPIJ010818	guanine nucleotide binding protein (G protein), alpha q polypeptide	GO:0046669//regulation of compound eye retinal cell programmed cell death;GO:0016198//axon choice point recognition;GO:0002251;GO:0010863//positive regulation of phospholipase C activity;GO:0006464//protein modification process;GO:0007186//G-protein coupled receptor signaling pathway;GO:0009266//response to temperature stimulus;GO:0007606//sensory perception of chemical stimulus	GO:0032561//guanyl ribonucleotide binding;GO:0017111//nucleoside-triphosphatase activity;GO:0060089	GO:0031234//extrinsic to internal side of plasma membrane;GO:0016028//rhabdomere
Unigene0033941	451	89	20	4.4622	1.4629	-1.6089	Down	7.71e-07	8.65e-06	gi|357624421|gb|EHJ75203.1|	135	7e-31	actin-related protein 10 [Danaus plexippus]	sp|C0ZYA5|IF2_RHOE4	69.3	9e-12	Translation initiation factor IF-2 OS=Rhodococcus erythropolis (strain PR4 / NBRC 100887) GN=infB PE=3 SV=1	CC3441	70.5	1e-12	COG2267	Lysophospholipase	--	--	--	--	--	-	-	-
Unigene0035571	742	55	87	1.6761	3.8678	1.2064	Up	7.83e-07	8.77e-06	--	--	--	--	--	--	--	--	--	--	--	--	--	--	--	--	--	--	-	-	-
Unigene0016732	3017	40	71	0.2998	0.7763	1.3726	Up	7.86e-07	8.8e-06	gi|357621008|gb|EHJ72994.1|	649	0	4-aminobutyrate aminotransferase [Danaus plexippus]	sp|P80147|GABT_PIG	499	6e-140	4-aminobutyrate aminotransferase, mitochondrial OS=Sus scrofa GN=ABAT PE=1 SV=2	YGR019w	418	2e-116	COG0160	4-aminobutyrate aminotransferase and related aminotransferases	K13524	1e-170	602	aag:AaeL_AAEL012609	4-aminobutyrate aminotransferase / (S)-3-amino-2-methylpropionate transaminase [EC:2.6.1.19 2.6.1.22]	-	-	-
Unigene0022504	412	12	37	0.6586	2.9625	2.1693	Up	8.25e-07	9.22e-06	--	--	--	--	--	--	--	--	--	--	--	--	--	--	--	--	--	--	-	-	-
Unigene0020039	576	69	101	2.7087	5.7843	1.0945	Up	8.71e-07	9.71e-06	--	--	--	--	--	--	--	--	--	--	--	--	--	--	--	--	--	--	-	-	-
Unigene0025814	904	27	56	0.6754	2.0435	1.5972	Up	8.82e-07	9.83e-06	--	--	--	--	--	--	--	--	--	--	--	--	--	--	--	--	--	--	-	-	-
Unigene0013991	268	1	18	0.0844	2.2156	4.7143	Up	9.25e-07	1.03e-05	--	--	--	--	--	--	--	--	--	--	--	--	--	--	--	--	--	--	-	-	-
Unigene0021597	1510	130	38	1.9467	0.8301	-1.2297	Down	9.25e-07	1.03e-05	gi|350403473|ref|XP_003486812.1|	474	1e-132	PREDICTED: protein son of sevenless-like isoform 2 [Bombus impatiens]	sp|P26675|SOS_DROME	437	1e-121	Protein son of sevenless OS=Drosophila melanogaster GN=Sos PE=1 SV=2	--	--	--	--	--	K03099	9e-131	468	phu:Phum_PHUM366140	son of sevenless	-	-	-
Unigene0023820	462	130	38	6.3626	2.7133	-1.2296	Down	9.25e-07	1.03e-05	--	--	--	--	--	--	--	--	--	--	--	--	--	--	--	--	--	--	-	-	-
Unigene0013841	482	5	26	0.2346	1.7794	2.9231	Up	9.47e-07	1.05e-05	--	--	--	--	--	--	--	--	--	--	--	--	--	--	--	--	--	--	-	-	-
Unigene0014948	522	5	26	0.2166	1.6431	2.9233	Up	9.47e-07	1.05e-05	--	--	--	--	--	--	--	--	--	--	--	--	--	--	--	--	--	--	-	-	-
Unigene0029410	599	46	77	1.7365	4.2405	1.2881	Up	9.84e-07	1.09e-05	--	--	--	--	--	--	--	--	--	--	--	--	--	--	--	--	--	--	-	-	-
Unigene0021538	1276	170	57	3.0125	1.4736	-1.0316	Down	1.01e-06	1.12e-05	gi|194766772|ref|XP_001965498.1|	152	5e-35	GF22424 [Drosophila ananassae] >gi|190619489|gb|EDV35013.1| GF22424 [Drosophila ananassae]	sp|Q11177|DHS27_CAEEL	52.8	6e-06	Uncharacterized oxidoreductase dhs-27 OS=Caenorhabditis elegans GN=dhs-27 PE=2 SV=2	--	--	--	--	--	--	--	--	--	--	-	-	-
Unigene0022701	1171	88	20	1.6993	0.5634	-1.5927	Down	1.07e-06	1.18e-05	gi|350397337|ref|XP_003484846.1|	236	2e-60	PREDICTED: anaphase-promoting complex subunit 1-like isoform 2 [Bombus impatiens]	sp|Q9H1A4|APC1_HUMAN	187	1e-46	Anaphase-promoting complex subunit 1 OS=Homo sapiens GN=ANAPC1 PE=1 SV=1	--	--	--	--	--	K03348	2e-60	234	ame:726728	anaphase-promoting complex subunit 1	-	-	-
Unigene0018467	621	50	81	1.8206	4.3027	1.2408	Up	1.09e-06	1.2e-05	gi|291464091|gb|ADE05583.1|	353	4e-96	cytochrome P450 4G49 [Manduca sexta]	sp|Q9VYY4|C4G15_DROME	236	7e-62	Cytochrome P450 4g15 OS=Drosophila melanogaster GN=Cyp4g15 PE=2 SV=1	all1361	61.2	1e-09	COG2124	Cytochrome P450	K15001	3e-66	252	cqu:CpipJ_CPIJ009415	cytochrome P450, family 4 [EC:1.14.-.-]	-	-	-
Unigene0013622	288	4	24	0.3141	2.749	3.1296	Up	1.12e-06	1.23e-05	--	--	--	--	--	--	--	--	--	--	--	--	--	--	--	--	--	--	-	-	-
Unigene0015874	881	4	24	0.1027	0.8986	3.1292	Up	1.12e-06	1.23e-05	--	--	--	--	--	--	--	--	--	--	--	--	--	--	--	--	--	--	-	-	-
Unigene0013222	251	0	15	0	1.9714	10.945	Up	1.12e-06	1.23e-05	--	--	--	--	--	--	--	--	--	--	--	--	--	--	--	--	--	--	-	-	-
Unigene0016537	389	0	15	0	1.272	10.3129	Up	1.12e-06	1.23e-05	--	--	--	--	--	--	--	--	--	--	--	--	--	--	--	--	--	--	-	-	-
Unigene0017822	1106	53	84	1.0836	2.5054	1.2092	Up	1.16e-06	1.27e-05	gi|357628962|gb|EHJ78040.1|	252	2e-65	uridine 5'-monophosphate synthase [Danaus plexippus]	sp|Q01637|UMPS_DROME	175	6e-43	Uridine 5'-monophosphate synthase OS=Drosophila melanogaster GN=r-l PE=2 SV=2	alr2945_2	123	5e-28	COG0461	Orotate phosphoribosyltransferase	K13421	1e-44	182	cqu:CpipJ_CPIJ001337	uridine monophosphate synthetase [EC:2.4.2.10 4.1.1.23]	GO:0019856//pyrimidine base biosynthetic process;GO:0009116//nucleoside metabolic process;GO:0006221//pyrimidine nucleotide biosynthetic process	GO:0005488//binding;GO:0016763//transferase activity, transferring pentosyl groups;GO:0016831//carboxy-lyase activity	GO:0015630//microtubule cytoskeleton
Unigene0033408	798	20	47	0.5667	1.9429	1.7776	Up	1.16e-06	1.27e-05	--	--	--	--	--	--	--	--	--	--	--	--	--	--	--	--	--	--	-	-	-
Unigene0033779	385	140	43	8.2225	3.6843	-1.1582	Down	1.16e-06	1.28e-05	gi|195040645|ref|XP_001991109.1|	70.5	2e-11	GH12253 [Drosophila grimshawi] >gi|193900867|gb|EDV99733.1| GH12253 [Drosophila grimshawi]	sp|P21260|YPRO_OWEFU	70.1	4e-12	Uncharacterized proline-rich protein (Fragment) OS=Owenia fusiformis PE=4 SV=1	CC3494_1	57	8e-09	COG3637	Opacity protein and related surface antigens	--	--	--	--	--	-	GO:0005488//binding	-
Unigene0030307	565	7	29	0.2801	1.6932	2.5957	Up	1.19e-06	1.3e-05	--	--	--	--	--	--	--	--	--	--	--	--	--	--	--	--	--	--	-	-	-
Unigene0013514	398	11	35	0.6249	2.9009	2.2148	Up	1.2e-06	1.31e-05	--	--	--	--	--	--	--	--	--	--	--	--	--	--	--	--	--	--	-	-	-
Unigene0006225	208	3	22	0.3261	3.4891	3.4195	Up	1.22e-06	1.33e-05	--	--	--	--	--	--	--	--	--	--	--	--	--	--	--	--	--	--	-	-	-
Unigene0016360	463	3	22	0.1465	1.5674	3.4194	Up	1.22e-06	1.33e-05	--	--	--	--	--	--	--	--	--	--	--	--	--	--	--	--	--	--	-	-	-
Unigene0031400	739	25	53	0.7649	2.3658	1.629	Up	1.23e-06	1.34e-05	--	--	--	--	--	--	--	--	--	--	--	--	--	--	--	--	--	--	-	-	-
Unigene0029418	336	78	109	5.2492	10.7013	1.0276	Up	1.23e-06	1.34e-05	gi|320524121|gb|ADW40539.1|	131	8e-30	neuropeptide-like precursor 4E [Bombyx mori]	--	--	--	--	--	--	--	--	--	--	--	--	--	--	-	-	-
Unigene0019692	2723	165	55	1.3702	0.6663	-1.0401	Down	1.25e-06	1.36e-05	gi|332023757|gb|EGI63981.1|	244	2e-62	SH3 domain-containing protein 19 [Acromyrmex echinatior]	sp|Q9P7E8|APP1_SCHPO	92	2e-17	Protein app1 OS=Schizosaccharomyces pombe (strain 972 / ATCC 24843) GN=app1 PE=2 SV=1	--	--	--	--	--	--	--	--	--	--	-	-	-
Unigene0033015	1954	165	55	1.9094	0.9285	-1.0401	Down	1.25e-06	1.36e-05	gi|357604624|gb|EHJ64265.1|	1083	0	mixed-lineage leukemia protein, mll [Danaus plexippus]	sp|Q24742|TRX_DROVI	76.3	8e-13	Histone-lysine N-methyltransferase trithorax OS=Drosophila virilis GN=trx PE=3 SV=1	--	--	--	--	--	K09186	5e-21	104	aga:AgaP_AGAP002741	histone-lysine N-methyltransferase MLL1 [EC:2.1.1.43]	-	-	-
Unigene0011220	701	9	32	0.2903	1.5058	2.3749	Up	1.26e-06	1.37e-05	gi|25989205|gb|AAL31704.1|	341	2e-92	coagulation factor-like protein 2 [Hyphantria cunea]	sp|P21902|PCE_TACTR	121	5e-27	Proclotting enzyme OS=Tachypleus tridentatus PE=1 SV=1	VC1649	65.5	8e-11	COG5640	Secreted trypsin-like serine protease	--	--	--	--	--	-	-	-
Unigene0015698	696	41	71	1.332	3.3651	1.3371	Up	1.3e-06	1.42e-05	--	--	--	--	--	--	--	--	--	--	--	--	--	--	--	--	--	--	-	-	-
Unigene0024800	1756	150	48	1.9315	0.9017	-1.099	Down	1.37e-06	1.49e-05	gi|189240623|ref|XP_968384.2|	275	5e-72	PREDICTED: similar to Huntington disease gene homolog [Tribolium castaneum]	sp|P42859|HD_MOUSE	267	2e-70	Huntingtin OS=Mus musculus GN=Htt PE=1 SV=2	--	--	--	--	--	K04533	2e-72	275	tca:656784	huntingtin	GO:0007369//gastrulation;GO:0030072//peptide hormone secretion;GO:0007005//mitochondrion organization;GO:0050801//ion homeostasis;GO:0010970//microtubule-based transport;GO:0021537//telencephalon development;GO:0007568//aging;GO:0007612//learning;GO:0048646//anatomical structure formation involved in morphogenesis;GO:0043066//negative regulation of apoptotic process;GO:0048729//tissue morphogenes…	GO:0005515//protein binding	GO:0031410//cytoplasmic vesicle;GO:0043005//neuron projection;GO:0043231//intracellular membrane-bounded organelle;GO:0000267//cell fraction
Unigene0020531	1034	44	74	0.9622	2.3608	1.2949	Up	1.45e-06	1.56e-05	--	--	--	--	--	--	--	--	--	--	--	--	--	--	--	--	--	--	-	-	-
Unigene0028174	1828	61	10	0.7546	0.1805	-2.0637	Down	1.5e-06	1.62e-05	gi|347967456|ref|XP_001687829.2|	140	2e-31	AGAP002244-PA [Anopheles gambiae str. PEST] >gi|333466287|gb|EDO64816.2| AGAP002244-PA [Anopheles gambiae str. PEST]	--	--	--	--	--	--	--	--	--	--	--	--	--	--	-	-	-
Unigene0007033	213	31	1	3.2909	0.1549	-4.4091	Down	1.56e-06	1.68e-05	--	--	--	--	--	--	--	--	--	--	--	--	--	--	--	--	--	--	-	-	-
Unigene0013510	375	6	27	0.3618	2.3751	2.7147	Up	1.56e-06	1.68e-05	--	--	--	--	--	--	--	--	--	--	--	--	--	--	--	--	--	--	-	-	-
Unigene0006953	345	39	3	2.5561	0.2868	-3.1558	Down	1.58e-06	1.7e-05	gi|328704964|ref|XP_001945557.2|	130	1e-29	PREDICTED: semaphorin-5B-like [Acyrthosiphon pisum]	sp|Q60519|SEM5B_MOUSE	105	9e-23	Semaphorin-5B OS=Mus musculus GN=Sema5b PE=2 SV=2	--	--	--	--	--	K06841	4e-30	130	api:100165671	semaphorin 5	GO:0009987//cellular process;GO:0007635//chemosensory behavior;GO:0006935//chemotaxis;GO:0009887//organ morphogenesis;GO:0007626//locomotory behavior;GO:0009792//embryo development ending in birth or egg hatching	GO:0003676//nucleic acid binding	GO:0016020//membrane
Unigene0028530	1434	48	78	0.7569	1.7943	1.2452	Up	1.61e-06	1.73e-05	--	--	--	--	--	--	--	--	--	--	--	--	--	--	--	--	--	--	-	-	-
Unigene0032682	656	48	78	1.6545	3.9223	1.2453	Up	1.61e-06	1.73e-05	--	--	--	--	--	--	--	--	--	--	--	--	--	--	--	--	--	--	-	-	-
Unigene0025184	673	28	56	0.9408	2.7449	1.5448	Up	1.62e-06	1.73e-05	--	--	--	--	--	--	--	--	--	--	--	--	--	--	--	--	--	--	-	-	-
Unigene0016149	932	15	40	0.3639	1.4158	1.96	Up	1.62e-06	1.74e-05	--	--	--	--	--	--	--	--	--	--	--	--	--	--	--	--	--	--	-	-	-
Unigene0004445	889	55	8	1.3989	0.2969	-2.2362	Down	1.66e-06	1.78e-05	gi|156968305|gb|ABU98624.1|	431	1e-119	protease [Helicoverpa armigera]	sp|P35047|TRYC_MANSE	197	8e-50	Trypsin, alkaline C OS=Manduca sexta PE=2 SV=1	VC1200	93.2	5e-19	COG5640	Secreted trypsin-like serine protease	K01312	8e-37	155	aga:AgaP_AGAP008296	trypsin [EC:3.4.21.4]	-	-	-
Unigene0004352	211	35	2	3.7508	0.3127	-3.5843	Down	1.73e-06	1.85e-05	--	--	--	--	--	--	--	--	--	--	--	--	--	--	--	--	--	--	-	-	-
Unigene0018315	313	74	15	5.3459	1.5809	-1.7577	Down	1.73e-06	1.85e-05	gi|195040645|ref|XP_001991109.1|	70.5	2e-11	GH12253 [Drosophila grimshawi] >gi|193900867|gb|EDV99733.1| GH12253 [Drosophila grimshawi]	sp|Q9LUI1|LRX6_ARATH	69.7	5e-12	Leucine-rich repeat extensin-like protein 6 OS=Arabidopsis thaliana GN=LRX6 PE=2 SV=1	CC3494_1	57	8e-09	COG3637	Opacity protein and related surface antigens	--	--	--	--	--	-	-	-
Unigene0013331	280	8	30	0.6461	3.5344	2.4516	Up	1.75e-06	1.87e-05	--	--	--	--	--	--	--	--	--	--	--	--	--	--	--	--	--	--	-	-	-
Unigene0029021	772	96	24	2.8118	1.0255	-1.4552	Down	1.78e-06	1.89e-05	gi|217416203|tpg|DAA06383.1|	100	7e-20	TPA_inf: gustatory receptor 27 [Bombyx mori]	--	--	--	--	--	--	--	--	--	--	--	--	--	--	-	-	-
Unigene0020032	1154	121	35	2.3709	1.0005	-1.2447	Down	1.79e-06	1.9e-05	--	--	--	--	--	--	--	--	--	--	--	--	--	--	--	--	--	--	-	-	-
Unigene0018847	626	30	58	1.0836	3.0563	1.496	Up	1.88e-06	2e-05	--	--	--	--	--	--	--	--	--	--	--	--	--	--	--	--	--	--	-	-	-
Unigene0011063	2653	60	90	0.5114	1.1191	1.1298	Up	1.89e-06	2.01e-05	gi|357628301|gb|EHJ77690.1|	378	1e-103	phosphatidylinositol synthase [Danaus plexippus]	sp|O14735|CDIPT_HUMAN	234	3e-60	CDP-diacylglycerol--inositol 3-phosphatidyltransferase OS=Homo sapiens GN=CDIPT PE=1 SV=1	SPAC1D4.08	152	2e-36	COG0558	Phosphatidylglycerophosphate synthase	K00999	7e-87	323	ame:411408	CDP-diacylglycerol--inositol 3-phosphatidyltransferase [EC:2.7.8.11]	-	-	-
Unigene0021244	1052	39	68	0.8383	2.1323	1.3469	Up	1.91e-06	2.03e-05	gi|189236053|ref|XP_969839.2|	582	1e-164	PREDICTED: similar to GA15871-PA [Tribolium castaneum]	sp|Q9JLU4|SHAN3_RAT	361	4e-99	SH3 and multiple ankyrin repeat domains protein 3 OS=Rattus norvegicus GN=Shank3 PE=1 SV=2	all2748	72.8	9e-13	COG0666	FOG: Ankyrin repeat	K15009	4e-167	588	phu:Phum_PHUM616910	SH3 and multiple ankyrin repeat domains protein	-	-	-
Unigene0025002	1287	91	22	1.5988	0.5639	-1.5035	Down	1.92e-06	2.04e-05	--	--	--	--	--	--	--	--	--	--	--	--	--	--	--	--	--	--	-	-	-
Unigene0017696	759	16	41	0.4767	1.7819	1.9023	Up	1.95e-06	2.07e-05	--	--	--	--	--	--	--	--	--	--	--	--	--	--	--	--	--	--	-	-	-
Unigene0011648	339	5	25	0.3335	2.4327	2.8668	Up	1.98e-06	2.09e-05	--	--	--	--	--	--	--	--	--	--	--	--	--	--	--	--	--	--	-	-	-
Unigene0013555	286	5	25	0.3953	2.8835	2.8668	Up	1.98e-06	2.09e-05	--	--	--	--	--	--	--	--	--	--	--	--	--	--	--	--	--	--	-	-	-
Unigene0018292	218	5	25	0.5186	3.783	2.8668	Up	1.98e-06	2.09e-05	--	--	--	--	--	--	--	--	--	--	--	--	--	--	--	--	--	--	-	-	-
Unigene0000338	669	42	4	1.4196	0.1972	-2.8478	Down	1.99e-06	2.11e-05	gi|61162116|dbj|BAD91048.1|	362	8e-99	Bm2-cadherin [Bombyx mori]	sp|O15943|CADN_DROME	278	2e-74	Neural-cadherin OS=Drosophila melanogaster GN=CadN PE=1 SV=2	--	--	--	--	--	--	--	--	--	--	-	-	-
Unigene0030362	424	71	14	3.7864	1.0892	-1.7976	Down	2e-06	2.12e-05	gi|328781722|ref|XP_395447.4|	76.3	4e-13	PREDICTED: probable ubiquitin carboxyl-terminal hydrolase FAF-X [Apis mellifera]	sp|O00507|USP9Y_HUMAN	53.1	5e-07	Probable ubiquitin carboxyl-terminal hydrolase FAF-Y OS=Homo sapiens GN=USP9Y PE=1 SV=2	--	--	--	--	--	K11840	1e-13	76.3	ame:411981	ubiquitin carboxyl-terminal hydrolase 9/24 [EC:3.1.2.15]	-	-	-
Unigene0025383	1241	140	44	2.5509	1.1696	-1.125	Down	2.03e-06	2.14e-05	gi|189240095|ref|XP_972543.2|	235	3e-60	PREDICTED: similar to split ends CG18497-PA [Tribolium castaneum]	sp|Q62504|MINT_MOUSE	160	2e-38	Msx2-interacting protein OS=Mus musculus GN=Spen PE=1 SV=2	--	--	--	--	--	--	--	--	--	--	GO:0006355//regulation of transcription, DNA-dependent	GO:0003676//nucleic acid binding	-
Unigene0015009	478	25	52	1.1826	3.5886	1.6015	Up	2.08e-06	2.19e-05	--	--	--	--	--	--	--	--	--	--	--	--	--	--	--	--	--	--	-	-	-
Unigene0031331	798	25	52	0.7084	2.1496	1.6014	Up	2.08e-06	2.19e-05	--	--	--	--	--	--	--	--	--	--	--	--	--	--	--	--	--	--	-	-	-
Unigene0027539	491	42	71	1.9342	4.7701	1.3023	Up	2.13e-06	2.24e-05	--	--	--	--	--	--	--	--	--	--	--	--	--	--	--	--	--	--	-	-	-
Unigene0031562	950	32	60	0.7617	2.0834	1.4516	Up	2.15e-06	2.26e-05	gi|114053205|ref|NP_001040291.1|	266	1e-69	DID protein [Bombyx mori] >gi|87248653|gb|ABD36379.1| DID protein [Bombyx mori]	sp|Q0PNE2|CC075_HUMAN	57	2e-07	UPF0405 protein C3orf75 OS=Homo sapiens GN=C3orf75 PE=2 SV=1	--	--	--	--	--	--	--	--	--	--	-	-	-
Unigene0014920	326	1	17	0.0694	1.7202	4.6315	Up	2.16e-06	2.27e-05	--	--	--	--	--	--	--	--	--	--	--	--	--	--	--	--	--	--	-	-	-
Unigene0014957	327	1	17	0.0691	1.7149	4.6333	Up	2.16e-06	2.27e-05	--	--	--	--	--	--	--	--	--	--	--	--	--	--	--	--	--	--	-	-	-
Unigene0015170	225	1	17	0.1005	2.4924	4.6323	Up	2.16e-06	2.27e-05	--	--	--	--	--	--	--	--	--	--	--	--	--	--	--	--	--	--	-	-	-
Unigene0015843	519	1	17	0.0436	1.0805	4.6312	Up	2.16e-06	2.27e-05	gi|215820602|ref|NP_001135960.1|	186	5e-46	uridine diphosphate glucosyltransferase [Bombyx mori] >gi|213494483|gb|ACJ48963.1| uridine diphosphate glucosyltransferase [Bombyx mori]	sp|O97951|UDB18_MACFA	118	2e-26	UDP-glucuronosyltransferase 2B18 OS=Macaca fascicularis GN=UGT2B18 PE=1 SV=1	CAP0045	49.3	3e-06	COG1819	Glycosyl transferases, related to UDP-glucuronosyltransferase	K00699	3e-27	122	bta:100296421	glucuronosyltransferase [EC:2.4.1.17]	-	GO:0016757//transferase activity, transferring glycosyl groups	-
Unigene0022880	644	11	34	0.3862	1.7416	2.173	Up	2.27e-06	2.37e-05	--	--	--	--	--	--	--	--	--	--	--	--	--	--	--	--	--	--	-	-	-
Unigene0021674	852	26	53	0.69	2.052	1.5724	Up	2.28e-06	2.38e-05	--	--	--	--	--	--	--	--	--	--	--	--	--	--	--	--	--	--	-	-	-
Unigene0018563	680	33	61	1.0973	2.9592	1.4312	Up	2.28e-06	2.39e-05	--	--	--	--	--	--	--	--	--	--	--	--	--	--	--	--	--	--	-	-	-
Unigene0007709	211	45	74	4.8224	11.5691	1.2625	Up	2.32e-06	2.43e-05	--	--	--	--	--	--	--	--	--	--	--	--	--	--	--	--	--	--	-	-	-
Unigene0013741	585	4	23	0.1546	1.2969	3.0685	Up	2.38e-06	2.48e-05	--	--	--	--	--	--	--	--	--	--	--	--	--	--	--	--	--	--	-	-	-
Unigene0014367	5170	7	28	0.0306	0.1787	2.5459	Up	2.39e-06	2.48e-05	gi|300068967|ref|NP_001177769.1|	1088	0	Bm8 interacting protein precursor [Bombyx mori] >gi|296040402|dbj|BAJ07613.1| Bm8 interacting protein 2-11 [Bombyx mori]	sp|Q9VMA7|TGO1_DROME	302	2e-80	Transport and Golgi organization protein 1 OS=Drosophila melanogaster GN=Tango1 PE=1 SV=2	PAB2109	75.1	1e-12	COG1196	Chromosome segregation ATPases	--	--	--	--	--	-	-	-
Unigene0014573	836	14	38	0.3787	1.4994	1.9853	Up	2.42e-06	2.52e-05	--	--	--	--	--	--	--	--	--	--	--	--	--	--	--	--	--	--	-	-	-
Unigene0008401	1719	111	31	1.4601	0.5949	-1.2953	Down	2.43e-06	2.53e-05	gi|345487692|ref|XP_003425741.1|	483	1e-134	PREDICTED: serine/threonine-protein kinase Genghis Khan [Nasonia vitripennis]	sp|Q9W1B0|GEK_DROME	323	2e-87	Serine/threonine-protein kinase Genghis Khan OS=Drosophila melanogaster GN=gek PE=1 SV=1	aq_629	73.9	8e-13	COG1196	Chromosome segregation ATPases	K08286	9e-133	475	ame:412132	protein-serine/threonine kinase [EC:2.7.11.-]	-	GO:0016301//kinase activity	-
Unigene0029080	1628	156	52	2.1667	1.0537	-1.04	Down	2.45e-06	2.55e-05	gi|24643074|ref|NP_573311.1|	73.9	2e-11	CG15040 [Drosophila melanogaster] >gi|7293488|gb|AAF48863.1| CG15040 [Drosophila melanogaster]	sp|Q54UW4|Y0777_DICDI	71.6	2e-11	Bromodomain-containing protein DDB_G0280777 OS=Dictyostelium discoideum GN=DDB_G0280777 PE=4 SV=1	YBR112c	56.6	1e-07	COG0457	FOG: TPR repeat	K15157	4e-10	68.2	xtr:100497361	mediator of RNA polymerase II transcription subunit 15	-	-	-
Unigene0010535	951	54	8	1.2839	0.2775	-2.21	Down	2.46e-06	2.56e-05	gi|327266798|ref|XP_003218191.1|	80.9	8e-14	PREDICTED: myoneurin-like isoform 1 [Anolis carolinensis]	sp|Q9NPC7|MYNN_HUMAN	75.1	7e-13	Myoneurin OS=Homo sapiens GN=MYNN PE=1 SV=1	--	--	--	--	--	--	--	--	--	--	-	-	-
Unigene0029604	655	35	63	1.2083	3.1728	1.3928	Up	2.54e-06	2.63e-05	--	--	--	--	--	--	--	--	--	--	--	--	--	--	--	--	--	--	-	-	-
Unigene0010061	319	25	0	1.7721	0	-10.7912	Down	2.55e-06	2.64e-05	--	--	--	--	--	--	--	--	--	--	--	--	--	--	--	--	--	--	-	-	-
Unigene0007426	332	30	1	2.0432	0.0994	-4.3614	Down	2.55e-06	2.64e-05	gi|357609323|gb|EHJ66393.1|	95.5	7e-19	hypothetical protein KGM_21255 [Danaus plexippus]	--	--	--	--	--	--	--	--	--	--	--	--	--	--	-	-	-
Unigene0017808	849	162	55	4.3146	2.137	-1.0136	Down	2.56e-06	2.65e-05	gi|158300824|ref|XP_320647.3|	65.9	2e-09	AGAP011877-PA [Anopheles gambiae str. PEST] >gi|157013347|gb|EAA00705.3| AGAP011877-PA [Anopheles gambiae str. PEST]	sp|Q8NAF0|ZN579_HUMAN	58.2	7e-08	Zinc finger protein 579 OS=Homo sapiens GN=ZNF579 PE=1 SV=2	--	--	--	--	--	--	--	--	--	--	-	-	-
Unigene0021429	1325	162	55	2.7646	1.3693	-1.0136	Down	2.56e-06	2.65e-05	gi|195440706|ref|XP_002068181.1|	61.6	9e-08	GK12702 [Drosophila willistoni] >gi|194164266|gb|EDW79167.1| GK12702 [Drosophila willistoni]	--	--	--	--	--	--	--	--	--	--	--	--	--	--	-	-	-
Unigene0027588	554	50	79	2.0408	4.704	1.2048	Up	2.58e-06	2.66e-05	--	--	--	--	--	--	--	--	--	--	--	--	--	--	--	--	--	--	-	-	-
Unigene0033700	540	22	48	0.9212	2.9322	1.6704	Up	2.59e-06	2.67e-05	--	--	--	--	--	--	--	--	--	--	--	--	--	--	--	--	--	--	-	-	-
Unigene0028687	936	52	81	1.2562	2.8547	1.1843	Up	2.65e-06	2.74e-05	--	--	--	--	--	--	--	--	--	--	--	--	--	--	--	--	--	--	-	-	-
Unigene0013834	276	2	19	0.1639	2.2709	3.7924	Up	2.66e-06	2.74e-05	--	--	--	--	--	--	--	--	--	--	--	--	--	--	--	--	--	--	-	-	-
Unigene0014121	329	2	19	0.1375	1.9051	3.7924	Up	2.66e-06	2.74e-05	--	--	--	--	--	--	--	--	--	--	--	--	--	--	--	--	--	--	-	-	-
Unigene0016764	519	2	19	0.0871	1.2076	3.7933	Up	2.66e-06	2.74e-05	--	--	--	--	--	--	--	--	--	--	--	--	--	--	--	--	--	--	-	-	-
Unigene0011285	501	3	21	0.1354	1.3827	3.3522	Up	2.67e-06	2.75e-05	--	--	--	--	--	--	--	--	--	--	--	--	--	--	--	--	--	--	-	-	-
Unigene0015936	333	3	21	0.2037	2.0803	3.3523	Up	2.67e-06	2.75e-05	--	--	--	--	--	--	--	--	--	--	--	--	--	--	--	--	--	--	-	-	-
Unigene0025007	3107	3	21	0.0218	0.223	3.3546	Up	2.67e-06	2.74e-05	gi|16769800|gb|AAL29119.1|	102	9e-20	SD01935p [Drosophila melanogaster]	--	--	--	--	--	--	--	--	--	--	--	--	--	--	-	-	-
Unigene0022134	574	53	82	2.0878	4.7125	1.1745	Up	2.69e-06	2.77e-05	--	--	--	--	--	--	--	--	--	--	--	--	--	--	--	--	--	--	-	-	-
Unigene0018851	338	18	43	1.2042	4.1966	1.8011	Up	2.69e-06	2.77e-05	--	--	--	--	--	--	--	--	--	--	--	--	--	--	--	--	--	--	-	-	-
Unigene0024168	826	54	83	1.4783	3.3147	1.1649	Up	2.72e-06	2.79e-05	gi|344307501|ref|XP_003422419.1|	86.3	2e-15	PREDICTED: keratin-associated protein 4-11-like [Loxodonta africana]	sp|Q64507|KRA51_MOUSE	81.6	6e-15	Keratin-associated protein 5-1 OS=Mus musculus GN=Krtap5-1 PE=2 SV=1	--	--	--	--	--	--	--	--	--	--	-	-	-
Unigene0013375	317	0	14	0	1.4569	10.5087	Up	2.75e-06	2.83e-05	--	--	--	--	--	--	--	--	--	--	--	--	--	--	--	--	--	--	-	-	-
Unigene0013721	414	0	14	0	1.1155	10.1235	Up	2.75e-06	2.83e-05	--	--	--	--	--	--	--	--	--	--	--	--	--	--	--	--	--	--	-	-	-
Unigene0014917	260	0	14	0	1.7762	10.7946	Up	2.75e-06	2.83e-05	--	--	--	--	--	--	--	--	--	--	--	--	--	--	--	--	--	--	-	-	-
Unigene0016378	270	0	14	0	1.7105	10.7402	Up	2.75e-06	2.83e-05	--	--	--	--	--	--	--	--	--	--	--	--	--	--	--	--	--	--	-	-	-
Unigene0029781	981	115	33	2.6507	1.1097	-1.2562	Down	2.76e-06	2.84e-05	gi|154344449|ref|XP_001568166.1|	71.6	5e-11	proteophosphoglycan ppg4 [Leishmania braziliensis MHOM/BR/75/M2904] >gi|134065503|emb|CAM43270.1| proteophosphoglycan ppg4 [Leishmania braziliensis MHOM/BR/75/M2904]	sp|Q52KI8|SRRM1_MOUSE	65.9	4e-10	Serine/arginine repetitive matrix protein 1 OS=Mus musculus GN=Srrm1 PE=1 SV=2	--	--	--	--	--	K13171	8e-10	66.2	mmu:51796	serine/arginine repetitive matrix protein 1	-	-	-
Unigene0008363	239	34	2	3.2167	0.276	-3.5428	Down	2.77e-06	2.84e-05	gi|312233067|ref|YP_004021051.1|	113	2e-24	NADH dehydrogenase subunit 2 [Helicoverpa armigera] >gi|270486462|gb|ACZ83037.1| NADH dehydrogenase subunit 2 [Helicoverpa armigera]	sp|P03895|NU2M_DROYA	58.9	1e-08	NADH-ubiquinone oxidoreductase chain 2 OS=Drosophila yakuba GN=mt:ND2 PE=3 SV=1	--	--	--	--	--	K03879	2e-08	58.9	dya:ND2	NADH dehydrogenase I subunit 2 [EC:1.6.5.3]	GO:0051234//establishment of localization;GO:0022904//respiratory electron transport chain	GO:0050136//NADH dehydrogenase (quinone) activity	GO:0019866//organelle inner membrane;GO:0043231//intracellular membrane-bounded organelle;GO:0031224//intrinsic to membrane
Unigene0008382	8412	34	2	0.0914	0.0078	-3.5506	Down	2.77e-06	2.84e-05	gi|6690788|gb|AAF24343.1|AF200425_1	2843	0	Short stop/Kakapo long isoform [Drosophila melanogaster]	sp|D3ZHV2|MACF1_RAT	800	0	Microtubule-actin cross-linking factor 1 OS=Rattus norvegicus GN=Macf1 PE=1 SV=1	SPAC15A10.08	198	2e-49	COG5069	Ca2+-binding actin-bundling protein fimbrin/plastin (EF-Hand superfamily)	--	--	--	--	--	GO:0048812//neuron projection morphogenesis;GO:0048513//organ development;GO:0048667//cell morphogenesis involved in neuron differentiation;GO:0065007//biological regulation	GO:0005488//binding	GO:0044424//intracellular part
Unigene0017120	4495	128	39	0.6439	0.2862	-1.1698	Down	2.84e-06	2.91e-05	gi|58395103|ref|XP_321004.2|	763	0	AGAP002047-PA [Anopheles gambiae str. PEST] >gi|55233335|gb|EAA01072.3| AGAP002047-PA [Anopheles gambiae str. PEST]	sp|Q9VC57|ATLAS_DROME	751	0	Atlastin OS=Drosophila melanogaster GN=atl PE=1 SV=1	--	--	--	--	--	--	--	--	--	--	-	-	-
Unigene0026488	432	12	35	0.6281	2.6726	2.0892	Up	2.9e-06	2.97e-05	--	--	--	--	--	--	--	--	--	--	--	--	--	--	--	--	--	--	-	-	-
Unigene0021326	1843	117	34	1.4355	0.6086	-1.238	Down	2.93e-06	2.99e-05	gi|351714304|gb|EHB17223.1|	95.1	1e-17	Zinc finger protein ZFAT [Heterocephalus glaber]	sp|Q9PVG3|RESTB_XENLA	91.7	2e-17	RE1-silencing transcription factor B (Fragment) OS=Xenopus laevis GN=rest-b PE=2 SV=1	--	--	--	--	--	--	--	--	--	--	-	-	-
Unigene0029252	938	75	16	1.808	0.5627	-1.684	Down	2.94e-06	3e-05	gi|91085823|ref|XP_974821.1|	139	1e-31	PREDICTED: similar to GA10555-PA [Tribolium castaneum] >gi|270011027|gb|EFA07475.1| wishful thinking [Tribolium castaneum]	sp|O35607|BMPR2_MOUSE	108	6e-23	Bone morphogenetic protein receptor type-2 OS=Mus musculus GN=Bmpr2 PE=2 SV=1	--	--	--	--	--	K04671	5e-32	139	tca:663692	bone morphogenetic protein receptor type-2 [EC:2.7.11.30]	-	-	-
Unigene0035233	1500	153	51	2.3064	1.1216	-1.0401	Down	3.07e-06	3.13e-05	gi|351697861|gb|EHB00780.1|	69.7	4e-10	AT-rich interactive domain-containing protein 1A [Heterocephalus glaber]	sp|O14497|ARI1A_HUMAN	60.8	3e-08	AT-rich interactive domain-containing protein 1A OS=Homo sapiens GN=ARID1A PE=1 SV=3	--	--	--	--	--	K11653	6e-08	60.8	cfa:487352	AT-rich interactive domain-containing protein 1	-	-	-
Unigene0013531	223	6	26	0.6084	3.8461	2.6603	Up	3.18e-06	3.22e-05	--	--	--	--	--	--	--	--	--	--	--	--	--	--	--	--	--	--	-	-	-
Unigene0000794	615	59	10	2.1693	0.5364	-2.0158	Down	3.19e-06	3.23e-05	gi|357623824|gb|EHJ74831.1|	215	9e-55	hypothetical protein KGM_02603 [Danaus plexippus]	--	--	--	--	--	--	--	--	--	--	--	--	--	--	-	-	-
Unigene0008356	3525	67	13	0.4298	0.1217	-1.8203	Down	3.26e-06	3.3e-05	gi|224381702|gb|ACN41953.1|	558	1e-156	innexin 1 [Schistocerca gregaria]	sp|Q9XYN0|INX1_SCHAM	555	9e-157	Innexin inx1 OS=Schistocerca americana GN=inx1 PE=1 SV=1	--	--	--	--	--	--	--	--	--	--	-	-	-
Unigene0016008	478	10	32	0.473	2.2084	2.2231	Up	3.29e-06	3.33e-05	gi|357604419|gb|EHJ64179.1|	56.2	5e-07	hypothetical protein KGM_18459 [Danaus plexippus]	--	--	--	--	--	--	--	--	--	--	--	--	--	--	-	-	-
Unigene0014954	499	8	29	0.3625	1.9171	2.4029	Up	3.44e-06	3.47e-05	--	--	--	--	--	--	--	--	--	--	--	--	--	--	--	--	--	--	-	-	-
Unigene0015721	816	8	29	0.2217	1.1723	2.4027	Up	3.44e-06	3.47e-05	--	--	--	--	--	--	--	--	--	--	--	--	--	--	--	--	--	--	-	-	-
Unigene0034091	211	8	29	0.8573	4.5338	2.4028	Up	3.44e-06	3.47e-05	--	--	--	--	--	--	--	--	--	--	--	--	--	--	--	--	--	--	-	-	-
Unigene0003768	803	44	5	1.239	0.2054	-2.5927	Down	3.49e-06	3.52e-05	gi|324517169|gb|ADY46743.1|	108	2e-22	Golgi-associated PDZ and coiled-coil motif-containing protein, partial [Ascaris suum]	sp|Q8BH60|GOPC_MOUSE	94	1e-18	Golgi-associated PDZ and coiled-coil motif-containing protein OS=Mus musculus GN=Gopc PE=1 SV=1	--	--	--	--	--	--	--	--	--	--	GO:0006997//nucleus organization	GO:0005488//binding;GO:0030695//GTPase regulator activity	GO:0043231//intracellular membrane-bounded organelle;GO:0005624//membrane fraction
Unigene0026257	679	13	36	0.4329	1.749	2.0144	Up	3.62e-06	3.64e-05	--	--	--	--	--	--	--	--	--	--	--	--	--	--	--	--	--	--	-	-	-
Unigene0028415	2661	53	8	0.4504	0.0992	-2.1828	Down	3.64e-06	3.66e-05	gi|194744417|ref|XP_001954691.1|	160	2e-37	GF16619 [Drosophila ananassae] >gi|190627728|gb|EDV43252.1| GF16619 [Drosophila ananassae]	sp|Q6NRV8|R111B_XENLA	116	8e-25	E3 ubiquitin-protein ligase arkadia-B OS=Xenopus laevis GN=rnf111-b PE=2 SV=1	--	--	--	--	--	--	--	--	--	--	-	-	-
Unigene0033433	362	47	6	2.9358	0.5468	-2.4247	Down	3.7e-06	3.72e-05	gi|47125144|gb|AAH70605.1|	62.4	6e-09	LOC431817 protein [Xenopus laevis]	sp|Q8CJQ8|IF2_STRCO	65.1	1e-10	Translation initiation factor IF-2 OS=Streptomyces coelicolor GN=infB PE=3 SV=1	CC3441	55.8	2e-08	COG2267	Lysophospholipase	--	--	--	--	--	-	-	-
Unigene0000112	1000	50	7	1.1306	0.2309	-2.2917	Down	3.74e-06	3.76e-05	gi|357605534|gb|EHJ64665.1|	182	2e-44	kinesin-like protein b [Danaus plexippus]	sp|Q9UZC8|RAD50_PYRAB	72	6e-12	DNA double-strand break repair Rad50 ATPase OS=Pyrococcus abyssi (strain GE5 / Orsay) GN=rad50 PE=3 SV=1	FN0522	73.2	7e-13	COG0419	ATPase involved in DNA repair	K10421	1e-13	79	phu:Phum_PHUM291650	CAP-Gly domain-containing linker protein 1	-	-	-
Unigene0032099	913	105	29	2.6005	1.0478	-1.3114	Down	3.74e-06	3.76e-05	gi|357624261|gb|EHJ75111.1|	268	2e-70	serine/threonine protein kinase [Danaus plexippus]	--	--	--	--	--	--	--	--	--	--	--	--	--	--	-	GO:0016301//kinase activity	-
Unigene0022040	1008	84	20	1.8843	0.6545	-1.5256	Down	3.86e-06	3.87e-05	gi|307190255|gb|EFN74362.1|	391	1e-107	Myelin transcription factor 1 [Camponotus floridanus]	sp|P70047|MYT1_XENLA	222	3e-57	Myelin transcription factor 1 OS=Xenopus laevis GN=myt1 PE=2 SV=1	--	--	--	--	--	--	--	--	--	--	-	-	-
Unigene0034243	303	84	20	6.2686	2.1774	-1.5255	Down	3.86e-06	3.87e-05	gi|291408193|ref|XP_002720337.1|	77.4	2e-13	PREDICTED: programmed cell death 8 isoform 2 [Oryctolagus cuniculus]	sp|O95831|AIFM1_HUMAN	73.9	3e-13	Apoptosis-inducing factor 1, mitochondrial OS=Homo sapiens GN=AIFM1 PE=1 SV=1	--	--	--	--	--	K04727	1e-13	76.3	nvi:100119729	programmed cell death 8 (apoptosis-inducing factor) [EC:1.-.-.-]	GO:0006915//apoptotic process;GO:0000737//DNA catabolic process, endonucleolytic;GO:0019725//cellular homeostasis	GO:0050662//coenzyme binding;GO:0003824//catalytic activity	GO:0042598//vesicular fraction;GO:0043231//intracellular membrane-bounded organelle;GO:0044444//cytoplasmic part
Unigene0010120	524	37	3	1.5966	0.1889	-3.0793	Down	3.9e-06	3.9e-05	gi|183234632|ref|XP_001914052.1|	122	7e-27	midasin [Entamoeba histolytica HM-1:IMSS]	sp|P13816|GARP_PLAFF	98.6	2e-20	Glutamic acid-rich protein OS=Plasmodium falciparum (isolate FC27 / Papua New Guinea) GN=GARP PE=4 SV=1	YOR054c	82.8	3e-16	COG0452	Phosphopantothenoylcysteine synthetase/decarboxylase	--	--	--	--	--	-	-	-
Unigene0018014	1246	152	51	2.7584	1.3502	-1.0307	Down	3.91e-06	3.92e-05	gi|307201162|gb|EFN81068.1|	518	1e-145	Transient receptor potential cation channel subfamily V member 6 [Harpegnathos saltator]	sp|P69744|TRPV5_MOUSE	112	7e-24	Transient receptor potential cation channel subfamily V member 5 OS=Mus musculus GN=Trpv5 PE=1 SV=2	--	--	--	--	--	--	--	--	--	--	-	-	-
Unigene0015608	250	50	78	4.5224	10.2921	1.1864	Up	3.93e-06	3.94e-05	--	--	--	--	--	--	--	--	--	--	--	--	--	--	--	--	--	--	-	-	-
Unigene0020278	1043	98	26	2.1246	0.8223	-1.3695	Down	3.94e-06	3.94e-05	gi|239789017|dbj|BAH71158.1|	64.7	7e-09	ACYPI006625 [Acyrthosiphon pisum]	sp|Q9JK41|COPT1_RAT	51.6	9e-06	High affinity copper uptake protein 1 OS=Rattus norvegicus GN=Slc31a1 PE=2 SV=1	--	--	--	--	--	K14686	2e-09	64.7	phu:Phum_PHUM339810	solute carrier family 31 (copper transporter), member 1	GO:0006825//copper ion transport	GO:0022890//inorganic cation transmembrane transporter activity	GO:0031224//intrinsic to membrane
Unigene0032485	546	79	18	3.2717	1.0875	-1.589	Down	4.05e-06	4.05e-05	gi|91078092|ref|XP_972467.1|	148	1e-34	PREDICTED: similar to CG8929 CG8929-PC [Tribolium castaneum]	sp|Q9UQ35|SRRM2_HUMAN	74.3	4e-13	Serine/arginine repetitive matrix protein 2 OS=Homo sapiens GN=SRRM2 PE=1 SV=2	--	--	--	--	--	--	--	--	--	--	-	-	-
Unigene0028573	986	35	62	0.8026	2.0743	1.3699	Up	4.08e-06	4.07e-05	gi|357619661|gb|EHJ72144.1|	263	1e-68	sugar transporter 11 [Danaus plexippus]	sp|B4QBN3|TRE12_DROSI	145	3e-34	Facilitated trehalose transporter Tret1-2 homolog OS=Drosophila simulans GN=Tret1-2 PE=3 SV=1	Cgl0181	94.4	3e-19	COG0477	Permeases of the major facilitator superfamily	--	--	--	--	--	-	-	-
Unigene0027682	510	68	96	3.0149	6.2094	1.0423	Up	4.09e-06	4.08e-05	gi|114053193|ref|NP_001040294.1|	104	2e-21	protease inhibitor 1 precursor [Bombyx mori] >gi|87248661|gb|ABD36383.1| protease inhibitor 1 [Bombyx mori]	--	--	--	--	--	--	--	--	--	--	--	--	--	--	-	-	-
Unigene0024693	3309	17	41	0.1162	0.4087	1.8144	Up	4.09e-06	4.08e-05	gi|357606073|gb|EHJ64905.1|	461	1e-127	endonuclease-reverse transcriptase HmRTE-e01 [Danaus plexippus]	sp|Q03274|PO22_POPJA	87.8	5e-16	Retrovirus-related Pol polyprotein from type-1 retrotransposable element R2 (Fragment) OS=Popillia japonica PE=4 SV=1	SMb21045	52.8	4e-06	COG3344	Retron-type reverse transcriptase	--	--	--	--	--	-	-	-
Unigene0026310	428	17	41	0.8981	3.16	1.815	Up	4.09e-06	4.08e-05	--	--	--	--	--	--	--	--	--	--	--	--	--	--	--	--	--	--	-	-	-
Unigene0026763	1739	17	41	0.221	0.7777	1.8152	Up	4.09e-06	4.08e-05	gi|350403414|ref|XP_003486796.1|	496	1e-138	PREDICTED: nucleolar protein 10-like [Bombus impatiens]	--	--	--	--	--	--	--	--	--	K14788	4e-126	453	ame:411240	ribosome biogenesis protein ENP2	-	-	-
Unigene0029126	800	17	41	0.4805	1.6906	1.8149	Up	4.09e-06	4.08e-05	--	--	--	--	--	--	--	--	--	--	--	--	--	--	--	--	--	--	-	-	-
Unigene0013643	317	5	24	0.3567	2.4975	2.8077	Up	4.09e-06	4.08e-05	--	--	--	--	--	--	--	--	--	--	--	--	--	--	--	--	--	--	-	-	-
Unigene0014273	460	5	24	0.2458	1.7211	2.8078	Up	4.09e-06	4.08e-05	--	--	--	--	--	--	--	--	--	--	--	--	--	--	--	--	--	--	-	-	-
Unigene0014609	413	5	24	0.2738	1.9169	2.8076	Up	4.09e-06	4.08e-05	--	--	--	--	--	--	--	--	--	--	--	--	--	--	--	--	--	--	-	-	-
Unigene0021479	1157	55	83	1.0749	2.3664	1.1385	Up	4.13e-06	4.11e-05	--	--	--	--	--	--	--	--	--	--	--	--	--	--	--	--	--	--	-	-	-
Unigene0008254	450	29	1	1.4572	0.0733	-4.3132	Down	4.17e-06	4.15e-05	gi|189236557|ref|XP_975582.2|	213	2e-54	PREDICTED: similar to Pecanex-like protein 1 (Pecanex homolog) [Tribolium castaneum]	sp|Q8VI59|PCX3_MOUSE	197	2e-50	Pecanex-like protein 3 OS=Mus musculus GN=Pcnxl3 PE=1 SV=2	--	--	--	--	--	--	--	--	--	--	-	-	GO:0031224//intrinsic to membrane
Unigene0025196	992	58	86	1.3221	2.8598	1.1131	Up	4.18e-06	4.16e-05	--	--	--	--	--	--	--	--	--	--	--	--	--	--	--	--	--	--	-	-	-
Unigene0017489	1090	59	87	1.2239	2.6329	1.1052	Up	4.19e-06	4.17e-05	--	--	--	--	--	--	--	--	--	--	--	--	--	--	--	--	--	--	-	-	-
Unigene0010878	4357	109	31	0.5657	0.2347	-1.2692	Down	4.28e-06	4.25e-05	gi|189233844|ref|XP_971835.2|	1675	0	PREDICTED: similar to Inositol 1,4,5,-tris-phosphate receptor CG1063-PA [Tribolium castaneum]	sp|P29993|ITPR_DROME	1533	0	Inositol 1,4,5-trisphosphate receptor OS=Drosophila melanogaster GN=Itp-r83A PE=2 SV=3	--	--	--	--	--	K02522	0	1675	tca:660517	inositol 1,4,5-triphosphate receptor, invertebrate	-	-	-
Unigene0010016	465	24	0	1.1671	0	-10.1887	Down	4.3e-06	4.26e-05	--	--	--	--	--	--	--	--	--	--	--	--	--	--	--	--	--	--	-	-	-
Unigene0010250	315	24	0	1.7228	0	-10.7505	Down	4.3e-06	4.26e-05	gi|357625236|gb|EHJ75744.1|	86.3	4e-16	hypothetical protein KGM_02716 [Danaus plexippus]	--	--	--	--	--	--	--	--	--	--	--	--	--	--	-	-	-
Unigene0014711	466	14	37	0.6793	2.6192	1.947	Up	4.42e-06	4.38e-05	--	--	--	--	--	--	--	--	--	--	--	--	--	--	--	--	--	--	-	-	-
Unigene0033618	770	14	37	0.4111	1.5851	1.947	Up	4.42e-06	4.38e-05	gi|7511784|pir||T18197	200	3e-89	reverse transcriptase-like protein - silkworm >gi|903695|gb|AAB59214.1| reverse transcriptase-like protein [Bombyx mori]	sp|P16423|POLR_DROME	105	3e-35	Retrovirus-related Pol polyprotein from type-2 retrotransposable element R2DM OS=Drosophila melanogaster GN=pol PE=4 SV=1	--	--	--	--	--	--	--	--	--	--	-	-	-
Unigene0026805	1680	93	24	1.2517	0.4712	-1.4095	Down	4.43e-06	4.38e-05	gi|307166153|gb|EFN60402.1|	499	1e-139	CCR4-NOT transcription complex subunit 2 [Camponotus floridanus]	sp|Q8C5L3|CNOT2_MOUSE	352	4e-96	CCR4-NOT transcription complex subunit 2 OS=Mus musculus GN=Cnot2 PE=2 SV=2	SPCC4G3.15c	110	1e-23	COG5601	General negative regulator of transcription subunit	K12605	1e-138	495	nvi:100121141	CCR4-NOT transcription complex subunit 2	-	-	-
Unigene0019735	3278	37	64	0.2552	0.6441	1.3357	Up	4.43e-06	4.38e-05	gi|307177160|gb|EFN66393.1|	548	1e-154	Amyloid protein-binding protein 2 [Camponotus floridanus]	sp|Q92624|APBP2_HUMAN	473	4e-132	Amyloid protein-binding protein 2 OS=Homo sapiens GN=APPBP2 PE=1 SV=2	all1466	76.3	3e-13	COG0457	FOG: TPR repeat	--	--	--	--	--	-	-	-
Unigene0018829	297	111	32	8.4509	3.5542	-1.2496	Down	4.54e-06	4.48e-05	gi|357614827|gb|EHJ69301.1|	70.9	2e-11	putative Insulin receptor precursor [Danaus plexippus]	--	--	--	--	--	--	--	--	--	--	--	--	--	--	-	-	-
Unigene0007062	505	66	13	2.9552	0.8492	-1.7991	Down	4.64e-06	4.57e-05	--	--	--	--	--	--	--	--	--	--	--	--	--	--	--	--	--	--	-	-	-
Unigene0013357	389	9	30	0.5232	2.544	2.2817	Up	4.73e-06	4.66e-05	--	--	--	--	--	--	--	--	--	--	--	--	--	--	--	--	--	--	-	-	-
Unigene0022184	493	18	42	0.8256	2.8103	1.7672	Up	4.73e-06	4.66e-05	--	--	--	--	--	--	--	--	--	--	--	--	--	--	--	--	--	--	-	-	-
Unigene0013796	552	7	27	0.2867	1.6135	2.4926	Up	4.75e-06	4.68e-05	gi|357614041|gb|EHJ68871.1|	80.9	3e-14	ferrochelatase [Danaus plexippus]	sp|P27625|RPC1_PLAFA	42.4	4e-08	DNA-directed RNA polymerase III subunit RPC1 OS=Plasmodium falciparum PE=3 SV=1	--	--	--	--	--	--	--	--	--	--	-	-	-
Unigene0010261	690	40	4	1.3108	0.1912	-2.7773	Down	4.76e-06	4.69e-05	gi|223670788|dbj|BAH22627.1|	295	1e-78	possible precursor of neuropeptides [Bombyx mori]	--	--	--	--	--	--	--	--	--	--	--	--	--	--	GO:0007186//G-protein coupled receptor signaling pathway	-	-
Unigene0026201	715	76	17	2.4035	0.7843	-1.6157	Down	4.84e-06	4.76e-05	--	--	--	--	--	--	--	--	--	--	--	--	--	--	--	--	--	--	-	-	-
Unigene0008829	1099	88	22	1.8106	0.6603	-1.4553	Down	4.89e-06	4.8e-05	gi|332019307|gb|EGI59814.1|	108	5e-22	M-phase phosphoprotein 6 [Acromyrmex echinatior]	sp|Q99547|MPH6_HUMAN	73.2	3e-12	M-phase phosphoprotein 6 OS=Homo sapiens GN=MPHOSPH6 PE=1 SV=2	--	--	--	--	--	K12593	3e-21	104	ame:726279	M-phase phosphoprotein 6, animal type	-	-	-
Unigene0014680	919	23	48	0.5659	1.723	1.6063	Up	4.9e-06	4.81e-05	--	--	--	--	--	--	--	--	--	--	--	--	--	--	--	--	--	--	-	-	-
Unigene0014883	340	4	22	0.266	2.1345	3.0044	Up	5.04e-06	4.95e-05	--	--	--	--	--	--	--	--	--	--	--	--	--	--	--	--	--	--	-	-	-
Unigene0014173	239	1	16	0.0946	2.2084	4.545	Up	5.05e-06	4.96e-05	--	--	--	--	--	--	--	--	--	--	--	--	--	--	--	--	--	--	-	-	-
Unigene0014279	335	1	16	0.0675	1.5755	4.5448	Up	5.05e-06	4.95e-05	--	--	--	--	--	--	--	--	--	--	--	--	--	--	--	--	--	--	-	-	-
Unigene0014788	445	1	16	0.0508	1.1861	4.5453	Up	5.05e-06	4.95e-05	--	--	--	--	--	--	--	--	--	--	--	--	--	--	--	--	--	--	-	-	-
Unigene0015495	2630	1	16	0.0086	0.2007	4.5446	Up	5.05e-06	4.95e-05	gi|66505264|ref|XP_624081.1|	106	5e-21	PREDICTED: methylosome subunit pICln-like [Apis mellifera]	sp|P54105|ICLN_HUMAN	104	3e-21	Methylosome subunit pICln OS=Homo sapiens GN=CLNS1A PE=1 SV=1	XF1267	55.1	6e-07	COG5297	Cellobiohydrolase A (1,4-beta-cellobiosidase A)	K05019	2e-21	106	ame:551690	chloride channel, nucleotide-sensitive, 1A	-	-	-
Unigene0026043	568	41	68	1.6322	3.9492	1.2747	Up	5.06e-06	4.96e-05	gi|116833169|gb|ABK29497.1|	117	4e-25	phenoloxidase inhibitor protein [Helicoverpa armigera]	--	--	--	--	--	--	--	--	--	--	--	--	--	--	-	-	-
Unigene0033726	1591	41	68	0.5827	1.4099	1.2748	Up	5.06e-06	4.95e-05	gi|91081173|ref|XP_975583.1|	484	1e-135	PREDICTED: similar to mitochondrial oxodicarboxylate carrier [Tribolium castaneum]	sp|Q8BZ09|ODC_MOUSE	356	3e-97	Mitochondrial 2-oxodicarboxylate carrier OS=Mus musculus GN=Slc25a21 PE=2 SV=1	--	--	--	--	--	K15110	2e-135	484	tca:664488	solute carrier family 25 (mitochondrial 2-oxodicarboxylate transporter), member 21	-	-	-
Unigene0031438	578	117	35	4.5771	1.9975	-1.1962	Down	5.31e-06	5.19e-05	gi|357624261|gb|EHJ75111.1|	73.9	4e-12	serine/threonine protein kinase [Danaus plexippus]	sp|P21997|SSGP_VOLCA	58.9	2e-08	Sulfated surface glycoprotein 185 OS=Volvox carteri PE=1 SV=1	XF0818	49.7	3e-06	COG2730	Endoglucanase	--	--	--	--	--	-	-	-
Unigene0017372	1138	31	57	0.616	1.6523	1.4235	Up	5.36e-06	5.24e-05	--	--	--	--	--	--	--	--	--	--	--	--	--	--	--	--	--	--	-	-	-
Unigene0033770	555	12	34	0.4889	2.0209	2.0474	Up	5.39e-06	5.26e-05	--	--	--	--	--	--	--	--	--	--	--	--	--	--	--	--	--	--	-	-	-
Unigene0019138	353	90	23	5.765	2.1493	-1.4235	Down	5.43e-06	5.29e-05	--	--	--	--	--	--	--	--	--	--	--	--	--	--	--	--	--	--	-	-	-
Unigene0017555	4736	134	43	0.6398	0.2995	-1.0951	Down	5.45e-06	5.31e-05	gi|340712601|ref|XP_003394844.1|	1818	0	PREDICTED: probable phosphorylase b kinase regulatory subunit alpha-like isoform 2 [Bombus terrestris]	sp|Q9W391|KPBA_DROME	1699	0	Probable phosphorylase b kinase regulatory subunit alpha OS=Drosophila melanogaster GN=CG7766 PE=1 SV=2	--	--	--	--	--	K07190	0	1813	ame:550706	phosphorylase kinase alpha/beta subunit	GO:0006073//cellular glucan metabolic process;GO:0006796//phosphate-containing compound metabolic process	GO:0016772//transferase activity, transferring phosphorus-containing groups;GO:0015926//glucosidase activity;GO:0005515//protein binding	-
Unigene0010931	811	46	6	1.2825	0.2441	-2.3934	Down	5.57e-06	5.42e-05	gi|237838763|ref|XP_002368679.1|	110	6e-23	voltage gated chloride channel domain-containing protein [Toxoplasma gondii ME49] >gi|211966343|gb|EEB01539.1| voltage gated chloride channel domain-containing protein [Toxoplasma gondii ME49]	sp|Q9FPQ6|GP1_CHLRE	105	3e-22	Vegetative cell wall protein gp1 OS=Chlamydomonas reinhardtii GN=GP1 PE=2 SV=1	mll2848	65.5	1e-10	COG5295	Autotransporter adhesin	--	--	--	--	--	-	-	-
Unigene0026210	406	138	45	7.6858	3.6562	-1.0719	Down	5.72e-06	5.56e-05	gi|357623210|gb|EHJ74454.1|	113	3e-24	malonyl CoA-acyl carrier protein transacylase [Danaus plexippus]	sp|Q6SPF0|SAMD1_HUMAN	76.3	6e-14	Atherin OS=Homo sapiens GN=SAMD1 PE=1 SV=1	CC3441	58.9	2e-09	COG2267	Lysophospholipase	K00645	4e-17	87.8	tca:660342	[acyl-carrier-protein] S-malonyltransferase [EC:2.3.1.39]	-	GO:0003824//catalytic activity	-
Unigene0025263	856	72	99	1.9019	3.8151	1.0043	Up	5.74e-06	5.58e-05	--	--	--	--	--	--	--	--	--	--	--	--	--	--	--	--	--	--	-	-	-
Unigene0014364	327	3	20	0.2074	2.0176	3.2822	Up	5.79e-06	5.62e-05	--	--	--	--	--	--	--	--	--	--	--	--	--	--	--	--	--	--	-	-	-
Unigene0015915	449	3	20	0.1511	1.4694	3.2817	Up	5.79e-06	5.62e-05	--	--	--	--	--	--	--	--	--	--	--	--	--	--	--	--	--	--	-	-	-
Unigene0016185	350	3	20	0.1938	1.885	3.2819	Up	5.79e-06	5.62e-05	--	--	--	--	--	--	--	--	--	--	--	--	--	--	--	--	--	--	-	-	-
Unigene0017952	1266	71	98	1.2681	2.5535	1.0098	Up	5.8e-06	5.63e-05	--	--	--	--	--	--	--	--	--	--	--	--	--	--	--	--	--	--	-	-	-
Unigene0025122	636	49	76	1.7421	3.9419	1.1781	Up	5.91e-06	5.72e-05	--	--	--	--	--	--	--	--	--	--	--	--	--	--	--	--	--	--	-	-	-
Unigene0017870	970	69	96	1.6085	3.2647	1.0212	Up	5.92e-06	5.73e-05	--	--	--	--	--	--	--	--	--	--	--	--	--	--	--	--	--	--	-	-	-
Unigene0013455	1082	2	18	0.0418	0.5488	3.7147	Up	5.96e-06	5.77e-05	--	--	--	--	--	--	--	--	--	--	--	--	--	--	--	--	--	--	-	-	-
Unigene0013478	253	2	18	0.1787	2.3469	3.7151	Up	5.96e-06	5.77e-05	gi|29028146|gb|AAO62265.1|	155	7e-37	cytochrome oxidase subunit I [Nica flavilla]	sp|P50671|COX1_CHORO	153	3e-37	Cytochrome c oxidase subunit 1 (Fragment) OS=Choristoneura rosaceana GN=COI PE=3 SV=1	Q0045	122	2e-28	COG0843	Heme/copper-type cytochrome/quinol oxidases, subunit 1	K02256	2e-35	149	tca:803829	cytochrome c oxidase subunit I [EC:1.9.3.1]	-	-	-
Unigene0014878	325	2	18	0.1391	1.827	3.7153	Up	5.96e-06	5.77e-05	--	--	--	--	--	--	--	--	--	--	--	--	--	--	--	--	--	--	-	-	-
Unigene0014943	298	2	18	0.1518	1.9925	3.7143	Up	5.96e-06	5.77e-05	--	--	--	--	--	--	--	--	--	--	--	--	--	--	--	--	--	--	-	-	-
Unigene0015047	1098	2	18	0.0412	0.5408	3.7144	Up	5.96e-06	5.76e-05	gi|320151741|gb|ADW23116.1|	496	1e-138	gossypol-induced cytochrome P450 [Helicoverpa armigera]	sp|Q27902|CP6B4_PAPGL	218	8e-56	Cytochrome P450 6B4 OS=Papilio glaucus GN=CYP6B4 PE=2 SV=1	AGc2890	120	3e-27	COG2124	Cytochrome P450	K15002	3e-52	207	tca:655498	cytochrome P450, family 6 [EC:1.14.-.-]	GO:0008152//metabolic process	GO:0016491//oxidoreductase activity;GO:0005506//iron ion binding	-
Unigene0016365	402	2	18	0.1125	1.4771	3.7148	Up	5.96e-06	5.76e-05	--	--	--	--	--	--	--	--	--	--	--	--	--	--	--	--	--	--	-	-	-
Unigene0022831	259	60	11	5.2382	1.401	-1.9026	Down	6e-06	5.8e-05	gi|332021460|gb|EGI61828.1|	62	8e-09	Wiskott-Aldrich syndrome protein family member 3 [Acromyrmex echinatior]	sp|Q9XIE0|FH7_ARATH	57	4e-08	Formin-like protein 7 OS=Arabidopsis thaliana GN=FH7 PE=2 SV=1	Rv1078	50.1	1e-06	COG1714	Predicted membrane protein/domain	K06220	3e-08	58.5	ame:410922	WAS protein family	-	-	-
Unigene0021494	736	66	93	2.0277	4.1683	1.0396	Up	6.06e-06	5.85e-05	--	--	--	--	--	--	--	--	--	--	--	--	--	--	--	--	--	--	-	-	-
Unigene0007255	688	36	3	1.1832	0.1438	-3.0406	Down	6.11e-06	5.89e-05	gi|77403696|dbj|BAE46430.1|	114	5e-24	reverse transcriptase [Danio rerio]	sp|Q9NBX4|RTXE_DROME	80.5	1e-14	Probable RNA-directed DNA polymerase from transposon X-element OS=Drosophila melanogaster GN=ORF2 PE=3 SV=1	--	--	--	--	--	--	--	--	--	--	-	-	-
Unigene0020910	1206	53	80	0.9937	2.1882	1.1389	Up	6.13e-06	5.91e-05	--	--	--	--	--	--	--	--	--	--	--	--	--	--	--	--	--	--	-	-	-
Unigene0023992	1053	64	91	1.3743	2.8508	1.0527	Up	6.13e-06	5.91e-05	gi|357616297|gb|EHJ70117.1|	60.5	1e-07	Spz1B [Danaus plexippus]	--	--	--	--	--	--	--	--	--	--	--	--	--	--	-	-	-
Unigene0033721	250	64	91	5.7886	12.0074	1.0526	Up	6.13e-06	5.91e-05	--	--	--	--	--	--	--	--	--	--	--	--	--	--	--	--	--	--	-	-	-
Unigene0034056	931	64	91	1.5544	3.2243	1.0526	Up	6.13e-06	5.91e-05	--	--	--	--	--	--	--	--	--	--	--	--	--	--	--	--	--	--	-	-	-
Unigene0021660	1268	63	90	1.1235	2.3414	1.0594	Up	6.16e-06	5.93e-05	--	--	--	--	--	--	--	--	--	--	--	--	--	--	--	--	--	--	-	-	-
Unigene0021472	1291	60	87	1.0509	2.223	1.0809	Up	6.22e-06	5.98e-05	--	--	--	--	--	--	--	--	--	--	--	--	--	--	--	--	--	--	-	-	-
Unigene0018400	344	16	39	1.0517	3.7399	1.8303	Up	6.23e-06	5.99e-05	--	--	--	--	--	--	--	--	--	--	--	--	--	--	--	--	--	--	-	-	-
Unigene0034193	659	16	39	0.549	1.9522	1.8302	Up	6.23e-06	5.99e-05	--	--	--	--	--	--	--	--	--	--	--	--	--	--	--	--	--	--	-	-	-
Unigene0019205	445	10	31	0.5081	2.298	2.1772	Up	6.25e-06	6e-05	--	--	--	--	--	--	--	--	--	--	--	--	--	--	--	--	--	--	-	-	-
Unigene0033875	388	10	31	0.5828	2.6356	2.1771	Up	6.25e-06	6e-05	--	--	--	--	--	--	--	--	--	--	--	--	--	--	--	--	--	--	-	-	-
Unigene0017270	1324	26	51	0.444	1.2707	1.517	Up	6.34e-06	6.08e-05	gi|115920143|ref|XP_001179756.1|	74.7	9e-15	PREDICTED: similar to ORF2-encoded protein [Strongylocentrotus purpuratus] >gi|115938174|ref|XP_001199327.1| PREDICTED: similar to ORF2-encoded protein [Strongylocentrotus purpuratus] >gi|115951793|ref|XP_001179039.1| PREDICTED: similar to ORF2-encoded protein [Strongylocentrotus purpuratus] >gi|115969372|ref|XP_001177206.1| PREDICTED: similar to ORF2-encoded protein [Strongylocentrotus purpuratu…	--	--	--	--	--	--	--	--	--	--	--	--	--	--	-	-	-
Unigene0017528	1447	152	52	2.3753	1.1855	-1.0026	Down	6.39e-06	6.12e-05	gi|357625252|gb|EHJ75757.1|	497	1e-139	phosphatidylserine decarboxylase [Danaus plexippus]	sp|Q5R8I8|PISD_PONAB	283	2e-75	Phosphatidylserine decarboxylase proenzyme OS=Pongo abelii GN=PISD PE=2 SV=1	YNL169c	161	2e-39	COG0688	Phosphatidylserine decarboxylase	K01613	1e-89	332	dpo:Dpse_GA19281	phosphatidylserine decarboxylase [EC:4.1.1.65]	-	-	-
Unigene0009721	1251	80	19	1.446	0.501	-1.5292	Down	6.41e-06	6.15e-05	gi|347969302|ref|XP_001237496.3|	164	1e-38	AGAP003128-PA [Anopheles gambiae str. PEST] >gi|333468460|gb|EAU77006.3| AGAP003128-PA [Anopheles gambiae str. PEST]	sp|Q5HYK7|SH319_HUMAN	53.5	3e-06	SH3 domain-containing protein 19 OS=Homo sapiens GN=SH3D19 PE=1 SV=2	--	--	--	--	--	--	--	--	--	--	-	-	-
Unigene0016225	491	6	25	0.2763	1.6796	2.6038	Up	6.43e-06	6.16e-05	gi|319894762|gb|ADV76536.1|	290	2e-77	ATP-binding cassette sub-family B member 1 [Trichoplusia ni]	sp|P08183|MDR1_HUMAN	238	1e-62	Multidrug resistance protein 1 OS=Homo sapiens GN=ABCB1 PE=1 SV=3	BH0941	199	2e-51	COG1132	ABC-type multidrug transport system, ATPase and permease components	K05658	2e-62	238	ptr:463516	ATP-binding cassette, subfamily B (MDR/TAP), member 1	GO:0006810//transport;GO:0009207;GO:0042221//response to chemical stimulus	GO:0042626//ATPase activity, coupled to transmembrane movement of substances;GO:0032559	GO:0005626//insoluble fraction;GO:0031224//intrinsic to membrane;GO:0005911//cell-cell junction;GO:0012505//endomembrane system
Unigene0026051	391	6	25	0.347	2.1092	2.6037	Up	6.43e-06	6.16e-05	--	--	--	--	--	--	--	--	--	--	--	--	--	--	--	--	--	--	-	-	-
Unigene0017776	1100	103	29	2.1173	0.8697	-1.2836	Down	6.61e-06	6.31e-05	gi|307183144|gb|EFN70061.1|	286	1e-75	Protein split ends [Camponotus floridanus]	sp|Q8SX83|SPEN_DROME	248	6e-65	Protein split ends OS=Drosophila melanogaster GN=spen PE=1 SV=2	SPAC17A2.09c	55.5	2e-07	COG0724	RNA-binding proteins (RRM domain)	--	--	--	--	--	-	GO:0005488//binding	-
Unigene0022379	284	114	34	9.0766	3.9492	-1.2006	Down	6.64e-06	6.34e-05	--	--	--	--	--	--	--	--	--	--	--	--	--	--	--	--	--	--	-	-	-
Unigene0011318	626	13	35	0.4696	1.8443	1.9736	Up	6.64e-06	6.34e-05	gi|328701038|ref|XP_003241471.1|	261	2e-68	PREDICTED: jerky protein homolog-like [Acyrthosiphon pisum]	--	--	--	--	--	--	--	--	--	--	--	--	--	--	-	-	-
Unigene0022621	502	13	35	0.5856	2.2999	1.9736	Up	6.64e-06	6.34e-05	--	--	--	--	--	--	--	--	--	--	--	--	--	--	--	--	--	--	-	-	-
Unigene0023174	257	13	35	1.1438	4.4925	1.9737	Up	6.64e-06	6.33e-05	--	--	--	--	--	--	--	--	--	--	--	--	--	--	--	--	--	--	-	-	-
Unigene0026588	812	13	35	0.362	1.4219	1.9738	Up	6.64e-06	6.33e-05	--	--	--	--	--	--	--	--	--	--	--	--	--	--	--	--	--	--	-	-	-
Unigene0030108	390	87	22	5.0442	1.8608	-1.4387	Down	6.65e-06	6.34e-05	gi|198466934|ref|XP_001354190.2|	55.5	8e-07	GA20165 [Drosophila pseudoobscura pseudoobscura] >gi|198149431|gb|EAL31242.2| GA20165 [Drosophila pseudoobscura pseudoobscura]	sp|Q9VSH4|CPSF6_DROME	50.1	4e-06	Cleavage and polyadenylation specificity factor subunit CG7185 OS=Drosophila melanogaster GN=CG7185 PE=1 SV=2	--	--	--	--	--	K14398	2e-07	55.5	dpo:Dpse_GA20165	cleavage and polyadenylation specificity factor subunit 6/7	-	-	-
Unigene0019698	2763	8	28	0.0655	0.3343	2.3516	Up	6.72e-06	6.4e-05	gi|340728455|ref|XP_003402540.1|	795	0	PREDICTED: mucolipin-3-like [Bombus terrestris]	sp|Q8TDD5|MCLN3_HUMAN	430	3e-119	Mucolipin-3 OS=Homo sapiens GN=MCOLN3 PE=2 SV=1	--	--	--	--	--	--	--	--	--	--	-	-	-
Unigene0029446	513	8	28	0.3526	1.8005	2.3523	Up	6.72e-06	6.4e-05	--	--	--	--	--	--	--	--	--	--	--	--	--	--	--	--	--	--	-	-	-
Unigene0029925	397	8	28	0.4557	2.3266	2.3521	Up	6.72e-06	6.4e-05	--	--	--	--	--	--	--	--	--	--	--	--	--	--	--	--	--	--	-	-	-
Unigene0011498	280	0	13	0	1.5316	10.5808	Up	6.77e-06	6.44e-05	gi|91089295|ref|XP_971418.1|	105	5e-22	PREDICTED: similar to alkaline phosphatase [Tribolium castaneum]	sp|Q24238|APH4_DROME	80.5	3e-15	Alkaline phosphatase 4 OS=Drosophila melanogaster GN=Aph-4 PE=2 SV=3	RSc0098	68.9	2e-12	COG1785	Alkaline phosphatase	K01077	1e-22	105	tca:660063	alkaline phosphatase [EC:3.1.3.1]	GO:0006796//phosphate-containing compound metabolic process	GO:0016791//phosphatase activity	-
Unigene0011609	314	0	13	0	1.3657	10.4154	Up	6.77e-06	6.44e-05	--	--	--	--	--	--	--	--	--	--	--	--	--	--	--	--	--	--	-	-	-
Unigene0014024	344	0	13	0	1.2466	10.2838	Up	6.77e-06	6.44e-05	--	--	--	--	--	--	--	--	--	--	--	--	--	--	--	--	--	--	-	-	-
Unigene0014301	270	0	13	0	1.5883	10.6333	Up	6.77e-06	6.44e-05	--	--	--	--	--	--	--	--	--	--	--	--	--	--	--	--	--	--	-	-	-
Unigene0014361	246	0	13	0	1.7432	10.7675	Up	6.77e-06	6.44e-05	--	--	--	--	--	--	--	--	--	--	--	--	--	--	--	--	--	--	-	-	-
Unigene0014916	231	0	13	0	1.8564	10.8583	Up	6.77e-06	6.43e-05	--	--	--	--	--	--	--	--	--	--	--	--	--	--	--	--	--	--	-	-	-
Unigene0016246	320	0	13	0	1.3401	10.3881	Up	6.77e-06	6.43e-05	--	--	--	--	--	--	--	--	--	--	--	--	--	--	--	--	--	--	-	-	-
Unigene0016473	348	0	13	0	1.2323	10.2671	Up	6.77e-06	6.43e-05	--	--	--	--	--	--	--	--	--	--	--	--	--	--	--	--	--	--	-	-	-
Unigene0007163	239	28	1	2.6491	0.138	-4.2628	Down	6.81e-06	6.46e-05	--	--	--	--	--	--	--	--	--	--	--	--	--	--	--	--	--	--	-	-	-
Unigene0009792	390	28	1	1.6234	0.0846	-4.2622	Down	6.81e-06	6.46e-05	gi|255349298|gb|ACU09501.1|	197	2e-49	hemolin [Galleria mellonella]	sp|P31398|HEMO_MANSE	120	3e-27	Hemolin OS=Manduca sexta PE=2 SV=2	--	--	--	--	--	--	--	--	--	--	-	-	GO:0005576//extracellular region
Unigene0010183	504	28	1	1.2562	0.0655	-4.2614	Down	6.81e-06	6.46e-05	gi|357621344|gb|EHJ73207.1|	80.5	3e-14	putative F-box and WD domain protein [Danaus plexippus]	--	--	--	--	--	--	--	--	--	--	--	--	--	--	-	-	-
Unigene0000285	533	32	2	1.3576	0.1238	-3.455	Down	7.07e-06	6.68e-05	gi|91079384|ref|XP_971392.1|	204	2e-51	PREDICTED: similar to jitterbug CG30092-PD [Tribolium castaneum]	sp|O75369|FLNB_HUMAN	68.2	3e-11	Filamin-B OS=Homo sapiens GN=FLNB PE=1 SV=2	--	--	--	--	--	K04437	6e-52	204	tca:660035	filamin	-	-	-
Unigene0006920	350	23	0	1.4859	0	-10.5371	Down	7.24e-06	6.83e-05	gi|315454631|gb|ADU25266.1|	63.9	2e-09	KDM4 [Bombyx mori]	--	--	--	--	--	--	--	--	--	--	--	--	--	--	-	-	-
Unigene0009419	1816	82	20	1.021	0.3633	-1.4907	Down	7.26e-06	6.85e-05	gi|170043300|ref|XP_001849331.1|	171	2e-40	kinase C-binding protein 1 [Culex quinquefasciatus] >gi|167866687|gb|EDS30070.1| kinase C-binding protein 1 [Culex quinquefasciatus]	sp|Q9ULU4|PKCB1_HUMAN	155	7e-37	Protein kinase C-binding protein 1 OS=Homo sapiens GN=ZMYND8 PE=1 SV=2	--	--	--	--	--	--	--	--	--	--	-	-	-
Unigene0007317	349	39	4	2.5268	0.3781	-2.7405	Down	7.34e-06	6.92e-05	gi|189239347|ref|XP_973915.2|	137	2e-31	PREDICTED: similar to Zinc finger protein 43 (Zinc finger protein 39) (Zinc protein HTF6) (Zinc finger protein KOX27) [Tribolium castaneum]	sp|Q8BIF9|ZN787_MOUSE	120	3e-27	Zinc finger protein 787 OS=Mus musculus GN=Znf787 PE=2 SV=3	SPAC4G8.13c	63.9	7e-11	COG5048	FOG: Zn-finger	--	--	--	--	--	-	-	-
Unigene0007999	7459	62	12	0.188	0.0531	-1.8239	Down	7.57e-06	7.14e-05	gi|328789029|ref|XP_001122937.2|	354	4e-95	PREDICTED: epidermal growth factor receptor pathway substrate clone 15 [Apis mellifera]	sp|Q60902|EP15R_MOUSE	230	1e-58	Epidermal growth factor receptor substrate 15-like 1 OS=Mus musculus GN=Eps15l1 PE=1 SV=3	YPO2725	102	1e-20	COG3501	Uncharacterized protein conserved in bacteria	--	--	--	--	--	GO:0016192//vesicle-mediated transport;GO:0023052//signaling;GO:0065007//biological regulation;GO:0016043//cellular component organization	-	-
Unigene0010472	881	62	12	1.5913	0.4493	-1.8245	Down	7.57e-06	7.14e-05	gi|357625883|gb|EHJ76172.1|	83.2	1e-14	putative microtubule binding protein [Danaus plexippus]	--	--	--	--	--	--	--	--	--	--	--	--	--	--	-	-	-
Unigene0026370	401	143	48	8.0635	3.9486	-1.0301	Down	7.71e-06	7.26e-05	gi|328788384|ref|XP_392679.4|	66.6	3e-10	PREDICTED: dihydrolipoyllysine-residue succinyltransferase component of 2-oxoglutarate dehydrogenase complex, mitochondrial-like [Apis mellifera]	sp|Q9LUI1|LRX6_ARATH	63.5	4e-10	Leucine-rich repeat extensin-like protein 6 OS=Arabidopsis thaliana GN=LRX6 PE=2 SV=1	CC3494_1	60.5	8e-10	COG3637	Opacity protein and related surface antigens	K00658	1e-10	66.6	ame:409155	2-oxoglutarate dehydrogenase E2 component (dihydrolipoamide succinyltransferase) [EC:2.3.1.61]	GO:0016043//cellular component organization	GO:0005515//protein binding	GO:0043229//intracellular organelle
Unigene0033549	512	29	54	1.2807	3.4791	1.4418	Up	7.77e-06	7.3e-05	--	--	--	--	--	--	--	--	--	--	--	--	--	--	--	--	--	--	-	-	-
Unigene0005566	205	51	8	5.6254	1.2873	-2.1276	Down	7.89e-06	7.41e-05	--	--	--	--	--	--	--	--	--	--	--	--	--	--	--	--	--	--	-	-	-
Unigene0031125	2208	14	36	0.1434	0.5378	1.907	Up	8.01e-06	7.51e-05	gi|114052048|ref|NP_001040522.1|	502	1e-140	epidermal retinal dehydrogenase [Bombyx mori] >gi|95102794|gb|ABF51338.1| epidermal retinal dehydrogenase [Bombyx mori]	sp|Q8N3Y7|RDHE2_HUMAN	154	3e-36	Epidermal retinol dehydrogenase 2 OS=Homo sapiens GN=SDR16C5 PE=2 SV=2	ML1094	85.1	5e-16	COG1028	Dehydrogenases with different specificities (related to short-chain alcohol dehydrogenases)	--	--	--	--	--	-	-	-
Unigene0020824	1276	42	68	0.7443	1.758	1.24	Up	8.06e-06	7.56e-05	gi|326667425|ref|XP_003198594.1|	379	1e-103	PREDICTED: RNA-directed DNA polymerase from mobile element jockey-like [Danio rerio]	sp|P21329|RTJK_DROFU	75.9	6e-13	RNA-directed DNA polymerase from mobile element jockey OS=Drosophila funebris GN=pol PE=1 SV=1	--	--	--	--	--	--	--	--	--	--	-	-	-
Unigene0008459	613	42	5	1.5493	0.2691	-2.5254	Down	8.08e-06	7.57e-05	gi|67597591|ref|XP_666157.1|	73.2	8e-12	DNA-directed RNA polymerase II largest chain [Cryptosporidium hominis TU502] >gi|54657094|gb|EAL35927.1| DNA-directed RNA polymerase (EC 2.7.7.6) II largest chain [Cryptosporidium hominis]	sp|P09125|MSP8_EIMAC	71.6	4e-12	Merozoite surface protein CMZ-8 (Fragment) OS=Eimeria acervulina PE=2 SV=1	SPBC28F2.12	50.8	2e-06	COG0086	DNA-directed RNA polymerase, beta' subunit/160 kD subunit	--	--	--	--	--	-	GO:0003824//catalytic activity	-
Unigene0028880	656	30	55	1.0341	2.7657	1.4193	Up	8.23e-06	7.7e-05	--	--	--	--	--	--	--	--	--	--	--	--	--	--	--	--	--	--	-	-	-
Unigene0011464	4788	43	69	0.2031	0.4754	1.227	Up	8.23e-06	7.7e-05	gi|350401290|ref|XP_003486110.1|	945	0	PREDICTED: E3 ubiquitin-protein ligase arih1-like [Bombus impatiens]	sp|Q94981|ARI1_DROME	797	0	Protein ariadne-1 OS=Drosophila melanogaster GN=ari-1 PE=1 SV=2	DRA0210	53.9	3e-06	COG0747	ABC-type dipeptide transport system, periplasmic component	K11968	0	942	ame:413468	ariadne-1	-	GO:0003824//catalytic activity;GO:0046914//transition metal ion binding	-
Unigene0007800	213	48	7	5.0956	1.0841	-2.2328	Down	8.26e-06	7.72e-05	--	--	--	--	--	--	--	--	--	--	--	--	--	--	--	--	--	--	-	-	-
Unigene0023921	1186	23	47	0.4385	1.3073	1.5759	Up	8.27e-06	7.73e-05	--	--	--	--	--	--	--	--	--	--	--	--	--	--	--	--	--	--	-	-	-
Unigene0030017	307	23	47	1.694	5.0502	1.5759	Up	8.27e-06	7.73e-05	--	--	--	--	--	--	--	--	--	--	--	--	--	--	--	--	--	--	-	-	-
Unigene0031987	3838	126	40	0.7423	0.3438	-1.1104	Down	8.32e-06	7.77e-05	gi|91083527|ref|XP_973110.1|	960	0	PREDICTED: similar to AGAP007646-PA [Tribolium castaneum]	sp|Q6DN14|MCTP1_HUMAN	592	9e-168	Multiple C2 and transmembrane domain-containing protein 1 OS=Homo sapiens GN=MCTP1 PE=2 SV=2	SPAPYUK71.03c	66.2	4e-10	COG5038	Ca2+-dependent lipid-binding protein, contains C2 domain	--	--	--	--	--	-	-	-
Unigene0004355	1259	45	6	0.8082	0.1572	-2.3621	Down	8.36e-06	7.8e-05	gi|114051770|ref|NP_001040331.1|	526	1e-148	26S proteasome non-ATPase regulatory subunit 13 [Bombyx mori] >gi|87248647|gb|ABD36376.1| 26S proteasome non-ATPase regulatory subunit 13 [Bombyx mori]	sp|P84169|PSD13_CHICK	320	1e-86	26S proteasome non-ATPase regulatory subunit 13 OS=Gallus gallus GN=PSMD13 PE=1 SV=1	--	--	--	--	--	K03039	8e-107	389	ame:409168	26S proteasome regulatory subunit N9	-	-	-
Unigene0008611	314	5	23	0.3601	2.4163	2.7463	Up	8.44e-06	7.87e-05	--	--	--	--	--	--	--	--	--	--	--	--	--	--	--	--	--	--	-	-	-
Unigene0014772	1514	128	41	1.9117	0.8933	-1.0976	Down	8.56e-06	7.97e-05	gi|357605200|gb|EHJ64504.1|	781	0	Rapgap1, isoform F [Danaus plexippus]	sp|P47736|RPGP1_HUMAN	387	1e-106	Rap1 GTPase-activating protein 1 OS=Homo sapiens GN=RAP1GAP PE=1 SV=2	--	--	--	--	--	--	--	--	--	--	-	-	-
Unigene0020860	4878	128	41	0.5933	0.2773	-1.0973	Down	8.56e-06	7.96e-05	gi|350412038|ref|XP_003489524.1|	1073	0	PREDICTED: tyrosine-protein phosphatase 69D-like [Bombus impatiens]	sp|P16620|PTP69_DROME	979	0	Tyrosine-protein phosphatase 69D OS=Drosophila melanogaster GN=Ptp69D PE=1 SV=2	SPAC26F1.10c	123	3e-27	COG5599	Protein tyrosine phosphatase	K01104	0	1069	nvi:100121514	protein-tyrosine phosphatase [EC:3.1.3.48]	-	-	-
Unigene0022214	1037	47	73	1.0248	2.3222	1.1801	Up	8.77e-06	8.15e-05	--	--	--	--	--	--	--	--	--	--	--	--	--	--	--	--	--	--	-	-	-
Unigene0015370	1433	48	74	0.7574	1.7035	1.1694	Up	8.87e-06	8.24e-05	gi|157116039|ref|XP_001658352.1|	252	4e-65	cysteine dioxygenase [Aedes aegypti] >gi|108876652|gb|EAT40877.1| cysteine dioxygenase [Aedes aegypti]	sp|Q6NWZ9|CDO1_DANRE	153	3e-36	Cysteine dioxygenase type 1 OS=Danio rerio GN=cdo1 PE=2 SV=1	--	--	--	--	--	K00456	1e-65	252	aag:AaeL_AAEL007416	cysteine dioxygenase [EC:1.13.11.20]	-	-	-
Unigene0022507	277	48	74	3.9183	8.8125	1.1693	Up	8.87e-06	8.23e-05	--	--	--	--	--	--	--	--	--	--	--	--	--	--	--	--	--	--	-	-	-
Unigene0023795	709	49	75	1.5627	3.4895	1.159	Up	8.96e-06	8.31e-05	gi|224495116|gb|ACN52067.1|	396	1e-109	insect intestinal mucin 3 [Mamestra configurata]	sp|Q11174|CHIT_CAEEL	58.5	4e-08	Probable endochitinase OS=Caenorhabditis elegans GN=cht-1 PE=1 SV=1	YPO2725	49.7	5e-06	COG3501	Uncharacterized protein conserved in bacteria	--	--	--	--	--	-	-	-
Unigene0026080	317	86	22	6.1344	2.2894	-1.422	Down	9.02e-06	8.36e-05	gi|189241218|ref|XP_971240.2|	71.6	1e-11	PREDICTED: similar to FLJ12716-like protein [Tribolium castaneum]	sp|Q1RLX4|TPC11_DANRE	59.7	6e-09	Trafficking protein particle complex subunit 11 OS=Danio rerio GN=trappc11 PE=2 SV=1	--	--	--	--	--	--	--	--	--	--	-	-	-
Unigene0018001	1102	63	89	1.2927	2.6641	1.0433	Up	9.03e-06	8.37e-05	--	--	--	--	--	--	--	--	--	--	--	--	--	--	--	--	--	--	-	-	-
Unigene0014451	668	51	77	1.7263	3.8024	1.1392	Up	9.1e-06	8.43e-05	--	--	--	--	--	--	--	--	--	--	--	--	--	--	--	--	--	--	-	-	-
Unigene0024893	1183	134	44	2.5613	1.2269	-1.0619	Down	9.18e-06	8.49e-05	gi|357628159|gb|EHJ77575.1|	170	1e-40	IAP-binding motif 1 [Danaus plexippus]	--	--	--	--	--	--	--	--	--	--	--	--	--	--	-	-	-
Unigene0032917	1244	54	80	0.9815	2.1214	1.112	Up	9.22e-06	8.52e-05	--	--	--	--	--	--	--	--	--	--	--	--	--	--	--	--	--	--	-	-	-
Unigene0033473	442	54	80	2.7625	5.9706	1.1119	Up	9.22e-06	8.52e-05	--	--	--	--	--	--	--	--	--	--	--	--	--	--	--	--	--	--	-	-	-
Unigene0026152	636	57	83	2.0265	4.305	1.087	Up	9.24e-06	8.53e-05	--	--	--	--	--	--	--	--	--	--	--	--	--	--	--	--	--	--	-	-	-
Unigene0019001	710	74	17	2.3567	0.7898	-1.5772	Down	9.3e-06	8.59e-05	--	--	--	--	--	--	--	--	--	--	--	--	--	--	--	--	--	--	-	-	-
Unigene0020861	4866	104	30	0.4833	0.2034	-1.2486	Down	9.31e-06	8.59e-05	gi|350412038|ref|XP_003489524.1|	1075	0	PREDICTED: tyrosine-protein phosphatase 69D-like [Bombus impatiens]	sp|P16620|PTP69_DROME	981	0	Tyrosine-protein phosphatase 69D OS=Drosophila melanogaster GN=Ptp69D PE=1 SV=2	SPAC26F1.10c	125	5e-28	COG5599	Protein tyrosine phosphatase	K01104	0	1071	nvi:100121514	protein-tyrosine phosphatase [EC:3.1.3.48]	-	-	-
Unigene0022945	687	64	13	2.1065	0.6242	-1.7548	Down	9.32e-06	8.6e-05	gi|91079244|ref|XP_971138.1|	288	2e-76	PREDICTED: similar to wurst CG9089-PA [Tribolium castaneum]	--	--	--	--	--	--	--	--	--	--	--	--	--	--	-	-	-
Unigene0028999	784	117	36	3.3745	1.5147	-1.1556	Down	9.43e-06	8.69e-05	gi|195448497|ref|XP_002071684.1|	95.1	3e-18	GK10114 [Drosophila willistoni] >gi|194167769|gb|EDW82670.1| GK10114 [Drosophila willistoni]	sp|Q55BN8|NEK2_DICDI	75.9	3e-13	Probable serine/threonine-protein kinase nek2 OS=Dictyostelium discoideum GN=nek2 PE=1 SV=1	YAR018c	50.4	3e-06	COG0515	Serine/threonine protein kinase	K08857	1e-18	95.1	dwi:Dwil_GK10114	NIMA (never in mitosis gene a)-related kinase [EC:2.7.11.1]	-	-	-
Unigene0018717	709	15	37	0.4784	1.7215	1.8474	Up	9.48e-06	8.73e-05	--	--	--	--	--	--	--	--	--	--	--	--	--	--	--	--	--	--	-	-	-
Unigene0006675	487	35	3	1.6251	0.2032	-2.9996	Down	9.55e-06	8.79e-05	gi|350398827|ref|XP_003485316.1|	166	3e-40	PREDICTED: eye-specific diacylglycerol kinase-like [Bombus impatiens]	sp|O75912|DGKI_HUMAN	108	2e-23	Diacylglycerol kinase iota OS=Homo sapiens GN=DGKI PE=1 SV=1	SPAC6C3.08	51.2	8e-07	COG0666	FOG: Ankyrin repeat	K00901	2e-39	162	ame:413071	diacylglycerol kinase [EC:2.7.1.107]	GO:0007186//G-protein coupled receptor signaling pathway;GO:0006796//phosphate-containing compound metabolic process	GO:0016301//kinase activity	-
Unigene0010019	375	35	3	2.1104	0.2639	-2.9995	Down	9.55e-06	8.78e-05	--	--	--	--	--	--	--	--	--	--	--	--	--	--	--	--	--	--	-	-	-
Unigene0010210	504	35	3	1.5703	0.1964	-2.9992	Down	9.55e-06	8.78e-05	gi|91077452|ref|XP_967401.1|	159	5e-38	PREDICTED: similar to GA21392-PA [Tribolium castaneum]	sp|Q02338|BDH_HUMAN	73.2	8e-13	D-beta-hydroxybutyrate dehydrogenase, mitochondrial OS=Homo sapiens GN=BDH1 PE=1 SV=3	--	--	--	--	--	--	--	--	--	--	GO:0008152//metabolic process	GO:0016491//oxidoreductase activity	-
Unigene0026238	840	81	20	2.1804	0.7854	-1.4731	Down	9.91e-06	9.09e-05	gi|194897696|ref|XP_001978706.1|	58.5	4e-07	GG17530 [Drosophila erecta] >gi|190650355|gb|EDV47633.1| GG17530 [Drosophila erecta]	sp|O94317|YH5D_SCHPO	60.8	1e-08	Uncharacterized serine-rich protein C215.13 OS=Schizosaccharomyces pombe (strain 972 / ATCC 24843) GN=SPBC215.13 PE=1 SV=1	--	--	--	--	--	--	--	--	--	--	-	GO:0003824//catalytic activity	-
Unigene0033792	306	12	33	0.8867	3.5575	2.0043	Up	9.95e-06	9.12e-05	--	--	--	--	--	--	--	--	--	--	--	--	--	--	--	--	--	--	-	-	-
Unigene0019164	1530	123	39	1.8178	0.8409	-1.1122	Down	1.04e-05	9.52e-05	gi|357619945|gb|EHJ72319.1|	179	3e-43	hypothetical protein KGM_03812 [Danaus plexippus]	--	--	--	--	--	--	--	--	--	--	--	--	--	--	-	-	-
Unigene0021008	1152	123	39	2.4143	1.1168	-1.1122	Down	1.04e-05	9.52e-05	gi|321400076|ref|NP_001189459.1|	294	5e-78	raf kinase, effector of Ras [Bombyx mori] >gi|304421464|gb|ADM32531.1| raf [Bombyx mori]	sp|P11346|KRAF1_DROME	200	1e-50	Raf homolog serine/threonine-protein kinase phl OS=Drosophila melanogaster GN=phl PE=1 SV=5	MYPU_6850	50.4	6e-06	COG0515	Serine/threonine protein kinase	K02644	1e-62	241	nvi:100121496	pole hole	-	-	-
Unigene0020758	4634	26	50	0.1269	0.3559	1.4878	Up	1.05e-05	9.57e-05	gi|189239517|ref|XP_975559.2|	772	0	PREDICTED: similar to CG34113 CG34113-PP [Tribolium castaneum]	sp|P13590|NCAM1_CHICK	116	1e-24	Neural cell adhesion molecule 1 OS=Gallus gallus GN=NCAM1 PE=1 SV=3	--	--	--	--	--	--	--	--	--	--	-	-	-
Unigene0014127	517	4	21	0.1749	1.3399	2.9375	Up	1.06e-05	9.68e-05	--	--	--	--	--	--	--	--	--	--	--	--	--	--	--	--	--	--	-	-	-
Unigene0009783	655	61	12	2.1058	0.6044	-1.8008	Down	1.08e-05	9.82e-05	gi|34398273|gb|AAQ67231.1|	415	1e-115	Eph receptor [Manduca sexta]	sp|P28693|EPHB2_CHICK	178	2e-44	Ephrin type-B receptor 2 OS=Gallus gallus GN=EPHB2 PE=1 SV=3	--	--	--	--	--	K05110	6e-91	334	tca:658635	Eph receptor B1 [EC:2.7.10.1]	GO:0006464//protein modification process;GO:0007167//enzyme linked receptor protein signaling pathway	GO:0004714//transmembrane receptor protein tyrosine kinase activity;GO:0032559	GO:0016021//integral to membrane
Unigene0013170	1840	37	62	0.4547	1.1115	1.2895	Up	1.1e-05	0.0001	gi|357625687|gb|EHJ76049.1|	501	1e-140	dimethyladenosine transferase [Danaus plexippus]	sp|Q9VAQ5|DIM1_DROME	434	1e-120	Probable dimethyladenosine transferase OS=Drosophila melanogaster GN=CG11837 PE=2 SV=1	SPBC336.02	332	2e-90	COG0030	Dimethyladenosine transferase (rRNA methylation)	K14191	5e-126	453	cqu:CpipJ_CPIJ013970	18S rRNA (adenine1779-N6/adenine1780-N6)-dimethyltransferase [EC:2.1.1.183]	-	-	-
Unigene0000070	489	27	1	1.2485	0.0675	-4.2092	Down	1.11e-05	0.000101	gi|91080989|ref|XP_975018.1|	81.3	2e-14	PREDICTED: similar to dynein heavy chain isotype 1B [Tribolium castaneum]	sp|Q9SMH5|DYHC2_CHLRE	54.3	4e-07	Cytoplasmic dynein 2 heavy chain 1 OS=Chlamydomonas reinhardtii GN=DHC1B PE=1 SV=2	--	--	--	--	--	K10414	6e-15	81.3	tca:663896	dynein heavy chain 2, cytosolic	-	-	-
Unigene0027645	866	71	16	1.8539	0.6095	-1.6049	Down	1.11e-05	0.000101	gi|357611224|gb|EHJ67376.1|	363	4e-99	SC element binding protein [Danaus plexippus]	sp|P32583|SRP40_YEAST	65.5	5e-10	Suppressor protein SRP40 OS=Saccharomyces cerevisiae (strain ATCC 204508 / S288c) GN=SRP40 PE=1 SV=2	--	--	--	--	--	K06101	3e-18	94	tca:660094	histone-lysine N-methyltransferase ASH1L [EC:2.1.1.43]	-	-	-
Unigene0006849	988	66	14	1.5105	0.4674	-1.6923	Down	1.12e-05	0.000102	gi|195450747|ref|XP_002072615.1|	87.4	1e-15	GK13596 [Drosophila willistoni] >gi|194168700|gb|EDW83601.1| GK13596 [Drosophila willistoni]	sp|Q4KMC9|CA198_DANRE	68.2	9e-11	Uncharacterized protein C1orf198 homolog OS=Danio rerio GN=wu:fa18f11 PE=2 SV=2	--	--	--	--	--	--	--	--	--	--	-	-	-
Unigene0010092	339	31	2	2.0677	0.1946	-3.4094	Down	1.13e-05	0.000102	gi|332021556|gb|EGI61921.1|	64.7	1e-09	Breast cancer type 2 susceptibility protein-like protein [Acromyrmex echinatior]	--	--	--	--	--	--	--	--	--	K08775	1e-07	56.2	ame:725687	breast cancer 2 susceptibility protein	-	-	-
Unigene0007929	1081	38	4	0.7949	0.1221	-2.7027	Down	1.13e-05	0.000102	gi|357624914|gb|EHJ75509.1|	322	3e-86	glutamate synthase [Danaus plexippus]	sp|Q03460|GLSN_MEDSA	145	7e-34	Glutamate synthase [NADH], amyloplastic OS=Medicago sativa PE=1 SV=1	sll1502_1	142	8e-34	COG0067	Glutamate synthase domain 1	K00264	7e-69	262	tca:658584	glutamate synthase (NADPH/NADH) [EC:1.4.1.13 1.4.1.14]	GO:0006536//glutamate metabolic process	GO:0045181//glutamate synthase activity, NADH or NADPH as acceptor;GO:0046914//transition metal ion binding;GO:0051540;GO:0050662//coenzyme binding;GO:0000166//nucleotide binding	-
Unigene0009826	465	38	4	1.8478	0.2838	-2.7029	Down	1.13e-05	0.000102	gi|357608227|gb|EHJ65884.1|	146	3e-34	putative zinc finger protein 107 [Danaus plexippus]	--	--	--	--	--	--	--	--	--	--	--	--	--	--	-	-	-
Unigene0025480	766	21	44	0.6199	1.8948	1.6119	Up	1.16e-05	0.000105	--	--	--	--	--	--	--	--	--	--	--	--	--	--	--	--	--	--	-	-	-
Unigene0010961	459	50	8	2.4632	0.5749	-2.0992	Down	1.16e-05	0.000105	--	--	--	--	--	--	--	--	--	--	--	--	--	--	--	--	--	--	-	-	-
Unigene0011576	344	1	15	0.0657	1.4384	4.4524	Up	1.18e-05	0.000106	--	--	--	--	--	--	--	--	--	--	--	--	--	--	--	--	--	--	-	-	-
Unigene0011601	326	1	15	0.0694	1.5178	4.4509	Up	1.18e-05	0.000106	--	--	--	--	--	--	--	--	--	--	--	--	--	--	--	--	--	--	-	-	-
Unigene0014904	627	10	30	0.3606	1.5783	2.1299	Up	1.18e-05	0.000106	--	--	--	--	--	--	--	--	--	--	--	--	--	--	--	--	--	--	-	-	-
Unigene0016882	1257	10	30	0.1799	0.7873	2.1297	Up	1.18e-05	0.000106	--	--	--	--	--	--	--	--	--	--	--	--	--	--	--	--	--	--	-	-	-
Unigene0025607	386	28	52	1.6402	4.4439	1.438	Up	1.19e-05	0.000107	--	--	--	--	--	--	--	--	--	--	--	--	--	--	--	--	--	--	-	-	-
Unigene0000042	419	22	0	1.1873	0	-10.2135	Down	1.22e-05	0.00011	--	--	--	--	--	--	--	--	--	--	--	--	--	--	--	--	--	--	-	-	-
Unigene0032788	1479	141	48	2.1557	1.0706	-1.0097	Down	1.25e-05	0.000112	gi|189234922|ref|XP_970841.2|	474	1e-132	PREDICTED: similar to myosin light chain kinase [Tribolium castaneum]	sp|Q28824|MYLK_BOVIN	348	8e-95	Myosin light chain kinase, smooth muscle OS=Bos taurus GN=MYLK PE=1 SV=1	SPAC14C4.03	148	2e-35	COG0515	Serine/threonine protein kinase	K00907	1e-132	474	tca:659444	myosin-light-chain kinase [EC:2.7.11.18]	-	-	-
Unigene0013387	432	3	19	0.157	1.4508	3.208	Up	1.25e-05	0.000112	--	--	--	--	--	--	--	--	--	--	--	--	--	--	--	--	--	--	-	-	-
Unigene0014578	521	3	19	0.1302	1.203	3.2078	Up	1.25e-05	0.000112	--	--	--	--	--	--	--	--	--	--	--	--	--	--	--	--	--	--	-	-	-
Unigene0032668	1440	143	49	2.2455	1.1225	-1.0003	Down	1.26e-05	0.000113	gi|7768794|dbj|BAA95570.1|	531	1e-149	RNase H and integrase-like protein [Bombyx mori]	--	--	--	--	--	--	--	--	--	--	--	--	--	--	-	GO:0005488//binding	-
Unigene0017931	733	22	45	0.6787	2.0252	1.5772	Up	1.27e-05	0.000114	--	--	--	--	--	--	--	--	--	--	--	--	--	--	--	--	--	--	-	-	-
Unigene0028814	1434	73	17	1.1511	0.3911	-1.5574	Down	1.29e-05	0.000115	gi|195591545|ref|XP_002085501.1|	120	2e-25	GD12272 [Drosophila simulans] >gi|194197510|gb|EDX11086.1| GD12272 [Drosophila simulans]	sp|Q9VW09|LTN1_DROME	120	3e-26	E3 ubiquitin-protein ligase listerin OS=Drosophila melanogaster GN=l(3)76BDr PE=1 SV=2	YMR247c	87	7e-17	COG5219	Uncharacterized conserved protein, contains RING Zn-finger	--	--	--	--	--	-	-	-
Unigene0013517	295	6	24	0.4599	2.6837	2.5448	Up	1.29e-05	0.000116	--	--	--	--	--	--	--	--	--	--	--	--	--	--	--	--	--	--	-	-	-
Unigene0014834	1004	8	27	0.1802	0.8871	2.2995	Up	1.3e-05	0.000117	--	--	--	--	--	--	--	--	--	--	--	--	--	--	--	--	--	--	-	-	-
Unigene0014919	596	8	27	0.3035	1.4944	2.2998	Up	1.3e-05	0.000117	--	--	--	--	--	--	--	--	--	--	--	--	--	--	--	--	--	--	-	-	-
Unigene0022589	395	8	27	0.458	2.2548	2.2996	Up	1.3e-05	0.000117	--	--	--	--	--	--	--	--	--	--	--	--	--	--	--	--	--	--	-	-	-
Unigene0020131	655	46	71	1.588	3.5757	1.171	Up	1.32e-05	0.000118	--	--	--	--	--	--	--	--	--	--	--	--	--	--	--	--	--	--	-	-	-
Unigene0024499	2642	47	72	0.4023	0.899	1.16	Up	1.33e-05	0.000119	gi|347968330|ref|XP_312251.5|	228	2e-57	AGAP002671-PA [Anopheles gambiae str. PEST] >gi|333468056|gb|EAA07569.5| AGAP002671-PA [Anopheles gambiae str. PEST]	sp|Q9MYM7|B3GT1_PONPY	137	3e-31	Beta-1,3-galactosyltransferase 1 OS=Pongo pygmaeus GN=B3GALT1 PE=3 SV=1	--	--	--	--	--	K07819	3e-52	208	ame:552398	beta-1,3-galactosyltransferase 1 [EC:2.4.1.-]	-	GO:0016740//transferase activity	-
Unigene0011251	450	2	17	0.1005	1.2462	3.6323	Up	1.33e-05	0.000119	--	--	--	--	--	--	--	--	--	--	--	--	--	--	--	--	--	--	-	-	-
Unigene0011254	314	2	17	0.144	1.7859	3.6325	Up	1.33e-05	0.000119	--	--	--	--	--	--	--	--	--	--	--	--	--	--	--	--	--	--	-	-	-
Unigene0011682	524	2	17	0.0863	1.0702	3.6324	Up	1.33e-05	0.000119	--	--	--	--	--	--	--	--	--	--	--	--	--	--	--	--	--	--	-	-	-
Unigene0013139	352	2	17	0.1285	1.5931	3.632	Up	1.33e-05	0.000119	gi|350397085|ref|XP_003484765.1|	97.1	2e-19	PREDICTED: inducible metalloproteinase inhibitor protein-like [Bombus impatiens]	sp|P82176|IMPI_GALME	85.1	1e-16	Inducible metalloproteinase inhibitor protein OS=Galleria mellonella GN=IMPI PE=1 SV=2	--	--	--	--	--	--	--	--	--	--	GO:0043062//extracellular structure organization;GO:0009611//response to wounding;GO:0032502//developmental process	GO:0004866//endopeptidase inhibitor activity	GO:0044421//extracellular region part
Unigene0013340	381	2	17	0.1187	1.4719	3.6323	Up	1.33e-05	0.000119	--	--	--	--	--	--	--	--	--	--	--	--	--	--	--	--	--	--	-	-	-
Unigene0013694	462	2	17	0.0979	1.2138	3.6321	Up	1.33e-05	0.000119	--	--	--	--	--	--	--	--	--	--	--	--	--	--	--	--	--	--	-	-	-
Unigene0013835	270	2	17	0.1675	2.077	3.6323	Up	1.33e-05	0.000119	--	--	--	--	--	--	--	--	--	--	--	--	--	--	--	--	--	--	-	-	-
Unigene0014922	338	2	17	0.1338	1.6591	3.6323	Up	1.33e-05	0.000119	--	--	--	--	--	--	--	--	--	--	--	--	--	--	--	--	--	--	-	-	-
Unigene0016161	309	2	17	0.1464	1.8148	3.6318	Up	1.33e-05	0.000119	--	--	--	--	--	--	--	--	--	--	--	--	--	--	--	--	--	--	-	-	-
Unigene0024421	844	61	86	1.6343	3.3613	1.0403	Up	1.34e-05	0.000119	--	--	--	--	--	--	--	--	--	--	--	--	--	--	--	--	--	--	-	-	-
Unigene0018961	271	96	27	8.0101	3.2866	-1.2852	Down	1.36e-05	0.000121	--	--	--	--	--	--	--	--	--	--	--	--	--	--	--	--	--	--	-	-	-
Unigene0014748	697	55	80	1.7843	3.7862	1.0854	Up	1.37e-05	0.000122	--	--	--	--	--	--	--	--	--	--	--	--	--	--	--	--	--	--	-	-	-
Unigene0023754	862	126	41	3.3052	1.569	-1.0749	Down	1.41e-05	0.000126	gi|328551693|gb|AEB26288.1|	279	1e-73	gastric lipase-like protein [Epiphyas postvittana]	sp|O46107|LIP1_DROME	164	1e-39	Lipase 1 OS=Drosophila melanogaster GN=Lip1 PE=2 SV=2	SPBC16A3.12c	77.8	2e-14	COG0596	Predicted hydrolases or acyltransferases (alpha/beta hydrolase superfamily)	--	--	--	--	--	-	-	-
Unigene0030013	766	14	35	0.4133	1.5073	1.8667	Up	1.44e-05	0.000128	--	--	--	--	--	--	--	--	--	--	--	--	--	--	--	--	--	--	-	-	-
Unigene0007724	456	52	9	2.5785	0.6511	-1.9856	Down	1.55e-05	0.000137	--	--	--	--	--	--	--	--	--	--	--	--	--	--	--	--	--	--	-	-	-
Unigene0018289	545	65	14	2.6968	0.8474	-1.6701	Down	1.57e-05	0.000139	--	--	--	--	--	--	--	--	--	--	--	--	--	--	--	--	--	--	-	-	-
Unigene0026311	894	115	36	2.9087	1.3284	-1.1307	Down	1.59e-05	0.00014	--	--	--	--	--	--	--	--	--	--	--	--	--	--	--	--	--	--	-	-	-
Unigene0014852	464	19	41	0.9259	2.9148	1.6545	Up	1.61e-05	0.000142	--	--	--	--	--	--	--	--	--	--	--	--	--	--	--	--	--	--	-	-	-
Unigene0030434	412	25	48	1.3721	3.8432	1.4859	Up	1.61e-05	0.000142	--	--	--	--	--	--	--	--	--	--	--	--	--	--	--	--	--	--	-	-	-
Unigene0021487	1377	117	37	1.9213	0.8864	-1.1161	Down	1.64e-05	0.000144	gi|189242367|ref|XP_001807263.1|	308	1e-103	PREDICTED: similar to gag-pol polyprotein [Tribolium castaneum]	sp|Q8I7P9|POL5_DROME	92.8	5e-18	Retrovirus-related Pol polyprotein from transposon opus OS=Drosophila melanogaster GN=pol PE=4 SV=1	YIL082w-a_2	73.9	6e-13	COG2801	Transposase and inactivated derivatives	--	--	--	--	--	-	-	-
Unigene0034841	3111	117	37	0.8504	0.3923	-1.1162	Down	1.64e-05	0.000144	gi|357612893|gb|EHJ68220.1|	1253	0	ATP-dependent RNA helicase belle-like protein [Danaus plexippus]	sp|Q9VHP0|DDX3_DROME	779	0	ATP-dependent RNA helicase bel OS=Drosophila melanogaster GN=bel PE=1 SV=1	RSc0539	293	2e-78	COG0513	Superfamily II DNA and RNA helicases	K11594	0	853	tca:656268	ATP-dependent RNA helicase [EC:3.6.4.13]	-	-	-
Unigene0011189	239	0	12	0	1.6563	10.6937	Up	1.67e-05	0.000146	--	--	--	--	--	--	--	--	--	--	--	--	--	--	--	--	--	--	-	-	-
Unigene0011712	284	0	12	0	1.3938	10.4448	Up	1.67e-05	0.000146	--	--	--	--	--	--	--	--	--	--	--	--	--	--	--	--	--	--	-	-	-
Unigene0012194	355	0	12	0	1.1151	10.123	Up	1.67e-05	0.000146	gi|290563372|ref|NP_001166628.1|	70.1	3e-11	cuticular protein tweedle motif 1 precursor [Bombyx mori]	--	--	--	--	--	--	--	--	--	--	--	--	--	--	-	-	-
Unigene0012742	453	0	12	0	0.8738	9.7712	Up	1.67e-05	0.000146	--	--	--	--	--	--	--	--	--	--	--	--	--	--	--	--	--	--	-	-	-
Unigene0013216	294	0	12	0	1.3464	10.3949	Up	1.67e-05	0.000146	--	--	--	--	--	--	--	--	--	--	--	--	--	--	--	--	--	--	-	-	-
Unigene0013973	376	0	12	0	1.0528	10.04	Up	1.67e-05	0.000146	--	--	--	--	--	--	--	--	--	--	--	--	--	--	--	--	--	--	-	-	-
Unigene0014286	203	0	12	0	1.95	10.9293	Up	1.67e-05	0.000146	--	--	--	--	--	--	--	--	--	--	--	--	--	--	--	--	--	--	-	-	-
Unigene0014290	276	0	12	0	1.4342	10.486	Up	1.67e-05	0.000146	--	--	--	--	--	--	--	--	--	--	--	--	--	--	--	--	--	--	-	-	-
Unigene0014958	266	0	12	0	1.4882	10.5394	Up	1.67e-05	0.000146	--	--	--	--	--	--	--	--	--	--	--	--	--	--	--	--	--	--	-	-	-
Unigene0016175	242	0	12	0	1.6357	10.6757	Up	1.67e-05	0.000146	--	--	--	--	--	--	--	--	--	--	--	--	--	--	--	--	--	--	-	-	-
Unigene0016192	319	0	12	0	1.2409	10.2772	Up	1.67e-05	0.000146	--	--	--	--	--	--	--	--	--	--	--	--	--	--	--	--	--	--	-	-	-
Unigene0016253	228	0	12	0	1.7362	10.7617	Up	1.67e-05	0.000146	--	--	--	--	--	--	--	--	--	--	--	--	--	--	--	--	--	--	-	-	-
Unigene0015801	497	36	60	1.6379	3.9824	1.2818	Up	1.68e-05	0.000146	--	--	--	--	--	--	--	--	--	--	--	--	--	--	--	--	--	--	-	-	-
Unigene0029931	631	36	60	1.2901	3.1367	1.2818	Up	1.68e-05	0.000146	--	--	--	--	--	--	--	--	--	--	--	--	--	--	--	--	--	--	-	-	-
Unigene0022251	945	93	26	2.2253	0.9076	-1.2939	Down	1.69e-05	0.000147	gi|91091068|ref|XP_967100.1|	281	3e-74	PREDICTED: similar to retinol dehydrogenase 11 [Tribolium castaneum]	sp|Q8TC12|RDH11_HUMAN	253	1e-66	Retinol dehydrogenase 11 OS=Homo sapiens GN=RDH11 PE=1 SV=2	Rv0439c	165	1e-40	COG1028	Dehydrogenases with different specificities (related to short-chain alcohol dehydrogenases)	--	--	--	--	--	-	-	-
Unigene0025400	536	26	49	1.0968	3.0156	1.4591	Up	1.72e-05	0.00015	--	--	--	--	--	--	--	--	--	--	--	--	--	--	--	--	--	--	-	-	-
Unigene0013809	408	9	28	0.4988	2.2638	2.1822	Up	1.73e-05	0.000151	--	--	--	--	--	--	--	--	--	--	--	--	--	--	--	--	--	--	-	-	-
Unigene0005664	265	37	4	3.1571	0.4979	-2.6647	Down	1.73e-05	0.000151	gi|25143299|ref|NP_492875.2|	52.4	6e-06	SR protein related family member (rsr-1) [Caenorhabditis elegans] >gi|19571645|emb|CAB04214.3| Protein RSR-1 [Caenorhabditis elegans]	sp|B1ZDQ8|IF2_METPB	51.6	2e-06	Translation initiation factor IF-2 OS=Methylobacterium populi (strain ATCC BAA-705 / NCIMB 13946 / BJ001) GN=infB PE=3 SV=1	--	--	--	--	--	K13171	2e-06	52.4	cel:F28D9.1	serine/arginine repetitive matrix protein 1	-	-	-
Unigene0007790	369	37	4	2.2673	0.3576	-2.6646	Down	1.73e-05	0.000151	gi|189241815|ref|XP_971376.2|	114	1e-24	PREDICTED: similar to CG31304 CG31304-PA [Tribolium castaneum]	sp|Q5F389|WWOX_CHICK	68.9	9e-12	WW domain-containing oxidoreductase OS=Gallus gallus GN=WWOX PE=2 SV=2	SPBC16E9.11c	56.6	1e-08	COG5021	Ubiquitin-protein ligase	--	--	--	--	--	-	-	-
Unigene0027903	551	38	62	1.5594	3.7118	1.2511	Up	1.77e-05	0.000154	--	--	--	--	--	--	--	--	--	--	--	--	--	--	--	--	--	--	-	-	-
Unigene0019086	1016	72	17	1.6024	0.552	-1.5375	Down	1.77e-05	0.000154	gi|72547036|ref|XP_843163.1|	82.8	2e-14	proteophosphoglycan 5 [Leishmania major strain Friedlin] >gi|323363677|emb|CBZ12682.1| proteophosphoglycan 5 [Leishmania major strain Friedlin]	sp|P08640|MUC1_YEAST	73.6	2e-12	Flocculation protein FLO11 OS=Saccharomyces cerevisiae (strain ATCC 204508 / S288c) GN=MUC1 PE=1 SV=2	--	--	--	--	--	K04989	6e-13	76.6	rno:100364048	polycystin 1L3	-	-	-
Unigene0022917	237	123	40	11.7352	5.5675	-1.0757	Down	1.77e-05	0.000154	--	--	--	--	--	--	--	--	--	--	--	--	--	--	--	--	--	--	-	-	-
Unigene0032814	1695	123	40	1.6409	0.7785	-1.0757	Down	1.77e-05	0.000154	gi|189234316|ref|XP_972412.2|	791	0	PREDICTED: similar to AGAP000519-PA [Tribolium castaneum]	sp|Q09103|DGK2_DROME	683	0	Eye-specific diacylglycerol kinase OS=Drosophila melanogaster GN=rdgA PE=2 SV=2	lin2702	57	1e-07	COG1597	Sphingosine kinase and enzymes related to eukaryotic diacylglycerol kinase	K00901	0	787	aga:AgaP_AGAP000519	diacylglycerol kinase [EC:2.7.1.107]	GO:0046394;GO:0046474//glycerophospholipid biosynthetic process;GO:0016310//phosphorylation;GO:0009586//rhodopsin mediated phototransduction;GO:0030036//actin cytoskeleton organization;GO:0007186//G-protein coupled receptor signaling pathway;GO:0009266//response to temperature stimulus;GO:0043954//cellular component maintenance;GO:0007606//sensory perception of chemical stimulus	GO:0016301//kinase activity;GO:0008289//lipid binding	GO:0015630//microtubule cytoskeleton
Unigene0007115	214	30	2	3.1699	0.3083	-3.362	Down	1.79e-05	0.000156	gi|357618244|gb|EHJ71294.1|	61.2	1e-08	AAA family ATPase [Danaus plexippus]	--	--	--	--	--	--	--	--	--	--	--	--	--	--	-	-	-
Unigene0009357	361	30	2	1.8791	0.1828	-3.3617	Down	1.79e-05	0.000156	--	--	--	--	--	--	--	--	--	--	--	--	--	--	--	--	--	--	-	-	-
Unigene0032892	683	95	27	3.1451	1.304	-1.2702	Down	1.8e-05	0.000156	gi|237648988|ref|NP_001153671.1|	255	1e-66	ring and YY1 binding protein [Bombyx mori] >gi|222144623|gb|ACM46123.1| ring and YY1 binding protein [Bombyx mori]	sp|Q99LW6|YAF2_MOUSE	125	3e-28	YY1-associated factor 2 OS=Mus musculus GN=Yaf2 PE=1 SV=1	--	--	--	--	--	K11468	7e-45	181	tca:663605	YY1-associated factor 2	-	GO:0046914//transition metal ion binding	GO:0044451//nucleoplasm part
Unigene0000603	844	46	7	1.2324	0.2736	-2.1713	Down	1.81e-05	0.000157	gi|91088941|ref|XP_973644.1|	240	5e-62	PREDICTED: similar to cutlet CG33122-PA [Tribolium castaneum]	sp|Q6NU40|CTF18_XENLA	203	1e-51	Chromosome transmission fidelity protein 18 homolog OS=Xenopus laevis GN=chtf18 PE=2 SV=1	YMR078c	114	2e-25	COG0470	ATPase involved in DNA replication	K11269	2e-62	240	tca:662457	chromosome transmission fidelity protein 18	-	-	-
Unigene0021731	5399	46	7	0.1927	0.0428	-2.1707	Down	1.81e-05	0.000157	gi|189233947|ref|XP_974111.2|	364	3e-98	PREDICTED: similar to AGAP003572-PA [Tribolium castaneum]	sp|P86179|CSL3_ONCKE	87	1e-15	L-rhamnose-binding lectin CSL3 OS=Oncorhynchus keta PE=1 SV=1	--	--	--	--	--	--	--	--	--	--	-	-	-
Unigene0018321	447	12	32	0.607	2.3615	1.9599	Up	1.82e-05	0.000158	--	--	--	--	--	--	--	--	--	--	--	--	--	--	--	--	--	--	-	-	-
Unigene0022008	326	12	32	0.8323	3.238	1.9599	Up	1.82e-05	0.000158	--	--	--	--	--	--	--	--	--	--	--	--	--	--	--	--	--	--	-	-	-
Unigene0030123	1739	12	32	0.156	0.607	1.9602	Up	1.82e-05	0.000158	gi|307192512|gb|EFN75700.1|	273	3e-71	Abhydrolase domain-containing protein 12 [Harpegnathos saltator]	sp|Q08C93|ABD12_DANRE	221	2e-56	Monoacylglycerol lipase ABHD12 OS=Danio rerio GN=abhd12 PE=2 SV=1	SPBC32H8.03	67.4	7e-11	COG1073	Hydrolases of the alpha/beta superfamily	--	--	--	--	--	-	-	-
Unigene0031660	632	12	32	0.4293	1.6703	1.96	Up	1.82e-05	0.000158	gi|158285748|ref|XP_308441.4|	192	9e-48	AGAP007391-PA [Anopheles gambiae str. PEST] >gi|157020142|gb|EAA04466.4| AGAP007391-PA [Anopheles gambiae str. PEST]	sp|Q8MLL3|COQ10_DROME	168	2e-41	Coenzyme Q-binding protein COQ10, mitochondrial OS=Drosophila melanogaster GN=Coq10 PE=2 SV=1	mlr0393	79	6e-15	COG2867	Oligoketide cyclase/lipid transport protein	--	--	--	--	--	-	-	-
Unigene0032592	3230	27	50	0.189	0.5106	1.4338	Up	1.83e-05	0.000159	gi|307206057|gb|EFN84150.1|	645	0	Phosphorylase b kinase gamma catalytic chain, skeletal muscle isoform [Harpegnathos saltator]	sp|Q2KJ16|PHKG2_BOVIN	429	5e-119	Phosphorylase b kinase gamma catalytic chain, testis/liver isoform OS=Bos taurus GN=PHKG2 PE=1 SV=1	SPAC14C4.03	168	6e-41	COG0515	Serine/threonine protein kinase	K00871	0	647	phu:Phum_PHUM607620	phosphorylase kinase gamma subunit [EC:2.7.11.19]	GO:0006464//protein modification process;GO:0005977//glycogen metabolic process	GO:0004683//calmodulin-dependent protein kinase activity;GO:0005515//protein binding;GO:0032559	GO:0043234//protein complex
Unigene0014000	495	7	25	0.3198	1.666	2.3811	Up	1.85e-05	0.00016	--	--	--	--	--	--	--	--	--	--	--	--	--	--	--	--	--	--	-	-	-
Unigene0031935	1167	7	25	0.1356	0.7067	2.3817	Up	1.85e-05	0.00016	--	--	--	--	--	--	--	--	--	--	--	--	--	--	--	--	--	--	-	-	-
Unigene0032051	1565	7	25	0.1011	0.527	2.382	Up	1.85e-05	0.00016	--	--	--	--	--	--	--	--	--	--	--	--	--	--	--	--	--	--	-	-	-
Unigene0006902	511	40	5	1.77	0.3228	-2.455	Down	1.85e-05	0.00016	gi|7768794|dbj|BAA95570.1|	122	7e-27	RNase H and integrase-like protein [Bombyx mori]	--	--	--	--	--	--	--	--	--	--	--	--	--	--	-	GO:0003676//nucleic acid binding	-
Unigene0009860	664	40	5	1.3622	0.2484	-2.4552	Down	1.85e-05	0.00016	gi|357605428|gb|EHJ64616.1|	126	7e-28	hypothetical protein KGM_21585 [Danaus plexippus]	--	--	--	--	--	--	--	--	--	--	--	--	--	--	-	-	-
Unigene0020079	1306	133	45	2.3027	1.1366	-1.0186	Down	1.94e-05	0.000167	gi|189234922|ref|XP_970841.2|	131	9e-29	PREDICTED: similar to myosin light chain kinase [Tribolium castaneum]	sp|Q02817|MUC2_HUMAN	53.5	3e-06	Mucin-2 OS=Homo sapiens GN=MUC2 PE=1 SV=2	--	--	--	--	--	K00907	3e-29	131	tca:659444	myosin-light-chain kinase [EC:2.7.11.18]	-	GO:0016740//transferase activity	-
Unigene0020843	2309	58	82	0.568	1.1715	1.0444	Up	2e-05	0.000172	gi|91090079|ref|XP_969933.1|	479	1e-133	PREDICTED: similar to twinfilin [Tribolium castaneum]	sp|Q17A58|TWF_AEDAE	450	2e-125	Twinfilin OS=Aedes aegypti GN=twf PE=3 SV=1	--	--	--	--	--	K08870	1e-133	479	tca:658453	PTK9 protein tyrosine kinase 9	-	-	-
Unigene0032837	1006	57	81	1.2812	2.656	1.0518	Up	2.01e-05	0.000173	gi|357615292|gb|EHJ69581.1|	299	1e-79	larval cuticle protein LCP-30 precursor [Danaus plexippus]	sp|Q08738|CU30_BOMMO	201	5e-51	Larval cuticle protein LCP-30 OS=Bombyx mori GN=LCP30 PE=1 SV=2	XF0818	94	4e-19	COG2730	Endoglucanase	--	--	--	--	--	-	-	-
Unigene0019977	770	48	72	1.4096	3.0845	1.1298	Up	2.02e-05	0.000174	--	--	--	--	--	--	--	--	--	--	--	--	--	--	--	--	--	--	-	-	-
Unigene0028377	739	52	76	1.5911	3.3925	1.0923	Up	2.04e-05	0.000175	--	--	--	--	--	--	--	--	--	--	--	--	--	--	--	--	--	--	-	-	-
Unigene0000041	315	21	0	1.5075	0	-10.5579	Down	2.06e-05	0.000176	--	--	--	--	--	--	--	--	--	--	--	--	--	--	--	--	--	--	-	-	-
Unigene0001004	260	21	0	1.8263	0	-10.8347	Down	2.06e-05	0.000176	gi|115676781|ref|XP_789861.2|	103	3e-21	PREDICTED: similar to UDP-glucuronosyltransferase 2B22 [Strongylocentrotus purpuratus] >gi|115925367|ref|XP_001186997.1| PREDICTED: similar to UDP-glucuronosyltransferase 2B22 [Strongylocentrotus purpuratus]	--	--	--	--	--	--	--	--	--	--	--	--	--	--	GO:0006259//DNA metabolic process	-	-
Unigene0009755	264	21	0	1.7987	0	-10.8127	Down	2.06e-05	0.000176	--	--	--	--	--	--	--	--	--	--	--	--	--	--	--	--	--	--	-	-	-
Unigene0009865	241	21	0	1.9703	0	-10.9442	Down	2.06e-05	0.000176	gi|221119676|ref|XP_002155414.1|	67	2e-10	PREDICTED: similar to ORF2-encoded protein, partial [Hydra magnipapillata]	--	--	--	--	--	--	--	--	--	--	--	--	--	--	GO:0009987//cellular process	GO:0005488//binding;GO:0016772//transferase activity, transferring phosphorus-containing groups	-
Unigene0010513	378	21	0	1.2562	0	-10.2949	Down	2.06e-05	0.000176	gi|296434203|ref|NP_001171773.1|	202	4e-51	target of rapamycin isoform 1 [Bombyx mori] >gi|284517116|gb|ADB91963.1| target of rapamycin isoform 1 [Bombyx mori]	sp|P42346|MTOR_RAT	122	7e-28	Serine/threonine-protein kinase mTOR OS=Rattus norvegicus GN=Mtor PE=1 SV=1	SPBC30D10.10c	81.6	3e-16	COG5032	Phosphatidylinositol kinase and protein kinases of the PI-3 kinase family	K07203	2e-33	141	ame:409393	FKBP12-rapamycin complex-associated protein	GO:0006796//phosphate-containing compound metabolic process	GO:0016772//transferase activity, transferring phosphorus-containing groups;GO:0032559	-
Unigene0015516	1921	22	44	0.259	0.7556	1.5447	Up	2.14e-05	0.000183	--	--	--	--	--	--	--	--	--	--	--	--	--	--	--	--	--	--	-	-	-
Unigene0018692	736	22	44	0.6759	1.9721	1.5449	Up	2.14e-05	0.000183	gi|357622344|gb|EHJ73860.1|	106	1e-21	endonuclease-reverse transcriptase [Danaus plexippus]	--	--	--	--	--	--	--	--	--	--	--	--	--	--	-	-	-
Unigene0013990	511	10	29	0.4425	1.8721	2.0809	Up	2.21e-05	0.000189	--	--	--	--	--	--	--	--	--	--	--	--	--	--	--	--	--	--	-	-	-
Unigene0033301	529	10	29	0.4274	1.8084	2.0811	Up	2.21e-05	0.000189	--	--	--	--	--	--	--	--	--	--	--	--	--	--	--	--	--	--	-	-	-
Unigene0013373	376	4	20	0.2406	1.7547	2.8665	Up	2.22e-05	0.000189	--	--	--	--	--	--	--	--	--	--	--	--	--	--	--	--	--	--	-	-	-
Unigene0014471	491	4	20	0.1842	1.3437	2.8669	Up	2.22e-05	0.000189	--	--	--	--	--	--	--	--	--	--	--	--	--	--	--	--	--	--	-	-	-
Unigene0015997	324	4	20	0.2792	2.0363	2.8666	Up	2.22e-05	0.000189	--	--	--	--	--	--	--	--	--	--	--	--	--	--	--	--	--	--	-	-	-
Unigene0016005	312	4	20	0.2899	2.1146	2.8668	Up	2.22e-05	0.000189	--	--	--	--	--	--	--	--	--	--	--	--	--	--	--	--	--	--	-	-	-
Unigene0031333	797	31	54	0.8795	2.235	1.3455	Up	2.23e-05	0.00019	--	--	--	--	--	--	--	--	--	--	--	--	--	--	--	--	--	--	-	-	-
Unigene0007232	441	33	3	1.692	0.2244	-2.9146	Down	2.32e-05	0.000197	--	--	--	--	--	--	--	--	--	--	--	--	--	--	--	--	--	--	-	-	-
Unigene0020485	1030	126	42	2.7661	1.3451	-1.0401	Down	2.36e-05	0.0002	gi|161612151|gb|AAI55589.1|	102	4e-20	Si:dkey-253d23.9 protein [Danio rerio]	sp|Q9H0M5|ZN700_HUMAN	99	5e-20	Zinc finger protein 700 OS=Homo sapiens GN=ZNF700 PE=2 SV=1	--	--	--	--	--	--	--	--	--	--	-	-	-
Unigene0033367	485	18	39	0.8392	2.6526	1.6603	Up	2.48e-05	0.000209	--	--	--	--	--	--	--	--	--	--	--	--	--	--	--	--	--	--	-	-	-
Unigene0006220	1447	48	8	0.7501	0.1824	-2.04	Down	2.48e-05	0.00021	gi|357603589|gb|EHJ63839.1|	146	3e-33	Ttc17 protein [Danaus plexippus]	--	--	--	--	--	--	--	--	--	--	--	--	--	--	-	-	-
Unigene0025168	978	78	20	1.8034	0.6746	-1.4186	Down	2.49e-05	0.000211	gi|322495303|emb|CBZ30607.1|	65.9	3e-09	proteophosphoglycan ppg1 [Leishmania mexicana MHOM/GT/2001/U1103]	--	--	--	--	--	--	--	--	--	K13172	5e-07	57	oaa:100075123	serine/arginine repetitive matrix protein 2	-	-	-
Unigene0008312	581	56	11	2.1794	0.6245	-1.8032	Down	2.51e-05	0.000212	gi|357615311|gb|EHJ69590.1|	333	4e-90	hypothetical protein KGM_02108 [Danaus plexippus]	--	--	--	--	--	--	--	--	--	--	--	--	--	--	-	-	-
Unigene0010780	1137	56	11	1.1137	0.3191	-1.8033	Down	2.51e-05	0.000212	gi|153792072|ref|NP_001093299.1|	115	4e-24	mevalonate kinase [Bombyx mori] >gi|146424698|dbj|BAF62109.1| mevalonate kinase [Bombyx mori]	--	--	--	--	--	--	--	--	--	K00869	1e-08	62.8	nvi:100124176	mevalonate kinase [EC:2.7.1.36]	GO:0006720//isoprenoid metabolic process;GO:0006796//phosphate-containing compound metabolic process	GO:0016301//kinase activity;GO:0032559	GO:0044424//intracellular part
Unigene0013830	351	8	26	0.5154	2.4435	2.2452	Up	2.51e-05	0.000212	--	--	--	--	--	--	--	--	--	--	--	--	--	--	--	--	--	--	-	-	-
Unigene0013922	492	6	23	0.2758	1.5421	2.4832	Up	2.58e-05	0.000217	--	--	--	--	--	--	--	--	--	--	--	--	--	--	--	--	--	--	-	-	-
Unigene0010802	332	87	24	5.9254	2.3846	-1.3132	Down	2.6e-05	0.000219	--	--	--	--	--	--	--	--	--	--	--	--	--	--	--	--	--	--	-	-	-
Unigene0030232	985	61	13	1.4003	0.4354	-1.6853	Down	2.61e-05	0.000219	gi|171740901|gb|ACB54945.1|	328	2e-88	azurocidin-like serine proteinase [Helicoverpa armigera]	sp|P35044|TRYA4_LUCCU	88.2	8e-17	Trypsin alpha-4 OS=Lucilia cuprina PE=3 SV=1	VC1200	57.8	3e-08	COG5640	Secreted trypsin-like serine protease	--	--	--	--	--	-	-	-
Unigene0007921	367	36	4	2.218	0.3595	-2.6252	Down	2.65e-05	0.000223	gi|302595185|gb|ADL59581.1|	290	1e-77	mucin protein [Helicoverpa armigera]	sp|O76217|PE1_ANOGA	58.5	1e-08	Peritrophin-1 OS=Anopheles gambiae GN=Aper1 PE=2 SV=2	--	--	--	--	--	--	--	--	--	--	-	-	-
Unigene0010390	703	45	7	1.4474	0.3285	-2.1395	Down	2.67e-05	0.000224	gi|357614025|gb|EHJ68861.1|	321	2e-86	hypothetical protein KGM_05785 [Danaus plexippus]	--	--	--	--	--	--	--	--	--	--	--	--	--	--	-	-	-
Unigene0022847	320	45	7	3.1798	0.7216	-2.1397	Down	2.67e-05	0.000224	gi|357621233|gb|EHJ73136.1|	77	2e-13	hypothetical protein KGM_00346 [Danaus plexippus]	--	--	--	--	--	--	--	--	--	--	--	--	--	--	-	-	-
Unigene0011530	337	3	18	0.2013	1.7619	3.1297	Up	2.69e-05	0.000226	gi|22725694|gb|AAN04899.1|	225	5e-58	aminopeptidase N [Helicoverpa armigera]	sp|Q11001|AMPM_MANSE	107	3e-23	Membrane alanyl aminopeptidase (Fragment) OS=Manduca sexta PE=1 SV=1	YKL157w	67.8	5e-12	COG0308	Aminopeptidase N	K11140	2e-14	79	nvi:100122611	aminopeptidase N [EC:3.4.11.2]	GO:0019538//protein metabolic process	GO:0046914//transition metal ion binding;GO:0008238//exopeptidase activity	-
Unigene0013188	343	3	18	0.1978	1.7311	3.1296	Up	2.69e-05	0.000226	--	--	--	--	--	--	--	--	--	--	--	--	--	--	--	--	--	--	-	-	-
Unigene0013877	350	3	18	0.1938	1.6965	3.1299	Up	2.69e-05	0.000225	--	--	--	--	--	--	--	--	--	--	--	--	--	--	--	--	--	--	-	-	-
Unigene0014081	371	3	18	0.1828	1.6005	3.1302	Up	2.69e-05	0.000225	--	--	--	--	--	--	--	--	--	--	--	--	--	--	--	--	--	--	-	-	-
Unigene0011459	296	1	14	0.0764	1.5602	4.352	Up	2.73e-05	0.000228	--	--	--	--	--	--	--	--	--	--	--	--	--	--	--	--	--	--	-	-	-
Unigene0013146	291	1	14	0.0777	1.587	4.3522	Up	2.73e-05	0.000228	--	--	--	--	--	--	--	--	--	--	--	--	--	--	--	--	--	--	-	-	-
Unigene0013996	310	1	14	0.0729	1.4898	4.3531	Up	2.73e-05	0.000228	--	--	--	--	--	--	--	--	--	--	--	--	--	--	--	--	--	--	-	-	-
Unigene0014087	312	1	14	0.0725	1.4802	4.3517	Up	2.73e-05	0.000228	--	--	--	--	--	--	--	--	--	--	--	--	--	--	--	--	--	--	-	-	-
Unigene0014268	245	1	14	0.0923	1.885	4.3521	Up	2.73e-05	0.000228	--	--	--	--	--	--	--	--	--	--	--	--	--	--	--	--	--	--	-	-	-
Unigene0015569	307	1	14	0.0737	1.5043	4.3513	Up	2.73e-05	0.000228	--	--	--	--	--	--	--	--	--	--	--	--	--	--	--	--	--	--	-	-	-
Unigene0033699	360	11	30	0.6909	2.749	1.9924	Up	2.74e-05	0.000229	--	--	--	--	--	--	--	--	--	--	--	--	--	--	--	--	--	--	-	-	-
Unigene0007753	405	42	6	2.3449	0.4887	-2.2625	Down	2.79e-05	0.000233	--	--	--	--	--	--	--	--	--	--	--	--	--	--	--	--	--	--	-	-	-
Unigene0005240	236	39	5	3.7367	0.6989	-2.4186	Down	2.8e-05	0.000233	gi|300508295|dbj|BAJ07614.2|	127	2e-28	Bm8 interacting protein m-9 [Bombyx mori]	--	--	--	--	--	--	--	--	--	--	--	--	--	--	GO:0044238//primary metabolic process;GO:0044260;GO:0032501//multicellular organismal process;GO:0010467//gene expression;GO:0007166//cell surface receptor signaling pathway	GO:0016741;GO:0046872//metal ion binding	GO:0031224//intrinsic to membrane
Unigene0008433	334	39	5	2.6403	0.4938	-2.4187	Down	2.8e-05	0.000233	--	--	--	--	--	--	--	--	--	--	--	--	--	--	--	--	--	--	-	-	-
Unigene0018452	853	62	85	1.6435	3.2871	1	Up	2.81e-05	0.000234	--	--	--	--	--	--	--	--	--	--	--	--	--	--	--	--	--	--	-	-	-
Unigene0019074	338	26	48	1.7394	4.6846	1.4293	Up	2.82e-05	0.000235	--	--	--	--	--	--	--	--	--	--	--	--	--	--	--	--	--	--	-	-	-
Unigene0034687	2629	26	48	0.2236	0.6023	1.4296	Up	2.82e-05	0.000235	gi|91092262|ref|XP_967283.1|	645	0	PREDICTED: similar to methionine aminopeptidase [Tribolium castaneum]	sp|Q5ZIM5|AMPM1_CHICK	552	5e-156	Methionine aminopeptidase 1 OS=Gallus gallus GN=METAP1 PE=2 SV=1	SPBC3E7.10	390	8e-108	COG0024	Methionine aminopeptidase	K01265	0	645	tca:655631	methionyl aminopeptidase [EC:3.4.11.18]	-	-	-
Unigene0001497	463	29	2	1.4163	0.1425	-3.3131	Down	2.85e-05	0.000237	gi|221129992|ref|XP_002167707.1|	62.8	5e-09	PREDICTED: similar to MGC82685 protein [Hydra magnipapillata]	--	--	--	--	--	--	--	--	--	--	--	--	--	--	-	-	-
Unigene0031651	1101	102	31	2.0948	0.9288	-1.1734	Down	2.91e-05	0.000242	gi|357613325|gb|EHJ68436.1|	369	1e-100	bmp-2 protein [Danaus plexippus]	sp|Q94901|LARK_DROME	82	7e-15	RNA-binding protein lark OS=Drosophila melanogaster GN=lark PE=1 SV=1	CC3441	52.8	1e-06	COG2267	Lysophospholipase	--	--	--	--	--	-	-	-
Unigene0016858	1593	42	65	0.5962	1.346	1.1748	Up	2.91e-05	0.000242	--	--	--	--	--	--	--	--	--	--	--	--	--	--	--	--	--	--	-	-	-
Unigene0034012	1164	43	66	0.8353	1.8704	1.163	Up	2.94e-05	0.000245	--	--	--	--	--	--	--	--	--	--	--	--	--	--	--	--	--	--	-	-	-
Unigene0001048	384	25	1	1.4721	0.0859	-4.0991	Down	2.95e-05	0.000245	gi|195399111|ref|XP_002058164.1|	53.5	3e-06	GJ15642 [Drosophila virilis] >gi|194150588|gb|EDW66272.1| GJ15642 [Drosophila virilis]	--	--	--	--	--	--	--	--	--	K10595	9e-07	53.5	dvi:Dvir_GJ15642	E3 ubiquitin-protein ligase HERC2 [EC:6.3.2.19]	-	-	-
Unigene0008224	1013	25	1	0.558	0.0326	-4.0973	Down	2.95e-05	0.000245	gi|148699213|gb|EDL31160.1|	117	9e-25	zinc finger protein 37, isoform CRA_c [Mus musculus]	sp|O88553|ZFP37_RAT	112	4e-24	Zinc finger protein 37 OS=Rattus norvegicus GN=Zfp37 PE=2 SV=1	SPAC144.09c	57	5e-08	COG5048	FOG: Zn-finger	--	--	--	--	--	-	-	-
Unigene0008481	302	25	1	1.8718	0.1092	-4.0994	Down	2.95e-05	0.000245	--	--	--	--	--	--	--	--	--	--	--	--	--	--	--	--	--	--	-	-	-
Unigene0014251	478	2	16	0.0946	1.1042	3.545	Up	2.96e-05	0.000245	--	--	--	--	--	--	--	--	--	--	--	--	--	--	--	--	--	--	-	-	-
Unigene0022073	463	15	35	0.7326	2.4937	1.7672	Up	2.98e-05	0.000247	--	--	--	--	--	--	--	--	--	--	--	--	--	--	--	--	--	--	-	-	-
Unigene0004316	520	125	42	5.4355	2.6644	-1.0286	Down	3.01e-05	0.000249	gi|189238256|ref|XP_974152.2|	90.1	4e-17	PREDICTED: similar to BRCA1-associated protein [Tribolium castaneum]	--	--	--	--	--	--	--	--	--	K10632	1e-17	90.1	tca:662992	BRCA1-associated protein [EC:6.3.2.19]	-	-	-
Unigene0026584	936	20	41	0.4832	1.445	1.5804	Up	3.02e-05	0.00025	gi|357604109|gb|EHJ64047.1|	389	1e-106	organic cation transporter [Danaus plexippus]	sp|Q9VCA2|ORCT_DROME	181	5e-45	Organic cation transporter protein OS=Drosophila melanogaster GN=Orct PE=1 SV=1	SMa1447	69.7	7e-12	COG0477	Permeases of the major facilitator superfamily	--	--	--	--	--	-	-	-
Unigene0024719	1879	52	75	0.6258	1.3167	1.0732	Up	3.02e-05	0.00025	gi|357623792|gb|EHJ74816.1|	352	3e-95	luciferase [Danaus plexippus]	sp|Q27757|LUCI_PHOPE	233	5e-60	Luciferin 4-monooxygenase OS=Photuris pennsylvanica PE=2 SV=2	ZfadD	160	5e-39	COG0318	Acyl-CoA synthetases (AMP-forming)/AMP-acid ligases II	--	--	--	--	--	-	GO:0003824//catalytic activity	-
Unigene0016282	243	48	71	4.4665	9.6383	1.1096	Up	3.03e-05	0.000251	--	--	--	--	--	--	--	--	--	--	--	--	--	--	--	--	--	--	-	-	-
Unigene0017781	643	50	73	1.7583	3.7451	1.0908	Up	3.03e-05	0.000251	--	--	--	--	--	--	--	--	--	--	--	--	--	--	--	--	--	--	-	-	-
Unigene0023641	703	129	44	4.1492	2.0646	-1.007	Down	3.09e-05	0.000255	gi|156538407|ref|XP_001605791.1|	89.7	1e-16	PREDICTED: protein KRI1 homolog [Nasonia vitripennis]	sp|Q9U7E0|ATRX_CAEEL	76.3	2e-13	Transcriptional regulator ATRX homolog OS=Caenorhabditis elegans GN=xnp-1 PE=1 SV=1	SPAC56F8.03	59.7	4e-09	COG0532	Translation initiation factor 2 (IF-2; GTPase)	K14786	4e-17	89.7	nvi:100122189	protein KRI1	-	-	-
Unigene0008716	220	28	50	2.8779	7.4972	1.3813	Up	3.13e-05	0.000258	gi|345496989|ref|XP_001599966.2|	109	3e-23	PREDICTED: probable peroxisomal acyl-coenzyme A oxidase 1-like [Nasonia vitripennis]	sp|Q7KML2|ACOX1_DROME	108	8e-24	Probable peroxisomal acyl-coenzyme A oxidase 1 OS=Drosophila melanogaster GN=CG5009 PE=1 SV=1	--	--	--	--	--	K00232	1e-23	109	nvi:100115159	acyl-CoA oxidase [EC:1.3.3.6]	GO:0009062//fatty acid catabolic process	GO:0050662//coenzyme binding;GO:0016634;GO:0015002//heme-copper terminal oxidase activity	GO:0042579//microbody
Unigene0026326	414	28	50	1.5293	3.984	1.3813	Up	3.13e-05	0.000258	--	--	--	--	--	--	--	--	--	--	--	--	--	--	--	--	--	--	-	-	-
Unigene0017757	1176	93	27	1.7882	0.7574	-1.2394	Down	3.15e-05	0.00026	gi|195501413|ref|XP_002097785.1|	201	8e-50	GE26401 [Drosophila yakuba] >gi|194183886|gb|EDW97497.1| GE26401 [Drosophila yakuba]	--	--	--	--	--	--	--	--	--	--	--	--	--	--	-	-	-
Unigene0017768	830	84	23	2.2884	0.9141	-1.3239	Down	3.23e-05	0.000266	gi|347968817|ref|XP_311999.4|	343	6e-93	AGAP002902-PA [Anopheles gambiae str. PEST] >gi|333467827|gb|EAA08190.4| AGAP002902-PA [Anopheles gambiae str. PEST]	sp|P97471|SMAD4_MOUSE	300	6e-81	Mothers against decapentaplegic homolog 4 OS=Mus musculus GN=Smad4 PE=1 SV=2	--	--	--	--	--	K04501	2e-93	343	aga:AgaP_AGAP002902	SMAD, mothers against DPP 4	GO:0007411//axon guidance;GO:0006351//transcription, DNA-dependent;GO:0045704;GO:0007178//transmembrane receptor protein serine/threonine kinase signaling pathway;GO:0007478//leg disc morphogenesis;GO:0019827//stem cell maintenance;GO:0009798//axis specification;GO:0007281//germ cell development;GO:0008582//regulation of synaptic growth at neuromuscular junction;GO:0007472//wing disc morphogenesis	GO:0001071//nucleic acid binding transcription factor activity;GO:0003676//nucleic acid binding;GO:0005072//transforming growth factor beta receptor, cytoplasmic mediator activity	GO:0043231//intracellular membrane-bounded organelle;GO:0043234//protein complex
Unigene0017840	765	108	34	3.1922	1.4661	-1.1226	Down	3.24e-05	0.000266	gi|1146410|gb|AAA85090.1|	247	4e-64	sericotropin [Galleria mellonella]	sp|Q27017|B1_TENMO	62.4	3e-09	B1 protein (Fragment) OS=Tenebrio molitor PE=2 SV=1	--	--	--	--	--	--	--	--	--	--	GO:0051234//establishment of localization	GO:0005488//binding	-
Unigene0029055	1311	108	34	1.8628	0.8555	-1.1226	Down	3.24e-05	0.000266	gi|57908197|ref|XP_552131.1|	73.6	2e-11	AGAP012074-PA [Anopheles gambiae str. PEST] >gi|55234588|gb|EAL38765.1| AGAP012074-PA [Anopheles gambiae str. PEST]	--	--	--	--	--	--	--	--	--	--	--	--	--	--	-	-	-
Unigene0029113	930	108	34	2.6259	1.206	-1.1226	Down	3.24e-05	0.000266	gi|91076682|ref|XP_971262.1|	84.7	6e-15	PREDICTED: similar to CG8516 CG8516-PA [Tribolium castaneum]	sp|Q25460|FP1_MYTED	57	2e-07	Adhesive plaque matrix protein (Fragment) OS=Mytilus edulis GN=FP1 PE=1 SV=1	--	--	--	--	--	--	--	--	--	--	-	-	-
Unigene0016660	1804	12	31	0.1504	0.5669	1.9143	Up	3.32e-05	0.000272	--	--	--	--	--	--	--	--	--	--	--	--	--	--	--	--	--	--	-	-	-
Unigene0018240	304	12	31	0.8926	3.3639	1.914	Up	3.32e-05	0.000272	--	--	--	--	--	--	--	--	--	--	--	--	--	--	--	--	--	--	-	-	-
Unigene0015008	279	16	36	1.2967	4.2564	1.7148	Up	3.39e-05	0.000278	gi|357606859|gb|EHJ65253.1|	128	7e-29	perilipin [Danaus plexippus]	sp|Q9VCI3|LSD1_DROME	60.8	3e-09	Lipid storage droplets surface-binding protein 1 OS=Drosophila melanogaster GN=Lsd-1 PE=1 SV=2	--	--	--	--	--	--	--	--	--	--	-	-	-
Unigene0000067	329	20	0	1.3746	0	-10.4248	Down	3.47e-05	0.000284	gi|357627291|gb|EHJ77027.1|	86.3	4e-16	hypothetical protein KGM_21511 [Danaus plexippus]	--	--	--	--	--	--	--	--	--	--	--	--	--	--	-	-	-
Unigene0000072	323	20	0	1.4001	0	-10.4513	Down	3.47e-05	0.000284	gi|334347541|ref|XP_003341939.1|	109	3e-23	PREDICTED: zinc finger protein 420-like [Monodelphis domestica]	sp|Q5TYW1|ZN658_HUMAN	109	5e-24	Zinc finger protein 658 OS=Homo sapiens GN=ZNF658 PE=2 SV=2	SPAC144.09c	62.4	2e-10	COG5048	FOG: Zn-finger	K09228	1e-23	109	hsa:26149	KRAB domain-containing zinc finger protein	-	-	-
Unigene0000503	313	20	0	1.4448	0	-10.4967	Down	3.47e-05	0.000284	--	--	--	--	--	--	--	--	--	--	--	--	--	--	--	--	--	--	-	-	-
Unigene0001135	413	20	0	1.095	0	-10.0967	Down	3.47e-05	0.000284	--	--	--	--	--	--	--	--	--	--	--	--	--	--	--	--	--	--	-	-	-
Unigene0001261	363	20	0	1.2458	0	-10.2829	Down	3.47e-05	0.000284	--	--	--	--	--	--	--	--	--	--	--	--	--	--	--	--	--	--	-	-	-
Unigene0001649	351	20	0	1.2884	0	-10.3314	Down	3.47e-05	0.000284	--	--	--	--	--	--	--	--	--	--	--	--	--	--	--	--	--	--	-	-	-
Unigene0008494	223	20	0	2.028	0	-10.9858	Down	3.47e-05	0.000284	gi|190702233|gb|ACE75131.1|	44.3	1e-08	hypothetical protein GFP_L7_0730 [Glyptapanteles flavicoxis]	--	--	--	--	--	--	--	--	--	--	--	--	--	--	-	-	-
Unigene0010560	260	20	0	1.7394	0	-10.7644	Down	3.47e-05	0.000283	gi|341865525|dbj|BAG85355.2|	118	9e-26	cyclin E [Bombyx mori]	--	--	--	--	--	--	--	--	--	--	--	--	--	--	GO:0009987//cellular process	-	GO:0043231//intracellular membrane-bounded organelle
Unigene0011195	342	5	21	0.3306	2.0255	2.6151	Up	3.51e-05	0.000287	--	--	--	--	--	--	--	--	--	--	--	--	--	--	--	--	--	--	-	-	-
Unigene0013480	283	5	21	0.3995	2.4478	2.6152	Up	3.51e-05	0.000287	--	--	--	--	--	--	--	--	--	--	--	--	--	--	--	--	--	--	-	-	-
Unigene0014137	390	5	21	0.2899	1.7762	2.6152	Up	3.51e-05	0.000287	--	--	--	--	--	--	--	--	--	--	--	--	--	--	--	--	--	--	-	-	-
Unigene0016894	714	5	21	0.1583	0.9702	2.6156	Up	3.51e-05	0.000287	--	--	--	--	--	--	--	--	--	--	--	--	--	--	--	--	--	--	-	-	-
Unigene0007713	288	32	3	2.5124	0.3436	-2.8703	Down	3.61e-05	0.000294	--	--	--	--	--	--	--	--	--	--	--	--	--	--	--	--	--	--	-	-	-
Unigene0008070	485	32	3	1.4919	0.204	-2.8705	Down	3.61e-05	0.000294	gi|357627031|gb|EHJ76873.1|	79.7	6e-20	reverse transcriptase [Danaus plexippus]	--	--	--	--	--	--	--	--	--	--	--	--	--	--	-	-	-
Unigene0010669	523	32	3	1.3835	0.1892	-2.8703	Down	3.61e-05	0.000294	gi|357626958|gb|EHJ76835.1|	302	5e-81	neuropeptide receptor A13 [Danaus plexippus]	--	--	--	--	--	--	--	--	--	--	--	--	--	--	GO:0007186//G-protein coupled receptor signaling pathway	GO:0004871//signal transducer activity	GO:0031224//intrinsic to membrane
Unigene0019163	407	47	8	2.6112	0.6484	-2.0098	Down	3.61e-05	0.000294	gi|9409736|emb|CAB98198.1|	203	2e-51	SU(VAR)3-9 [Scoliopteryx libatrix]	sp|Q5F3W5|SUV92_CHICK	72	1e-12	Histone-lysine N-methyltransferase SUV39H2 OS=Gallus gallus GN=SUV39H2 PE=2 SV=1	--	--	--	--	--	K11419	2e-12	72	gga:426314	histone-lysine N-methyltransferase SUV39H [EC:2.1.1.43]	-	-	-
Unigene0013134	467	7	24	0.3389	1.6953	2.3226	Up	3.61e-05	0.000294	gi|2970687|gb|AAC06038.1|	246	3e-64	beta-glucosidase precursor [Spodoptera frugiperda]	sp|Q95X01|MYRO1_BREBR	182	1e-45	Myrosinase 1 OS=Brevicoryne brassicae PE=1 SV=1	CAC0385	159	2e-39	COG2723	Beta-glucosidase/6-phospho-beta-glucosidase/beta-galactosidase	K01229	2e-49	195	aag:AaeL_AAEL009246	lactase-phlorizin hydrolase [EC:3.2.1.108 3.2.1.62]	GO:0044238//primary metabolic process	GO:0016798//hydrolase activity, acting on glycosyl bonds;GO:0043167//ion binding	-
Unigene0014855	388	7	24	0.4079	2.0405	2.3226	Up	3.61e-05	0.000294	--	--	--	--	--	--	--	--	--	--	--	--	--	--	--	--	--	--	-	-	-
Unigene0034006	1236	99	30	1.8111	0.8007	-1.1775	Down	3.64e-05	0.000296	gi|56418399|gb|AAV91007.1|	329	2e-88	hemolymph proteinase 9 [Manduca sexta]	sp|P05049|SNAK_DROME	180	2e-44	Serine protease snake OS=Drosophila melanogaster GN=snk PE=1 SV=2	VC1649	91.3	3e-18	COG5640	Secreted trypsin-like serine protease	--	--	--	--	--	-	GO:0016787//hydrolase activity	-
Unigene0017749	676	79	21	2.6425	1.0248	-1.3666	Down	3.69e-05	0.0003	gi|189235259|ref|XP_972112.2|	350	2e-95	PREDICTED: similar to CG9095 CG9095-PB [Tribolium castaneum]	sp|A2AVA0|SVEP1_MOUSE	119	2e-26	Sushi, von Willebrand factor type A, EGF and pentraxin domain-containing protein 1 OS=Mus musculus GN=Svep1 PE=1 SV=1	--	--	--	--	--	--	--	--	--	--	GO:0009987//cellular process	GO:0030246//carbohydrate binding	-
Unigene0017241	431	72	18	3.7774	1.3777	-1.4551	Down	3.75e-05	0.000304	--	--	--	--	--	--	--	--	--	--	--	--	--	--	--	--	--	--	-	-	-
Unigene0024783	1421	101	31	1.6072	0.7196	-1.1593	Down	3.79e-05	0.000307	gi|195433964|ref|XP_002064976.1|	68.2	1e-09	GK15216 [Drosophila willistoni] >gi|194161061|gb|EDW75962.1| GK15216 [Drosophila willistoni]	--	--	--	--	--	--	--	--	--	--	--	--	--	--	-	-	-
Unigene0030433	327	17	37	1.1755	3.7325	1.6669	Up	3.81e-05	0.000309	--	--	--	--	--	--	--	--	--	--	--	--	--	--	--	--	--	--	-	-	-
Unigene0024046	1081	23	44	0.4811	1.3427	1.4807	Up	3.83e-05	0.00031	gi|357605645|gb|EHJ64718.1|	320	8e-86	calponin/transgelin [Danaus plexippus]	sp|Q24799|MYPH_ECHGR	177	1e-43	Myophilin OS=Echinococcus granulosus PE=2 SV=1	ECU03g1150	115	1e-25	COG5199	Calponin	--	--	--	--	--	-	-	-
Unigene0026502	491	23	44	1.0592	2.9561	1.4807	Up	3.83e-05	0.00031	--	--	--	--	--	--	--	--	--	--	--	--	--	--	--	--	--	--	-	-	-
Unigene0025775	572	44	7	1.7394	0.4037	-2.1072	Down	3.93e-05	0.000317	gi|340713467|ref|XP_003395264.1|	124	3e-27	PREDICTED: facilitated trehalose transporter Tret1-like [Bombus terrestris]	sp|B3MG58|TRET1_DROAN	84	6e-16	Facilitated trehalose transporter Tret1 OS=Drosophila ananassae GN=Tret1 PE=3 SV=2	araE	63.5	2e-10	COG0477	Permeases of the major facilitator superfamily	--	--	--	--	--	-	-	-
Unigene0011563	556	13	32	0.5287	1.8986	1.8444	Up	3.93e-05	0.000317	--	--	--	--	--	--	--	--	--	--	--	--	--	--	--	--	--	--	-	-	-
Unigene0015961	341	35	57	2.3209	5.514	1.2484	Up	3.98e-05	0.000321	--	--	--	--	--	--	--	--	--	--	--	--	--	--	--	--	--	--	-	-	-
Unigene0028155	652	35	57	1.2138	2.8839	1.2485	Up	3.98e-05	0.000321	--	--	--	--	--	--	--	--	--	--	--	--	--	--	--	--	--	--	-	-	-
Unigene0011643	282	0	11	0	1.2867	10.3295	Up	4.09e-05	0.000329	gi|91081045|ref|XP_967709.1|	89.7	4e-17	PREDICTED: similar to AGAP000696-PA isoform 1 [Tribolium castaneum]	--	--	--	--	--	--	--	--	--	--	--	--	--	--	-	-	-
Unigene0011711	308	0	11	0	1.1781	10.2022	Up	4.09e-05	0.000329	--	--	--	--	--	--	--	--	--	--	--	--	--	--	--	--	--	--	-	-	-
Unigene0012100	261	0	11	0	1.3903	10.4412	Up	4.09e-05	0.000329	--	--	--	--	--	--	--	--	--	--	--	--	--	--	--	--	--	--	-	-	-
Unigene0012148	295	0	11	0	1.23	10.2644	Up	4.09e-05	0.000329	--	--	--	--	--	--	--	--	--	--	--	--	--	--	--	--	--	--	-	-	-
Unigene0012659	422	0	11	0	0.8599	9.748	Up	4.09e-05	0.000328	gi|189234280|ref|XP_969457.2|	75.1	9e-13	PREDICTED: similar to CG14521 CG14521-PA [Tribolium castaneum]	--	--	--	--	--	--	--	--	--	--	--	--	--	--	-	-	-
Unigene0013154	319	0	11	0	1.1375	10.1517	Up	4.09e-05	0.000328	--	--	--	--	--	--	--	--	--	--	--	--	--	--	--	--	--	--	-	-	-
Unigene0013209	236	0	11	0	1.5376	10.5865	Up	4.09e-05	0.000328	--	--	--	--	--	--	--	--	--	--	--	--	--	--	--	--	--	--	-	-	-
Unigene0013530	224	0	11	0	1.6199	10.6617	Up	4.09e-05	0.000328	--	--	--	--	--	--	--	--	--	--	--	--	--	--	--	--	--	--	-	-	-
Unigene0014477	259	0	11	0	1.401	10.4522	Up	4.09e-05	0.000328	--	--	--	--	--	--	--	--	--	--	--	--	--	--	--	--	--	--	-	-	-
Unigene0016206	268	0	11	0	1.354	10.403	Up	4.09e-05	0.000328	--	--	--	--	--	--	--	--	--	--	--	--	--	--	--	--	--	--	-	-	-
Unigene0016214	316	0	11	0	1.1483	10.1653	Up	4.09e-05	0.000328	--	--	--	--	--	--	--	--	--	--	--	--	--	--	--	--	--	--	-	-	-
Unigene0016267	240	0	11	0	1.5119	10.5621	Up	4.09e-05	0.000328	--	--	--	--	--	--	--	--	--	--	--	--	--	--	--	--	--	--	-	-	-
Unigene0016290	266	0	11	0	1.3641	10.4137	Up	4.09e-05	0.000328	--	--	--	--	--	--	--	--	--	--	--	--	--	--	--	--	--	--	-	-	-
Unigene0016358	250	0	11	0	1.4514	10.5032	Up	4.09e-05	0.000328	--	--	--	--	--	--	--	--	--	--	--	--	--	--	--	--	--	--	-	-	-
Unigene0016479	316	0	11	0	1.1483	10.1653	Up	4.09e-05	0.000328	--	--	--	--	--	--	--	--	--	--	--	--	--	--	--	--	--	--	-	-	-
Unigene0028416	1971	0	11	0	0.1841	7.5243	Up	4.09e-05	0.000328	--	--	--	--	--	--	--	--	--	--	--	--	--	--	--	--	--	--	-	-	-
Unigene0021758	1706	10	28	0.1325	0.5414	2.0307	Up	4.11e-05	0.000329	gi|158294365|ref|XP_556195.3|	94.4	2e-17	AGAP005552-PB [Anopheles gambiae str. PEST] >gi|157015530|gb|EAL39857.3| AGAP005552-PB [Anopheles gambiae str. PEST]	sp|Q0VB07|PGRP4_MOUSE	76.6	5e-13	Peptidoglycan recognition protein 4 OS=Mus musculus GN=Pglyrp4 PE=2 SV=1	--	--	--	--	--	K01446	4e-17	91.7	cqu:CpipJ_CPIJ006561	N-acetylmuramoyl-L-alanine amidase [EC:3.5.1.28]	-	-	-
Unigene0009547	2420	52	10	0.4859	0.1363	-1.8339	Down	4.12e-05	0.000329	--	--	--	--	--	--	--	--	--	--	--	--	--	--	--	--	--	--	-	-	-
Unigene0000386	630	41	6	1.4716	0.3142	-2.2276	Down	4.14e-05	0.000331	gi|307194277|gb|EFN76662.1|	270	3e-71	Serine/threonine-protein phosphatase 2A regulatory subunit B'' subunit gamma [Harpegnathos saltator]	sp|Q5E9G1|P2R3C_BOVIN	257	5e-68	Serine/threonine-protein phosphatase 2A regulatory subunit B'' subunit gamma OS=Bos taurus GN=PPP2R3C PE=2 SV=1	--	--	--	--	--	K11583	4e-71	268	nvi:100119149	protein phosphatase 2 (formerly 2A), regulatory subunit B''	-	-	-
Unigene0007288	527	41	6	1.7592	0.3756	-2.2277	Down	4.14e-05	0.000331	gi|91085247|ref|XP_973234.1|	137	2e-31	PREDICTED: similar to CG3338 CG3338-PA [Tribolium castaneum]	sp|Q5ZLD7|VPS53_CHICK	121	3e-27	Vacuolar protein sorting-associated protein 53 homolog OS=Gallus gallus GN=VPS53 PE=2 SV=1	--	--	--	--	--	--	--	--	--	--	-	-	-
Unigene0009097	597	41	6	1.5529	0.3315	-2.2279	Down	4.14e-05	0.000331	gi|91093921|ref|XP_972252.1|	174	3e-42	PREDICTED: similar to GA19045-PA, partial [Tribolium castaneum]	sp|Q90WR8|SP3_CHICK	142	1e-33	Transcription factor Sp3 OS=Gallus gallus GN=SP3 PE=1 SV=1	SPAC144.09c	49.3	5e-06	COG5048	FOG: Zn-finger	K09200	9e-39	160	ame:551928	transcription factor Sp, invertebrate	-	GO:0005488//binding	-
Unigene0010941	380	41	6	2.4397	0.5209	-2.2276	Down	4.14e-05	0.000331	--	--	--	--	--	--	--	--	--	--	--	--	--	--	--	--	--	--	-	-	-
Unigene0026049	562	37	59	1.4887	3.4631	1.218	Up	4.15e-05	0.000331	--	--	--	--	--	--	--	--	--	--	--	--	--	--	--	--	--	--	-	-	-
Unigene0035239	637	38	60	1.3489	3.1071	1.2038	Up	4.22e-05	0.000336	--	--	--	--	--	--	--	--	--	--	--	--	--	--	--	--	--	--	-	-	-
Unigene0017710	1332	39	61	0.6621	1.5107	1.1901	Up	4.28e-05	0.000341	gi|195452016|ref|XP_002073176.1|	114	1e-23	GK13290 [Drosophila willistoni] >gi|194169261|gb|EDW84162.1| GK13290 [Drosophila willistoni]	sp|Q76I25|HIG1C_MOUSE	75.5	8e-13	HIG1 domain family member 1C OS=Mus musculus GN=Higd1c PE=2 SV=1	--	--	--	--	--	--	--	--	--	--	-	-	GO:0031224//intrinsic to membrane
Unigene0035693	849	109	35	2.903	1.3599	-1.094	Down	4.3e-05	0.000343	gi|194770457|ref|XP_001967310.1|	55.1	4e-06	GF16015 [Drosophila ananassae] >gi|190614586|gb|EDV30110.1| GF16015 [Drosophila ananassae]	sp|O00268|TAF4_HUMAN	54.7	8e-07	Transcription initiation factor TFIID subunit 4 OS=Homo sapiens GN=TAF4 PE=1 SV=2	--	--	--	--	--	K03129	2e-06	54.7	hsa:6874	transcription initiation factor TFIID subunit 4	GO:0006351//transcription, DNA-dependent	-	GO:0005654//nucleoplasm
Unigene0022805	661	56	78	1.9157	3.8926	1.0229	Up	4.34e-05	0.000345	--	--	--	--	--	--	--	--	--	--	--	--	--	--	--	--	--	--	-	-	-
Unigene0032571	3282	42	64	0.2894	0.6433	1.1524	Up	4.42e-05	0.000351	gi|328700458|ref|XP_003241265.1|	134	2e-29	PREDICTED: ATP-dependent DNA helicase PIF1-like [Acyrthosiphon pisum]	sp|Q6P828|LITAF_XENTR	77	8e-13	Lipopolysaccharide-induced tumor necrosis factor-alpha factor homolog OS=Xenopus tropicalis GN=litaf PE=2 SV=1	--	--	--	--	--	--	--	--	--	--	-	-	-
Unigene0006811	507	28	2	1.2488	0.1301	-3.2628	Down	4.51e-05	0.000358	--	--	--	--	--	--	--	--	--	--	--	--	--	--	--	--	--	--	-	-	-
Unigene0007137	209	28	2	3.0293	0.3157	-3.2624	Down	4.51e-05	0.000358	gi|357615147|gb|EHJ69493.1|	77.4	2e-13	hypothetical protein KGM_17608 [Danaus plexippus]	--	--	--	--	--	--	--	--	--	--	--	--	--	--	-	-	-
Unigene0007439	541	28	2	1.1703	0.1219	-3.2631	Down	4.51e-05	0.000358	gi|195145922|ref|XP_002013939.1|	244	2e-63	GL24415 [Drosophila persimilis] >gi|194102882|gb|EDW24925.1| GL24415 [Drosophila persimilis]	sp|Q99PF4|CAD23_MOUSE	124	5e-28	Cadherin-23 OS=Mus musculus GN=Cdh23 PE=1 SV=2	--	--	--	--	--	--	--	--	--	--	-	-	-
Unigene0009525	529	76	20	3.2486	1.2472	-1.3811	Down	4.56e-05	0.000361	--	--	--	--	--	--	--	--	--	--	--	--	--	--	--	--	--	--	-	-	-
Unigene0013917	410	14	33	0.7721	2.6551	1.7819	Up	4.56e-05	0.000361	--	--	--	--	--	--	--	--	--	--	--	--	--	--	--	--	--	--	-	-	-
Unigene0022793	471	14	33	0.6721	2.3112	1.7819	Up	4.56e-05	0.000361	--	--	--	--	--	--	--	--	--	--	--	--	--	--	--	--	--	--	-	-	-
Unigene0022661	282	26	47	2.0848	5.4979	1.399	Up	4.57e-05	0.000362	--	--	--	--	--	--	--	--	--	--	--	--	--	--	--	--	--	--	-	-	-
Unigene0011620	383	4	19	0.2362	1.6365	2.7925	Up	4.61e-05	0.000365	--	--	--	--	--	--	--	--	--	--	--	--	--	--	--	--	--	--	-	-	-
Unigene0013542	253	4	19	0.3575	2.4773	2.7928	Up	4.61e-05	0.000365	--	--	--	--	--	--	--	--	--	--	--	--	--	--	--	--	--	--	-	-	-
Unigene0014304	395	4	19	0.229	1.5867	2.7926	Up	4.61e-05	0.000365	--	--	--	--	--	--	--	--	--	--	--	--	--	--	--	--	--	--	-	-	-
Unigene0014728	653	4	19	0.1385	0.9598	2.7928	Up	4.61e-05	0.000364	--	--	--	--	--	--	--	--	--	--	--	--	--	--	--	--	--	--	-	-	-
Unigene0016006	1626	4	19	0.0556	0.3855	2.7936	Up	4.61e-05	0.000364	--	--	--	--	--	--	--	--	--	--	--	--	--	--	--	--	--	--	-	-	-
Unigene0016879	380	4	19	0.238	1.6494	2.7929	Up	4.61e-05	0.000364	--	--	--	--	--	--	--	--	--	--	--	--	--	--	--	--	--	--	-	-	-
Unigene0022257	2649	117	39	0.9987	0.4857	-1.04	Down	4.68e-05	0.000369	gi|328787292|ref|XP_003250919.1|	865	0	PREDICTED: LOW QUALITY PROTEIN: ral guanine nucleotide dissociation stimulator [Apis mellifera]	sp|Q6P112|RGL1_DANRE	467	2e-130	Ral guanine nucleotide dissociation stimulator-like 1 OS=Danio rerio GN=rgl1 PE=2 SV=1	--	--	--	--	--	--	--	--	--	--	-	-	-
Unigene0009776	567	49	9	1.9541	0.5236	-1.9	Down	4.69e-05	0.000369	gi|58395788|gb|AAW72737.1|	64.3	3e-09	thrombospondin related adhesive protein [Plasmodium reichenowi]	sp|Q55CW2|SAMKC_DICDI	55.5	2e-07	Probable serine/threonine-protein kinase samkC OS=Dictyostelium discoideum GN=samkC PE=3 SV=2	--	--	--	--	--	K13171	7e-07	55.1	mdo:100010857	serine/arginine repetitive matrix protein 1	-	-	-
Unigene0009843	366	24	1	1.4827	0.0901	-4.0406	Down	4.8e-05	0.000377	gi|124487221|ref|NP_001074884.1|	78.2	1e-13	atherin [Mus musculus]	sp|Q3KSS4|EBNA1_EBVG	78.2	2e-14	Epstein-Barr nuclear antigen 1 OS=Epstein-Barr virus (strain GD1) GN=EBNA1 PE=1 SV=1	CC3441	66.2	1e-11	COG2267	Lysophospholipase	--	--	--	--	--	GO:0044238//primary metabolic process;GO:0044260;GO:0010467//gene expression	GO:0016741	-
Unigene0010505	417	24	1	1.3014	0.0791	-4.0402	Down	4.8e-05	0.000377	--	--	--	--	--	--	--	--	--	--	--	--	--	--	--	--	--	--	-	-	-
Unigene0021329	676	87	25	2.9101	1.22	-1.2542	Down	4.9e-05	0.000385	gi|91081193|ref|XP_975604.1|	145	2e-33	PREDICTED: similar to mixed lineage kinase [Tribolium castaneum]	sp|P80192|M3K9_HUMAN	130	8e-30	Mitogen-activated protein kinase kinase kinase 9 OS=Homo sapiens GN=MAP3K9 PE=1 SV=3	DR0479	53.5	3e-07	COG0744	Membrane carboxypeptidase (penicillin-binding protein)	K04417	5e-34	145	tca:664510	mitogen-activated protein kinase kinase kinase 9 [EC:2.7.11.25]	-	-	-
Unigene0033960	599	87	25	3.2842	1.3768	-1.2542	Down	4.9e-05	0.000385	gi|56462288|gb|AAV91427.1|	80.1	6e-14	protease inhibitor 5 [Lonomia obliqua]	--	--	--	--	--	--	--	--	--	--	--	--	--	--	-	-	-
Unigene0030054	876	78	21	2.0134	0.7908	-1.3482	Down	4.96e-05	0.000389	--	--	--	--	--	--	--	--	--	--	--	--	--	--	--	--	--	--	-	-	-
Unigene0014222	324	11	29	0.7677	2.9526	1.9434	Up	5.02e-05	0.000394	--	--	--	--	--	--	--	--	--	--	--	--	--	--	--	--	--	--	-	-	-
Unigene0022745	490	11	29	0.5076	1.9523	1.9434	Up	5.02e-05	0.000394	gi|351001559|emb|CCD64311.1|	62.8	6e-09	Protein C12D12.1, isoform c [Caenorhabditis elegans]	sp|Q02817|MUC2_HUMAN	59.7	9e-09	Mucin-2 OS=Homo sapiens GN=MUC2 PE=1 SV=2	YPO2725	51.2	8e-07	COG3501	Uncharacterized protein conserved in bacteria	--	--	--	--	--	-	-	-
Unigene0034216	459	11	29	0.5419	2.0842	1.9434	Up	5.02e-05	0.000394	--	--	--	--	--	--	--	--	--	--	--	--	--	--	--	--	--	--	-	-	-
Unigene0023384	4530	59	13	0.2945	0.0947	-1.6368	Down	5.11e-05	0.000401	gi|345481800|ref|XP_001604846.2|	735	0	PREDICTED: huntingtin-interacting protein 1 isoform 1 [Nasonia vitripennis]	sp|O00291|HIP1_HUMAN	569	8e-161	Huntingtin-interacting protein 1 OS=Homo sapiens GN=HIP1 PE=1 SV=5	aq_629	84.3	2e-15	COG1196	Chromosome segregation ATPases	K04559	0	707	nvi:100121250	huntingtin interacting protein 1	-	-	-
Unigene0014932	414	6	22	0.3277	1.753	2.4194	Up	5.11e-05	0.000401	--	--	--	--	--	--	--	--	--	--	--	--	--	--	--	--	--	--	-	-	-
Unigene0016216	432	6	22	0.3141	1.6799	2.4191	Up	5.11e-05	0.000401	--	--	--	--	--	--	--	--	--	--	--	--	--	--	--	--	--	--	-	-	-
Unigene0034217	469	29	50	1.3982	3.5168	1.3307	Up	5.22e-05	0.000408	--	--	--	--	--	--	--	--	--	--	--	--	--	--	--	--	--	--	-	-	-
Unigene0008458	447	46	8	2.3269	0.5904	-1.9786	Down	5.25e-05	0.00041	gi|332021341|gb|EGI61715.1|	174	9e-43	GTPase-activating protein CdGAPr [Acromyrmex echinatior]	sp|Q9VIS1|CDGAP_DROME	147	2e-35	GTPase-activating protein CdGAPr OS=Drosophila melanogaster GN=CdGAPr PE=1 SV=2	--	--	--	--	--	--	--	--	--	--	GO:0009987//cellular process	-	-
Unigene0033879	577	46	8	1.8027	0.4574	-1.9786	Down	5.25e-05	0.00041	--	--	--	--	--	--	--	--	--	--	--	--	--	--	--	--	--	--	-	-	-
Unigene0017877	1093	106	34	2.1929	1.0261	-1.0957	Down	5.41e-05	0.000422	gi|198470899|ref|XP_002133610.1|	80.9	1e-13	GA22995 [Drosophila pseudoobscura pseudoobscura] >gi|198145673|gb|EDY72238.1| GA22995 [Drosophila pseudoobscura pseudoobscura]	sp|Q555L9|TAF12_DICDI	63.2	3e-09	Transcription initiation factor TFIID subunit 12 OS=Dictyostelium discoideum GN=TAF12 PE=3 SV=2	HI0990	56.2	1e-07	COG3468	Type V secretory pathway, adhesin AidA	--	--	--	--	--	-	-	-
Unigene0021974	1001	91	27	2.0556	0.8898	-1.208	Down	5.46e-05	0.000426	gi|270002825|gb|EEZ99272.1|	201	5e-50	shattered [Tribolium castaneum]	sp|P53995|APC1_MOUSE	165	5e-40	Anaphase-promoting complex subunit 1 OS=Mus musculus GN=Anapc1 PE=1 SV=2	--	--	--	--	--	K03348	3e-50	200	tca:664178	anaphase-promoting complex subunit 1	-	-	-
Unigene0033437	654	91	27	3.1463	1.3619	-1.208	Down	5.46e-05	0.000426	gi|198469917|ref|XP_001355155.2|	60.1	8e-08	GA11441 [Drosophila pseudoobscura pseudoobscura] >gi|198147097|gb|EAL32212.2| GA11441 [Drosophila pseudoobscura pseudoobscura]	sp|A2SJR5|TRMB_METPP	51.6	4e-06	tRNA (guanine-N(7)-)-methyltransferase OS=Methylibium petroleiphilum (strain PM1) GN=trmB PE=3 SV=1	--	--	--	--	--	--	--	--	--	--	-	-	-
Unigene0013527	363	21	41	1.3081	3.7259	1.5101	Up	5.5e-05	0.000429	--	--	--	--	--	--	--	--	--	--	--	--	--	--	--	--	--	--	-	-	-
Unigene0029628	532	21	41	0.8926	2.5423	1.51	Up	5.5e-05	0.000429	--	--	--	--	--	--	--	--	--	--	--	--	--	--	--	--	--	--	-	-	-
Unigene0034289	624	21	41	0.761	2.1674	1.51	Up	5.5e-05	0.000428	--	--	--	--	--	--	--	--	--	--	--	--	--	--	--	--	--	--	-	-	-
Unigene0006961	319	31	3	2.1974	0.3102	-2.8245	Down	5.6e-05	0.000436	gi|189236557|ref|XP_975582.2|	97.4	2e-19	PREDICTED: similar to Pecanex-like protein 1 (Pecanex homolog) [Tribolium castaneum]	sp|Q9QYC1|PCX1_MOUSE	79.7	5e-15	Pecanex-like protein 1 OS=Mus musculus GN=Pcnx PE=2 SV=3	--	--	--	--	--	--	--	--	--	--	-	-	GO:0031224//intrinsic to membrane
Unigene0008096	2781	31	3	0.2521	0.0356	-2.824	Down	5.6e-05	0.000436	gi|347969573|ref|XP_307780.5|	1026	0	AGAP003271-PA [Anopheles gambiae str. PEST] >gi|333466210|gb|EAA03542.6| AGAP003271-PA [Anopheles gambiae str. PEST]	sp|Q8TE73|DYH5_HUMAN	476	3e-133	Dynein heavy chain 5, axonemal OS=Homo sapiens GN=DNAH5 PE=1 SV=3	--	--	--	--	--	--	--	--	--	--	GO:0009987//cellular process	GO:0017111//nucleoside-triphosphatase activity;GO:0000166//nucleotide binding	-
Unigene0008396	301	31	3	2.3288	0.3288	-2.8243	Down	5.6e-05	0.000436	--	--	--	--	--	--	--	--	--	--	--	--	--	--	--	--	--	--	-	-	-
Unigene0008518	611	31	3	1.1472	0.162	-2.8241	Down	5.6e-05	0.000436	--	--	--	--	--	--	--	--	--	--	--	--	--	--	--	--	--	--	-	-	-
Unigene0018962	735	73	19	2.2458	0.8527	-1.3971	Down	5.63e-05	0.000437	gi|193606023|ref|XP_001943151.1|	149	9e-35	PREDICTED: zinc finger protein 91-like [Acyrthosiphon pisum]	sp|P41696|AZF1_YEAST	69.7	2e-11	Asparagine-rich zinc finger protein AZF1 OS=Saccharomyces cerevisiae (strain ATCC 204508 / S288c) GN=AZF1 PE=1 SV=1	YDR096w_2	57	3e-08	COG5048	FOG: Zn-finger	--	--	--	--	--	-	-	-
Unigene0025362	1412	110	36	1.7615	0.841	-1.0666	Down	5.67e-05	0.00044	gi|357614513|gb|EHJ69120.1|	566	1e-160	sid-1-like protein2 [Danaus plexippus]	sp|P54350|WEE1_DROME	369	4e-101	Wee1-like protein kinase OS=Drosophila melanogaster GN=wee PE=1 SV=2	DR1213	80.9	5e-15	COG0515	Serine/threonine protein kinase	K06632	2e-116	421	nvi:100123751	wee1-like protein kinase [EC:2.7.11.1]	-	-	-
Unigene0008909	550	93	28	3.8234	1.6794	-1.1869	Down	5.71e-05	0.000444	gi|83583697|gb|ABC24708.1|	166	7e-40	G protein-coupled receptor [Spodoptera frugiperda]	sp|Q95NT6|MTH2_DROYA	67.4	5e-11	G-protein coupled receptor Mth2 OS=Drosophila yakuba GN=mth2 PE=3 SV=1	--	--	--	--	--	--	--	--	--	--	GO:0007166//cell surface receptor signaling pathway	GO:0004888//transmembrane signaling receptor activity	GO:0031224//intrinsic to membrane
Unigene0027613	641	93	28	3.2806	1.441	-1.1869	Down	5.71e-05	0.000444	--	--	--	--	--	--	--	--	--	--	--	--	--	--	--	--	--	--	-	-	-
Unigene0013837	422	3	17	0.1607	1.3289	3.0478	Up	5.74e-05	0.000446	--	--	--	--	--	--	--	--	--	--	--	--	--	--	--	--	--	--	-	-	-
Unigene0013838	273	3	17	0.2485	2.0542	3.0473	Up	5.74e-05	0.000445	--	--	--	--	--	--	--	--	--	--	--	--	--	--	--	--	--	--	-	-	-
Unigene0013859	327	3	17	0.2074	1.7149	3.0476	Up	5.74e-05	0.000445	--	--	--	--	--	--	--	--	--	--	--	--	--	--	--	--	--	--	-	-	-
Unigene0013930	327	3	17	0.2074	1.7149	3.0476	Up	5.74e-05	0.000445	--	--	--	--	--	--	--	--	--	--	--	--	--	--	--	--	--	--	-	-	-
Unigene0014935	325	3	17	0.2087	1.7255	3.0475	Up	5.74e-05	0.000445	--	--	--	--	--	--	--	--	--	--	--	--	--	--	--	--	--	--	-	-	-
Unigene0016891	855	112	37	2.962	1.4275	-1.0531	Down	5.78e-05	0.000447	gi|307206764|gb|EFN84687.1|	125	3e-27	UPF0546 membrane protein AGAP012180 [Harpegnathos saltator]	sp|A0NGI1|TM234_ANOGA	111	6e-24	Transmembrane protein 234 homolog OS=Anopheles gambiae GN=AGAP012180 PE=3 SV=1	--	--	--	--	--	--	--	--	--	--	-	-	-
Unigene0024979	1189	112	37	2.13	1.0265	-1.0531	Down	5.78e-05	0.000447	gi|195113651|ref|XP_002001381.1|	244	5e-63	GI22005 [Drosophila mojavensis] >gi|193917975|gb|EDW16842.1| GI22005 [Drosophila mojavensis]	sp|Q63572|TESK1_RAT	208	7e-53	Dual specificity testis-specific protein kinase 1 OS=Rattus norvegicus GN=Tesk1 PE=1 SV=1	slr0152	79	2e-14	COG0515	Serine/threonine protein kinase	--	--	--	--	--	GO:0009792//embryo development ending in birth or egg hatching;GO:0006464//protein modification process	GO:0004713//protein tyrosine kinase activity;GO:0032559	-
Unigene0002164	368	19	0	1.1675	0	-10.1892	Down	5.84e-05	0.000452	--	--	--	--	--	--	--	--	--	--	--	--	--	--	--	--	--	--	-	-	-
Unigene0002784	445	19	0	0.9654	0	-9.915	Down	5.84e-05	0.000452	--	--	--	--	--	--	--	--	--	--	--	--	--	--	--	--	--	--	-	-	-
Unigene0007702	419	19	0	1.0254	0	-10.002	Down	5.84e-05	0.000452	--	--	--	--	--	--	--	--	--	--	--	--	--	--	--	--	--	--	-	-	-
Unigene0007788	236	19	0	1.8204	0	-10.83	Down	5.84e-05	0.000452	--	--	--	--	--	--	--	--	--	--	--	--	--	--	--	--	--	--	-	-	-
Unigene0010017	202	19	0	2.1268	0	-11.0545	Down	5.84e-05	0.000452	gi|357614165|gb|EHJ68947.1|	77	2e-13	hypothetical protein KGM_02111 [Danaus plexippus]	--	--	--	--	--	--	--	--	--	--	--	--	--	--	-	-	-
Unigene0010310	823	19	0	0.522	0	-9.0279	Down	5.84e-05	0.000451	gi|357628701|gb|EHJ77938.1|	178	3e-43	hypothetical protein KGM_15776 [Danaus plexippus]	--	--	--	--	--	--	--	--	--	--	--	--	--	--	-	-	-
Unigene0010262	952	51	10	1.2113	0.3465	-1.8056	Down	5.88e-05	0.000454	gi|345490715|ref|XP_001600685.2|	130	9e-29	PREDICTED: BRCA1-associated RING domain protein 1-like [Nasonia vitripennis]	sp|O70445|BARD1_MOUSE	117	9e-26	BRCA1-associated RING domain protein 1 OS=Mus musculus GN=Bard1 PE=2 SV=1	alr7243_1	68.6	2e-11	COG0666	FOG: Ankyrin repeat	K10683	2e-27	124	phu:Phum_PHUM253180	BRCA1-associated RING domain protein 1 [EC:6.3.2.19]	GO:0050794//regulation of cellular process	GO:0005488//binding	GO:0043231//intracellular membrane-bounded organelle
Unigene0000722	731	61	14	1.8869	0.6318	-1.5785	Down	5.94e-05	0.000458	gi|189242082|ref|XP_001809963.1|	159	1e-37	PREDICTED: similar to BEL12_AG transposon polyprotein [Tribolium castaneum]	--	--	--	--	--	--	--	--	--	--	--	--	--	--	GO:0044238//primary metabolic process	GO:0005488//binding;GO:0003824//catalytic activity	-
Unigene0029921	540	61	14	2.5543	0.8552	-1.5786	Down	5.94e-05	0.000458	gi|157167428|ref|XP_001660688.1|	77.8	2e-13	protein tyrosine phosphatase, non-receptor type nt6 [Aedes aegypti] >gi|108873584|gb|EAT37809.1| protein tyrosine phosphatase, non-receptor type nt6 [Aedes aegypti]	sp|Q02817|MUC2_HUMAN	67	7e-11	Mucin-2 OS=Homo sapiens GN=MUC2 PE=1 SV=2	all3826	48.5	6e-06	COG3409	Putative peptidoglycan-binding domain-containing protein	K01104	8e-14	77.8	aag:AaeL_AAEL010234	protein-tyrosine phosphatase [EC:3.1.3.48]	-	-	-
Unigene0019219	508	12	30	0.5341	1.9481	1.8669	Up	5.99e-05	0.000461	--	--	--	--	--	--	--	--	--	--	--	--	--	--	--	--	--	--	-	-	-
Unigene0035067	623	12	30	0.4355	1.5885	1.8669	Up	5.99e-05	0.000461	--	--	--	--	--	--	--	--	--	--	--	--	--	--	--	--	--	--	-	-	-
Unigene0035076	796	34	55	0.9658	2.2793	1.2388	Up	6.04e-05	0.000465	--	--	--	--	--	--	--	--	--	--	--	--	--	--	--	--	--	--	-	-	-
Unigene0032434	1475	118	40	1.8089	0.8946	-1.0158	Down	6.05e-05	0.000465	gi|170038762|ref|XP_001847217.1|	56.6	3e-06	conserved hypothetical protein [Culex quinquefasciatus] >gi|167882463|gb|EDS45846.1| conserved hypothetical protein [Culex quinquefasciatus]	--	--	--	--	--	--	--	--	--	--	--	--	--	--	-	-	-
Unigene0009856	690	56	12	1.8352	0.5737	-1.6776	Down	6.07e-05	0.000467	gi|357621982|gb|EHJ73615.1|	61.2	4e-08	hypothetical protein KGM_11692 [Danaus plexippus]	--	--	--	--	--	--	--	--	--	--	--	--	--	--	-	-	-
Unigene0033365	615	75	20	2.7575	1.0728	-1.362	Down	6.14e-05	0.000472	gi|158297529|ref|XP_317751.3|	144	3e-33	AGAP007765-PA [Anopheles gambiae str. PEST] >gi|157015239|gb|EAA12178.3| AGAP007765-PA [Anopheles gambiae str. PEST]	--	--	--	--	--	--	--	--	--	--	--	--	--	--	-	-	-
Unigene0007714	302	40	6	2.9949	0.6554	-2.1921	Down	6.15e-05	0.000472	--	--	--	--	--	--	--	--	--	--	--	--	--	--	--	--	--	--	-	-	-
Unigene0028782	3340	35	56	0.2369	0.5531	1.2233	Up	6.17e-05	0.000473	gi|345497787|ref|XP_001600174.2|	496	1e-138	PREDICTED: glucose-6-phosphate 1-epimerase-like [Nasonia vitripennis]	sp|Q03161|YMY9_YEAST	147	5e-34	Glucose-6-phosphate 1-epimerase OS=Saccharomyces cerevisiae (strain ATCC 204508 / S288c) GN=YMR099C PE=1 SV=1	YMR099c	147	1e-34	COG0676	Uncharacterized enzymes related to aldose 1-epimerase	K01792	3e-143	511	phu:Phum_PHUM380460	glucose-6-phosphate 1-epimerase [EC:5.1.3.15]	-	-	-
Unigene0008014	1938	34	4	0.3967	0.0681	-2.5423	Down	6.18e-05	0.000474	gi|189238565|ref|XP_968833.2|	272	5e-71	PREDICTED: similar to Fasciclin-3 precursor (Fasciclin III) (FAS III) [Tribolium castaneum]	sp|P15278|FAS3_DROME	223	4e-57	Fasciclin-3 OS=Drosophila melanogaster GN=Fas3 PE=2 SV=1	--	--	--	--	--	--	--	--	--	--	GO:0008038//neuron recognition;GO:0007611//learning or memory;GO:0007409//axonogenesis	-	GO:0044459//plasma membrane part
Unigene0018924	728	68	17	2.1121	0.7703	-1.4552	Down	6.26e-05	0.00048	gi|170059820|ref|XP_001865528.1|	338	1e-91	connexin43-interacting protein of 150 kDa [Culex quinquefasciatus] >gi|167878473|gb|EDS41856.1| connexin43-interacting protein of 150 kDa [Culex quinquefasciatus]	sp|Q9V3C5|RIC1_DROME	237	7e-62	Protein RIC1 homolog OS=Drosophila melanogaster GN=CG9063 PE=1 SV=1	--	--	--	--	--	--	--	--	--	--	-	-	-
Unigene0011165	241	1	13	0.0938	1.7794	4.2457	Up	6.3e-05	0.000483	gi|189234005|ref|XP_972564.2|	122	5e-27	PREDICTED: similar to AGAP000870-PA [Tribolium castaneum]	sp|Q9VX32|RG190_DROME	79.7	5e-15	Rho GTPase-activating protein 190 OS=Drosophila melanogaster GN=RhoGAPp190 PE=1 SV=2	--	--	--	--	--	--	--	--	--	--	-	-	-
Unigene0011613	288	1	13	0.0785	1.489	4.2455	Up	6.3e-05	0.000483	gi|307204576|gb|EFN83239.1|	81.6	1e-14	Zinc finger protein KIAA0543 [Harpegnathos saltator]	--	--	--	--	--	--	--	--	--	--	--	--	--	--	-	GO:0005488//binding	-
Unigene0013434	205	1	13	0.1103	2.0919	4.2453	Up	6.3e-05	0.000483	--	--	--	--	--	--	--	--	--	--	--	--	--	--	--	--	--	--	-	-	-
Unigene0014219	408	1	13	0.0554	1.0511	4.2459	Up	6.3e-05	0.000482	--	--	--	--	--	--	--	--	--	--	--	--	--	--	--	--	--	--	-	-	-
Unigene0014487	223	1	13	0.1014	1.923	4.2452	Up	6.3e-05	0.000482	--	--	--	--	--	--	--	--	--	--	--	--	--	--	--	--	--	--	-	-	-
Unigene0006893	394	37	5	2.1234	0.4186	-2.3427	Down	6.32e-05	0.000484	gi|350585635|ref|XP_003482011.1|	71.2	1e-11	PREDICTED: vacuolar protein sorting-associated protein 13D-like [Sus scrofa]	sp|Q5THJ4|VP13D_HUMAN	68.2	2e-11	Vacuolar protein sorting-associated protein 13D OS=Homo sapiens GN=VPS13D PE=1 SV=1	--	--	--	--	--	--	--	--	--	--	-	-	-
Unigene0007407	650	37	5	1.2871	0.2537	-2.3429	Down	6.32e-05	0.000483	gi|357621156|gb|EHJ73088.1|	84.3	4e-15	muscle-specific protein 300 [Danaus plexippus]	sp|Q869E1|DNLI1_DICDI	69.3	2e-11	DNA ligase 1 OS=Dictyostelium discoideum GN=lig1 PE=3 SV=1	aq_2032	56.2	4e-08	COG0532	Translation initiation factor 2 (IF-2; GTPase)	--	--	--	--	--	GO:0009987//cellular process	-	-
Unigene0022702	421	37	5	1.9873	0.3918	-2.3426	Down	6.32e-05	0.000483	--	--	--	--	--	--	--	--	--	--	--	--	--	--	--	--	--	--	-	-	-
Unigene0017556	1329	55	76	0.9358	1.8864	1.0114	Up	6.37e-05	0.000487	gi|118777375|ref|XP_307889.3|	377	1e-103	AGAP002289-PA [Anopheles gambiae str. PEST] >gi|116132747|gb|EAA03780.3| AGAP002289-PA [Anopheles gambiae str. PEST]	--	--	--	--	--	--	--	--	--	--	--	--	--	--	-	-	-
Unigene0011175	274	2	15	0.165	1.8059	3.4522	Up	6.54e-05	0.000499	gi|159078|gb|AAA74229.1|	152	4e-36	arylphorin [Galleria mellonella] >gi|449954|prf||1920286A arylphorin Lhp76	sp|P14297|ARYB_MANSE	114	3e-25	Arylphorin subunit beta OS=Manduca sexta PE=2 SV=2	--	--	--	--	--	--	--	--	--	--	-	-	-
Unigene0011495	512	2	15	0.0883	0.9664	3.4521	Up	6.54e-05	0.000499	--	--	--	--	--	--	--	--	--	--	--	--	--	--	--	--	--	--	-	-	-
Unigene0011791	375	2	15	0.1206	1.3195	3.4517	Up	6.54e-05	0.000499	--	--	--	--	--	--	--	--	--	--	--	--	--	--	--	--	--	--	-	-	-
Unigene0013433	273	2	15	0.1657	1.8125	3.4513	Up	6.54e-05	0.000499	--	--	--	--	--	--	--	--	--	--	--	--	--	--	--	--	--	--	-	-	-
Unigene0014030	245	2	15	0.1846	2.0196	3.4516	Up	6.54e-05	0.000498	--	--	--	--	--	--	--	--	--	--	--	--	--	--	--	--	--	--	-	-	-
Unigene0013320	402	17	36	0.9562	2.9541	1.6273	Up	6.55e-05	0.000499	--	--	--	--	--	--	--	--	--	--	--	--	--	--	--	--	--	--	-	-	-
Unigene0025676	639	17	36	0.6016	1.8584	1.6272	Up	6.55e-05	0.000499	--	--	--	--	--	--	--	--	--	--	--	--	--	--	--	--	--	--	-	-	-
Unigene0021977	551	40	61	1.6415	3.652	1.1537	Up	6.59e-05	0.000502	--	--	--	--	--	--	--	--	--	--	--	--	--	--	--	--	--	--	-	-	-
Unigene0030988	2021	50	71	0.5594	1.1589	1.0508	Up	6.64e-05	0.000505	gi|91085875|ref|XP_966911.1|	284	1e-74	PREDICTED: similar to pentatricopeptide repeat domain 2 [Tribolium castaneum]	sp|Q3SZ55|PTCD2_BOVIN	110	5e-23	Pentatricopeptide repeat-containing protein 2 OS=Bos taurus GN=PTCD2 PE=2 SV=1	--	--	--	--	--	--	--	--	--	--	-	-	-
Unigene0013633	375	41	62	2.4722	5.4539	1.1415	Up	6.64e-05	0.000505	--	--	--	--	--	--	--	--	--	--	--	--	--	--	--	--	--	--	-	-	-
Unigene0032845	686	41	62	1.3514	2.9814	1.1415	Up	6.64e-05	0.000505	--	--	--	--	--	--	--	--	--	--	--	--	--	--	--	--	--	--	-	-	-
Unigene0029161	784	49	70	1.4132	2.9453	1.0594	Up	6.67e-05	0.000506	--	--	--	--	--	--	--	--	--	--	--	--	--	--	--	--	--	--	-	-	-
Unigene0015207	355	44	65	2.8026	6.04	1.1078	Up	6.72e-05	0.00051	--	--	--	--	--	--	--	--	--	--	--	--	--	--	--	--	--	--	-	-	-
Unigene0007768	788	63	15	1.8078	0.6279	-1.5256	Down	6.79e-05	0.000515	--	--	--	--	--	--	--	--	--	--	--	--	--	--	--	--	--	--	-	-	-
Unigene0014849	259	5	20	0.4365	2.5473	2.5449	Up	7.09e-05	0.000535	--	--	--	--	--	--	--	--	--	--	--	--	--	--	--	--	--	--	-	-	-
Unigene0000443	726	58	13	1.8064	0.5907	-1.6126	Down	7.13e-05	0.000538	gi|194766039|ref|XP_001965132.1|	70.5	7e-11	GF23569 [Drosophila ananassae] >gi|190617742|gb|EDV33266.1| GF23569 [Drosophila ananassae]	sp|Q02817|MUC2_HUMAN	62.4	3e-09	Mucin-2 OS=Homo sapiens GN=MUC2 PE=1 SV=2	CC3231	61.6	1e-09	COG0810	Periplasmic protein TonB, links inner and outer membranes	--	--	--	--	--	-	-	-
Unigene0000499	654	27	2	0.9335	0.1009	-3.2097	Down	7.14e-05	0.000539	--	--	--	--	--	--	--	--	--	--	--	--	--	--	--	--	--	--	-	-	-
Unigene0010339	585	27	2	1.0436	0.1128	-3.2097	Down	7.14e-05	0.000538	gi|357628212|gb|EHJ77607.1|	126	5e-28	putative esr1 protein [Danaus plexippus]	--	--	--	--	--	--	--	--	--	--	--	--	--	--	-	-	-
Unigene0023809	548	26	46	1.0728	2.769	1.368	Up	7.37e-05	0.000555	--	--	--	--	--	--	--	--	--	--	--	--	--	--	--	--	--	--	-	-	-
Unigene0033257	608	26	46	0.967	2.4958	1.3679	Up	7.37e-05	0.000554	--	--	--	--	--	--	--	--	--	--	--	--	--	--	--	--	--	--	-	-	-
Unigene0028716	1272	111	37	1.9732	0.9595	-1.0402	Down	7.39e-05	0.000556	gi|350422923|ref|XP_003493330.1|	207	7e-52	PREDICTED: zinc finger protein 184-like [Bombus impatiens]	sp|Q8NB50|ZFP62_HUMAN	77.8	2e-13	Zinc finger protein 62 homolog OS=Homo sapiens GN=ZFP62 PE=1 SV=3	--	--	--	--	--	K09228	2e-13	79	ptr:455885	KRAB domain-containing zinc finger protein	-	-	-
Unigene0027394	676	92	28	3.0773	1.3663	-1.1714	Down	7.47e-05	0.000562	--	--	--	--	--	--	--	--	--	--	--	--	--	--	--	--	--	--	-	-	-
Unigene0029589	736	27	47	0.8295	2.1065	1.3445	Up	7.69e-05	0.000577	--	--	--	--	--	--	--	--	--	--	--	--	--	--	--	--	--	--	-	-	-
Unigene0032449	773	27	47	0.7898	2.0057	1.3445	Up	7.69e-05	0.000577	gi|187029900|emb|CAP31110.1|	82	3e-14	CBR-UNC-89 protein [Caenorhabditis briggsae AF16]	sp|O01761|UNC89_CAEEL	65.9	3e-10	Muscle M-line assembly protein unc-89 OS=Caenorhabditis elegans GN=unc-89 PE=1 SV=3	--	--	--	--	--	K10751	7e-13	75.9	aag:AaeL_AAEL013940	chromatin assembly factor 1 subunit B	GO:0009987//cellular process	-	GO:0005622//intracellular
Unigene0025013	996	94	29	2.134	0.9605	-1.1517	Down	7.77e-05	0.000583	gi|189237461|ref|XP_001807996.1|	84.3	8e-15	PREDICTED: similar to GA22033-PA [Tribolium castaneum]	--	--	--	--	--	--	--	--	--	--	--	--	--	--	-	-	-
Unigene0002179	458	23	1	1.1355	0.072	-3.9792	Down	7.79e-05	0.000584	--	--	--	--	--	--	--	--	--	--	--	--	--	--	--	--	--	--	-	-	-
Unigene0009800	372	23	1	1.398	0.0887	-3.9783	Down	7.79e-05	0.000584	--	--	--	--	--	--	--	--	--	--	--	--	--	--	--	--	--	--	-	-	-
Unigene0010789	1493	23	1	0.3483	0.0221	-3.9782	Down	7.79e-05	0.000584	gi|307170263|gb|EFN62623.1|	568	1e-160	Probable palmitoyltransferase ZDHHC5 [Camponotus floridanus]	sp|Q5Y5T5|ZDHC8_MOUSE	315	4e-85	Probable palmitoyltransferase ZDHHC8 OS=Mus musculus GN=Zdhhc8 PE=1 SV=1	SPBC3H7.09	120	6e-27	COG5273	Uncharacterized protein containing DHHC-type Zn finger	--	--	--	--	--	-	-	-
Unigene0030597	1905	23	1	0.273	0.0173	-3.9801	Down	7.79e-05	0.000583	--	--	--	--	--	--	--	--	--	--	--	--	--	--	--	--	--	--	-	-	-
Unigene0010335	228	14	32	1.3884	4.6298	1.7375	Up	8.03e-05	0.0006	--	--	--	--	--	--	--	--	--	--	--	--	--	--	--	--	--	--	-	-	-
Unigene0011248	415	14	32	0.7628	2.5436	1.7375	Up	8.03e-05	0.0006	gi|357609001|gb|EHJ66245.1|	68.9	6e-11	venom acid phosphatase [Danaus plexippus]	--	--	--	--	--	--	--	--	--	--	--	--	--	--	-	-	-
Unigene0015957	1779	29	49	0.3686	0.9086	1.3016	Up	8.27e-05	0.000617	gi|189234542|ref|XP_973179.2|	174	2e-41	PREDICTED: similar to bone marrow stromal cell-derived ubiquitin-like protein [Tribolium castaneum]	sp|Q96S82|UBL7_HUMAN	100	5e-20	Ubiquitin-like protein 7 OS=Homo sapiens GN=UBL7 PE=1 SV=2	--	--	--	--	--	--	--	--	--	--	-	-	-
Unigene0029870	821	29	49	0.7987	1.9688	1.3016	Up	8.27e-05	0.000617	gi|106897087|gb|ABF83203.1|	179	2e-43	C-type lectin [Helicoverpa armigera]	--	--	--	--	--	--	--	--	--	--	--	--	--	--	-	-	-
Unigene0006882	330	42	7	2.8779	0.6997	-2.0402	Down	8.42e-05	0.000628	gi|357616254|gb|EHJ70093.1|	143	2e-33	forkhead transcription factor J2 [Danaus plexippus]	--	--	--	--	--	--	--	--	--	--	--	--	--	--	-	-	-
Unigene0010323	642	42	7	1.4793	0.3597	-2.04	Down	8.42e-05	0.000628	gi|193697841|ref|XP_001946569.1|	140	4e-32	PREDICTED: zinc finger protein 729-like isoform 3 [Acyrthosiphon pisum] >gi|328702427|ref|XP_003241897.1| PREDICTED: zinc finger protein 729-like isoform 2 [Acyrthosiphon pisum]	sp|Q02525|ZFP39_MOUSE	128	4e-29	Zinc finger protein 39 OS=Mus musculus GN=Zfp39 PE=2 SV=2	SPAC144.09c	63.5	3e-10	COG5048	FOG: Zn-finger	--	--	--	--	--	-	-	-
Unigene0010598	496	42	7	1.9147	0.4655	-2.0403	Down	8.42e-05	0.000628	gi|328788686|ref|XP_396067.3|	115	6e-25	PREDICTED: carbohydrate sulfotransferase 4-like isoform 3 [Apis mellifera]	--	--	--	--	--	--	--	--	--	--	--	--	--	--	-	-	-
Unigene0019174	432	30	50	1.5703	3.818	1.2818	Up	8.53e-05	0.000635	--	--	--	--	--	--	--	--	--	--	--	--	--	--	--	--	--	--	-	-	-
Unigene0025905	1136	100	32	1.9905	0.9292	-1.0991	Down	8.54e-05	0.000635	gi|170049186|ref|XP_001854422.1|	62	5e-08	zinc finger and BTB domain-containing protein 24 [Culex quinquefasciatus] >gi|167871064|gb|EDS34447.1| zinc finger and BTB domain-containing protein 24 [Culex quinquefasciatus]	--	--	--	--	--	--	--	--	--	--	--	--	--	--	-	-	-
Unigene0030279	2997	100	32	0.7545	0.3522	-1.0991	Down	8.54e-05	0.000635	gi|304421450|gb|ADM32524.1|	1253	0	survivin-1 [Bombyx mori]	sp|Q9NR09|BIRC6_HUMAN	245	1e-63	Baculoviral IAP repeat-containing protein 6 OS=Homo sapiens GN=BIRC6 PE=1 SV=2	--	--	--	--	--	K10586	9e-118	426	dya:Dyak_GE24690	baculoviral IAP repeat-containing protein 6 (apollon) [EC:6.3.2.19]	-	-	-
Unigene0000534	450	30	3	1.5075	0.2199	-2.7772	Down	8.67e-05	0.000643	gi|357612569|gb|EHJ68064.1|	110	3e-23	hypothetical protein KGM_01226 [Danaus plexippus]	--	--	--	--	--	--	--	--	--	--	--	--	--	--	-	-	-
Unigene0001289	613	30	3	1.1066	0.1614	-2.7774	Down	8.67e-05	0.000643	gi|195590104|ref|XP_002084787.1|	142	1e-32	GD14455 [Drosophila simulans] >gi|194196796|gb|EDX10372.1| GD14455 [Drosophila simulans]	--	--	--	--	--	--	--	--	--	--	--	--	--	--	-	-	-
Unigene0010375	423	30	3	1.6037	0.234	-2.7768	Down	8.67e-05	0.000643	--	--	--	--	--	--	--	--	--	--	--	--	--	--	--	--	--	--	-	-	-
Unigene0018053	565	76	21	3.0416	1.2261	-1.3108	Down	8.9e-05	0.000659	gi|332021478|gb|EGI61843.1|	150	4e-35	Guanine nucleotide exchange factor DBS [Acromyrmex echinatior]	sp|Q86YR7|MF2L2_HUMAN	73.2	1e-12	Probable guanine nucleotide exchange factor MCF2L2 OS=Homo sapiens GN=MCF2L2 PE=2 SV=3	--	--	--	--	--	--	--	--	--	--	-	-	-
Unigene0034257	657	76	21	2.6157	1.0544	-1.3108	Down	8.9e-05	0.000659	gi|345480397|ref|XP_001607078.2|	62.4	2e-08	PREDICTED: rotatin-like [Nasonia vitripennis]	--	--	--	--	--	--	--	--	--	--	--	--	--	--	-	-	-
Unigene0025552	1332	104	34	1.7655	0.842	-1.0682	Down	8.95e-05	0.000662	gi|307184065|gb|EFN70600.1|	107	1e-21	Sodium- and chloride-dependent glycine transporter 2 [Camponotus floridanus]	sp|B4NDL8|NAAT1_DROWI	54.3	2e-06	Sodium-dependent nutrient amino acid transporter 1 OS=Drosophila willistoni GN=NAAT1 PE=3 SV=1	--	--	--	--	--	--	--	--	--	--	GO:0006810//transport	GO:0046872//metal ion binding;GO:0005326//neurotransmitter transporter activity;GO:0015291//secondary active transmembrane transporter activity	GO:0016021//integral to membrane
Unigene0029271	1358	104	34	1.7317	0.8259	-1.0682	Down	8.95e-05	0.000662	gi|158286782|ref|XP_308919.3|	640	0	AGAP006825-PA [Anopheles gambiae str. PEST] >gi|157020632|gb|EAA04234.4| AGAP006825-PA [Anopheles gambiae str. PEST]	sp|A8DYE2|TRPCG_DROME	625	2e-178	Transient receptor potential cation channel trpm OS=Drosophila melanogaster GN=trpm PE=1 SV=1	--	--	--	--	--	--	--	--	--	--	-	-	-
Unigene0023935	354	87	26	5.5571	2.4228	-1.1977	Down	8.97e-05	0.000664	--	--	--	--	--	--	--	--	--	--	--	--	--	--	--	--	--	--	-	-	-
Unigene0022135	620	32	52	1.1671	2.7667	1.2452	Up	8.98e-05	0.000664	--	--	--	--	--	--	--	--	--	--	--	--	--	--	--	--	--	--	-	-	-
Unigene0028124	3345	15	33	0.1014	0.3254	1.6822	Up	9.07e-05	0.00067	gi|307195256|gb|EFN77218.1|	322	8e-86	Nuclear pore glycoprotein p62 [Harpegnathos saltator]	sp|P37198|NUP62_HUMAN	280	5e-74	Nuclear pore glycoprotein p62 OS=Homo sapiens GN=NUP62 PE=1 SV=3	mll2848	84.7	9e-16	COG5295	Autotransporter adhesin	K14306	6e-86	321	ame:409734	nuclear pore complex protein Nup62	-	-	-
Unigene0033963	249	15	33	1.3622	4.3718	1.6823	Up	9.07e-05	0.00067	--	--	--	--	--	--	--	--	--	--	--	--	--	--	--	--	--	--	-	-	-
Unigene0007543	1107	39	6	0.7966	0.1788	-2.1555	Down	9.09e-05	0.000671	gi|198437443|ref|XP_002125425.1|	89	4e-16	PREDICTED: similar to GH18720 [Ciona intestinalis]	sp|Q939N5|GSPB_STRGN	78.6	8e-14	Platelet binding protein GspB OS=Streptococcus gordonii GN=gspB PE=1 SV=1	YPO0507	56.2	1e-07	COG3501	Uncharacterized protein conserved in bacteria	--	--	--	--	--	-	-	-
Unigene0018285	302	8	24	0.599	2.6215	2.1298	Up	9.12e-05	0.000673	--	--	--	--	--	--	--	--	--	--	--	--	--	--	--	--	--	--	-	-	-
Unigene0023837	1105	106	35	2.1691	1.0449	-1.0537	Down	9.13e-05	0.000674	gi|357602938|gb|EHJ63580.1|	122	2e-26	aminoacylase-1 [Danaus plexippus]	--	--	--	--	--	--	--	--	--	--	--	--	--	--	-	-	-
Unigene0009720	400	33	4	1.8655	0.3299	-2.4995	Down	9.39e-05	0.000692	gi|344280603|ref|XP_003412072.1|	60.8	2e-08	PREDICTED: eukaryotic translation initiation factor 3 subunit F-like [Loxodonta africana]	sp|Q9FF14|FH19_ARATH	60.5	3e-09	Formin-like protein 19 OS=Arabidopsis thaliana GN=FH19 PE=2 SV=1	YPO2725	48.9	2e-06	COG3501	Uncharacterized protein conserved in bacteria	--	--	--	--	--	GO:0006351//transcription, DNA-dependent	-	GO:0043234//protein complex;GO:0044451//nucleoplasm part
Unigene0015124	1054	53	73	1.137	2.2847	1.0068	Up	9.46e-05	0.000696	--	--	--	--	--	--	--	--	--	--	--	--	--	--	--	--	--	--	-	-	-
Unigene0008326	483	36	5	1.6853	0.3415	-2.303	Down	9.47e-05	0.000697	gi|328778488|ref|XP_001121716.2|	103	3e-21	PREDICTED: dedicator of cytokinesis protein 3-like [Apis mellifera]	sp|Q8N1I0|DOCK4_HUMAN	53.9	4e-07	Dedicator of cytokinesis protein 4 OS=Homo sapiens GN=DOCK4 PE=1 SV=3	--	--	--	--	--	K05727	1e-21	103	ame:725928	dedicator of cytokinesis 3/4/5	-	-	-
Unigene0009316	1434	36	5	0.5677	0.115	-2.3035	Down	9.47e-05	0.000697	gi|339283910|gb|AEJ38224.1|	593	1e-168	period [Spodoptera exigua]	sp|Q25478|PER_MANSE	385	4e-106	Period circadian protein (Fragment) OS=Manduca sexta GN=per PE=2 SV=1	--	--	--	--	--	K02633	1e-60	236	der:Dere_GG18618	period circadian protein	-	-	-
Unigene0018036	1013	35	55	0.7813	1.791	1.1968	Up	9.5e-05	0.000698	--	--	--	--	--	--	--	--	--	--	--	--	--	--	--	--	--	--	-	-	-
Unigene0026384	583	35	55	1.3575	3.112	1.1969	Up	9.5e-05	0.000698	--	--	--	--	--	--	--	--	--	--	--	--	--	--	--	--	--	--	-	-	-
Unigene0012436	295	4	18	0.3066	2.0128	2.7148	Up	9.52e-05	0.000699	--	--	--	--	--	--	--	--	--	--	--	--	--	--	--	--	--	--	-	-	-
Unigene0013753	270	4	18	0.335	2.1992	2.7147	Up	9.52e-05	0.000699	--	--	--	--	--	--	--	--	--	--	--	--	--	--	--	--	--	--	-	-	-
Unigene0014104	399	4	18	0.2267	1.4882	2.7147	Up	9.52e-05	0.000699	--	--	--	--	--	--	--	--	--	--	--	--	--	--	--	--	--	--	-	-	-
Unigene0015563	1177	4	18	0.0768	0.5045	2.7157	Up	9.52e-05	0.000699	gi|156548316|ref|XP_001602836.1|	179	2e-43	PREDICTED: nucleoside diphosphate kinase 6-like [Nasonia vitripennis]	sp|O88425|NDK6_MOUSE	161	1e-38	Nucleoside diphosphate kinase 6 OS=Mus musculus GN=Nme6 PE=2 SV=1	MJ1265	96.3	9e-20	COG0105	Nucleoside diphosphate kinase	K00940	6e-44	179	nvi:100118978	nucleoside-diphosphate kinase [EC:2.7.4.6]	-	-	-
Unigene0008291	747	47	9	1.4227	0.3974	-1.84	Down	9.66e-05	0.000709	gi|328780715|ref|XP_395565.4|	214	3e-54	PREDICTED: GRAM domain-containing protein 3-like [Apis mellifera]	sp|Q80TI0|GRM1B_MOUSE	112	3e-24	GRAM domain-containing protein 1B OS=Mus musculus GN=Gramd1b PE=1 SV=2	--	--	--	--	--	--	--	--	--	--	-	-	-
Unigene0022449	628	47	9	1.6923	0.4728	-1.8397	Down	9.66e-05	0.000708	gi|115931431|ref|XP_001185218.1|	96.3	9e-19	PREDICTED: similar to Syne-1B [Strongylocentrotus purpuratus]	sp|O96923|GNRA_DICDI	77	9e-14	Gelsolin-related protein of 125 kDa OS=Dictyostelium discoideum GN=gnrA PE=1 SV=1	jhp1260	57.8	1e-08	COG0810	Periplasmic protein TonB, links inner and outer membranes	--	--	--	--	--	-	-	-
Unigene0033956	312	47	9	3.4063	0.9516	-1.8398	Down	9.66e-05	0.000708	gi|307190846|gb|EFN74692.1|	66.6	3e-10	Anaphase-promoting complex subunit 5 [Camponotus floridanus]	--	--	--	--	--	--	--	--	--	K03352	6e-10	63.9	ame:410290	anaphase-promoting complex subunit 5	-	-	-
Unigene0017997	374	50	70	3.023	6.1741	1.0302	Up	9.74e-05	0.000714	--	--	--	--	--	--	--	--	--	--	--	--	--	--	--	--	--	--	-	-	-
Unigene0035490	1103	38	58	0.779	1.7346	1.1549	Up	9.83e-05	0.00072	gi|357603044|gb|EHJ63605.1|	97.8	8e-19	hypothetical protein KGM_19903 [Danaus plexippus]	--	--	--	--	--	--	--	--	--	--	--	--	--	--	-	-	-
Unigene0000331	236	18	0	1.7246	0	-10.752	Down	9.85e-05	0.000721	--	--	--	--	--	--	--	--	--	--	--	--	--	--	--	--	--	--	-	-	-
Unigene0000968	454	18	0	0.8965	0	-9.8082	Down	9.85e-05	0.000721	gi|357631711|gb|EHJ79180.1|	115	5e-25	esterase ybfF [Danaus plexippus]	sp|Q0V9K2|ABHDB_XENTR	93.6	4e-19	Abhydrolase domain-containing protein 11 OS=Xenopus tropicalis GN=abhd11 PE=2 SV=2	YGR031w	81.3	6e-16	COG0596	Predicted hydrolases or acyltransferases (alpha/beta hydrolase superfamily)	K13703	3e-24	111	tca:100142272	abhydrolase domain-containing protein 11	-	-	-
Unigene0001530	291	18	0	1.3987	0	-10.4499	Down	9.85e-05	0.000721	gi|357619190|gb|EHJ71867.1|	92.4	6e-18	hypothetical protein KGM_06377 [Danaus plexippus]	--	--	--	--	--	--	--	--	--	--	--	--	--	--	-	-	-
Unigene0032887	792	48	68	1.3704	2.8323	1.0474	Up	9.88e-05	0.000723	gi|343129567|gb|AEL88626.1|	375	1e-103	glutamate transporter [Bombyx mori]	sp|P31597|EAA3_RABIT	162	2e-39	Excitatory amino acid transporter 3 OS=Oryctolagus cuniculus GN=SLC1A1 PE=2 SV=1	PAB1799	78.2	1e-14	COG1301	Na+/H+-dicarboxylate symporters	--	--	--	--	--	GO:0015837//amine transport	GO:0015172//acidic amino acid transmembrane transporter activity;GO:0005283//sodium:amino acid symporter activity	-
Unigene0010908	3123	57	13	0.4127	0.1373	-1.5878	Down	9.92e-05	0.000726	gi|156537119|ref|XP_001603129.1|	373	1e-101	PREDICTED: 5'-3' exoribonuclease 1-like isoform 1 [Nasonia vitripennis]	sp|Q8IZH2|XRN1_HUMAN	282	1e-74	5'-3' exoribonuclease 1 OS=Homo sapiens GN=XRN1 PE=1 SV=1	SPAC17A5.14	142	5e-33	COG5049	5'-3' exonuclease	K12618	1e-101	373	nvi:100119339	5'-3' exoribonuclease 1 [EC:3.1.13.-]	-	-	-
Unigene0029738	479	43	63	2.0299	4.3386	1.0958	Up	0.0001	0.000733	--	--	--	--	--	--	--	--	--	--	--	--	--	--	--	--	--	--	-	-	-
Unigene0013783	279	6	21	0.4863	2.4829	2.3521	Up	0.000101	0.000734	--	--	--	--	--	--	--	--	--	--	--	--	--	--	--	--	--	--	-	-	-
Unigene0011284	220	0	10	0	1.4994	10.5502	Up	0.000101	0.000735	--	--	--	--	--	--	--	--	--	--	--	--	--	--	--	--	--	--	-	-	-
Unigene0011394	305	0	10	0	1.0816	10.079	Up	0.000101	0.000735	--	--	--	--	--	--	--	--	--	--	--	--	--	--	--	--	--	--	-	-	-
Unigene0011500	304	0	10	0	1.0851	10.0836	Up	0.000101	0.000735	gi|357609001|gb|EHJ66245.1|	63.9	2e-09	venom acid phosphatase [Danaus plexippus]	sp|A6H730|PPAP_BOVIN	56.6	5e-08	Prostatic acid phosphatase OS=Bos taurus GN=ACPP PE=2 SV=1	--	--	--	--	--	K14410	1e-07	56.6	bta:504700	acid phosphatase [EC:3.1.3.2]	-	-	GO:0044464//cell part
Unigene0011893	300	0	10	0	1.0996	10.1028	Up	0.000101	0.000734	--	--	--	--	--	--	--	--	--	--	--	--	--	--	--	--	--	--	-	-	-
Unigene0012170	457	0	10	0	0.7218	9.4955	Up	0.000101	0.000734	gi|189241813|ref|XP_971253.2|	84.3	2e-15	PREDICTED: similar to CG13035 CG13035-PA [Tribolium castaneum]	--	--	--	--	--	--	--	--	--	--	--	--	--	--	-	-	-
Unigene0012798	366	0	10	0	0.9013	9.8159	Up	0.000101	0.000734	--	--	--	--	--	--	--	--	--	--	--	--	--	--	--	--	--	--	-	-	-
Unigene0013476	271	0	10	0	1.2172	10.2494	Up	0.000101	0.000734	--	--	--	--	--	--	--	--	--	--	--	--	--	--	--	--	--	--	-	-	-
Unigene0013479	285	0	10	0	1.1575	10.1768	Up	0.000101	0.000734	gi|198462226|ref|XP_002135661.1|	131	1e-29	GA22407 [Drosophila pseudoobscura pseudoobscura] >gi|198142785|gb|EDY71500.1| GA22407 [Drosophila pseudoobscura pseudoobscura]	sp|Q23551|UNC22_CAEEL	75.9	7e-14	Twitchin OS=Caenorhabditis elegans GN=unc-22 PE=1 SV=3	--	--	--	--	--	--	--	--	--	--	-	-	-
Unigene0013972	258	0	10	0	1.2786	10.3203	Up	0.000101	0.000734	--	--	--	--	--	--	--	--	--	--	--	--	--	--	--	--	--	--	-	-	-
Unigene0014118	246	0	10	0	1.341	10.3891	Up	0.000101	0.000734	--	--	--	--	--	--	--	--	--	--	--	--	--	--	--	--	--	--	-	-	-
Unigene0014206	257	0	10	0	1.2836	10.326	Up	0.000101	0.000733	gi|357604696|gb|EHJ64292.1|	86.7	3e-16	hypothetical protein KGM_01403 [Danaus plexippus]	--	--	--	--	--	--	--	--	--	--	--	--	--	--	-	-	-
Unigene0014447	410	0	10	0	0.8046	9.6521	Up	0.000101	0.000733	--	--	--	--	--	--	--	--	--	--	--	--	--	--	--	--	--	--	-	-	-
Unigene0014899	439	0	10	0	0.7514	9.5534	Up	0.000101	0.000733	--	--	--	--	--	--	--	--	--	--	--	--	--	--	--	--	--	--	-	-	-
Unigene0014933	238	0	10	0	1.386	10.4367	Up	0.000101	0.000733	--	--	--	--	--	--	--	--	--	--	--	--	--	--	--	--	--	--	-	-	-
Unigene0016176	208	0	10	0	1.5859	10.6311	Up	0.000101	0.000733	--	--	--	--	--	--	--	--	--	--	--	--	--	--	--	--	--	--	-	-	-
Unigene0016451	252	0	10	0	1.309	10.3542	Up	0.000101	0.000733	--	--	--	--	--	--	--	--	--	--	--	--	--	--	--	--	--	--	-	-	-
Unigene0016490	227	0	10	0	1.4532	10.505	Up	0.000101	0.000732	--	--	--	--	--	--	--	--	--	--	--	--	--	--	--	--	--	--	-	-	-
Unigene0016534	263	0	10	0	1.2543	10.2927	Up	0.000101	0.000732	gi|159078|gb|AAA74229.1|	191	9e-48	arylphorin [Galleria mellonella] >gi|449954|prf||1920286A arylphorin Lhp76	sp|P14297|ARYB_MANSE	94	3e-19	Arylphorin subunit beta OS=Manduca sexta PE=2 SV=2	--	--	--	--	--	--	--	--	--	--	GO:0015669//gas transport	GO:0022892	-
Unigene0008420	989	52	11	1.1889	0.3669	-1.6962	Down	0.000101	0.000734	gi|281210228|gb|EFA84396.1|	58.2	6e-07	annexin VII [Polysphondylium pallidum PN500]	sp|Q83949|Y066_NPVOP	52.8	4e-06	Uncharacterized 98.6 kDa protein OS=Orgyia pseudotsugata multicapsid polyhedrosis virus GN=ORF71 PE=4 SV=2	--	--	--	--	--	K02178	4e-06	53.9	dpo:Dpse_GA12713	checkpoint serine/threonine-protein kinase [EC:2.7.11.1]	-	-	-
Unigene0007698	585	16	34	0.6184	1.9172	1.6324	Up	0.000101	0.000735	--	--	--	--	--	--	--	--	--	--	--	--	--	--	--	--	--	--	-	-	-
Unigene0033970	712	16	34	0.5081	1.5752	1.6324	Up	0.000101	0.000735	--	--	--	--	--	--	--	--	--	--	--	--	--	--	--	--	--	--	-	-	-
Unigene0031357	707	80	23	2.5586	1.0731	-1.2536	Down	0.000101	0.000736	--	--	--	--	--	--	--	--	--	--	--	--	--	--	--	--	--	--	-	-	-
Unigene0020261	418	23	42	1.2442	3.3145	1.4136	Up	0.000103	0.000746	--	--	--	--	--	--	--	--	--	--	--	--	--	--	--	--	--	--	-	-	-
Unigene0033947	1714	23	42	0.3034	0.8083	1.4137	Up	0.000103	0.000746	gi|357622344|gb|EHJ73860.1|	240	2e-61	endonuclease-reverse transcriptase [Danaus plexippus]	sp|P08548|LIN1_NYCCO	55.8	1e-06	LINE-1 reverse transcriptase homolog OS=Nycticebus coucang PE=1 SV=1	--	--	--	--	--	--	--	--	--	--	-	-	-
Unigene0022560	294	12	29	0.9229	3.2539	1.8179	Up	0.000107	0.000776	--	--	--	--	--	--	--	--	--	--	--	--	--	--	--	--	--	--	-	-	-
Unigene0029400	666	12	29	0.4074	1.4364	1.8179	Up	0.000107	0.000776	gi|357625917|gb|EHJ76198.1|	159	1e-37	fatty-acyl CoA reductase 4 [Danaus plexippus]	sp|Q7TNT2|FACR2_MOUSE	83.6	1e-15	Fatty acyl-CoA reductase 2 OS=Mus musculus GN=Far2 PE=2 SV=1	--	--	--	--	--	K13356	4e-32	139	aag:AaeL_AAEL008125	fatty acyl-CoA reductase [EC:1.2.1.-]	-	-	-
Unigene0025130	766	24	43	0.7085	1.8518	1.3861	Up	0.000108	0.000782	--	--	--	--	--	--	--	--	--	--	--	--	--	--	--	--	--	--	-	-	-
Unigene0000161	600	44	8	1.6582	0.4398	-1.9147	Down	0.00011	0.000794	gi|340730225|ref|XP_003403385.1|	200	3e-50	PREDICTED: RNA-directed DNA polymerase from mobile element jockey-like, partial [Bombus terrestris]	sp|P21329|RTJK_DROFU	121	4e-27	RNA-directed DNA polymerase from mobile element jockey OS=Drosophila funebris GN=pol PE=1 SV=1	--	--	--	--	--	--	--	--	--	--	-	-	-
Unigene0006670	516	44	8	1.9281	0.5114	-1.9147	Down	0.00011	0.000794	gi|91077994|ref|XP_969024.1|	285	5e-76	PREDICTED: similar to lim domain binding protein [Tribolium castaneum]	sp|Q1EQW7|LDB2_XENLA	236	4e-62	LIM domain-binding protein 2 OS=Xenopus laevis GN=ldb2 PE=2 SV=1	--	--	--	--	--	--	--	--	--	--	GO:0032501//multicellular organismal process	GO:0000989//transcription factor binding transcription factor activity;GO:0019904//protein domain specific binding	GO:0043231//intracellular membrane-bounded organelle
Unigene0017882	1318	99	32	1.6985	0.8009	-1.0846	Down	0.00011	0.000795	gi|194749017|ref|XP_001956936.1|	87.8	1e-15	GF24314 [Drosophila ananassae] >gi|190624218|gb|EDV39742.1| GF24314 [Drosophila ananassae]	sp|Q9FPQ6|GP1_CHLRE	83.6	3e-15	Vegetative cell wall protein gp1 OS=Chlamydomonas reinhardtii GN=GP1 PE=2 SV=1	Rv3876	65.1	3e-10	COG0455	ATPases involved in chromosome partitioning	--	--	--	--	--	-	-	-
Unigene0030395	465	84	25	4.0847	1.7735	-1.2036	Down	0.000112	0.000811	--	--	--	--	--	--	--	--	--	--	--	--	--	--	--	--	--	--	-	-	-
Unigene0017313	4610	101	33	0.4954	0.2361	-1.0692	Down	0.000113	0.000812	gi|357625422|gb|EHJ75877.1|	714	0	ubiquitin-specific protease [Danaus plexippus]	sp|Q3UN04|UBP30_MOUSE	171	5e-41	Ubiquitin carboxyl-terminal hydrolase 30 OS=Mus musculus GN=Usp30 PE=2 SV=1	YER144c	69.3	6e-11	COG5533	Ubiquitin C-terminal hydrolase	K11851	5e-95	352	aag:AaeL_AAEL012593	ubiquitin carboxyl-terminal hydrolase 30 [EC:3.1.2.15]	-	-	-
Unigene0001052	341	26	2	1.7241	0.1935	-3.1554	Down	0.000113	0.000812	--	--	--	--	--	--	--	--	--	--	--	--	--	--	--	--	--	--	-	-	-
Unigene0006776	212	26	2	2.7731	0.3112	-3.1556	Down	0.000113	0.000812	--	--	--	--	--	--	--	--	--	--	--	--	--	--	--	--	--	--	-	-	-
Unigene0022364	816	25	44	0.6928	1.7787	1.3603	Up	0.000113	0.000816	--	--	--	--	--	--	--	--	--	--	--	--	--	--	--	--	--	--	-	-	-
Unigene0009790	710	59	14	1.879	0.6505	-1.5303	Down	0.000114	0.000818	gi|345497893|ref|XP_001606761.2|	142	1e-32	PREDICTED: WD repeat-containing and planar cell polarity effector protein fritz-like [Nasonia vitripennis]	sp|Q9VQ36|FRITZ_DROME	103	1e-21	WD repeat-containing and planar cell polarity effector protein fritz OS=Drosophila melanogaster GN=frtz PE=2 SV=1	--	--	--	--	--	--	--	--	--	--	-	-	-
Unigene0011232	479	9	25	0.4249	1.7217	2.0186	Up	0.000114	0.000823	--	--	--	--	--	--	--	--	--	--	--	--	--	--	--	--	--	--	-	-	-
Unigene0013934	345	9	25	0.5899	2.3904	2.0187	Up	0.000114	0.000823	--	--	--	--	--	--	--	--	--	--	--	--	--	--	--	--	--	--	-	-	-
Unigene0018825	422	9	25	0.4822	1.9542	2.0189	Up	0.000114	0.000823	--	--	--	--	--	--	--	--	--	--	--	--	--	--	--	--	--	--	-	-	-
Unigene0026114	362	9	25	0.5622	2.2781	2.0187	Up	0.000114	0.000822	--	--	--	--	--	--	--	--	--	--	--	--	--	--	--	--	--	--	-	-	-
Unigene0027208	1867	66	17	0.7993	0.3004	-1.4119	Down	0.000116	0.000832	gi|357621141|gb|EHJ73080.1|	398	1e-109	poly a polymerase [Danaus plexippus]	sp|Q9BWT3|PAPOG_HUMAN	177	2e-43	Poly(A) polymerase gamma OS=Homo sapiens GN=PAPOLG PE=1 SV=2	SPBC646.04	73.2	1e-12	COG5186	Poly(A) polymerase	K14376	3e-53	211	ame:409704	poly(A) polymerase [EC:2.7.7.19]	-	-	-
Unigene0029096	970	105	35	2.4477	1.1903	-1.0401	Down	0.000117	0.00084	gi|189238991|ref|XP_973887.2|	193	1e-47	PREDICTED: similar to AGAP006281-PA [Tribolium castaneum]	sp|Q8N302|AGGF1_HUMAN	129	3e-29	Angiogenic factor with G patch and FHA domains 1 OS=Homo sapiens GN=AGGF1 PE=1 SV=2	--	--	--	--	--	--	--	--	--	--	-	-	-
Unigene0007258	1392	49	10	0.796	0.237	-1.7479	Down	0.000119	0.000851	gi|24580684|ref|NP_608540.1|	140	2e-31	CG2839 [Drosophila melanogaster] >gi|22945532|gb|AAF51469.2| CG2839 [Drosophila melanogaster]	sp|Q9VJ87|CWC22_DROME	118	1e-25	Pre-mRNA-splicing factor CWC22 homolog OS=Drosophila melanogaster GN=ncm PE=1 SV=3	PA2976	63.2	1e-09	COG1530	Ribonucleases G and E	--	--	--	--	--	-	-	-
Unigene0025839	703	75	21	2.4124	0.9854	-1.2917	Down	0.000119	0.000852	gi|291222753|ref|XP_002731379.1|	117	6e-25	PREDICTED: pyroglutamyl-peptidase I-like [Saccoglossus kowalevskii]	sp|Q76IC5|PGPI_RAT	101	4e-21	Pyroglutamyl-peptidase 1 OS=Rattus norvegicus GN=Pgpep1 PE=1 SV=1	--	--	--	--	--	K01304	3e-24	113	nvi:100120114	pyroglutamyl-peptidase [EC:3.4.19.3]	-	-	-
Unigene0009181	963	54	12	1.2679	0.4111	-1.6249	Down	0.000119	0.000853	gi|195493689|ref|XP_002094523.1|	70.1	2e-10	GE20156 [Drosophila yakuba] >gi|194180624|gb|EDW94235.1| GE20156 [Drosophila yakuba]	sp|Q68FX6|CABS1_RAT	57.4	2e-07	Calcium-binding and spermatid-specific protein 1 OS=Rattus norvegicus GN=Cabs1 PE=1 SV=1	--	--	--	--	--	--	--	--	--	--	-	-	-
Unigene0029970	522	18	36	0.7797	2.275	1.5449	Up	0.000122	0.000871	--	--	--	--	--	--	--	--	--	--	--	--	--	--	--	--	--	--	-	-	-
Unigene0011270	353	3	16	0.1922	1.4952	2.9597	Up	0.000122	0.000872	--	--	--	--	--	--	--	--	--	--	--	--	--	--	--	--	--	--	-	-	-
Unigene0014242	265	3	16	0.256	1.9917	2.9598	Up	0.000122	0.000871	--	--	--	--	--	--	--	--	--	--	--	--	--	--	--	--	--	--	-	-	-
Unigene0014255	259	3	16	0.2619	2.0378	2.9599	Up	0.000122	0.000871	--	--	--	--	--	--	--	--	--	--	--	--	--	--	--	--	--	--	-	-	-
Unigene0014934	298	3	16	0.2276	1.7711	2.9601	Up	0.000122	0.000871	--	--	--	--	--	--	--	--	--	--	--	--	--	--	--	--	--	--	-	-	-
Unigene0015386	1632	3	16	0.0416	0.3234	2.9587	Up	0.000122	0.000871	gi|350426714|ref|XP_003494521.1|	380	1e-103	PREDICTED: proteasome activator complex subunit 3-like [Bombus impatiens]	sp|Q5F3J5|PSME3_CHICK	265	6e-70	Proteasome activator complex subunit 3 OS=Gallus gallus GN=PSME3 PE=1 SV=1	--	--	--	--	--	K06698	6e-104	379	nvi:100118024	proteasome activator subunit 3 (PA28 gamma)	-	-	-
Unigene0016218	320	3	16	0.212	1.6494	2.9598	Up	0.000122	0.000871	--	--	--	--	--	--	--	--	--	--	--	--	--	--	--	--	--	--	-	-	-
Unigene0019085	303	3	16	0.2239	1.7419	2.9597	Up	0.000122	0.00087	--	--	--	--	--	--	--	--	--	--	--	--	--	--	--	--	--	--	-	-	-
Unigene0011287	550	13	30	0.5345	1.7993	1.7512	Up	0.000124	0.000882	--	--	--	--	--	--	--	--	--	--	--	--	--	--	--	--	--	--	-	-	-
Unigene0013520	323	13	30	0.9101	3.0639	1.7513	Up	0.000124	0.000882	--	--	--	--	--	--	--	--	--	--	--	--	--	--	--	--	--	--	-	-	-
Unigene0015449	307	13	30	0.9575	3.2235	1.7513	Up	0.000124	0.000882	--	--	--	--	--	--	--	--	--	--	--	--	--	--	--	--	--	--	-	-	-
Unigene0000771	329	22	1	1.512	0.1003	-3.9141	Down	0.000126	0.0009	gi|357622909|gb|EHJ74267.1|	85.9	5e-16	monocarboxylate transporter [Danaus plexippus]	--	--	--	--	--	--	--	--	--	--	--	--	--	--	-	-	-
Unigene0010047	367	22	1	1.3555	0.0899	-3.9144	Down	0.000126	0.0009	gi|357616042|gb|EHJ69979.1|	85.1	9e-16	putative gustatory receptor candidate 59 [Danaus plexippus]	--	--	--	--	--	--	--	--	--	--	--	--	--	--	-	-	-
Unigene0010401	540	22	1	0.9212	0.0611	-3.9143	Down	0.000126	0.000899	gi|328865125|gb|EGG13511.1|	67.8	3e-18	RNA-binding region RNP-1 domain-containing protein [Dictyostelium fasciculatum]	sp|Q551H4|FRAY2_DICDI	80.5	6e-15	Serine/threonine-protein kinase fray2 OS=Dictyostelium discoideum GN=fray2 PE=3 SV=1	--	--	--	--	--	--	--	--	--	--	-	-	-
Unigene0014172	876	28	47	0.7228	1.7699	1.292	Up	0.000127	0.000901	--	--	--	--	--	--	--	--	--	--	--	--	--	--	--	--	--	--	-	-	-
Unigene0010231	948	61	15	1.455	0.522	-1.4789	Down	0.000128	0.000911	gi|198427551|ref|XP_002128672.1|	82.8	2e-14	PREDICTED: similar to Arginine/serine-rich coiled-coil protein 2 [Ciona intestinalis]	sp|P26686|SRR55_DROME	73.6	2e-12	Serine-arginine protein 55 OS=Drosophila melanogaster GN=B52 PE=1 SV=4	--	--	--	--	--	K13165	1e-13	79	nvi:100121615	splicing factor, arginine/serine-rich 12	GO:0000398//nuclear mRNA splicing, via spliceosome	GO:0005488//binding	GO:0044428//nuclear part
Unigene0021707	906	29	48	0.7238	1.7477	1.2718	Up	0.00013	0.000925	--	--	--	--	--	--	--	--	--	--	--	--	--	--	--	--	--	--	-	-	-
Unigene0025721	573	29	48	1.1444	2.7633	1.2718	Up	0.00013	0.000925	--	--	--	--	--	--	--	--	--	--	--	--	--	--	--	--	--	--	-	-	-
Unigene0026548	409	19	37	1.0504	2.9842	1.5064	Up	0.000131	0.000932	--	--	--	--	--	--	--	--	--	--	--	--	--	--	--	--	--	--	-	-	-
Unigene0034275	524	19	37	0.8199	2.3293	1.5064	Up	0.000131	0.000932	--	--	--	--	--	--	--	--	--	--	--	--	--	--	--	--	--	--	-	-	-
Unigene0000538	351	29	3	1.8682	0.2819	-2.7284	Down	0.000134	0.000948	gi|170595123|ref|XP_001902255.1|	104	1e-21	U88 [Brugia malayi]	sp|Q55DD4|PAKD_DICDI	101	2e-21	Serine/threonine-protein kinase pakD OS=Dictyostelium discoideum GN=pakD PE=3 SV=1	YMR043w	58.2	4e-09	COG5068	Regulator of arginine metabolism and related MADS box-containing transcription factors	--	--	--	--	--	-	-	-
Unigene0006221	255	38	6	3.3696	0.7762	-2.1181	Down	0.000134	0.000949	gi|195111134|ref|XP_002000134.1|	54.3	2e-06	GI22693 [Drosophila mojavensis] >gi|193916728|gb|EDW15595.1| GI22693 [Drosophila mojavensis]	--	--	--	--	--	--	--	--	--	K00658	5e-07	54.3	dmo:Dmoj_GI22693	2-oxoglutarate dehydrogenase E2 component (dihydrolipoamide succinyltransferase) [EC:2.3.1.61]	-	-	-
Unigene0007354	645	38	6	1.3322	0.3069	-2.118	Down	0.000134	0.000949	gi|91090374|ref|XP_968847.1|	287	3e-76	PREDICTED: similar to GA17984-PA [Tribolium castaneum]	sp|P42338|PK3CB_HUMAN	238	2e-62	Phosphatidylinositol-4,5-bisphosphate 3-kinase catalytic subunit beta isoform OS=Homo sapiens GN=PIK3CB PE=1 SV=1	SPAC458.05	106	4e-23	COG5032	Phosphatidylinositol kinase and protein kinases of the PI-3 kinase family	K00922	4e-79	295	phu:Phum_PHUM169940	phosphatidylinositol-4,5-bisphosphate 3-kinase [EC:2.7.1.153]	GO:0022611//dormancy process;GO:0048812//neuron projection morphogenesis;GO:0045570//regulation of imaginal disc growth;GO:0006412//translation;GO:0048017//inositol lipid-mediated signaling;GO:0008283//cell proliferation;GO:0048168//regulation of neuronal synaptic plasticity;GO:0010975//regulation of neuron projection development;GO:0006796//phosphate-containing compound metabolic process;GO:0002…	GO:0035004//phosphatidylinositol 3-kinase activity;GO:0016307//phosphatidylinositol phosphate kinase activity	GO:0005942//phosphatidylinositol 3-kinase complex
Unigene0007777	376	38	6	2.2852	0.5264	-2.1181	Down	0.000134	0.000949	gi|114052274|ref|NP_001040467.1|	120	2e-26	copper transporter [Bombyx mori] >gi|95103022|gb|ABF51452.1| copper transporter [Bombyx mori]	sp|Q5RAS6|COPT1_PONAB	52	1e-06	High affinity copper uptake protein 1 OS=Pongo abelii GN=SLC31A1 PE=2 SV=1	--	--	--	--	--	K14686	4e-11	67.8	dan:Dana_GF18342	solute carrier family 31 (copper transporter), member 1	-	-	-
Unigene0013369	464	7	22	0.3411	1.5641	2.1971	Up	0.000134	0.000951	--	--	--	--	--	--	--	--	--	--	--	--	--	--	--	--	--	--	-	-	-
Unigene0015791	239	7	22	0.6623	3.0365	2.1969	Up	0.000134	0.000951	--	--	--	--	--	--	--	--	--	--	--	--	--	--	--	--	--	--	-	-	-
Unigene0019114	423	7	22	0.3742	1.7157	2.1969	Up	0.000134	0.000951	--	--	--	--	--	--	--	--	--	--	--	--	--	--	--	--	--	--	-	-	-
Unigene0004375	391	46	9	2.6602	0.7593	-1.8088	Down	0.000138	0.000974	gi|332265122|ref|XP_003281577.1|	60.5	2e-08	PREDICTED: transcription initiation factor TFIID subunit 4-like [Nomascus leucogenys]	sp|Q6SPF0|SAMD1_HUMAN	60.1	4e-09	Atherin OS=Homo sapiens GN=SAMD1 PE=1 SV=1	RSc2303	47.8	5e-06	COG4796	Type II secretory pathway, component HofQ	K03129	1e-08	59.7	hsa:6874	transcription initiation factor TFIID subunit 4	-	-	-
Unigene0004428	657	46	9	1.5832	0.4519	-1.8088	Down	0.000138	0.000974	--	--	--	--	--	--	--	--	--	--	--	--	--	--	--	--	--	--	-	-	-
Unigene0014297	469	10	26	0.4821	1.8287	1.9234	Up	0.000139	0.00098	gi|189238826|ref|XP_001808539.1|	63.2	4e-09	PREDICTED: similar to Growth arrest-specific protein 1 precursor (GAS-1) [Tribolium castaneum]	--	--	--	--	--	--	--	--	--	--	--	--	--	--	-	-	-
Unigene0014939	453	10	26	0.4992	1.8933	1.9232	Up	0.000139	0.000979	gi|195434661|ref|XP_002065321.1|	118	7e-26	GK14729 [Drosophila willistoni] >gi|194161406|gb|EDW76307.1| GK14729 [Drosophila willistoni]	sp|Q9HBH5|RDH14_HUMAN	105	1e-22	Retinol dehydrogenase 14 OS=Homo sapiens GN=RDH14 PE=1 SV=1	ML0315	77.4	9e-15	COG1028	Dehydrogenases with different specificities (related to short-chain alcohol dehydrogenases)	--	--	--	--	--	-	-	-
Unigene0030274	464	10	26	0.4873	1.8484	1.9234	Up	0.000139	0.000979	--	--	--	--	--	--	--	--	--	--	--	--	--	--	--	--	--	--	-	-	-
Unigene0033967	626	14	31	0.5057	1.6336	1.6917	Up	0.00014	0.000987	gi|357631307|gb|EHJ78885.1|	259	8e-68	hypothetical protein KGM_12126 [Danaus plexippus]	--	--	--	--	--	--	--	--	--	--	--	--	--	--	-	-	-
Unigene0028872	837	81	24	2.1882	0.9459	-1.21	Down	0.000141	0.000993	gi|189239432|ref|XP_001815003.1|	500	1e-140	PREDICTED: similar to protein kinase c, mu [Tribolium castaneum]	sp|Q9WTQ1|KPCD1_RAT	457	5e-128	Serine/threonine-protein kinase D1 OS=Rattus norvegicus GN=Prkd1 PE=1 SV=2	SPAC14C4.03	145	6e-35	COG0515	Serine/threonine protein kinase	K06070	1e-140	500	tca:663691	protein kinase D [EC:2.7.11.13]	-	-	-
Unigene0001605	582	35	5	1.3598	0.2834	-2.2625	Down	0.000141	0.000995	gi|307182360|gb|EFN69627.1|	98.2	2e-19	Probable palmitoyltransferase ZDHHC11 [Camponotus floridanus]	sp|Q8R0N9|ZDHC1_MOUSE	84.7	4e-16	Probable palmitoyltransferase ZDHHC1 OS=Mus musculus GN=Zdhhc1 PE=2 SV=2	SPBC3H7.09	50.4	2e-06	COG5273	Uncharacterized protein containing DHHC-type Zn finger	--	--	--	--	--	-	-	-
Unigene0006788	347	35	5	2.2807	0.4753	-2.2626	Down	0.000141	0.000995	gi|307206104|gb|EFN84184.1|	62	8e-09	Mediator of RNA polymerase II transcription subunit 25 [Harpegnathos saltator]	sp|Q86YD1|PTOV1_HUMAN	54.7	2e-07	Prostate tumor-overexpressed gene 1 protein OS=Homo sapiens GN=PTOV1 PE=1 SV=1	--	--	--	--	--	K15168	6e-10	63.9	tca:664067	mediator of RNA polymerase II transcription subunit 25	-	-	-
Unigene0007623	480	35	5	1.6488	0.3436	-2.2626	Down	0.000141	0.000995	gi|307176212|gb|EFN65855.1|	93.2	4e-18	60S ribosomal protein L7 [Camponotus floridanus]	sp|Q8BL74|TF3C2_MOUSE	86.3	8e-17	General transcription factor 3C polypeptide 2 OS=Mus musculus GN=Gtf3c2 PE=1 SV=2	--	--	--	--	--	--	--	--	--	--	-	-	-
Unigene0009846	456	35	5	1.7356	0.3617	-2.2626	Down	0.000141	0.000995	--	--	--	--	--	--	--	--	--	--	--	--	--	--	--	--	--	--	-	-	-
Unigene0010119	507	35	5	1.561	0.3253	-2.2626	Down	0.000141	0.000995	--	--	--	--	--	--	--	--	--	--	--	--	--	--	--	--	--	--	-	-	-
Unigene0019149	454	51	11	2.5401	0.7993	-1.6681	Down	0.000142	0.000998	gi|357617940|gb|EHJ71079.1|	160	9e-45	hypothetical protein KGM_14284 [Danaus plexippus]	--	--	--	--	--	--	--	--	--	--	--	--	--	--	-	-	-
Unigene0027262	2331	51	11	0.4947	0.1557	-1.6678	Down	0.000142	0.000997	gi|189240498|ref|XP_001810958.1|	243	3e-62	PREDICTED: similar to CG30089 CG30089-PA [Tribolium castaneum]	--	--	--	--	--	--	--	--	--	--	--	--	--	--	-	-	-
Unigene0015825	688	5	19	0.1643	0.911	2.4711	Up	0.000142	0.000997	--	--	--	--	--	--	--	--	--	--	--	--	--	--	--	--	--	--	-	-	-
Unigene0016210	453	5	19	0.2496	1.3836	2.4707	Up	0.000142	0.000997	--	--	--	--	--	--	--	--	--	--	--	--	--	--	--	--	--	--	-	-	-
