# Supplementary material for: Next-Generation Sequencing-Based Transcriptome Analysis of Helicoverpa armigera Larvae Immune-Primed with Photorhabdus luminescens TT01
Source: PLoS One. 2013 Nov 26;8(11):e80146. doi: 10.1371/journal.pone.0080146 (PMC3841171; doi:10.1371/journal.pone.0080146)
Supplement: Table S8 — Summary and functional annotation of identified DEGs (|log2Ratio|≥0.585 and FDR≤0.001). (XLSX) [file pone.0080146.s011.xlsx]

## Sheet: PBS-vs-TT01.diff
geneID	geneLength	PBS_rawreads(44224761)	TT01_rawreads(30314541)	PBS_RPKM	TT01_RPKM	log2(TT01_RPKM/PBS_RPKM)	up/down	pvalue	FDR	Nr-ID	Nr-Score	Nr-Evalue	Nr-annotation	Swissprot-ID	Swissprot-Score	Swissprot-Evalue	Swissprot-annotation	COG-Protein-or-Domain	COG-Score	COG-Evalue	COG-ID	COG-Function-Description	KO_id	KEGG-Evalue	KEGG-Score	KEGG-Gene	ko_definition	GO-BiologicalProcess	GO-MolecularFunction	Go-CellularComponent
Unigene0016280	1683	8	4707	0.1075	92.2591	9.7452	Up	0	0	gi|358031578|ref|NP_001239600.1|	418	1e-115	luciferin 4-monooxygenase [Bombyx mori] >gi|355525889|gb|AET05796.1| luciferin 4-monooxygenase [Bombyx mori]	sp|Q01158|LUCI_LUCLA	295	7e-79	Luciferin 4-monooxygenase OS=Luciola lateralis PE=2 SV=1	AF0089	190	7e-48	COG0318	Acyl-CoA synthetases (AMP-forming)/AMP-acid ligases II	--	--	--	--	--	-	-	-
Unigene0017385	771	625	5289	18.3299	226.292	3.6259	Up	0	0	--	--	--	--	--	--	--	--	--	--	--	--	--	--	--	--	--	--	-	-	-
Unigene0017771	1136	411	2437	8.1808	70.7663	3.1127	Up	0	0	gi|13561992|gb|AAK30599.1|AF350270_1	195	3e-48	fibroin 2 [Dolomedes tenebrosus]	sp|P19837|SPD1_NEPCL	180	2e-44	Spidroin-1 (Fragment) OS=Nephila clavipes PE=1 SV=3	XF0818	80.9	4e-15	COG2730	Endoglucanase	--	--	--	--	--	-	-	-
Unigene0020057	681	178	1308	5.9103	63.3592	3.4223	Up	0	0	--	--	--	--	--	--	--	--	--	--	--	--	--	--	--	--	--	--	-	-	-
Unigene0020484	578	11273	3933	441.008	224.463	-0.9743	Down	0	0	--	--	--	--	--	--	--	--	--	--	--	--	--	--	--	--	--	--	-	-	-
Unigene0022341	424	56285	71014	3001.66	5524.93	0.8802	Up	0	0	gi|20139580|sp|Q962S7.3|RL37_SPOFR	195	5e-49	RecName: Full=60S ribosomal protein L37 >gi|15213792|gb|AAK92171.1|AF400199_1 ribosomal protein L37 [Spodoptera frugiperda] >gi|268306356|gb|ACY95299.1| ribosomal protein L37 [Manduca sexta] >gi|342356399|gb|AEL28858.1| ribosomal protein L37 [Heliconius melpomene cythera]	sp|Q962S7|RL37_SPOFR	195	7e-50	60S ribosomal protein L37 OS=Spodoptera frugiperda GN=RpL37 PE=3 SV=3	SPCC1223.05c	137	5e-33	COG2126	Ribosomal protein L37E	K02922	3e-43	174	tca:658148	large subunit ribosomal protein L37e	-	-	-
Unigene0023037	1433	28711	30145	453.04	693.934	0.6152	Up	0	0	gi|195029847|ref|XP_001987783.1|	131	1e-28	GH19762 [Drosophila grimshawi] >gi|193903783|gb|EDW02650.1| GH19762 [Drosophila grimshawi]	sp|P0C0T0|LITAF_RAT	68.9	9e-11	Lipopolysaccharide-induced tumor necrosis factor-alpha factor homolog OS=Rattus norvegicus GN=Litaf PE=2 SV=1	--	--	--	--	--	--	--	--	--	--	-	-	-
Unigene0023099	1574	18323	19161	263.224	401.571	0.6094	Up	0	0	gi|255710339|gb|ACU30989.1|	130	2e-28	secreted protein member of chemokine-like factor super family [Ochlerotatus triseriatus]	--	--	--	--	--	--	--	--	--	--	--	--	--	--	-	-	-
Unigene0023150	1391	13171	14936	214.105	354.206	0.7263	Up	0	0	gi|9622208|gb|AAF89672.1|AF169311_1	223	1e-56	diapause-associated protein [Ostrinia furnacalis]	sp|P31420|OMBP_MANSE	191	1e-47	Ommochrome-binding protein OS=Manduca sexta PE=1 SV=1	--	--	--	--	--	--	--	--	--	--	-	-	-
Unigene0023333	2749	283666	528887	2333.28	6346.54	1.4436	Up	0	0	gi|312233068|ref|YP_004021052.1|	909	0	cytochrome c oxidase subunit I [Helicoverpa armigera] >gi|270486463|gb|ACZ83038.1| cytochrome c oxidase subunit I [Helicoverpa armigera]	sp|P67793|COX1_CHOOC	867	0	Cytochrome c oxidase subunit 1 OS=Choristoneura occidentalis GN=COI PE=3 SV=2	Q0045	572	9e-163	COG0843	Heme/copper-type cytochrome/quinol oxidases, subunit 1	K02256	0	797	dse:COX1	cytochrome c oxidase subunit I [EC:1.9.3.1]	-	-	-
Unigene0023489	1953	9902	12370	114.645	208.938	0.8659	Up	0	0	gi|306518648|ref|NP_001182386.1|	582	1e-164	UDP-glucosyltransferase precursor [Bombyx mori] >gi|296784913|dbj|BAJ08153.1| UDP-glucosyltransferase [Bombyx mori]	sp|Q64550|UD11_RAT	172	6e-42	UDP-glucuronosyltransferase 1-1 OS=Rattus norvegicus GN=Ugt1a1 PE=1 SV=1	BS_yojK	68.2	5e-11	COG1819	Glycosyl transferases, related to UDP-glucuronosyltransferase	--	--	--	--	--	-	-	-
Unigene0023777	689	3578	5964	117.424	285.54	1.282	Up	0	0	gi|260907894|gb|ACX53748.1|	270	3e-71	odorant binding protein [Heliothis virescens]	--	--	--	--	--	--	--	--	--	--	--	--	--	--	-	-	-
Unigene0025490	3729	108753	49394	659.452	436.949	-0.5938	Down	0	0	gi|91089117|ref|XP_972346.1|	566	1e-159	PREDICTED: similar to pickpocket [Tribolium castaneum]	sp|Q5ZK36|ING3_CHICK	332	2e-89	Inhibitor of growth protein 3 OS=Gallus gallus GN=ING3 PE=2 SV=1	YNL097c	105	4e-22	COG5034	Chromatin remodeling protein, contains PhD zinc finger	--	--	--	--	--	-	-	-
Unigene0026686	1555	17658	23447	256.771	497.4	0.9539	Up	0	0	gi|91088493|ref|XP_975965.1|	169	5e-40	PREDICTED: similar to CG3625 CG3625-PB isoform 2 [Tribolium castaneum]	sp|Q96IZ2|ADTRP_HUMAN	109	6e-23	Androgen-dependent TPF1-regulating protein OS=Homo sapiens GN=ADTRP PE=2 SV=1	--	--	--	--	--	--	--	--	--	--	-	-	-
Unigene0026859	1221	1616	3603	29.9268	97.3414	1.7016	Up	0	0	gi|313247962|gb|ADR51144.1|	358	4e-97	peptidoglycan recognition-like protein C [Helicoverpa armigera]	sp|Q8INK6|PGPLB_DROME	189	3e-47	Peptidoglycan-recognition protein LB OS=Drosophila melanogaster GN=PGRP-LB PE=1 SV=1	--	--	--	--	--	K01446	3e-48	194	dmo:Dmoj_GI22456	N-acetylmuramoyl-L-alanine amidase [EC:3.5.1.28]	-	-	-
Unigene0027944	763	312	1588	9.2462	68.6554	2.8924	Up	0	0	gi|357608264|gb|EHJ65898.1|	257	3e-67	arylphorin subunit alpha [Danaus plexippus]	sp|P14297|ARYB_MANSE	118	4e-26	Arylphorin subunit beta OS=Manduca sexta PE=2 SV=2	--	--	--	--	--	--	--	--	--	--	-	-	-
Unigene0028499	3464	59249	90255	386.757	859.493	1.1521	Up	0	0	gi|312233078|ref|YP_004021062.1|	692	0	cytochrome b [Helicoverpa armigera] >gi|270486473|gb|ACZ83048.1| cytochrome b [Helicoverpa armigera]	sp|Q8WBV2|CYB_OSTNU	620	2e-176	Cytochrome b OS=Ostrinia nubilalis GN=MT-CYB PE=3 SV=1	Q0105	359	2e-98	COG1290	Cytochrome b subunit of the bc complex	K00412	2e-157	558	dya:CYTB	ubiquinol-cytochrome c reductase cytochrome b subunit [EC:1.10.2.2]	-	-	-
Unigene0029082	1300	14786	25467	257.183	646.225	1.3292	Up	0	0	gi|312233075|ref|YP_004021059.1|	690	0	NADH dehydrogenase subunit 4 [Helicoverpa armigera] >gi|270486470|gb|ACZ83045.1| NADH dehydrogenase subunit 4 [Helicoverpa armigera]	sp|P07707|NU4M_DROYA	487	9e-137	NADH-ubiquinone oxidoreductase chain 4 OS=Drosophila yakuba GN=mt:ND4 PE=3 SV=1	RP793	184	2e-46	COG1008	NADH:ubiquinone oxidoreductase subunit 4 (chain M)	K03881	1e-136	488	dsi:ND4	NADH dehydrogenase I subunit 4 [EC:1.6.5.3]	-	-	-
Unigene0029199	3401	9192	10805	61.1136	104.801	0.7781	Up	0	0	gi|112982980|ref|NP_001037090.1|	566	1e-159	serine protease inhibitor 4 precursor [Bombyx mori] >gi|45594228|gb|AAS68505.1| serpin-4A [Bombyx mori]	sp|P05120|PAI2_HUMAN	170	6e-41	Plasminogen activator inhibitor 2 OS=Homo sapiens GN=SERPINB2 PE=1 SV=2	MA3388	144	1e-33	COG4826	Serine protease inhibitor	--	--	--	--	--	-	-	-
Unigene0030834	2772	1622	7157	13.231	85.17	2.6864	Up	0	0	gi|357608264|gb|EHJ65898.1|	514	1e-144	arylphorin subunit alpha [Danaus plexippus]	sp|P14296|ARYA_MANSE	193	5e-48	Arylphorin subunit alpha OS=Manduca sexta PE=2 SV=1	--	--	--	--	--	--	--	--	--	--	-	-	-
Unigene0030855	2704	11694	13402	97.7892	163.498	0.7415	Up	0	0	gi|218505765|ref|NP_001136228.1|	200	3e-49	death-related protein [Bombyx mori] >gi|212989183|gb|ACJ38715.1| death-related protein [Bombyx mori]	sp|Q5EAE6|DAP1_BOVIN	85.9	1e-15	Death-associated protein 1 OS=Bos taurus GN=DAP PE=3 SV=3	--	--	--	--	--	--	--	--	--	--	-	-	-
Unigene0031260	694	9364	11491	305.096	546.194	0.8402	Up	0	0	gi|260907920|gb|ACX53761.1|	307	3e-82	odorant binding protein [Heliothis virescens]	--	--	--	--	--	--	--	--	--	--	--	--	--	--	-	-	-
Unigene0032464	2240	246364	93848	2486.93	1382.06	-0.8475	Down	0	0	--	--	--	--	--	--	--	--	--	--	--	--	--	--	--	--	--	--	-	-	-
Unigene0032500	4263	182250	266180	966.689	2059.72	1.0913	Up	0	0	gi|312233074|ref|YP_004021058.1|	948	0	NADH dehydrogenase subunit 5 [Helicoverpa armigera] >gi|270486469|gb|ACZ83044.1| NADH dehydrogenase subunit 5 [Helicoverpa armigera]	sp|P07706|NU5M_DROYA	629	6e-179	NADH-ubiquinone oxidoreductase chain 5 OS=Drosophila yakuba GN=mt:ND5 PE=3 SV=1	mlr7496	221	1e-56	COG1845	Heme/copper-type cytochrome/quinol oxidase, subunit 3	K03883	1e-178	629	dsi:ND5	NADH dehydrogenase I subunit 5 [EC:1.6.5.3]	GO:0051234//establishment of localization;GO:0022904//respiratory electron transport chain	GO:0050136//NADH dehydrogenase (quinone) activity	GO:0019866//organelle inner membrane;GO:0043231//intracellular membrane-bounded organelle;GO:0031224//intrinsic to membrane
Unigene0034226	315	117657	50847	8445.82	5324.81	-0.6655	Down	0	0	gi|62471795|ref|NP_001014551.1|	53.5	3e-06	ribosomal protein L41 [Drosophila melanogaster] >gi|109627676|ref|NP_001035914.1| ribosomal protein L41 [Bombyx mori] >gi|209571497|ref|NP_001129379.1| ribosomal protein L41 [Nasonia vitripennis] >gi|209571499|ref|NP_001129380.1| ribosomal protein L41 [Acyrthosiphon pisum] >gi|209571501|ref|NP_001129381.1| ribosomal protein L41 [Apis mellifera] >gi|209571503|ref|NP_001129382.1| ribosomal protein …	sp|Q7KF89|RL41_SPOFR	53.5	4e-07	60S ribosomal protein L41 OS=Spodoptera frugiperda GN=RpL41 PE=3 SV=1	--	--	--	--	--	K02928	9e-07	53.5	api:100191001	large subunit ribosomal protein L41e	-	-	-
Unigene0034532	1074	3672	6066	77.3095	186.315	1.269	Up	0	0	--	--	--	--	--	--	--	--	--	--	--	--	--	--	--	--	--	--	-	-	-
Unigene0034963	2296	16889	20497	166.328	294.488	0.8242	Up	0	0	gi|317419517|emb|CBN81554.1|	590	1e-166	'Ornithine aminotransferase, mitochondrial ' [Dicentrarchus labrax]	sp|Q9VW26|OAT_DROME	570	2e-161	Ornithine aminotransferase, mitochondrial OS=Drosophila melanogaster GN=Oat PE=2 SV=1	SPBC21C3.08c	420	5e-117	COG4992	Ornithine/acetylornithine aminotransferase	K00819	1e-164	582	aag:AaeL_AAEL005289	ornithine--oxo-acid transaminase [EC:2.6.1.13]	-	-	-
Unigene0035096	578	15838	5456	619.594	311.384	-0.9926	Down	0	0	gi|255710291|gb|ACU30965.1|	142	7e-33	Q rich salivary secreted protein [Ochlerotatus triseriatus]	sp|P86797|CTEN3_CUPSA	113	1e-24	Ctenidin-3 OS=Cupiennius salei PE=1 SV=1	XF0818	100	2e-21	COG2730	Endoglucanase	--	--	--	--	--	-	-	-
Unigene0035104	998	13149	30594	297.918	1011.24	1.7631	Up	0	0	gi|133916482|emb|CAM36311.1|	63.2	2e-08	hypothetical protein [Thermobia domestica]	--	--	--	--	--	--	--	--	--	--	--	--	--	--	-	-	-
Unigene0035126	709	5192	19035	165.586	885.637	2.4191	Up	0	0	gi|4115420|dbj|BAA36351.1|	223	5e-57	24 kDa female-specific fat body protein [Antheraea yamamai]	sp|O18598|GST1_BLAGE	150	1e-35	Glutathione S-transferase OS=Blattella germanica PE=1 SV=3	--	--	--	--	--	K00799	8e-36	151	tca:662754	glutathione S-transferase [EC:2.5.1.18]	-	-	-
Unigene0029236	2659	1302	2900	11.072	35.9773	1.7002	Up	4.18e-301	1.66e-298	gi|91082535|ref|XP_973659.1|	301	9e-80	PREDICTED: similar to organic cation transporter [Tribolium castaneum]	sp|Q6A4L0|S22AD_MOUSE	206	6e-52	Solute carrier family 22 member 13 OS=Mus musculus GN=Slc22a13 PE=2 SV=3	BS_araE	100	1e-20	COG0477	Permeases of the major facilitator superfamily	--	--	--	--	--	-	-	-
Unigene0035102	675	4808	6498	161.063	317.559	0.9794	Up	4.58e-283	1.68e-280	gi|291480639|gb|ADE06397.1|	206	5e-52	peritrophin type-A domain protein 2 [Mamestra configurata]	--	--	--	--	--	--	--	--	--	--	--	--	--	--	-	-	-
Unigene0022835	284	13096	5102	1042.69	592.613	-0.8151	Down	5.27e-276	1.91e-273	gi|168472699|gb|ACA24125.1|	56.6	3e-07	ribosomal protein S27 [Bombyx mandarina]	sp|P47904|RS27_XENLA	55.1	1e-07	40S ribosomal protein S27 OS=Xenopus laevis GN=rps27 PE=3 SV=2	--	--	--	--	--	K02978	2e-07	55.5	phu:Phum_PHUM450180	small subunit ribosomal protein S27e	-	-	-
Unigene0031730	758	5106	6602	152.316	287.313	0.9156	Up	8.63e-257	2.87e-254	gi|357603994|gb|EHJ64000.1|	300	5e-80	Bombyrin [Danaus plexippus]	sp|Q00630|ICYB_MANSE	71.6	5e-12	Insecticyanin-B OS=Manduca sexta GN=INSB PE=2 SV=1	--	--	--	--	--	--	--	--	--	--	-	-	-
Unigene0027671	529	4190	5724	179.099	356.938	0.9949	Up	3.18e-256	1.05e-253	gi|238915952|gb|ACR78445.1|	160	2e-38	heliomicin precursor [Heliothis virescens]	sp|P85213|DEF1_GALME	132	1e-30	Defensin OS=Galleria mellonella PE=1 SV=2	--	--	--	--	--	--	--	--	--	--	-	-	-
Unigene0027910	740	5180	1371	158.282	61.116	-1.3729	Down	7.77e-253	2.54e-250	gi|237838763|ref|XP_002368679.1|	103	8e-21	voltage gated chloride channel domain-containing protein [Toxoplasma gondii ME49] >gi|211966343|gb|EEB01539.1| voltage gated chloride channel domain-containing protein [Toxoplasma gondii ME49]	sp|Q9FPQ6|GP1_CHLRE	88.6	4e-17	Vegetative cell wall protein gp1 OS=Chlamydomonas reinhardtii GN=GP1 PE=2 SV=1	slr0599	63.5	3e-10	COG0515	Serine/threonine protein kinase	--	--	--	--	--	-	-	-
Unigene0033305	399	23	730	1.3034	60.353	5.5331	Up	1.23e-247	3.86e-245	gi|70934312|ref|XP_738401.1|	58.9	7e-08	Pc-fam-2 protein [Plasmodium chabaudi chabaudi]	sp|Q02817|MUC2_HUMAN	55.1	1e-07	Mucin-2 OS=Homo sapiens GN=MUC2 PE=1 SV=2	RSp0295	52.8	2e-07	COG2931	RTX toxins and related Ca2+-binding proteins	K10955	2e-07	55.5	hsa:4583	intestinal mucin-2	-	-	-
Unigene0035662	885	12206	12795	311.863	476.921	0.6128	Up	4.11e-246	1.28e-243	gi|40022264|gb|AAR37334.1|	172	1e-41	diazepam-binding inhibitor [Helicoverpa armigera]	sp|P31824|ACBP_MANSE	144	8e-34	Acyl-CoA-binding protein homolog OS=Manduca sexta PE=3 SV=1	SPBC1539.06	90.9	3e-18	COG4281	Acyl-CoA-binding protein	K08762	3e-22	107	dpo:Dpse_GA21120	diazepam-binding inhibitor (GABA receptor modulator, acyl-CoA-binding protein)	GO:0055082//cellular chemical homeostasis;GO:0051234//establishment of localization	GO:0005504//fatty acid binding	-
Unigene0017104	8393	10498	11294	28.2829	44.3894	0.6503	Up	1.1e-241	3.39e-239	gi|91076170|ref|XP_971503.1|	812	0	PREDICTED: similar to synaptic vesicle protein [Tribolium castaneum]	sp|Q5F3L4|F116A_CHICK	565	2e-159	Protein FAM116A OS=Gallus gallus GN=FAM116A PE=2 SV=1	SMa1447	156	5e-37	COG0477	Permeases of the major facilitator superfamily	K06258	0	812	tca:660155	MFS transporter, VNT family, synaptic vesicle glycoprotein 2	-	-	-
Unigene0026707	1441	18923	8505	296.934	194.697	-0.6089	Down	2.68e-240	8.17e-238	gi|114051842|ref|NP_001040431.1|	318	4e-85	cyclic AMP-regulated protein [Bombyx mori] >gi|95102866|gb|ABF51374.1| cyclic AMP-regulated protein [Bombyx mori]	sp|Q2HJ57|COTL1_BOVIN	132	6e-30	Coactosin-like protein OS=Bos taurus GN=COTL1 PE=2 SV=3	--	--	--	--	--	--	--	--	--	--	-	-	-
Unigene0023749	915	3734	5063	92.2758	182.531	0.9841	Up	8.43e-223	2.4e-220	gi|313247972|gb|ADR51149.1|	128	3e-28	moricin [Helicoverpa armigera]	sp|P83416|VIRE_HELVI	84	1e-15	Virescein OS=Heliothis virescens PE=1 SV=1	--	--	--	--	--	--	--	--	--	--	-	-	-
Unigene0023470	1910	13408	5666	158.732	97.8571	-0.6978	Down	1.17e-216	3.25e-214	gi|307191156|gb|EFN74854.1|	355	5e-96	C3 and PZP-like alpha-2-macroglobulin domain-containing protein 8 [Camponotus floridanus]	sp|Q8IZJ3|CPMD8_HUMAN	95.1	2e-18	C3 and PZP-like alpha-2-macroglobulin domain-containing protein 8 OS=Homo sapiens GN=CPAMD8 PE=1 SV=2	--	--	--	--	--	--	--	--	--	--	-	-	-
Unigene0010808	538	13608	5776	571.935	354.155	-0.6915	Down	2.14e-216	5.88e-214	gi|6981154|ref|NP_037108.1|	102	9e-21	galectin-5 [Rattus norvegicus] >gi|1346430|sp|P47967.2|LEG5_RAT RecName: Full=Galectin-5; Short=Gal-5; AltName: Full=RL-18 >gi|727176|gb|AAC42050.1| galectin-5 [Rattus sp.]	sp|P47967|LEG5_RAT	102	1e-21	Galectin-5 OS=Rattus norvegicus GN=Lgals5 PE=1 SV=2	--	--	--	--	--	K10093	5e-21	101	mmu:16859	galectin-9	-	GO:0005488//binding	-
Unigene0023376	2769	17637	8014	144.024	95.4719	-0.5932	Down	5.37e-214	1.45e-211	gi|304421470|gb|ADM32534.1|	263	4e-68	TNFSF13 [Bombyx mori]	sp|O94317|YH5D_SCHPO	61.2	4e-08	Uncharacterized serine-rich protein C215.13 OS=Schizosaccharomyces pombe (strain 972 / ATCC 24843) GN=SPBC215.13 PE=1 SV=1	--	--	--	--	--	--	--	--	--	--	-	-	-
Unigene0023108	1621	1013	2163	14.1306	44.0172	1.6392	Up	1.46e-213	3.91e-211	gi|189234333|ref|XP_973450.2|	483	1e-134	PREDICTED: similar to synaptic vesicle protein [Tribolium castaneum]	sp|Q02563|SV2A_RAT	193	4e-48	Synaptic vesicle glycoprotein 2A OS=Rattus norvegicus GN=Sv2a PE=1 SV=2	SMa1447	114	6e-25	COG0477	Permeases of the major facilitator superfamily	K06258	2e-119	431	tca:662982	MFS transporter, VNT family, synaptic vesicle glycoprotein 2	-	-	-
Unigene0035450	1069	706	1763	14.9335	54.4031	1.8651	Up	1.79e-209	4.75e-207	--	--	--	--	--	--	--	--	--	--	--	--	--	--	--	--	--	--	-	-	-
Unigene0020379	996	9331	9977	211.838	330.438	0.6414	Up	1.3e-208	3.44e-206	gi|61660431|gb|AAX51192.1|	414	1e-114	attacin [Helicoverpa armigera]	sp|P01513|ATTE_HYACE	234	7e-61	Attacin-E OS=Hyalophora cecropia PE=1 SV=2	--	--	--	--	--	--	--	--	--	--	GO:0006952//defense response	-	-
Unigene0034520	1186	3176	4422	60.5523	122.994	1.0223	Up	1.49e-207	3.89e-205	gi|357627740|gb|EHJ77331.1|	242	3e-62	hypothetical protein KGM_05054 [Danaus plexippus]	--	--	--	--	--	--	--	--	--	K15053	1e-06	56.2	bfo:BRAFLDRAFT_125501	charged multivesicular body protein 7	-	-	-
Unigene0019959	2125	2743	3984	29.1878	61.8457	1.0833	Up	7.27e-206	1.89e-203	gi|328784316|ref|XP_003250433.1|	243	2e-62	PREDICTED: G-protein coupled receptor Mth2-like [Apis mellifera]	sp|Q95NT6|MTH2_DROYA	152	7e-36	G-protein coupled receptor Mth2 OS=Drosophila yakuba GN=mth2 PE=3 SV=1	--	--	--	--	--	--	--	--	--	--	-	-	-
Unigene0030724	1341	2253	3416	37.9898	84.0307	1.1453	Up	1.73e-193	4.25e-191	gi|91081421|ref|XP_973187.1|	280	2e-73	PREDICTED: similar to AGAP003501-PA [Tribolium castaneum]	sp|Q8BM14|LIPK_MOUSE	208	6e-53	Lipase member K OS=Mus musculus GN=Lipk PE=2 SV=1	SPBC16A3.12c	134	3e-31	COG0596	Predicted hydrolases or acyltransferases (alpha/beta hydrolase superfamily)	--	--	--	--	--	-	-	-
Unigene0034708	2541	11263	4681	100.227	60.7691	-0.7219	Down	2.98e-193	7.28e-191	gi|355754133|gb|EHH58098.1|	92	1e-16	Cytokeratin-10, partial [Macaca fascicularis]	sp|Q6IG02|K22E_RAT	84	5e-15	Keratin, type II cytoskeletal 2 epidermal OS=Rattus norvegicus GN=Krt2 PE=2 SV=1	XF0818	71.2	8e-12	COG2730	Endoglucanase	--	--	--	--	--	-	-	-
Unigene0023816	487	7110	7910	330.123	535.792	0.6987	Up	8.82e-193	2.14e-190	gi|4090970|gb|AAD09282.1|	60.5	3e-08	immune-related Hdd23 [Hyphantria cunea]	--	--	--	--	--	--	--	--	--	--	--	--	--	--	-	-	-
Unigene0024229	952	446	1320	10.5933	45.7389	2.1103	Up	1.07e-185	2.53e-183	gi|290965798|gb|ADD70287.1|	58.2	6e-07	tudor domain containing 6 [Zonotrichia albicollis]	--	--	--	--	--	--	--	--	--	--	--	--	--	--	-	-	-
Unigene0027342	2182	8615	9138	89.2761	138.148	0.6299	Up	3.51e-185	8.2e-183	gi|112984100|ref|NP_001037430.1|	717	0	yellow-b precursor [Bombyx mori] >gi|86450725|gb|ABC96698.1| yellow-b [Bombyx mori]	sp|Q9BI23|YELL_DROER	159	1e-37	Protein yellow OS=Drosophila erecta GN=y PE=3 SV=1	DR1790	86.7	2e-16	COG3386	Gluconolactonase	--	--	--	--	--	-	-	-
Unigene0022098	438	4292	5323	221.575	400.896	0.8554	Up	6.6e-185	1.53e-182	gi|254540036|ref|NP_001156931.1|	100	2e-20	cytochrome c oxidase subunit VIIc [Tribolium castaneum]	sp|P80432|COX7C_RAT	61.2	2e-09	Cytochrome c oxidase subunit 7C, mitochondrial OS=Rattus norvegicus GN=Cox7c PE=1 SV=2	--	--	--	--	--	K02272	6e-21	100	tca:658950	cytochrome c oxidase subunit VIIc [EC:1.9.3.1]	GO:0044237//cellular metabolic process	GO:0015002//heme-copper terminal oxidase activity;GO:0003676//nucleic acid binding	GO:0043231//intracellular membrane-bounded organelle
Unigene0023601	2087	599	1520	6.4899	24.0254	1.8883	Up	5.55e-184	1.28e-181	gi|357606238|gb|EHJ64966.1|	400	1e-109	reticulon/nogo receptor [Danaus plexippus]	sp|Q01819|CONN_DROME	231	2e-59	Connectin OS=Drosophila melanogaster GN=Con PE=2 SV=2	SPy1798	90.5	1e-17	COG4886	Leucine-rich repeat (LRR) protein	--	--	--	--	--	-	-	-
Unigene0027353	701	14236	6410	459.203	301.64	-0.6063	Down	6.29e-180	1.4e-177	gi|148298770|ref|NP_001091821.1|	181	3e-44	ATPase inhibitor-like protein [Bombyx mori] >gi|116272501|gb|ABJ97186.1| ATPase inhibitor-like protein [Bombyx mori]	sp|O44441|ATIF2_CAEEL	110	9e-24	ATPase inhibitor mai-2, mitochondrial OS=Caenorhabditis elegans GN=mai-2 PE=2 SV=1	--	--	--	--	--	--	--	--	--	--	-	-	-
Unigene0035569	782	4677	5633	135.237	237.619	0.8132	Up	2.53e-179	5.59e-177	gi|33439724|gb|AAQ18900.1|	89.7	1e-16	cobatoxin long form B [Spodoptera frugiperda] >gi|37929768|gb|AAP69839.1| cobatoxin [Spodoptera frugiperda]	--	--	--	--	--	--	--	--	--	--	--	--	--	--	-	-	-
Unigene0030997	1789	2817	3873	35.605	71.4145	1.0041	Up	1e-176	2.18e-174	gi|357625175|gb|EHJ75702.1|	130	3e-28	hypothetical protein KGM_20797 [Danaus plexippus]	--	--	--	--	--	--	--	--	--	--	--	--	--	--	-	-	-
Unigene0017170	12854	10526	4438	18.5165	11.3893	-0.7011	Down	6.54e-172	1.4e-169	gi|357612448|gb|EHJ68005.1|	1132	0	Apolipophorins [Danaus plexippus]	sp|Q9Y4G6|TLN2_HUMAN	419	3e-115	Talin-2 OS=Homo sapiens GN=TLN2 PE=1 SV=4	--	--	--	--	--	K06271	3e-130	470	phu:Phum_PHUM574140	talin	-	-	-
Unigene0023274	1106	900	1797	18.4002	53.5972	1.5424	Up	1.34e-162	2.84e-160	gi|260766694|gb|ACX50392.1|	258	3e-67	fibroin light chain [Corcyra cephalonica]	sp|Q26427|FIBL_GALME	253	2e-66	Fibroin light chain OS=Galleria mellonella GN=FIBL PE=1 SV=1	--	--	--	--	--	--	--	--	--	--	-	-	-
Unigene0027610	424	5923	2100	315.872	163.381	-0.9511	Down	1.56e-162	3.28e-160	gi|119887749|gb|ABM05925.1|	117	2e-25	cathepsin B-like cysteine proteinase [Helicoverpa assulta]	--	--	--	--	--	--	--	--	--	--	--	--	--	--	-	-	-
Unigene0031478	580	10285	4386	400.969	249.453	-0.6847	Down	2.69e-161	5.58e-159	gi|255710291|gb|ACU30965.1|	146	5e-34	Q rich salivary secreted protein [Ochlerotatus triseriatus]	sp|P86797|CTEN3_CUPSA	112	2e-24	Ctenidin-3 OS=Cupiennius salei PE=1 SV=1	XF0818	100	2e-21	COG2730	Endoglucanase	--	--	--	--	--	-	-	-
Unigene0033142	1924	1158	2073	13.6094	35.5421	1.3849	Up	3.36e-159	6.89e-157	gi|357606241|gb|EHJ64969.1|	463	1e-128	AMP dependent coa ligase [Danaus plexippus]	sp|O24146|4CL2_TOBAC	251	1e-65	4-coumarate--CoA ligase 2 OS=Nicotiana tabacum GN=4CL2 PE=2 SV=1	DRA0264	186	1e-46	COG0318	Acyl-CoA synthetases (AMP-forming)/AMP-acid ligases II	--	--	--	--	--	-	-	-
Unigene0027848	1156	6446	7015	126.086	200.179	0.6669	Up	9.23e-158	1.87e-155	gi|357625798|gb|EHJ76118.1|	206	1e-51	C-type lectin 21 [Danaus plexippus]	sp|P26305|LPSBP_PERAM	63.2	4e-09	Hemolymph lipopolysaccharide-binding protein OS=Periplaneta americana PE=1 SV=1	--	--	--	--	--	K06560	1e-09	65.9	bfo:BRAFLDRAFT_80311	mannose receptor, C type	-	-	-
Unigene0026850	988	588	1392	13.4572	46.4763	1.7881	Up	2.23e-156	4.48e-154	gi|195963381|ref|NP_001124371.1|	112	3e-23	C-type lectin 17 [Bombyx mori] >gi|193805876|dbj|BAG54784.1| low-expression lectin 1 [Bombyx mori]	sp|Q9UBG0|MRC2_HUMAN	58.5	7e-08	C-type mannose receptor 2 OS=Homo sapiens GN=MRC2 PE=1 SV=2	--	--	--	--	--	K06560	1e-07	59.3	gga:419950	mannose receptor, C type	-	-	-
Unigene0027401	561	83	621	3.3454	36.5155	3.4483	Up	1.28e-152	2.54e-150	gi|3450883|gb|AAC32606.1|	77.8	2e-13	fibroin [Antheraea pernyi]	sp|P86966|GRP1_PINMA	58.2	3e-08	Glycine-rich protein 1 (Fragment) OS=Pinctada maxima PE=1 SV=1	XF1267	50.4	2e-06	COG5297	Cellobiohydrolase A (1,4-beta-cellobiosidase A)	--	--	--	--	--	-	-	-
Unigene0030458	1473	8763	3674	134.519	82.2783	-0.7092	Down	2.62e-146	4.96e-144	gi|307213363|gb|EFN88815.1|	153	2e-35	Structural maintenance of chromosomes protein 1A [Harpegnathos saltator]	sp|O46392|CO1A2_CANFA	143	4e-33	Collagen alpha-2(I) chain OS=Canis familiaris GN=COL1A2 PE=2 SV=2	--	--	--	--	--	K06236	9e-38	159	phu:Phum_PHUM411770	collagen, type I/II/III/V/XI, alpha	-	-	-
Unigene0018180	3286	1962	2830	13.501	28.4098	1.0733	Up	1.23e-144	2.31e-142	gi|345486674|ref|XP_003425527.1|	144	2e-32	PREDICTED: brain protein I3-like [Nasonia vitripennis]	sp|Q99N46|BRI3_CAVPO	105	2e-21	Brain protein I3 OS=Cavia porcellus GN=I3 PE=2 SV=1	--	--	--	--	--	--	--	--	--	--	-	-	-
Unigene0026737	1448	5145	5733	80.3436	130.606	0.701	Up	4.29e-141	7.87e-139	--	--	--	--	--	--	--	--	--	--	--	--	--	--	--	--	--	--	-	-	-
Unigene0023632	2071	5651	6167	61.6992	98.2297	0.6709	Up	2.06e-140	3.74e-138	gi|114052150|ref|NP_001040220.1|	516	1e-144	triacylglycerol lipase [Bombyx mori] >gi|87248427|gb|ABD36266.1| triacylglycerol lipase [Bombyx mori]	sp|O46108|LIP3_DROME	274	2e-72	Lipase 3 OS=Drosophila melanogaster GN=Lip3 PE=2 SV=1	SPBC16A3.12c	129	1e-29	COG0596	Predicted hydrolases or acyltransferases (alpha/beta hydrolase superfamily)	--	--	--	--	--	-	-	-
Unigene0017912	2184	141	693	1.4598	10.4672	2.842	Up	2.88e-140	5.2e-138	gi|189236198|ref|XP_001811749.1|	395	1e-108	PREDICTED: similar to AGAP007920-PA [Tribolium castaneum]	sp|P08430|UD16_RAT	216	7e-55	UDP-glucuronosyltransferase 1-6 OS=Rattus norvegicus GN=Ugt1 PE=2 SV=1	slr1125	58.5	5e-08	COG1819	Glycosyl transferases, related to UDP-glucuronosyltransferase	K00699	2e-108	395	tca:658932	glucuronosyltransferase [EC:2.4.1.17]	-	-	-
Unigene0019834	1844	452	1125	5.5426	20.1252	1.8604	Up	6.32e-134	1.09e-131	gi|168823413|ref|NP_001108340.1|	692	0	cytochrome P450 CYP332A1 [Bombyx mori] >gi|167473197|gb|ABZ81072.1| CYP332A1 [Bombyx mori]	sp|Q964R0|CP6K1_BLAGE	288	1e-76	Cytochrome P450 6k1 OS=Blattella germanica GN=CYP6K1 PE=2 SV=1	Cj1411c	135	2e-31	COG2124	Cytochrome P450	K15002	2e-72	275	dvi:Dvir_GJ21447	cytochrome P450, family 6 [EC:1.14.-.-]	-	-	-
Unigene0024265	893	483	1154	12.2301	42.6288	1.8014	Up	2.49e-131	4.25e-129	--	--	--	--	--	--	--	--	--	--	--	--	--	--	--	--	--	--	-	-	-
Unigene0028034	865	5644	2144	147.538	81.7632	-0.8516	Down	3.55e-129	6.01e-127	gi|357623528|gb|EHJ74638.1|	213	1e-53	legumaturain [Danaus plexippus]	sp|A6QPN6|GILT_BOVIN	98.2	7e-20	Gamma-interferon-inducible lysosomal thiol reductase OS=Bos taurus GN=IFI30 PE=2 SV=1	--	--	--	--	--	K08059	2e-26	121	tca:655988	interferon, gamma-inducible protein 30	-	-	-
Unigene0021748	3394	5258	1964	35.0303	19.0888	-0.8759	Down	3.17e-126	5.21e-124	gi|158297293|ref|XP_317553.4|	1360	0	AGAP007928-PA [Anopheles gambiae str. PEST] >gi|157015125|gb|EAA12846.4| AGAP007928-PA [Anopheles gambiae str. PEST]	sp|Q967D7|TUTL_DROME	1275	0	Protein turtle OS=Drosophila melanogaster GN=tutl PE=2 SV=2	DR1549	52.8	4e-06	COG0739	Membrane proteins related to metalloendopeptidases	--	--	--	--	--	GO:0008344//adult locomotory behavior;GO:0016198//axon choice point recognition;GO:0010769//regulation of cell morphogenesis involved in differentiation	-	-
Unigene0012435	1289	8	341	0.1403	8.7267	5.9588	Up	3.76e-120	6.05e-118	gi|158300450|ref|XP_320369.4|	297	9e-79	AGAP012165-PA [Anopheles gambiae str. PEST] >gi|157013165|gb|EAA43295.4| AGAP012165-PA [Anopheles gambiae str. PEST]	sp|Q9D3D0|TTPAL_MOUSE	110	3e-23	Alpha-tocopherol transfer protein-like OS=Mus musculus GN=Ttpal PE=2 SV=3	--	--	--	--	--	--	--	--	--	--	-	-	-
Unigene0018212	3702	1222	1911	7.464	17.0284	1.1899	Up	5.6e-116	8.8e-114	gi|91094969|ref|XP_968027.1|	207	4e-51	PREDICTED: similar to phosphatase 1 binding protein [Tribolium castaneum]	sp|Q6IN01|PPR3B_RAT	124	7e-27	Protein phosphatase 1 regulatory subunit 3B OS=Rattus norvegicus GN=Ppp1r3b PE=1 SV=1	--	--	--	--	--	K07189	9e-52	207	phu:Phum_PHUM239050	protein phosphatase 1, regulatory (inhibitor) subunit 3	-	-	-
Unigene0021801	2228	913	1575	9.266	23.3192	1.3315	Up	2.48e-114	3.88e-112	--	--	--	--	--	--	--	--	--	--	--	--	--	--	--	--	--	--	-	-	-
Unigene0029380	5486	6932	2921	28.5718	17.5641	-0.702	Down	4.07e-114	6.33e-112	gi|12597214|dbj|BAB21511.1|	1498	0	TRAS3 [Bombyx mori]	sp|Q03277|PO11_SCICO	260	7e-68	Retrovirus-related Pol polyprotein from type-1 retrotransposable element R1 (Fragment) OS=Sciara coprophila PE=4 SV=1	SMb21167	62.8	6e-09	COG3344	Retron-type reverse transcriptase	--	--	--	--	--	-	-	-
Unigene0033754	805	20	349	0.5618	14.3014	4.67	Up	5.99e-109	9.07e-107	gi|357626398|gb|EHJ76499.1|	276	8e-73	hypothetical protein KGM_19060 [Danaus plexippus]	--	--	--	--	--	--	--	--	--	--	--	--	--	--	-	-	-
Unigene0009219	1843	1003	3127	17.9525	38.3652	1.0956	Up	1.18e-108	1.77e-106	gi|332030600|gb|EGI70288.1|	107	2e-21	Galectin-4 [Acromyrmex echinatior]	sp|O08573|LEG9_MOUSE	101	2e-20	Galectin-9 OS=Mus musculus GN=Lgals9 PE=1 SV=1	--	--	--	--	--	K10093	5e-20	101	mmu:16859	galectin-9	-	-	-
Unigene0030564	1524	4358	4750	64.6602	102.815	0.6691	Up	4.25e-108	6.29e-106	gi|90025232|gb|ABD85119.1|	800	0	juvenile hormone epoxide hydrolase [Spodoptera exigua]	sp|Q6U6J0|HYEP_BOMMO	577	1e-163	Juvenile hormone epoxide hydrolase OS=Bombyx mori GN=JHEH PE=1 SV=1	CAC0719	208	2e-53	COG0596	Predicted hydrolases or acyltransferases (alpha/beta hydrolase superfamily)	K10719	8e-133	475	tca:659305	juvenile hormone epoxide hydrolase	-	-	-
Unigene0035568	541	860	1485	35.9448	90.5479	1.3329	Up	4.4e-108	6.48e-106	gi|41616580|tpg|DAA03384.1|	82	1e-14	TPA_inf: HDC19504 [Drosophila melanogaster]	--	--	--	--	--	--	--	--	--	--	--	--	--	--	-	-	-
Unigene0021044	5399	5982	2457	25.0535	15.0121	-0.7389	Down	9.49e-108	1.39e-105	gi|307209853|gb|EFN86632.1|	717	0	Dystroglycan [Harpegnathos saltator]	sp|Q62165|DAG1_MOUSE	201	7e-50	Dystroglycan OS=Mus musculus GN=Dag1 PE=1 SV=4	all7128_2	111	1e-23	COG2931	RTX toxins and related Ca2+-binding proteins	K06265	2e-167	592	tca:663372	dystroglycan 1	-	-	-
Unigene0020089	689	3974	1435	130.42	68.7039	-0.9247	Down	8.9e-105	1.28e-102	gi|2337770|dbj|BAA21826.1|	54.3	1e-09	transposase [Attacus atlas] >gi|12862367|dbj|BAB32436.1| transposase [Fungia sp. Kusabiraishi]	--	--	--	--	--	--	--	--	--	K11433	5e-06	44.7	bta:534913	histone-lysine N-methyltransferase SETMAR [EC:2.1.1.43]	-	-	-
Unigene0026776	1542	1034	1650	15.1625	35.2979	1.2191	Up	2.59e-104	3.7e-102	gi|195575603|ref|XP_002077667.1|	127	1e-27	GD23040 [Drosophila simulans] >gi|194189676|gb|EDX03252.1| GD23040 [Drosophila simulans]	sp|Q07283|TRHY_HUMAN	112	8e-24	Trichohyalin OS=Homo sapiens GN=TCHH PE=1 SV=2	PM0059	82	3e-15	COG3210	Large exoproteins involved in heme utilization or adhesion	--	--	--	--	--	-	-	-
Unigene0032758	1480	517	1078	7.8988	24.0274	1.605	Up	3.33e-104	4.73e-102	gi|289623099|gb|ADD13530.1|	362	3e-98	IML1 [Manduca sexta]	sp|P26305|LPSBP_PERAM	87.8	2e-16	Hemolymph lipopolysaccharide-binding protein OS=Periplaneta americana PE=1 SV=1	--	--	--	--	--	--	--	--	--	--	-	-	-
Unigene0025475	3799	8335	3785	49.6102	32.8659	-0.594	Down	1.93e-102	2.67e-100	gi|158295392|ref|XP_316189.4|	166	7e-39	AGAP006128-PA [Anopheles gambiae str. PEST] >gi|157016015|gb|EAA11249.5| AGAP006128-PA [Anopheles gambiae str. PEST]	sp|A1L2T6|ZCHC7_XENLA	96.7	1e-18	Zinc finger CCHC domain-containing protein 7 OS=Xenopus laevis GN=zcchc7 PE=2 SV=2	YIL079c	66.2	4e-10	COG5082	Arginine methyltransferase-interacting protein, contains RING Zn-finger	K12597	2e-39	166	aga:AgaP_AGAP006128	protein AIR1/2	-	-	-
Unigene0015054	708	0	260	0	12.114	13.5644	Up	2.09e-102	2.87e-100	gi|82698287|gb|ABB89133.1|	133	6e-30	serine protease inhibitor CFSPI3 [Chlamys farreri]	sp|O96790|DPGN_DIPMA	120	1e-26	Serine protease inhibitor dipetalogastin (Fragment) OS=Dipetalogaster maximus PE=1 SV=2	--	--	--	--	--	--	--	--	--	--	-	-	-
Unigene0031221	700	1732	2330	55.948	109.801	0.9727	Up	1.18e-101	1.6e-99	gi|18698335|emb|CAD23378.1|	270	6e-71	juvenile hormone diol kinase [Manduca sexta]	sp|P45961|CEX2_CAEEL	89.4	2e-17	Calexcitin-2 OS=Caenorhabditis elegans GN=cex-2 PE=2 SV=3	--	--	--	--	--	--	--	--	--	--	-	-	-
Unigene0020323	965	1329	1928	31.141	65.9066	1.0816	Up	2.08e-100	2.79e-98	gi|357620578|gb|EHJ72727.1|	317	5e-85	reticulon/nogo [Danaus plexippus]	sp|Q99P72|RTN4_MOUSE	192	4e-48	Reticulon-4 OS=Mus musculus GN=Rtn4 PE=1 SV=2	PA5037_2	49.7	8e-06	COG3266	Uncharacterized protein conserved in bacteria	--	--	--	--	--	GO:0002118//aggressive behavior	-	GO:0005783//endoplasmic reticulum
Unigene0031676	807	1452	304	40.6844	12.4265	-1.7111	Down	1.41e-98	1.89e-96	gi|237838763|ref|XP_002368679.1|	77	9e-13	voltage gated chloride channel domain-containing protein [Toxoplasma gondii ME49] >gi|211966343|gb|EEB01539.1| voltage gated chloride channel domain-containing protein [Toxoplasma gondii ME49]	sp|Q9FPQ6|GP1_CHLRE	65.9	3e-10	Vegetative cell wall protein gp1 OS=Chlamydomonas reinhardtii GN=GP1 PE=2 SV=1	--	--	--	--	--	--	--	--	--	--	-	-	-
Unigene0009641	3319	4836	1919	32.9468	19.0729	-0.7886	Down	1.3e-97	1.72e-95	gi|307209853|gb|EFN86632.1|	562	1e-158	Dystroglycan [Harpegnathos saltator]	sp|Q28685|DAG1_RABIT	185	2e-45	Dystroglycan OS=Oryctolagus cuniculus GN=DAG1 PE=1 SV=1	all7128_2	111	7e-24	COG2931	RTX toxins and related Ca2+-binding proteins	K06265	2e-125	452	tca:663372	dystroglycan 1	-	-	-
Unigene0021043	5228	6879	3040	29.7526	19.1817	-0.6333	Down	7.5e-95	9.87e-93	gi|307209853|gb|EFN86632.1|	716	0	Dystroglycan [Harpegnathos saltator]	sp|Q62165|DAG1_MOUSE	201	6e-50	Dystroglycan OS=Mus musculus GN=Dag1 PE=1 SV=4	all7128_2	110	2e-23	COG2931	RTX toxins and related Ca2+-binding proteins	K06265	7e-167	590	tca:663372	dystroglycan 1	-	-	-
Unigene0018602	426	2642	836	140.235	64.736	-1.1152	Down	1.11e-94	1.46e-92	gi|195031798|ref|XP_001988392.1|	81.6	1e-14	GH11141 [Drosophila grimshawi] >gi|193904392|gb|EDW03259.1| GH11141 [Drosophila grimshawi]	sp|Q52KI8|SRRM1_MOUSE	63.2	5e-10	Serine/arginine repetitive matrix protein 1 OS=Mus musculus GN=Srrm1 PE=1 SV=2	--	--	--	--	--	K14463	3e-15	81.6	dgr:Dgri_GH11141	microsomal triglyceride transfer protein large subunit	-	-	-
Unigene0033114	2364	7566	3441	72.3691	48.016	-0.5919	Down	1.44e-92	1.85e-90	gi|357616487|gb|EHJ70218.1|	786	0	transferrin [Danaus plexippus]	sp|P22297|TRF_MANSE	189	6e-47	Transferrin OS=Manduca sexta PE=1 SV=1	--	--	--	--	--	--	--	--	--	--	-	-	-
Unigene0031385	471	1067	1613	51.2245	112.97	1.141	Up	7.25e-92	9.23e-90	gi|205318605|gb|ACI02333.1|	152	6e-36	antibacterial protein [Heliothis virescens]	--	--	--	--	--	--	--	--	--	--	--	--	--	--	-	-	-
Unigene0023480	1855	2115	2605	25.7811	46.3247	0.8455	Up	1.02e-89	1.27e-87	--	--	--	--	--	--	--	--	--	--	--	--	--	--	--	--	--	--	-	-	-
Unigene0020481	533	5406	2276	229.342	140.862	-0.7032	Down	1.1e-89	1.37e-87	--	--	--	--	--	--	--	--	--	--	--	--	--	--	--	--	--	--	-	-	-
Unigene0026742	1676	2977	1025	40.1642	20.1743	-0.9934	Down	1.25e-88	1.54e-86	gi|9624383|gb|AAF90149.1|AF274023_1	343	2e-92	tetraspanin E118 [Manduca sexta]	sp|P48509|CD151_HUMAN	122	1e-26	CD151 antigen OS=Homo sapiens GN=CD151 PE=1 SV=3	--	--	--	--	--	K06497	2e-42	175	aga:AgaP_AGAP007209	CD63 antigen	-	-	-
Unigene0028037	1870	5190	2173	62.7567	38.3325	-0.7112	Down	7.53e-88	9.24e-86	gi|114052166|ref|NP_001040224.1|	630	1e-179	UDP-galactose 4-epimerase [Bombyx mori] >gi|87248435|gb|ABD36270.1| UDP-galactose 4-epimerase [Bombyx mori]	--	--	--	--	--	--	--	--	--	--	--	--	--	--	-	-	-
Unigene0031635	1133	4131	1616	82.4441	47.0501	-0.8092	Down	2.45e-87	2.96e-85	gi|6560635|gb|AAF16695.1|AF117573_1	199	2e-49	thioredoxin-like protein [Manduca sexta]	sp|Q6XHI1|THIO2_DROYA	140	2e-32	Thioredoxin-2 OS=Drosophila yakuba GN=Trx-2 PE=3 SV=1	SPAC7D4.07c	92.4	1e-18	COG0526	Thiol-disulfide isomerase and thioredoxins	K03671	2e-35	151	dgr:Dgri_GH10676	thioredoxin 1	-	-	-
Unigene0033241	5113	3611	3907	15.9693	25.2067	0.6585	Up	8.35e-87	9.98e-85	gi|18921155|ref|NP_572621.1|	430	1e-118	lethal (1) G0289 [Drosophila melanogaster] >gi|7291144|gb|AAF46578.1| lethal (1) G0289 [Drosophila melanogaster] >gi|17862618|gb|AAL39786.1| LD40707p [Drosophila melanogaster] >gi|220946194|gb|ACL85640.1| CG2221-PA [synthetic construct] >gi|220955956|gb|ACL90521.1| l(1)G0289-PA [synthetic construct] >gi|231864474|gb|ACQ91093.1| MIP09046p [Drosophila melanogaster]	sp|Q9DC11|PXDC2_MOUSE	289	2e-76	Plexin domain-containing protein 2 OS=Mus musculus GN=Plxdc2 PE=1 SV=1	--	--	--	--	--	--	--	--	--	--	-	-	-
Unigene0032249	1220	990	1499	18.3489	40.5313	1.1433	Up	8.74e-86	1.04e-83	--	--	--	--	--	--	--	--	--	--	--	--	--	--	--	--	--	--	-	-	-
Unigene0026821	1766	972	1469	12.4454	27.4397	1.1407	Up	8.62e-84	1.02e-81	gi|357617252|gb|EHJ70673.1|	393	1e-107	sugar transporter 4 [Danaus plexippus]	sp|Q17NV8|TRET1_AEDAE	192	9e-48	Facilitated trehalose transporter Tret1 OS=Aedes aegypti GN=Tret1 PE=3 SV=1	araE	145	2e-34	COG0477	Permeases of the major facilitator superfamily	--	--	--	--	--	-	-	-
Unigene0027967	877	3609	3862	93.0512	145.265	0.6426	Up	3.1e-82	3.62e-80	gi|255652897|ref|NP_001157389.1|	70.5	1e-10	cold-related protein precursor [Bombyx mori] >gi|240129600|gb|ACS44813.1| cold-related protein [Bombyx mori]	--	--	--	--	--	--	--	--	--	--	--	--	--	--	-	-	-
Unigene0034482	1662	581	1039	7.9046	20.6221	1.3834	Up	1.24e-80	1.43e-78	gi|91082587|ref|XP_967423.1|	515	1e-144	PREDICTED: similar to AGAP002425-PA [Tribolium castaneum]	sp|Q28D99|GADL1_XENTR	429	3e-119	Glutamate decarboxylase-like protein 1 (Fragment) OS=Xenopus tropicalis GN=gadl1 PE=2 SV=2	SMa2402	159	1e-38	COG0076	Glutamate decarboxylase and related PLP-dependent proteins	--	--	--	--	--	-	-	-
Unigene0028197	4130	1615	2066	8.8421	16.5017	0.9002	Up	1.85e-79	2.12e-77	gi|357611175|gb|EHJ67350.1|	704	0	prenyl-dependent CAAX metalloprotease [Danaus plexippus]	sp|Q9V4Z9|LINES_DROME	600	4e-170	Protein lines OS=Drosophila melanogaster GN=lin PE=1 SV=1	SPAC3H1.05	268	8e-71	COG0501	Zn-dependent protease with chaperone function	--	--	--	--	--	-	-	-
Unigene0023589	2289	3449	3693	34.0708	53.2209	0.6435	Up	6.64e-79	7.55e-77	gi|357627927|gb|EHJ77445.1|	387	1e-105	luciferin 4-monooxygenase [Danaus plexippus]	sp|Q26304|LUCI_LUCMI	291	1e-77	Luciferin 4-monooxygenase OS=Luciola mingrelica PE=1 SV=1	AF0089	219	2e-56	COG0318	Acyl-CoA synthetases (AMP-forming)/AMP-acid ligases II	--	--	--	--	--	-	-	-
Unigene0031809	848	2161	683	57.6227	26.5689	-1.1169	Down	5.87e-78	6.61e-76	gi|2463066|emb|CAA72953.1|	513	1e-144	diverged serine protease [Helicoverpa armigera]	sp|P35047|TRYC_MANSE	130	9e-30	Trypsin, alkaline C OS=Manduca sexta PE=2 SV=1	VC1200	62	1e-09	COG5640	Secreted trypsin-like serine protease	--	--	--	--	--	-	GO:0016787//hydrolase activity	-
Unigene0032021	7683	1817	2237	5.3476	9.6047	0.8448	Up	3.22e-77	3.61e-75	gi|56798156|dbj|BAD82946.1|	249	2e-63	non-LTR retrotransposon R1Bmks ORF2 protein [Bombyx mori]	sp|Q03272|PO14_NASVI	92.4	5e-17	Retrovirus-related Pol polyprotein from type-1 retrotransposable element R1 4 (Fragment) OS=Nasonia vitripennis PE=4 SV=1	--	--	--	--	--	--	--	--	--	--	-	-	-
Unigene0027699	970	489	918	11.3991	31.2191	1.4535	Up	5.87e-77	6.55e-75	gi|112982725|ref|NP_001037560.1|	227	7e-58	peptidoglycan recognition protein S2 precursor [Bombyx mori] >gi|16930796|gb|AAL32058.1|AF441723_1 peptidoglycan recognition protein [Bombyx mori]	sp|O76537|PGRP_TRINI	194	6e-49	Peptidoglycan recognition protein OS=Trichoplusia ni GN=PGRP PE=1 SV=1	Rv3811	62.4	1e-09	COG5479	Uncharacterized protein potentially involved in peptidoglycan biosynthesis	K01446	4e-39	163	dme:Dmel_CG4432	N-acetylmuramoyl-L-alanine amidase [EC:3.5.1.28]	-	-	-
Unigene0026854	1029	4098	1677	90.0515	53.7609	-0.7442	Down	2.64e-75	2.89e-73	gi|110774512|ref|XP_625046.2|	131	5e-29	PREDICTED: protein charybde-like [Apis mellifera]	sp|Q2LZ58|CHRB_DROPS	110	1e-23	Protein charybde OS=Drosophila pseudoobscura pseudoobscura GN=chrb PE=2 SV=1	--	--	--	--	--	--	--	--	--	--	-	-	-
Unigene0018787	835	821	1263	22.2326	49.896	1.1662	Up	6.85e-75	7.45e-73	--	--	--	--	--	--	--	--	--	--	--	--	--	--	--	--	--	--	-	-	-
Unigene0033069	2808	6013	2727	48.4204	32.0359	-0.5959	Down	7.81e-75	8.48e-73	gi|91089543|ref|XP_971483.1|	464	1e-128	PREDICTED: similar to AGAP002361-PA [Tribolium castaneum]	sp|Q52KI8|SRRM1_MOUSE	80.5	6e-14	Serine/arginine repetitive matrix protein 1 OS=Mus musculus GN=Srrm1 PE=1 SV=2	YPO2725	60.8	1e-08	COG3501	Uncharacterized protein conserved in bacteria	--	--	--	--	--	-	-	-
Unigene0025080	1427	1402	1830	22.2156	42.3035	0.9292	Up	2.04e-74	2.2e-72	--	--	--	--	--	--	--	--	--	--	--	--	--	--	--	--	--	--	-	-	-
Unigene0024995	2508	1571	1987	14.1639	26.1348	0.8838	Up	3.49e-74	3.74e-72	gi|282158089|ref|NP_001164088.1|	741	0	cathepsin L precursor [Tribolium castaneum]	sp|Q54TR1|CFAD_DICDI	284	2e-75	Counting factor associated protein D OS=Dictyostelium discoideum GN=cfaD PE=1 SV=1	AF1946_2	90.9	1e-17	COG4870	Cysteine protease	--	--	--	--	--	-	GO:0070011	GO:0044444//cytoplasmic part;GO:0015630//microtubule cytoskeleton
Unigene0014793	602	2	197	0.0751	10.7949	7.1673	Up	6.08e-74	6.47e-72	--	--	--	--	--	--	--	--	--	--	--	--	--	--	--	--	--	--	-	-	-
Unigene0014345	233	165	501	16.0126	70.9301	2.1472	Up	2.89e-73	3.07e-71	gi|205318605|gb|ACI02333.1|	106	4e-22	antibacterial protein [Heliothis virescens]	--	--	--	--	--	--	--	--	--	--	--	--	--	--	GO:0006950//response to stress	-	-
Unigene0029239	3487	2384	816	15.4593	7.7195	-1.0019	Down	2.59e-72	2.72e-70	gi|328779954|ref|XP_394109.3|	852	0	PREDICTED: G protein-coupled receptor kinase 2 [Apis mellifera]	sp|P32866|GPRK2_DROME	700	0	G protein-coupled receptor kinase 2 OS=Drosophila melanogaster GN=Gprk2 PE=1 SV=3	SPAC17G8.14c_2	158	7e-38	COG0515	Serine/threonine protein kinase	K08291	0	852	ame:410632	G protein-coupled receptor kinase [EC:2.7.11.16]	-	-	-
Unigene0023172	1681	955	1383	12.8461	27.1396	1.0791	Up	2.73e-72	2.86e-70	gi|4753912|emb|CAB41997.1|	524	1e-147	3-dehydroecdysone 3beta-reductase [Spodoptera littoralis]	sp|P82125|AKCL2_PIG	252	5e-66	1,5-anhydro-D-fructose reductase OS=Sus scrofa GN=AKR1E2 PE=1 SV=2	slr0942	213	1e-54	COG0656	Aldo/keto reductases, related to diketogulonate reductase	K00011	3e-75	284	aag:AaeL_AAEL004088	aldehyde reductase [EC:1.1.1.21]	-	-	-
Unigene0021768	2216	3317	3515	33.8462	52.3244	0.6285	Up	3.67e-72	3.83e-70	gi|116833165|gb|ABK29495.1|	102	8e-20	cation channel family protein [Helicoverpa armigera]	sp|P07856|SERI1_BOMMO	64.3	4e-09	Sericin 1 OS=Bombyx mori GN=ser1 PE=1 SV=2	--	--	--	--	--	--	--	--	--	--	-	-	-
Unigene0021602	640	4651	2000	164.324	103.086	-0.6727	Down	8.82e-72	9.18e-70	--	--	--	--	--	--	--	--	--	--	--	--	--	--	--	--	--	--	-	-	-
Unigene0008589	1067	928	1348	19.6661	41.6749	1.0835	Up	5.7e-71	5.9e-69	gi|157119199|ref|XP_001653297.1|	114	8e-24	low-density lipoprotein receptor (ldl) [Aedes aegypti] >gi|122094235|sp|Q16YE7.1|CUE_AEDAE RecName: Full=Protein cueball; Flags: Precursor >gi|108875432|gb|EAT39657.1| low-density lipoprotein receptor (ldl) [Aedes aegypti]	sp|Q16YE7|CUE_AEDAE	114	1e-24	Protein cueball OS=Aedes aegypti GN=cue PE=3 SV=1	--	--	--	--	--	--	--	--	--	--	-	-	-
Unigene0021457	438	1524	1917	78.6766	144.377	0.8758	Up	1.44e-70	1.49e-68	--	--	--	--	--	--	--	--	--	--	--	--	--	--	--	--	--	--	-	-	-
Unigene0015055	613	0	177	0	9.5249	13.2175	Up	5.63e-70	5.78e-68	gi|189314000|gb|ACD88987.1|	111	3e-23	Kazal-type serine proteinase inhibitor [Chlamys farreri]	sp|O96790|DPGN_DIPMA	90.9	6e-18	Serine protease inhibitor dipetalogastin (Fragment) OS=Dipetalogaster maximus PE=1 SV=2	--	--	--	--	--	--	--	--	--	--	-	-	-
Unigene0024674	1821	4909	2156	60.9562	39.056	-0.6422	Down	6.98e-70	7.15e-68	gi|148298654|ref|NP_001091757.1|	376	1e-102	small nuclear ribonucleoprotein polypeptide [Bombyx mori] >gi|87248407|gb|ABD36256.1| small nuclear ribonucleoprotein polypeptide [Bombyx mori]	sp|Q05856|RSMB_DROME	268	8e-71	Small nuclear ribonucleoprotein-associated protein B OS=Drosophila melanogaster GN=SmB PE=2 SV=1	SPAC26A3.08	115	2e-25	COG1958	Small nuclear ribonucleoprotein (snRNP) homolog	K11086	2e-80	301	ame:409356	small nuclear ribonucleoprotein B and B'	-	GO:0005488//binding	GO:0032991//macromolecular complex
Unigene0016281	292	75	350	5.8078	39.5398	2.7672	Up	1.04e-69	1.07e-67	gi|350423620|ref|XP_003493538.1|	112	7e-24	PREDICTED: 60S ribosomal protein L39-like [Bombus impatiens]	sp|Q962S4|RL39_SPOFR	108	8e-24	60S ribosomal protein L39 OS=Spodoptera frugiperda GN=RpL39 PE=3 SV=1	SPCC663.04	84.3	5e-17	COG2167	Ribosomal protein L39E	K02924	2e-23	108	tca:100190999	large subunit ribosomal protein L39e	GO:0010467//gene expression	GO:0005198//structural molecule activity	GO:0030529//ribonucleoprotein complex
Unigene0027813	1081	3210	3397	67.145	103.662	0.6265	Up	2.01e-69	2.04e-67	--	--	--	--	--	--	--	--	--	--	--	--	--	--	--	--	--	--	-	-	-
Unigene0017363	1474	161	477	2.4698	10.675	2.1118	Up	2.25e-68	2.24e-66	gi|47606858|gb|AAT36350.1|	702	0	cytochrome P450 [Helicoverpa armigera] >gi|91795211|gb|ABE60887.1| cytochrome p450 6B7 [Helicoverpa armigera] >gi|292384630|gb|ABF50223.2| cytochrome P450 [Helicoverpa armigera] >gi|296881966|gb|ADH82408.1| cytochrome P450 [Helicoverpa armigera]	sp|O61387|CP6B7_HELAM	701	0	Cytochrome P450 6B7 OS=Helicoverpa armigera GN=CYP6B7 PE=2 SV=1	Cj1411c	114	6e-25	COG2124	Cytochrome P450	K15002	3e-66	254	dsi:Dsim_GD10300	cytochrome P450, family 6 [EC:1.14.-.-]	GO:0008152//metabolic process	GO:0005506//iron ion binding;GO:0016712//oxidoreductase activity, acting on paired donors, with incorporation or reduction of molecular oxygen, reduced flavin or flavoprotein as one donor, and incorporation of one atom of oxygen	GO:0042598//vesicular fraction;GO:0031090//organelle membrane;GO:0043231//intracellular membrane-bounded organelle
Unigene0017062	7572	1604	469	4.7899	2.0432	-1.2292	Down	1.65e-67	1.62e-65	gi|189235485|ref|XP_967934.2|	4098	0	PREDICTED: similar to dynein heavy chain [Tribolium castaneum]	sp|Q8VHE6|DYH5_MOUSE	3249	0	Dynein heavy chain 5, axonemal OS=Mus musculus GN=Dnah5 PE=1 SV=2	YKR054c	400	1e-110	COG5245	Dynein, heavy chain	--	--	--	--	--	-	-	-
Unigene0023473	1753	1324	1697	17.0781	31.9337	0.9029	Up	6.15e-66	5.9e-64	gi|156550025|ref|XP_001604731.1|	531	1e-149	PREDICTED: UDP-N-acetylglucosamine--dolichyl-phosphate N-acetylglucosaminephosphotransferase-like [Nasonia vitripennis]	sp|Q9H3H5|GPT_HUMAN	447	1e-124	UDP-N-acetylglucosamine--dolichyl-phosphate N-acetylglucosaminephosphotransferase OS=Homo sapiens GN=DPAGT1 PE=1 SV=2	YBR243c	337	3e-92	COG0472	UDP-N-acetylmuramyl pentapeptide phosphotransferase/UDP-N-acetylglucosamine-1-phosphate transferase	K01001	1e-149	531	nvi:100121145	UDP-N-acetylglucosamine--dolichyl-phosphate N-acetylglucosaminephosphotransferase [EC:2.7.8.15]	-	-	-
Unigene0028605	4212	4944	2227	26.5414	17.4414	-0.6057	Down	1.27e-63	1.19e-61	gi|328788352|ref|XP_392371.3|	1209	0	PREDICTED: 5'-3' exoribonuclease 2 homolog [Apis mellifera]	sp|Q9VM71|XRN2_DROME	1116	0	5'-3' exoribonuclease 2 homolog OS=Drosophila melanogaster GN=Rat1 PE=1 SV=2	SPAC17A5.14	460	1e-128	COG5049	5'-3' exonuclease	K12619	0	1209	ame:408840	5'-3' exoribonuclease 2 [EC:3.1.13.-]	-	-	-
Unigene0034966	2334	1238	324	11.9937	4.5792	-1.3891	Down	6.71e-63	6.22e-61	gi|348019723|gb|AEP43803.1|	285	1e-74	SR-protein [Biston betularia]	sp|P30352|SRSF2_CHICK	229	9e-59	Serine/arginine-rich splicing factor 2 OS=Gallus gallus GN=SRSF2 PE=2 SV=1	alr4683	63.2	2e-09	COG0724	RNA-binding proteins (RRM domain)	K12891	2e-73	278	ame:409862	splicing factor, arginine/serine-rich 2	-	-	-
Unigene0024513	3552	3180	1275	20.2436	11.8409	-0.7737	Down	8.71e-63	8.05e-61	gi|112983432|ref|NP_001036981.1|	1586	0	A disintegrin and metalloproteinase with thrombospondin motifs 1 precursor [Bombyx mori] >gi|55468618|dbj|BAD69559.2| A disintegrin and metalloproteinase with thrombospondin motifs 1 [Bombyx mori]	sp|O15072|ATS3_HUMAN	400	3e-110	A disintegrin and metalloproteinase with thrombospondin motifs 3 OS=Homo sapiens GN=ADAMTS3 PE=2 SV=4	--	--	--	--	--	K08619	4e-144	514	tca:656156	a disintegrin and metalloproteinase with thrombospondin motifs 3 [EC:3.4.24.-]	GO:0007166//cell surface receptor signaling pathway;GO:0019538//protein metabolic process	GO:0046914//transition metal ion binding;GO:0004175//endopeptidase activity	-
Unigene0034436	1654	3469	1430	47.4246	28.52	-0.7337	Down	1.65e-62	1.52e-60	gi|340710385|ref|XP_003393772.1|	573	1e-162	PREDICTED: arylsulfatase J-like [Bombus terrestris]	sp|Q32KI9|ARSI_MOUSE	353	3e-96	Arylsulfatase I OS=Mus musculus GN=Arsi PE=2 SV=1	CC1172	160	5e-39	COG3119	Arylsulfatase A and related enzymes	K01135	2e-152	541	dme:Dmel_CG8646	arylsulfatase B [EC:3.1.6.12]	-	-	-
Unigene0017220	9001	2720	1038	6.833	3.8041	-0.845	Down	2.07e-62	1.9e-60	gi|189237363|ref|XP_970443.2|	2321	0	PREDICTED: similar to kismet CG3696-PA [Tribolium castaneum]	sp|Q06A37|CHD7_CHICK	1427	0	Chromodomain-helicase-DNA-binding protein 7 OS=Gallus gallus GN=CHD7 PE=2 SV=1	ECU01g0350	707	0	COG0553	Superfamily II DNA/RNA helicases, SNF2 family	K14437	0	2321	tca:659010	chromodomain-helicase-DNA-binding protein 7 [EC:3.6.4.12]	GO:0050896//response to stimulus;GO:0040011//locomotion;GO:0048468//cell development;GO:0007275//multicellular organismal development	GO:0005488//binding	GO:0043229//intracellular organelle
Unigene0017750	1394	1244	329	20.1787	7.7854	-1.374	Down	3.38e-62	3.09e-60	gi|350416103|ref|XP_003490841.1|	392	1e-107	PREDICTED: homeotic protein female sterile-like isoform 1 [Bombus impatiens]	sp|P13709|FSH_DROME	338	4e-92	Homeotic protein female sterile OS=Drosophila melanogaster GN=fs(1)h PE=1 SV=2	YDL070w	119	2e-26	COG5076	Transcription factor involved in chromatin remodeling, contains bromodomain	K11721	7e-107	389	ame:551826	bromodomain-containing protein 3	-	-	-
Unigene0030800	2514	2076	718	18.6722	9.4212	-0.9869	Down	1.05e-61	9.53e-60	gi|355754133|gb|EHH58098.1|	89.4	9e-16	Cytokeratin-10, partial [Macaca fascicularis]	sp|Q6IG02|K22E_RAT	85.5	2e-15	Keratin, type II cytoskeletal 2 epidermal OS=Rattus norvegicus GN=Krt2 PE=2 SV=1	XF0818	70.9	1e-11	COG2730	Endoglucanase	--	--	--	--	--	-	-	-
Unigene0027447	689	877	1240	28.7816	59.3679	1.0445	Up	1.07e-61	9.65e-60	gi|357627781|gb|EHJ77353.1|	127	6e-28	fat body protein [Danaus plexippus]	sp|B0FHH8|ML1P_MANSE	76.3	2e-13	MD-2-related lipid-recognition protein OS=Manduca sexta PE=1 SV=1	--	--	--	--	--	K13443	5e-08	59.3	dan:Dana_GF23312	Niemann-Pick C2 protein	-	-	-
Unigene0024994	2483	1756	2059	15.9912	27.3545	0.7745	Up	1.69e-61	1.52e-59	gi|282158089|ref|NP_001164088.1|	741	0	cathepsin L precursor [Tribolium castaneum]	sp|Q54TR1|CFAD_DICDI	284	2e-75	Counting factor associated protein D OS=Dictyostelium discoideum GN=cfaD PE=1 SV=1	AF1946_2	90.9	9e-18	COG4870	Cysteine protease	--	--	--	--	--	-	GO:0070011	GO:0044444//cytoplasmic part;GO:0015630//microtubule cytoskeleton
Unigene0026420	607	1619	503	60.3105	27.3356	-1.1416	Down	7.2e-61	6.45e-59	gi|312233067|ref|YP_004021051.1|	347	2e-94	NADH dehydrogenase subunit 2 [Helicoverpa armigera] >gi|270486462|gb|ACZ83037.1| NADH dehydrogenase subunit 2 [Helicoverpa armigera]	sp|P29867|NU2M_DROMA	178	3e-44	NADH-ubiquinone oxidoreductase chain 2 (Fragment) OS=Drosophila mauritiana GN=mt:ND2 PE=3 SV=1	RP537	68.9	6e-12	COG1007	NADH:ubiquinone oxidoreductase subunit 2 (chain N)	K03879	1e-43	177	dya:ND2	NADH dehydrogenase I subunit 2 [EC:1.6.5.3]	GO:0051234//establishment of localization;GO:0022904//respiratory electron transport chain	GO:0050136//NADH dehydrogenase (quinone) activity	GO:0019866//organelle inner membrane;GO:0043231//intracellular membrane-bounded organelle;GO:0031224//intrinsic to membrane
Unigene0033175	2694	2184	2429	18.3311	29.7426	0.6982	Up	1.77e-60	1.58e-58	gi|91076824|ref|XP_967870.1|	446	1e-123	PREDICTED: similar to amidase isoform 1 [Tribolium castaneum]	sp|Q6DH69|FAH2A_DANRE	321	2e-86	Fatty-acid amide hydrolase 2-A OS=Danio rerio GN=faah2a PE=2 SV=1	FN0754	149	2e-35	COG0154	Asp-tRNAAsn/Glu-tRNAGln amidotransferase A subunit and related amidases	--	--	--	--	--	-	-	-
Unigene0029293	3919	2010	2274	11.5973	19.141	0.7229	Up	3.28e-60	2.91e-58	gi|91078580|ref|XP_971846.1|	196	6e-48	PREDICTED: similar to AGAP003461-PA [Tribolium castaneum]	sp|Q9D081|ALG14_MOUSE	187	5e-46	UDP-N-acetylglucosamine transferase subunit ALG14 homolog OS=Mus musculus GN=Alg14 PE=2 SV=1	MA2171	62.4	6e-09	COG0707	UDP-N-acetylglucosamine:LPS N-acetylglucosamine transferase	K07441	2e-49	200	api:100167930	beta-1,4-N-acetylglucosaminyltransferase [EC:2.4.1.141]	-	-	-
Unigene0034460	1613	670	1019	9.3924	20.8396	1.1498	Up	1.96e-59	1.73e-57	gi|148298818|ref|NP_001091784.1|	355	4e-96	C-type lectin 10 precursor [Bombyx mori] >gi|112982635|dbj|BAF03496.1| multi-binding protein [Bombyx mori]	sp|P26305|LPSBP_PERAM	82.4	9e-15	Hemolymph lipopolysaccharide-binding protein OS=Periplaneta americana PE=1 SV=1	--	--	--	--	--	K06560	2e-19	99	bfo:BRAFLDRAFT_80311	mannose receptor, C type	-	-	-
Unigene0027108	6112	4515	2025	16.7036	10.9293	-0.612	Down	2.72e-59	2.39e-57	gi|320544026|ref|NP_001188956.1|	87.4	9e-15	Stretchin-Mlck, isoform Q [Drosophila melanogaster] >gi|318068626|gb|ADV37202.1| Stretchin-Mlck, isoform Q [Drosophila melanogaster]	sp|Q4A0V8|UAFA_STAS1	83.6	2e-14	Uro-adherence factor A OS=Staphylococcus saprophyticus subsp. saprophyticus (strain ATCC 15305 / DSM 20229) GN=uafA PE=1 SV=1	--	--	--	--	--	K00907	3e-15	87.4	dme:Dmel_CG18255	myosin-light-chain kinase [EC:2.7.11.18]	-	-	-
Unigene0030771	1309	852	1192	14.7175	30.039	1.0293	Up	5.43e-58	4.71e-56	--	--	--	--	--	--	--	--	--	--	--	--	--	--	--	--	--	--	-	-	-
Unigene0034843	3549	2078	2314	13.2396	21.5083	0.7	Up	5.87e-58	5.07e-56	gi|198469392|ref|XP_001355009.2|	212	1e-52	GA20780 [Drosophila pseudoobscura pseudoobscura] >gi|198146848|gb|EAL32065.2| GA20780 [Drosophila pseudoobscura pseudoobscura]	--	--	--	--	--	--	--	--	--	--	--	--	--	--	-	-	-
Unigene0032248	1188	742	1082	14.1228	30.0441	1.0891	Up	8.42e-58	7.24e-56	--	--	--	--	--	--	--	--	--	--	--	--	--	--	--	--	--	--	-	-	-
Unigene0023718	1447	1763	2030	27.5498	46.2782	0.7483	Up	3.24e-57	2.76e-55	gi|238915954|gb|ACR78446.1|	334	8e-90	gloverin-like antibacterial protein [Heliothis virescens]	sp|P81048|GLOV_HYACE	180	2e-44	Gloverin OS=Hyalophora cecropia PE=1 SV=2	--	--	--	--	--	--	--	--	--	--	-	-	-
Unigene0026687	1582	4574	2078	65.3769	43.3299	-0.5934	Down	6.09e-57	5.15e-55	gi|195480029|ref|XP_002101110.1|	248	5e-64	GE15801 [Drosophila yakuba] >gi|194188634|gb|EDX02218.1| GE15801 [Drosophila yakuba]	sp|Q9NZM5|GSCR2_HUMAN	125	9e-28	Glioma tumor suppressor candidate region gene 2 protein OS=Homo sapiens GN=GLTSCR2 PE=1 SV=2	AF1032	52.4	2e-06	COG0419	ATPase involved in DNA repair	K14840	4e-79	297	nvi:100116812	nucleolar protein 53	-	-	-
Unigene0025615	329	1946	679	133.746	68.0805	-0.9742	Down	9.1e-57	7.68e-55	--	--	--	--	--	--	--	--	--	--	--	--	--	--	--	--	--	--	-	-	-
Unigene0023634	2081	2890	2990	31.4022	47.3967	0.5939	Up	7.29e-56	6.09e-54	gi|38679391|gb|AAR26517.1|	1019	0	antennal cytochrome P450 CYP4 [Mamestra brassicae]	sp|Q9VYY4|C4G15_DROME	767	0	Cytochrome P450 4g15 OS=Drosophila melanogaster GN=Cyp4g15 PE=2 SV=1	alr4833	137	6e-32	COG2124	Cytochrome P450	K15001	0	843	cqu:CpipJ_CPIJ009415	cytochrome P450, family 4 [EC:1.14.-.-]	-	-	-
Unigene0026818	1652	1087	1403	14.8783	28.0154	0.913	Up	7.62e-56	6.35e-54	gi|357625099|gb|EHJ75650.1|	674	0	aldehyde dehydrogenase [Danaus plexippus]	sp|P27463|AL1A1_CHICK	569	2e-161	Retinal dehydrogenase 1 OS=Gallus gallus GN=ALDH1A1 PE=2 SV=1	BS_dhaS	442	1e-123	COG1012	NAD-dependent aldehyde dehydrogenases	K00128	7e-162	572	tca:659438	aldehyde dehydrogenase (NAD+) [EC:1.2.1.3]	-	-	-
Unigene0019142	223	310	608	31.4334	89.9389	1.5166	Up	6.66e-55	5.52e-53	gi|208972547|gb|ACI32834.1|	95.9	5e-19	C-type lectin 2 [Helicoverpa armigera]	--	--	--	--	--	--	--	--	--	--	--	--	--	--	-	-	-
Unigene0023568	2086	977	1286	10.5905	20.3365	0.9413	Up	5.66e-54	4.64e-52	gi|189236818|ref|XP_972166.2|	349	4e-94	PREDICTED: similar to CG8051 CG8051-PA [Tribolium castaneum]	sp|Q5ZJU0|MOT9_CHICK	101	3e-20	Monocarboxylate transporter 9 OS=Gallus gallus GN=SLC16A9 PE=2 SV=1	BMEI0445	61.2	7e-09	COG0477	Permeases of the major facilitator superfamily	--	--	--	--	--	-	-	-
Unigene0015142	964	262	547	6.1455	18.718	1.6068	Up	7.11e-54	5.83e-52	--	--	--	--	--	--	--	--	--	--	--	--	--	--	--	--	--	--	-	-	-
Unigene0021369	1693	112	352	1.4959	6.8586	2.1969	Up	1.62e-53	1.32e-51	gi|357622388|gb|EHJ73889.1|	281	1e-73	sugar transporter [Danaus plexippus]	sp|B4LPX5|TRET1_DROVI	177	2e-43	Facilitated trehalose transporter Tret1 OS=Drosophila virilis GN=Tret1 PE=3 SV=2	Cgl0181	92.4	2e-18	COG0477	Permeases of the major facilitator superfamily	--	--	--	--	--	-	-	-
Unigene0023246	1668	3387	1457	45.9149	28.8146	-0.6722	Down	1.09e-52	8.87e-51	--	--	--	--	--	--	--	--	--	--	--	--	--	--	--	--	--	--	-	-	-
Unigene0021808	3907	1499	1756	8.6755	14.8262	0.7731	Up	1.46e-52	1.19e-50	gi|170027838|ref|XP_001841804.1|	306	7e-81	phosphatidate phosphatase [Culex quinquefasciatus] >gi|167862374|gb|EDS25757.1| phosphatidate phosphatase [Culex quinquefasciatus]	sp|P97544|LPP3_RAT	206	1e-51	Lipid phosphate phosphohydrolase 3 OS=Rattus norvegicus GN=Ppap2b PE=1 SV=1	YDR284c	68.2	1e-10	COG0671	Membrane-associated phospholipid phosphatase	K01080	1e-84	317	nvi:100121847	phosphatidate phosphatase [EC:3.1.3.4]	GO:0009790//embryo development;GO:0008354//germ cell migration;GO:0003006//developmental process involved in reproduction;GO:0008152//metabolic process	GO:0042802//identical protein binding;GO:0016791//phosphatase activity	GO:0016020//membrane
Unigene0023203	1245	1436	1699	26.0807	45.0166	0.7875	Up	1.63e-52	1.31e-50	gi|220678314|emb|CAX14252.1|	238	4e-61	retinol dehydrogenase 12 (all-trans and 9-cis) [Danio rerio]	sp|P59837|RDH12_BOVIN	220	2e-56	Retinol dehydrogenase 12 OS=Bos taurus GN=RDH12 PE=2 SV=1	ML0315	142	2e-33	COG1028	Dehydrogenases with different specificities (related to short-chain alcohol dehydrogenases)	K11153	1e-61	238	dre:436597	retinol dehydrogenase 12 [EC:1.1.1.-]	-	-	-
Unigene0031255	671	429	728	14.4567	35.7897	1.3078	Up	2.1e-52	1.69e-50	gi|116833145|gb|ABK29485.1|	110	7e-23	immune inducible protein [Helicoverpa armigera]	--	--	--	--	--	--	--	--	--	--	--	--	--	--	-	-	-
Unigene0009367	216	1304	393	136.508	60.0189	-1.1855	Down	2.82e-52	2.25e-50	gi|356582554|gb|AET14858.1|	65.9	6e-10	FI16001p1 [Drosophila melanogaster]	sp|Q25055|HOL3_HOLDI	60.5	3e-09	Holotricin-3 OS=Holotrichia diomphalia PE=1 SV=2	XF0818	50.4	8e-07	COG2730	Endoglucanase	--	--	--	--	--	-	-	-
Unigene0030645	979	163	417	3.7648	14.0508	1.9	Up	2.93e-52	2.34e-50	gi|296881964|gb|ADH82407.1|	84	1e-14	cytochrome P450 [Helicoverpa armigera]	sp|O61387|CP6B7_HELAM	82	6e-15	Cytochrome P450 6B7 OS=Helicoverpa armigera GN=CYP6B7 PE=2 SV=1	--	--	--	--	--	--	--	--	--	--	-	-	-
Unigene0027483	1232	402	696	7.3782	18.6358	1.3367	Up	7.2e-52	5.72e-50	--	--	--	--	--	--	--	--	--	--	--	--	--	--	--	--	--	--	-	-	-
Unigene0013552	2207	22	194	0.2254	2.8997	3.6853	Up	1.07e-51	8.41e-50	gi|91077168|ref|XP_972002.1|	457	1e-126	PREDICTED: similar to CG6006 CG6006-PC [Tribolium castaneum]	sp|Q9VCA2|ORCT_DROME	277	2e-73	Organic cation transporter protein OS=Drosophila melanogaster GN=Orct PE=1 SV=1	SMa1447	117	1e-25	COG0477	Permeases of the major facilitator superfamily	--	--	--	--	--	-	-	-
Unigene0017854	699	58	261	1.8762	12.3172	2.7148	Up	2.43e-51	1.91e-49	--	--	--	--	--	--	--	--	--	--	--	--	--	--	--	--	--	--	-	-	-
Unigene0020034	667	4005	1809	135.772	89.4668	-0.6018	Down	2.7e-51	2.11e-49	gi|350414997|ref|XP_003490498.1|	120	7e-26	PREDICTED: protein LLP homolog [Bombus impatiens]	sp|Q3B748|LLPH_DANRE	79.3	2e-14	Protein LLP homolog OS=Danio rerio GN=llph PE=2 SV=1	--	--	--	--	--	--	--	--	--	--	-	-	-
Unigene0027389	606	3017	1267	112.574	68.9689	-0.7069	Down	2.72e-51	2.12e-49	--	--	--	--	--	--	--	--	--	--	--	--	--	--	--	--	--	--	-	-	-
Unigene0017635	4967	1593	1828	7.252	12.1403	0.7434	Up	3.98e-51	3.1e-49	gi|91090029|ref|XP_967684.1|	492	1e-137	PREDICTED: similar to glycerol-3-phosphate acyltransferase [Tribolium castaneum]	sp|P97564|GPAT1_RAT	281	5e-74	Glycerol-3-phosphate acyltransferase 1, mitochondrial OS=Rattus norvegicus GN=Gpam PE=1 SV=3	XF1031	152	7e-36	COG2937	Glycerol-3-phosphate O-acyltransferase	K00629	2e-137	492	tca:656036	glycerol-3-phosphate O-acyltransferase 1/2 [EC:2.3.1.15]	-	-	-
Unigene0035564	771	1095	1376	32.114	58.8726	0.8744	Up	4.96e-51	3.85e-49	--	--	--	--	--	--	--	--	--	--	--	--	--	--	--	--	--	--	-	-	-
Unigene0014520	1536	0	128	0	2.749	11.4247	Up	7.88e-51	6.09e-49	gi|357623792|gb|EHJ74816.1|	248	6e-64	luciferase [Danaus plexippus]	sp|Q27757|LUCI_PHOPE	126	4e-28	Luciferin 4-monooxygenase OS=Photuris pennsylvanica PE=2 SV=2	BS_lcfA	94.7	4e-19	COG0318	Acyl-CoA synthetases (AMP-forming)/AMP-acid ligases II	--	--	--	--	--	-	-	-
Unigene0021262	1431	2218	853	35.0474	19.6634	-0.8338	Down	4.08e-50	3.12e-48	gi|194895821|ref|XP_001978351.1|	74.7	1e-11	GG17733 [Drosophila erecta] >gi|190650000|gb|EDV47278.1| GG17733 [Drosophila erecta]	sp|Q5ZMJ9|SRRM1_CHICK	65.5	1e-09	Serine/arginine repetitive matrix protein 1 OS=Gallus gallus GN=SRRM1 PE=2 SV=1	RSc1191	55.5	2e-07	COG2812	DNA polymerase III, gamma/tau subunits	K08518	4e-12	74.7	der:Dere_GG17733	syntaxin binding protein 5 (tomosyn)	-	-	-
Unigene0023028	1615	3903	1763	54.6463	36.0105	-0.6017	Down	5.03e-50	3.82e-48	gi|195379879|ref|XP_002048701.1|	63.2	4e-08	GJ21186 [Drosophila virilis] >gi|194143498|gb|EDW59894.1| GJ21186 [Drosophila virilis]	sp|Q09624|PKD1_CAEEL	53.5	4e-06	Location of vulva defective 1 OS=Caenorhabditis elegans GN=lov-1 PE=1 SV=4	--	--	--	--	--	K10955	1e-07	60.1	tgu:100220116	intestinal mucin-2	-	-	-
Unigene0031129	2156	2254	2387	23.6396	36.5218	0.6276	Up	1.83e-49	1.37e-47	gi|189238958|ref|XP_973202.2|	212	7e-53	PREDICTED: similar to leptin receptor-like protein [Tribolium castaneum]	sp|Q561T9|OBRG_DANRE	155	2e-36	Leptin receptor gene-related protein OS=Danio rerio GN=leprot PE=2 SV=1	--	--	--	--	--	--	--	--	--	--	-	-	-
Unigene0009416	1605	2542	1027	35.8125	21.1079	-0.7627	Down	2.34e-49	1.75e-47	--	--	--	--	--	--	--	--	--	--	--	--	--	--	--	--	--	--	-	-	-
Unigene0031679	788	643	923	18.451	38.6389	1.0664	Up	6.11e-48	4.54e-46	gi|357606241|gb|EHJ64969.1|	270	5e-71	AMP dependent coa ligase [Danaus plexippus]	sp|Q42524|4CL1_ARATH	114	8e-25	4-coumarate--CoA ligase 1 OS=Arabidopsis thaliana GN=4CL1 PE=1 SV=1	DR1692	95.1	1e-19	COG0318	Acyl-CoA synthetases (AMP-forming)/AMP-acid ligases II	--	--	--	--	--	-	-	-
Unigene0024285	810	1396	1624	38.9704	66.1378	0.7631	Up	1.1e-47	8.17e-46	gi|260908037|gb|ACX53817.1|	196	1e-48	chemosensory protein [Heliothis virescens]	sp|Q9W1C9|PEB3_DROME	75.1	5e-13	Ejaculatory bulb-specific protein 3 OS=Drosophila melanogaster GN=PebIII PE=1 SV=2	--	--	--	--	--	--	--	--	--	--	-	-	-
Unigene0019882	1840	330	593	4.0554	10.6313	1.3904	Up	3.75e-47	2.75e-45	gi|357604111|gb|EHJ64049.1|	350	2e-94	organic cation transporter [Danaus plexippus]	sp|Q9VCA2|ORCT_DROME	217	2e-55	Organic cation transporter protein OS=Drosophila melanogaster GN=Orct PE=1 SV=1	PAE2330	89	3e-17	COG0477	Permeases of the major facilitator superfamily	--	--	--	--	--	-	-	-
Unigene0017250	1840	680	143	8.3565	2.5637	-1.7047	Down	7.76e-47	5.66e-45	gi|91077064|ref|XP_968732.1|	135	5e-30	PREDICTED: similar to F48E3.8b [Tribolium castaneum]	sp|P24821|TENA_HUMAN	70.1	5e-11	Tenascin OS=Homo sapiens GN=TNC PE=1 SV=3	--	--	--	--	--	--	--	--	--	--	-	-	-
Unigene0029360	2509	1189	1428	10.7156	18.7749	0.8091	Up	1.75e-46	1.26e-44	gi|153791703|ref|NP_001093297.1|	817	0	3-hydroxy-3-methylglutaryl-CoA synthase [Bombyx mori] >gi|146424694|dbj|BAF62107.1| 3-hydroxy-3-methylglutaryl-CoA synthase [Bombyx mori]	sp|P54961|HMCS1_BLAGE	578	7e-164	Hydroxymethylglutaryl-CoA synthase 1 OS=Blattella germanica GN=HMGCS-1 PE=2 SV=1	YML126c	408	2e-113	COG3425	3-hydroxy-3-methylglutaryl CoA synthase	K01641	3e-172	607	tca:662232	hydroxymethylglutaryl-CoA synthase [EC:2.3.3.10]	-	-	-
Unigene0024964	3520	333	592	2.1391	5.5479	1.3749	Up	2.69e-46	1.93e-44	gi|83583697|gb|ABC24708.1|	239	1e-60	G protein-coupled receptor [Spodoptera frugiperda]	sp|Q95NT6|MTH2_DROYA	158	2e-37	G-protein coupled receptor Mth2 OS=Drosophila yakuba GN=mth2 PE=3 SV=1	--	--	--	--	--	--	--	--	--	--	-	-	-
Unigene0016628	1611	2042	2163	28.6612	44.2904	0.6279	Up	4.94e-45	3.52e-43	gi|357619440|gb|EHJ72015.1|	509	1e-142	peroxisomal N1-acetyl-spermine/spermidine oxidase [Danaus plexippus]	sp|Q9NWM0|SMOX_HUMAN	161	1e-38	Spermine oxidase OS=Homo sapiens GN=SMOX PE=1 SV=1	APE1336m	51.2	5e-06	COG1233	Phytoene dehydrogenase and related proteins	--	--	--	--	--	-	-	-
Unigene0017661	1730	27	184	0.3529	3.5085	3.3135	Up	9.16e-45	6.49e-43	gi|357628210|gb|EHJ77605.1|	637	0	inwardly rectifying k+ channel [Danaus plexippus]	sp|P48548|IRK5_RAT	324	1e-87	G protein-activated inward rectifier potassium channel 4 OS=Rattus norvegicus GN=Kcnj5 PE=1 SV=2	--	--	--	--	--	--	--	--	--	--	-	-	-
Unigene0021302	1243	777	189	14.1346	5.0158	-1.4947	Down	1.73e-44	1.21e-42	gi|156968289|gb|ABU98616.1|	816	0	chitin binding PM protein [Helicoverpa armigera]	sp|P98088|MUC5A_HUMAN	59.7	4e-08	Mucin-5AC (Fragments) OS=Homo sapiens GN=MUC5AC PE=1 SV=3	--	--	--	--	--	--	--	--	--	--	-	-	-
Unigene0023537	1914	1045	307	12.3455	5.2911	-1.2223	Down	3.28e-44	2.3e-42	gi|195427159|ref|XP_002061646.1|	407	1e-112	GK17105 [Drosophila willistoni] >gi|194157731|gb|EDW72632.1| GK17105 [Drosophila willistoni]	sp|Q9VU84|DBNL_DROME	400	1e-110	Drebrin-like protein OS=Drosophila melanogaster GN=CG10083 PE=1 SV=1	--	--	--	--	--	--	--	--	--	--	-	-	-
Unigene0034578	1182	439	62	8.3981	1.7303	-2.279	Down	4.53e-44	3.16e-42	gi|195015994|ref|XP_001984318.1|	316	4e-85	GH16384 [Drosophila grimshawi] >gi|193897800|gb|EDV96666.1| GH16384 [Drosophila grimshawi]	sp|P76072|STFR_ECOLI	54.3	2e-06	Side tail fiber protein homolog from lambdoid prophage Rac OS=Escherichia coli (strain K12) GN=stfR PE=3 SV=2	--	--	--	--	--	--	--	--	--	--	-	-	-
Unigene0023787	612	1623	585	59.9655	31.5321	-0.9273	Down	4.84e-44	3.37e-42	gi|237838763|ref|XP_002368679.1|	75.1	2e-12	voltage gated chloride channel domain-containing protein [Toxoplasma gondii ME49] >gi|211966343|gb|EEB01539.1| voltage gated chloride channel domain-containing protein [Toxoplasma gondii ME49]	sp|O10341|Y091_NPVOP	68.9	2e-11	Uncharacterized 29.3 kDa protein OS=Orgyia pseudotsugata multicapsid polyhedrosis virus GN=ORF92 PE=4 SV=1	STM3757_2	67.8	1e-11	COG3468	Type V secretory pathway, adhesin AidA	--	--	--	--	--	-	-	-
Unigene0020461	1042	810	1059	17.5773	33.5257	0.9316	Up	5.21e-44	3.62e-42	gi|357621460|gb|EHJ73283.1|	66.2	2e-09	hypothetical protein KGM_07238 [Danaus plexippus]	--	--	--	--	--	--	--	--	--	--	--	--	--	--	-	-	-
Unigene0024549	4070	978	1216	5.4335	9.8557	0.8591	Up	5.3e-44	3.67e-42	--	--	--	--	--	--	--	--	--	--	--	--	--	--	--	--	--	--	-	-	-
Unigene0033153	1459	2955	1290	45.797	29.1664	-0.6509	Down	9.38e-44	6.49e-42	gi|339283894|gb|AEJ38216.1|	746	0	actin [Spodoptera exigua]	sp|P45888|ARP2_DROME	709	0	Actin-related protein 2 OS=Drosophila melanogaster GN=Arp14D PE=2 SV=2	YDL029w	516	3e-146	COG5277	Actin and related proteins	--	--	--	--	--	GO:0030832//regulation of actin filament length	GO:0008092//cytoskeletal protein binding;GO:0032559;GO:0005198//structural molecule activity	GO:0015629//actin cytoskeleton
Unigene0029034	1581	2258	915	32.2944	19.0914	-0.7584	Down	1.27e-43	8.71e-42	gi|66522206|ref|XP_393895.2|	327	8e-88	PREDICTED: ras-related protein M-Ras-like [Apis mellifera]	sp|O14807|RASM_HUMAN	278	8e-74	Ras-related protein M-Ras OS=Homo sapiens GN=MRAS PE=1 SV=2	SPAC17H9.09c	201	3e-51	COG1100	GTPase SAR1 and related small G proteins	K07831	3e-88	327	ame:410415	Ras-related protein M-Ras	-	-	-
Unigene0018172	4978	2826	1223	12.8367	8.1044	-0.6635	Down	2.72e-43	1.87e-41	gi|350409651|ref|XP_003488805.1|	1472	0	PREDICTED: myosin-X-like [Bombus impatiens]	sp|Q9U1M8|MYOI_DICDI	595	1e-168	Myosin-I heavy chain OS=Dictyostelium discoideum GN=myoI PE=1 SV=1	YOR326w	435	3e-121	COG5022	Myosin heavy chain	--	--	--	--	--	-	-	-
Unigene0009220	808	2409	1000	67.4155	40.8261	-0.7236	Down	6.05e-43	4.12e-41	gi|6981154|ref|NP_037108.1|	80.9	6e-14	galectin-5 [Rattus norvegicus] >gi|1346430|sp|P47967.2|LEG5_RAT RecName: Full=Galectin-5; Short=Gal-5; AltName: Full=RL-18 >gi|727176|gb|AAC42050.1| galectin-5 [Rattus sp.]	sp|P47967|LEG5_RAT	80.9	1e-14	Galectin-5 OS=Rattus norvegicus GN=Lgals5 PE=1 SV=2	--	--	--	--	--	K10093	3e-14	80.5	ecb:100058771	galectin-9	-	-	-
Unigene0023655	577	673	920	26.3739	52.597	0.9959	Up	7.72e-43	5.21e-41	gi|109458795|ref|XP_218601.4|	67.4	4e-10	PREDICTED: E2F transcription factor 8 [Rattus norvegicus]	sp|P28968|GP2_EHV1B	67.8	5e-11	Glycoprotein gp2 OS=Equine herpesvirus 1 (strain Ab4p) GN=EUs4 PE=4 SV=1	--	--	--	--	--	--	--	--	--	--	-	-	-
Unigene0031074	2353	2493	1046	23.9571	14.6642	-0.7082	Down	8.16e-43	5.5e-41	gi|189237763|ref|XP_967045.2|	424	1e-116	PREDICTED: similar to CG30084 CG30084-PF [Tribolium castaneum]	sp|A1ZA47|ZASP_DROME	399	5e-110	PDZ and LIM domain protein Zasp OS=Drosophila melanogaster GN=Zasp52 PE=1 SV=2	--	--	--	--	--	--	--	--	--	--	-	-	-
Unigene0035515	1039	3106	1381	67.5959	43.8457	-0.6245	Down	8.76e-43	5.89e-41	gi|124505617|ref|XP_001351550.1|	80.9	1e-13	Serine/Threonine protein kinase, FIKK family [Plasmodium falciparum 3D7] >gi|23498309|emb|CAD49281.1| Serine/Threonine protein kinase, FIKK family [Plasmodium falciparum 3D7]	sp|Q62598|DSPP_RAT	75.1	8e-13	Dentin sialophosphoprotein OS=Rattus norvegicus GN=Dspp PE=1 SV=2	--	--	--	--	--	--	--	--	--	--	-	-	-
Unigene0019964	2073	584	832	6.3701	13.2395	1.0555	Up	1.1e-42	7.35e-41	gi|158296553|ref|XP_316943.3|	60.5	3e-07	AGAP008500-PA [Anopheles gambiae str. PEST] >gi|157014765|gb|EAA12751.3| AGAP008500-PA [Anopheles gambiae str. PEST]	--	--	--	--	--	--	--	--	--	--	--	--	--	--	-	-	-
Unigene0026581	479	20	163	0.9441	11.2254	3.5717	Up	1.47e-42	9.87e-41	gi|9087198|sp|O62605.1|SI25_GALME	181	1e-44	RecName: Full=Fibrohexamerin; AltName: Full=25 kDa silk glycoprotein; AltName: Full=p25; Flags: Precursor >gi|3064124|gb|AAC38994.1| low molecular weight silk protein [Galleria mellonella] >gi|3150435|gb|AAC17486.1| P25 [Galleria mellonella]	sp|O62605|SI25_GALME	181	2e-45	Fibrohexamerin OS=Galleria mellonella GN=P25 PE=1 SV=1	--	--	--	--	--	--	--	--	--	--	-	-	-
Unigene0018421	374	2160	2236	130.592	197.219	0.5947	Up	2.51e-42	1.67e-40	--	--	--	--	--	--	--	--	--	--	--	--	--	--	--	--	--	--	-	-	-
Unigene0020093	938	42	204	1.0125	7.1742	2.8249	Up	3.04e-42	2.02e-40	gi|357601811|gb|EHJ63159.1|	89	3e-16	serine protease inhibitor 28 [Danaus plexippus]	sp|P82176|IMPI_GALME	57.8	1e-07	Inducible metalloproteinase inhibitor protein OS=Galleria mellonella GN=IMPI PE=1 SV=2	--	--	--	--	--	--	--	--	--	--	-	-	-
Unigene0027077	2804	534	778	4.3062	9.1527	1.0878	Up	5.52e-42	3.67e-40	gi|114053233|ref|NP_001040290.1|	819	0	aldehyde dehydrogenase isoform 2 [Bombyx mori] >gi|87248651|gb|ABD36378.1| aldehyde dehydrogenase [Bombyx mori]	sp|P30839|AL3A2_RAT	470	3e-131	Fatty aldehyde dehydrogenase OS=Rattus norvegicus GN=Aldh3a2 PE=1 SV=1	alr3672	429	2e-119	COG1012	NAD-dependent aldehyde dehydrogenases	--	--	--	--	--	-	-	-
Unigene0034903	1780	1695	638	21.532	11.8236	-0.8648	Down	4.71e-41	3.08e-39	gi|91095019|ref|XP_970220.1|	468	1e-130	PREDICTED: similar to Thd1 [Tribolium castaneum]	sp|P56581|TDG_MOUSE	240	2e-62	G/T mismatch-specific thymine DNA glycosylase OS=Mus musculus GN=Tdg PE=2 SV=1	SPCC965.05c	107	7e-23	COG3663	G:T/U mismatch-specific DNA glycosylase	K03649	2e-130	468	tca:658765	TDG/mug DNA glycosylase family protein [EC:3.2.2.-]	-	-	-
Unigene0031294	662	453	688	15.473	34.283	1.1477	Up	1.35e-40	8.8e-39	gi|357621595|gb|EHJ73380.1|	65.5	2e-09	hypothetical protein KGM_12072 [Danaus plexippus]	--	--	--	--	--	--	--	--	--	--	--	--	--	--	-	-	-
Unigene0020519	588	885	250	34.033	14.0253	-1.2789	Down	2.67e-40	1.73e-38	gi|157123973|ref|XP_001654000.1|	159	9e-38	ns1 binding protein [Aedes aegypti] >gi|108874167|gb|EAT38392.1| ns1 binding protein [Aedes aegypti]	sp|Q920Q8|NS1BP_MOUSE	115	3e-25	Influenza virus NS1A-binding protein homolog OS=Mus musculus GN=Ivns1abp PE=1 SV=2	CC3441	58.5	7e-09	COG2267	Lysophospholipase	K15046	3e-38	159	aag:AaeL_AAEL009706	influenza virus NS1A-binding protein	-	-	-
Unigene0016986	6317	504	737	1.8041	3.8486	1.0931	Up	3.6e-40	2.31e-38	gi|195376345|ref|XP_002046957.1|	602	1e-170	GJ13169 [Drosophila virilis] >gi|194154115|gb|EDW69299.1| GJ13169 [Drosophila virilis]	sp|Q8R3L5|SO3A1_MOUSE	281	6e-74	Solute carrier organic anion transporter family member 3A1 OS=Mus musculus GN=Slco3a1 PE=2 SV=1	--	--	--	--	--	--	--	--	--	--	-	-	-
Unigene0027696	1014	2095	852	46.7176	27.7173	-0.7532	Down	3.85e-40	2.47e-38	gi|350423356|ref|XP_003493455.1|	224	5e-57	PREDICTED: diacylglycerol kinase epsilon-like [Bombus impatiens]	sp|P52429|DGKE_HUMAN	178	5e-44	Diacylglycerol kinase epsilon OS=Homo sapiens GN=DGKE PE=2 SV=1	--	--	--	--	--	K00901	3e-56	220	nvi:100121043	diacylglycerol kinase [EC:2.7.1.107]	-	-	-
Unigene0030493	1413	2031	2103	32.5014	49.096	0.5951	Up	5.88e-40	3.75e-38	gi|357606051|gb|EHJ64896.1|	422	1e-116	neutral lipase [Danaus plexippus]	sp|Q5XGE9|LIPH_XENTR	109	6e-23	Lipase member H OS=Xenopus tropicalis GN=liph PE=2 SV=1	--	--	--	--	--	--	--	--	--	--	-	-	-
Unigene0035641	845	631	859	16.8852	33.534	0.9899	Up	9.99e-40	6.34e-38	gi|114050807|ref|NP_001040135.1|	174	5e-42	lectin 5 precursor [Bombyx mori] >gi|87248169|gb|ABD36137.1| lectin 5 [Bombyx mori]	sp|P26305|LPSBP_PERAM	56.2	3e-07	Hemolymph lipopolysaccharide-binding protein OS=Periplaneta americana PE=1 SV=1	--	--	--	--	--	--	--	--	--	--	-	-	-
Unigene0020299	551	1436	1590	58.9301	95.1907	0.6918	Up	1.4e-39	8.8e-38	gi|357605839|gb|EHJ64797.1|	67.8	2e-10	hypothetical protein KGM_01767 [Danaus plexippus]	--	--	--	--	--	--	--	--	--	--	--	--	--	--	-	-	-
Unigene0030682	1335	858	1063	14.5325	26.2664	0.8539	Up	2.63e-38	1.63e-36	gi|332020999|gb|EGI61392.1|	199	3e-49	PI-PLC X domain-containing protein 1 [Acromyrmex echinatior]	sp|Q8BLJ3|PLCX3_MOUSE	64.7	1e-09	PI-PLC X domain-containing protein 3 OS=Mus musculus GN=Plcxd3 PE=2 SV=1	--	--	--	--	--	--	--	--	--	--	-	-	-
Unigene0023046	1579	509	730	7.289	15.2507	1.0651	Up	3.28e-38	2.02e-36	--	--	--	--	--	--	--	--	--	--	--	--	--	--	--	--	--	--	-	-	-
Unigene0030955	3759	2367	1014	14.2384	8.8985	-0.6782	Down	6.75e-38	4.13e-36	gi|91079350|ref|XP_969694.1|	883	0	PREDICTED: similar to acid alpha-glucosidase [Tribolium castaneum]	sp|Q6P7A9|LYAG_RAT	704	0	Lysosomal alpha-glucosidase OS=Rattus norvegicus GN=Gaa PE=2 SV=1	SPAPB24D3.10c	404	5e-112	COG1501	Alpha-glucosidases, family 31 of glycosyl hydrolases	K12316	0	883	tca:658192	lysosomal alpha-glucosidase [EC:3.2.1.20]	-	-	-
Unigene0025469	2927	1137	1312	8.7836	14.7863	0.7514	Up	7.24e-38	4.41e-36	gi|357615572|gb|EHJ69729.1|	338	1e-90	dual specificity phosphatase [Danaus plexippus]	sp|Q9QYJ7|DUS13_MOUSE	135	2e-30	Dual specificity protein phosphatase 13 OS=Mus musculus GN=Dusp13 PE=1 SV=1	SPBC17A3.06	78.6	6e-14	COG2453	Predicted protein-tyrosine phosphatase	K14165	9e-52	207	der:Dere_GG19201	dual specificity phosphatase [EC:3.1.3.16 3.1.3.48]	GO:0006796//phosphate-containing compound metabolic process;GO:0006464//protein modification process	GO:0004721//phosphoprotein phosphatase activity	-
Unigene0028726	3060	1653	637	12.2148	6.867	-0.8309	Down	1.44e-37	8.67e-36	gi|357614828|gb|EHJ69302.1|	353	3e-95	venus kinase receptor [Danaus plexippus]	sp|P06213|INSR_HUMAN	117	7e-25	Insulin receptor OS=Homo sapiens GN=INSR PE=1 SV=4	MT0017_1	64.3	1e-09	COG0515	Serine/threonine protein kinase	--	--	--	--	--	-	-	-
Unigene0027312	2130	2804	1257	29.7669	19.4673	-0.6127	Down	1.49e-37	9e-36	gi|158298774|ref|XP_318937.4|	444	1e-122	AGAP009827-PA [Anopheles gambiae str. PEST] >gi|157014047|gb|EAA43539.4| AGAP009827-PA [Anopheles gambiae str. PEST]	sp|Q8BT14|CNOT4_MOUSE	372	6e-102	CCR4-NOT transcription complex subunit 4 OS=Mus musculus GN=Cnot4 PE=1 SV=2	SPAC16C9.04c	231	4e-60	COG5175	Transcriptional repressor	K10643	4e-123	444	aga:AgaP_AGAP009827	CCR4-NOT transcription complex subunit 4 [EC:6.3.2.19]	-	-	-
Unigene0023233	1462	429	644	6.6351	14.5307	1.1309	Up	3.03e-37	1.81e-35	--	--	--	--	--	--	--	--	--	--	--	--	--	--	--	--	--	--	-	-	-
Unigene0026053	409	870	255	48.0984	20.5668	-1.2257	Down	3.11e-37	1.85e-35	--	--	--	--	--	--	--	--	--	--	--	--	--	--	--	--	--	--	-	-	-
Unigene0019260	402	100	273	5.6248	22.4019	1.9937	Up	4.68e-37	2.78e-35	--	--	--	--	--	--	--	--	--	--	--	--	--	--	--	--	--	--	-	-	-
Unigene0020464	1034	848	1044	18.5443	33.3065	0.8448	Up	5.39e-37	3.19e-35	--	--	--	--	--	--	--	--	--	--	--	--	--	--	--	--	--	--	-	-	-
Unigene0031544	944	1241	1394	29.7259	48.7124	0.7126	Up	1.06e-36	6.27e-35	gi|260908006|gb|ACX53802.1|	394	1e-108	hydroxybutyrate dehydrogenase [Heliothis virescens]	sp|P10528|DHGA_BACME	154	1e-36	Glucose 1-dehydrogenase A OS=Bacillus megaterium GN=gdhA PE=3 SV=1	BH0932	156	6e-38	COG1028	Dehydrogenases with different specificities (related to short-chain alcohol dehydrogenases)	--	--	--	--	--	-	-	-
Unigene0029107	1084	532	743	11.0973	22.6104	1.0268	Up	1.14e-36	6.7e-35	--	--	--	--	--	--	--	--	--	--	--	--	--	--	--	--	--	--	-	-	-
Unigene0019755	4113	2393	1039	13.1558	8.3331	-0.6588	Down	1.76e-36	1.04e-34	gi|115292419|ref|NP_001041678.1|	2308	0	glutamate synthase [Bombyx mori] >gi|113734246|dbj|BAF30425.1| glutamate synthase [Bombyx mori]	sp|Q03460|GLSN_MEDSA	1372	0	Glutamate synthase [NADH], amyloplastic OS=Medicago sativa PE=1 SV=1	SPAPB1E7.07_2	907	0	COG0069	Glutamate synthase domain 2	K00264	0	1935	nvi:100122109	glutamate synthase (NADPH/NADH) [EC:1.4.1.13 1.4.1.14]	-	-	-
Unigene0019160	402	2581	1143	145.177	93.7927	-0.6303	Down	2.13e-36	1.25e-34	--	--	--	--	--	--	--	--	--	--	--	--	--	--	--	--	--	--	-	-	-
Unigene0022759	741	125	303	3.8144	13.4888	1.8222	Up	2.31e-36	1.35e-34	gi|357603599|gb|EHJ63841.1|	57	8e-07	endonuclease-reverse transcriptase [Danaus plexippus]	--	--	--	--	--	--	--	--	--	--	--	--	--	--	-	-	-
Unigene0020410	1064	1262	1406	26.8196	43.5906	0.7007	Up	5.71e-36	3.3e-34	gi|21717394|dbj|BAC02929.1|	501	1e-140	proliferating cell nuclear antigen [Spodoptera frugiperda] >gi|45735464|dbj|BAD13299.1| proliferating cell nuclear antigen [Spodoptera frugiperda]	sp|O01377|PCNA_BOMMO	488	3e-137	Proliferating cell nuclear antigen OS=Bombyx mori GN=PCNA PE=2 SV=1	SPBC16D10.09	288	8e-78	COG0592	DNA polymerase sliding clamp subunit (PCNA homolog)	K04802	6e-121	435	aag:AaeL_AAEL012545	proliferating cell nuclear antigen	-	-	-
Unigene0021352	2491	1777	1848	16.1305	24.4724	0.6014	Up	5.8e-36	3.35e-34	gi|114051682|ref|NP_001040173.1|	358	7e-97	calcium-binding protein p22 [Bombyx mori] >gi|87248283|gb|ABD36194.1| calcium-binding protein p22 [Bombyx mori] >gi|225346701|gb|ACN86373.1| calcium-binding protein [Bombyx mandarina]	sp|P61023|CHP1_RAT	238	1e-61	Calcium-binding protein p22 OS=Rattus norvegicus GN=Chp PE=1 SV=2	YKL190w	134	1e-30	COG5126	Ca2+-binding protein (EF-Hand superfamily)	K06268	2e-85	318	tca:660056	protein phosphatase 3, regulatory subunit	-	-	-
Unigene0013597	1045	6	110	0.1298	3.4724	4.7416	Up	1.2e-35	6.92e-34	gi|357631824|gb|EHJ79291.1|	300	8e-80	CRAL/TRIO domain-containing protein [Danaus plexippus]	sp|Q8BWP5|TTPA_MOUSE	63.5	2e-09	Alpha-tocopherol transfer protein OS=Mus musculus GN=Ttpa PE=2 SV=1	--	--	--	--	--	--	--	--	--	--	-	-	-
Unigene0034932	2307	381	585	3.7343	8.3648	1.1635	Up	1.63e-35	9.31e-34	gi|357628810|gb|EHJ77985.1|	494	1e-138	erythrocyte carbonic anhydrase [Danaus plexippus]	sp|P13634|CAH1_MOUSE	230	3e-59	Carbonic anhydrase 1 OS=Mus musculus GN=Ca1 PE=2 SV=3	PM1905	110	1e-23	COG3338	Carbonic anhydrase	K01672	6e-90	333	dme:Dmel_CG7820	carbonic anhydrase [EC:4.2.1.1]	-	-	-
Unigene0030250	240	658	856	61.9939	117.655	0.9244	Up	1.84e-35	1.06e-33	--	--	--	--	--	--	--	--	--	--	--	--	--	--	--	--	--	--	-	-	-
Unigene0035050	665	74	230	2.5162	11.4092	2.1809	Up	3.1e-35	1.76e-33	--	--	--	--	--	--	--	--	--	--	--	--	--	--	--	--	--	--	-	-	-
Unigene0034927	1902	712	905	8.4646	15.6959	0.8909	Up	3.23e-35	1.84e-33	gi|357627751|gb|EHJ77337.1|	412	1e-113	synaptic vesicle protein [Danaus plexippus]	sp|Q2XWK0|SVOP_XENLA	98.6	1e-19	Synaptic vesicle 2-related protein OS=Xenopus laevis GN=svop PE=2 SV=1	SMa1447	80.5	9e-15	COG0477	Permeases of the major facilitator superfamily	--	--	--	--	--	-	-	-
Unigene0025304	1076	294	492	6.1783	15.0835	1.2877	Up	3.74e-35	2.12e-33	--	--	--	--	--	--	--	--	--	--	--	--	--	--	--	--	--	--	-	-	-
Unigene0018145	2198	736	203	7.5715	3.0466	-1.3134	Down	4.03e-35	2.28e-33	gi|189239103|ref|XP_001812997.1|	253	2e-65	PREDICTED: similar to cyclin t [Tribolium castaneum]	sp|O96433|CCNT_DROME	172	9e-42	Cyclin-T OS=Drosophila melanogaster GN=CycT PE=1 SV=2	Rv3876	80.9	9e-15	COG0455	ATPases involved in chromosome partitioning	K15188	8e-66	253	tca:657976	cyclin T	-	-	-
Unigene0031740	865	1100	373	28.7548	14.2247	-1.0154	Down	5.26e-35	2.96e-33	gi|195037931|ref|XP_001990414.1|	91.7	4e-17	GH18253 [Drosophila grimshawi] >gi|193894610|gb|EDV93476.1| GH18253 [Drosophila grimshawi]	--	--	--	--	--	--	--	--	--	K05544	1e-17	91.7	bmy:Bm1_16415	tRNA-dihydrouridine synthase 3 [EC:1.-.-.-]	-	-	-
Unigene0031925	9883	1291	471	2.9537	1.5721	-0.9098	Down	2.52e-34	1.41e-32	gi|189238398|ref|XP_972174.2|	1613	0	PREDICTED: similar to fragile site-associated protein [Tribolium castaneum]	sp|P32583|SRP40_YEAST	57.4	2e-06	Suppressor protein SRP40 OS=Saccharomyces cerevisiae (strain ATCC 204508 / S288c) GN=SRP40 PE=1 SV=2	--	--	--	--	--	--	--	--	--	--	GO:0006897//endocytosis	-	-
Unigene0034442	1709	2417	1071	31.9793	20.6727	-0.6294	Down	4.1e-34	2.28e-32	gi|114050851|ref|NP_001040157.1|	343	1e-92	tetraspanin E [Bombyx mori] >gi|87248235|gb|ABD36170.1| tetraspanin E [Bombyx mori]	sp|P48509|CD151_HUMAN	122	1e-26	CD151 antigen OS=Homo sapiens GN=CD151 PE=1 SV=3	--	--	--	--	--	K06497	2e-41	172	aga:AgaP_AGAP007209	CD63 antigen	-	-	-
Unigene0016284	218	752	214	78.0002	32.3822	-1.2683	Down	4.54e-34	2.51e-32	--	--	--	--	--	--	--	--	--	--	--	--	--	--	--	--	--	--	-	-	-
Unigene0020116	724	1589	627	49.6272	28.5679	-0.7967	Down	8.41e-34	4.64e-32	gi|112983124|ref|NP_001037660.1|	288	2e-76	eukaryotic translation initiation factor 4H [Bombyx mori] >gi|110175053|gb|ABG54289.1| eukaryotic translation initiation factor 4H [Bombyx mori]	sp|Q5XI72|IF4H_RAT	137	7e-32	Eukaryotic translation initiation factor 4H OS=Rattus norvegicus GN=Eif4h PE=1 SV=1	SPAC140.02	73.9	2e-13	COG0724	RNA-binding proteins (RRM domain)	--	--	--	--	--	-	GO:0003676//nucleic acid binding	-
Unigene0035425	1003	926	298	20.8759	9.8009	-1.0909	Down	3.61e-33	1.97e-31	gi|62857663|ref|NP_001017220.1|	164	5e-39	prostamide/prostaglandin F synthase [Xenopus (Silurana) tropicalis] >gi|123893442|sp|Q28IJ3.1|PGFS_XENTR RecName: Full=Prostamide/prostaglandin F synthase; Short=Prostamide/PG F synthase; Short=Prostamide/PGF synthase >gi|89268634|emb|CAJ83264.1| novel protein [Xenopus (Silurana) tropicalis]	sp|Q28IJ3|PGFS_XENTR	164	7e-40	Prostamide/prostaglandin F synthase OS=Xenopus tropicalis GN=TNeu028h04.1 PE=2 SV=1	--	--	--	--	--	--	--	--	--	--	-	-	-
Unigene0025449	1839	252	436	3.0985	7.8208	1.3357	Up	4.19e-33	2.28e-31	--	--	--	--	--	--	--	--	--	--	--	--	--	--	--	--	--	--	-	-	-
Unigene0024571	4504	891	282	4.4732	2.0654	-1.1149	Down	4.75e-33	2.58e-31	gi|307183144|gb|EFN70061.1|	262	1e-67	Protein split ends [Camponotus floridanus]	sp|Q8SX83|SPEN_DROME	121	4e-26	Protein split ends OS=Drosophila melanogaster GN=spen PE=1 SV=2	--	--	--	--	--	--	--	--	--	--	-	-	-
Unigene0035012	1459	1687	1739	26.1453	39.3182	0.5886	Up	1.01e-32	5.48e-31	gi|160333474|ref|NP_001103767.1|	344	8e-93	lysosomal thiol reductase IP30 isoform 2 precursor [Bombyx mori] >gi|87248349|gb|ABD36227.1| lysosomal thiol reductase IP30 precursor isoform 2 [Bombyx mori]	sp|A6QPN6|GILT_BOVIN	114	2e-24	Gamma-interferon-inducible lysosomal thiol reductase OS=Bos taurus GN=IFI30 PE=2 SV=1	--	--	--	--	--	K08059	2e-32	142	nvi:100117923	interferon, gamma-inducible protein 30	-	-	-
Unigene0027932	803	216	394	6.0824	16.1856	1.412	Up	1.24e-32	6.69e-31	--	--	--	--	--	--	--	--	--	--	--	--	--	--	--	--	--	--	-	-	-
Unigene0030743	1375	2488	1124	40.915	26.9658	-0.6015	Down	1.74e-32	9.37e-31	gi|357608316|gb|EHJ65928.1|	200	2e-49	Ecdysteroid-regulated 16 kDa protein [Danaus plexippus]	sp|Q25481|ES16_MANSE	191	1e-47	Ecdysteroid-regulated 16 kDa protein OS=Manduca sexta GN=ESR16 PE=2 SV=1	--	--	--	--	--	K13443	9e-37	156	dsi:Dsim_GD23124	Niemann-Pick C2 protein	-	-	-
Unigene0021354	1619	2588	1180	36.1453	24.0428	-0.5882	Down	1.79e-32	9.61e-31	gi|158292820|ref|XP_314136.4|	142	5e-32	AGAP005233-PA [Anopheles gambiae str. PEST] >gi|157017172|gb|EAA09395.4| AGAP005233-PA [Anopheles gambiae str. PEST]	sp|P19331|IM23_SCHMA	96.7	5e-19	23 kDa integral membrane protein OS=Schistosoma mansoni PE=2 SV=1	--	--	--	--	--	--	--	--	--	--	-	-	-
Unigene0027320	2042	917	298	10.1543	4.814	-1.0768	Down	3.22e-32	1.72e-30	gi|157121188|ref|XP_001659867.1|	789	0	coronin [Aedes aegypti] >gi|108874677|gb|EAT38902.1| coronin [Aedes aegypti]	sp|Q0V8F1|CORO7_BOVIN	298	8e-80	Coronin-7 OS=Bos taurus GN=CORO7 PE=2 SV=1	sll0163	56.2	2e-07	COG2319	FOG: WD40 repeat	--	--	--	--	--	-	-	-
Unigene0017335	2074	193	366	2.1042	5.8213	1.4681	Up	3.37e-32	1.79e-30	gi|357613714|gb|EHJ68677.1|	635	1e-180	vesicular inhibitory amino acid transporter [Danaus plexippus]	sp|Q28HE5|S38A6_XENTR	69.7	8e-11	Probable sodium-coupled neutral amino acid transporter 6 OS=Xenopus tropicalis GN=slc38a6 PE=2 SV=1	SPAC3H1.09c	63.2	2e-09	COG0814	Amino acid permeases	--	--	--	--	--	-	-	-
Unigene0034879	1779	1887	800	23.9845	14.8342	-0.6932	Down	1.12e-31	5.94e-30	gi|345494024|ref|XP_001605245.2|	238	1e-60	PREDICTED: AP-3 complex subunit delta-1-like [Nasonia vitripennis]	sp|Q865S1|AP3D1_BOVIN	185	8e-46	AP-3 complex subunit delta-1 OS=Bos taurus GN=AP3D1 PE=1 SV=2	--	--	--	--	--	K12396	3e-61	238	nvi:100121637	AP-3 complex subunit delta-1	-	-	-
Unigene0024952	3549	1640	1688	10.4489	15.6897	0.5865	Up	1.31e-31	6.9e-30	gi|357602249|gb|EHJ63322.1|	942	0	cleft lip and palate transmembrane protein 1 [Danaus plexippus]	sp|Q6DEL2|CLPT1_DANRE	680	0	Cleft lip and palate transmembrane protein 1 homolog OS=Danio rerio GN=clptm1 PE=2 SV=1	--	--	--	--	--	--	--	--	--	--	-	-	GO:0031224//intrinsic to membrane
Unigene0031459	532	1108	1232	47.0937	76.392	0.6979	Up	1.63e-31	8.57e-30	gi|357617458|gb|EHJ70804.1|	123	3e-27	JH-inducible protein [Danaus plexippus]	--	--	--	--	--	--	--	--	--	--	--	--	--	--	-	-	-
Unigene0017190	4060	2251	1001	12.5367	8.1331	-0.6243	Down	1.89e-31	9.92e-30	gi|307180384|gb|EFN68410.1|	746	0	EH domain-binding protein 1 [Camponotus floridanus]	sp|Q8NDI1|EHBP1_HUMAN	537	3e-151	EH domain-binding protein 1 OS=Homo sapiens GN=EHBP1 PE=1 SV=3	ECU09g0290	80.5	2e-14	COG5069	Ca2+-binding actin-bundling protein fimbrin/plastin (EF-Hand superfamily)	--	--	--	--	--	-	-	-
Unigene0029256	2351	2205	976	21.2075	13.6945	-0.631	Down	2.13e-31	1.12e-29	gi|91077014|ref|XP_966444.1|	546	1e-153	PREDICTED: similar to bridging integrator [Tribolium castaneum]	sp|O00499|BIN1_HUMAN	266	5e-70	Myc box-dependent-interacting protein 1 OS=Homo sapiens GN=BIN1 PE=1 SV=1	--	--	--	--	--	K12562	3e-137	491	dan:Dana_GF13397	amphiphysin	-	-	-
Unigene0017303	6460	2131	938	7.4591	4.7898	-0.639	Down	4.76e-31	2.47e-29	gi|357602534|gb|EHJ63440.1|	3083	0	chromodomain-helicase-DNA-binding protein 1 [Danaus plexippus]	sp|A9X4T1|CHD1_BOMMO	2414	0	Chromodomain-helicase-DNA-binding protein 1 OS=Bombyx mori GN=CHD1 PE=1 SV=1	SPAC1783.05	739	0	COG0553	Superfamily II DNA/RNA helicases, SNF2 family	K11367	0	2005	tca:658899	chromodomain-helicase-DNA-binding protein 1 [EC:3.6.4.12]	GO:0006325//chromatin organization	GO:0003676//nucleic acid binding;GO:0042623//ATPase activity, coupled;GO:0032559	GO:0044427;GO:0043231//intracellular membrane-bounded organelle
Unigene0017548	4037	1572	636	8.805	5.1969	-0.7607	Down	4.97e-31	2.57e-29	gi|112983438|ref|NP_001036978.1|	1339	0	conventional protein kinase C [Bombyx mori] >gi|71979724|dbj|BAE17022.1| conventional protein kinase C [Bombyx mori]	sp|P05130|KPC1_DROME	1065	0	Protein kinase C, brain isozyme OS=Drosophila melanogaster GN=Pkc53E PE=2 SV=2	SPAC17G8.14c_2	309	2e-83	COG0515	Serine/threonine protein kinase	K02677	0	1225	nvi:100116629	classical protein kinase C [EC:2.7.11.13]	GO:0006464//protein modification process;GO:0007165//signal transduction	GO:0046914//transition metal ion binding;GO:0008289//lipid binding;GO:0004697//protein kinase C activity;GO:0032559	-
Unigene0017799	1593	1328	509	18.8502	10.5403	-0.8387	Down	5.76e-31	2.97e-29	--	--	--	--	--	--	--	--	--	--	--	--	--	--	--	--	--	--	-	-	-
Unigene0023621	2148	1586	644	16.6957	9.8901	-0.7554	Down	6.1e-31	3.14e-29	gi|195490501|ref|XP_002093167.1|	380	1e-103	GE20934 [Drosophila yakuba] >gi|194179268|gb|EDW92879.1| GE20934 [Drosophila yakuba]	sp|Q9UQ35|SRRM2_HUMAN	273	3e-72	Serine/arginine repetitive matrix protein 2 OS=Homo sapiens GN=SRRM2 PE=1 SV=2	SPAC140.02	91.7	5e-18	COG0724	RNA-binding proteins (RRM domain)	K13172	7e-104	380	dya:Dyak_GE20934	serine/arginine repetitive matrix protein 2	-	-	-
Unigene0023658	652	75	215	2.601	10.8778	2.0642	Up	7.31e-31	3.73e-29	--	--	--	--	--	--	--	--	--	--	--	--	--	--	--	--	--	--	-	-	-
Unigene0022155	449	249	420	12.5397	30.8569	1.2991	Up	1.17e-30	5.94e-29	gi|357618217|gb|EHJ71284.1|	82.4	6e-15	hypothetical protein KGM_18965 [Danaus plexippus]	--	--	--	--	--	--	--	--	--	--	--	--	--	--	-	-	-
Unigene0022972	1297	1097	394	19.125	10.0209	-0.9324	Down	1.44e-30	7.27e-29	gi|49168687|emb|CAF25189.2|	855	0	carboxypeptidase precursor [Helicoverpa armigera]	sp|P04069|CBPB_ASTFL	219	4e-56	Carboxypeptidase B OS=Astacus fluviatilis PE=1 SV=1	YHR132c	110	5e-24	COG2866	Predicted carboxypeptidase	--	--	--	--	--	-	-	-
Unigene0018066	3379	1581	645	10.5798	6.2968	-0.7486	Down	2.13e-30	1.07e-28	gi|307184783|gb|EFN71097.1|	550	1e-154	Ankyrin-2 [Camponotus floridanus]	sp|Q12955|ANK3_HUMAN	442	6e-123	Ankyrin-3 OS=Homo sapiens GN=ANK3 PE=1 SV=3	--	--	--	--	--	K10380	3e-156	554	ame:409051	ankyrin	-	-	-
Unigene0024914	2106	1230	463	13.2063	7.2522	-0.8647	Down	3.07e-30	1.54e-28	gi|328791726|ref|XP_003251622.1|	283	3e-74	PREDICTED: shootin-1-like [Apis mellifera]	sp|A0MZ66|SHOT1_HUMAN	119	9e-26	Shootin-1 OS=Homo sapiens GN=KIAA1598 PE=1 SV=4	SP0117	92.8	2e-18	COG5263	FOG: Glucan-binding domain (YG repeat)	--	--	--	--	--	-	-	-
Unigene0017474	1073	400	79	8.4294	2.4287	-1.7952	Down	3.78e-30	1.88e-28	gi|66363270|ref|XP_628601.1|	52.4	2e-08	sgnal peptide, large secreted protein [Cryptosporidium parvum Iowa II] >gi|46229608|gb|EAK90426.1| sgnal peptide, large secreted protein [Cryptosporidium parvum Iowa II]	sp|P19275|VTP3_TTV1V	42.7	2e-06	Viral protein TPX OS=Thermoproteus tenax virus 1 (strain VT3) PE=4 SV=1	--	--	--	--	--	--	--	--	--	--	-	-	-
Unigene0035228	598	1607	662	60.7644	36.5179	-0.7346	Down	6.22e-30	3.07e-28	gi|345491958|ref|XP_001602004.2|	155	8e-37	PREDICTED: transmembrane protein 131-like [Nasonia vitripennis]	sp|Q9V7H4|TM131_DROME	139	1e-32	Transmembrane protein 131 homolog OS=Drosophila melanogaster GN=CG8370 PE=1 SV=2	DR2133	57.8	1e-08	COG4372	Uncharacterized protein conserved in bacteria with the myosin-like domain	--	--	--	--	--	-	-	-
Unigene0032996	954	47	171	1.114	5.9128	2.4081	Up	6.34e-30	3.13e-28	--	--	--	--	--	--	--	--	--	--	--	--	--	--	--	--	--	--	-	-	-
Unigene0023198	1185	438	606	8.3578	16.8695	1.0132	Up	1.35e-29	6.62e-28	gi|145286562|gb|ABP52098.1|	289	2e-76	lysozyme-like protein 1 [Antheraea mylitta]	sp|P48816|LYS_BOMMO	115	6e-25	Lysozyme OS=Bombyx mori PE=1 SV=1	--	--	--	--	--	--	--	--	--	--	-	-	-
Unigene0017637	4787	1035	1150	4.8889	7.9247	0.6968	Up	1.87e-29	9.12e-28	gi|328785126|ref|XP_001120160.2|	285	2e-74	PREDICTED: phosphatidylinositol N-acetylglucosaminyltransferase subunit Q-like [Apis mellifera]	sp|Q9QYT7|PIGQ_MOUSE	213	9e-54	Phosphatidylinositol N-acetylglucosaminyltransferase subunit Q OS=Mus musculus GN=Pigq PE=2 SV=3	MK0690	58.9	8e-08	COG0419	ATPase involved in DNA repair	K03860	6e-75	285	ame:724339	phosphatidylinositol glycan, class Q	-	GO:0016740//transferase activity	-
Unigene0015654	294	1818	780	139.824	87.5178	-0.676	Down	2.47e-29	1.2e-27	gi|297282164|ref|XP_002802220.1|	53.1	4e-06	PREDICTED: hypothetical protein LOC100430806 [Macaca mulatta]	--	--	--	--	--	--	--	--	--	--	--	--	--	--	-	-	-
Unigene0034767	3992	1268	1349	7.1823	11.1473	0.6342	Up	3.21e-29	1.56e-27	gi|340711605|ref|XP_003394365.1|	328	2e-87	PREDICTED: DNA-directed RNA polymerase II subunit RPB7-like [Bombus terrestris] >gi|350416078|ref|XP_003490834.1| PREDICTED: DNA-directed RNA polymerase II subunit RPB7-like [Bombus impatiens]	sp|P62489|RPB7_RAT	294	3e-78	DNA-directed RNA polymerase II subunit RPB7 OS=Rattus norvegicus GN=Polr2g PE=2 SV=1	SPACUNK4.06c	186	4e-46	COG1095	DNA-directed RNA polymerase, subunit E'	K03015	1e-87	327	ame:552599	DNA-directed RNA polymerase II subunit RPB7	-	-	-
Unigene0026676	1289	994	1112	17.4368	28.4578	0.7067	Up	3.26e-29	1.58e-27	--	--	--	--	--	--	--	--	--	--	--	--	--	--	--	--	--	--	-	-	-
Unigene0016073	1038	14	111	0.305	3.5276	3.5318	Up	3.49e-29	1.68e-27	gi|327420506|gb|AEA76329.1|	420	1e-116	chitin binding domain 3 protein [Mamestra configurata]	sp|P98088|MUC5A_HUMAN	54.7	1e-06	Mucin-5AC (Fragments) OS=Homo sapiens GN=MUC5AC PE=1 SV=3	--	--	--	--	--	--	--	--	--	--	-	-	-
Unigene0025536	5011	1264	489	5.7037	3.2191	-0.8252	Down	8.47e-29	4.05e-27	gi|357602713|gb|EHJ63494.1|	767	0	fibulin 1 [Danaus plexippus]	sp|P98095|FBLN2_HUMAN	269	2e-70	Fibulin-2 OS=Homo sapiens GN=FBLN2 PE=1 SV=2	YPO2725	69.7	5e-11	COG3501	Uncharacterized protein conserved in bacteria	--	--	--	--	--	-	-	-
Unigene0018312	380	1339	528	79.6767	45.8352	-0.7977	Down	8.52e-29	4.07e-27	gi|19921844|ref|NP_610416.1|	52	8e-06	CG13751 [Drosophila melanogaster] >gi|7303989|gb|AAF59032.1| CG13751 [Drosophila melanogaster] >gi|17944509|gb|AAL48143.1| RH09719p [Drosophila melanogaster] >gi|220950760|gb|ACL87923.1| CG13751-PA [synthetic construct] >gi|220959472|gb|ACL92279.1| CG13751-PA [synthetic construct]	--	--	--	--	--	--	--	--	--	--	--	--	--	--	-	-	-
Unigene0020294	691	1502	616	49.1503	29.4071	-0.741	Down	1.75e-28	8.31e-27	gi|194751545|ref|XP_001958086.1|	141	2e-32	GF23691 [Drosophila ananassae] >gi|190625368|gb|EDV40892.1| GF23691 [Drosophila ananassae]	sp|A4QNF3|ROMO1_XENTR	116	1e-25	Reactive oxygen species modulator 1 OS=Xenopus tropicalis GN=romo1 PE=3 SV=1	--	--	--	--	--	--	--	--	--	--	-	-	-
Unigene0023086	1829	330	492	4.0798	8.8736	1.121	Up	1.82e-28	8.62e-27	gi|195135086|ref|XP_002011966.1|	268	1e-113	GI16685 [Drosophila mojavensis] >gi|193918230|gb|EDW17097.1| GI16685 [Drosophila mojavensis]	sp|Q9Y226|S22AD_HUMAN	120	3e-45	Solute carrier family 22 member 13 OS=Homo sapiens GN=SLC22A13 PE=2 SV=2	BS_araE	72	3e-12	COG0477	Permeases of the major facilitator superfamily	--	--	--	--	--	-	-	-
Unigene0024846	2833	635	784	5.0683	9.1289	0.8489	Up	1.99e-28	9.4e-27	gi|251857561|gb|ACT22576.1|	1123	0	FATP [Manduca sexta]	sp|Q6PCB7|S27A1_HUMAN	551	1e-155	Long-chain fatty acid transport protein 1 OS=Homo sapiens GN=SLC27A1 PE=2 SV=1	PA2893	328	4e-89	COG0318	Acyl-CoA synthetases (AMP-forming)/AMP-acid ligases II	K08745	0	660	nvi:100119540	solute carrier family 27 (fatty acid transporter), member 1/4 [EC:6.2.1.-]	-	-	-
Unigene0034625	1373	1114	1209	18.3463	29.0472	0.6629	Up	2.13e-28	1e-26	gi|112983282|ref|NP_001036958.1|	163	2e-38	p23-like protein [Bombyx mori] >gi|60592741|dbj|BAD90845.1| p23-like protein [Bombyx mori]	sp|Q5NVM4|TEBP_PONAB	85.9	7e-16	Prostaglandin E synthase 3 OS=Pongo abelii GN=PTGES3 PE=2 SV=1	--	--	--	--	--	--	--	--	--	--	-	-	-
Unigene0032760	433	326	487	17.0241	37.1014	1.1239	Up	2.64e-28	1.24e-26	gi|33860163|sp|P82176.2|IMPI_GALME	87.8	1e-16	RecName: Full=Inducible metalloproteinase inhibitor protein; Contains: RecName: Full=IMPI alpha; Flags: Precursor >gi|33145975|emb|CAE12200.1| inducible metalloproteinase inhibitor protein [Galleria mellonella] >gi|34485736|gb|AAQ73240.1| inducible metalloproteinase inhibitor [Galleria mellonella]	sp|P82176|IMPI_GALME	87.8	2e-17	Inducible metalloproteinase inhibitor protein OS=Galleria mellonella GN=IMPI PE=1 SV=2	--	--	--	--	--	--	--	--	--	--	-	GO:0004866//endopeptidase inhibitor activity	GO:0044421//extracellular region part
Unigene0029104	1245	1321	1384	23.9921	36.6704	0.6121	Up	3.46e-28	1.61e-26	gi|9622208|gb|AAF89672.1|AF169311_1	77.4	1e-12	diapause-associated protein [Ostrinia furnacalis]	sp|P31420|OMBP_MANSE	62.4	7e-09	Ommochrome-binding protein OS=Manduca sexta PE=1 SV=1	--	--	--	--	--	--	--	--	--	--	-	-	-
Unigene0027715	929	305	49	7.4237	1.7399	-2.0931	Down	3.64e-28	1.69e-26	gi|171740903|gb|ACB54946.1|	598	1e-170	inactive lipase [Helicoverpa armigera]	sp|Q64425|LIPP_MYOCO	131	8e-30	Pancreatic triacylglycerol lipase (Fragment) OS=Myocastor coypus GN=PNLIP PE=2 SV=1	--	--	--	--	--	--	--	--	--	--	-	-	-
Unigene0030602	1668	757	892	10.2621	17.6408	0.7816	Up	4.79e-28	2.21e-26	gi|67906823|gb|AAR98920.2|	524	1e-147	trypsin-like proteinase T2a precursor [Ostrinia nubilalis]	sp|Q8MQS8|SP34_APIME	274	2e-72	Venom serine protease 34 OS=Apis mellifera PE=2 SV=1	VC1649	99.4	2e-20	COG5640	Secreted trypsin-like serine protease	K01312	2e-85	318	phu:Phum_PHUM375640	trypsin [EC:3.4.21.4]	-	-	-
Unigene0030090	320	303	50	21.4105	5.1543	-2.0545	Down	2.23e-27	1.01e-25	--	--	--	--	--	--	--	--	--	--	--	--	--	--	--	--	--	--	-	-	-
Unigene0025257	1207	435	588	8.1492	16.0701	0.9796	Up	2.8e-27	1.27e-25	gi|315507103|gb|ADU33187.1|	185	5e-45	peptidoglycan recognition protein D [Ostrinia nubilalis]	sp|Q8INK6|PGPLB_DROME	109	4e-23	Peptidoglycan-recognition protein LB OS=Drosophila melanogaster GN=PGRP-LB PE=1 SV=1	--	--	--	--	--	K01446	3e-29	131	tca:658050	N-acetylmuramoyl-L-alanine amidase [EC:3.5.1.28]	GO:0000270//peptidoglycan metabolic process	GO:0016811//hydrolase activity, acting on carbon-nitrogen (but not peptide) bonds, in linear amides	-
Unigene0018219	1669	842	285	11.4075	5.633	-1.018	Down	2.8e-27	1.27e-25	gi|91092226|ref|XP_970548.1|	441	1e-122	PREDICTED: similar to plexin A CG11081-PA [Tribolium castaneum] >gi|270015104|gb|EFA11552.1| plexin A [Tribolium castaneum]	sp|P70208|PLXA3_MOUSE	179	4e-44	Plexin-A3 OS=Mus musculus GN=Plxna3 PE=1 SV=2	--	--	--	--	--	K06820	2e-122	441	tca:659123	plexin A	-	-	-
Unigene0017293	4106	1625	691	8.9489	5.5515	-0.6888	Down	3.2e-27	1.45e-25	gi|195469984|ref|XP_002099915.1|	502	1e-140	GE16760 [Drosophila yakuba] >gi|194187439|gb|EDX01023.1| GE16760 [Drosophila yakuba]	sp|Q8JZP9|GA2L1_MOUSE	306	1e-81	GAS2-like protein 1 OS=Mus musculus GN=Gas2l1 PE=2 SV=1	Rv0312	53.9	2e-06	COG0443	Molecular chaperone	--	--	--	--	--	-	-	-
Unigene0021112	2063	410	91	4.4939	1.4551	-1.6268	Down	3.85e-27	1.74e-25	gi|328702538|ref|XP_003241930.1|	397	1e-108	PREDICTED: zinc finger BED domain-containing protein 4-like [Acyrthosiphon pisum]	sp|O96006|ZBED1_HUMAN	113	5e-24	Zinc finger BED domain-containing protein 1 OS=Homo sapiens GN=ZBED1 PE=1 SV=1	--	--	--	--	--	--	--	--	--	--	-	-	-
Unigene0026772	1745	946	1051	12.2583	19.8681	0.6967	Up	4.71e-27	2.12e-25	gi|195438214|ref|XP_002067032.1|	322	4e-86	GK24241 [Drosophila willistoni] >gi|194163117|gb|EDW78018.1| GK24241 [Drosophila willistoni]	sp|Q95XG9|OXDA2_CAEEL	191	1e-47	D-amino-acid oxidase 2 OS=Caenorhabditis elegans GN=Y69A2AR.5 PE=1 SV=2	Rv1905c	129	2e-29	COG0665	Glycine/D-amino acid oxidases (deaminating)	K00273	1e-86	322	dwi:Dwil_GK24241	D-amino-acid oxidase [EC:1.4.3.3]	-	-	-
Unigene0023603	2064	2105	957	23.0609	15.2951	-0.5924	Down	4.89e-27	2.19e-25	gi|154344451|ref|XP_001568167.1|	55.8	8e-06	proteophosphoglycan ppg4 [Leishmania braziliensis MHOM/BR/75/M2904] >gi|134065504|emb|CAM43271.1| proteophosphoglycan ppg4 [Leishmania braziliensis MHOM/BR/75/M2904]	sp|Q75JC9|Y8484_DICDI	58.2	2e-07	Uncharacterized protein DDB_G0271670 OS=Dictyostelium discoideum GN=DDB_G0271670 PE=4 SV=1	--	--	--	--	--	--	--	--	--	--	-	-	-
Unigene0024954	2553	1195	1265	10.584	16.3451	0.627	Up	5.58e-27	2.5e-25	gi|195442035|ref|XP_002068766.1|	259	6e-67	GK17849 [Drosophila willistoni] >gi|194164851|gb|EDW79752.1| GK17849 [Drosophila willistoni]	--	--	--	--	--	--	--	--	--	--	--	--	--	--	-	-	-
Unigene0028031	975	321	474	7.4445	16.037	1.1072	Up	5.78e-27	2.58e-25	--	--	--	--	--	--	--	--	--	--	--	--	--	--	--	--	--	--	-	-	-
Unigene0023009	1440	229	379	3.5959	8.6821	1.2717	Up	5.85e-27	2.61e-25	gi|157117627|ref|XP_001658858.1|	58.5	8e-07	thrombospondin [Aedes aegypti] >gi|108875947|gb|EAT40172.1| thrombospondin [Aedes aegypti]	--	--	--	--	--	--	--	--	--	K04659	3e-07	58.5	aag:AaeL_AAEL008062	thrombospondin	-	-	-
Unigene0019315	1588	1324	533	18.8526	11.072	-0.7678	Down	8.57e-27	3.81e-25	gi|357627475|gb|EHJ77155.1|	614	1e-174	cathepsin D [Danaus plexippus]	sp|Q03168|ASPP_AEDAE	542	3e-153	Lysosomal aspartic protease OS=Aedes aegypti GN=AAEL006169 PE=1 SV=2	DR2133	57.4	7e-08	COG4372	Uncharacterized protein conserved in bacteria with the myosin-like domain	K01379	9e-164	578	tca:655494	cathepsin D [EC:3.4.23.5]	-	-	-
Unigene0013547	774	4	80	0.1169	3.4096	4.8663	Up	1.16e-26	5.15e-25	gi|110292882|dbj|BAE97695.1|	99.4	2e-19	heavy-chain fibroin [Yponomeuta evonymellus]	sp|P05790|FIBH_BOMMO	77.4	1e-13	Fibroin heavy chain OS=Bombyx mori GN=FIBH PE=1 SV=4	XF1267	53.9	3e-07	COG5297	Cellobiohydrolase A (1,4-beta-cellobiosidase A)	K03083	2e-06	54.7	dme:Dmel_CG2621	glycogen synthase kinase 3 beta [EC:2.7.11.26]	-	-	-
Unigene0024379	16947	1380	565	1.8413	1.0998	-0.7435	Down	1.92e-26	8.46e-25	gi|170033490|ref|XP_001844610.1|	4815	0	kakapo [Culex quinquefasciatus] >gi|167874458|gb|EDS37841.1| kakapo [Culex quinquefasciatus]	sp|Q03001|DYST_HUMAN	1183	0	Dystonin OS=Homo sapiens GN=DST PE=1 SV=4	MK0690	90.5	9e-17	COG0419	ATPase involved in DNA repair	--	--	--	--	--	GO:0007010//cytoskeleton organization;GO:0007017//microtubule-based process;GO:0007409//axonogenesis;GO:0048513//organ development;GO:0050794//regulation of cellular process;GO:0060541//respiratory system development	GO:0005515//protein binding	GO:0005856//cytoskeleton
Unigene0027496	616	632	766	23.1991	41.0201	0.8223	Up	2.08e-26	9.13e-25	--	--	--	--	--	--	--	--	--	--	--	--	--	--	--	--	--	--	-	-	-
Unigene0028156	5625	1218	1278	4.8962	7.4948	0.6142	Up	2.6e-26	1.14e-24	--	--	--	--	--	--	--	--	--	--	--	--	--	--	--	--	--	--	-	-	-
Unigene0032065	696	85	210	2.7615	9.9531	1.8497	Up	3.24e-26	1.41e-24	--	--	--	--	--	--	--	--	--	--	--	--	--	--	--	--	--	--	-	-	-
Unigene0021882	2168	640	194	6.6751	2.9518	-1.1772	Down	3.27e-26	1.42e-24	gi|357607059|gb|EHJ65340.1|	1000	0	Protein hunchback [Danaus plexippus]	sp|O18326|HUNB_BOMMO	670	0	Protein hunchback (Fragment) OS=Bombyx mori GN=hb PE=2 SV=1	--	--	--	--	--	K09213	1e-120	436	aag:AaeL_AAEL000894	hunchback	GO:0003002//regionalization	GO:0046914//transition metal ion binding;GO:0003676//nucleic acid binding	GO:0043231//intracellular membrane-bounded organelle
Unigene0031176	647	232	378	8.1081	19.2724	1.2491	Up	3.49e-26	1.52e-24	--	--	--	--	--	--	--	--	--	--	--	--	--	--	--	--	--	--	-	-	-
Unigene0013541	1048	8	89	0.1726	2.8014	4.0206	Up	3.51e-26	1.52e-24	gi|357620517|gb|EHJ72675.1|	366	1e-99	hatching enzyme-like protein [Danaus plexippus]	sp|Q19269|NAS14_CAEEL	136	2e-31	Zinc metalloproteinase nas-14 OS=Caenorhabditis elegans GN=nas-14 PE=2 SV=2	--	--	--	--	--	--	--	--	--	--	-	-	-
Unigene0011050	225	22	117	2.2109	17.1535	2.9558	Up	4.71e-26	2.03e-24	gi|89113996|gb|ABD61591.1|	72.8	4e-12	fibroin 1a [Deinopis spinosa]	sp|P05790|FIBH_BOMMO	71.2	2e-12	Fibroin heavy chain OS=Bombyx mori GN=FIBH PE=1 SV=4	XF0818	58.5	3e-09	COG2730	Endoglucanase	--	--	--	--	--	-	-	-
Unigene0032732	1864	621	753	7.5332	13.3259	0.8229	Up	5.08e-26	2.18e-24	gi|56462266|gb|AAV91416.1|	301	1e-79	troponin C 2 [Lonomia obliqua]	sp|P15159|TNNC_TACTR	177	2e-43	Troponin C OS=Tachypleus tridentatus PE=1 SV=1	SPAC3A12.14	104	5e-22	COG5126	Ca2+-binding protein (EF-Hand superfamily)	--	--	--	--	--	-	GO:0046872//metal ion binding	-
Unigene0030782	1308	1635	706	28.2647	17.8052	-0.6667	Down	6.01e-26	2.58e-24	gi|358031580|ref|NP_001239601.1|	465	1e-129	LIM and SH3 domain protein Lasp [Bombyx mori] >gi|355525891|gb|AET05797.1| lasp [Bombyx mori]	sp|Q8I7C3|LASP1_DROME	182	4e-45	LIM and SH3 domain protein Lasp OS=Drosophila melanogaster GN=Lasp PE=1 SV=2	--	--	--	--	--	--	--	--	--	--	-	-	-
Unigene0033178	2105	1983	900	21.3013	14.1039	-0.5948	Down	9.69e-26	4.13e-24	--	--	--	--	--	--	--	--	--	--	--	--	--	--	--	--	--	--	-	-	-
Unigene0027285	2437	858	962	7.961	13.0217	0.7099	Up	1.09e-25	4.65e-24	gi|357626095|gb|EHJ76305.1|	719	0	organic cation transporter [Danaus plexippus]	sp|Q95R48|OCTL_DROME	281	2e-74	Organic cation transporter-like protein OS=Drosophila melanogaster GN=Orct2 PE=2 SV=2	SMa1447	110	9e-24	COG0477	Permeases of the major facilitator superfamily	--	--	--	--	--	-	-	-
Unigene0026840	1170	981	1069	18.9591	30.1398	0.6688	Up	1.12e-25	4.78e-24	--	--	--	--	--	--	--	--	--	--	--	--	--	--	--	--	--	--	-	-	-
Unigene0031759	1017	697	223	15.497	7.2332	-1.0993	Down	1.19e-25	5.04e-24	gi|154344449|ref|XP_001568166.1|	114	8e-24	proteophosphoglycan ppg4 [Leishmania braziliensis MHOM/BR/75/M2904] >gi|134065503|emb|CAM43270.1| proteophosphoglycan ppg4 [Leishmania braziliensis MHOM/BR/75/M2904]	sp|Q9UQ35|SRRM2_HUMAN	99.8	3e-20	Serine/arginine repetitive matrix protein 2 OS=Homo sapiens GN=SRRM2 PE=1 SV=2	DR2133	70.9	3e-12	COG4372	Uncharacterized protein conserved in bacteria with the myosin-like domain	--	--	--	--	--	-	-	-
Unigene0024009	1098	463	119	9.5348	3.5751	-1.4152	Down	3.55e-25	1.49e-23	--	--	--	--	--	--	--	--	--	--	--	--	--	--	--	--	--	--	-	-	-
Unigene0028152	2370	90	212	0.8587	2.9508	1.7809	Up	3.69e-25	1.55e-23	gi|326320058|ref|NP_001191896.1|	93.6	2e-28	nuclease HARBI1-like [Acyrthosiphon pisum] >gi|239790602|dbj|BAH71852.1| ACYPI004890 [Acyrthosiphon pisum]	--	--	--	--	--	--	--	--	--	--	--	--	--	--	-	-	-
Unigene0004953	605	132	4	4.9335	0.2181	-4.4995	Down	5.64e-25	2.35e-23	gi|464957|sp|P35045.1|TRYA_MANSE	223	4e-57	RecName: Full=Trypsin, alkaline A; Flags: Precursor >gi|293222|gb|AAA29339.1| trypsin [Manduca sexta]	sp|P35045|TRYA_MANSE	223	7e-58	Trypsin, alkaline A OS=Manduca sexta PE=2 SV=1	VCA0803	61.2	1e-09	COG5640	Secreted trypsin-like serine protease	K09635	7e-21	101	xtr:733869	transmembrane protease, serine 4	-	GO:0008233//peptidase activity	-
Unigene0021055	6220	196	333	0.7125	1.766	1.3095	Up	6.13e-25	2.55e-23	gi|294566525|gb|ADF18553.1|	1017	0	endonuclease-reverse transcriptase [Bombyx mori]	sp|Q9VCE9|UBS3A_DROME	393	1e-107	Protein UBASH3A homolog OS=Drosophila melanogaster GN=CG13604 PE=2 SV=1	--	--	--	--	--	--	--	--	--	--	-	-	-
Unigene0034522	1271	608	731	10.8166	18.9723	0.8106	Up	1.06e-24	4.39e-23	--	--	--	--	--	--	--	--	--	--	--	--	--	--	--	--	--	--	-	-	-
Unigene0021520	763	457	119	13.5434	5.1448	-1.3964	Down	2.07e-24	8.51e-23	--	--	--	--	--	--	--	--	--	--	--	--	--	--	--	--	--	--	-	-	-
Unigene0027093	3857	1413	597	8.2838	5.1059	-0.6981	Down	2.1e-24	8.63e-23	gi|307198601|gb|EFN79458.1|	756	0	Breast carcinoma-amplified sequence 3 [Harpegnathos saltator]	sp|Q8SY41|BCAS3_DROME	648	0	Breast carcinoma-amplified sequence 3 homolog OS=Drosophila melanogaster GN=CG43154 PE=1 SV=1	--	--	--	--	--	--	--	--	--	--	-	-	-
Unigene0024746	2816	1647	726	13.225	8.5046	-0.637	Down	3.11e-24	1.27e-22	gi|17225564|gb|AAL37476.1|AF329946_1	1056	0	signal transducer and activator of transcription [Spodoptera frugiperda]	sp|Q9TUZ0|STA5B_PIG	422	1e-159	Signal transducer and activator of transcription 5B OS=Sus scrofa GN=STAT5B PE=2 SV=1	--	--	--	--	--	K11224	0	587	nvi:100121885	signal transducer and activator of transcription 5B	GO:0006351//transcription, DNA-dependent;GO:0023052//signaling	GO:0060089;GO:0046872//metal ion binding;GO:0001071//nucleic acid binding transcription factor activity	GO:0043231//intracellular membrane-bounded organelle
Unigene0032335	1846	194	327	2.3763	5.8434	1.2981	Up	3.32e-24	1.35e-22	--	--	--	--	--	--	--	--	--	--	--	--	--	--	--	--	--	--	-	-	-
Unigene0030617	2953	945	1024	7.2361	11.4389	0.6607	Up	3.61e-24	1.46e-22	gi|21552587|gb|AAM54723.1|	917	0	cytochrome P450 monooxygenase CYP4M7 [Helicoverpa zea]	sp|P29981|CP4C1_BLADI	364	2e-99	Cytochrome P450 4C1 OS=Blaberus discoidalis GN=CYP4C1 PE=2 SV=1	VNG0422G	152	3e-36	COG2124	Cytochrome P450	--	--	--	--	--	-	-	-
Unigene0030720	1311	245	380	4.2257	9.5616	1.1781	Up	4.23e-24	1.71e-22	gi|348511593|ref|XP_003443328.1|	62.8	4e-08	PREDICTED: polycystic kidney disease protein 1-like 2-like [Oreochromis niloticus]	--	--	--	--	--	--	--	--	--	--	--	--	--	--	-	-	-
Unigene0024375	1811	331	466	4.1328	8.4882	1.0383	Up	4.91e-24	1.98e-22	--	--	--	--	--	--	--	--	--	--	--	--	--	--	--	--	--	--	-	-	-
Unigene0034446	1746	1325	553	17.1596	10.4479	-0.7158	Down	6.2e-24	2.49e-22	gi|305632937|dbj|BAJ16181.1|	393	1e-107	p77 homologue [Mamestra brassicae]	sp|Q8WZ42|TITIN_HUMAN	59.3	9e-08	Titin OS=Homo sapiens GN=TTN PE=1 SV=3	--	--	--	--	--	K12567	3e-10	68.9	ecb:100053844	titin [EC:2.7.11.1]	-	-	-
Unigene0032182	2813	441	569	3.5449	6.6725	0.9125	Up	1.22e-23	4.85e-22	--	--	--	--	--	--	--	--	--	--	--	--	--	--	--	--	--	--	-	-	-
Unigene0021258	1646	684	226	9.3964	4.5293	-1.0528	Down	1.27e-23	5.08e-22	gi|157131030|ref|XP_001655785.1|	423	1e-116	cortactin [Aedes aegypti] >gi|108871662|gb|EAT35887.1| cortactin [Aedes aegypti]	sp|Q60598|SRC8_MOUSE	402	4e-111	Src substrate cortactin OS=Mus musculus GN=Cttn PE=1 SV=2	SPBC146.13c	60.5	9e-09	COG5022	Myosin heavy chain	K06106	5e-117	423	aag:AaeL_AAEL011982	cortactin	-	-	-
Unigene0027744	896	1159	1201	29.2489	44.2165	0.5962	Up	1.3e-23	5.18e-22	--	--	--	--	--	--	--	--	--	--	--	--	--	--	--	--	--	--	-	-	-
Unigene0023612	2027	1681	750	18.752	12.2055	-0.6195	Down	1.36e-23	5.4e-22	gi|195484706|ref|XP_002090801.1|	547	1e-154	GE13305 [Drosophila yakuba] >gi|194176902|gb|EDW90513.1| GE13305 [Drosophila yakuba]	sp|Q14155|ARHG7_HUMAN	400	2e-110	Rho guanine nucleotide exchange factor 7 OS=Homo sapiens GN=ARHGEF7 PE=1 SV=2	SPBC146.13c	62.4	3e-09	COG5022	Myosin heavy chain	--	--	--	--	--	-	-	-
Unigene0021858	3410	1048	409	6.9493	3.9566	-0.8126	Down	1.45e-23	5.75e-22	gi|268370155|ref|NP_001161257.1|	719	0	polypeptide GalNAc transferase 6-like [Tribolium castaneum]	sp|Q6WV16|GALT6_DROME	582	5e-165	N-acetylgalactosaminyltransferase 6 OS=Drosophila melanogaster GN=pgant6 PE=2 SV=2	--	--	--	--	--	K00710	0	726	phu:Phum_PHUM055320	polypeptide N-acetylgalactosaminyltransferase [EC:2.4.1.41]	-	GO:0016757//transferase activity, transferring glycosyl groups	GO:0016020//membrane
Unigene0024668	2528	398	97	3.5599	1.2657	-1.4919	Down	1.72e-23	6.82e-22	gi|157127218|ref|XP_001654872.1|	399	1e-109	vasodilator-stimulated phosphoprotein [Aedes aegypti] >gi|108873016|gb|EAT37241.1| vasodilator-stimulated phosphoprotein [Aedes aegypti]	sp|Q8T4F7|ENA_DROME	345	7e-94	Protein enabled OS=Drosophila melanogaster GN=ena PE=1 SV=4	XF0818	72.8	3e-12	COG2730	Endoglucanase	--	--	--	--	--	GO:0048812//neuron projection morphogenesis;GO:0051179//localization;GO:0030036//actin cytoskeleton organization;GO:0048667//cell morphogenesis involved in neuron differentiation;GO:0001700//embryonic development via the syncytial blastoderm;GO:0065007//biological regulation;GO:0048598//embryonic morphogenesis	GO:0005515//protein binding	GO:0044464//cell part
Unigene0017171	4901	281	413	1.2965	2.7798	1.1004	Up	1.74e-23	6.92e-22	gi|357612448|gb|EHJ68005.1|	683	0	Apolipophorins [Danaus plexippus]	sp|O46037|VINC_DROME	241	4e-62	Vinculin OS=Drosophila melanogaster GN=Vinc PE=1 SV=1	--	--	--	--	--	K05700	1e-74	284	tca:659554	vinculin	-	-	-
Unigene0027337	2073	529	649	5.7702	10.3275	0.8398	Up	2.1e-23	8.3e-22	gi|357612111|gb|EHJ67805.1|	560	1e-157	oxidase/peroxidase [Danaus plexippus]	sp|Q01603|PERO_DROME	209	6e-53	Peroxidase OS=Drosophila melanogaster GN=Pxd PE=2 SV=2	--	--	--	--	--	--	--	--	--	--	-	-	-
Unigene0028392	4374	1198	489	6.1932	3.6879	-0.7479	Down	2.2e-23	8.67e-22	gi|328701269|ref|XP_001944223.2|	1503	0	PREDICTED: myosin-IXb isoform 1 [Acyrthosiphon pisum]	sp|Q13459|MYO9B_HUMAN	859	0	Myosin-IXb OS=Homo sapiens GN=MYO9B PE=1 SV=3	YOR326w	469	2e-131	COG5022	Myosin heavy chain	K10360	0	1145	isc:IscW_ISCW021365	myosin IX	-	-	-
Unigene0028467	1896	185	313	2.2063	5.4457	1.3035	Up	2.22e-23	8.71e-22	--	--	--	--	--	--	--	--	--	--	--	--	--	--	--	--	--	--	-	-	-
Unigene0031937	3066	767	861	5.6566	9.2636	0.7116	Up	2.95e-23	1.16e-21	gi|39655053|gb|AAR29602.1|	491	1e-137	pattern recognition serine proteinase precursor [Manduca sexta]	sp|Q98930|SORL_CHICK	145	1e-33	Sortilin-related receptor (Fragment) OS=Gallus gallus GN=SORL1 PE=2 SV=1	--	--	--	--	--	--	--	--	--	--	-	-	-
Unigene0027086	4831	1476	640	6.9085	4.3701	-0.6607	Down	3.12e-23	1.22e-21	gi|195565446|ref|XP_002106312.1|	252	2e-64	GD16804 [Drosophila simulans] >gi|194203686|gb|EDX17262.1| GD16804 [Drosophila simulans]	sp|A8MU46|SMTL1_HUMAN	119	2e-25	Smoothelin-like protein 1 OS=Homo sapiens GN=SMTNL1 PE=1 SV=1	SPAC15A10.08	81.6	1e-14	COG5069	Ca2+-binding actin-bundling protein fimbrin/plastin (EF-Hand superfamily)	--	--	--	--	--	-	-	-
Unigene0020567	876	292	422	7.5373	15.8912	1.0761	Up	3.72e-23	1.45e-21	--	--	--	--	--	--	--	--	--	--	--	--	--	--	--	--	--	--	-	-	-
Unigene0021349	1979	1734	784	19.8124	13.0683	-0.6003	Down	4.68e-23	1.82e-21	gi|345494427|ref|XP_001603766.2|	690	0	PREDICTED: dual specificity tyrosine-phosphorylation-regulated kinase 2-like [Nasonia vitripennis]	sp|Q92630|DYRK2_HUMAN	663	0	Dual specificity tyrosine-phosphorylation-regulated kinase 2 OS=Homo sapiens GN=DYRK2 PE=1 SV=3	YBL016w	127	7e-29	COG0515	Serine/threonine protein kinase	K08825	0	681	phu:Phum_PHUM574200	dual-specificity tyrosine-(Y)-phosphorylation regulated kinase [EC:2.7.12.1]	-	-	-
Unigene0021113	1626	361	488	5.0202	9.9003	0.9797	Up	6.39e-23	2.48e-21	--	--	--	--	--	--	--	--	--	--	--	--	--	--	--	--	--	--	-	-	-
Unigene0031531	901	263	391	6.6003	14.3153	1.117	Up	7.84e-23	3.03e-21	--	--	--	--	--	--	--	--	--	--	--	--	--	--	--	--	--	--	-	-	-
Unigene0035455	1157	553	666	10.8075	18.9885	0.8131	Up	9.28e-23	3.58e-21	--	--	--	--	--	--	--	--	--	--	--	--	--	--	--	--	--	--	-	-	-
Unigene0020994	2160	375	500	3.9257	7.636	0.9599	Up	1.05e-22	4.04e-21	--	--	--	--	--	--	--	--	--	--	--	--	--	--	--	--	--	--	-	-	-
Unigene0021192	4857	1310	554	6.0987	3.7626	-0.6968	Down	1.14e-22	4.39e-21	gi|112982857|ref|NP_001036916.1|	698	0	G protein alpha subunit Go isoform 1 [Bombyx mori] >gi|56342245|dbj|BAD74000.1| G protein alpha subunit Go [Bombyx mori]	sp|P38404|GNAO_LOCMI	683	0	Guanine nucleotide-binding protein G(o) subunit alpha OS=Locusta migratoria PE=3 SV=1	--	--	--	--	--	K04534	0	681	dwi:Dwil_GK17798	guanine nucleotide binding protein (G protein), alpha o polypeptide	-	-	-
Unigene0032337	2657	347	472	2.9531	5.86	0.9887	Up	1.54e-22	5.9e-21	gi|357611636|gb|EHJ67574.1|	452	1e-125	ADP-ribosylation factor-like protein [Danaus plexippus]	--	--	--	--	--	--	--	--	--	--	--	--	--	--	-	-	-
Unigene0021184	6000	1668	752	6.2861	4.1344	-0.6045	Down	1.72e-22	6.58e-21	gi|328784757|ref|XP_393491.4|	304	3e-80	PREDICTED: PERQ amino acid-rich with GYF domain-containing protein CG11148-like isoform 1 [Apis mellifera]	sp|Q5U236|PERQ2_XENLA	229	1e-58	PERQ amino acid-rich with GYF domain-containing protein 2 OS=Xenopus laevis GN=gigyf2 PE=2 SV=1	tolA	69.7	6e-11	COG3064	Membrane protein involved in colicin uptake	--	--	--	--	--	-	-	-
Unigene0028413	2917	443	562	3.434	6.3555	0.8881	Up	2.18e-22	8.31e-21	gi|289740133|gb|ADD18814.1|	148	2e-33	hypothetical conserved protein [Glossina morsitans morsitans]	sp|Q9CQB2|F195A_MOUSE	65.5	2e-09	Protein FAM195A OS=Mus musculus GN=Fam195a PE=1 SV=1	--	--	--	--	--	--	--	--	--	--	-	-	-
Unigene0017665	3625	592	698	3.6927	6.3518	0.7825	Up	2.42e-22	9.21e-21	gi|91079746|ref|XP_970581.1|	182	9e-44	PREDICTED: similar to GA20984-PA [Tribolium castaneum]	sp|Q6NYP0|TM208_DANRE	156	9e-37	Transmembrane protein 208 OS=Danio rerio GN=tmem208 PE=2 SV=1	--	--	--	--	--	--	--	--	--	--	-	-	-
Unigene0032196	3962	1545	685	8.8176	5.7033	-0.6286	Down	2.43e-22	9.27e-21	gi|224586901|ref|NP_001139127.1|	813	0	oxygen resistance gene 1 [Bombyx mori] >gi|224176429|dbj|BAH23575.1| BmOXR1 [Bombyx mori]	sp|Q6DFV7|NCOA7_MOUSE	235	2e-60	Nuclear receptor coactivator 7 OS=Mus musculus GN=Ncoa7 PE=2 SV=2	YPL196w	103	2e-21	COG5142	Oxidation resistance protein	--	--	--	--	--	GO:0009056//catabolic process	-	-
Unigene0028327	4916	1286	544	5.9151	3.6504	-0.6963	Down	2.92e-22	1.11e-20	gi|332020011|gb|EGI60462.1|	483	1e-134	TBC1 domain family member 30 [Acromyrmex echinatior]	sp|Q28C33|TBC30_XENTR	368	2e-100	TBC1 domain family member 30 OS=Xenopus tropicalis GN=tbc1d30 PE=2 SV=1	SPAC4G8.04	112	6e-24	COG5210	GTPase-activating protein	--	--	--	--	--	-	-	-
Unigene0028633	1042	116	230	2.5172	7.2813	1.5324	Up	4e-22	1.51e-20	--	--	--	--	--	--	--	--	--	--	--	--	--	--	--	--	--	--	-	-	-
Unigene0024268	888	870	326	22.1534	12.1103	-0.8713	Down	4.13e-22	1.56e-20	gi|156968293|gb|ABU98618.1|	518	1e-145	protease [Helicoverpa armigera]	sp|P35047|TRYC_MANSE	188	5e-47	Trypsin, alkaline C OS=Manduca sexta PE=2 SV=1	VC1200	94.4	2e-19	COG5640	Secreted trypsin-like serine protease	K01312	2e-35	150	nvi:100114919	trypsin [EC:3.4.21.4]	-	GO:0070011	-
Unigene0015266	936	1454	637	35.1255	22.4498	-0.6458	Down	4.52e-22	1.7e-20	gi|159459926|gb|ABW96360.1|	308	2e-82	thioredoxin peroxidase [Helicoverpa armigera]	sp|Q9V3P0|PRDX1_DROME	251	4e-66	Peroxiredoxin 1 OS=Drosophila melanogaster GN=Jafrac1 PE=1 SV=1	YML028w	196	6e-50	COG0450	Peroxiredoxin	K03386	4e-66	253	der:Dere_GG17772	peroxiredoxin (alkyl hydroperoxide reductase subunit C) [EC:1.11.1.15]	GO:0042743//hydrogen peroxide metabolic process;GO:0033554//cellular response to stress;GO:0019725//cellular homeostasis	GO:0016705//oxidoreductase activity, acting on paired donors, with incorporation or reduction of molecular oxygen;GO:0004601//peroxidase activity	GO:0044444//cytoplasmic part;GO:0015630//microtubule cytoskeleton
Unigene0031772	855	882	950	23.3258	36.6527	0.652	Up	4.73e-22	1.78e-20	gi|146345325|gb|ABQ23674.1|	244	5e-63	very high density lipoprotein [Helicoverpa zea]	sp|Q27309|VIT_BOMMO	182	3e-45	Vitellogenin OS=Bombyx mori GN=VG PE=1 SV=1	--	--	--	--	--	--	--	--	--	--	-	-	-
Unigene0022612	1764	365	485	4.6787	9.0697	0.9549	Up	6.78e-22	2.53e-20	--	--	--	--	--	--	--	--	--	--	--	--	--	--	--	--	--	--	-	-	-
Unigene0025392	1369	158	276	2.6097	6.6505	1.3496	Up	7.01e-22	2.62e-20	--	--	--	--	--	--	--	--	--	--	--	--	--	--	--	--	--	--	-	-	-
Unigene0027681	2056	124	238	1.3637	3.8186	1.4855	Up	7.24e-22	2.7e-20	--	--	--	--	--	--	--	--	--	--	--	--	--	--	--	--	--	--	-	-	-
Unigene0033012	1471	267	389	4.1042	8.7234	1.0878	Up	7.94e-22	2.95e-20	gi|357624124|gb|EHJ75010.1|	73.2	3e-11	hypothetical protein KGM_00511 [Danaus plexippus]	--	--	--	--	--	--	--	--	--	--	--	--	--	--	-	-	-
Unigene0034030	421	14	89	0.7519	6.9736	3.2133	Up	8.11e-22	3e-20	--	--	--	--	--	--	--	--	--	--	--	--	--	--	--	--	--	--	-	-	-
Unigene0024254	862	1085	440	28.4614	16.8382	-0.7573	Down	9.37e-22	3.46e-20	gi|150456419|ref|NP_031868.2|	147	6e-34	ATP-dependent RNA helicase A [Mus musculus]	sp|O70133|DHX9_MOUSE	146	2e-34	ATP-dependent RNA helicase A OS=Mus musculus GN=Dhx9 PE=1 SV=2	XF0818	87.4	3e-17	COG2730	Endoglucanase	K13184	2e-34	147	mmu:13211	ATP-dependent RNA helicase A [EC:3.6.4.13]	GO:0009987//cellular process;GO:0008152//metabolic process	GO:0005488//binding	GO:0044446//intracellular organelle part;GO:0005634//nucleus
Unigene0009974	281	172	18	13.8407	2.1131	-2.7115	Down	1.02e-21	3.76e-20	gi|357625019|gb|EHJ75575.1|	112	5e-24	ribosomal protein L39 [Danaus plexippus]	sp|Q962S4|RL39_SPOFR	108	8e-24	60S ribosomal protein L39 OS=Spodoptera frugiperda GN=RpL39 PE=3 SV=1	SPCC663.04	84.3	5e-17	COG2167	Ribosomal protein L39E	K02924	2e-23	108	tca:100190999	large subunit ribosomal protein L39e	GO:0010467//gene expression	GO:0005198//structural molecule activity	GO:0030529//ribonucleoprotein complex
Unigene0033082	2273	397	514	3.9493	7.4596	0.9175	Up	1.07e-21	3.93e-20	--	--	--	--	--	--	--	--	--	--	--	--	--	--	--	--	--	--	-	-	-
Unigene0023533	1760	916	353	11.7684	6.6162	-0.8308	Down	1.57e-21	5.75e-20	gi|198461617|ref|XP_002139029.1|	181	8e-44	GA25141 [Drosophila pseudoobscura pseudoobscura] >gi|198137397|gb|EDY69587.1| GA25141 [Drosophila pseudoobscura pseudoobscura]	sp|Q6IN36|WIPF1_RAT	134	2e-30	WAS/WASL-interacting protein family member 1 OS=Rattus norvegicus GN=Wipf1 PE=1 SV=2	mlr6506	53.9	9e-07	COG3206	Uncharacterized protein involved in exopolysaccharide biosynthesis	--	--	--	--	--	-	-	-
Unigene0029047	949	288	408	6.8622	14.1822	1.0473	Up	1.58e-21	5.79e-20	--	--	--	--	--	--	--	--	--	--	--	--	--	--	--	--	--	--	-	-	-
Unigene0013080	331	0	53	0	5.282	12.3669	Up	1.59e-21	5.82e-20	gi|260766696|gb|ACX50393.1|	75.1	9e-13	silk protein P25 [Corcyra cephalonica]	sp|O62605|SI25_GALME	72	1e-12	Fibrohexamerin OS=Galleria mellonella GN=P25 PE=1 SV=1	--	--	--	--	--	--	--	--	--	--	-	-	-
Unigene0025458	1939	804	877	9.3759	14.9201	0.6702	Up	1.97e-21	7.17e-20	--	--	--	--	--	--	--	--	--	--	--	--	--	--	--	--	--	--	-	-	-
Unigene0033472	474	1508	672	71.9379	46.767	-0.6213	Down	2e-21	7.27e-20	gi|156968401|gb|ABU98654.1|	201	1e-52	prophenoloxidase activating enzyme [Helicoverpa armigera]	sp|P13582|EAST_DROME	83.6	5e-16	Serine protease easter OS=Drosophila melanogaster GN=ea PE=1 SV=3	VC1649	63.5	1e-10	COG5640	Secreted trypsin-like serine protease	--	--	--	--	--	-	-	-
Unigene0028136	1600	36	124	0.5088	2.5565	2.329	Up	2.67e-21	9.69e-20	--	--	--	--	--	--	--	--	--	--	--	--	--	--	--	--	--	--	-	-	-
Unigene0033258	2383	1141	473	10.8267	6.5477	-0.7255	Down	2.77e-21	1e-19	gi|345487206|ref|XP_001601040.2|	585	1e-165	PREDICTED: BMP-binding endothelial regulator protein-like [Nasonia vitripennis]	sp|Q8N8U9|BMPER_HUMAN	360	3e-98	BMP-binding endothelial regulator protein OS=Homo sapiens GN=BMPER PE=1 SV=3	--	--	--	--	--	--	--	--	--	--	-	-	-
Unigene0033608	443	98	205	5.0022	15.2651	1.6096	Up	2.79e-21	1.01e-19	gi|118788550|ref|XP_555840.2|	67.8	1e-10	AGAP000849-PA [Anopheles gambiae str. PEST] >gi|116126160|gb|EAL39756.2| AGAP000849-PA [Anopheles gambiae str. PEST]	--	--	--	--	--	--	--	--	--	K03957	5e-11	67.8	aga:AgaP_AGAP000849	NADH dehydrogenase (ubiquinone) 1 beta subcomplex 1 [EC:1.6.5.3 1.6.99.3]	-	-	-
Unigene0028196	6958	663	227	2.1546	1.0762	-1.0015	Down	2.81e-21	1.02e-19	gi|307171294|gb|EFN63219.1|	1233	0	Sortilin-related receptor [Camponotus floridanus]	sp|Q95209|SORL_RABIT	663	0	Sortilin-related receptor OS=Oryctolagus cuniculus GN=SORL1 PE=2 SV=1	--	--	--	--	--	--	--	--	--	--	-	-	-
Unigene0029279	2264	653	743	6.5219	10.8258	0.7311	Up	3.34e-21	1.21e-19	--	--	--	--	--	--	--	--	--	--	--	--	--	--	--	--	--	--	-	-	-
Unigene0030132	570	15	89	0.595	5.1507	3.1138	Up	3.4e-21	1.23e-19	--	--	--	--	--	--	--	--	--	--	--	--	--	--	--	--	--	--	-	-	-
Unigene0027225	2049	1457	646	16.0787	10.4001	-0.6286	Down	3.73e-21	1.34e-19	gi|91078976|ref|XP_974454.1|	428	1e-118	PREDICTED: similar to heparan-alpha-glucosaminide N-acetyltransferase [Tribolium castaneum]	sp|Q68CP4|HGNAT_HUMAN	359	4e-98	Heparan-alpha-glucosaminide N-acetyltransferase OS=Homo sapiens GN=HGSNAT PE=1 SV=2	all1887	128	4e-29	COG4299	Uncharacterized conserved protein	K10532	2e-118	428	tca:663306	heparan-alpha-glucosaminide N-acetyltransferase [EC:2.3.1.78]	-	-	-
Unigene0032632	1947	108	216	1.2543	3.6596	1.5448	Up	4.14e-21	1.48e-19	gi|340711164|ref|XP_003394150.1|	534	1e-150	PREDICTED: heparan sulfate glucosamine 3-O-sulfotransferase 5-like [Bombus terrestris]	sp|Q8BSL4|HS3S5_MOUSE	298	1e-79	Heparan sulfate glucosamine 3-O-sulfotransferase 5 OS=Mus musculus GN=Hs3st5 PE=2 SV=1	--	--	--	--	--	K08104	6e-149	529	ame:412956	[heparan sulfate]-glucosamine 3-sulfotransferase 5 [EC:2.8.2.23]	-	-	-
Unigene0028103	6295	555	176	1.9936	0.9223	-1.1121	Down	4.26e-21	1.53e-19	gi|189235485|ref|XP_967934.2|	2994	0	PREDICTED: similar to dynein heavy chain [Tribolium castaneum]	sp|Q8TE73|DYH5_HUMAN	1850	0	Dynein heavy chain 5, axonemal OS=Homo sapiens GN=DNAH5 PE=1 SV=3	YKR054c	326	3e-88	COG5245	Dynein, heavy chain	--	--	--	--	--	-	-	-
Unigene0028502	2747	324	440	2.667	5.2838	0.9864	Up	4.82e-21	1.72e-19	--	--	--	--	--	--	--	--	--	--	--	--	--	--	--	--	--	--	-	-	-
Unigene0018026	1301	887	341	15.4163	8.6462	-0.8343	Down	4.91e-21	1.75e-19	gi|208972549|gb|ACI32835.1|	377	1e-103	serine proteinase-like protein 1 [Helicoverpa armigera]	sp|Q05319|STUB_DROME	103	4e-21	Serine proteinase stubble OS=Drosophila melanogaster GN=Sb PE=2 SV=2	VC1649	70.5	6e-12	COG5640	Secreted trypsin-like serine protease	--	--	--	--	--	-	-	-
Unigene0024316	969	101	207	2.3569	7.0469	1.5801	Up	6.17e-21	2.19e-19	--	--	--	--	--	--	--	--	--	--	--	--	--	--	--	--	--	--	-	-	-
Unigene0027022	2552	895	346	7.9301	4.4724	-0.8263	Down	6.84e-21	2.43e-19	gi|340385908|ref|XP_003391450.1|	74.7	2e-11	PREDICTED: protein FAR1-RELATED SEQUENCE 5-like, partial [Amphimedon queenslandica]	--	--	--	--	--	--	--	--	--	--	--	--	--	--	-	-	-
Unigene0032687	1669	400	511	5.4192	10.0998	0.8982	Up	7.19e-21	2.54e-19	gi|224184731|gb|ACN39598.1|	717	0	UDP-glucosyl transferase [Bombyx mori]	sp|Q88168|UDPE_NPVSL	200	2e-50	Ecdysteroid UDP-glucosyltransferase OS=Spodoptera littoralis nuclear polyhedrosis virus GN=EGT PE=3 SV=1	CAC1997	61.6	4e-09	COG1819	Glycosyl transferases, related to UDP-glucuronosyltransferase	K00699	3e-58	228	api:100160380	glucuronosyltransferase [EC:2.4.1.17]	-	GO:0016757//transferase activity, transferring glycosyl groups	-
Unigene0027553	1160	208	31	4.0545	0.8816	-2.2013	Down	7.94e-21	2.81e-19	gi|195121866|ref|XP_002005439.1|	431	1e-119	GI19071 [Drosophila mojavensis] >gi|193910507|gb|EDW09374.1| GI19071 [Drosophila mojavensis]	sp|Q9NDJ2|DOM_DROME	414	6e-115	Helicase domino OS=Drosophila melanogaster GN=dom PE=1 SV=2	YDR334w	281	1e-75	COG0553	Superfamily II DNA/RNA helicases, SNF2 family	K11320	1e-120	434	ame:413341	E1A-binding protein p400 [EC:3.6.4.-]	-	-	-
Unigene0017697	1756	560	657	7.211	12.3421	0.7753	Up	8.17e-21	2.88e-19	--	--	--	--	--	--	--	--	--	--	--	--	--	--	--	--	--	--	-	-	-
Unigene0020945	4070	458	564	2.5445	4.5712	0.8452	Up	9.24e-21	3.25e-19	gi|340720819|ref|XP_003398827.1|	239	1e-60	PREDICTED: calcium channel flower-like isoform 1 [Bombus terrestris] >gi|350397911|ref|XP_003485028.1| PREDICTED: calcium channel flower-like isoform 2 [Bombus impatiens]	sp|B3M9W1|FLOWR_DROAN	196	9e-49	Calcium channel flower OS=Drosophila ananassae GN=flower PE=3 SV=2	--	--	--	--	--	--	--	--	--	--	-	-	-
Unigene0014336	370	329	77	20.1061	6.865	-1.5503	Down	1.03e-20	3.62e-19	gi|239788240|dbj|BAH70808.1|	59.3	5e-08	ACYPI001466 [Acyrthosiphon pisum]	sp|Q3T0T5|HN1_BOVIN	53.5	4e-07	Hematological and neurological expressed 1 protein OS=Bos taurus GN=HN1 PE=2 SV=3	--	--	--	--	--	--	--	--	--	--	-	-	-
Unigene0035493	801	195	309	5.5047	12.7255	1.209	Up	1.12e-20	3.93e-19	--	--	--	--	--	--	--	--	--	--	--	--	--	--	--	--	--	--	-	-	-
Unigene0035618	747	351	463	10.6248	20.446	0.9444	Up	1.3e-20	4.52e-19	gi|357603599|gb|EHJ63841.1|	56.6	1e-06	endonuclease-reverse transcriptase [Danaus plexippus]	--	--	--	--	--	--	--	--	--	--	--	--	--	--	-	-	-
Unigene0026063	567	71	169	2.8315	9.8322	1.7959	Up	1.33e-20	4.64e-19	--	--	--	--	--	--	--	--	--	--	--	--	--	--	--	--	--	--	-	-	-
Unigene0028667	700	270	54	8.7217	2.5447	-1.7771	Down	1.44e-20	5.02e-19	gi|237838763|ref|XP_002368679.1|	81.3	4e-14	voltage gated chloride channel domain-containing protein [Toxoplasma gondii ME49] >gi|211966343|gb|EEB01539.1| voltage gated chloride channel domain-containing protein [Toxoplasma gondii ME49]	sp|Q9FPQ6|GP1_CHLRE	66.2	2e-10	Vegetative cell wall protein gp1 OS=Chlamydomonas reinhardtii GN=GP1 PE=2 SV=1	--	--	--	--	--	--	--	--	--	--	-	-	-
Unigene0032636	1452	50	141	0.7786	3.2033	2.0406	Up	1.72e-20	5.96e-19	--	--	--	--	--	--	--	--	--	--	--	--	--	--	--	--	--	--	-	-	-
Unigene0018694	569	476	142	18.916	8.2324	-1.2002	Down	1.88e-20	6.53e-19	gi|357620129|gb|EHJ72435.1|	119	8e-26	crumbs [Danaus plexippus]	sp|O15027|SC16A_HUMAN	65.9	2e-10	Protein transport protein Sec16A OS=Homo sapiens GN=SEC16A PE=1 SV=3	DR2133	54.3	1e-07	COG4372	Uncharacterized protein conserved in bacteria with the myosin-like domain	--	--	--	--	--	-	-	-
Unigene0019823	2023	886	937	9.9031	15.2789	0.6256	Up	2.49e-20	8.59e-19	--	--	--	--	--	--	--	--	--	--	--	--	--	--	--	--	--	--	-	-	-
Unigene0031234	792	520	617	14.8461	25.6986	0.7916	Up	2.6e-20	8.97e-19	gi|357603599|gb|EHJ63841.1|	64.3	6e-09	endonuclease-reverse transcriptase [Danaus plexippus]	--	--	--	--	--	--	--	--	--	--	--	--	--	--	-	-	-
Unigene0031265	684	696	773	23.0085	37.2797	0.6962	Up	2.64e-20	9.09e-19	--	--	--	--	--	--	--	--	--	--	--	--	--	--	--	--	--	--	-	-	-
Unigene0020333	1107	72	169	1.4707	5.036	1.7758	Up	2.67e-20	9.18e-19	gi|357604809|gb|EHJ64336.1|	255	2e-66	sugar transporter [Danaus plexippus]	sp|B4MYA4|TRET1_DROWI	76.3	4e-13	Facilitated trehalose transporter Tret1 OS=Drosophila willistoni GN=Tret1 PE=3 SV=1	YBR241c	52.4	1e-06	COG0477	Permeases of the major facilitator superfamily	--	--	--	--	--	-	-	-
Unigene0027118	4238	994	1027	5.3035	7.9939	0.592	Up	3.49e-20	1.2e-18	gi|91080381|ref|XP_975063.1|	389	1e-106	PREDICTED: similar to CG7870 CG7870-PA [Tribolium castaneum]	sp|Q9Y673|ALG5_HUMAN	360	7e-98	Dolichyl-phosphate beta-glucosyltransferase OS=Homo sapiens GN=ALG5 PE=1 SV=1	YPL227c	212	4e-54	COG0463	Glycosyltransferases involved in cell wall biogenesis	K00729	2e-106	389	tca:663943	dolichyl-phosphate beta-glucosyltransferase [EC:2.4.1.117]	-	-	-
Unigene0024410	1530	389	495	5.749	10.6724	0.8925	Up	4.58e-20	1.57e-18	--	--	--	--	--	--	--	--	--	--	--	--	--	--	--	--	--	--	-	-	-
Unigene0020102	670	181	291	6.1086	14.3274	1.2299	Up	4.59e-20	1.57e-18	--	--	--	--	--	--	--	--	--	--	--	--	--	--	--	--	--	--	-	-	-
Unigene0033049	1246	210	320	3.811	8.4719	1.1525	Up	6.91e-20	2.35e-18	--	--	--	--	--	--	--	--	--	--	--	--	--	--	--	--	--	--	-	-	-
Unigene0027392	557	579	193	23.5049	11.4301	-1.0401	Down	7.23e-20	2.46e-18	gi|224043376|ref|XP_002198284.1|	126	5e-28	PREDICTED: fibronectin type III domain containing 3A [Taeniopygia guttata]	sp|Q5ZJP5|FND3A_CHICK	122	1e-27	Fibronectin type-III domain-containing protein 3a OS=Gallus gallus GN=FNDC3A PE=2 SV=2	--	--	--	--	--	--	--	--	--	--	-	-	-
Unigene0013499	886	13	81	0.3318	3.0158	3.1842	Up	8.04e-20	2.72e-18	gi|357617295|gb|EHJ70705.1|	273	6e-72	pattern recognition serine proteinase precursor [Danaus plexippus]	sp|P28175|LFC_TACTR	82.8	3e-15	Limulus clotting factor C OS=Tachypleus tridentatus PE=1 SV=1	--	--	--	--	--	--	--	--	--	--	-	-	-
Unigene0022954	1557	982	1013	14.2612	21.462	0.5897	Up	8.38e-20	2.83e-18	--	--	--	--	--	--	--	--	--	--	--	--	--	--	--	--	--	--	-	-	-
Unigene0025282	1578	124	228	1.7768	4.7663	1.4236	Up	8.59e-20	2.89e-18	--	--	--	--	--	--	--	--	--	--	--	--	--	--	--	--	--	--	-	-	-
Unigene0023160	1302	1226	530	21.2919	13.4281	-0.665	Down	9.05e-20	3.05e-18	--	--	--	--	--	--	--	--	--	--	--	--	--	--	--	--	--	--	-	-	-
Unigene0017362	1938	412	514	4.807	8.749	0.864	Up	9.8e-20	3.29e-18	gi|22085153|gb|AAM90318.1|AF285831_1	987	0	cytochrome P450 6B27 [Helicoverpa zea]	sp|Q95031|CP6B6_HELAM	983	0	Cytochrome P450 6B6 OS=Helicoverpa armigera GN=CYP6B6 PE=2 SV=1	Cj1411c	136	1e-31	COG2124	Cytochrome P450	K15002	8e-96	353	ame:551028	cytochrome P450, family 6 [EC:1.14.-.-]	GO:0008152//metabolic process	GO:0005506//iron ion binding;GO:0016712//oxidoreductase activity, acting on paired donors, with incorporation or reduction of molecular oxygen, reduced flavin or flavoprotein as one donor, and incorporation of one atom of oxygen	GO:0042598//vesicular fraction;GO:0031090//organelle membrane;GO:0043231//intracellular membrane-bounded organelle
Unigene0006837	766	753	280	22.228	12.0581	-0.8824	Down	1e-19	3.36e-18	gi|357625609|gb|EHJ76002.1|	58.9	2e-07	hypothetical protein KGM_14348 [Danaus plexippus]	--	--	--	--	--	--	--	--	--	--	--	--	--	--	-	-	-
Unigene0023435	2406	905	947	8.5053	12.9838	0.6103	Up	1.05e-19	3.51e-18	gi|91080947|ref|XP_974375.1|	532	1e-149	PREDICTED: similar to arginine n-methyltransferase [Tribolium castaneum]	sp|O60678|ANM3_HUMAN	423	3e-117	Protein arginine N-methyltransferase 3 OS=Homo sapiens GN=PRMT3 PE=1 SV=3	YBR034c	276	2e-73	COG0500	SAM-dependent methyltransferases	K11436	9e-150	532	tca:663225	protein arginine N-methyltransferase 3 [EC:2.1.1.-]	-	-	-
Unigene0029103	1118	287	395	5.8046	11.6548	1.0057	Up	1.25e-19	4.17e-18	--	--	--	--	--	--	--	--	--	--	--	--	--	--	--	--	--	--	-	-	-
Unigene0016862	1058	157	263	3.3554	8.2001	1.2892	Up	1.39e-19	4.64e-18	gi|284813563|ref|NP_001165387.1|	436	1e-121	adenylate kinase 2 [Bombyx mori] >gi|283558275|gb|ADB27115.1| adenylate kinase 2 [Bombyx mori]	sp|B4MQT3|KAD2_DROWI	349	2e-95	Adenylate kinase 2, mitochondrial OS=Drosophila willistoni GN=Adk2 PE=3 SV=1	YDR226w	263	3e-70	COG0563	Adenylate kinase and related kinases	K00939	3e-98	360	tca:660807	adenylate kinase [EC:2.7.4.3]	-	-	-
Unigene0021176	5322	138	242	0.5863	1.5	1.3553	Up	1.7e-19	5.65e-18	gi|238915967|gb|ACR78450.1|	1056	0	hemicentin-like protein [Heliothis virescens]	sp|Q96RW7|HMCN1_HUMAN	362	2e-98	Hemicentin-1 OS=Homo sapiens GN=HMCN1 PE=1 SV=2	--	--	--	--	--	--	--	--	--	--	-	-	-
Unigene0015143	629	1156	494	41.5568	25.9075	-0.6817	Down	1.73e-19	5.71e-18	gi|357621156|gb|EHJ73088.1|	272	7e-72	muscle-specific protein 300 [Danaus plexippus]	sp|Q939N5|GSPB_STRGN	59.7	1e-08	Platelet binding protein GspB OS=Streptococcus gordonii GN=gspB PE=1 SV=1	--	--	--	--	--	--	--	--	--	--	GO:0044238//primary metabolic process;GO:0044237//cellular metabolic process	GO:0003824//catalytic activity	-
Unigene0022962	1647	628	706	8.6219	14.1403	0.7137	Up	1.88e-19	6.23e-18	gi|357617161|gb|EHJ70618.1|	360	2e-97	sugar transporter [Danaus plexippus]	sp|Q9UGQ3|GTR6_HUMAN	171	1e-41	Solute carrier family 2, facilitated glucose transporter member 6 OS=Homo sapiens GN=SLC2A6 PE=1 SV=2	CAC1345	131	4e-30	COG0477	Permeases of the major facilitator superfamily	--	--	--	--	--	-	-	-
Unigene0024694	2808	348	452	2.8023	5.3099	0.9221	Up	2.01e-19	6.62e-18	gi|357620385|gb|EHJ72597.1|	95.5	1e-17	low-density lipoprotein receptor [Danaus plexippus]	--	--	--	--	--	--	--	--	--	K04550	1e-10	70.9	cqu:CpipJ_CPIJ004220	low density lipoprotein-related protein 1 (alpha-2-macroglobulin receptor)	-	-	-
Unigene0021870	2554	898	938	7.9504	12.1152	0.6077	Up	2.13e-19	7.02e-18	--	--	--	--	--	--	--	--	--	--	--	--	--	--	--	--	--	--	-	-	-
Unigene0021998	580	26	102	1.0136	5.8012	2.5169	Up	2.17e-19	7.14e-18	--	--	--	--	--	--	--	--	--	--	--	--	--	--	--	--	--	--	-	-	-
Unigene0020877	2664	64	155	0.5432	1.9193	1.821	Up	2.29e-19	7.5e-18	gi|357603429|gb|EHJ63759.1|	363	2e-98	hypothetical protein KGM_03156 [Danaus plexippus]	--	--	--	--	--	--	--	--	--	--	--	--	--	--	-	-	-
Unigene0030599	1608	821	872	11.5449	17.8887	0.6318	Up	2.42e-19	7.92e-18	gi|118792332|ref|XP_320268.3|	391	1e-107	AGAP012271-PA [Anopheles gambiae str. PEST] >gi|116116849|gb|EAA00240.3| AGAP012271-PA [Anopheles gambiae str. PEST]	sp|Q6IR76|TMM19_XENLA	308	6e-83	Transmembrane protein 19 OS=Xenopus laevis GN=tmem19 PE=2 SV=1	BH1418	92	3e-18	COG1836	Predicted membrane protein	--	--	--	--	--	-	-	-
Unigene0019575	1366	620	698	10.263	16.856	0.7158	Up	2.44e-19	7.97e-18	--	--	--	--	--	--	--	--	--	--	--	--	--	--	--	--	--	--	-	-	-
Unigene0009236	709	1345	599	42.8954	27.8695	-0.6221	Down	2.54e-19	8.29e-18	--	--	--	--	--	--	--	--	--	--	--	--	--	--	--	--	--	--	-	-	-
Unigene0014812	740	7	67	0.2139	2.9867	3.8035	Up	2.97e-19	9.69e-18	--	--	--	--	--	--	--	--	--	--	--	--	--	--	--	--	--	--	-	-	-
Unigene0034972	2049	551	636	6.0806	10.2392	0.7518	Up	3.19e-19	1.04e-17	gi|114052689|ref|NP_001040490.1|	605	1e-171	ecto-nucleotidase precursor [Bombyx mori] >gi|95103108|gb|ABF51495.1| ecto-nucleotidase [Bombyx mori]	sp|Q9XZ43|5NTD_LUTLO	476	4e-133	Protein 5NUC OS=Lutzomyia longipalpis GN=5NUC PE=1 SV=1	AGl2132	327	5e-89	COG0737	5'-nucleotidase/2',3'-cyclic phosphodiesterase and related esterases	K01081	3e-155	550	dvi:Dvir_GJ20382	5'-nucleotidase [EC:3.1.3.5]	-	-	-
Unigene0017862	1358	37	118	0.6161	2.8664	2.218	Up	3.2e-19	1.04e-17	--	--	--	--	--	--	--	--	--	--	--	--	--	--	--	--	--	--	-	-	-
Unigene0033196	2174	371	472	3.8588	7.162	0.8922	Up	3.39e-19	1.1e-17	gi|357618459|gb|EHJ71429.1|	511	1e-143	organic cation transporter [Danaus plexippus]	sp|Q9VCA2|ORCT_DROME	271	1e-71	Organic cation transporter protein OS=Drosophila melanogaster GN=Orct PE=1 SV=1	SMa1447	89	3e-17	COG0477	Permeases of the major facilitator superfamily	--	--	--	--	--	-	-	-
Unigene0034489	2386	977	400	9.2589	5.5302	-0.7435	Down	3.55e-19	1.15e-17	gi|350416239|ref|XP_003490884.1|	561	1e-158	PREDICTED: formin-binding protein 1 homolog [Bombus impatiens]	sp|Q6DCZ7|FBP1L_XENLA	330	4e-89	Formin-binding protein 1-like OS=Xenopus laevis GN=fnbp1l PE=1 SV=1	--	--	--	--	--	--	--	--	--	--	-	-	-
Unigene0027004	2259	902	939	9.0287	13.7119	0.6028	Up	3.69e-19	1.19e-17	gi|307196252|gb|EFN77898.1|	314	1e-83	Ubiquitin-conjugating enzyme E2 J2 [Harpegnathos saltator]	sp|Q2TA03|UB2J2_BOVIN	308	1e-82	Ubiquitin-conjugating enzyme E2 J2 OS=Bos taurus GN=UBE2J2 PE=2 SV=1	SPAC10F6.05c	184	6e-46	COG5078	Ubiquitin-protein ligase	K04554	8e-84	313	ame:413253	ubiquitin-conjugating enzyme E2 J2 [EC:6.3.2.19]	-	-	-
Unigene0034523	1180	503	592	9.6387	16.5496	0.7799	Up	4.32e-19	1.39e-17	--	--	--	--	--	--	--	--	--	--	--	--	--	--	--	--	--	--	-	-	-
Unigene0020236	698	52	138	1.6845	6.5219	1.953	Up	5.05e-19	1.62e-17	--	--	--	--	--	--	--	--	--	--	--	--	--	--	--	--	--	--	-	-	-
Unigene0017420	1984	996	412	11.3515	6.8502	-0.7287	Down	6.66e-19	2.13e-17	gi|112983659|ref|NP_001037337.1|	588	1e-166	DNA supercoiling factor precursor [Bombyx mori] >gi|1663690|dbj|BAA08704.1| DNA supercoiling factor [Bombyx mori]	sp|B5X4E0|CALUB_SALSA	363	3e-99	Calumenin-B OS=Salmo salar GN=calub PE=2 SV=1	--	--	--	--	--	--	--	--	--	--	-	-	-
Unigene0032653	1188	88	182	1.6749	5.0536	1.5932	Up	8.34e-19	2.66e-17	--	--	--	--	--	--	--	--	--	--	--	--	--	--	--	--	--	--	-	-	-
Unigene0032477	3389	777	298	5.1842	2.9006	-0.8378	Down	9.8e-19	3.12e-17	gi|332026373|gb|EGI66502.1|	738	0	Trinucleotide repeat-containing gene 6A protein [Acromyrmex echinatior]	sp|Q9HCJ0|TNR6C_HUMAN	145	3e-33	Trinucleotide repeat-containing gene 6C protein OS=Homo sapiens GN=TNRC6C PE=1 SV=3	CAC2301	55.1	8e-07	COG0744	Membrane carboxypeptidase (penicillin-binding protein)	--	--	--	--	--	-	-	-
Unigene0033225	2310	492	579	4.816	8.2683	0.7798	Up	1.06e-18	3.37e-17	gi|189233903|ref|XP_972553.2|	398	1e-109	PREDICTED: similar to CG40378 CG40378-PA [Tribolium castaneum]	sp|Q24372|LACH_DROME	161	2e-38	Lachesin OS=Drosophila melanogaster GN=Lac PE=2 SV=2	--	--	--	--	--	--	--	--	--	--	-	-	-
Unigene0013513	761	6	63	0.1783	2.7309	3.937	Up	1.2e-18	3.81e-17	--	--	--	--	--	--	--	--	--	--	--	--	--	--	--	--	--	--	-	-	-
Unigene0013679	2054	161	262	1.7724	4.2077	1.2473	Up	1.34e-18	4.23e-17	gi|114052783|ref|NP_001040279.1|	829	0	serine hydroxymethyltransferase [Bombyx mori] >gi|87248603|gb|ABD36354.1| serine hydroxymethyltransferase [Bombyx mori]	sp|P07511|GLYC_RABIT	597	8e-170	Serine hydroxymethyltransferase, cytosolic OS=Oryctolagus cuniculus GN=SHMT1 PE=1 SV=2	YLR058c	527	3e-149	COG0112	Glycine/serine hydroxymethyltransferase	K00600	0	743	aag:AaeL_AAEL002510	glycine hydroxymethyltransferase [EC:2.1.2.1]	-	-	-
Unigene0020011	680	1416	645	47.0857	31.2896	-0.5896	Down	1.47e-18	4.65e-17	--	--	--	--	--	--	--	--	--	--	--	--	--	--	--	--	--	--	-	-	-
Unigene0029146	1007	38	117	0.8533	3.8327	2.1672	Up	1.48e-18	4.66e-17	--	--	--	--	--	--	--	--	--	--	--	--	--	--	--	--	--	--	-	-	-
Unigene0029081	1575	75	165	1.0768	3.4558	1.6823	Up	1.72e-18	5.4e-17	--	--	--	--	--	--	--	--	--	--	--	--	--	--	--	--	--	--	-	-	-
Unigene0027418	592	1284	573	49.0431	31.9288	-0.6192	Down	2.26e-18	7.05e-17	gi|307206576|gb|EFN84576.1|	73.6	5e-12	Plasma membrane calcium-transporting ATPase 3 [Harpegnathos saltator]	--	--	--	--	--	--	--	--	--	K05850	3e-12	73.2	api:100165138	Ca2+ transporting ATPase, plasma membrane [EC:3.6.3.8]	-	-	-
Unigene0031773	1150	88	180	1.7303	5.1633	1.5773	Up	2.31e-18	7.2e-17	gi|159078|gb|AAA74229.1|	755	0	arylphorin [Galleria mellonella] >gi|449954|prf||1920286A arylphorin Lhp76	sp|P14296|ARYA_MANSE	438	3e-122	Arylphorin subunit alpha OS=Manduca sexta PE=2 SV=1	--	--	--	--	--	--	--	--	--	--	GO:0015669//gas transport	GO:0022892	-
Unigene0019421	1581	234	335	3.3467	6.9898	1.0625	Up	2.36e-18	7.35e-17	gi|308512737|gb|ADO33022.1|	611	1e-173	leucine-rich transmembrane protein [Biston betularia]	sp|A0N0X6|LRRN1_BOVIN	105	1e-21	Leucine-rich repeat neuronal protein 1 OS=Bos taurus GN=LRRN1 PE=3 SV=1	CAC3279_2	81.3	4e-15	COG4886	Leucine-rich repeat (LRR) protein	--	--	--	--	--	-	-	-
Unigene0019739	4340	1262	561	6.5751	4.264	-0.6248	Down	2.38e-18	7.4e-17	gi|157111037|ref|XP_001651363.1|	1504	0	microtubule associated protein xmap215 [Aedes aegypti] >gi|108878554|gb|EAT42779.1| microtubule associated protein xmap215 [Aedes aegypti]	sp|Q14008|CKAP5_HUMAN	1206	0	Cytoskeleton-associated protein 5 OS=Homo sapiens GN=CKAP5 PE=1 SV=3	--	--	--	--	--	--	--	--	--	--	-	-	-
Unigene0020081	718	891	360	28.06	16.5397	-0.7626	Down	2.44e-18	7.58e-17	--	--	--	--	--	--	--	--	--	--	--	--	--	--	--	--	--	--	-	-	-
Unigene0021175	4234	1216	536	6.4941	4.176	-0.637	Down	2.67e-18	8.28e-17	gi|91093697|ref|XP_966486.1|	927	0	PREDICTED: similar to ADAM metalloprotease, partial [Tribolium castaneum]	sp|Q9H013|ADA19_HUMAN	412	1e-113	Disintegrin and metalloproteinase domain-containing protein 19 OS=Homo sapiens GN=ADAM19 PE=1 SV=3	--	--	--	--	--	--	--	--	--	--	-	-	-
Unigene0034607	1369	737	790	12.173	19.0359	0.645	Up	2.78e-18	8.64e-17	--	--	--	--	--	--	--	--	--	--	--	--	--	--	--	--	--	--	-	-	-
Unigene0023114	1731	187	287	2.4428	5.4693	1.1628	Up	3.08e-18	9.53e-17	gi|357622608|gb|EHJ74034.1|	211	1e-52	hypothetical protein KGM_18603 [Danaus plexippus]	--	--	--	--	--	--	--	--	--	--	--	--	--	--	-	-	-
Unigene0032042	4117	1217	538	6.6841	4.3107	-0.6328	Down	4.04e-18	1.25e-16	gi|357608931|gb|EHJ66220.1|	908	0	lupus la ribonucleoprotein [Danaus plexippus]	sp|Q9VAW5|LARP_DROME	597	3e-169	La-related protein OS=Drosophila melanogaster GN=larp PE=1 SV=5	YCL037c	64.7	1e-09	COG5193	La protein, small RNA-binding pol III transcript stabilizing protein and related La-motif-containing proteins involved in translation	--	--	--	--	--	-	-	-
Unigene0031910	8066	1006	423	2.8202	1.7299	-0.7051	Down	4.2e-18	1.29e-16	gi|238846408|gb|ACR61720.1|	1004	0	triglyceride lipase [Manduca sexta]	sp|Q6NZC7|S23IP_MOUSE	372	2e-101	SEC23-interacting protein OS=Mus musculus GN=Sec23ip PE=1 SV=2	YPO2725	59.7	8e-08	COG3501	Uncharacterized protein conserved in bacteria	--	--	--	--	--	-	GO:0043169//cation binding	-
Unigene0019853	1801	110	204	1.3811	3.7365	1.4359	Up	4.32e-18	1.33e-16	gi|91081173|ref|XP_975583.1|	484	1e-135	PREDICTED: similar to mitochondrial oxodicarboxylate carrier [Tribolium castaneum]	sp|Q8BZ09|ODC_MOUSE	356	4e-97	Mitochondrial 2-oxodicarboxylate carrier OS=Mus musculus GN=Slc25a21 PE=2 SV=1	--	--	--	--	--	K15110	2e-135	484	tca:664488	solute carrier family 25 (mitochondrial 2-oxodicarboxylate transporter), member 21	-	-	-
Unigene0017352	2573	145	242	1.2743	3.1026	1.2838	Up	4.91e-18	1.51e-16	gi|307170903|gb|EFN63008.1|	82	1e-13	Polycomb protein Asx [Camponotus floridanus]	sp|Q9V727|ASX_DROME	78.2	3e-13	Polycomb protein Asx OS=Drosophila melanogaster GN=Asx PE=1 SV=1	--	--	--	--	--	K11471	1e-13	80.9	tca:659240	additional sex combs-like protein	GO:0016458//gene silencing;GO:0007423//sensory organ development;GO:0033301;GO:0045165//cell fate commitment;GO:0035521	GO:0005488//binding;GO:0030234//enzyme regulator activity	GO:0031519//PcG protein complex;GO:0005720//nuclear heterochromatin
Unigene0027877	702	363	456	11.6924	21.4278	0.8739	Up	5.26e-18	1.61e-16	gi|357629670|gb|EHJ78289.1|	116	1e-24	hypothetical protein KGM_22712 [Danaus plexippus]	--	--	--	--	--	--	--	--	--	--	--	--	--	--	-	-	-
Unigene0030585	1764	36	112	0.4615	2.0944	2.1821	Up	5.66e-18	1.73e-16	--	--	--	--	--	--	--	--	--	--	--	--	--	--	--	--	--	--	-	-	-
Unigene0021852	5763	1355	616	5.3165	3.526	-0.5924	Down	5.78e-18	1.76e-16	gi|340716997|ref|XP_003396976.1|	2142	0	PREDICTED: transcription initiation factor TFIID subunit 1-like isoform 1 [Bombus terrestris]	sp|P51123|TAF1_DROME	1998	0	Transcription initiation factor TFIID subunit 1 OS=Drosophila melanogaster GN=Taf1 PE=1 SV=3	SPAC2G11.14	242	5e-63	COG5179	Transcription initiation factor TFIID, subunit TAF1	K03125	0	2132	ame:412176	transcription initiation factor TFIID subunit 1	GO:0006357//regulation of transcription from RNA polymerase II promoter;GO:0016570//histone modification;GO:0006352//transcription initiation, DNA-dependent;GO:0010627//regulation of intracellular protein kinase cascade;GO:0000086//G2/M transition of mitotic cell cycle	GO:0004674//protein serine/threonine kinase activity;GO:0003677//DNA binding	GO:0005667//transcription factor complex
Unigene0021080	3200	341	435	2.4096	4.4842	0.8961	Up	6.17e-18	1.88e-16	gi|347971772|ref|XP_313650.5|	147	5e-33	AGAP004367-PA [Anopheles gambiae str. PEST] >gi|333469022|gb|EAA09199.6| AGAP004367-PA [Anopheles gambiae str. PEST]	sp|P29126|XYNA_RUMFL	110	5e-23	Bifunctional endo-1,4-beta-xylanase xylA OS=Ruminococcus flavefaciens GN=xynA PE=3 SV=1	--	--	--	--	--	--	--	--	--	--	-	-	-
Unigene0019816	2058	508	587	5.5815	9.409	0.7534	Up	6.36e-18	1.94e-16	gi|156619506|gb|ABU88427.1|	621	1e-176	cytochrome p450 CYP4S1 [Helicoverpa armigera]	sp|P29981|CP4C1_BLADI	393	3e-108	Cytochrome P450 4C1 OS=Blaberus discoidalis GN=CYP4C1 PE=2 SV=1	Cj1411c	168	3e-41	COG2124	Cytochrome P450	--	--	--	--	--	-	-	-
Unigene0015839	1961	69	155	0.7956	2.6074	1.7125	Up	7.08e-18	2.15e-16	--	--	--	--	--	--	--	--	--	--	--	--	--	--	--	--	--	--	-	-	-
Unigene0016773	459	4	56	0.1971	4.0246	4.3518	Up	7.25e-18	2.2e-16	--	--	--	--	--	--	--	--	--	--	--	--	--	--	--	--	--	--	-	-	-
Unigene0034432	1673	316	411	4.271	8.1039	0.924	Up	7.28e-18	2.21e-16	gi|357604111|gb|EHJ64049.1|	352	3e-95	organic cation transporter [Danaus plexippus]	sp|Q9VCA2|ORCT_DROME	218	1e-55	Organic cation transporter protein OS=Drosophila melanogaster GN=Orct PE=1 SV=1	PAE2330	97.4	6e-20	COG0477	Permeases of the major facilitator superfamily	--	--	--	--	--	-	-	-
Unigene0014415	239	7	63	0.6623	8.6954	3.7147	Up	7.31e-18	2.21e-16	--	--	--	--	--	--	--	--	--	--	--	--	--	--	--	--	--	--	-	-	-
Unigene0022531	385	236	48	13.8607	4.1127	-1.7528	Down	7.55e-18	2.29e-16	--	--	--	--	--	--	--	--	--	--	--	--	--	--	--	--	--	--	-	-	-
Unigene0020750	4350	587	207	3.0513	1.5697	-0.9589	Down	8.27e-18	2.5e-16	gi|357629196|gb|EHJ78126.1|	535	1e-150	multiplexin, isoform M [Danaus plexippus]	sp|P39060|COIA1_HUMAN	451	3e-125	Collagen alpha-1(XVIII) chain OS=Homo sapiens GN=COL18A1 PE=1 SV=5	AGc1238	55.1	1e-06	COG1187	16S rRNA uridine-516 pseudouridylate synthase and related pseudouridylate synthases	--	--	--	--	--	-	-	-
Unigene0031567	1813	684	256	8.5309	4.6579	-0.873	Down	9.21e-18	2.78e-16	gi|351051369|emb|CCD83537.1|	110	3e-22	Protein Y54G2A.42 [Caenorhabditis elegans]	--	--	--	--	--	--	--	--	--	--	--	--	--	--	-	-	-
Unigene0035367	956	626	689	14.8065	23.7744	0.6832	Up	1.02e-17	3.06e-16	--	--	--	--	--	--	--	--	--	--	--	--	--	--	--	--	--	--	-	-	-
Unigene0021023	2600	443	138	3.8527	1.7509	-1.1378	Down	1.02e-17	3.06e-16	gi|156549354|ref|XP_001601670.1|	380	1e-103	PREDICTED: protein SPT2 homolog [Nasonia vitripennis]	sp|Q8IMP6|SPT2_DROME	197	3e-49	Protein SPT2 homolog OS=Drosophila melanogaster GN=CG5815 PE=1 SV=1	SP0117	62.8	3e-09	COG5263	FOG: Glucan-binding domain (YG repeat)	K15193	5e-104	380	nvi:100117427	protein SPT2	-	-	-
Unigene0017351	2991	290	385	2.1924	4.2461	0.9536	Up	1.14e-17	3.42e-16	--	--	--	--	--	--	--	--	--	--	--	--	--	--	--	--	--	--	-	-	-
Unigene0004370	1212	162	22	3.0224	0.5988	-2.3355	Down	1.27e-17	3.82e-16	gi|112983234|ref|NP_001037606.1|	494	1e-138	TAR DNA binding protein homolog [Bombyx mori] >gi|95115208|gb|ABF55970.1| TBPH [Bombyx mori]	sp|Q28F51|TADBP_XENTR	292	3e-78	TAR DNA-binding protein 43 OS=Xenopus tropicalis GN=tardbp PE=2 SV=1	SPAC140.02	59.3	1e-08	COG0724	RNA-binding proteins (RRM domain)	--	--	--	--	--	-	-	-
Unigene0013971	799	0	43	0	1.7753	10.7938	Up	1.28e-17	3.85e-16	gi|347965559|ref|XP_321919.5|	164	6e-39	AGAP001236-PA [Anopheles gambiae str. PEST] >gi|333470456|gb|EAA01784.5| AGAP001236-PA [Anopheles gambiae str. PEST]	sp|Q9FRL3|ERDL6_ARATH	83.2	2e-15	Sugar transporter ERD6-like 6 OS=Arabidopsis thaliana GN=At1g75220 PE=1 SV=1	sll0771	60.5	3e-09	COG0477	Permeases of the major facilitator superfamily	--	--	--	--	--	-	-	-
Unigene0015914	435	14	76	0.7277	5.7633	2.9855	Up	1.33e-17	3.99e-16	--	--	--	--	--	--	--	--	--	--	--	--	--	--	--	--	--	--	-	-	-
Unigene0026028	452	1124	491	56.2293	35.8337	-0.65	Down	1.36e-17	4.06e-16	gi|170051730|ref|XP_001861898.1|	151	8e-36	Tes39 [Culex quinquefasciatus] >gi|167872854|gb|EDS36237.1| Tes39 [Culex quinquefasciatus]	sp|Q9V998|UBL5_DROME	144	3e-34	Ubiquitin-like protein 5 OS=Drosophila melanogaster GN=ubl PE=3 SV=1	--	--	--	--	--	K13113	3e-36	151	cqu:CpipJ_CPIJ011517	ubiquitin-like protein 5	-	-	GO:0044424//intracellular part
Unigene0035199	470	796	315	38.2957	22.1086	-0.7926	Down	1.43e-17	4.26e-16	gi|307203833|gb|EFN82769.1|	159	3e-38	U6 snRNA-associated Sm-like protein LSm8 [Harpegnathos saltator]	sp|Q5RCP3|NAA38_PONAB	154	3e-37	N-alpha-acetyltransferase 38, NatC auxiliary subunit OS=Pongo abelii GN=NAA38 PE=3 SV=3	ECU05g1310	50.4	1e-06	COG1958	Small nuclear ribonucleoprotein (snRNP) homolog	K12627	2e-38	159	phu:Phum_PHUM397470	U6 snRNA-associated Sm-like protein LSm8	-	-	-
Unigene0020302	605	142	236	5.3072	12.8678	1.2777	Up	1.66e-17	4.92e-16	--	--	--	--	--	--	--	--	--	--	--	--	--	--	--	--	--	--	-	-	-
Unigene0031304	694	395	117	12.8698	5.5613	-1.2105	Down	1.97e-17	5.82e-16	--	--	--	--	--	--	--	--	--	--	--	--	--	--	--	--	--	--	-	-	-
Unigene0021845	3358	912	378	6.1411	3.7133	-0.7258	Down	2.5e-17	7.38e-16	gi|307187154|gb|EFN72397.1|	150	6e-34	AT-rich interactive domain-containing protein 4B [Camponotus floridanus]	sp|Q8IYB3|SRRM1_HUMAN	95.1	3e-18	Serine/arginine repetitive matrix protein 1 OS=Homo sapiens GN=SRRM1 PE=1 SV=2	NMB0700	62.8	4e-09	COG3468	Type V secretory pathway, adhesin AidA	K07874	5e-38	162	ame:409456	Ras-related protein Rab-1A	-	-	-
Unigene0030625	1217	283	376	5.2581	10.1917	0.9548	Up	2.52e-17	7.44e-16	gi|158186764|ref|NP_001103399.1|	197	1e-48	nicotinic acetylcholine receptor subunit alpha 9 precursor [Bombyx mori] >gi|157367310|gb|ABV45523.1| nicotinic acetylcholine receptor subunit alpha 9 [Bombyx mori]	sp|Q27218|ACH7_CAEEL	101	1e-20	Acetylcholine receptor subunit beta-type lev-1 OS=Caenorhabditis elegans GN=lev-1 PE=1 SV=1	--	--	--	--	--	--	--	--	--	--	-	-	-
Unigene0014519	675	2	49	0.067	2.3946	5.1595	Up	2.79e-17	8.19e-16	gi|357623792|gb|EHJ74816.1|	156	7e-37	luciferase [Danaus plexippus]	sp|P13129|LUCI_LUCCR	131	4e-30	Luciferin 4-monooxygenase OS=Luciola cruciata PE=1 SV=1	CC0966	94.7	1e-19	COG0318	Acyl-CoA synthetases (AMP-forming)/AMP-acid ligases II	--	--	--	--	--	-	GO:0003824//catalytic activity	-
Unigene0028699	4402	326	416	1.6746	3.1174	0.8965	Up	3.1e-17	9.11e-16	gi|357602558|gb|EHJ63453.1|	570	1e-160	hypothetical protein KGM_01053 [Danaus plexippus]	--	--	--	--	--	--	--	--	--	--	--	--	--	--	-	-	-
Unigene0024235	724	447	142	13.9606	6.4699	-1.1095	Down	3.17e-17	9.31e-16	gi|57909829|ref|XP_552757.1|	264	3e-69	AGAP008885-PA [Anopheles gambiae str. PEST] >gi|55235182|gb|EAL38961.1| AGAP008885-PA [Anopheles gambiae str. PEST]	sp|Q5ZLM0|CDC73_CHICK	235	3e-61	Parafibromin OS=Gallus gallus GN=CDC73 PE=2 SV=1	--	--	--	--	--	K15175	9e-70	264	aga:AgaP_AGAP008885	parafibromin	GO:0006355//regulation of transcription, DNA-dependent;GO:0007476//imaginal disc-derived wing morphogenesis;GO:0048592//eye morphogenesis;GO:0008589//regulation of smoothened signaling pathway	GO:0005515//protein binding	GO:0008023//transcription elongation factor complex
Unigene0035340	600	31	102	1.1683	5.6079	2.263	Up	3.27e-17	9.57e-16	--	--	--	--	--	--	--	--	--	--	--	--	--	--	--	--	--	--	-	-	-
Unigene0022151	419	136	228	7.3394	17.9502	1.2903	Up	3.32e-17	9.71e-16	--	--	--	--	--	--	--	--	--	--	--	--	--	--	--	--	--	--	-	-	-
Unigene0035002	1915	882	363	10.4144	6.253	-0.736	Down	3.51e-17	1.03e-15	gi|307195714|gb|EFN77554.1|	120	2e-25	Formin-binding protein 4 [Harpegnathos saltator]	sp|Q5F489|TAF3_CHICK	62	2e-08	Transcription initiation factor TFIID subunit 3 OS=Gallus gallus GN=TAF3 PE=2 SV=1	--	--	--	--	--	K15187	9e-09	63.9	ame:724205	YEATS domain-containing protein 1/3	-	-	-
Unigene0025369	1146	156	249	3.078	7.1674	1.2195	Up	3.52e-17	1.03e-15	--	--	--	--	--	--	--	--	--	--	--	--	--	--	--	--	--	--	-	-	-
Unigene0019542	1946	1045	451	12.1425	7.6451	-0.6675	Down	3.56e-17	1.04e-15	gi|345480240|ref|XP_003424114.1|	245	7e-63	PREDICTED: plancitoxin-1-like isoform 2 [Nasonia vitripennis]	sp|O00115|DNS2A_HUMAN	218	1e-55	Deoxyribonuclease-2-alpha OS=Homo sapiens GN=DNASE2 PE=1 SV=2	--	--	--	--	--	K01158	2e-63	245	nvi:100123791	deoxyribonuclease II [EC:3.1.22.1]	-	-	-
Unigene0018472	509	316	83	14.038	5.3791	-1.3839	Down	4e-17	1.17e-15	gi|83320487|gb|ABC02870.1|	265	5e-70	fatty acid binding protein [Helicoverpa assulta]	sp|P31416|FABP1_MANSE	119	8e-27	Fatty acid-binding protein 1 OS=Manduca sexta GN=MFB1 PE=2 SV=1	--	--	--	--	--	--	--	--	--	--	-	-	-
Unigene0028627	3748	669	252	4.0361	2.2179	-0.8638	Down	4.01e-17	1.17e-15	gi|340721293|ref|XP_003399058.1|	359	5e-97	PREDICTED: ADP-ribosylation factor 6-like [Bombus terrestris] >gi|345498024|ref|XP_003428126.1| PREDICTED: ADP-ribosylation factor 6-like isoform 2 [Nasonia vitripennis] >gi|345498026|ref|XP_001603804.2| PREDICTED: ADP-ribosylation factor 6-like isoform 1 [Nasonia vitripennis] >gi|350406774|ref|XP_003487878.1| PREDICTED: ADP-ribosylation factor 6-like [Bombus impatiens] >gi|307169171|gb|EFN61987.…	sp|P62332|ARF6_RAT	355	1e-96	ADP-ribosylation factor 6 OS=Rattus norvegicus GN=Arf6 PE=1 SV=2	YDL137w	253	1e-66	COG1100	GTPase SAR1 and related small G proteins	K07941	3e-97	358	aml:100473890	ADP-ribosylation factor 6	-	-	-
Unigene0024154	537	465	542	19.58	33.2946	0.7659	Up	4.12e-17	1.2e-15	gi|4090970|gb|AAD09282.1|	93.6	4e-18	immune-related Hdd23 [Hyphantria cunea]	--	--	--	--	--	--	--	--	--	--	--	--	--	--	-	-	-
Unigene0031362	450	1141	505	57.3334	37.0193	-0.6311	Down	5.22e-17	1.51e-15	gi|170033365|ref|XP_001844548.1|	100	2e-20	RNA polymerase small Zn-binding subunit [Culex quinquefasciatus] >gi|167874286|gb|EDS37669.1| RNA polymerase small Zn-binding subunit [Culex quinquefasciatus]	sp|Q63871|RPAB4_MOUSE	96.3	7e-20	DNA-directed RNA polymerases I, II, and III subunit RPABC4 OS=Mus musculus GN=Polr2k PE=2 SV=2	SPBC19C2.03	64.3	8e-11	COG1996	DNA-directed RNA polymerase, subunit RPC10 (contains C4-type Zn-finger)	K03009	1e-21	103	isc:IscW_ISCW023350	DNA-directed RNA polymerases I, II, and III subunit RPABC4	-	-	-
Unigene0028218	4513	710	274	3.5574	2.0028	-0.8288	Down	5.77e-17	1.66e-15	gi|189237995|ref|XP_001812873.1|	748	0	PREDICTED: similar to LD15891p [Tribolium castaneum]	sp|Q27421|OSP_DROME	333	5e-90	Protein outspread OS=Drosophila melanogaster GN=osp PE=2 SV=5	MJ1322	85.9	6e-16	COG0419	ATPase involved in DNA repair	--	--	--	--	--	-	-	-
Unigene0029178	1044	25	92	0.5415	2.9069	2.4244	Up	6.28e-17	1.81e-15	--	--	--	--	--	--	--	--	--	--	--	--	--	--	--	--	--	--	-	-	-
Unigene0032174	3444	350	436	2.2979	4.1761	0.8618	Up	6.52e-17	1.88e-15	gi|118784292|ref|XP_313642.2|	519	1e-145	AGAP004358-PA [Anopheles gambiae str. PEST] >gi|116128437|gb|EAA09140.2| AGAP004358-PA [Anopheles gambiae str. PEST]	sp|Q9V778|ADAS_DROME	510	2e-143	Alkyldihydroxyacetonephosphate synthase OS=Drosophila melanogaster GN=CG10253 PE=2 SV=1	Rv2251	196	2e-49	COG0277	FAD/FMN-containing dehydrogenases	K00803	1e-152	543	phu:Phum_PHUM234530	alkyldihydroxyacetonephosphate synthase [EC:2.5.1.26]	-	-	-
Unigene0027017	2225	977	416	9.9289	6.1675	-0.6869	Down	6.55e-17	1.88e-15	gi|112982894|ref|NP_001036921.1|	724	0	extracellular regulated MAP kinase [Bombyx mori] >gi|77799292|dbj|BAE46741.1| Extracellular regulated MAP kinase [Bombyx mori]	sp|P40417|ERKA_DROME	625	5e-178	Mitogen-activated protein kinase ERK-A OS=Drosophila melanogaster GN=rl PE=1 SV=2	YBL016w	347	5e-95	COG0515	Serine/threonine protein kinase	K04371	0	656	tca:655225	extracellular signal-regulated kinase 1/2 [EC:2.7.11.24]	-	-	-
Unigene0026426	517	20	84	0.8747	5.3597	2.6153	Up	6.71e-17	1.93e-15	--	--	--	--	--	--	--	--	--	--	--	--	--	--	--	--	--	--	-	-	-
Unigene0029598	404	494	566	27.649	46.2151	0.7411	Up	6.87e-17	1.97e-15	--	--	--	--	--	--	--	--	--	--	--	--	--	--	--	--	--	--	-	-	-
Unigene0025675	347	222	314	14.4663	29.8503	1.045	Up	7.11e-17	2.04e-15	--	--	--	--	--	--	--	--	--	--	--	--	--	--	--	--	--	--	-	-	-
Unigene0027518	1154	58	137	1.1365	3.9162	1.7849	Up	7.4e-17	2.12e-15	--	--	--	--	--	--	--	--	--	--	--	--	--	--	--	--	--	--	-	-	-
Unigene0034594	1352	256	347	4.2815	8.4665	0.9836	Up	7.4e-17	2.11e-15	gi|350406890|ref|XP_003487915.1|	445	1e-123	PREDICTED: sodium-independent sulfate anion transporter-like [Bombus impatiens]	sp|Q86WA9|S2611_HUMAN	314	1e-84	Sodium-independent sulfate anion transporter OS=Homo sapiens GN=SLC26A11 PE=1 SV=2	SPBC3H7.02	213	6e-55	COG0659	Sulfate permease and related transporters (MFS superfamily)	K14708	2e-117	424	nvi:100122602	solute carrier family 26 (sodium-independent sulfate anion transporter), member 11	-	-	-
Unigene0017336	4096	751	296	4.1459	2.3839	-0.7984	Down	7.49e-17	2.14e-15	gi|345494508|ref|XP_001604740.2|	1024	0	PREDICTED: myosin-XVIIIa isoform 1 [Nasonia vitripennis]	sp|Q92614|MY18A_HUMAN	576	4e-163	Myosin-XVIIIa OS=Homo sapiens GN=MYO18A PE=1 SV=3	ECU04g1000	199	4e-50	COG5022	Myosin heavy chain	K10362	0	996	nvi:100121154	myosin XVIII	-	-	-
Unigene0017327	3450	968	412	6.3444	3.9394	-0.6875	Down	8.62e-17	2.46e-15	gi|340710964|ref|XP_003394052.1|	1394	0	PREDICTED: inositol 1,4,5-trisphosphate receptor-like isoform 1 [Bombus terrestris]	sp|P29993|ITPR_DROME	1294	0	Inositol 1,4,5-trisphosphate receptor OS=Drosophila melanogaster GN=Itp-r83A PE=2 SV=3	--	--	--	--	--	K02522	0	1374	tca:660517	inositol 1,4,5-triphosphate receptor, invertebrate	GO:0018988;GO:0008344//adult locomotory behavior;GO:0007420//brain development;GO:0048285;GO:0051283;GO:0030537//larval behavior;GO:0006816//calcium ion transport;GO:0042391//regulation of membrane potential;GO:0006950//response to stress	GO:0005217//intracellular ligand-gated ion channel activity;GO:0004872//receptor activity;GO:0005261//cation channel activity	GO:0031224//intrinsic to membrane;GO:0043231//intracellular membrane-bounded organelle;GO:0031090//organelle membrane
Unigene0035226	689	49	125	1.6081	5.9847	1.8959	Up	9.61e-17	2.73e-15	--	--	--	--	--	--	--	--	--	--	--	--	--	--	--	--	--	--	-	-	-
Unigene0018591	401	15	75	0.8458	6.1697	2.8668	Up	1.01e-16	2.87e-15	--	--	--	--	--	--	--	--	--	--	--	--	--	--	--	--	--	--	-	-	-
Unigene0025363	773	200	291	5.8504	12.4183	1.0859	Up	1.11e-16	3.15e-15	gi|260765453|gb|ACX49764.1|	256	8e-67	peptidoglycan recognition protein 2 [Manduca sexta]	sp|Q8INK6|PGPLB_DROME	199	2e-50	Peptidoglycan-recognition protein LB OS=Drosophila melanogaster GN=PGRP-LB PE=1 SV=1	Rv3811	54.3	2e-07	COG5479	Uncharacterized protein potentially involved in peptidoglycan biosynthesis	K01446	4e-57	222	tca:658050	N-acetylmuramoyl-L-alanine amidase [EC:3.5.1.28]	-	-	-
Unigene0020809	3065	583	211	4.301	2.2709	-0.9214	Down	1.15e-16	3.26e-15	gi|91087827|ref|XP_967270.1|	857	0	PREDICTED: similar to AGAP007617-PA [Tribolium castaneum]	sp|P55201|BRPF1_HUMAN	717	0	Peregrin OS=Homo sapiens GN=BRPF1 PE=1 SV=2	SPBC17D11.04c	227	1e-58	COG5141	PHD zinc finger-containing protein	K11348	0	857	tca:655617	bromodomain and PHD finger-containing protein 1	-	-	-
Unigene0028660	1145	58	136	1.1454	3.9182	1.7743	Up	1.29e-16	3.63e-15	--	--	--	--	--	--	--	--	--	--	--	--	--	--	--	--	--	--	-	-	-
Unigene0023357	2733	1142	509	9.4485	6.1437	-0.621	Down	1.38e-16	3.91e-15	gi|350416397|ref|XP_003490934.1|	303	3e-80	PREDICTED: UPF0518 protein AGAP011705-like isoform 1 [Bombus impatiens] >gi|350416400|ref|XP_003490935.1| PREDICTED: UPF0518 protein AGAP011705-like isoform 2 [Bombus impatiens]	sp|B0X755|U518_CULQU	249	6e-65	UPF0518 protein CPIJ015043 OS=Culex quinquefasciatus GN=CPIJ015043 PE=3 SV=1	--	--	--	--	--	--	--	--	--	--	-	-	-
Unigene0034344	2284	920	388	9.1081	5.6038	-0.7007	Down	1.6e-16	4.49e-15	gi|91076110|ref|XP_969015.1|	390	1e-106	PREDICTED: similar to synapse-associated protein [Tribolium castaneum]	sp|Q960T2|SAP47_DROME	278	1e-73	Synapse-associated protein of 47 kDa OS=Drosophila melanogaster GN=Sap47 PE=1 SV=1	--	--	--	--	--	--	--	--	--	--	-	-	-
Unigene0018514	861	37	108	0.9717	4.1378	2.0903	Up	1.61e-16	4.52e-15	--	--	--	--	--	--	--	--	--	--	--	--	--	--	--	--	--	--	-	-	-
Unigene0028541	3163	1128	502	8.0639	5.2354	-0.6232	Down	1.71e-16	4.79e-15	gi|307197024|gb|EFN78396.1|	103	4e-20	Nuclear receptor corepressor 2 [Harpegnathos saltator]	sp|Q29EQ3|RNO_DROPS	56.2	3e-08	PHD finger protein rhinoceros OS=Drosophila pseudoobscura pseudoobscura GN=rno PE=3 SV=2	--	--	--	--	--	K04650	3e-13	79.7	api:100162838	nuclear receptor co-repressor 1	-	-	-
Unigene0034676	2447	426	502	3.9365	6.7674	0.7817	Up	1.74e-16	4.87e-15	gi|357619361|gb|EHJ71971.1|	315	9e-84	hypothetical protein KGM_20351 [Danaus plexippus]	--	--	--	--	--	--	--	--	--	--	--	--	--	--	-	-	-
Unigene0019077	418	31	99	1.6769	7.8128	2.22	Up	2.21e-16	6.16e-15	--	--	--	--	--	--	--	--	--	--	--	--	--	--	--	--	--	--	-	-	-
Unigene0010795	2407	1224	557	11.4985	7.6336	-0.591	Down	2.61e-16	7.26e-15	gi|34392593|dbj|BAC82630.1|	528	1e-148	growth blocking peptide binding protein [Mythimna separata]	sp|P19616|VITM_MANSE	171	2e-41	Microvitellogenin OS=Manduca sexta GN=MVG PE=2 SV=1	--	--	--	--	--	--	--	--	--	--	-	-	-
Unigene0022905	358	539	191	34.044	17.5995	-0.9519	Down	2.71e-16	7.52e-15	--	--	--	--	--	--	--	--	--	--	--	--	--	--	--	--	--	--	-	-	-
Unigene0032298	1733	278	364	3.6273	6.9287	0.9337	Up	2.96e-16	8.2e-15	gi|284813561|ref|NP_001165386.1|	667	0	isocitrate dehydrogenase [Bombyx mori] >gi|283558273|gb|ADB27114.1| isocitrate dehydrogenase [Bombyx mori]	sp|P41565|IDHG1_RAT	383	3e-105	Isocitrate dehydrogenase [NAD] subunit gamma 1, mitochondrial OS=Rattus norvegicus GN=Idh3g PE=2 SV=2	SPAC11G7.03	328	1e-89	COG0473	Isocitrate/isopropylmalate dehydrogenase	K00030	2e-160	567	tca:662903	isocitrate dehydrogenase (NAD+) [EC:1.1.1.41]	GO:0009060//aerobic respiration	GO:0004448//isocitrate dehydrogenase activity;GO:0046872//metal ion binding;GO:0000166//nucleotide binding	-
Unigene0017745	1738	759	304	9.8748	5.77	-0.7752	Down	2.97e-16	8.23e-15	gi|91093064|ref|XP_968013.1|	174	2e-41	PREDICTED: similar to CG2926 CG2926-PA [Tribolium castaneum]	sp|Q9UQ35|SRRM2_HUMAN	96.3	6e-19	Serine/arginine repetitive matrix protein 2 OS=Homo sapiens GN=SRRM2 PE=1 SV=2	Rv3876	60.1	1e-08	COG0455	ATPases involved in chromosome partitioning	--	--	--	--	--	-	-	-
Unigene0031493	962	436	509	10.2482	17.4539	0.7682	Up	3.06e-16	8.48e-15	--	--	--	--	--	--	--	--	--	--	--	--	--	--	--	--	--	--	-	-	-
Unigene0025325	1257	253	340	4.5511	8.9226	0.9712	Up	3.12e-16	8.64e-15	--	--	--	--	--	--	--	--	--	--	--	--	--	--	--	--	--	--	-	-	-
Unigene0017663	2767	475	160	3.8817	1.9075	-1.025	Down	3.26e-16	9.01e-15	gi|357618121|gb|EHJ71215.1|	806	0	signal transduction protein lnk-realted [Danaus plexippus]	sp|Q9Z200|SH2B2_RAT	244	3e-63	SH2B adapter protein 2 OS=Rattus norvegicus GN=Sh2b2 PE=1 SV=1	--	--	--	--	--	--	--	--	--	--	-	-	-
Unigene0025160	661	35	104	1.1973	5.1902	2.116	Up	3.39e-16	9.34e-15	--	--	--	--	--	--	--	--	--	--	--	--	--	--	--	--	--	--	-	-	-
Unigene0019934	2182	631	238	6.539	3.5981	-0.8618	Down	3.52e-16	9.68e-15	gi|340726453|ref|XP_003401572.1|	523	1e-146	PREDICTED: headcase protein-like [Bombus terrestris] >gi|350397247|ref|XP_003484819.1| PREDICTED: headcase protein-like [Bombus impatiens]	sp|Q9N2M8|HDC_DROME	340	2e-92	Headcase protein OS=Drosophila melanogaster GN=hdc PE=2 SV=2	--	--	--	--	--	--	--	--	--	--	GO:0019752//carboxylic acid metabolic process;GO:0048675//axon extension;GO:0009996//negative regulation of cell fate specification;GO:0009266//response to temperature stimulus;GO:0035194//posttranscriptional gene silencing by RNA;GO:0060446//branching involved in open tracheal system development;GO:0001751//compound eye photoreceptor cell differentiation;GO:0035146	GO:0016831//carboxy-lyase activity;GO:0048037//cofactor binding	GO:0044424//intracellular part
Unigene0032456	1237	47	120	0.8591	3.2001	1.8972	Up	3.8e-16	1.04e-14	gi|112982603|emb|CAL36498.1|	226	2e-57	Protein F13H10.3, isoform c [Caenorhabditis elegans]	sp|P39981|AVT2_YEAST	63.2	4e-09	Vacuolar amino acid transporter 2 OS=Saccharomyces cerevisiae (strain ATCC 204508 / S288c) GN=AVT2 PE=2 SV=1	YEL064c	63.2	9e-10	COG0814	Amino acid permeases	K14995	4e-82	306	tca:660829	solute carrier family 38 (sodium-coupled neutral amino acid transporter), member 9	-	-	GO:0016020//membrane
Unigene0023877	753	21	83	0.6306	3.6361	2.5276	Up	4.01e-16	1.1e-14	--	--	--	--	--	--	--	--	--	--	--	--	--	--	--	--	--	--	-	-	-
Unigene0013771	716	84	165	2.6528	7.6019	1.5188	Up	4.08e-16	1.12e-14	gi|281203538|gb|EFA77738.1|	62.8	1e-08	MEK1 interacting protein 1 [Polysphondylium pallidum PN500]	sp|O88846|RNF4_RAT	54.7	6e-07	E3 ubiquitin ligase RNF4 OS=Rattus norvegicus GN=Rnf4 PE=1 SV=1	SPBC3D6.11c	48.9	8e-06	COG5574	RING-finger-containing E3 ubiquitin ligase	--	--	--	--	--	-	-	-
Unigene0035189	685	34	102	1.1223	4.912	2.1299	Up	4.9e-16	1.34e-14	--	--	--	--	--	--	--	--	--	--	--	--	--	--	--	--	--	--	-	-	-
Unigene0006857	201	85	3	9.5622	0.4924	-4.2794	Down	5.11e-16	1.39e-14	gi|357625791|gb|EHJ76111.1|	55.5	7e-07	hypothetical protein KGM_12779 [Danaus plexippus]	--	--	--	--	--	--	--	--	--	--	--	--	--	--	-	-	-
Unigene0027455	867	548	197	14.2921	7.4954	-0.9311	Down	5.28e-16	1.44e-14	gi|357620129|gb|EHJ72435.1|	225	2e-57	crumbs [Danaus plexippus]	sp|O15027|SC16A_HUMAN	106	2e-22	Protein transport protein Sec16A OS=Homo sapiens GN=SEC16A PE=1 SV=3	DRA0212	75.1	1e-13	COG2377	Predicted molecular chaperone distantly related to HSP70-fold metalloproteases	--	--	--	--	--	-	-	-
Unigene0028713	2418	450	519	4.2081	7.0804	0.7507	Up	6.19e-16	1.68e-14	--	--	--	--	--	--	--	--	--	--	--	--	--	--	--	--	--	--	-	-	-
Unigene0028899	1126	108	191	2.1688	5.5956	1.3674	Up	6.54e-16	1.77e-14	--	--	--	--	--	--	--	--	--	--	--	--	--	--	--	--	--	--	-	-	-
Unigene0020291	570	908	386	36.0201	22.3389	-0.6892	Down	6.61e-16	1.79e-14	gi|357626496|gb|EHJ76569.1|	197	2e-49	chondroitin 4-sulfotransferase [Danaus plexippus]	sp|Q9JME2|CHSTB_MOUSE	67.4	6e-11	Carbohydrate sulfotransferase 11 OS=Mus musculus GN=Chst11 PE=2 SV=1	--	--	--	--	--	--	--	--	--	--	-	GO:0016740//transferase activity	-
Unigene0035305	460	33	100	1.6221	7.1712	2.1444	Up	7.07e-16	1.9e-14	--	--	--	--	--	--	--	--	--	--	--	--	--	--	--	--	--	--	-	-	-
Unigene0015027	395	16	74	0.9159	6.1799	2.7543	Up	7.1e-16	1.91e-14	--	--	--	--	--	--	--	--	--	--	--	--	--	--	--	--	--	--	-	-	-
Unigene0012638	239	6	55	0.5677	7.5913	3.7411	Up	7.59e-16	2.03e-14	--	--	--	--	--	--	--	--	--	--	--	--	--	--	--	--	--	--	-	-	-
Unigene0018054	4119	938	403	5.1493	3.2275	-0.674	Down	8.25e-16	2.2e-14	gi|189239349|ref|XP_973999.2|	543	1e-152	PREDICTED: similar to CDNA sequence BC060632 [Tribolium castaneum]	sp|O43312|MTSS1_HUMAN	283	6e-75	Metastasis suppressor protein 1 OS=Homo sapiens GN=MTSS1 PE=1 SV=2	--	--	--	--	--	--	--	--	--	--	-	-	-
Unigene0013674	292	1	42	0.0774	4.7448	5.9379	Up	8.37e-16	2.24e-14	--	--	--	--	--	--	--	--	--	--	--	--	--	--	--	--	--	--	-	-	-
Unigene0025119	1677	477	163	6.4316	3.2063	-1.0043	Down	8.61e-16	2.3e-14	gi|189234753|ref|XP_974490.2|	613	1e-174	PREDICTED: similar to STE20-like kinase (yeast) [Tribolium castaneum]	sp|O94804|STK10_HUMAN	414	1e-114	Serine/threonine-protein kinase 10 OS=Homo sapiens GN=STK10 PE=1 SV=1	YAR019c	176	8e-44	COG0515	Serine/threonine protein kinase	K12838	2e-174	613	tca:663345	poly(U)-binding-splicing factor PUF60	-	-	-
Unigene0027328	2205	882	373	9.0447	5.5802	-0.6968	Down	9.25e-16	2.46e-14	gi|158296305|ref|XP_001688953.1|	291	7e-77	AGAP006680-PB [Anopheles gambiae str. PEST] >gi|157016448|gb|EDO63959.1| AGAP006680-PB [Anopheles gambiae str. PEST]	sp|Q2NL14|CL041_BOVIN	165	1e-39	Uncharacterized protein C12orf41 homolog OS=Bos taurus PE=2 SV=1	--	--	--	--	--	--	--	--	--	--	-	-	-
Unigene0020591	927	154	239	3.7564	8.5049	1.1789	Up	9.3e-16	2.48e-14	--	--	--	--	--	--	--	--	--	--	--	--	--	--	--	--	--	--	-	-	-
Unigene0034677	2454	734	762	6.7633	10.2431	0.5989	Up	1.14e-15	3.01e-14	gi|239799181|dbj|BAH70523.1|	108	1e-21	ACYPI26892 [Acyrthosiphon pisum]	--	--	--	--	--	--	--	--	--	--	--	--	--	--	-	-	-
Unigene0026971	1057	1187	542	25.3928	16.9151	-0.5861	Down	1.19e-15	3.15e-14	gi|195444922|ref|XP_002070090.1|	117	9e-25	GK11862 [Drosophila willistoni] >gi|194166175|gb|EDW81076.1| GK11862 [Drosophila willistoni]	sp|Q7PCJ9|SAT2_PIG	90.9	1e-17	Diamine acetyltransferase 2 OS=Sus scrofa GN=SAT2 PE=2 SV=1	CC0402	90.5	4e-18	COG0454	Histone acetyltransferase HPA2 and related acetyltransferases	--	--	--	--	--	-	-	-
Unigene0025485	1811	473	537	5.9058	9.7815	0.7279	Up	1.19e-15	3.16e-14	gi|156555055|ref|XP_001603904.1|	302	4e-80	PREDICTED: cysteine-rich with EGF-like domain protein 2-like [Nasonia vitripennis]	sp|Q7SXF6|CREL2_DANRE	241	2e-62	Cysteine-rich with EGF-like domain protein 2 OS=Danio rerio GN=creld2 PE=2 SV=2	--	--	--	--	--	--	--	--	--	--	-	-	-
Unigene0020205	469	24	86	1.1571	6.0489	2.3862	Up	1.21e-15	3.21e-14	--	--	--	--	--	--	--	--	--	--	--	--	--	--	--	--	--	--	-	-	-
Unigene0024185	808	631	674	17.6584	27.5168	0.64	Up	1.26e-15	3.33e-14	gi|290563293|ref|NP_001166773.1|	198	3e-49	cuticular protein hypothetical 4 precursor [Bombyx mori]	sp|P85195|CU01_LONON	180	9e-45	Cuticle protein 1 OS=Lonomia obliqua PE=1 SV=2	--	--	--	--	--	--	--	--	--	--	-	-	-
Unigene0024661	3529	520	578	3.3319	5.4029	0.6974	Up	1.28e-15	3.37e-14	gi|33327733|gb|AAQ09229.1|	563	1e-164	polyprotein [Antheraea mylitta]	sp|Q9QX47|SON_MOUSE	60.5	9e-08	Protein SON OS=Mus musculus GN=Son PE=1 SV=2	--	--	--	--	--	--	--	--	--	--	-	-	-
Unigene0029319	3333	573	624	3.8874	6.1759	0.6678	Up	1.3e-15	3.41e-14	--	--	--	--	--	--	--	--	--	--	--	--	--	--	--	--	--	--	-	-	-
Unigene0020700	7477	1118	504	3.381	2.2236	-0.6046	Down	1.39e-15	3.64e-14	gi|189235953|ref|XP_001809215.1|	228	5e-57	PREDICTED: similar to I-connectin [Tribolium castaneum]	sp|Q9I7U4|TITIN_DROME	164	1e-38	Titin OS=Drosophila melanogaster GN=sls PE=1 SV=3	aq_2032	64.7	2e-09	COG0532	Translation initiation factor 2 (IF-2; GTPase)	K14721	4e-61	239	phu:Phum_PHUM540970	DNA-directed RNA polymerase III subunit RPC5	-	-	-
Unigene0017454	3570	509	568	3.2239	5.2484	0.7031	Up	1.42e-15	3.72e-14	--	--	--	--	--	--	--	--	--	--	--	--	--	--	--	--	--	--	-	-	-
Unigene0021139	2024	162	246	1.8098	4.0093	1.1475	Up	1.51e-15	3.95e-14	gi|115910574|ref|XP_001200149.1|	206	4e-51	PREDICTED: similar to endonuclease-reverse transcriptase [Strongylocentrotus purpuratus]	sp|Q95SX7|RTBS_DROME	154	2e-36	Probable RNA-directed DNA polymerase from transposon BS OS=Drosophila melanogaster GN=RTase PE=2 SV=1	--	--	--	--	--	--	--	--	--	--	-	-	-
Unigene0018952	320	178	32	12.5778	3.2987	-1.9309	Down	1.68e-15	4.38e-14	gi|195119734|ref|XP_002004384.1|	87.8	1e-16	GI19648 [Drosophila mojavensis] >gi|193909452|gb|EDW08319.1| GI19648 [Drosophila mojavensis]	sp|Q3KSS4|EBNA1_EBVG	94.4	2e-19	Epstein-Barr nuclear antigen 1 OS=Epstein-Barr virus (strain GD1) GN=EBNA1 PE=1 SV=1	Rv3876	69.7	1e-12	COG0455	ATPases involved in chromosome partitioning	--	--	--	--	--	-	-	-
Unigene0020805	2711	254	336	2.1185	4.0885	0.9485	Up	1.73e-15	4.51e-14	gi|348537350|ref|XP_003456158.1|	363	3e-98	PREDICTED: NFX1-type zinc finger-containing protein 1 [Oreochromis niloticus]	sp|Q8R151|ZNFX1_MOUSE	337	4e-91	NFX1-type zinc finger-containing protein 1 OS=Mus musculus GN=Znfx1 PE=2 SV=3	--	--	--	--	--	--	--	--	--	--	-	-	-
Unigene0035369	950	544	198	12.9482	6.8753	-0.9133	Down	1.93e-15	5.02e-14	gi|357628431|gb|EHJ77771.1|	73.9	1e-11	hypothetical protein KGM_18355 [Danaus plexippus]	--	--	--	--	--	--	--	--	--	--	--	--	--	--	-	-	-
Unigene0014759	475	2	44	0.0952	3.0557	5.0044	Up	2.05e-15	5.33e-14	--	--	--	--	--	--	--	--	--	--	--	--	--	--	--	--	--	--	-	-	-
Unigene0035676	810	254	335	7.0906	13.643	0.9442	Up	2.43e-15	6.31e-14	--	--	--	--	--	--	--	--	--	--	--	--	--	--	--	--	--	--	-	-	-
Unigene0035138	747	205	287	6.2054	12.6739	1.0303	Up	3.15e-15	8.16e-14	--	--	--	--	--	--	--	--	--	--	--	--	--	--	--	--	--	--	-	-	-
Unigene0021555	1944	46	115	0.5351	1.9514	1.8666	Up	3.16e-15	8.18e-14	--	--	--	--	--	--	--	--	--	--	--	--	--	--	--	--	--	--	-	-	-
Unigene0024657	2894	698	727	5.4537	8.2868	0.6036	Up	3.25e-15	8.38e-14	--	--	--	--	--	--	--	--	--	--	--	--	--	--	--	--	--	--	-	-	-
Unigene0024749	4644	985	434	4.796	3.0828	-0.6376	Down	3.94e-15	1.01e-13	gi|91079915|ref|XP_967163.1|	1025	0	PREDICTED: similar to AGAP004937-PA [Tribolium castaneum]	sp|P18395|CSDE1_RAT	602	1e-170	Cold shock domain-containing protein E1 OS=Rattus norvegicus GN=Csde1 PE=2 SV=1	--	--	--	--	--	--	--	--	--	--	-	GO:0003676//nucleic acid binding	-
Unigene0032365	1722	260	339	3.4141	6.494	0.9276	Up	4.3e-15	1.1e-13	gi|170057764|ref|XP_001864626.1|	372	1e-101	organic cation transporter [Culex quinquefasciatus] >gi|167877088|gb|EDS40471.1| organic cation transporter [Culex quinquefasciatus]	sp|Q66J52|S226B_XENLA	231	1e-59	Solute carrier family 22 member 6-B OS=Xenopus laevis GN=slc22a6-b PE=2 SV=1	SMa1447	117	6e-26	COG0477	Permeases of the major facilitator superfamily	--	--	--	--	--	-	-	-
Unigene0024111	1059	636	673	13.5799	20.9637	0.6264	Up	4.49e-15	1.15e-13	gi|147899768|ref|NP_001090065.1|	62.8	3e-08	heme transporter hrg1-B [Xenopus laevis] >gi|123903963|sp|Q4FZW7.1|HRG1B_XENLA RecName: Full=Heme transporter hrg1-B; AltName: Full=Heme-responsive gene 1 protein homolog B; Short=HRG-1B; AltName: Full=Solute carrier family 48 member 1-B >gi|71051896|gb|AAH99008.1| Hrg1-b protein [Xenopus laevis]	sp|Q4FZW7|HRG1B_XENLA	62.8	4e-09	Heme transporter hrg1-B OS=Xenopus laevis GN=slc48a1-b PE=2 SV=1	--	--	--	--	--	--	--	--	--	--	-	-	-
Unigene0021005	4621	1040	465	5.089	3.3194	-0.6165	Down	4.64e-15	1.19e-13	gi|307203572|gb|EFN82605.1|	382	1e-103	PHD finger protein 20 [Harpegnathos saltator]	sp|Q8BLG0|PHF20_MOUSE	106	1e-21	PHD finger protein 20 OS=Mus musculus GN=Phf20 PE=2 SV=2	SPAC22E12.11c	57.4	2e-07	COG2940	Proteins containing SET domain	--	--	--	--	--	-	-	-
Unigene0019986	693	665	697	21.6982	33.1779	0.6126	Up	5.24e-15	1.34e-13	gi|195114964|ref|XP_002002037.1|	73.6	8e-12	GI17160 [Drosophila mojavensis] >gi|193912612|gb|EDW11479.1| GI17160 [Drosophila mojavensis]	--	--	--	--	--	--	--	--	--	--	--	--	--	--	-	-	-
Unigene0028675	1270	86	162	1.5312	4.2079	1.4584	Up	5.37e-15	1.37e-13	--	--	--	--	--	--	--	--	--	--	--	--	--	--	--	--	--	--	-	-	-
Unigene0014880	809	4	48	0.1118	1.9572	4.1298	Up	5.48e-15	1.4e-13	gi|157125518|ref|XP_001654366.1|	244	3e-63	sugar transporter [Aedes aegypti] >gi|108873601|gb|EAT37826.1| sugar transporter [Aedes aegypti]	sp|A9ZSY3|TRET1_BOMMO	137	1e-31	Facilitated trehalose transporter Tret1 OS=Bombyx mori GN=Tret1 PE=1 SV=1	araE	83.6	4e-16	COG0477	Permeases of the major facilitator superfamily	--	--	--	--	--	GO:0006810//transport	-	-
Unigene0029051	1060	107	185	2.2825	5.7572	1.3348	Up	6.06e-15	1.54e-13	--	--	--	--	--	--	--	--	--	--	--	--	--	--	--	--	--	--	-	-	-
Unigene0025352	1349	536	197	8.9844	4.8173	-0.8992	Down	6.95e-15	1.77e-13	gi|194766279|ref|XP_001965252.1|	138	7e-31	GF21063 [Drosophila ananassae] >gi|190617862|gb|EDV33386.1| GF21063 [Drosophila ananassae]	--	--	--	--	--	--	--	--	--	--	--	--	--	--	-	-	-
Unigene0034601	1343	587	223	9.8832	5.4774	-0.8515	Down	7.04e-15	1.79e-13	gi|348019685|gb|AEP43784.1|	355	4e-96	zinc and ring finger 2 [Biston betularia]	sp|Q08CN9|ZNRF2_DANRE	174	1e-42	E3 ubiquitin-protein ligase ZNRF2 OS=Danio rerio GN=znrf2 PE=2 SV=1	--	--	--	--	--	K10694	2e-89	331	tca:659211	E3 ubiquitin-protein ligase ZNRF [EC:6.3.2.19]	-	-	-
Unigene0027752	1030	62	133	1.3611	4.2595	1.6459	Up	9.05e-15	2.29e-13	--	--	--	--	--	--	--	--	--	--	--	--	--	--	--	--	--	--	-	-	-
Unigene0031956	3800	286	361	1.7018	3.1338	0.8809	Up	9.41e-15	2.38e-13	gi|357604032|gb|EHJ64017.1|	63.2	1e-07	hypothetical protein KGM_18139 [Danaus plexippus]	--	--	--	--	--	--	--	--	--	--	--	--	--	--	-	-	-
Unigene0027940	787	433	494	12.4408	20.7062	0.735	Up	9.66e-15	2.44e-13	--	--	--	--	--	--	--	--	--	--	--	--	--	--	--	--	--	--	-	-	-
Unigene0031975	4928	708	287	3.2486	1.9211	-0.7579	Down	9.78e-15	2.47e-13	gi|189234792|ref|XP_001807073.1|	550	1e-154	PREDICTED: similar to zinc finger protein [Tribolium castaneum]	sp|Q3ZCX4|ZN568_HUMAN	224	5e-57	Zinc finger protein 568 OS=Homo sapiens GN=ZNF568 PE=2 SV=2	SPAC144.09c	102	7e-21	COG5048	FOG: Zn-finger	--	--	--	--	--	-	-	-
Unigene0032178	3653	360	112	2.2284	1.0114	-1.1397	Down	1.05e-14	2.65e-13	gi|189240095|ref|XP_972543.2|	428	1e-117	PREDICTED: similar to split ends CG18497-PA [Tribolium castaneum]	sp|Q8SX83|SPEN_DROME	219	1e-55	Protein split ends OS=Drosophila melanogaster GN=spen PE=1 SV=2	SA1562	82.4	5e-15	COG1674	DNA segregation ATPase FtsK/SpoIIIE and related proteins	--	--	--	--	--	-	-	-
Unigene0013711	1358	186	265	3.097	6.4372	1.0556	Up	1.07e-14	2.7e-13	gi|291228496|ref|XP_002734206.1|	182	3e-44	PREDICTED: dynein, light chain, LC8-type 2-like [Saccoglossus kowalevskii]	sp|O96860|DYL2_DROME	182	4e-45	Dynein light chain 2, cytoplasmic OS=Drosophila melanogaster GN=Cdlc2 PE=3 SV=1	--	--	--	--	--	K10418	9e-45	182	ame:725312	dynein light chain LC8-type	-	-	-
Unigene0032507	576	159	27	6.2418	1.5463	-2.0131	Down	1.1e-14	2.77e-13	gi|195468070|ref|XP_002076042.1|	52.8	9e-06	GK23686 [Drosophila willistoni] >gi|194172127|gb|EDW87028.1| GK23686 [Drosophila willistoni]	--	--	--	--	--	--	--	--	--	--	--	--	--	--	-	-	-
Unigene0024731	1543	47	114	0.6888	2.4372	1.8231	Up	1.15e-14	2.89e-13	gi|357630002|gb|EHJ78428.1|	395	1e-108	sodium-dependent phosphate transporter [Danaus plexippus]	sp|Q03567|YLD2_CAEEL	215	8e-55	Uncharacterized transporter C38C10.2 OS=Caenorhabditis elegans GN=C38C10.2 PE=1 SV=2	PA0241	97.1	8e-20	COG0477	Permeases of the major facilitator superfamily	--	--	--	--	--	-	-	-
Unigene0031634	1061	301	374	6.4148	11.628	0.8581	Up	1.25e-14	3.14e-13	gi|357618166|gb|EHJ71257.1|	205	3e-51	kynurenine formamidase [Danaus plexippus]	sp|Q8K4H1|AFMID_MOUSE	55.5	7e-07	Probable arylformamidase OS=Mus musculus GN=Afmid PE=1 SV=1	--	--	--	--	--	K01432	2e-06	55.5	mmu:71562	arylformamidase [EC:3.5.1.9]	-	-	-
Unigene0035552	537	883	382	37.181	23.4659	-0.664	Down	1.27e-14	3.18e-13	gi|357607939|gb|EHJ65747.1|	229	6e-59	transcription elongation factor S-II [Danaus plexippus]	sp|P20232|TFS2_DROME	152	2e-36	Transcription elongation factor S-II OS=Drosophila melanogaster GN=TfIIS PE=2 SV=1	--	--	--	--	--	K03145	6e-44	177	tca:655130	transcription elongation factor S-II	-	-	-
Unigene0023664	769	103	179	3.0286	7.6785	1.3422	Up	1.27e-14	3.19e-13	--	--	--	--	--	--	--	--	--	--	--	--	--	--	--	--	--	--	-	-	-
Unigene0026672	1249	785	329	14.2116	8.6893	-0.7098	Down	1.32e-14	3.31e-13	gi|357621962|gb|EHJ73600.1|	115	6e-24	arrestin domain containing 4 [Danaus plexippus]	--	--	--	--	--	--	--	--	--	--	--	--	--	--	-	-	-
Unigene0031563	945	641	253	15.3377	8.8316	-0.7963	Down	1.53e-14	3.81e-13	gi|195584449|ref|XP_002082019.1|	65.1	5e-09	GD25420 [Drosophila simulans] >gi|194194028|gb|EDX07604.1| GD25420 [Drosophila simulans]	sp|Q868Z9|PPN_DROME	59.7	3e-08	Papilin OS=Drosophila melanogaster GN=Ppn PE=1 SV=2	--	--	--	--	--	--	--	--	--	--	-	-	-
Unigene0028943	1148	53	121	1.0439	3.4769	1.7358	Up	1.55e-14	3.87e-13	--	--	--	--	--	--	--	--	--	--	--	--	--	--	--	--	--	--	-	-	-
Unigene0020024	591	659	687	25.2135	38.3458	0.6049	Up	1.64e-14	4.09e-13	gi|219937677|emb|CAK22381.1|	55.5	1e-06	metallothionein IV [Crassostrea gigas]	--	--	--	--	--	--	--	--	--	--	--	--	--	--	-	-	-
Unigene0020855	2248	358	112	3.601	1.6435	-1.1316	Down	1.75e-14	4.35e-13	gi|357612543|gb|EHJ68051.1|	1140	0	tripartite motif-containing 2 protein-like protein [Danaus plexippus]	sp|D2GXS7|TRIM2_AILME	142	8e-33	Tripartite motif-containing protein 2 OS=Ailuropoda melanoleuca GN=TRIM2 PE=3 SV=1	--	--	--	--	--	K11997	0	660	ame:409206	tripartite motif-containing protein 2/3	-	-	-
Unigene0032937	1277	101	176	1.7884	4.5464	1.3461	Up	1.85e-14	4.59e-13	gi|357613097|gb|EHJ68315.1|	55.8	4e-06	hypothetical protein KGM_21825 [Danaus plexippus]	--	--	--	--	--	--	--	--	--	--	--	--	--	--	-	-	-
Unigene0024813	1572	134	211	1.9275	4.4277	1.1998	Up	1.89e-14	4.68e-13	gi|24181418|gb|AAL48300.1|	798	0	cytochrome P450 CYP4L4 [Mamestra brassicae]	sp|Q27589|CP4D2_DROME	375	4e-103	Cytochrome P450 4d2 OS=Drosophila melanogaster GN=Cyp4d2 PE=2 SV=2	BH0579	167	6e-41	COG2124	Cytochrome P450	K15001	1e-107	392	aag:AaeL_AAEL007816	cytochrome P450, family 4 [EC:1.14.-.-]	GO:0008152//metabolic process	GO:0016491//oxidoreductase activity;GO:0005506//iron ion binding	-
Unigene0035483	1148	626	658	12.3301	18.9075	0.6168	Up	2.09e-14	5.17e-13	--	--	--	--	--	--	--	--	--	--	--	--	--	--	--	--	--	--	-	-	-
Unigene0028253	2569	509	186	4.4801	2.3883	-0.9075	Down	2.1e-14	5.19e-13	gi|66500629|ref|XP_392557.2|	457	1e-127	PREDICTED: leucine-rich repeat and calponin homology domain-containing protein 1-like [Apis mellifera]	sp|Q5VUJ6|LRCH2_HUMAN	255	1e-66	Leucine-rich repeat and calponin homology domain-containing protein 2 OS=Homo sapiens GN=LRCH2 PE=2 SV=2	MA2301_1	94.7	7e-19	COG4886	Leucine-rich repeat (LRR) protein	--	--	--	--	--	-	-	-
Unigene0033186	2364	507	185	4.8495	2.5815	-0.9096	Down	2.1e-14	5.2e-13	gi|157092624|gb|ABV22506.1|	981	0	Slimb [Danaus plexippus] >gi|357627107|gb|EHJ76912.1| Slimb [Danaus plexippus]	sp|Q9Y297|FBW1A_HUMAN	807	0	F-box/WD repeat-containing protein 1A OS=Homo sapiens GN=BTRC PE=1 SV=1	all0438_2	141	4e-33	COG2319	FOG: WD40 repeat	K03362	0	830	cqu:CpipJ_CPIJ017102	F-box and WD-40 domain protein 1/11	GO:0048511//rhythmic process;GO:0007626//locomotory behavior;GO:0007179//transforming growth factor beta receptor signaling pathway;GO:0016055//Wnt receptor signaling pathway;GO:0007297//ovarian follicle cell migration;GO:0008306//associative learning;GO:0008285//negative regulation of cell proliferation;GO:0007249//I-kappaB kinase/NF-kappaB cascade;GO:0007067//mitosis;GO:0007224//smoothened sign…	GO:0005515//protein binding;GO:0019787//small conjugating protein ligase activity	GO:0031461//cullin-RING ubiquitin ligase complex
Unigene0023481	1856	360	426	4.3859	7.5715	0.7877	Up	2.16e-14	5.32e-13	gi|281398678|gb|ADA68175.1|	704	0	cytochrome p450 321B1 [Spodoptera litura]	sp|Q9V4U9|C6A13_DROME	237	2e-61	Probable cytochrome P450 6a13 OS=Drosophila melanogaster GN=Cyp6a13 PE=2 SV=1	Cj1411c	110	6e-24	COG2124	Cytochrome P450	K15002	7e-65	250	aag:AaeL_AAEL014684	cytochrome P450, family 6 [EC:1.14.-.-]	-	-	-
Unigene0028331	3687	474	527	2.907	4.7151	0.6978	Up	2.18e-14	5.39e-13	--	--	--	--	--	--	--	--	--	--	--	--	--	--	--	--	--	--	-	-	-
Unigene0024835	1711	149	226	1.9691	4.3572	1.1459	Up	2.24e-14	5.51e-13	--	--	--	--	--	--	--	--	--	--	--	--	--	--	--	--	--	--	-	-	-
Unigene0032831	1098	167	244	3.4391	7.3305	1.0919	Up	2.39e-14	5.88e-13	--	--	--	--	--	--	--	--	--	--	--	--	--	--	--	--	--	--	-	-	-
Unigene0031447	592	125	201	4.7744	11.2001	1.2301	Up	2.44e-14	6e-13	--	--	--	--	--	--	--	--	--	--	--	--	--	--	--	--	--	--	-	-	-
Unigene0035474	1125	594	630	11.939	18.473	0.6297	Up	2.5e-14	6.14e-13	--	--	--	--	--	--	--	--	--	--	--	--	--	--	--	--	--	--	-	-	-
Unigene0013587	435	270	343	14.0349	26.0108	0.8901	Up	2.55e-14	6.26e-13	gi|357604666|gb|EHJ64284.1|	81.3	1e-14	hypothetical protein KGM_06068 [Danaus plexippus]	--	--	--	--	--	--	--	--	--	--	--	--	--	--	-	-	-
Unigene0032971	957	363	428	8.5769	14.753	0.7825	Up	2.64e-14	6.48e-13	--	--	--	--	--	--	--	--	--	--	--	--	--	--	--	--	--	--	-	-	-
Unigene0013078	240	2	41	0.1884	5.6354	4.9026	Up	2.67e-14	6.54e-13	gi|357626398|gb|EHJ76499.1|	53.5	3e-06	hypothetical protein KGM_19060 [Danaus plexippus]	--	--	--	--	--	--	--	--	--	--	--	--	--	--	-	-	-
Unigene0013554	348	2	41	0.13	3.8865	4.9019	Up	2.67e-14	6.54e-13	--	--	--	--	--	--	--	--	--	--	--	--	--	--	--	--	--	--	-	-	-
Unigene0028497	2627	710	291	6.1113	3.6541	-0.742	Down	2.69e-14	6.58e-13	gi|114052458|ref|NP_001040508.1|	209	8e-52	DCMP deaminase [Bombyx mori] >gi|95102556|gb|ABF51216.1| DCMP deaminase [Bombyx mori]	sp|Q5RC69|DCTD_PONAB	191	2e-47	Deoxycytidylate deaminase OS=Pongo abelii GN=DCTD PE=2 SV=1	FN1902	165	3e-40	COG2131	Deoxycytidylate deaminase	K01493	9e-50	200	xtr:549019	dCMP deaminase [EC:3.5.4.12]	-	-	-
Unigene0032544	1206	75	146	1.4062	3.9935	1.5059	Up	2.88e-14	7.05e-13	gi|357606050|gb|EHJ64895.1|	269	2e-70	neutral lipase [Danaus plexippus]	sp|Q6DBU8|LIPH_DANRE	110	2e-23	Lipase member H OS=Danio rerio GN=liph PE=2 SV=1	--	--	--	--	--	--	--	--	--	--	-	-	-
Unigene0021347	471	745	310	35.766	21.7115	-0.7201	Down	2.98e-14	7.27e-13	gi|357611942|gb|EHJ67730.1|	64.3	2e-09	hypothetical protein KGM_22600 [Danaus plexippus]	sp|Q6SPE9|SAMD1_RABIT	51.2	3e-06	Atherin OS=Oryctolagus cuniculus GN=SAMD1 PE=2 SV=1	--	--	--	--	--	--	--	--	--	--	-	-	-
Unigene0028944	1036	603	235	13.1611	7.4827	-0.8146	Down	2.98e-14	7.27e-13	gi|182628296|sp|Q70JS2.2|KELC_ANOST	378	1e-103	RecName: Full=Ring canal kelch homolog; AltName: Full=Kelch-like protein 1; Contains: RecName: Full=Kelch short protein	sp|Q70JS2|KELC_ANOST	378	4e-104	Ring canal kelch homolog OS=Anopheles stephensi GN=kel PE=2 SV=2	DRA0212	70.5	5e-12	COG2377	Predicted molecular chaperone distantly related to HSP70-fold metalloproteases	K10443	7e-103	375	ame:410191	kelch-like protein 2/3	-	-	-
Unigene0017905	2550	674	697	5.9766	9.0166	0.5933	Up	3.02e-14	7.35e-13	--	--	--	--	--	--	--	--	--	--	--	--	--	--	--	--	--	--	-	-	-
Unigene0021263	835	83	155	2.2476	6.1234	1.4459	Up	3.03e-14	7.38e-13	--	--	--	--	--	--	--	--	--	--	--	--	--	--	--	--	--	--	-	-	-
Unigene0028838	1620	750	313	10.4684	6.3735	-0.7159	Down	3.31e-14	8.03e-13	gi|282403495|ref|NP_001164144.1|	350	2e-94	sprouty-related protein with EVH-1 domain [Tribolium castaneum]	sp|Q924S7|SPRE2_MOUSE	228	1e-58	Sprouty-related, EVH1 domain-containing protein 2 OS=Mus musculus GN=Spred2 PE=1 SV=1	--	--	--	--	--	K04703	5e-95	350	tca:656393	sprouty-related, EVH1 domain containing	-	-	-
Unigene0014482	759	5	48	0.149	2.0862	3.8075	Up	3.56e-14	8.64e-13	--	--	--	--	--	--	--	--	--	--	--	--	--	--	--	--	--	--	-	-	-
Unigene0023866	777	331	398	9.6326	16.8971	0.8108	Up	3.63e-14	8.8e-13	--	--	--	--	--	--	--	--	--	--	--	--	--	--	--	--	--	--	-	-	-
Unigene0019946	2208	1046	476	10.7119	7.1114	-0.591	Down	3.74e-14	9.05e-13	gi|112982924|ref|NP_001036923.1|	446	1e-123	atypical protein kinase C [Bombyx mori] >gi|71979726|dbj|BAE17023.1| atypical protein kinase C [Bombyx mori]	sp|F1M7Y5|KPCI_RAT	373	4e-102	Protein kinase C iota type OS=Rattus norvegicus GN=Prkci PE=1 SV=1	SPAC17G8.14c_2	184	7e-46	COG0515	Serine/threonine protein kinase	K06069	2e-114	415	aag:AaeL_AAEL002885	atypical protein kinase C [EC:2.7.11.13]	-	-	-
Unigene0020957	1700	260	69	3.4583	1.3389	-1.369	Down	3.91e-14	9.44e-13	gi|194749017|ref|XP_001956936.1|	136	4e-30	GF24314 [Drosophila ananassae] >gi|190624218|gb|EDV39742.1| GF24314 [Drosophila ananassae]	sp|Q9FPQ6|GP1_CHLRE	113	5e-24	Vegetative cell wall protein gp1 OS=Chlamydomonas reinhardtii GN=GP1 PE=2 SV=1	Cgl1939	80.5	8e-15	COG0532	Translation initiation factor 2 (IF-2; GTPase)	--	--	--	--	--	-	-	-
Unigene0017341	3282	561	214	3.8651	2.1509	-0.8456	Down	3.91e-14	9.45e-13	gi|332016428|gb|EGI57341.1|	291	1e-76	Tetratricopeptide repeat protein 17 [Acromyrmex echinatior]	sp|Q96AE7|TTC17_HUMAN	202	1e-50	Tetratricopeptide repeat protein 17 OS=Homo sapiens GN=TTC17 PE=1 SV=1	--	--	--	--	--	--	--	--	--	--	-	-	-
Unigene0024381	3754	52	118	0.3132	1.0369	1.7271	Up	4.04e-14	9.74e-13	gi|340709781|ref|XP_003393480.1|	715	0	PREDICTED: phosphatidylinositol-4-phosphate 5-kinase type-1 alpha-like isoform 2 [Bombus terrestris]	sp|P70182|PI51A_MOUSE	509	5e-143	Phosphatidylinositol-4-phosphate 5-kinase type-1 alpha OS=Mus musculus GN=Pip5k1a PE=1 SV=2	SPAC19G12.14	192	4e-48	COG5253	Phosphatidylinositol-4-phosphate 5-kinase	K00889	0	711	nvi:100123047	1-phosphatidylinositol-4-phosphate 5-kinase [EC:2.7.1.68]	GO:0046488//phosphatidylinositol metabolic process;GO:0006796//phosphate-containing compound metabolic process	GO:0016307//phosphatidylinositol phosphate kinase activity	-
Unigene0009595	1879	482	174	5.8004	3.0547	-0.9251	Down	4.09e-14	9.87e-13	gi|91087291|ref|XP_975557.1|	518	1e-145	PREDICTED: similar to zinc finger protein [Tribolium castaneum]	sp|O75312|ZPR1_HUMAN	409	5e-113	Zinc finger protein ZPR1 OS=Homo sapiens GN=ZNF259 PE=1 SV=1	YGR211w	322	1e-87	COG1779	C4-type Zn-finger protein	K06874	1e-145	518	tca:664458		-	-	-
Unigene0025422	2112	683	278	7.3124	4.3421	-0.752	Down	4.26e-14	1.03e-12	gi|170029540|ref|XP_001842650.1|	810	0	diaphanous [Culex quinquefasciatus] >gi|167863234|gb|EDS26617.1| diaphanous [Culex quinquefasciatus]	sp|P48608|DIA_DROME	785	0	Protein diaphanous OS=Drosophila melanogaster GN=dia PE=2 SV=2	Rv3876	95.1	4e-19	COG0455	ATPases involved in chromosome partitioning	--	--	--	--	--	GO:0016043//cellular component organization	GO:0005515//protein binding	-
Unigene0018314	405	23	79	1.2841	6.4346	2.3251	Up	4.46e-14	1.07e-12	--	--	--	--	--	--	--	--	--	--	--	--	--	--	--	--	--	--	-	-	-
Unigene0024729	4133	768	324	4.2018	2.586	-0.7003	Down	5.06e-14	1.21e-12	gi|158293097|ref|XP_314366.4|	1363	0	AGAP004827-PA [Anopheles gambiae str. PEST] >gi|157016942|gb|EAA09696.4| AGAP004827-PA [Anopheles gambiae str. PEST]	sp|Q8YRI1|YY46_NOSS1	211	4e-53	Uncharacterized WD repeat-containing protein alr3466 OS=Nostoc sp. (strain PCC 7120 / UTEX 2576) GN=alr3466 PE=4 SV=1	all0283_3	174	1e-42	COG2319	FOG: WD40 repeat	--	--	--	--	--	-	-	-
Unigene0031926	2066	1035	471	11.3278	7.5204	-0.591	Down	5.1e-14	1.22e-12	gi|123462989|ref|XP_001316891.1|	63.5	4e-08	viral A-type inclusion protein [Trichomonas vaginalis G3]	--	--	--	--	--	--	--	--	--	K03257	3e-06	55.8	tca:659090	translation initiation factor 4A	-	-	-
Unigene0027250	1827	80	4	0.9901	0.0722	-3.7775	Down	5.15e-14	1.23e-12	gi|91079096|ref|XP_975303.1|	208	9e-52	PREDICTED: similar to cueball CG12086-PA [Tribolium castaneum]	sp|B3M8G0|CUE_DROAN	193	3e-48	Protein cueball OS=Drosophila ananassae GN=cue PE=3 SV=1	--	--	--	--	--	--	--	--	--	--	-	-	-
Unigene0031557	989	537	578	12.2776	19.2788	0.651	Up	5.43e-14	1.3e-12	gi|357607582|gb|EHJ65598.1|	400	1e-110	Ommochrome-binding protein precursor [Danaus plexippus]	sp|P31420|OMBP_MANSE	75.1	7e-13	Ommochrome-binding protein OS=Manduca sexta PE=1 SV=1	--	--	--	--	--	--	--	--	--	--	-	-	-
Unigene0020580	889	246	318	6.257	11.7998	0.9152	Up	5.79e-14	1.38e-12	gi|114052116|ref|NP_001040454.1|	174	5e-42	ML-domain containing secreted protein precursor [Bombyx mori] >gi|95102958|gb|ABF51420.1| ML-domain containing secreted protein [Bombyx mori]	sp|P79345|NPC2_BOVIN	78.2	7e-14	Epididymal secretory protein E1 OS=Bos taurus GN=NPC2 PE=1 SV=1	--	--	--	--	--	K13443	1e-31	138	phu:Phum_PHUM074050	Niemann-Pick C2 protein	-	-	-
Unigene0028199	1819	96	168	1.1934	3.0467	1.3522	Up	5.86e-14	1.4e-12	--	--	--	--	--	--	--	--	--	--	--	--	--	--	--	--	--	--	-	-	-
Unigene0021634	1365	129	203	2.1369	4.9058	1.199	Up	6.05e-14	1.44e-12	--	--	--	--	--	--	--	--	--	--	--	--	--	--	--	--	--	--	-	-	-
Unigene0023299	2501	1032	470	9.3304	6.1992	-0.5899	Down	6.11e-14	1.45e-12	gi|340727251|ref|XP_003401961.1|	667	0	PREDICTED: katanin p60 ATPase-containing subunit A-like 1-like isoform 1 [Bombus terrestris] >gi|340727253|ref|XP_003401962.1| PREDICTED: katanin p60 ATPase-containing subunit A-like 1-like isoform 2 [Bombus terrestris]	sp|O61577|KTNA1_STRPU	596	2e-169	Katanin p60 ATPase-containing subunit OS=Strongylocentrotus purpuratus GN=KATNA1 PE=1 SV=1	SPAC2G11.06	259	2e-68	COG0464	ATPases of the AAA+ class	K07767	0	686	phu:Phum_PHUM080400	microtubule-severing ATPase [EC:3.6.4.3]	-	-	-
Unigene0034703	2579	1023	465	8.9693	5.9477	-0.5927	Down	6.17e-14	1.47e-12	gi|91078318|ref|XP_972826.1|	743	0	PREDICTED: similar to g-protein signalling modulator [Tribolium castaneum]	sp|Q8VDU0|GPSM2_MOUSE	583	2e-165	G-protein-signaling modulator 2 OS=Mus musculus GN=Gpsm2 PE=1 SV=2	sll0499_1	130	1e-29	COG0457	FOG: TPR repeat	--	--	--	--	--	-	-	-
Unigene0028488	1901	66	134	0.785	2.3253	1.5667	Up	6.25e-14	1.49e-12	gi|347968130|ref|XP_312351.5|	179	5e-43	AGAP002587-PA [Anopheles gambiae str. PEST] >gi|333468149|gb|EAA08073.5| AGAP002587-PA [Anopheles gambiae str. PEST]	sp|Q7TM99|MOT9_MOUSE	60.8	3e-08	Monocarboxylate transporter 9 OS=Mus musculus GN=Slc16a9 PE=2 SV=1	--	--	--	--	--	--	--	--	--	--	-	-	-
Unigene0031104	2096	371	432	4.0024	6.7989	0.7644	Up	6.58e-14	1.56e-12	gi|307179431|gb|EFN67755.1|	97.4	3e-18	Cleavage and polyadenylation specificity factor subunit 6 [Camponotus floridanus]	sp|Q9VSH4|CPSF6_DROME	68.9	1e-10	Cleavage and polyadenylation specificity factor subunit CG7185 OS=Drosophila melanogaster GN=CG7185 PE=1 SV=2	--	--	--	--	--	K14398	3e-18	95.5	ame:551973	cleavage and polyadenylation specificity factor subunit 6/7	-	-	-
Unigene0033084	2193	236	308	2.4334	4.633	0.929	Up	6.98e-14	1.65e-12	--	--	--	--	--	--	--	--	--	--	--	--	--	--	--	--	--	--	-	-	-
Unigene0017962	1218	267	73	4.9568	1.9771	-1.326	Down	7.24e-14	1.71e-12	--	--	--	--	--	--	--	--	--	--	--	--	--	--	--	--	--	--	-	-	-
Unigene0025954	431	644	259	33.7865	19.8231	-0.7693	Down	7.53e-14	1.78e-12	gi|154344449|ref|XP_001568166.1|	64.7	1e-09	proteophosphoglycan ppg4 [Leishmania braziliensis MHOM/BR/75/M2904] >gi|134065503|emb|CAM43270.1| proteophosphoglycan ppg4 [Leishmania braziliensis MHOM/BR/75/M2904]	sp|A6NNA2|SRRM3_HUMAN	60.8	3e-09	Serine/arginine repetitive matrix protein 3 OS=Homo sapiens GN=SRRM3 PE=2 SV=4	XF1267	51.6	4e-07	COG5297	Cellobiohydrolase A (1,4-beta-cellobiosidase A)	K13172	2e-08	58.9	hsa:23524	serine/arginine repetitive matrix protein 2	-	GO:0005515//protein binding	GO:0044428//nuclear part
Unigene0031217	888	59	125	1.5024	4.6435	1.6279	Up	9e-14	2.12e-12	--	--	--	--	--	--	--	--	--	--	--	--	--	--	--	--	--	--	-	-	-
Unigene0013195	354	33	92	2.1079	8.573	2.024	Up	9.38e-14	2.21e-12	--	--	--	--	--	--	--	--	--	--	--	--	--	--	--	--	--	--	-	-	-
Unigene0017295	2132	317	96	3.3621	1.4854	-1.1785	Down	9.47e-14	2.23e-12	gi|195469976|ref|XP_002099911.1|	173	3e-41	GE16755 [Drosophila yakuba] >gi|194187435|gb|EDX01019.1| GE16755 [Drosophila yakuba]	sp|Q92954|PRG4_HUMAN	127	3e-28	Proteoglycan 4 OS=Homo sapiens GN=PRG4 PE=1 SV=2	SPAC140.02	54.7	6e-07	COG0724	RNA-binding proteins (RRM domain)	--	--	--	--	--	-	-	-
Unigene0024432	3765	531	201	3.1891	1.7611	-0.8567	Down	1.01e-13	2.37e-12	gi|307200554|gb|EFN80706.1|	765	0	MOG interacting and ectopic P-granules protein 1 [Harpegnathos saltator]	sp|Q61SK8|MEP1_CAEBR	167	7e-40	MOG interacting and ectopic P-granules protein 1 OS=Caenorhabditis briggsae GN=mep-1 PE=3 SV=2	YLR106c	59.3	5e-08	COG5271	AAA ATPase containing von Willebrand factor type A (vWA) domain	--	--	--	--	--	-	-	GO:0043229//intracellular organelle
Unigene0024501	3550	405	138	2.5797	1.2823	-1.0085	Down	1.05e-13	2.45e-12	gi|332019339|gb|EGI59845.1|	189	7e-46	PHD finger protein 10 [Acromyrmex echinatior]	sp|Q9VWF2|SAYP_DROME	152	2e-35	Supporter of activation of yellow protein OS=Drosophila melanogaster GN=e(y)3 PE=2 SV=3	--	--	--	--	--	--	--	--	--	--	-	-	-
Unigene0020224	351	20	73	1.2884	6.8606	2.4128	Up	1.17e-13	2.75e-12	--	--	--	--	--	--	--	--	--	--	--	--	--	--	--	--	--	--	-	-	-
Unigene0019036	695	22	76	0.7158	3.6073	2.3333	Up	1.19e-13	2.79e-12	--	--	--	--	--	--	--	--	--	--	--	--	--	--	--	--	--	--	-	-	-
Unigene0026404	257	22	76	1.9356	9.755	2.3334	Up	1.19e-13	2.79e-12	--	--	--	--	--	--	--	--	--	--	--	--	--	--	--	--	--	--	-	-	-
Unigene0028356	4346	536	204	2.7887	1.5484	-0.8488	Down	1.2e-13	2.8e-12	gi|345481394|ref|XP_003424355.1|	1763	0	PREDICTED: LOW QUALITY PROTEIN: WD repeat and FYVE domain-containing protein 3-like [Nasonia vitripennis]	sp|Q6VNB8|WDFY3_MOUSE	1152	0	WD repeat and FYVE domain-containing protein 3 OS=Mus musculus GN=Wdfy3 PE=1 SV=1	YLR106c	63.2	4e-09	COG5271	AAA ATPase containing von Willebrand factor type A (vWA) domain	--	--	--	--	--	-	-	-
Unigene0028712	2416	228	57	2.1339	0.7783	-1.4551	Down	1.28e-13	2.98e-12	gi|7243250|dbj|BAA92690.1|	310	3e-82	pol polyprotein [Bombyx mori]	sp|P10394|POL4_DROME	93.6	6e-18	Retrovirus-related Pol polyprotein from transposon 412 OS=Drosophila melanogaster GN=POL PE=4 SV=1	YIL082w-a_2	68.2	6e-11	COG2801	Transposase and inactivated derivatives	--	--	--	--	--	-	-	-
Unigene0028882	1578	280	347	4.0122	7.2539	0.8544	Up	1.37e-13	3.19e-12	--	--	--	--	--	--	--	--	--	--	--	--	--	--	--	--	--	--	-	-	-
Unigene0034660	1367	574	224	9.4946	5.4054	-0.8127	Down	1.38e-13	3.21e-12	gi|307194320|gb|EFN76679.1|	259	3e-67	Metal-response element-binding transcription factor 2 [Harpegnathos saltator]	sp|Q5R7T9|MTF2_PONAB	184	2e-45	Metal-response element-binding transcription factor 2 OS=Pongo abelii GN=MTF2 PE=2 SV=1	--	--	--	--	--	K11485	2e-69	265	ame:413288	polycomb-like protein 2	-	-	-
Unigene0034946	2253	678	279	6.8046	4.085	-0.7362	Down	1.49e-13	3.46e-12	gi|350415868|ref|XP_003490773.1|	778	0	PREDICTED: myotubularin-related protein 5-like isoform 1 [Bombus impatiens] >gi|350415871|ref|XP_003490774.1| PREDICTED: myotubularin-related protein 5-like isoform 2 [Bombus impatiens]	sp|Q86WG5|MTMRD_HUMAN	551	6e-156	Myotubularin-related protein 13 OS=Homo sapiens GN=SBF2 PE=1 SV=1	--	--	--	--	--	--	--	--	--	--	-	-	-
Unigene0024259	904	381	438	9.53	15.9829	0.746	Up	1.49e-13	3.46e-12	gi|348019727|gb|AEP43805.1|	217	7e-55	alanine aminotransferase [Biston betularia]	sp|A4IFH5|ALAT1_BOVIN	169	3e-41	Alanine aminotransferase 1 OS=Bos taurus GN=GPT PE=1 SV=1	YLR089c	144	2e-34	COG0436	Aspartate/tyrosine/aromatic aminotransferase	K00814	3e-41	170	ssc:100524618	alanine transaminase [EC:2.6.1.2]	GO:0006520//cellular amino acid metabolic process	GO:0047635	GO:0044444//cytoplasmic part
Unigene0032610	871	55	119	1.4278	4.5069	1.6583	Up	1.68e-13	3.88e-12	--	--	--	--	--	--	--	--	--	--	--	--	--	--	--	--	--	--	-	-	-
Unigene0017455	986	36	95	0.8256	3.1783	1.9447	Up	1.72e-13	3.97e-12	gi|268370291|ref|NP_001161204.1|	175	3e-42	angiotensin-converting enzyme precursor [Gallus gallus]	sp|Q10751|ACE_CHICK	175	5e-43	Angiotensin-converting enzyme (Fragment) OS=Gallus gallus GN=ACE PE=2 SV=1	--	--	--	--	--	K01283	1e-42	175	gga:419953	peptidyl-dipeptidase A [EC:3.4.15.1]	GO:0014909//smooth muscle cell migration;GO:0015909//long-chain fatty acid transport;GO:0006518//peptide metabolic process;GO:0010720//positive regulation of cell development;GO:0048513//organ development;GO:0002444;GO:0006915//apoptotic process;GO:0009056//catabolic process;GO:0007600//sensory perception;GO:0009991//response to extracellular stimulus;GO:0007631//feeding behavior;GO:0031349//posi…	GO:0001664//G-protein coupled receptor binding;GO:0046914//transition metal ion binding;GO:0008238//exopeptidase activity;GO:0008092//cytoskeletal protein binding;GO:0043168	GO:0016020//membrane;GO:0043231//intracellular membrane-bounded organelle;GO:0005626//insoluble fraction;GO:0009986//cell surface;GO:0044421//extracellular region part
Unigene0032780	3303	252	320	1.7251	3.1959	0.8895	Up	1.9e-13	4.38e-12	gi|195112694|ref|XP_002000907.1|	252	1e-64	GI10493 [Drosophila mojavensis] >gi|193917501|gb|EDW16368.1| GI10493 [Drosophila mojavensis]	sp|O95848|NUD14_HUMAN	155	1e-36	Uridine diphosphate glucose pyrophosphatase OS=Homo sapiens GN=NUDT14 PE=1 SV=2	HP0507	134	1e-30	COG0494	NTP pyrophosphohydrolases including oxidative damage repair enzymes	--	--	--	--	--	-	GO:0016787//hydrolase activity	-
Unigene0032941	1035	34	92	0.7428	2.9322	1.9809	Up	2.1e-13	4.82e-12	--	--	--	--	--	--	--	--	--	--	--	--	--	--	--	--	--	--	-	-	-
Unigene0026882	1124	629	254	12.6537	7.4545	-0.7634	Down	2.11e-13	4.85e-12	gi|91087655|ref|XP_973504.1|	148	6e-34	PREDICTED: similar to LOC398543 protein [Tribolium castaneum]	sp|Q7M732|RTL1_MOUSE	107	1e-22	Retrotransposon-like protein 1 OS=Mus musculus GN=Rtl1 PE=2 SV=1	XF1267	77	5e-14	COG5297	Cellobiohydrolase A (1,4-beta-cellobiosidase A)	--	--	--	--	--	-	-	-
Unigene0030646	980	247	315	5.6991	10.6031	0.8957	Up	2.12e-13	4.86e-12	--	--	--	--	--	--	--	--	--	--	--	--	--	--	--	--	--	--	-	-	-
Unigene0032454	2972	811	352	6.1703	3.907	-0.6593	Down	2.12e-13	4.88e-12	gi|357623486|gb|EHJ74617.1|	335	8e-90	Integrin beta pat-3 precursor [Danaus plexippus]	sp|O54890|ITB3_MOUSE	90.5	7e-17	Integrin beta-3 OS=Mus musculus GN=Itgb3 PE=2 SV=2	--	--	--	--	--	K06493	2e-17	93.6	bta:282642	integrin beta 3	GO:0030334//regulation of cell migration;GO:0048519;GO:0044260;GO:0060255;GO:0007165//signal transduction;GO:0080090//regulation of primary metabolic process;GO:0031323//regulation of cellular metabolic process;GO:0048522;GO:0065008;GO:0007275//multicellular organismal development;GO:0048856//anatomical structure development	GO:0005515//protein binding	GO:0044459//plasma membrane part
Unigene0019400	1731	661	271	8.6345	5.1644	-0.7415	Down	2.13e-13	4.88e-12	gi|91088921|ref|XP_973244.1|	355	4e-96	PREDICTED: similar to CG2446 CG2446-PC [Tribolium castaneum]	sp|Q52KI8|SRRM1_MOUSE	57.4	3e-07	Serine/arginine repetitive matrix protein 1 OS=Mus musculus GN=Srrm1 PE=1 SV=2	--	--	--	--	--	--	--	--	--	--	-	-	-
Unigene0017178	1493	765	327	11.5861	7.225	-0.6813	Down	2.17e-13	4.98e-12	gi|189240847|ref|XP_001812473.1|	351	5e-95	PREDICTED: similar to AGAP004586-PA [Tribolium castaneum]	sp|Q32LJ2|ARFRP_BOVIN	272	5e-72	ADP-ribosylation factor-related protein 1 OS=Bos taurus GN=ARFRP1 PE=2 SV=1	YBR164c	119	2e-26	COG1100	GTPase SAR1 and related small G proteins	K07952	2e-95	351	tca:100141660	ADP-ribosylation factor related protein 1	-	-	-
Unigene0017925	1067	58	122	1.2291	3.7718	1.6177	Up	2.3e-13	5.26e-12	--	--	--	--	--	--	--	--	--	--	--	--	--	--	--	--	--	--	-	-	-
Unigene0025268	1117	41	101	0.83	2.9828	1.8455	Up	2.32e-13	5.31e-12	--	--	--	--	--	--	--	--	--	--	--	--	--	--	--	--	--	--	-	-	-
Unigene0007135	201	3	41	0.3375	6.7288	4.3174	Up	2.42e-13	5.51e-12	gi|158294974|ref|XP_001688750.1|	52	8e-06	AGAP005905-PA [Anopheles gambiae str. PEST] >gi|157015815|gb|EDO63756.1| AGAP005905-PA [Anopheles gambiae str. PEST]	--	--	--	--	--	--	--	--	--	--	--	--	--	--	-	-	-
Unigene0017793	1311	38	97	0.6554	2.4407	1.8968	Up	2.48e-13	5.66e-12	gi|77021976|gb|ABA60842.1|	56.6	3e-06	Iris [Drosophila simulans]	--	--	--	--	--	--	--	--	--	--	--	--	--	--	-	-	-
Unigene0017036	4465	544	210	2.7549	1.5515	-0.8283	Down	2.49e-13	5.67e-12	gi|198463339|ref|XP_002135479.1|	303	7e-80	GA28568 [Drosophila pseudoobscura pseudoobscura] >gi|198151215|gb|EDY74106.1| GA28568 [Drosophila pseudoobscura pseudoobscura]	sp|Q92954|PRG4_HUMAN	155	2e-36	Proteoglycan 4 OS=Homo sapiens GN=PRG4 PE=1 SV=2	SPBC28F2.12	57	3e-07	COG0086	DNA-directed RNA polymerase, beta' subunit/160 kD subunit	--	--	--	--	--	-	-	-
Unigene0020602	941	362	119	8.6987	4.1716	-1.0602	Down	2.51e-13	5.7e-12	gi|307199720|gb|EFN80199.1|	387	1e-106	Zinc finger protein 609 [Harpegnathos saltator]	sp|Q56A10|ZN608_MOUSE	219	2e-56	Zinc finger protein 608 OS=Mus musculus GN=Znf608 PE=2 SV=1	SPAC16.05c	53.9	4e-07	COG5189	Putative transcriptional repressor regulating G2/M transition	--	--	--	--	--	-	-	-
Unigene0017670	708	32	89	1.022	4.1467	2.0206	Up	2.51e-13	5.71e-12	--	--	--	--	--	--	--	--	--	--	--	--	--	--	--	--	--	--	-	-	-
Unigene0019980	652	54	117	1.8728	5.9195	1.6603	Up	2.55e-13	5.79e-12	--	--	--	--	--	--	--	--	--	--	--	--	--	--	--	--	--	--	-	-	-
Unigene0009366	293	168	461	18.9143	35.5769	0.9115	Up	2.88e-13	6.53e-12	gi|195486249|ref|XP_002091425.1|	67.4	2e-10	GE12246 [Drosophila yakuba] >gi|194177526|gb|EDW91137.1| GE12246 [Drosophila yakuba]	sp|Q25055|HOL3_HOLDI	66.2	6e-11	Holotricin-3 OS=Holotrichia diomphalia PE=1 SV=2	slr1403_2	47.8	5e-06	COG2931	RTX toxins and related Ca2+-binding proteins	--	--	--	--	--	-	-	-
Unigene0013640	638	11	57	0.3899	2.9472	2.9182	Up	2.91e-13	6.59e-12	--	--	--	--	--	--	--	--	--	--	--	--	--	--	--	--	--	--	-	-	-
Unigene0028862	1351	375	430	6.2764	10.4993	0.7423	Up	3.14e-13	7.1e-12	--	--	--	--	--	--	--	--	--	--	--	--	--	--	--	--	--	--	-	-	-
Unigene0013263	388	4	43	0.2331	3.6558	3.9712	Up	3.29e-13	7.43e-12	--	--	--	--	--	--	--	--	--	--	--	--	--	--	--	--	--	--	-	-	-
Unigene0013500	576	4	43	0.157	2.4626	3.9713	Up	3.29e-13	7.43e-12	gi|357626021|gb|EHJ76266.1|	169	5e-41	pattern recognition serine proteinase precursor [Danaus plexippus]	sp|Q6X0I2|VGR_SOLIN	100	6e-21	Vitellogenin receptor OS=Solenopsis invicta GN=VgR PE=2 SV=1	--	--	--	--	--	--	--	--	--	--	-	-	-
Unigene0021454	1206	40	99	0.75	2.7079	1.8522	Up	3.48e-13	7.84e-12	--	--	--	--	--	--	--	--	--	--	--	--	--	--	--	--	--	--	-	-	-
Unigene0022778	336	69	134	4.6435	13.1557	1.5024	Up	3.55e-13	7.99e-12	gi|157704369|gb|ABV68873.1|	91.7	9e-18	cecropin D [Trichoplusia ni]	sp|O76146|CECD_BOMMO	82.4	8e-16	Cecropin-D OS=Bombyx mori GN=CECD PE=2 SV=1	--	--	--	--	--	--	--	--	--	--	-	-	-
Unigene0034399	1249	525	560	9.5045	14.7902	0.638	Up	3.58e-13	8.04e-12	--	--	--	--	--	--	--	--	--	--	--	--	--	--	--	--	--	--	-	-	-
Unigene0028184	4735	782	338	3.7344	2.3548	-0.6653	Down	3.71e-13	8.33e-12	gi|189239902|ref|XP_970198.2|	947	0	PREDICTED: similar to peroxisome proliferator-activated receptor binding protein [Tribolium castaneum]	sp|Q172G3|MED1_AEDAE	638	0	Mediator of RNA polymerase II transcription subunit 1 OS=Aedes aegypti GN=AAEL007402 PE=3 SV=1	YIL115c	63.5	3e-09	COG5651	PPE-repeat proteins	K15144	0	947	tca:658743	mediator of RNA polymerase II transcription subunit 1	-	-	-
Unigene0033130	2647	618	250	5.2792	3.1156	-0.7608	Down	3.99e-13	8.91e-12	gi|328783008|ref|XP_396851.4|	485	1e-135	PREDICTED: transcription elongation factor B polypeptide 3 isoform 2 [Apis mellifera]	sp|Q9VCP0|ELOA1_DROME	352	6e-96	Transcription elongation factor B polypeptide 3 OS=Drosophila melanogaster GN=EloA PE=1 SV=1	SPAC140.02	105	3e-22	COG0724	RNA-binding proteins (RRM domain)	K15076	4e-132	474	nvi:100123609	transcription elongation factor B, polypeptide 3	-	-	-
Unigene0032409	1578	120	189	1.7195	3.951	1.2002	Up	4.18e-13	9.33e-12	--	--	--	--	--	--	--	--	--	--	--	--	--	--	--	--	--	--	-	-	-
Unigene0007895	447	89	156	4.5021	11.5124	1.3545	Up	4.25e-13	9.47e-12	--	--	--	--	--	--	--	--	--	--	--	--	--	--	--	--	--	--	-	-	-
Unigene0014685	364	6	47	0.3727	4.2594	3.5146	Up	4.31e-13	9.6e-12	--	--	--	--	--	--	--	--	--	--	--	--	--	--	--	--	--	--	-	-	-
Unigene0034752	2898	899	403	7.0145	4.5873	-0.6127	Down	4.32e-13	9.61e-12	gi|357627270|gb|EHJ77007.1|	1085	0	SEC14-like protein 1 [Danaus plexippus]	sp|Q16KN5|RETM_AEDAE	757	0	Protein real-time OS=Aedes aegypti GN=retm PE=3 SV=1	--	--	--	--	--	--	--	--	--	--	-	-	-
Unigene0019200	631	20	71	0.7167	3.7117	2.3726	Up	4.41e-13	9.79e-12	--	--	--	--	--	--	--	--	--	--	--	--	--	--	--	--	--	--	-	-	-
Unigene0028490	2730	326	103	2.7002	1.2446	-1.1174	Down	4.43e-13	9.81e-12	gi|170048280|ref|XP_001851807.1|	619	1e-175	ATP-binding cassette sub-family A member 7 [Culex quinquefasciatus] >gi|167870395|gb|EDS33778.1| ATP-binding cassette sub-family A member 7 [Culex quinquefasciatus]	sp|Q8R420|ABCA3_MOUSE	442	6e-123	ATP-binding cassette sub-family A member 3 OS=Mus musculus GN=Abca3 PE=2 SV=3	MTH1487	148	6e-35	COG1131	ABC-type multidrug transport system, ATPase component	K05643	3e-173	610	aag:AaeL_AAEL008384	ATP-binding cassette, subfamily A (ABC1), member 3	-	-	-
Unigene0028690	3213	35	92	0.2463	0.9446	1.9393	Up	4.6e-13	1.02e-11	gi|357612414|gb|EHJ67983.1|	424	1e-116	Rab-protein 14 [Danaus plexippus]	sp|Q5R8Z8|RAB14_PONAB	376	7e-103	Ras-related protein Rab-14 OS=Pongo abelii GN=RAB14 PE=2 SV=3	YER031c	192	3e-48	COG1100	GTPase SAR1 and related small G proteins	K07881	7e-108	394	nvi:100119081	Ras-related protein Rab-14	-	-	-
Unigene0034666	1455	216	283	3.3568	6.4161	0.9346	Up	5.4e-13	1.19e-11	--	--	--	--	--	--	--	--	--	--	--	--	--	--	--	--	--	--	-	-	-
Unigene0032920	921	101	168	2.4797	6.0173	1.279	Up	6.47e-13	1.42e-11	--	--	--	--	--	--	--	--	--	--	--	--	--	--	--	--	--	--	-	-	-
Unigene0029278	1514	795	347	11.8734	7.5605	-0.6512	Down	6.53e-13	1.43e-11	gi|66819363|ref|XP_643341.1|	64.3	2e-08	transmembrane protein [Dictyostelium discoideum AX4] >gi|60471465|gb|EAL69425.1| transmembrane protein [Dictyostelium discoideum AX4]	sp|Q54UW4|Y0777_DICDI	62	1e-08	Bromodomain-containing protein DDB_G0280777 OS=Dictyostelium discoideum GN=DDB_G0280777 PE=4 SV=1	--	--	--	--	--	K05628	6e-10	67.4	phu:Phum_PHUM418040	arginine-glutamic acid dipeptide (RE) repeats	-	-	-
Unigene0033676	377	53	114	3.1788	9.975	1.6498	Up	6.56e-13	1.44e-11	--	--	--	--	--	--	--	--	--	--	--	--	--	--	--	--	--	--	-	-	-
Unigene0028941	1809	268	77	3.3499	1.4041	-1.2545	Down	6.7e-13	1.47e-11	gi|258546320|dbj|BAI39592.1|	751	0	BmYellow-e protein [Bombyx mori]	sp|O02437|YELL_DROSU	178	1e-43	Protein yellow OS=Drosophila subobscura GN=y PE=3 SV=1	DR1790	64.3	7e-10	COG3386	Gluconolactonase	--	--	--	--	--	-	-	-
Unigene0026873	1230	129	197	2.3715	5.2834	1.1557	Up	7.02e-13	1.54e-11	--	--	--	--	--	--	--	--	--	--	--	--	--	--	--	--	--	--	-	-	-
Unigene0028149	3907	59	121	0.3415	1.0216	1.5809	Up	7.08e-13	1.55e-11	gi|194750759|ref|XP_001957697.1|	296	4e-78	GF23899 [Drosophila ananassae] >gi|190624979|gb|EDV40503.1| GF23899 [Drosophila ananassae]	sp|P41073|PEP_DROME	288	2e-76	Zinc finger protein on ecdysone puffs OS=Drosophila melanogaster GN=Pep PE=1 SV=1	--	--	--	--	--	--	--	--	--	--	-	-	-
Unigene0023689	675	91	157	3.0484	7.6726	1.3317	Up	7.24e-13	1.58e-11	--	--	--	--	--	--	--	--	--	--	--	--	--	--	--	--	--	--	-	-	-
Unigene0027423	634	854	380	30.4581	19.7717	-0.6234	Down	7.5e-13	1.63e-11	gi|91077680|ref|XP_974637.1|	208	1e-52	PREDICTED: similar to step ii splicing factor slu7 [Tribolium castaneum]	sp|Q5ZIG2|SLU7_CHICK	169	2e-41	Pre-mRNA-splicing factor SLU7 OS=Gallus gallus GN=SLU7 PE=2 SV=1	SPAC140.02	56.6	3e-08	COG0724	RNA-binding proteins (RRM domain)	K12819	5e-53	208	tca:663504	pre-mRNA-processing factor SLU7	-	-	-
Unigene0017896	766	496	532	14.6416	22.9104	0.6459	Up	7.73e-13	1.68e-11	--	--	--	--	--	--	--	--	--	--	--	--	--	--	--	--	--	--	-	-	-
Unigene0026226	2457	22	73	0.2025	0.9801	2.275	Up	8.33e-13	1.81e-11	gi|114052671|ref|NP_001040542.1|	1164	0	mitochondrial phosphoenolpyruvate carboxykinase isoform 1 [Bombyx mori] >gi|95103054|gb|ABF51468.1| mitochondrial phosphoenolpyruvate carboxykinase isoform 1 [Bombyx mori]	sp|P20007|PCKG_DROME	867	0	Phosphoenolpyruvate carboxykinase [GTP] OS=Drosophila melanogaster GN=Pepck PE=2 SV=2	TP0122	596	5e-170	COG1274	Phosphoenolpyruvate carboxykinase (GTP)	K01596	0	896	tca:661705	phosphoenolpyruvate carboxykinase (GTP) [EC:4.1.1.32]	GO:0006006//glucose metabolic process;GO:0006796//phosphate-containing compound metabolic process	GO:0004611//phosphoenolpyruvate carboxykinase activity;GO:0032561//guanyl ribonucleotide binding;GO:0016772//transferase activity, transferring phosphorus-containing groups	GO:0044424//intracellular part
Unigene0020628	789	228	293	6.5342	12.2501	0.9067	Up	8.39e-13	1.82e-11	--	--	--	--	--	--	--	--	--	--	--	--	--	--	--	--	--	--	-	-	-
Unigene0030685	1160	948	433	18.4793	12.3134	-0.5857	Down	8.85e-13	1.92e-11	gi|195157332|ref|XP_002019550.1|	100	1e-19	GL12154 [Drosophila persimilis] >gi|194116141|gb|EDW38184.1| GL12154 [Drosophila persimilis]	sp|A6NEK1|ARRD5_HUMAN	62.4	6e-09	Arrestin domain-containing protein 5 OS=Homo sapiens GN=ARRDC5 PE=2 SV=2	--	--	--	--	--	--	--	--	--	--	-	-	-
Unigene0031958	6711	681	286	2.2945	1.4058	-0.7068	Down	8.86e-13	1.92e-11	gi|357604624|gb|EHJ64265.1|	2684	0	mixed-lineage leukemia protein, mll [Danaus plexippus]	sp|Q24742|TRX_DROVI	366	1e-99	Histone-lysine N-methyltransferase trithorax OS=Drosophila virilis GN=trx PE=3 SV=1	SPCC306.04c	167	2e-40	COG2940	Proteins containing SET domain	K09186	2e-112	410	ame:408716	histone-lysine N-methyltransferase MLL1 [EC:2.1.1.43]	GO:0044238//primary metabolic process;GO:0044260;GO:0006730//one-carbon metabolic process	GO:0005488//binding;GO:0016741	-
Unigene0024762	2850	251	314	1.9914	3.6344	0.8679	Up	9.7e-13	2.1e-11	gi|124295603|gb|ABN04204.1|	1186	0	fat body aminopeptidase [Spodoptera litura]	sp|Q11001|AMPM_MANSE	590	2e-167	Membrane alanyl aminopeptidase (Fragment) OS=Manduca sexta PE=1 SV=1	YKL157w	300	1e-80	COG0308	Aminopeptidase N	K11140	6e-144	513	nvi:100124286	aminopeptidase N [EC:3.4.11.2]	GO:0019538//protein metabolic process	GO:0046914//transition metal ion binding;GO:0008238//exopeptidase activity	-
Unigene0015790	1540	36	92	0.5286	1.9707	1.8985	Up	9.86e-13	2.13e-11	gi|56718390|gb|AAW24481.1|	466	1e-129	prophenol oxidase activating enzyme 3 [Spodoptera litura]	sp|P13582|EAST_DROME	214	2e-54	Serine protease easter OS=Drosophila melanogaster GN=ea PE=1 SV=3	VC1200	107	6e-23	COG5640	Secreted trypsin-like serine protease	--	--	--	--	--	-	-	-
Unigene0021039	2228	78	142	0.7916	2.1024	1.4092	Up	1.01e-12	2.18e-11	--	--	--	--	--	--	--	--	--	--	--	--	--	--	--	--	--	--	-	-	-
Unigene0022936	403	12	57	0.6733	4.6657	2.7928	Up	1.02e-12	2.2e-11	--	--	--	--	--	--	--	--	--	--	--	--	--	--	--	--	--	--	-	-	-
Unigene0025507	1993	396	444	4.4929	7.3489	0.7099	Up	1.08e-12	2.32e-11	gi|158325178|gb|ABW34729.1|	1233	0	angiotensin converting enzyme [Spodoptera littoralis]	sp|Q10714|ACE_DROME	650	0	Angiotensin-converting enzyme OS=Drosophila melanogaster GN=Ance PE=1 SV=3	--	--	--	--	--	K01283	0	696	ame:410074	peptidyl-dipeptidase A [EC:3.4.15.1]	GO:0019538//protein metabolic process	GO:0008238//exopeptidase activity	GO:0044464//cell part
Unigene0019162	717	71	134	2.2391	6.165	1.4612	Up	1.08e-12	2.33e-11	--	--	--	--	--	--	--	--	--	--	--	--	--	--	--	--	--	--	-	-	-
Unigene0015937	822	80	144	2.2007	5.7788	1.3928	Up	1.12e-12	2.41e-11	--	--	--	--	--	--	--	--	--	--	--	--	--	--	--	--	--	--	-	-	-
Unigene0029046	1091	321	377	6.653	11.399	0.7768	Up	1.23e-12	2.64e-11	--	--	--	--	--	--	--	--	--	--	--	--	--	--	--	--	--	--	-	-	-
Unigene0020764	1196	452	167	8.5456	4.6061	-0.8916	Down	1.28e-12	2.75e-11	gi|357605279|gb|EHJ64538.1|	178	4e-43	small nuclear ribonucleoprotein F [Danaus plexippus]	sp|Q24297|RUXF_DROME	153	2e-36	Small nuclear ribonucleoprotein F OS=Drosophila melanogaster GN=SmF PE=3 SV=2	SPAC2F3.17c	74.3	4e-13	COG1958	Small nuclear ribonucleoprotein (snRNP) homolog	K11098	5e-39	163	ame:725880	small nuclear ribonucleoprotein F	-	-	-
Unigene0031630	1192	677	285	12.8424	7.8871	-0.7033	Down	1.29e-12	2.76e-11	gi|357621145|gb|EHJ73082.1|	268	5e-70	NEFA-interacting nuclear protein NIP30 [Danaus plexippus]	sp|Q91WE2|F192A_MOUSE	145	4e-34	Protein FAM192A OS=Mus musculus GN=Fam192a PE=2 SV=1	--	--	--	--	--	--	--	--	--	--	-	-	-
Unigene0014329	501	14	60	0.6319	3.9506	2.6443	Up	1.3e-12	2.78e-11	--	--	--	--	--	--	--	--	--	--	--	--	--	--	--	--	--	--	-	-	-
Unigene0029383	2409	585	236	5.491	3.2316	-0.7648	Down	1.34e-12	2.86e-11	gi|91082899|ref|XP_972170.1|	571	1e-161	PREDICTED: similar to spire CG10076-PB [Tribolium castaneum] >gi|270008222|gb|EFA04670.1| spire [Tribolium castaneum]	sp|Q9U1K1|SPIR_DROME	446	3e-124	Protein spire OS=Drosophila melanogaster GN=spir PE=1 SV=1	--	--	--	--	--	K02098	2e-161	571	tca:660878	spire	-	-	-
Unigene0027335	2215	566	226	5.778	3.3658	-0.7796	Down	1.34e-12	2.87e-11	gi|350399701|ref|XP_003485613.1|	198	1e-48	PREDICTED: centromere/kinetochore protein zw10 homolog [Bombus impatiens]	sp|Q5RFM4|ZW10_PONAB	154	3e-36	Centromere/kinetochore protein zw10 homolog OS=Pongo abelii GN=ZW10 PE=2 SV=3	--	--	--	--	--	K11578	2e-47	192	ame:725793	centromere/kinetochore protein ZW10	-	-	-
Unigene0028706	1497	123	189	1.8579	4.1648	1.1646	Up	1.49e-12	3.17e-11	--	--	--	--	--	--	--	--	--	--	--	--	--	--	--	--	--	--	-	-	-
Unigene0008234	589	117	17	4.4916	0.9521	-2.238	Down	1.63e-12	3.48e-11	gi|327420488|gb|AEA76320.1|	104	2e-21	HMG176 isoform F [Mamestra configurata]	sp|D8KY57|SSP_BOMIG	52.4	2e-06	Probable salivary secreted peptide OS=Bombus ignitus PE=2 SV=1	--	--	--	--	--	K13169	8e-06	51.6	hsa:8227	splicing factor, arginine/serine-rich 17	-	-	-
Unigene0023824	567	43	100	1.7148	5.8179	1.7625	Up	1.67e-12	3.56e-11	--	--	--	--	--	--	--	--	--	--	--	--	--	--	--	--	--	--	-	-	-
Unigene0034999	1958	185	250	2.1365	4.2119	0.9792	Up	1.74e-12	3.71e-11	gi|307208894|gb|EFN86109.1|	489	1e-136	Organic cation transporter protein [Harpegnathos saltator]	sp|Q9WTN6|S22AL_MOUSE	216	6e-55	Solute carrier family 22 member 21 OS=Mus musculus GN=Slc22a21 PE=2 SV=1	SMa1447	90.9	7e-18	COG0477	Permeases of the major facilitator superfamily	--	--	--	--	--	-	-	-
Unigene0026542	1145	30	83	0.5924	2.3912	2.0131	Up	1.81e-12	3.85e-11	--	--	--	--	--	--	--	--	--	--	--	--	--	--	--	--	--	--	-	-	-
Unigene0013802	568	2	36	0.0796	2.0908	4.7151	Up	1.89e-12	4.01e-11	--	--	--	--	--	--	--	--	--	--	--	--	--	--	--	--	--	--	-	-	-
Unigene0028290	3850	615	253	3.612	2.1677	-0.7366	Down	1.94e-12	4.12e-11	gi|328704757|ref|XP_001952566.2|	859	0	PREDICTED: probable cation-transporting ATPase 13A3 [Acyrthosiphon pisum]	sp|Q9H7F0|AT133_HUMAN	791	0	Probable cation-transporting ATPase 13A3 OS=Homo sapiens GN=ATP13A3 PE=1 SV=4	SPAC29A4.19c	387	8e-107	COG0474	Cation transport ATPase	K13526	0	826	mdo:100026165	cation-transporting ATPase 13A2 [EC:3.6.3.-]	-	-	-
Unigene0015501	439	66	127	3.3995	9.5431	1.4891	Up	2.04e-12	4.32e-11	--	--	--	--	--	--	--	--	--	--	--	--	--	--	--	--	--	--	-	-	-
Unigene0021303	1388	45	102	0.7331	2.4242	1.7254	Up	2.18e-12	4.6e-11	--	--	--	--	--	--	--	--	--	--	--	--	--	--	--	--	--	--	-	-	-
Unigene0032480	1671	531	209	7.1854	4.1259	-0.8004	Down	2.18e-12	4.61e-11	gi|357619393|gb|EHJ71990.1|	423	1e-116	defective proboscis extension response [Danaus plexippus]	sp|Q3UH53|SDK1_MOUSE	65.1	2e-09	Protein sidekick-1 OS=Mus musculus GN=Sdk1 PE=2 SV=1	--	--	--	--	--	--	--	--	--	--	-	-	-
Unigene0013349	456	1	33	0.0496	2.3873	5.5889	Up	2.2e-12	4.64e-11	--	--	--	--	--	--	--	--	--	--	--	--	--	--	--	--	--	--	-	-	-
Unigene0026923	1532	357	407	5.2692	8.7636	0.7339	Up	2.21e-12	4.66e-11	--	--	--	--	--	--	--	--	--	--	--	--	--	--	--	--	--	--	-	-	-
Unigene0022309	585	243	304	9.3926	17.1422	0.868	Up	2.21e-12	4.66e-11	gi|154240658|dbj|BAF74637.1|	172	1e-41	peptidoglycan recognition protein-D [Samia cynthia ricini]	sp|Q8INK6|PGPLB_DROME	105	2e-22	Peptidoglycan-recognition protein LB OS=Drosophila melanogaster GN=PGRP-LB PE=1 SV=1	--	--	--	--	--	K01446	2e-25	117	aag:AaeL_AAEL010171	N-acetylmuramoyl-L-alanine amidase [EC:3.5.1.28]	-	-	-
Unigene0022569	290	147	28	11.4618	3.185	-1.8475	Down	2.22e-12	4.69e-11	gi|357626134|gb|EHJ76332.1|	78.6	8e-14	putative RW1 protein [Danaus plexippus]	--	--	--	--	--	--	--	--	--	--	--	--	--	--	-	-	-
Unigene0008124	217	63	2	6.5647	0.304	-4.4326	Down	2.29e-12	4.82e-11	--	--	--	--	--	--	--	--	--	--	--	--	--	--	--	--	--	--	-	-	-
Unigene0017786	2006	132	197	1.4879	3.2395	1.1225	Up	2.36e-12	4.97e-11	--	--	--	--	--	--	--	--	--	--	--	--	--	--	--	--	--	--	-	-	-
Unigene0032556	1361	170	37	2.8244	0.8968	-1.6551	Down	2.43e-12	5.1e-11	gi|307207925|gb|EFN85484.1|	157	2e-36	Integral membrane protein DGCR2/IDD [Harpegnathos saltator]	sp|P98153|IDD_HUMAN	72	1e-11	Integral membrane protein DGCR2/IDD OS=Homo sapiens GN=DGCR2 PE=1 SV=1	--	--	--	--	--	--	--	--	--	--	-	-	-
Unigene0025017	2691	238	299	1.9999	3.6653	0.874	Up	2.48e-12	5.21e-11	gi|357628301|gb|EHJ77690.1|	378	1e-103	phosphatidylinositol synthase [Danaus plexippus]	sp|O14735|CDIPT_HUMAN	234	3e-60	CDP-diacylglycerol--inositol 3-phosphatidyltransferase OS=Homo sapiens GN=CDIPT PE=1 SV=1	SPAC1D4.08	152	2e-36	COG0558	Phosphatidylglycerophosphate synthase	K00999	8e-87	323	ame:411408	CDP-diacylglycerol--inositol 3-phosphatidyltransferase [EC:2.7.8.11]	GO:0006644//phospholipid metabolic process	GO:0016780//phosphotransferase activity, for other substituted phosphate groups	GO:0044464//cell part
Unigene0034897	1852	283	340	3.4553	6.056	0.8096	Up	2.72e-12	5.69e-11	gi|357621663|gb|EHJ73424.1|	444	1e-122	brown protein [Danaus plexippus]	sp|P10090|WHITE_DROME	259	6e-68	Protein white OS=Drosophila melanogaster GN=w PE=2 SV=2	ECU03g0390_1	139	2e-32	COG1131	ABC-type multidrug transport system, ATPase component	--	--	--	--	--	-	-	-
Unigene0031472	2340	247	307	2.3868	4.3278	0.8586	Up	2.76e-12	5.77e-11	--	--	--	--	--	--	--	--	--	--	--	--	--	--	--	--	--	--	-	-	-
Unigene0023034	1431	628	261	9.9233	6.0166	-0.7219	Down	2.76e-12	5.77e-11	gi|357609925|gb|EHJ66747.1|	287	1e-75	ecdysteroid 22-kinase [Danaus plexippus]	--	--	--	--	--	--	--	--	--	--	--	--	--	--	-	-	-
Unigene0014186	768	3	38	0.0883	1.6322	4.2083	Up	2.92e-12	6.09e-11	--	--	--	--	--	--	--	--	--	--	--	--	--	--	--	--	--	--	-	-	-
Unigene0019528	1176	290	346	5.576	9.7055	0.7996	Up	3.01e-12	6.29e-11	--	--	--	--	--	--	--	--	--	--	--	--	--	--	--	--	--	--	-	-	-
Unigene0021465	1189	215	56	4.0888	1.5537	-1.396	Down	3.08e-12	6.42e-11	gi|91077854|ref|XP_972003.1|	210	1e-52	PREDICTED: similar to tetratricopeptide repeat protein, tpr [Tribolium castaneum]	sp|Q86TV6|TTC7B_HUMAN	158	7e-38	Tetratricopeptide repeat protein 7B OS=Homo sapiens GN=TTC7B PE=1 SV=3	Rv3876	53.5	7e-07	COG0455	ATPases involved in chromosome partitioning	--	--	--	--	--	-	-	-
Unigene0017134	833	10	52	0.2714	2.0592	2.9236	Up	3.09e-12	6.43e-11	--	--	--	--	--	--	--	--	--	--	--	--	--	--	--	--	--	--	-	-	-
Unigene0017072	5215	538	562	2.3327	3.5549	0.6078	Up	3.09e-12	6.43e-11	--	--	--	--	--	--	--	--	--	--	--	--	--	--	--	--	--	--	-	-	-
Unigene0020421	1131	477	182	9.5365	5.3083	-0.8452	Down	3.17e-12	6.6e-11	gi|357619208|gb|EHJ71878.1|	384	1e-105	ALY [Danaus plexippus]	sp|B5FXN8|THOC4_TAEGU	221	8e-57	THO complex subunit 4 OS=Taeniopygia guttata GN=THOC4 PE=2 SV=1	SPAC19A8.13	61.2	3e-09	COG0724	RNA-binding proteins (RRM domain)	K12881	2e-73	277	ame:725396	THO complex subunit 4	-	-	-
Unigene0031334	484	118	182	5.5128	12.4044	1.17	Up	3.18e-12	6.6e-11	gi|156552323|ref|XP_001601374.1|	96.7	3e-19	PREDICTED: JNK1/MAPK8-associated membrane protein-like [Nasonia vitripennis]	sp|Q9P055|JKAMP_HUMAN	67	5e-11	JNK1/MAPK8-associated membrane protein OS=Homo sapiens GN=JKAMP PE=2 SV=2	--	--	--	--	--	--	--	--	--	--	-	-	-
Unigene0027503	660	653	275	22.3719	13.7448	-0.7028	Down	3.31e-12	6.88e-11	gi|195428853|ref|XP_002062480.1|	70.1	8e-11	GK17563 [Drosophila willistoni] >gi|194158565|gb|EDW73466.1| GK17563 [Drosophila willistoni]	sp|Q9FPQ6|GP1_CHLRE	64.3	7e-10	Vegetative cell wall protein gp1 OS=Chlamydomonas reinhardtii GN=GP1 PE=2 SV=1	SPAC140.02	52.8	5e-07	COG0724	RNA-binding proteins (RRM domain)	--	--	--	--	--	-	-	-
Unigene0028602	2814	862	390	6.9266	4.5718	-0.5994	Down	3.49e-12	7.23e-11	gi|195490578|ref|XP_002093198.1|	731	0	GE21190 [Drosophila yakuba] >gi|194179299|gb|EDW92910.1| GE21190 [Drosophila yakuba]	sp|Q9NB04|PATJ_DROME	731	0	Patj homolog OS=Drosophila melanogaster GN=Patj PE=1 SV=2	--	--	--	--	--	--	--	--	--	--	-	-	-
Unigene0017738	1655	25	75	0.3416	1.4949	2.1297	Up	3.57e-12	7.4e-11	gi|210076550|gb|ACJ06654.1|	362	2e-98	diuretic hormone receptor [Spodoptera frugiperda]	sp|P35464|DIHR_MANSE	353	2e-96	Diuretic hormone receptor OS=Manduca sexta PE=2 SV=1	--	--	--	--	--	K04578	1e-50	202	tca:659812	corticotropin releasing hormone receptor 1	GO:0007166//cell surface receptor signaling pathway	GO:0008528//G-protein coupled peptide receptor activity;GO:0005179//hormone activity	GO:0031224//intrinsic to membrane
Unigene0013784	438	0	29	0	2.1841	11.0928	Up	3.79e-12	7.84e-11	--	--	--	--	--	--	--	--	--	--	--	--	--	--	--	--	--	--	-	-	-
Unigene0030764	1170	480	184	9.2766	5.1878	-0.8385	Down	3.79e-12	7.83e-11	gi|357621492|gb|EHJ73304.1|	181	6e-44	hypothetical protein KGM_08022 [Danaus plexippus]	--	--	--	--	--	--	--	--	--	--	--	--	--	--	-	-	-
Unigene0020064	1077	89	151	1.8686	4.625	1.3075	Up	4.03e-12	8.3e-11	--	--	--	--	--	--	--	--	--	--	--	--	--	--	--	--	--	--	-	-	-
Unigene0019536	1187	681	291	12.9727	8.0871	-0.6818	Down	4.33e-12	8.92e-11	gi|357616344|gb|EHJ70141.1|	652	0	cell division control protein [Danaus plexippus]	sp|A7SD85|CDC5L_NEMVE	548	3e-155	Cell division cycle 5-related protein OS=Nematostella vectensis GN=cdc5l PE=3 SV=1	SPAC644.12	357	2e-98	COG5147	Myb superfamily proteins, including transcription factors and mRNA splicing factors	K12860	5e-172	605	tca:658182	pre-mRNA-splicing factor CDC5/CEF1	-	-	-
Unigene0009124	2932	35	88	0.2699	0.9901	1.8751	Up	4.67e-12	9.57e-11	gi|357620931|gb|EHJ72943.1|	580	1e-163	actin-related protein ARP2/3 complex subunit ARPC2 [Danaus plexippus]	sp|Q9VIM5|ARPC2_DROME	483	3e-135	Probable actin-related protein 2/3 complex subunit 2 OS=Drosophila melanogaster GN=Arc-p34 PE=2 SV=2	--	--	--	--	--	K05758	3e-137	491	dmo:Dmoj_GI22182	actin related protein 2/3 complex, subunit 2	-	-	-
Unigene0017213	2883	422	155	3.3098	1.7735	-0.9001	Down	4.84e-12	9.92e-11	gi|195447618|ref|XP_002071294.1|	170	4e-40	GK25206 [Drosophila willistoni] >gi|194167379|gb|EDW82280.1| GK25206 [Drosophila willistoni]	sp|P49791|NU153_RAT	134	3e-30	Nuclear pore complex protein Nup153 OS=Rattus norvegicus GN=Nup153 PE=1 SV=1	--	--	--	--	--	K14296	2e-42	176	aag:AaeL_AAEL002455	nuclear pore complex protein Nup153	-	-	-
Unigene0035696	1020	766	338	16.981	10.9311	-0.6355	Down	4.99e-12	1.02e-10	gi|260234113|dbj|BAI44279.1|	220	1e-55	cysteine proteinase inhibitor precursor [Manduca sexta] >gi|261336196|dbj|BAH59606.2| cysteine proteinase inhibitor precursor [Manduca sexta]	--	--	--	--	--	--	--	--	--	K01373	2e-16	88.2	tca:662417	cathepsin F [EC:3.4.22.41]	-	-	-
Unigene0007579	1936	227	62	2.6513	1.0564	-1.3275	Down	5.16e-12	1.05e-10	gi|58393741|ref|XP_320278.2|	452	1e-125	AGAP012261-PA [Anopheles gambiae str. PEST] >gi|55234400|gb|EAA00282.3| AGAP012261-PA [Anopheles gambiae str. PEST]	sp|Q9W0P5|GALE_DROME	434	9e-121	Probable UDP-glucose 4-epimerase OS=Drosophila melanogaster GN=Gale PE=2 SV=1	BS_galE	403	5e-112	COG1087	UDP-glucose 4-epimerase	K01784	7e-126	452	aga:AgaP_AGAP012261	UDP-glucose 4-epimerase [EC:5.1.3.2]	-	-	-
Unigene0032542	1411	59	117	0.9455	2.7353	1.5325	Up	5.34e-12	1.09e-10	--	--	--	--	--	--	--	--	--	--	--	--	--	--	--	--	--	--	-	-	-
Unigene0027987	905	532	212	13.2922	7.7275	-0.7825	Down	5.4e-12	1.1e-10	gi|198424403|ref|XP_002127964.1|	83.2	2e-14	PREDICTED: similar to CG4404 CG4404-PA [Ciona intestinalis]	--	--	--	--	--	--	--	--	--	--	--	--	--	--	-	-	-
Unigene0030511	1547	454	488	6.6359	10.4059	0.649	Up	5.47e-12	1.12e-10	--	--	--	--	--	--	--	--	--	--	--	--	--	--	--	--	--	--	-	-	-
Unigene0025537	2505	541	562	4.8834	7.4008	0.5998	Up	5.55e-12	1.13e-10	gi|347969392|ref|XP_003436413.1|	214	2e-53	AGAP003164-PB [Anopheles gambiae str. PEST] >gi|333468504|gb|EGK96970.1| AGAP003164-PB [Anopheles gambiae str. PEST]	sp|B2RUP2|UN13D_MOUSE	112	2e-23	Protein unc-13 homolog D OS=Mus musculus GN=Unc13d PE=1 SV=2	--	--	--	--	--	--	--	--	--	--	-	-	-
Unigene0022071	361	67	126	4.1966	11.5136	1.456	Up	5.76e-12	1.17e-10	--	--	--	--	--	--	--	--	--	--	--	--	--	--	--	--	--	--	-	-	-
Unigene0033973	401	16	61	0.9022	5.018	2.4756	Up	5.82e-12	1.18e-10	--	--	--	--	--	--	--	--	--	--	--	--	--	--	--	--	--	--	-	-	-
Unigene0023721	585	76	136	2.9376	7.6689	1.3844	Up	5.9e-12	1.2e-10	--	--	--	--	--	--	--	--	--	--	--	--	--	--	--	--	--	--	-	-	-
Unigene0035172	836	871	397	23.5584	15.6651	-0.5887	Down	5.92e-12	1.2e-10	gi|307196844|gb|EFN78280.1|	160	5e-38	Splicing factor 3 subunit 1 [Harpegnathos saltator]	sp|A2VDN6|SF3A1_BOVIN	147	9e-35	Splicing factor 3A subunit 1 OS=Bos taurus GN=SF3A1 PE=2 SV=1	XF0009	45.1	4e-06	COG0810	Periplasmic protein TonB, links inner and outer membranes	K12825	2e-38	160	tca:658179	splicing factor 3A subunit 1	-	-	-
Unigene0033009	1075	88	149	1.851	4.5722	1.3046	Up	6.07e-12	1.23e-10	--	--	--	--	--	--	--	--	--	--	--	--	--	--	--	--	--	--	-	-	-
Unigene0026758	1894	383	136	4.5725	2.3687	-0.9489	Down	6.13e-12	1.24e-10	gi|158287528|ref|XP_309531.4|	169	4e-40	AGAP011115-PA [Anopheles gambiae str. PEST] >gi|157019694|gb|EAA05111.4| AGAP011115-PA [Anopheles gambiae str. PEST]	sp|Q5BJ78|BSDC1_XENTR	105	9e-22	BSD domain-containing protein 1 OS=Xenopus tropicalis GN=bsdc1 PE=2 SV=1	--	--	--	--	--	--	--	--	--	--	-	-	-
Unigene0023955	676	309	100	10.3359	4.8798	-1.0828	Down	6.25e-12	1.27e-10	gi|193636713|ref|XP_001949730.1|	209	6e-53	PREDICTED: src substrate cortactin-like [Acyrthosiphon pisum]	sp|Q14247|SRC8_HUMAN	206	1e-52	Src substrate cortactin OS=Homo sapiens GN=CTTN PE=1 SV=2	--	--	--	--	--	K06106	2e-53	209	api:100168801	cortactin	-	-	-
Unigene0025623	469	10	51	0.4821	3.5871	2.8954	Up	6.4e-12	1.3e-10	--	--	--	--	--	--	--	--	--	--	--	--	--	--	--	--	--	--	-	-	-
Unigene0032927	1140	512	202	10.1555	5.8451	-0.797	Down	6.43e-12	1.3e-10	gi|189234415|ref|XP_001815961.1|	244	6e-63	PREDICTED: similar to AGAP004605-PA [Tribolium castaneum]	sp|Q8R1N0|ZN830_MOUSE	161	1e-38	Zinc finger protein 830 OS=Mus musculus GN=Znf830 PE=1 SV=1	--	--	--	--	--	K13104	2e-63	244	tca:664177	zinc finger protein 830	-	-	-
Unigene0028439	1388	163	225	2.6554	5.3474	1.0099	Up	6.57e-12	1.33e-10	--	--	--	--	--	--	--	--	--	--	--	--	--	--	--	--	--	--	-	-	-
Unigene0028887	1857	189	250	2.3014	4.441	0.9484	Up	6.61e-12	1.33e-10	--	--	--	--	--	--	--	--	--	--	--	--	--	--	--	--	--	--	-	-	-
Unigene0030407	319	41	95	2.9062	9.8239	1.7572	Up	6.61e-12	1.34e-10	--	--	--	--	--	--	--	--	--	--	--	--	--	--	--	--	--	--	-	-	-
Unigene0024831	1636	373	417	5.1554	8.4082	0.7057	Up	6.66e-12	1.34e-10	gi|357610022|gb|EHJ66790.1|	188	6e-46	cyclin-dependent kinase regulatory subunit [Danaus plexippus]	sp|P55933|CKS1_PHYPO	120	3e-26	Probable cyclin-dependent kinases regulatory subunit OS=Physarum polycephalum PE=1 SV=1	--	--	--	--	--	K02219	2e-34	149	aag:AaeL_AAEL005232	cyclin-dependent kinase regulatory subunit CKS1	GO:0006796//phosphate-containing compound metabolic process;GO:0000087//M phase of mitotic cell cycle	GO:0016772//transferase activity, transferring phosphorus-containing groups;GO:0019887//protein kinase regulator activity	-
Unigene0027977	1070	113	175	2.388	5.3951	1.1758	Up	6.79e-12	1.37e-10	--	--	--	--	--	--	--	--	--	--	--	--	--	--	--	--	--	--	-	-	-
Unigene0018164	2239	31	82	0.3131	1.2081	1.948	Up	7.26e-12	1.46e-10	gi|357606353|gb|EHJ65034.1|	555	1e-156	1,4-dihydroxy-2-naphthoate octaprenyltransferase [Danaus plexippus]	sp|Q9V3R8|UBIA1_DROME	431	1e-119	UbiA prenyltransferase domain-containing protein 1 homolog OS=Drosophila melanogaster GN=heix PE=2 SV=1	TM1528	117	8e-26	COG1575	1,4-dihydroxy-2-naphthoate octaprenyltransferase	--	--	--	--	--	-	-	-
Unigene0028654	1662	47	102	0.6394	2.0245	1.6628	Up	8.06e-12	1.62e-10	gi|324035678|gb|ADY17534.1|	602	1e-170	UDP-glucosyltransferase [Bombyx mori]	sp|P41713|UDPE_NPVLD	316	3e-85	Ecdysteroid UDP-glucosyltransferase OS=Lymantria dispar multicapsid nuclear polyhedrosis virus GN=EGT PE=3 SV=2	CAC2716	66.6	1e-10	COG1819	Glycosyl transferases, related to UDP-glucuronosyltransferase	--	--	--	--	--	-	-	-
Unigene0032511	2152	315	365	3.3098	5.595	0.7574	Up	8.2e-12	1.64e-10	--	--	--	--	--	--	--	--	--	--	--	--	--	--	--	--	--	--	-	-	-
Unigene0024832	3567	350	396	2.2187	3.6622	0.723	Up	8.25e-12	1.65e-10	gi|158293544|ref|XP_314885.3|	312	7e-83	AGAP008763-PA [Anopheles gambiae str. PEST] >gi|157016759|gb|EAA10272.3| AGAP008763-PA [Anopheles gambiae str. PEST]	sp|Q801N6|M4GDB_XENLA	65.1	4e-09	MIF4G domain-containing protein B OS=Xenopus laevis GN=mif4gd-b PE=2 SV=1	--	--	--	--	--	--	--	--	--	--	-	-	-
Unigene0013136	485	35	87	1.6318	5.9173	1.8585	Up	8.27e-12	1.65e-10	gi|118788550|ref|XP_555840.2|	67.8	2e-10	AGAP000849-PA [Anopheles gambiae str. PEST] >gi|116126160|gb|EAL39756.2| AGAP000849-PA [Anopheles gambiae str. PEST]	--	--	--	--	--	--	--	--	--	K03957	7e-11	67.8	aga:AgaP_AGAP000849	NADH dehydrogenase (ubiquinone) 1 beta subcomplex 1 [EC:1.6.5.3 1.6.99.3]	-	-	-
Unigene0022592	588	8	47	0.3076	2.6368	3.0997	Up	8.61e-12	1.72e-10	--	--	--	--	--	--	--	--	--	--	--	--	--	--	--	--	--	--	-	-	-
Unigene0030173	549	12	54	0.4942	3.2447	2.7149	Up	8.62e-12	1.72e-10	--	--	--	--	--	--	--	--	--	--	--	--	--	--	--	--	--	--	-	-	-
Unigene0015413	624	32	83	1.1596	4.3878	1.9199	Up	8.75e-12	1.74e-10	--	--	--	--	--	--	--	--	--	--	--	--	--	--	--	--	--	--	-	-	-
Unigene0024874	3832	53	109	0.3127	0.9383	1.5853	Up	8.78e-12	1.75e-10	gi|193690661|ref|XP_001948312.1|	268	2e-69	PREDICTED: cyclic AMP response element-binding protein A-like [Acyrthosiphon pisum]	sp|P29747|CREBA_DROME	229	1e-58	Cyclic AMP response element-binding protein A OS=Drosophila melanogaster GN=CrebA PE=1 SV=2	--	--	--	--	--	K09048	6e-86	321	tca:655333	cAMP response element-binding protein 3	GO:0009987//cellular process	GO:0005488//binding	-
Unigene0024754	2125	425	158	4.5224	2.4527	-0.8827	Down	8.98e-12	1.79e-10	gi|307170156|gb|EFN62564.1|	118	1e-24	Serologically defined colon cancer antigen 3-like protein [Camponotus floridanus]	--	--	--	--	--	--	--	--	--	--	--	--	--	--	-	-	-
Unigene0007773	448	49	0	2.4732	0	-11.2722	Down	9.23e-12	1.84e-10	--	--	--	--	--	--	--	--	--	--	--	--	--	--	--	--	--	--	-	-	-
Unigene0024063	1109	713	311	14.5376	9.2508	-0.6521	Down	9.38e-12	1.86e-10	gi|91082385|ref|XP_968820.1|	355	3e-96	PREDICTED: similar to alpha-tocopherol transfer protein [Tribolium castaneum]	sp|Q5M7E1|CLVS1_XENLA	164	8e-40	Clavesin-1 OS=Xenopus laevis GN=clvs1 PE=2 SV=1	--	--	--	--	--	--	--	--	--	--	-	-	-
Unigene0020172	496	456	174	20.7882	11.5722	-0.8451	Down	9.55e-12	1.89e-10	--	--	--	--	--	--	--	--	--	--	--	--	--	--	--	--	--	--	-	-	-
Unigene0016043	287	6	43	0.4727	4.9424	3.3862	Up	9.78e-12	1.94e-10	--	--	--	--	--	--	--	--	--	--	--	--	--	--	--	--	--	--	-	-	-
Unigene0021152	1600	273	84	3.8581	1.7318	-1.1556	Down	1.03e-11	2.04e-10	gi|357629889|gb|EHJ78394.1|	504	1e-141	hypothetical protein KGM_06714 [Danaus plexippus]	sp|A6LHS1|IF2_PARD8	53.1	6e-06	Translation initiation factor IF-2 OS=Parabacteroides distasonis (strain ATCC 8503 / DSM 20701 / NCTC 11152) GN=infB PE=3 SV=1	--	--	--	--	--	--	--	--	--	--	-	-	-
Unigene0025205	804	185	45	5.203	1.8463	-1.4947	Down	1.06e-11	2.09e-10	gi|154344449|ref|XP_001568166.1|	72.8	2e-11	proteophosphoglycan ppg4 [Leishmania braziliensis MHOM/BR/75/M2904] >gi|134065503|emb|CAM43270.1| proteophosphoglycan ppg4 [Leishmania braziliensis MHOM/BR/75/M2904]	sp|Q9UQ35|SRRM2_HUMAN	59.3	3e-08	Serine/arginine repetitive matrix protein 2 OS=Homo sapiens GN=SRRM2 PE=1 SV=2	DRA0212	53.9	3e-07	COG2377	Predicted molecular chaperone distantly related to HSP70-fold metalloproteases	K13172	5e-09	63.2	mdo:100018249	serine/arginine repetitive matrix protein 2	-	-	GO:0044424//intracellular part
Unigene0027721	1069	118	179	2.496	5.5236	1.146	Up	1.07e-11	2.11e-10	--	--	--	--	--	--	--	--	--	--	--	--	--	--	--	--	--	--	-	-	-
Unigene0026380	335	22	69	1.485	6.7944	2.1939	Up	1.07e-11	2.11e-10	--	--	--	--	--	--	--	--	--	--	--	--	--	--	--	--	--	--	-	-	-
Unigene0031770	928	315	364	7.6753	12.9391	0.7534	Up	1.09e-11	2.15e-10	--	--	--	--	--	--	--	--	--	--	--	--	--	--	--	--	--	--	-	-	-
Unigene0027348	677	240	69	8.016	3.3621	-1.2535	Down	1.1e-11	2.17e-10	--	--	--	--	--	--	--	--	--	--	--	--	--	--	--	--	--	--	-	-	-
Unigene0022016	408	126	187	6.983	15.1193	1.1145	Up	1.11e-11	2.19e-10	gi|61661433|gb|AAX51304.1|	119	4e-26	cecropin [Helicoverpa armigera]	sp|P50722|CE3F_HYPCU	110	4e-24	Hyphancin-3F OS=Hyphantria cunea PE=3 SV=1	--	--	--	--	--	--	--	--	--	--	GO:0006952//defense response	-	-
Unigene0035561	943	319	106	7.6492	3.708	-1.0447	Down	1.15e-11	2.27e-10	gi|156102400|ref|XP_001616893.1|	55.5	4e-06	circumsporozoite protein [Plasmodium vivax SaI-1]	--	--	--	--	--	--	--	--	--	--	--	--	--	--	-	-	-
Unigene0029005	1041	63	120	1.3684	3.8026	1.4745	Up	1.17e-11	2.3e-10	--	--	--	--	--	--	--	--	--	--	--	--	--	--	--	--	--	--	-	-	-
Unigene0032097	3369	603	252	4.0472	2.4675	-0.7139	Down	1.18e-11	2.32e-10	gi|157128209|ref|XP_001655092.1|	1066	0	Dedicator of cytokinesis protein 2 [Aedes aegypti] >gi|108872660|gb|EAT36885.1| Dedicator of cytokinesis protein 2 [Aedes aegypti]	sp|Q96HP0|DOCK6_HUMAN	781	0	Dedicator of cytokinesis protein 6 OS=Homo sapiens GN=DOCK6 PE=1 SV=3	--	--	--	--	--	--	--	--	--	--	-	GO:0005488//binding	-
Unigene0027807	1150	396	144	7.7863	4.1306	-0.9146	Down	1.18e-11	2.32e-10	gi|357614284|gb|EHJ69001.1|	89	4e-16	dorsal interacting protein 3 [Danaus plexippus]	--	--	--	--	--	--	--	--	--	--	--	--	--	--	-	-	-
Unigene0027998	866	82	141	2.1411	5.3709	1.3268	Up	1.2e-11	2.35e-10	--	--	--	--	--	--	--	--	--	--	--	--	--	--	--	--	--	--	-	-	-
Unigene0017880	1457	196	50	3.0418	1.132	-1.4261	Down	1.36e-11	2.65e-10	gi|194746618|ref|XP_001955774.1|	117	2e-24	GF16070 [Drosophila ananassae] >gi|190628811|gb|EDV44335.1| GF16070 [Drosophila ananassae]	sp|P49750|YLPM1_HUMAN	72.4	8e-12	YLP motif-containing protein 1 OS=Homo sapiens GN=YLPM1 PE=1 SV=3	--	--	--	--	--	K05702	1e-26	122	api:100169483	afadin	GO:0007165//signal transduction;GO:0007275//multicellular organismal development;GO:0009653//anatomical structure morphogenesis	-	-
Unigene0017899	1033	35	86	0.7661	2.7463	1.8419	Up	1.46e-11	2.84e-10	--	--	--	--	--	--	--	--	--	--	--	--	--	--	--	--	--	--	-	-	-
Unigene0030390	352	111	171	7.1304	16.0252	1.1683	Up	1.5e-11	2.92e-10	gi|320524119|gb|ADW40538.1|	85.1	9e-16	neuropeptide-like precursor 4D [Bombyx mori]	sp|P80684|CUC1B_TENMO	56.6	5e-08	Pupal cuticle protein C1B OS=Tenebrio molitor PE=1 SV=1	--	--	--	--	--	--	--	--	--	--	-	-	-
Unigene0023496	2028	699	305	7.7937	4.9611	-0.6516	Down	1.54e-11	3e-10	gi|326432905|gb|EGD78475.1|	179	4e-43	zinc finger protein [Salpingoeca sp. ATCC 50818]	sp|Q86XN6|ZN761_HUMAN	159	6e-38	Zinc finger protein 761 OS=Homo sapiens GN=ZNF761 PE=2 SV=2	ECU03g0790	65.5	3e-10	COG5048	FOG: Zn-finger	--	--	--	--	--	-	-	-
Unigene0017574	3274	286	91	1.9752	0.9169	-1.1072	Down	1.69e-11	3.27e-10	gi|357621156|gb|EHJ73088.1|	427	1e-117	muscle-specific protein 300 [Danaus plexippus]	sp|Q9I7U4|TITIN_DROME	115	2e-24	Titin OS=Drosophila melanogaster GN=sls PE=1 SV=3	SA1562	72.8	4e-12	COG1674	DNA segregation ATPase FtsK/SpoIIIE and related proteins	K00907	4e-32	142	dan:Dana_GF13333	myosin-light-chain kinase [EC:2.7.11.18]	-	GO:0003824//catalytic activity	-
Unigene0019248	303	108	16	8.0596	1.7419	-2.21	Down	1.71e-11	3.3e-10	gi|58391846|ref|XP_318918.2|	63.5	3e-09	AGAP009812-PA [Anopheles gambiae str. PEST] >gi|55236030|gb|EAA14247.2| AGAP009812-PA [Anopheles gambiae str. PEST]	sp|A4TCF8|IF2_MYCGI	51.2	2e-06	Translation initiation factor IF-2 OS=Mycobacterium gilvum (strain PYR-GCK) GN=infB PE=3 SV=1	Cgl1939	48.1	4e-06	COG0532	Translation initiation factor 2 (IF-2; GTPase)	--	--	--	--	--	-	-	-
Unigene0019829	2068	584	243	6.3855	3.8762	-0.7202	Down	1.75e-11	3.38e-10	gi|91083949|ref|XP_974978.1|	603	1e-170	PREDICTED: similar to CG10806 CG10806-PB [Tribolium castaneum]	sp|Q86UD5|SL9B2_HUMAN	306	4e-82	Mitochondrial sodium/hydrogen exchanger 9B2 OS=Homo sapiens GN=SLC9B2 PE=1 SV=2	MTH760	180	1e-44	COG0025	NhaP-type Na+/H+ and K+/H+ antiporters	--	--	--	--	--	-	-	-
Unigene0030721	1327	476	186	8.1109	4.6237	-0.8108	Down	1.8e-11	3.48e-10	gi|357608986|gb|EHJ66241.1|	328	4e-88	ecdysteroid 22-kinase [Danaus plexippus]	--	--	--	--	--	--	--	--	--	--	--	--	--	--	-	-	-
Unigene0032270	2055	384	139	4.2253	2.2313	-0.9212	Down	1.84e-11	3.55e-10	gi|189233871|ref|XP_969436.2|	196	5e-48	PREDICTED: similar to FoxP protein [Tribolium castaneum]	sp|A4IFD2|FOXP1_BOVIN	181	2e-44	Forkhead box protein P1 OS=Bos taurus GN=FOXP1 PE=2 SV=1	--	--	--	--	--	K09409	7e-61	237	nvi:100115252	forkhead box protein P	GO:0006355//regulation of transcription, DNA-dependent;GO:0060537//muscle tissue development;GO:0048513//organ development;GO:0008284//positive regulation of cell proliferation;GO:0002376//immune system process	GO:0005515//protein binding;GO:0003677//DNA binding	GO:0005634//nucleus
Unigene0021566	1258	101	160	1.8154	4.1955	1.2086	Up	1.98e-11	3.81e-10	--	--	--	--	--	--	--	--	--	--	--	--	--	--	--	--	--	--	-	-	-
Unigene0019340	2133	279	88	2.9577	1.3609	-1.1199	Down	1.98e-11	3.81e-10	gi|91075938|ref|XP_967637.1|	649	0	PREDICTED: similar to regulator of g protein signaling [Tribolium castaneum]	sp|O46470|RGS7_BOVIN	527	1e-148	Regulator of G-protein signaling 7 OS=Bos taurus GN=RGS7 PE=1 SV=1	--	--	--	--	--	--	--	--	--	--	-	-	-
Unigene0035145	686	757	338	24.9521	16.2533	-0.6184	Down	2.06e-11	3.96e-10	gi|189234326|ref|XP_973055.2|	223	4e-57	PREDICTED: similar to programmed cell death 6-interacting protein [Tribolium castaneum]	sp|Q9QZA2|PDC6I_RAT	177	6e-44	Programmed cell death 6-interacting protein OS=Rattus norvegicus GN=Pdcd6ip PE=1 SV=2	DRA0212	70.5	2e-12	COG2377	Predicted molecular chaperone distantly related to HSP70-fold metalloproteases	K12200	2e-57	223	tca:661828	programmed cell death 6-interacting protein	GO:0043410//positive regulation of MAPK cascade;GO:0008154//actin polymerization or depolymerization	-	-
Unigene0019194	287	86	144	6.7757	16.5512	1.2885	Up	2.14e-11	4.11e-10	--	--	--	--	--	--	--	--	--	--	--	--	--	--	--	--	--	--	-	-	-
Unigene0032388	2960	436	467	3.3307	5.2044	0.6439	Up	2.14e-11	4.11e-10	--	--	--	--	--	--	--	--	--	--	--	--	--	--	--	--	--	--	-	-	-
Unigene0033163	1732	353	395	4.6085	7.5231	0.707	Up	2.2e-11	4.2e-10	gi|91085653|ref|XP_971037.1|	312	3e-83	PREDICTED: similar to GTP:AMP phosphotransferase mitochondrial [Tribolium castaneum]	sp|Q9UIJ7|KAD3_HUMAN	239	5e-62	GTP:AMP phosphotransferase, mitochondrial OS=Homo sapiens GN=AK3 PE=1 SV=4	PM0284	179	2e-44	COG0563	Adenylate kinase and related kinases	K00939	1e-71	272	aag:AaeL_AAEL000629	adenylate kinase [EC:2.7.4.3]	GO:0009117//nucleotide metabolic process;GO:0006796//phosphate-containing compound metabolic process	GO:0019205//nucleobase-containing compound kinase activity;GO:0016776//phosphotransferase activity, phosphate group as acceptor;GO:0032559	GO:0044424//intracellular part
Unigene0025200	941	244	72	5.8632	2.524	-1.216	Down	2.24e-11	4.27e-10	gi|195118654|ref|XP_002003851.1|	92.8	1e-27	GI18131 [Drosophila mojavensis] >gi|193914426|gb|EDW13293.1| GI18131 [Drosophila mojavensis]	sp|Q9Z0H0|CDC7_MOUSE	91.7	7e-18	Cell division cycle 7-related protein kinase OS=Mus musculus GN=Cdc7 PE=1 SV=2	Cgl1939	58.2	2e-08	COG0532	Translation initiation factor 2 (IF-2; GTPase)	K02214	5e-28	92.8	dmo:Dmoj_GI18131	cell division control protein 7 [EC:2.7.11.1]	-	GO:0004672//protein kinase activity	-
Unigene0026284	660	28	76	0.9593	3.7986	1.9854	Up	2.37e-11	4.52e-10	--	--	--	--	--	--	--	--	--	--	--	--	--	--	--	--	--	--	-	-	-
Unigene0027338	2221	602	254	6.1289	3.7725	-0.7001	Down	2.69e-11	5.11e-10	gi|226342924|ref|NP_001139724.1|	1167	0	E3 ubiquitin-protein ligase SMURF2 [Bombyx mori] >gi|225580689|gb|ACN94452.1| E3 ubiquitin-protein ligase SMURF2 [Bombyx mori]	sp|A9JRZ0|SMUF2_DANRE	675	0	E3 ubiquitin-protein ligase SMURF2 OS=Danio rerio GN=smurf2 PE=2 SV=1	SPAC11G7.02	423	7e-118	COG5021	Ubiquitin-protein ligase	K04678	0	761	tca:661188	E3 ubiquitin ligase SMURF1/2 [EC:6.3.2.19]	-	-	-
Unigene0028982	824	32	81	0.8781	3.2427	1.8847	Up	2.79e-11	5.29e-10	--	--	--	--	--	--	--	--	--	--	--	--	--	--	--	--	--	--	-	-	-
Unigene0020276	557	49	102	1.9892	6.0408	1.6026	Up	2.82e-11	5.36e-10	--	--	--	--	--	--	--	--	--	--	--	--	--	--	--	--	--	--	-	-	-
Unigene0017806	894	263	314	6.652	11.5862	0.8005	Up	2.85e-11	5.41e-10	--	--	--	--	--	--	--	--	--	--	--	--	--	--	--	--	--	--	-	-	-
Unigene0024318	1007	98	156	2.2005	5.1103	1.2156	Up	2.85e-11	5.41e-10	gi|350421642|ref|XP_003492909.1|	186	2e-45	PREDICTED: dolichyl-diphosphooligosaccharide--protein glycosyltransferase subunit DAD1-like [Bombus impatiens]	sp|Q9VLM5|DAD1_DROME	174	9e-43	Dolichyl-diphosphooligosaccharide--protein glycosyltransferase subunit DAD1 OS=Drosophila melanogaster GN=CG13393 PE=3 SV=1	--	--	--	--	--	K12668	3e-46	187	phu:Phum_PHUM477820	oligosaccharyltransferase complex subunit epsilon	-	GO:0004576//oligosaccharyl transferase activity	-
Unigene0024112	788	247	74	7.0877	3.0978	-1.1941	Down	3.22e-11	6.08e-10	gi|112982924|ref|NP_001036923.1|	408	1e-112	atypical protein kinase C [Bombyx mori] >gi|71979726|dbj|BAE17023.1| atypical protein kinase C [Bombyx mori]	sp|Q5R4K9|KPCI_PONAB	265	2e-70	Protein kinase C iota type OS=Pongo abelii GN=PRKCI PE=2 SV=2	ECU01g1320	56.6	5e-08	COG0515	Serine/threonine protein kinase	K06069	2e-87	323	tca:663080	atypical protein kinase C [EC:2.7.11.13]	-	-	-
Unigene0001112	833	147	31	3.9903	1.2276	-1.7007	Down	3.26e-11	6.15e-10	gi|141795905|gb|AAI34991.1|	103	7e-21	Si:dkey-56d12.4 protein [Danio rerio]	--	--	--	--	--	--	--	--	--	--	--	--	--	--	-	-	-
Unigene0025346	1365	194	250	3.2137	6.0417	0.9107	Up	3.26e-11	6.16e-10	--	--	--	--	--	--	--	--	--	--	--	--	--	--	--	--	--	--	-	-	-
Unigene0021887	1864	403	150	4.8887	2.6546	-0.881	Down	3.33e-11	6.28e-10	gi|195452632|ref|XP_002073438.1|	781	0	GK13146 [Drosophila willistoni] >gi|194169523|gb|EDW84424.1| GK13146 [Drosophila willistoni]	sp|Q6PZE0|MUC19_MOUSE	87.8	3e-16	Mucin-19 OS=Mus musculus GN=Muc19 PE=2 SV=2	DR2133	58.2	5e-08	COG4372	Uncharacterized protein conserved in bacteria with the myosin-like domain	--	--	--	--	--	-	-	-
Unigene0027486	637	209	57	7.4189	2.9518	-1.3296	Down	3.42e-11	6.44e-10	gi|347971740|ref|XP_313623.5|	63.9	5e-09	AGAP004344-PA [Anopheles gambiae str. PEST] >gi|333469007|gb|EAA09106.5| AGAP004344-PA [Anopheles gambiae str. PEST]	sp|Q02308|HLES_DROME	56.2	2e-07	Protein hairless OS=Drosophila melanogaster GN=H PE=1 SV=2	--	--	--	--	--	--	--	--	--	--	-	-	-
Unigene0035621	792	120	178	3.426	7.4139	1.1137	Up	3.55e-11	6.68e-10	--	--	--	--	--	--	--	--	--	--	--	--	--	--	--	--	--	--	-	-	-
Unigene0023614	2082	628	269	6.8205	4.2621	-0.6783	Down	3.59e-11	6.76e-10	gi|350415294|ref|XP_003490595.1|	942	0	PREDICTED: ATP-dependent RNA helicase abstrakt-like [Bombus impatiens]	sp|Q9V3C0|DDX41_DROME	912	0	ATP-dependent RNA helicase abstrakt OS=Drosophila melanogaster GN=abs PE=1 SV=1	ECU08g1080	265	3e-70	COG0513	Superfamily II DNA and RNA helicases	K13116	0	940	ame:408524	ATP-dependent RNA helicase DDX41 [EC:3.6.4.13]	-	-	-
Unigene0021018	3302	533	218	3.6499	2.1779	-0.7449	Down	3.71e-11	6.99e-10	gi|332030275|gb|EGI70049.1|	180	5e-43	Inner centromere protein B [Acromyrmex echinatior]	sp|Q32N93|INCEB_XENLA	117	4e-25	Inner centromere protein B OS=Xenopus laevis GN=incenp-b PE=2 SV=1	infB	72.4	5e-12	COG0532	Translation initiation factor 2 (IF-2; GTPase)	--	--	--	--	--	-	-	-
Unigene0024884	1501	273	322	4.1126	7.0766	0.783	Up	3.86e-11	7.24e-10	gi|195133594|ref|XP_002011224.1|	519	1e-145	GI16121 [Drosophila mojavensis] >gi|193907199|gb|EDW06066.1| GI16121 [Drosophila mojavensis]	sp|A5D6U8|PAPL_DANRE	457	1e-127	Iron/zinc purple acid phosphatase-like protein OS=Danio rerio GN=papl PE=2 SV=1	Rv2577	76.6	1e-13	COG1409	Predicted phosphohydrolases	--	--	--	--	--	-	-	-
Unigene0033811	344	201	256	13.2121	24.5488	0.8938	Up	3.93e-11	7.37e-10	gi|321176375|gb|ADW77640.1|	88.2	1e-16	3-hydroxyacyl-CoA dehydrogenase [Bombyx mori]	sp|Q16836|HCDH_HUMAN	55.8	8e-08	Hydroxyacyl-coenzyme A dehydrogenase, mitochondrial OS=Homo sapiens GN=HADH PE=1 SV=3	--	--	--	--	--	K00022	4e-11	67.8	api:100169569	3-hydroxyacyl-CoA dehydrogenase [EC:1.1.1.35]	GO:0032787//monocarboxylic acid metabolic process	GO:0051287//NAD binding;GO:0016616//oxidoreductase activity, acting on the CH-OH group of donors, NAD or NADP as acceptor	-
Unigene0025486	2890	525	214	4.1077	2.4427	-0.7499	Down	4.05e-11	7.59e-10	gi|198463339|ref|XP_002135479.1|	71.2	3e-10	GA28568 [Drosophila pseudoobscura pseudoobscura] >gi|198151215|gb|EDY74106.1| GA28568 [Drosophila pseudoobscura pseudoobscura]	sp|Q9UQ35|SRRM2_HUMAN	59.7	1e-07	Serine/arginine repetitive matrix protein 2 OS=Homo sapiens GN=SRRM2 PE=1 SV=2	--	--	--	--	--	K13172	3e-08	63.2	aml:100474834	serine/arginine repetitive matrix protein 2	-	GO:0005488//binding	-
Unigene0030429	525	28	75	1.206	4.7125	1.9663	Up	4.29e-11	8.03e-10	--	--	--	--	--	--	--	--	--	--	--	--	--	--	--	--	--	--	-	-	-
Unigene0015538	1640	7	43	0.0965	0.8649	3.1639	Up	4.3e-11	8.04e-10	gi|357605278|gb|EHJ64537.1|	68.2	1e-09	prip interacting protein, pimt [Danaus plexippus]	--	--	--	--	--	--	--	--	--	--	--	--	--	--	-	-	-
Unigene0016667	618	7	43	0.2561	2.2952	3.1638	Up	4.3e-11	8.03e-10	--	--	--	--	--	--	--	--	--	--	--	--	--	--	--	--	--	--	-	-	-
Unigene0003770	237	57	2	5.4383	0.2784	-4.2879	Down	4.36e-11	8.14e-10	gi|348539618|ref|XP_003457286.1|	94.4	1e-18	PREDICTED: GA-binding protein subunit beta-2-like [Oreochromis niloticus]	sp|P81069|GABP2_MOUSE	93.6	4e-19	GA-binding protein subunit beta-2 OS=Mus musculus GN=Gabpb2 PE=2 SV=2	--	--	--	--	--	K09454	9e-20	96.7	nvi:100121072	GA-binding protein transcription factor, beta	-	-	-
Unigene0027575	530	374	136	15.9562	8.4647	-0.9146	Down	4.4e-11	8.2e-10	--	--	--	--	--	--	--	--	--	--	--	--	--	--	--	--	--	--	-	-	-
Unigene0032489	1860	217	61	2.638	1.0818	-1.286	Down	4.57e-11	8.51e-10	gi|350427039|ref|XP_003494632.1|	525	1e-147	PREDICTED: negative elongation factor A-like isoform 1 [Bombus impatiens]	sp|Q86NP2|NELFA_DROME	376	3e-103	Negative elongation factor A OS=Drosophila melanogaster GN=Nelf-A PE=1 SV=2	DR0479	52	4e-06	COG0744	Membrane carboxypeptidase (penicillin-binding protein)	K15179	1e-153	545	tca:659266	negative elongation factor A	-	-	-
Unigene0025497	1872	514	530	6.2086	9.3394	0.5891	Up	4.58e-11	8.53e-10	--	--	--	--	--	--	--	--	--	--	--	--	--	--	--	--	--	--	-	-	-
Unigene0027359	773	755	340	22.0852	14.5094	-0.6061	Down	4.9e-11	9.11e-10	gi|33328239|gb|AAQ09570.1|	70.1	1e-10	antifreeze glycoprotein precursor, partial [Eleginus gracilis]	sp|P13728|SGS3_DROYA	65.5	4e-10	Salivary glue protein Sgs-3 OS=Drosophila yakuba GN=Sgs3 PE=2 SV=3	DRA0212	51.6	1e-06	COG2377	Predicted molecular chaperone distantly related to HSP70-fold metalloproteases	--	--	--	--	--	-	-	-
Unigene0024110	1036	467	184	10.1928	5.8588	-0.7989	Down	4.93e-11	9.16e-10	gi|91093643|ref|XP_967549.1|	79	4e-13	PREDICTED: similar to ATP/GTP binding protein-like 5 [Tribolium castaneum] >gi|270015822|gb|EFA12270.1| carboxypeptidase A [Tribolium castaneum]	sp|B0JZV4|CBPC5_XENTR	66.6	3e-10	Cytosolic carboxypeptidase-like protein 5 OS=Xenopus tropicalis GN=agbl5 PE=2 SV=1	DRA0210	57	5e-08	COG0747	ABC-type dipeptide transport system, periplasmic component	--	--	--	--	--	-	-	-
Unigene0032279	1753	140	197	1.8058	3.7071	1.0377	Up	4.97e-11	9.23e-10	--	--	--	--	--	--	--	--	--	--	--	--	--	--	--	--	--	--	-	-	-
Unigene0020875	1419	602	256	9.5929	5.9512	-0.6888	Down	5.08e-11	9.44e-10	--	--	--	--	--	--	--	--	--	--	--	--	--	--	--	--	--	--	-	-	-
Unigene0030900	921	724	323	17.7752	11.5689	-0.6196	Down	5.22e-11	9.68e-10	gi|357609122|gb|EHJ66310.1|	362	1e-98	arginine/serine-rich splicing factor 7 [Danaus plexippus]	sp|Q16629|SRSF7_HUMAN	204	9e-52	Serine/arginine-rich splicing factor 7 OS=Homo sapiens GN=SRSF7 PE=1 SV=1	SPAC19A8.13	50.4	4e-06	COG0724	RNA-binding proteins (RRM domain)	K12896	2e-69	264	tca:657225	splicing factor, arginine/serine-rich 7	-	-	-
Unigene0030080	2100	175	43	1.8843	0.6755	-1.48	Down	5.27e-11	9.77e-10	gi|194295558|gb|ACF40807.1|	1083	0	alkaline phosphatase 2 [Helicoverpa armigera]	sp|P29523|PPB_BOMMO	679	0	Membrane-bound alkaline phosphatase OS=Bombyx mori GN=Alp-m PE=1 SV=3	XF0657	308	2e-83	COG1785	Alkaline phosphatase	K01077	7e-138	493	aga:AgaP_AGAP007300	alkaline phosphatase [EC:3.1.3.1]	-	-	-
Unigene0035440	933	371	407	8.9914	14.39	0.6784	Up	5.78e-11	1.07e-09	--	--	--	--	--	--	--	--	--	--	--	--	--	--	--	--	--	--	-	-	-
Unigene0027631	776	66	120	1.9232	5.1012	1.4073	Up	5.88e-11	1.08e-09	--	--	--	--	--	--	--	--	--	--	--	--	--	--	--	--	--	--	-	-	-
Unigene0034668	1331	485	194	8.2394	4.8081	-0.7771	Down	6.05e-11	1.12e-09	gi|195156475|ref|XP_002019125.1|	68.6	7e-10	GL25594 [Drosophila persimilis] >gi|194115278|gb|EDW37321.1| GL25594 [Drosophila persimilis]	--	--	--	--	--	--	--	--	--	--	--	--	--	--	-	-	-
Unigene0032307	4360	382	141	1.9811	1.0668	-0.893	Down	6.61e-11	1.22e-09	gi|189235038|ref|XP_973389.2|	1248	0	PREDICTED: similar to jnk/sapk-associated protein [Tribolium castaneum]	sp|Q29EP6|JIP3_DROPS	1055	0	JNK-interacting protein 3 OS=Drosophila pseudoobscura pseudoobscura GN=syd PE=3 SV=2	--	--	--	--	--	--	--	--	--	--	GO:0009987//cellular process	GO:0005515//protein binding	GO:0005737//cytoplasm
Unigene0032297	1276	148	204	2.6227	5.2739	1.0078	Up	6.69e-11	1.23e-09	--	--	--	--	--	--	--	--	--	--	--	--	--	--	--	--	--	--	-	-	-
Unigene0029684	440	263	311	13.5157	23.3161	0.7867	Up	6.92e-11	1.27e-09	--	--	--	--	--	--	--	--	--	--	--	--	--	--	--	--	--	--	-	-	-
Unigene0021097	2346	419	160	4.0385	2.2498	-0.844	Down	6.92e-11	1.27e-09	gi|194741394|ref|XP_001953174.1|	147	2e-33	GF17340 [Drosophila ananassae] >gi|190626233|gb|EDV41757.1| GF17340 [Drosophila ananassae]	sp|A6NN14|ZN729_HUMAN	130	4e-29	Zinc finger protein 729 OS=Homo sapiens GN=ZNF729 PE=2 SV=3	ECU03g0790	66.6	2e-10	COG5048	FOG: Zn-finger	--	--	--	--	--	-	-	-
Unigene0031553	990	358	395	8.1768	13.1617	0.6867	Up	6.94e-11	1.27e-09	--	--	--	--	--	--	--	--	--	--	--	--	--	--	--	--	--	--	-	-	-
Unigene0033277	236	143	199	13.7012	27.8157	1.0216	Up	7.02e-11	1.28e-09	gi|146345325|gb|ABQ23674.1|	112	4e-24	very high density lipoprotein [Helicoverpa zea]	sp|Q27309|VIT_BOMMO	60.5	3e-09	Vitellogenin OS=Bombyx mori GN=VG PE=1 SV=1	--	--	--	--	--	--	--	--	--	--	-	-	-
Unigene0028277	2639	342	381	2.9304	4.7625	0.7006	Up	7.02e-11	1.28e-09	gi|170032634|ref|XP_001844185.1|	62	2e-07	conserved hypothetical protein [Culex quinquefasciatus] >gi|167873015|gb|EDS36398.1| conserved hypothetical protein [Culex quinquefasciatus]	--	--	--	--	--	--	--	--	--	--	--	--	--	--	-	-	-
Unigene0028731	2365	280	326	2.6771	4.5471	0.7643	Up	7.44e-11	1.36e-09	--	--	--	--	--	--	--	--	--	--	--	--	--	--	--	--	--	--	-	-	-
Unigene0022579	377	39	88	2.3391	7.7	1.7189	Up	7.81e-11	1.42e-09	--	--	--	--	--	--	--	--	--	--	--	--	--	--	--	--	--	--	-	-	-
Unigene0025016	2041	330	370	3.656	5.9801	0.7099	Up	8e-11	1.45e-09	--	--	--	--	--	--	--	--	--	--	--	--	--	--	--	--	--	--	-	-	-
Unigene0035376	936	453	178	10.9435	6.2733	-0.8028	Down	8.01e-11	1.45e-09	gi|328783565|ref|XP_393165.3|	162	2e-38	PREDICTED: BCL2/adenovirus E1B 19 kDa protein-interacting protein 3-like isoform 1 [Apis mellifera]	sp|Q12983|BNIP3_HUMAN	65.5	5e-10	BCL2/adenovirus E1B 19 kDa protein-interacting protein 3 OS=Homo sapiens GN=BNIP3 PE=1 SV=2	--	--	--	--	--	--	--	--	--	--	-	-	-
Unigene0020827	2645	329	115	2.8126	1.4342	-0.9717	Down	8.25e-11	1.5e-09	gi|307202244|gb|EFN81728.1|	306	3e-81	Protein tamozhennic [Harpegnathos saltator]	sp|Q9W1A4|TAMO_DROME	176	6e-43	Protein tamozhennic OS=Drosophila melanogaster GN=tamo PE=1 SV=1	--	--	--	--	--	--	--	--	--	--	-	-	-
Unigene0028937	667	18	60	0.6102	2.9674	2.2818	Up	8.31e-11	1.51e-09	--	--	--	--	--	--	--	--	--	--	--	--	--	--	--	--	--	--	-	-	-
Unigene0033007	1465	88	143	1.3582	3.2199	1.2453	Up	8.32e-11	1.51e-09	--	--	--	--	--	--	--	--	--	--	--	--	--	--	--	--	--	--	-	-	-
Unigene0032755	1230	194	247	3.5664	6.6243	0.8933	Up	8.78e-11	1.59e-09	gi|91081025|ref|XP_975319.1|	110	2e-22	PREDICTED: similar to GA16583-PA [Tribolium castaneum]	sp|Q6NU60|LMD1B_XENLA	101	1e-20	LSM domain-containing protein 1-B OS=Xenopus laevis GN=lsmd1-b PE=3 SV=1	--	--	--	--	--	--	--	--	--	--	-	-	-
Unigene0021509	1166	51	102	0.989	2.8857	1.5449	Up	9.36e-11	1.69e-09	gi|357602266|gb|EHJ63328.1|	546	1e-153	sodium-dependent phosphate transporter [Danaus plexippus]	sp|Q8BN82|S17A5_MOUSE	269	3e-71	Sialin OS=Mus musculus GN=Slc17a5 PE=2 SV=2	BMEI0104	84	5e-16	COG0477	Permeases of the major facilitator superfamily	K08193	2e-104	380	aag:AaeL_AAEL001656	MFS transporter, ACS family, solute carrier family 17 (sodium-dependent inorganic phosphate cotransporter), other	-	-	-
Unigene0032898	1103	58	110	1.189	3.2898	1.4683	Up	9.55e-11	1.73e-09	gi|357604809|gb|EHJ64336.1|	179	2e-43	sugar transporter [Danaus plexippus]	sp|B3NSE1|TRET1_DROER	58.5	8e-08	Facilitated trehalose transporter Tret1 OS=Drosophila erecta GN=Tret1 PE=3 SV=1	BS_araE	51.6	2e-06	COG0477	Permeases of the major facilitator superfamily	--	--	--	--	--	-	-	-
Unigene0032098	2775	589	251	4.7994	2.9837	-0.6858	Down	9.69e-11	1.75e-09	gi|357624261|gb|EHJ75111.1|	1172	0	serine/threonine protein kinase [Danaus plexippus]	sp|O60285|NUAK1_HUMAN	335	1e-90	NUAK family SNF1-like kinase 1 OS=Homo sapiens GN=NUAK1 PE=1 SV=1	ECU01g0630	144	8e-34	COG0515	Serine/threonine protein kinase	--	--	--	--	--	-	-	-
Unigene0021330	2330	216	267	2.0962	3.7801	0.8506	Up	9.99e-11	1.8e-09	gi|33327733|gb|AAQ09229.1|	880	0	polyprotein [Antheraea mylitta]	--	--	--	--	--	--	--	--	--	--	--	--	--	--	-	-	-
Unigene0015757	573	21	64	0.8287	3.6845	2.1525	Up	1.02e-10	1.83e-09	gi|242351233|gb|ACS92763.1|	120	3e-26	serine proteinase-like protein 1b [Manduca sexta]	--	--	--	--	--	--	--	--	--	--	--	--	--	--	-	-	-
Unigene0017580	1860	227	277	2.7596	4.9127	0.8321	Up	1.03e-10	1.85e-09	--	--	--	--	--	--	--	--	--	--	--	--	--	--	--	--	--	--	-	-	-
Unigene0033270	1957	555	233	6.4126	3.9275	-0.7073	Down	1.09e-10	1.96e-09	gi|225543470|ref|NP_001139383.1|	259	5e-67	serum response factor [Tribolium castaneum]	sp|Q24535|SRF_DROME	254	2e-66	Serum response factor homolog OS=Drosophila melanogaster GN=bs PE=1 SV=2	YMR043w	120	1e-26	COG5068	Regulator of arginine metabolism and related MADS box-containing transcription factors	K04378	2e-67	259	tca:661307	serum response factor	-	-	-
Unigene0011439	917	24	68	0.5918	2.4462	2.0474	Up	1.12e-10	2.02e-09	gi|2970687|gb|AAC06038.1|	440	1e-122	beta-glucosidase precursor [Spodoptera frugiperda]	sp|P09848|LPH_HUMAN	203	1e-51	Lactase-phlorizin hydrolase OS=Homo sapiens GN=LCT PE=1 SV=3	AGl770	112	9e-25	COG2723	Beta-glucosidase/6-phospho-beta-glucosidase/beta-galactosidase	--	--	--	--	--	-	GO:0003824//catalytic activity	-
Unigene0021315	2342	437	461	4.2192	6.4933	0.622	Up	1.13e-10	2.02e-09	--	--	--	--	--	--	--	--	--	--	--	--	--	--	--	--	--	--	-	-	-
Unigene0027601	514	701	313	30.8382	20.0877	-0.6184	Down	1.13e-10	2.03e-09	gi|357612999|gb|EHJ68265.1|	55.8	8e-07	MBF2 [Danaus plexippus]	--	--	--	--	--	--	--	--	--	--	--	--	--	--	-	-	-
Unigene0032200	2946	326	365	2.5022	4.087	0.7078	Up	1.19e-10	2.13e-09	gi|307195250|gb|EFN77212.1|	231	2e-58	Peptidoglycan-recognition protein-LF [Harpegnathos saltator]	sp|Q8SXQ7|PGPLF_DROME	177	4e-43	Peptidoglycan-recognition protein LF OS=Drosophila melanogaster GN=PGRP-LF PE=1 SV=1	Rv3811	68.6	6e-11	COG5479	Uncharacterized protein potentially involved in peptidoglycan biosynthesis	K01446	2e-57	226	tca:660982	N-acetylmuramoyl-L-alanine amidase [EC:3.5.1.28]	-	-	-
Unigene0023068	1860	582	248	7.0753	4.3983	-0.6858	Down	1.24e-10	2.22e-09	gi|307211378|gb|EFN87505.1|	768	0	Protein crumbs [Harpegnathos saltator]	sp|P10040|CRB_DROME	695	0	Protein crumbs OS=Drosophila melanogaster GN=crb PE=1 SV=3	DR2133	69.7	2e-11	COG4372	Uncharacterized protein conserved in bacteria with the myosin-like domain	--	--	--	--	--	-	-	-
Unigene0028217	4196	483	195	2.6028	1.533	-0.7637	Down	1.26e-10	2.25e-09	gi|284813573|ref|NP_001165392.1|	1837	0	phospholipase C beta 1 [Bombyx mori] >gi|283536452|gb|ADB25313.1| phospholipase C beta 1 [Bombyx mori]	sp|P25455|PIP1_DROME	1321	0	1-phosphatidylinositol-4,5-bisphosphate phosphodiesterase classes I and II OS=Drosophila melanogaster GN=Plc21C PE=2 SV=3	--	--	--	--	--	K05858	0	1340	tca:662602	phospholipase C, beta [EC:3.1.4.11]	-	-	-
Unigene0023897	359	343	123	21.604	11.3021	-0.9347	Down	1.32e-10	2.36e-09	gi|357625396|gb|EHJ75855.1|	133	2e-30	exocyst complex component sec3 [Danaus plexippus]	sp|O36027|WSP1_SCHPO	63.2	5e-10	Wiskott-Aldrich syndrome protein homolog 1 OS=Schizosaccharomyces pombe (strain 972 / ATCC 24843) GN=wsp1 PE=1 SV=3	DR0479	48.9	2e-06	COG0744	Membrane carboxypeptidase (penicillin-binding protein)	--	--	--	--	--	-	-	-
Unigene0018428	537	39	87	1.6422	5.3443	1.7024	Up	1.34e-10	2.39e-09	--	--	--	--	--	--	--	--	--	--	--	--	--	--	--	--	--	--	-	-	-
Unigene0035173	644	170	223	5.9689	11.4227	0.9364	Up	1.41e-10	2.5e-09	--	--	--	--	--	--	--	--	--	--	--	--	--	--	--	--	--	--	-	-	-
Unigene0021724	1920	505	207	5.9474	3.5565	-0.7418	Down	1.41e-10	2.51e-09	gi|123448409|ref|XP_001312935.1|	68.2	1e-09	Formin Homology 2 Domain containing protein [Trichomonas vaginalis G3] >gi|121894800|gb|EAY00006.1| Formin Homology 2 Domain containing protein [Trichomonas vaginalis G3]	sp|O00401|WASL_HUMAN	65.9	1e-09	Neural Wiskott-Aldrich syndrome protein OS=Homo sapiens GN=WASL PE=1 SV=2	Rv2264c	53.9	1e-06	COG0443	Molecular chaperone	K05747	3e-09	65.9	pon:100171409	Wiskott-Aldrich syndrome protein	-	-	-
Unigene0012275	207	12	50	1.3108	7.968	2.6038	Up	1.42e-10	2.52e-09	--	--	--	--	--	--	--	--	--	--	--	--	--	--	--	--	--	--	-	-	-
Unigene0021783	2381	277	321	2.6306	4.4473	0.7575	Up	1.44e-10	2.55e-09	gi|357620687|gb|EHJ72796.1|	326	4e-87	endonuclease-reverse transcriptase HmRTE-e01 [Danaus plexippus]	sp|A2AJ76|HMCN2_MOUSE	131	3e-29	Hemicentin-2 OS=Mus musculus GN=Hmcn2 PE=1 SV=1	--	--	--	--	--	--	--	--	--	--	-	-	-
Unigene0020443	1121	138	192	2.7836	5.65	1.0213	Up	1.52e-10	2.69e-09	--	--	--	--	--	--	--	--	--	--	--	--	--	--	--	--	--	--	-	-	-
Unigene0018010	1303	67	119	1.1627	3.0127	1.3736	Up	1.57e-10	2.77e-09	--	--	--	--	--	--	--	--	--	--	--	--	--	--	--	--	--	--	-	-	-
Unigene0024972	3314	586	251	3.9983	2.4984	-0.6784	Down	1.61e-10	2.84e-09	gi|357614813|gb|EHJ69288.1|	1073	0	midasin [Danaus plexippus]	sp|Q9NU22|MDN1_HUMAN	539	5e-152	Midasin OS=Homo sapiens GN=MDN1 PE=1 SV=2	YLR106c	351	5e-96	COG5271	AAA ATPase containing von Willebrand factor type A (vWA) domain	K14572	9e-178	626	aag:AaeL_AAEL014506	midasin	-	-	-
Unigene0035454	1062	340	122	7.2392	3.7895	-0.9338	Down	1.65e-10	2.9e-09	gi|307177667|gb|EFN66713.1|	118	6e-25	Phospholipase A1 member A [Camponotus floridanus]	sp|Q641F6|LIPHB_XENLA	97.4	2e-19	Lipase member H-B OS=Xenopus laevis GN=liph-b PE=2 SV=1	--	--	--	--	--	--	--	--	--	--	-	-	-
Unigene0035143	774	41	89	1.1978	3.7931	1.663	Up	1.69e-10	2.98e-09	--	--	--	--	--	--	--	--	--	--	--	--	--	--	--	--	--	--	-	-	-
Unigene0025166	1058	82	135	1.7525	4.2092	1.2641	Up	1.7e-10	2.99e-09	--	--	--	--	--	--	--	--	--	--	--	--	--	--	--	--	--	--	-	-	-
Unigene0023219	1336	339	375	5.7376	9.2592	0.6904	Up	1.71e-10	3e-09	--	--	--	--	--	--	--	--	--	--	--	--	--	--	--	--	--	--	-	-	-
Unigene0033001	1725	266	86	3.4868	1.6446	-1.0842	Down	1.76e-10	3.09e-09	gi|24580684|ref|NP_608540.1|	129	5e-28	CG2839 [Drosophila melanogaster] >gi|22945532|gb|AAF51469.2| CG2839 [Drosophila melanogaster]	sp|B2RY56|RBM25_MOUSE	103	4e-21	RNA-binding protein 25 OS=Mus musculus GN=Rbm25 PE=1 SV=1	PA2976	65.1	4e-10	COG1530	Ribonucleases G and E	--	--	--	--	--	-	-	-
Unigene0023282	1382	633	277	10.3569	6.6118	-0.6475	Down	1.77e-10	3.11e-09	gi|332025101|gb|EGI65282.1|	271	5e-76	E3 ubiquitin-protein ligase HECTD1 [Acromyrmex echinatior]	sp|Q69ZR2|HECD1_MOUSE	180	1e-49	E3 ubiquitin-protein ligase HECTD1 OS=Mus musculus GN=Hectd1 PE=1 SV=2	--	--	--	--	--	K12231	1e-74	262	ame:726254	E3 ubiquitin-protein ligase HECTD1 [EC:6.3.2.19]	-	-	-
Unigene0021052	2731	444	465	3.6762	5.6167	0.6115	Up	1.78e-10	3.13e-09	gi|189237860|ref|XP_001815479.1|	147	3e-33	PREDICTED: similar to Zinc finger protein 271 (Zinc finger protein 7) (HZF7) (Zinc finger protein ZNFphex133) (Epstein-Barr virus-induced zinc finger protein) (ZNF-EB) (CT-ZFP48) (Zinc finger protein dp) (ZNF-dp) [Tribolium castaneum]	sp|Q8TC21|ZN596_HUMAN	135	2e-30	Zinc finger protein 596 OS=Homo sapiens GN=ZNF596 PE=2 SV=2	SPAC144.09c	81.6	6e-15	COG5048	FOG: Zn-finger	--	--	--	--	--	-	-	-
Unigene0027675	521	554	234	24.044	14.8159	-0.6985	Down	1.79e-10	3.14e-09	gi|91077292|ref|XP_974520.1|	268	1e-70	PREDICTED: similar to Splicing factor 3A subunit 3 (Spliceosome-associated protein 61) (SAP 61) (SF3a60) [Tribolium castaneum]	sp|O46106|NOI_DROME	267	3e-71	Splicing factor 3A subunit 3 OS=Drosophila melanogaster GN=noi PE=1 SV=1	SPBC36.09	161	6e-40	COG5188	Splicing factor 3a, subunit 3	K12827	4e-71	268	tca:663376	splicing factor 3A subunit 3	-	-	-
Unigene0029273	1641	217	266	2.9901	5.3471	0.8386	Up	1.82e-10	3.18e-09	--	--	--	--	--	--	--	--	--	--	--	--	--	--	--	--	--	--	-	-	-
Unigene0019371	1471	674	300	10.3605	6.7276	-0.6229	Down	1.98e-10	3.45e-09	gi|357609880|gb|EHJ66729.1|	737	0	phosphatidylserine receptor-like protein [Danaus plexippus]	sp|Q9VD28|JMJD6_DROME	580	9e-165	Bifunctional arginine demethylase and lysyl-hydroxylase PSR OS=Drosophila melanogaster GN=PSR PE=2 SV=1	--	--	--	--	--	--	--	--	--	--	-	-	-
Unigene0017838	1551	339	122	4.9422	2.5948	-0.9295	Down	2.05e-10	3.57e-09	gi|307210169|gb|EFN86842.1|	460	1e-127	Trithorax group protein osa [Harpegnathos saltator]	sp|Q8IN94|OSA_DROME	435	4e-121	Trithorax group protein osa OS=Drosophila melanogaster GN=osa PE=1 SV=1	Cgl1939	84.3	5e-16	COG0532	Translation initiation factor 2 (IF-2; GTPase)	K11653	1e-127	458	cqu:CpipJ_CPIJ010152	AT-rich interactive domain-containing protein 1	-	-	-
Unigene0033526	828	27	71	0.7373	2.8286	1.9398	Up	2.08e-10	3.62e-09	--	--	--	--	--	--	--	--	--	--	--	--	--	--	--	--	--	--	-	-	-
Unigene0029473	1053	34	80	0.7301	2.5062	1.7793	Up	2.08e-10	3.62e-09	--	--	--	--	--	--	--	--	--	--	--	--	--	--	--	--	--	--	-	-	-
Unigene0013904	561	4	35	0.1612	2.058	3.6743	Up	2.1e-10	3.64e-09	--	--	--	--	--	--	--	--	--	--	--	--	--	--	--	--	--	--	-	-	-
Unigene0025578	1839	695	312	8.5455	5.5966	-0.6106	Down	2.18e-10	3.78e-09	gi|345495044|ref|XP_001605880.2|	720	0	PREDICTED: E3 ubiquitin-protein ligase HECTD1-like [Nasonia vitripennis]	sp|Q9ULT8|HECD1_HUMAN	694	0	E3 ubiquitin-protein ligase HECTD1 OS=Homo sapiens GN=HECTD1 PE=1 SV=3	DRA0257	54.3	7e-07	COG0666	FOG: Ankyrin repeat	K12231	0	720	nvi:100122276	E3 ubiquitin-protein ligase HECTD1 [EC:6.3.2.19]	GO:0006464//protein modification process	GO:0016881//acid-amino acid ligase activity;GO:0005488//binding	-
Unigene0018577	1160	56	106	1.0916	3.0144	1.4654	Up	2.21e-10	3.84e-09	--	--	--	--	--	--	--	--	--	--	--	--	--	--	--	--	--	--	-	-	-
Unigene0031065	2499	510	211	4.6146	2.7853	-0.7284	Down	2.22e-10	3.85e-09	gi|123431636|ref|XP_001308251.1|	58.9	1e-06	flocculin [Trichomonas vaginalis G3]	sp|Q8VQ99|SRAP_STAAU	62.4	2e-08	Serine-rich adhesin for platelets OS=Staphylococcus aureus GN=sraP PE=3 SV=1	--	--	--	--	--	--	--	--	--	--	-	-	-
Unigene0032802	808	736	335	20.5969	13.6767	-0.5907	Down	2.25e-10	3.9e-09	gi|357607661|gb|EHJ65626.1|	148	2e-34	dermal papilla derived protein 13 [Danaus plexippus]	sp|Q7YR30|PP1RB_PANTR	93.2	2e-18	Protein phosphatase 1 regulatory subunit 11 OS=Pan troglodytes GN=PPP1R11 PE=3 SV=1	--	--	--	--	--	--	--	--	--	--	-	-	-
Unigene0031983	1719	161	213	2.1178	4.0875	0.9487	Up	2.31e-10	3.99e-09	--	--	--	--	--	--	--	--	--	--	--	--	--	--	--	--	--	--	-	-	-
Unigene0016883	3295	44	92	0.3019	0.921	1.6091	Up	2.31e-10	4e-09	gi|345497787|ref|XP_001600174.2|	496	1e-138	PREDICTED: glucose-6-phosphate 1-epimerase-like [Nasonia vitripennis]	sp|Q03161|YMY9_YEAST	147	5e-34	Glucose-6-phosphate 1-epimerase OS=Saccharomyces cerevisiae (strain ATCC 204508 / S288c) GN=YMR099C PE=1 SV=1	YMR099c	147	1e-34	COG0676	Uncharacterized enzymes related to aldose 1-epimerase	K01792	3e-143	511	phu:Phum_PHUM380460	glucose-6-phosphate 1-epimerase [EC:5.1.3.15]	-	-	-
Unigene0026951	1419	260	304	4.1431	7.0671	0.7704	Up	2.42e-10	4.18e-09	gi|347972278|ref|XP_315208.4|	347	9e-94	AGAP004612-PA [Anopheles gambiae str. PEST] >gi|333469326|gb|EAA10548.4| AGAP004612-PA [Anopheles gambiae str. PEST]	sp|Q6PB06|AGPD1_XENLA	202	7e-51	Aminoglycoside phosphotransferase domain-containing protein 1 OS=Xenopus laevis GN=agphd1 PE=2 SV=1	BMEII0347_1	105	1e-22	COG2334	Putative homoserine kinase type II (protein kinase fold)	--	--	--	--	--	-	-	-
Unigene0017590	1958	111	164	1.2819	2.763	1.108	Up	2.46e-10	4.24e-09	gi|357612611|gb|EHJ68084.1|	496	1e-138	N-myc downstream regulated [Danaus plexippus]	sp|Q6JE36|NDRG1_RAT	130	4e-29	Protein NDRG1 OS=Rattus norvegicus GN=Ndrg1 PE=1 SV=1	--	--	--	--	--	--	--	--	--	--	-	-	-
Unigene0025732	800	25	68	0.7066	2.8039	1.9885	Up	2.54e-10	4.38e-09	--	--	--	--	--	--	--	--	--	--	--	--	--	--	--	--	--	--	-	-	-
Unigene0022786	465	160	39	7.7804	2.7667	-1.4917	Down	2.83e-10	4.87e-09	--	--	--	--	--	--	--	--	--	--	--	--	--	--	--	--	--	--	-	-	-
Unigene0030643	1258	404	156	7.2616	4.0907	-0.8279	Down	2.97e-10	5.1e-09	gi|189238300|ref|XP_970863.2|	387	1e-106	PREDICTED: similar to F-box and leucine-rich repeat protein 11 [Tribolium castaneum]	sp|Q9VHH9|JHD1_DROME	359	2e-98	JmjC domain-containing histone demethylation protein 1 OS=Drosophila melanogaster GN=Kdm2 PE=1 SV=2	--	--	--	--	--	K10276	9e-108	392	phu:Phum_PHUM316810	F-box and leucine-rich repeat protein 10/11 [EC:1.14.11.27]	-	-	-
Unigene0022991	1526	586	253	8.6832	5.4691	-0.6669	Down	2.98e-10	5.13e-09	gi|195470050|ref|XP_002099946.1|	139	4e-31	GE16776 [Drosophila yakuba] >gi|194187470|gb|EDX01054.1| GE16776 [Drosophila yakuba]	sp|P54254|ATX1_MOUSE	113	4e-24	Ataxin-1 OS=Mus musculus GN=Atxn1 PE=1 SV=2	DRA0212	58.2	4e-08	COG2377	Predicted molecular chaperone distantly related to HSP70-fold metalloproteases	--	--	--	--	--	-	-	-
Unigene0026256	640	37	83	1.3072	4.2781	1.7105	Up	3.1e-10	5.32e-09	--	--	--	--	--	--	--	--	--	--	--	--	--	--	--	--	--	--	-	-	-
Unigene0022981	1565	396	152	5.7216	3.2039	-0.8366	Down	3.12e-10	5.36e-09	gi|189233575|ref|XP_001807914.1|	373	1e-101	PREDICTED: similar to AGAP007723-PA [Tribolium castaneum]	sp|Q86KL1|BRE1_DICDI	70.9	3e-11	Probable E3 ubiquitin-protein ligase bre1 OS=Dictyostelium discoideum GN=bre1 PE=3 SV=1	YBR112c	58.5	3e-08	COG0457	FOG: TPR repeat	--	--	--	--	--	-	-	-
Unigene0023340	2669	33	78	0.2796	0.964	1.7857	Up	3.15e-10	5.4e-09	gi|66505264|ref|XP_624081.1|	106	6e-21	PREDICTED: methylosome subunit pICln-like [Apis mellifera]	sp|P54105|ICLN_HUMAN	104	3e-21	Methylosome subunit pICln OS=Homo sapiens GN=CLNS1A PE=1 SV=1	XF1267	55.1	6e-07	COG5297	Cellobiohydrolase A (1,4-beta-cellobiosidase A)	K05019	2e-21	106	ame:551690	chloride channel, nucleotide-sensitive, 1A	-	-	-
Unigene0031319	473	96	148	4.5893	10.3217	1.1693	Up	3.34e-10	5.71e-09	gi|17945016|gb|AAL48570.1|	65.5	8e-10	RE04191p [Drosophila melanogaster] >gi|350540682|gb|AEQ28959.1| FI15401p1 [Drosophila melanogaster]	sp|Q50360|HMW3_MYCPN	57	5e-08	Cytadherence high molecular weight protein 3 OS=Mycoplasma pneumoniae (strain ATCC 29342 / M129) GN=hmw3 PE=1 SV=1	--	--	--	--	--	--	--	--	--	--	-	-	-
Unigene0007676	1034	57	3	1.2465	0.0957	-3.7032	Down	3.7e-10	6.31e-09	gi|328551691|gb|AEB26287.1|	472	1e-131	pancreatic lipase-like protein [Epiphyas postvittana]	sp|Q64425|LIPP_MYOCO	144	1e-33	Pancreatic triacylglycerol lipase (Fragment) OS=Myocastor coypus GN=PNLIP PE=2 SV=1	--	--	--	--	--	--	--	--	--	--	-	-	-
Unigene0018207	2487	557	238	5.0642	3.1568	-0.6819	Down	3.81e-10	6.49e-09	gi|116054488|emb|CAK50261.1|	245	9e-63	alpha1,3-fucosyltransferase C [Apis mellifera carnica]	sp|P83088|FUCTC_DROME	201	2e-50	Alpha-(1,3)-fucosyltransferase C OS=Drosophila melanogaster GN=FucTC PE=2 SV=3	--	--	--	--	--	K14464	6e-57	224	aga:AgaP_AGAP000365	alpha-1,3-fucosyltransferase [EC:2.4.1.-]	-	-	-
Unigene0019676	2593	344	126	2.9998	1.6029	-0.9042	Down	3.89e-10	6.63e-09	gi|189234391|ref|XP_974849.2|	523	1e-146	PREDICTED: similar to GA16498-PA [Tribolium castaneum]	sp|Q26474|LACH_SCHAM	147	5e-34	Lachesin OS=Schistocerca americana GN=LAC PE=1 SV=1	--	--	--	--	--	--	--	--	--	--	-	-	-
Unigene0021697	2050	330	364	3.6399	5.8573	0.6863	Up	3.9e-10	6.65e-09	gi|284813559|ref|NP_001165385.1|	731	0	gamma-glutamyltransferase [Bombyx mori] >gi|283558271|gb|ADB27113.1| gamma-glutamyltransferase [Bombyx mori]	sp|P18956|GGT_ECOLI	178	1e-43	Gamma-glutamyltranspeptidase OS=Escherichia coli (strain K12) GN=ggt PE=1 SV=1	VCA0558	414	4e-115	COG0405	Gamma-glutamyltransferase	K00681	4e-48	194	cin:100180342	gamma-glutamyltranspeptidase [EC:2.3.2.2]	-	-	-
Unigene0014617	443	3	32	0.1531	2.3828	3.9601	Up	4.04e-10	6.88e-09	--	--	--	--	--	--	--	--	--	--	--	--	--	--	--	--	--	--	-	-	-
Unigene0022740	700	31	75	1.0014	3.5344	1.8194	Up	4.1e-10	6.97e-09	--	--	--	--	--	--	--	--	--	--	--	--	--	--	--	--	--	--	-	-	-
Unigene0034582	1163	593	258	11.5295	7.3179	-0.6558	Down	4.25e-10	7.23e-09	gi|83583697|gb|ABC24708.1|	560	1e-158	G protein-coupled receptor [Spodoptera frugiperda]	sp|Q9W0R5|MTH10_DROME	147	1e-34	Probable G-protein coupled receptor Mth-like 10 OS=Drosophila melanogaster GN=mthl10 PE=2 SV=3	--	--	--	--	--	--	--	--	--	--	-	-	-
Unigene0022932	418	15	53	0.8114	4.1826	2.3659	Up	4.39e-10	7.45e-09	--	--	--	--	--	--	--	--	--	--	--	--	--	--	--	--	--	--	-	-	-
Unigene0030079	356	28	71	1.7785	6.579	1.8872	Up	4.45e-10	7.56e-09	gi|195027870|ref|XP_001986805.1|	57.4	2e-07	GH21572 [Drosophila grimshawi] >gi|193902805|gb|EDW01672.1| GH21572 [Drosophila grimshawi]	sp|O02388|CU22_BOMMO	53.5	4e-07	Larval cuticle protein LCP-22 OS=Bombyx mori GN=LCP22 PE=2 SV=1	--	--	--	--	--	--	--	--	--	--	-	-	-
Unigene0007537	666	71	121	2.4106	5.9932	1.3139	Up	4.58e-10	7.76e-09	gi|47606858|gb|AAT36350.1|	318	1e-85	cytochrome P450 [Helicoverpa armigera] >gi|91795211|gb|ABE60887.1| cytochrome p450 6B7 [Helicoverpa armigera] >gi|292384630|gb|ABF50223.2| cytochrome P450 [Helicoverpa armigera] >gi|296881966|gb|ADH82408.1| cytochrome P450 [Helicoverpa armigera]	sp|O61387|CP6B7_HELAM	310	4e-84	Cytochrome P450 6B7 OS=Helicoverpa armigera GN=CYP6B7 PE=2 SV=1	--	--	--	--	--	--	--	--	--	--	-	-	-
Unigene0030324	638	25	67	0.886	3.4642	1.9671	Up	4.6e-10	7.79e-09	--	--	--	--	--	--	--	--	--	--	--	--	--	--	--	--	--	--	-	-	-
Unigene0029787	565	120	171	4.8025	9.9838	1.0558	Up	5.23e-10	8.84e-09	gi|56462288|gb|AAV91427.1|	87	4e-16	protease inhibitor 5 [Lonomia obliqua]	--	--	--	--	--	--	--	--	--	--	--	--	--	--	-	-	-
Unigene0014235	367	131	28	8.0712	2.5168	-1.6812	Down	5.37e-10	9.07e-09	--	--	--	--	--	--	--	--	--	--	--	--	--	--	--	--	--	--	-	-	-
Unigene0007979	332	18	57	1.2259	5.6635	2.2079	Up	5.69e-10	9.6e-09	--	--	--	--	--	--	--	--	--	--	--	--	--	--	--	--	--	--	-	-	-
Unigene0026789	1618	259	85	3.6196	1.733	-1.0626	Down	5.85e-10	9.85e-09	gi|307194730|gb|EFN76966.1|	537	1e-151	Zinc transporter 2 [Harpegnathos saltator]	sp|Q62941|ZNT2_RAT	374	9e-103	Zinc transporter 2 OS=Rattus norvegicus GN=Slc30a2 PE=2 SV=1	ECU11g1510	166	8e-41	COG1230	Co/Zn/Cd efflux system component	K11718	1e-146	521	ame:412198	UDP-glucose:glycoprotein glucosyltransferase [EC:2.4.1.-]	-	-	-
Unigene0032868	1342	43	89	0.7245	2.1877	1.5944	Up	5.92e-10	9.95e-09	--	--	--	--	--	--	--	--	--	--	--	--	--	--	--	--	--	--	-	-	-
Unigene0018288	600	14	51	0.5276	2.8039	2.4099	Up	6.06e-10	1.02e-08	--	--	--	--	--	--	--	--	--	--	--	--	--	--	--	--	--	--	-	-	-
Unigene0025361	886	57	105	1.4547	3.9094	1.4262	Up	6.15e-10	1.03e-08	--	--	--	--	--	--	--	--	--	--	--	--	--	--	--	--	--	--	-	-	-
Unigene0017678	1760	519	219	6.6679	4.1047	-0.7	Down	6.28e-10	1.05e-08	gi|72547023|ref|XP_843162.1|	92	9e-17	proteophosphoglycan ppg4 [Leishmania major strain Friedlin] >gi|323363676|emb|CBZ12681.1| proteophosphoglycan ppg4 [Leishmania major strain Friedlin]	sp|A2VD23|STM_DANRE	80.1	5e-14	Protein starmaker OS=Danio rerio GN=stm PE=2 SV=1	YLR106c	60.5	9e-09	COG5271	AAA ATPase containing von Willebrand factor type A (vWA) domain	--	--	--	--	--	GO:0048856//anatomical structure development;GO:0007275//multicellular organismal development	-	-
Unigene0015172	2860	331	363	2.617	4.1869	0.678	Up	6.34e-10	1.06e-08	gi|195451864|ref|XP_002073109.1|	325	1e-86	GK13328 [Drosophila willistoni] >gi|194169194|gb|EDW84095.1| GK13328 [Drosophila willistoni]	sp|Q4FZQ0|YF1BB_XENLA	253	4e-66	Protein YIF1B-B OS=Xenopus laevis GN=yif1b-b PE=2 SV=1	SPBC25H2.06c	134	1e-30	COG5197	Predicted membrane protein	--	--	--	--	--	-	-	-
Unigene0017369	2300	203	59	1.9957	0.8462	-1.2378	Down	6.34e-10	1.06e-08	gi|350416751|ref|XP_003491085.1|	666	0	PREDICTED: ATPase family AAA domain-containing protein 2-like [Bombus impatiens]	sp|Q6PL18|ATAD2_HUMAN	590	1e-167	ATPase family AAA domain-containing protein 2 OS=Homo sapiens GN=ATAD2 PE=1 SV=1	SPAC31G5.19	410	5e-114	COG0464	ATPases of the AAA+ class	--	--	--	--	--	-	-	-
Unigene0032889	980	50	97	1.1537	3.2651	1.5009	Up	6.37e-10	1.07e-08	--	--	--	--	--	--	--	--	--	--	--	--	--	--	--	--	--	--	-	-	-
Unigene0033168	2282	246	288	2.4376	4.1632	0.7722	Up	6.56e-10	1.1e-08	--	--	--	--	--	--	--	--	--	--	--	--	--	--	--	--	--	--	-	-	-
Unigene0024958	1198	621	275	11.7211	7.5722	-0.6303	Down	6.79e-10	1.13e-08	--	--	--	--	--	--	--	--	--	--	--	--	--	--	--	--	--	--	-	-	-
Unigene0026784	1655	524	222	7.1593	4.4249	-0.6942	Down	6.91e-10	1.15e-08	gi|189235271|ref|XP_973061.2|	285	5e-75	PREDICTED: similar to Myocardin-related transcription factor CG32296-PA [Tribolium castaneum]	sp|P59759|MKL2_MOUSE	198	9e-50	MKL/myocardin-like protein 2 OS=Mus musculus GN=Mkl2 PE=1 SV=1	--	--	--	--	--	--	--	--	--	--	-	-	-
Unigene0031171	758	91	141	2.7146	6.1362	1.1766	Up	7.15e-10	1.19e-08	--	--	--	--	--	--	--	--	--	--	--	--	--	--	--	--	--	--	-	-	-
Unigene0008880	828	94	144	2.567	5.737	1.1602	Up	7.39e-10	1.23e-08	--	--	--	--	--	--	--	--	--	--	--	--	--	--	--	--	--	--	-	-	-
Unigene0028411	2080	211	63	2.2938	0.9991	-1.199	Down	7.81e-10	1.3e-08	gi|189239227|ref|XP_973767.2|	552	1e-155	PREDICTED: similar to kakapo [Tribolium castaneum]	--	--	--	--	--	--	--	--	--	--	--	--	--	--	-	-	-
Unigene0017772	1341	104	154	1.7536	3.7883	1.1112	Up	7.84e-10	1.3e-08	gi|291464091|gb|ADE05583.1|	572	1e-161	cytochrome P450 4G49 [Manduca sexta]	sp|Q9VYY4|C4G15_DROME	397	7e-110	Cytochrome P450 4g15 OS=Drosophila melanogaster GN=Cyp4g15 PE=2 SV=1	BH0579	143	6e-34	COG2124	Cytochrome P450	--	--	--	--	--	-	-	-
Unigene0023817	611	36	80	1.3323	4.3191	1.6968	Up	8.08e-10	1.34e-08	--	--	--	--	--	--	--	--	--	--	--	--	--	--	--	--	--	--	-	-	-
Unigene0035603	756	36	80	1.0768	3.4907	1.6968	Up	8.08e-10	1.34e-08	gi|302347126|gb|ADL27731.1|	229	1e-58	gloverin [Spodoptera exigua]	sp|P81048|GLOV_HYACE	156	1e-37	Gloverin OS=Hyalophora cecropia PE=1 SV=2	--	--	--	--	--	--	--	--	--	--	-	-	-
Unigene0024844	3002	506	213	3.8113	2.3405	-0.7035	Down	8.71e-10	1.44e-08	gi|357621013|gb|EHJ72999.1|	920	0	actin-binding protein ipp [Danaus plexippus]	sp|Q9Y573|IPP_HUMAN	386	6e-106	Actin-binding protein IPP OS=Homo sapiens GN=IPP PE=2 SV=1	--	--	--	--	--	K13956	1e-167	592	aag:AaeL_AAEL003701	actin-binding protein IPP	-	-	-
Unigene0014819	446	3	31	0.1521	2.2929	3.9141	Up	9.13e-10	1.51e-08	--	--	--	--	--	--	--	--	--	--	--	--	--	--	--	--	--	--	-	-	-
Unigene0028537	1841	302	107	3.7093	1.9173	-0.9521	Down	9.45e-10	1.56e-08	gi|158294343|ref|XP_315541.4|	422	1e-116	AGAP005541-PA [Anopheles gambiae str. PEST] >gi|157015520|gb|EAA11214.5| AGAP005541-PA [Anopheles gambiae str. PEST]	sp|Q62315|JARD2_MOUSE	239	7e-62	Protein Jumonji OS=Mus musculus GN=Jarid2 PE=1 SV=1	--	--	--	--	--	--	--	--	--	--	-	-	-
Unigene0023867	940	33	76	0.7938	2.6671	1.7484	Up	9.53e-10	1.57e-08	--	--	--	--	--	--	--	--	--	--	--	--	--	--	--	--	--	--	-	-	-
Unigene0031904	5667	119	24	0.4748	0.1397	-1.765	Down	9.73e-10	1.6e-08	gi|350427125|ref|XP_003494660.1|	941	0	PREDICTED: protein PIEZO2-like isoform 1 [Bombus impatiens]	sp|Q92508|PIEZ1_HUMAN	626	5e-178	Piezo-type mechanosensitive ion channel component 1 OS=Homo sapiens GN=PIEZO1 PE=1 SV=4	DR0479	53.5	4e-06	COG0744	Membrane carboxypeptidase (penicillin-binding protein)	--	--	--	--	--	-	-	-
Unigene0029079	1531	278	315	4.1059	6.7871	0.7251	Up	9.84e-10	1.62e-08	gi|340384126|ref|XP_003390565.1|	132	4e-29	PREDICTED: zinc finger BED domain-containing protein 1-like [Amphimedon queenslandica]	sp|O75132|ZBED4_HUMAN	81.3	2e-14	Zinc finger BED domain-containing protein 4 OS=Homo sapiens GN=ZBED4 PE=1 SV=2	--	--	--	--	--	--	--	--	--	--	-	-	-
Unigene0028523	2434	310	343	2.8799	4.6486	0.6908	Up	9.97e-10	1.64e-08	gi|301608470|ref|XP_002933812.1|	279	6e-73	PREDICTED: hemicentin-1 [Xenopus (Silurana) tropicalis]	sp|Q96RW7|HMCN1_HUMAN	271	2e-71	Hemicentin-1 OS=Homo sapiens GN=HMCN1 PE=1 SV=2	--	--	--	--	--	--	--	--	--	--	-	-	-
Unigene0034301	522	23	63	0.9963	3.9812	1.9986	Up	1.01e-09	1.66e-08	--	--	--	--	--	--	--	--	--	--	--	--	--	--	--	--	--	--	-	-	-
Unigene0014244	469	4	33	0.1929	2.3211	3.5889	Up	1.03e-09	1.68e-08	--	--	--	--	--	--	--	--	--	--	--	--	--	--	--	--	--	--	-	-	-
Unigene0030333	293	324	355	25.0041	39.9678	0.6767	Up	1.04e-09	1.71e-08	gi|290559911|ref|NP_001166750.1|	75.9	5e-13	cuticular protein hypothetical 27 precursor [Bombyx mori] >gi|320524125|gb|ADW40541.1| neuropeptide-like precursor 4A [Bombyx mori]	sp|P19275|VTP3_TTV1V	53.1	5e-07	Viral protein TPX OS=Thermoproteus tenax virus 1 (strain VT3) PE=4 SV=1	--	--	--	--	--	--	--	--	--	--	-	-	-
Unigene0017157	3972	357	135	2.0323	1.1212	-0.8581	Down	1.04e-09	1.71e-08	gi|189241159|ref|XP_974566.2|	763	0	PREDICTED: similar to receptor-type tyrosine-protein phosphatase N2 [Tribolium castaneum]	sp|P80560|PTPR2_MOUSE	570	3e-161	Receptor-type tyrosine-protein phosphatase N2 OS=Mus musculus GN=Ptprn2 PE=1 SV=2	SPAC26F1.10c	132	6e-30	COG5599	Protein tyrosine phosphatase	K07817	0	763	tca:663427	protein tyrosine phosphatase, receptor type, N [EC:3.1.3.48]	-	-	-
Unigene0018705	422	90	139	4.8224	10.8655	1.1719	Up	1.07e-09	1.74e-08	--	--	--	--	--	--	--	--	--	--	--	--	--	--	--	--	--	--	-	-	-
Unigene0022864	996	30	72	0.6811	2.3846	1.8078	Up	1.09e-09	1.78e-08	gi|357628537|gb|EHJ77834.1|	358	2e-97	amino acid transporter protein [Danaus plexippus]	sp|Q4KL91|S36A4_XENLA	157	9e-38	Proton-coupled amino acid transporter 4 OS=Xenopus laevis GN=slc36a4 PE=2 SV=1	YKL146w	69.3	1e-11	COG0814	Amino acid permeases	K14209	2e-63	244	cqu:CpipJ_CPIJ011041	solute carrier family 36 (proton-coupled amino acid transporter)	-	-	-
Unigene0017375	2917	636	285	4.9301	3.223	-0.6132	Down	1.1e-09	1.79e-08	gi|195446820|ref|XP_002070938.1|	119	1e-24	GK25402 [Drosophila willistoni] >gi|194167023|gb|EDW81924.1| GK25402 [Drosophila willistoni]	sp|O76906|CRM_DROME	85.5	2e-15	Protein cramped OS=Drosophila melanogaster GN=crm PE=1 SV=2	YLR106c	51.2	1e-05	COG5271	AAA ATPase containing von Willebrand factor type A (vWA) domain	--	--	--	--	--	-	-	-
Unigene0029723	539	93	142	3.9015	8.6906	1.1554	Up	1.1e-09	1.79e-08	--	--	--	--	--	--	--	--	--	--	--	--	--	--	--	--	--	--	-	-	-
Unigene0027304	2127	207	251	2.2006	3.8927	0.8229	Up	1.1e-09	1.8e-08	gi|357619330|gb|EHJ71950.1|	82.8	7e-14	homogentisate 1,2-dioxygenase [Danaus plexippus]	sp|Q9VKJ0|HGD_DROME	71.6	2e-11	Homogentisate 1,2-dioxygenase OS=Drosophila melanogaster GN=hgo PE=1 SV=3	--	--	--	--	--	K00451	4e-12	75.5	aag:AaeL_AAEL013637	homogentisate 1,2-dioxygenase [EC:1.13.11.5]	-	-	-
Unigene0028489	3175	536	230	3.8173	2.3896	-0.6758	Down	1.1e-09	1.8e-08	gi|357627680|gb|EHJ77296.1|	1066	0	cell cycle control protein cwf22 [Danaus plexippus]	sp|Q9VJ87|CWC22_DROME	883	0	Pre-mRNA-splicing factor CWC22 homolog OS=Drosophila melanogaster GN=ncm PE=1 SV=3	YLR106c	99.8	3e-20	COG5271	AAA ATPase containing von Willebrand factor type A (vWA) domain	K13100	0	889	dan:Dana_GF14847	pre-mRNA-splicing factor CWC22	-	-	-
Unigene0027383	610	424	170	15.717	9.1932	-0.7737	Down	1.12e-09	1.82e-08	gi|328778314|ref|XP_003249472.1|	135	2e-30	PREDICTED: 2-oxoglutarate and iron-dependent oxygenase domain-containing protein 1-like [Apis mellifera]	sp|Q3MI03|OGFD1_BOVIN	128	2e-29	2-oxoglutarate and iron-dependent oxygenase domain-containing protein 1 OS=Bos taurus GN=OGFOD1 PE=2 SV=2	Cgl1939	73.9	2e-13	COG0532	Translation initiation factor 2 (IF-2; GTPase)	--	--	--	--	--	-	-	-
Unigene0033506	531	39	83	1.6608	5.1562	1.6344	Up	1.13e-09	1.84e-08	--	--	--	--	--	--	--	--	--	--	--	--	--	--	--	--	--	--	-	-	-
Unigene0013800	595	14	50	0.532	2.7721	2.3815	Up	1.18e-09	1.92e-08	gi|116833163|gb|ABK29494.1|	169	7e-41	IMP dehydrogenase/GMP reductase [Helicoverpa armigera]	--	--	--	--	--	--	--	--	--	--	--	--	--	--	-	-	-
Unigene0031275	854	305	338	8.0756	13.0559	0.6931	Up	1.18e-09	1.92e-08	--	--	--	--	--	--	--	--	--	--	--	--	--	--	--	--	--	--	-	-	-
Unigene0028008	1055	52	98	1.1145	3.0642	1.4591	Up	1.19e-09	1.93e-08	gi|357621593|gb|EHJ73379.1|	507	1e-142	monocarboxylate transporter [Danaus plexippus]	sp|Q63344|MOT2_RAT	77.8	1e-13	Monocarboxylate transporter 2 OS=Rattus norvegicus GN=Slc16a7 PE=2 SV=1	--	--	--	--	--	--	--	--	--	--	-	-	-
Unigene0017297	4180	395	155	2.1368	1.2232	-0.8048	Down	1.2e-09	1.95e-08	gi|189237239|ref|XP_971090.2|	671	0	PREDICTED: similar to sentrin/sumo-specific protease senp7 [Tribolium castaneum]	sp|Q9BQF6|SENP7_HUMAN	244	3e-63	Sentrin-specific protease 7 OS=Homo sapiens GN=SENP7 PE=1 SV=4	SPAC17A5.07c	125	8e-28	COG5160	Protease, Ulp1 family	--	--	--	--	--	-	-	-
Unigene0024927	1919	205	61	2.4155	1.0486	-1.2039	Down	1.21e-09	1.96e-08	gi|328780295|ref|XP_003249782.1|	90.1	4e-16	PREDICTED: condensin-2 complex subunit D3-like [Apis mellifera]	sp|Q6ZQK0|CNDD3_MOUSE	81.6	2e-14	Condensin-2 complex subunit D3 OS=Mus musculus GN=Ncapd3 PE=1 SV=3	--	--	--	--	--	K11491	1e-19	100	phu:Phum_PHUM022270	condensin-2 complex subunit D3	-	-	-
Unigene0013516	393	9	42	0.5178	3.5254	2.7673	Up	1.23e-09	1.99e-08	--	--	--	--	--	--	--	--	--	--	--	--	--	--	--	--	--	--	-	-	-
Unigene0019598	1404	459	189	7.3923	4.4406	-0.7353	Down	1.3e-09	2.1e-08	gi|189241224|ref|XP_971654.2|	358	4e-97	PREDICTED: similar to AGAP012237-PA [Tribolium castaneum]	sp|Q9VVW5|DUSK3_DROME	333	2e-90	Dual specificity protein phosphatase Mpk3 OS=Drosophila melanogaster GN=Mkp3 PE=1 SV=2	SPBC17A3.06	80.5	7e-15	COG2453	Predicted protein-tyrosine phosphatase	K04459	1e-97	358	tca:660318	dual specificity phosphatase [EC:3.1.3.16 3.1.3.48]	-	-	-
Unigene0019496	1015	209	63	4.656	2.0475	-1.1852	Down	1.33e-09	2.14e-08	gi|350422295|ref|XP_003493119.1|	167	1e-39	PREDICTED: UPF0451 protein C17orf61 homolog [Bombus impatiens]	sp|Q2KI29|CQ061_BOVIN	114	1e-24	UPF0451 protein C17orf61 homolog OS=Bos taurus PE=3 SV=1	alr3204	63.2	7e-10	COG2363	Uncharacterized small membrane protein	--	--	--	--	--	-	-	-
Unigene0007818	553	62	5	2.5351	0.2983	-3.0872	Down	1.36e-09	2.19e-08	gi|195041878|ref|XP_001991331.1|	94	3e-18	GH12594 [Drosophila grimshawi] >gi|193901089|gb|EDV99955.1| GH12594 [Drosophila grimshawi]	sp|Q9WU70|STXB5_RAT	56.2	1e-07	Syntaxin-binding protein 5 OS=Rattus norvegicus GN=Stxbp5 PE=1 SV=1	RSc1191	55.5	6e-08	COG2812	DNA polymerase III, gamma/tau subunits	K08518	1e-18	94	dgr:Dgri_GH12594	syntaxin binding protein 5 (tomosyn)	GO:0009987//cellular process	-	-
Unigene0019967	2101	665	302	7.157	4.7417	-0.594	Down	1.38e-09	2.22e-08	gi|91077372|ref|XP_975183.1|	438	1e-121	PREDICTED: similar to bitesize CG33555-PC [Tribolium castaneum]	sp|Q96C24|SYTL4_HUMAN	280	4e-74	Synaptotagmin-like protein 4 OS=Homo sapiens GN=SYTL4 PE=1 SV=2	--	--	--	--	--	--	--	--	--	--	-	-	-
Unigene0023620	2189	211	64	2.1796	0.9645	-1.1762	Down	1.39e-09	2.23e-08	gi|332019960|gb|EGI60420.1|	214	2e-53	Spectrin beta chain [Acromyrmex echinatior]	sp|Q00963|SPTCB_DROME	184	2e-45	Spectrin beta chain OS=Drosophila melanogaster GN=beta-Spec PE=1 SV=2	--	--	--	--	--	K06115	3e-53	212	ame:411744	spectrin beta	-	-	-
Unigene0023596	2124	378	400	4.0241	6.2123	0.6265	Up	1.48e-09	2.38e-08	gi|340710385|ref|XP_003393772.1|	658	0	PREDICTED: arylsulfatase J-like [Bombus terrestris]	sp|Q5FYB1|ARSI_HUMAN	373	3e-102	Arylsulfatase I OS=Homo sapiens GN=ARSI PE=1 SV=1	CC1172	176	1e-43	COG3119	Arylsulfatase A and related enzymes	K01135	0	653	dme:Dmel_CG8646	arylsulfatase B [EC:3.1.6.12]	-	-	-
Unigene0019559	1475	659	299	10.1025	6.687	-0.5953	Down	1.52e-09	2.44e-08	gi|307198391|gb|EFN79333.1|	211	1e-52	Coiled-coil domain-containing protein 49 [Harpegnathos saltator]	sp|Q9DBF7|CWC25_MOUSE	164	2e-39	Pre-mRNA-splicing factor CWC25 homolog OS=Mus musculus GN=Cwc25 PE=2 SV=2	SPAC140.02	58.2	4e-08	COG0724	RNA-binding proteins (RRM domain)	--	--	--	--	--	-	-	-
Unigene0026879	1151	359	137	7.0527	3.9264	-0.845	Down	1.54e-09	2.47e-08	gi|357605107|gb|EHJ64466.1|	326	1e-87	p160 coactivator FISC [Danaus plexippus]	sp|P11675|IE18_SUHVF	63.9	2e-09	Immediate-early protein IE180 OS=Suid herpesvirus 1 (strain Indiana-Funkhauser / Becker) GN=IE PE=3 SV=2	--	--	--	--	--	K11255	3e-13	77.8	tca:656017	nuclear receptor coactivator 2	-	-	-
Unigene0028940	784	17	54	0.4903	2.2721	2.2123	Up	1.54e-09	2.48e-08	--	--	--	--	--	--	--	--	--	--	--	--	--	--	--	--	--	--	-	-	-
Unigene0018255	1204	115	23	2.1598	0.6302	-1.777	Down	1.58e-09	2.53e-08	gi|72547036|ref|XP_843163.1|	58.5	4e-11	proteophosphoglycan 5 [Leishmania major strain Friedlin] >gi|323363677|emb|CBZ12682.1| proteophosphoglycan 5 [Leishmania major strain Friedlin]	sp|P97399|DSPP_MOUSE	63.9	2e-09	Dentin sialophosphoprotein OS=Mus musculus GN=Dspp PE=1 SV=2	--	--	--	--	--	--	--	--	--	--	-	-	-
Unigene0025670	701	68	115	2.1934	5.4116	1.3029	Up	1.58e-09	2.53e-08	--	--	--	--	--	--	--	--	--	--	--	--	--	--	--	--	--	--	-	-	-
Unigene0013820	379	2	28	0.1193	2.4371	4.3525	Up	1.6e-09	2.56e-08	--	--	--	--	--	--	--	--	--	--	--	--	--	--	--	--	--	--	-	-	-
Unigene0032441	1008	577	254	12.9434	8.3123	-0.6389	Down	1.76e-09	2.81e-08	gi|221123218|ref|XP_002154309.1|	82.4	3e-14	PREDICTED: similar to FAT tumor suppressor homolog 4 [Hydra magnipapillata]	--	--	--	--	--	--	--	--	--	--	--	--	--	--	-	-	-
Unigene0032037	5247	414	166	1.7841	1.0436	-0.7736	Down	1.76e-09	2.81e-08	gi|189233844|ref|XP_971835.2|	2232	0	PREDICTED: similar to Inositol 1,4,5,-tris-phosphate receptor CG1063-PA [Tribolium castaneum]	sp|P29993|ITPR_DROME	2054	0	Inositol 1,4,5-trisphosphate receptor OS=Drosophila melanogaster GN=Itp-r83A PE=2 SV=3	--	--	--	--	--	K02522	0	2232	tca:660517	inositol 1,4,5-triphosphate receptor, invertebrate	GO:0006816//calcium ion transport	GO:0004871//signal transducer activity;GO:0005261//cation channel activity;GO:0005217//intracellular ligand-gated ion channel activity	GO:0043231//intracellular membrane-bounded organelle;GO:0031224//intrinsic to membrane
Unigene0031734	2502	161	207	1.455	2.7292	0.9075	Up	1.76e-09	2.81e-08	gi|151933496|gb|ABS18391.1|	104	2e-20	transposase [Helicoverpa armigera]	--	--	--	--	--	--	--	--	--	--	--	--	--	--	-	-	-
Unigene0015643	269	26	66	2.1855	8.0936	1.8888	Up	1.79e-09	2.85e-08	--	--	--	--	--	--	--	--	--	--	--	--	--	--	--	--	--	--	-	-	-
Unigene0028002	873	308	339	7.9776	12.8096	0.6832	Up	1.8e-09	2.87e-08	gi|307196232|gb|EFN77878.1|	152	1e-35	UPF0414 transmembrane protein C20orf30-like protein [Harpegnathos saltator]	sp|Q5BJP5|CT030_RAT	120	2e-26	UPF0414 transmembrane protein C20orf30 homolog OS=Rattus norvegicus PE=2 SV=1	--	--	--	--	--	--	--	--	--	--	-	-	-
Unigene0014408	502	7	38	0.3153	2.4971	2.9855	Up	1.81e-09	2.89e-08	--	--	--	--	--	--	--	--	--	--	--	--	--	--	--	--	--	--	-	-	-
Unigene0023952	1027	73	120	1.6073	3.8544	1.2619	Up	1.83e-09	2.91e-08	--	--	--	--	--	--	--	--	--	--	--	--	--	--	--	--	--	--	-	-	-
Unigene0015280	235	30	71	2.8866	9.9664	1.7877	Up	1.9e-09	3.03e-08	--	--	--	--	--	--	--	--	--	--	--	--	--	--	--	--	--	--	-	-	-
Unigene0014993	1003	10	43	0.2254	1.4142	2.6494	Up	1.95e-09	3.1e-08	--	--	--	--	--	--	--	--	--	--	--	--	--	--	--	--	--	--	-	-	-
Unigene0021667	1866	216	67	2.6174	1.1844	-1.144	Down	2.02e-09	3.21e-08	gi|307172991|gb|EFN64133.1|	196	3e-48	Protein daughter of sevenless [Camponotus floridanus]	sp|Q9VZZ9|DOS_DROME	148	2e-34	Protein daughter of sevenless OS=Drosophila melanogaster GN=dos PE=1 SV=1	--	--	--	--	--	--	--	--	--	--	-	-	-
Unigene0013557	340	0	22	0	2.1345	11.0597	Up	2.06e-09	3.27e-08	--	--	--	--	--	--	--	--	--	--	--	--	--	--	--	--	--	--	-	-	-
Unigene0013752	386	0	22	0	1.8801	10.8766	Up	2.06e-09	3.27e-08	--	--	--	--	--	--	--	--	--	--	--	--	--	--	--	--	--	--	-	-	-
Unigene0023750	1515	46	90	0.6866	1.9597	1.5131	Up	2.1e-09	3.33e-08	gi|195115734|ref|XP_002002411.1|	206	3e-51	GI17373 [Drosophila mojavensis] >gi|193912986|gb|EDW11853.1| GI17373 [Drosophila mojavensis]	--	--	--	--	--	--	--	--	--	--	--	--	--	--	-	-	-
Unigene0034389	1419	653	297	10.4056	6.9044	-0.5918	Down	2.19e-09	3.46e-08	gi|357610267|gb|EHJ66904.1|	383	1e-104	wd-repeat protein [Danaus plexippus]	--	--	--	--	--	--	--	--	--	--	--	--	--	--	-	-	-
Unigene0033345	816	82	129	2.2723	5.2149	1.1985	Up	2.19e-09	3.46e-08	--	--	--	--	--	--	--	--	--	--	--	--	--	--	--	--	--	--	-	-	-
Unigene0014873	702	12	46	0.3865	2.1616	2.4836	Up	2.21e-09	3.49e-08	--	--	--	--	--	--	--	--	--	--	--	--	--	--	--	--	--	--	-	-	-
Unigene0024576	3778	190	233	1.1372	2.0344	0.8391	Up	2.35e-09	3.7e-08	gi|170049652|ref|XP_001857950.1|	622	1e-176	sodium/solute symporter [Culex quinquefasciatus] >gi|167871396|gb|EDS34779.1| sodium/solute symporter [Culex quinquefasciatus]	sp|Q7SYH5|SC5A8_XENLA	416	5e-115	Sodium-coupled monocarboxylate transporter 1 OS=Xenopus laevis GN=slc5a8 PE=2 SV=1	SA0303	168	6e-41	COG0591	Na+/proline symporter	K14388	2e-176	622	cqu:CpipJ_CPIJ010187	solute carrier family 5 (sodium-coupled monocarboxylate transporter), member 8/12	-	-	-
Unigene0034872	5938	491	208	1.8697	1.1555	-0.6943	Down	2.36e-09	3.71e-08	gi|307188430|gb|EFN73187.1|	1258	0	Dedicator of cytokinesis protein 1 [Camponotus floridanus]	sp|Q14185|DOCK1_HUMAN	990	0	Dedicator of cytokinesis protein 1 OS=Homo sapiens GN=DOCK1 PE=1 SV=2	--	--	--	--	--	--	--	--	--	--	-	-	-
Unigene0021663	1453	116	163	1.8052	3.7006	1.0356	Up	2.39e-09	3.76e-08	--	--	--	--	--	--	--	--	--	--	--	--	--	--	--	--	--	--	-	-	-
Unigene0021486	670	96	143	3.2399	7.0406	1.1197	Up	2.49e-09	3.91e-08	--	--	--	--	--	--	--	--	--	--	--	--	--	--	--	--	--	--	-	-	-
Unigene0017058	4616	178	50	0.8719	0.3573	-1.287	Down	2.51e-09	3.93e-08	gi|328719723|ref|XP_001942943.2|	868	0	PREDICTED: adenylate cyclase type 8-like [Acyrthosiphon pisum]	sp|P40145|ADCY8_HUMAN	617	2e-175	Adenylate cyclase type 8 OS=Homo sapiens GN=ADCY8 PE=1 SV=1	all0661	131	9e-30	COG2114	Adenylate cyclase, family 3 (some proteins contain HAMP domain)	K08048	0	862	api:100161699	adenylate cyclase 8 [EC:4.6.1.1]	-	-	-
Unigene0018197	3270	105	152	0.7261	1.5334	1.0785	Up	2.51e-09	3.94e-08	gi|307181746|gb|EFN69207.1|	587	1e-165	WD and tetratricopeptide repeats protein 1 [Camponotus floridanus]	sp|Q8N5D0|WDTC1_HUMAN	486	4e-136	WD and tetratricopeptide repeats protein 1 OS=Homo sapiens GN=WDTC1 PE=1 SV=2	ECU09g1180	55.1	8e-07	COG0457	FOG: TPR repeat	K11807	1e-165	585	ame:413547	WD and tetratricopeptide repeats protein 1	-	-	-
Unigene0028698	4042	104	151	0.5818	1.2323	1.0828	Up	2.52e-09	3.94e-08	gi|357602558|gb|EHJ63453.1|	570	1e-160	hypothetical protein KGM_01053 [Danaus plexippus]	--	--	--	--	--	--	--	--	--	--	--	--	--	--	-	-	-
Unigene0019521	1159	210	251	4.097	7.144	0.8022	Up	2.52e-09	3.94e-08	--	--	--	--	--	--	--	--	--	--	--	--	--	--	--	--	--	--	-	-	-
Unigene0018062	2939	485	205	3.7314	2.3009	-0.6975	Down	2.55e-09	3.99e-08	gi|195171220|ref|XP_002026405.1|	243	4e-62	GL20646 [Drosophila persimilis] >gi|194111307|gb|EDW33350.1| GL20646 [Drosophila persimilis]	sp|O08584|KLF6_MOUSE	221	2e-56	Krueppel-like factor 6 OS=Mus musculus GN=Klf6 PE=2 SV=3	SPAC144.09c	77.8	1e-13	COG5048	FOG: Zn-finger	K09207	1e-62	243	dpe:Dper_GL20646	krueppel-like factor 6/7	-	-	-
Unigene0017895	1144	70	116	1.3836	3.3449	1.2735	Up	2.61e-09	4.07e-08	--	--	--	--	--	--	--	--	--	--	--	--	--	--	--	--	--	--	-	-	-
Unigene0025385	1019	58	103	1.287	3.3344	1.3734	Up	2.65e-09	4.13e-08	--	--	--	--	--	--	--	--	--	--	--	--	--	--	--	--	--	--	-	-	-
Unigene0019680	2944	310	339	2.381	3.7985	0.6739	Up	2.82e-09	4.38e-08	gi|33328237|gb|AAQ09569.1|	85.5	1e-14	antifreeze glycoprotein precursor [Arctogadus glacialis]	sp|P03211|EBNA1_EBVB9	74.3	5e-12	Epstein-Barr nuclear antigen 1 OS=Epstein-Barr virus (strain B95-8) GN=EBNA1 PE=1 SV=1	RSc1191	57	2e-07	COG2812	DNA polymerase III, gamma/tau subunits	--	--	--	--	--	-	-	-
Unigene0029028	2305	153	198	1.5009	2.8336	0.9168	Up	2.88e-09	4.47e-08	--	--	--	--	--	--	--	--	--	--	--	--	--	--	--	--	--	--	-	-	-
Unigene0032768	1906	510	219	6.0504	3.7903	-0.6747	Down	2.93e-09	4.54e-08	gi|350416106|ref|XP_003490842.1|	396	1e-108	PREDICTED: homeotic protein female sterile-like isoform 2 [Bombus impatiens]	sp|P13709|FSH_DROME	259	5e-68	Homeotic protein female sterile OS=Drosophila melanogaster GN=fs(1)h PE=1 SV=2	SPAC631.02	57.8	7e-08	COG5076	Transcription factor involved in chromatin remodeling, contains bromodomain	K11721	2e-109	398	ame:551826	bromodomain-containing protein 3	-	-	-
Unigene0032398	2019	225	264	2.5199	4.3134	0.7755	Up	2.94e-09	4.54e-08	--	--	--	--	--	--	--	--	--	--	--	--	--	--	--	--	--	--	-	-	-
Unigene0017519	2611	521	225	4.512	2.8427	-0.6665	Down	2.94e-09	4.54e-08	gi|345483060|ref|XP_001605870.2|	478	1e-133	PREDICTED: ras-specific guanine nucleotide-releasing factor RalGPS1-like [Nasonia vitripennis]	sp|Q4R7W3|RGPS2_MACFA	394	2e-108	Ras-specific guanine nucleotide-releasing factor RalGPS2 OS=Macaca fascicularis GN=RALGPS2 PE=2 SV=1	--	--	--	--	--	--	--	--	--	--	-	-	-
Unigene0022489	740	11	44	0.3361	1.9614	2.5449	Up	2.97e-09	4.6e-08	--	--	--	--	--	--	--	--	--	--	--	--	--	--	--	--	--	--	-	-	-
Unigene0024962	1723	184	53	2.4147	1.0147	-1.2508	Down	3.03e-09	4.69e-08	gi|195447718|ref|XP_002071339.1|	134	2e-29	GK25742 [Drosophila willistoni] >gi|194167424|gb|EDW82325.1| GK25742 [Drosophila willistoni]	sp|P32583|SRP40_YEAST	52.8	8e-06	Suppressor protein SRP40 OS=Saccharomyces cerevisiae (strain ATCC 204508 / S288c) GN=SRP40 PE=1 SV=2	--	--	--	--	--	--	--	--	--	--	-	-	-
Unigene0018353	1640	15	50	0.2068	1.0057	2.2819	Up	3.13e-09	4.83e-08	gi|194750969|ref|XP_001957802.1|	387	1e-106	GF23835 [Drosophila ananassae] >gi|190625084|gb|EDV40608.1| GF23835 [Drosophila ananassae]	sp|O15162|PLS1_HUMAN	309	5e-83	Phospholipid scramblase 1 OS=Homo sapiens GN=PLSCR1 PE=1 SV=1	--	--	--	--	--	--	--	--	--	--	-	-	-
Unigene0020710	3861	8	39	0.0469	0.3332	2.8287	Up	3.13e-09	4.83e-08	gi|158285255|ref|XP_308213.3|	144	3e-32	AGAP007657-PA [Anopheles gambiae str. PEST] >gi|157019903|gb|EAA04554.3| AGAP007657-PA [Anopheles gambiae str. PEST]	sp|P49415|SDC_DROME	131	3e-29	Syndecan OS=Drosophila melanogaster GN=Sdc PE=2 SV=2	--	--	--	--	--	K06257	9e-33	144	aga:AgaP_AGAP007657	syndecan	-	-	-
Unigene0031325	1519	145	36	2.1585	0.7818	-1.4652	Down	3.17e-09	4.89e-08	gi|3044185|gb|AAC13303.1|	75.5	7e-12	mature parasite-infected erythrocyte surface antigen [Plasmodium falciparum]	sp|O01761|UNC89_CAEEL	66.2	6e-10	Muscle M-line assembly protein unc-89 OS=Caenorhabditis elegans GN=unc-89 PE=1 SV=3	--	--	--	--	--	--	--	--	--	--	-	-	-
Unigene0024811	3888	535	233	3.1114	1.9769	-0.6543	Down	3.25e-09	5.01e-08	gi|357617164|gb|EHJ70619.1|	1318	0	partitioning defective 3 [Danaus plexippus]	sp|Q8TEW0|PARD3_HUMAN	186	9e-46	Partitioning defective 3 homolog OS=Homo sapiens GN=PARD3 PE=1 SV=2	--	--	--	--	--	K04237	1e-95	353	tca:661284	partitioning defective protein 3	-	-	-
Unigene0022428	1036	128	29	2.7937	0.9234	-1.5971	Down	3.27e-09	5.03e-08	gi|322489409|emb|CBZ24668.1|	60.5	7e-08	promastigote surface antigen protein PSA [Leishmania mexicana MHOM/GT/2001/U1103]	sp|P47179|DAN4_YEAST	54.7	1e-06	Cell wall protein DAN4 OS=Saccharomyces cerevisiae (strain ATCC 204508 / S288c) GN=DAN4 PE=2 SV=1	--	--	--	--	--	--	--	--	--	--	-	-	-
Unigene0032254	2726	478	202	3.9649	2.4444	-0.6978	Down	3.28e-09	5.04e-08	gi|357611680|gb|EHJ67606.1|	1192	0	ras gtpase activating protein [Danaus plexippus]	sp|P20936|RASA1_HUMAN	633	2e-180	Ras GTPase-activating protein 1 OS=Homo sapiens GN=RASA1 PE=1 SV=1	SPBC646.12c	54.7	8e-07	COG5261	Protein involved in regulation of cellular morphogenesis/cytokinesis	K04352	0	1173	tca:655394	Ras GTPase-activating protein 1	GO:0030534//adult behavior;GO:0009966//regulation of signal transduction	GO:0008047//enzyme activator activity;GO:0005083//small GTPase regulator activity	GO:0044464//cell part
Unigene0017472	1533	240	277	3.54	5.9606	0.7517	Up	3.3e-09	5.06e-08	--	--	--	--	--	--	--	--	--	--	--	--	--	--	--	--	--	--	-	-	-
Unigene0018349	640	105	20	3.7097	1.0309	-1.8474	Down	3.3e-09	5.06e-08	gi|285026357|dbj|BAI67897.1|	94	5e-18	liver stage-specific antigen-1 [Plasmodium vivax]	sp|Q6ZPZ3|ZC3H4_MOUSE	62	3e-09	Zinc finger CCCH domain-containing protein 4 OS=Mus musculus GN=Zc3h4 PE=1 SV=2	MA2369	55.8	6e-08	COG2865	Predicted transcriptional regulator containing an HTH domain and an uncharacterized domain shared with the mammalian protein Schlafen	K05185	3e-11	70.1	rno:65191	gamma-aminobutyric acid (GABA) A receptor epsilon	-	-	-
Unigene0020899	3299	573	254	3.9274	2.5398	-0.6289	Down	3.33e-09	5.11e-08	gi|347970083|ref|XP_562377.4|	345	1e-92	AGAP003540-PA [Anopheles gambiae str. PEST] >gi|333468773|gb|EAL40582.4| AGAP003540-PA [Anopheles gambiae str. PEST]	sp|Q10411|SPO15_SCHPO	181	2e-44	Sporulation-specific protein 15 OS=Schizosaccharomyces pombe (strain 972 / ATCC 24843) GN=spo15 PE=1 SV=1	aq_629	127	1e-28	COG1196	Chromosome segregation ATPases	--	--	--	--	--	-	-	-
Unigene0020084	738	435	179	13.3281	8.001	-0.7362	Down	3.38e-09	5.17e-08	gi|357613737|gb|EHJ68696.1|	303	5e-81	receptor protein-tyrosine phosphatase 10d [Danaus plexippus]	sp|P35992|PTP10_DROME	180	8e-45	Tyrosine-protein phosphatase 10D OS=Drosophila melanogaster GN=Ptp10D PE=1 SV=3	Cgl1939	56.6	4e-08	COG0532	Translation initiation factor 2 (IF-2; GTPase)	--	--	--	--	--	GO:0009987//cellular process;GO:0048731	GO:0004721//phosphoprotein phosphatase activity	GO:0044464//cell part
Unigene0023720	767	214	67	6.3089	2.8816	-1.1305	Down	3.38e-09	5.17e-08	gi|307182775|gb|EFN69898.1|	142	2e-32	Ubiquitin carboxyl-terminal hydrolase 10 [Camponotus floridanus]	sp|Q6DIJ4|UBP10_XENTR	105	3e-22	Ubiquitin carboxyl-terminal hydrolase 10 OS=Xenopus tropicalis GN=usp10 PE=2 SV=1	Rv3876	68.9	9e-12	COG0455	ATPases involved in chromosome partitioning	K11841	2e-32	140	cqu:CpipJ_CPIJ005440	ubiquitin carboxyl-terminal hydrolase 10 [EC:3.1.2.15]	-	-	-
Unigene0009049	284	161	43	12.8186	4.9946	-1.3598	Down	3.47e-09	5.31e-08	gi|118787295|ref|XP_315985.3|	54.3	2e-06	AGAP005949-PB [Anopheles gambiae str. PEST] >gi|158295059|ref|XP_001688761.1| AGAP005949-PA [Anopheles gambiae str. PEST] >gi|116126729|gb|EAA44116.3| AGAP005949-PB [Anopheles gambiae str. PEST] >gi|157015855|gb|EDO63767.1| AGAP005949-PA [Anopheles gambiae str. PEST]	--	--	--	--	--	--	--	--	--	K14457	5e-07	54.3	aga:AgaP_AGAP005949	2-acylglycerol O-acyltransferase 2 [EC:2.3.1.22]	-	GO:0016746//transferase activity, transferring acyl groups	-
Unigene0022923	722	115	161	3.6016	7.3559	1.0303	Up	3.49e-09	5.33e-08	--	--	--	--	--	--	--	--	--	--	--	--	--	--	--	--	--	--	-	-	-
Unigene0027660	506	614	277	27.438	18.0584	-0.6035	Down	3.56e-09	5.43e-08	gi|334866663|gb|AEH16743.1|	178	8e-44	fatty acid binding protein [Spodoptera litura]	sp|P31416|FABP1_MANSE	152	1e-36	Fatty acid-binding protein 1 OS=Manduca sexta GN=MFB1 PE=2 SV=1	--	--	--	--	--	--	--	--	--	--	-	-	-
Unigene0029057	1102	347	133	7.12	3.9812	-0.8387	Down	3.63e-09	5.53e-08	gi|357601921|gb|EHJ63189.1|	415	1e-114	hypothetical protein KGM_14584 [Danaus plexippus]	--	--	--	--	--	--	--	--	--	--	--	--	--	--	-	-	-
Unigene0009494	238	94	140	8.9307	19.4044	1.1195	Up	3.68e-09	5.6e-08	--	--	--	--	--	--	--	--	--	--	--	--	--	--	--	--	--	--	-	-	-
Unigene0013329	267	2	27	0.1694	3.3358	4.2995	Up	3.68e-09	5.61e-08	--	--	--	--	--	--	--	--	--	--	--	--	--	--	--	--	--	--	-	-	-
Unigene0020876	3001	387	154	2.9159	1.6928	-0.7845	Down	3.89e-09	5.92e-08	gi|189241444|ref|XP_972982.2|	360	2e-97	PREDICTED: similar to Nck-associated protein 5 (NAP-5) (Peripheral clock protein) [Tribolium castaneum]	sp|Q4L9P0|SRAP_STAHJ	67.8	5e-10	Serine-rich adhesin for platelets OS=Staphylococcus haemolyticus (strain JCSC1435) GN=sraP PE=3 SV=1	--	--	--	--	--	--	--	--	--	--	-	-	-
Unigene0014313	221	88	14	9.0038	2.0897	-2.1072	Down	3.97e-09	6.04e-08	--	--	--	--	--	--	--	--	--	--	--	--	--	--	--	--	--	--	-	-	-
Unigene0032817	695	174	49	5.6611	2.3257	-1.2834	Down	4.11e-09	6.23e-08	gi|307204786|gb|EFN83344.1|	108	2e-22	Blastoderm-specific protein 25D [Harpegnathos saltator]	sp|P11929|BSG2_DROME	84.7	5e-16	Blastoderm-specific protein 25D OS=Drosophila melanogaster GN=Bsg25D PE=1 SV=2	DR2133	68.2	1e-11	COG4372	Uncharacterized protein conserved in bacteria with the myosin-like domain	--	--	--	--	--	-	-	-
Unigene0032328	5189	389	405	1.6951	2.5747	0.603	Up	4.13e-09	6.26e-08	--	--	--	--	--	--	--	--	--	--	--	--	--	--	--	--	--	--	-	-	-
Unigene0028632	2254	313	340	3.14	4.9759	0.6642	Up	4.23e-09	6.41e-08	--	--	--	--	--	--	--	--	--	--	--	--	--	--	--	--	--	--	-	-	-
Unigene0028285	2079	313	116	3.4043	1.8406	-0.8872	Down	4.26e-09	6.45e-08	gi|357614851|gb|EHJ69324.1|	872	0	clock [Danaus plexippus]	sp|O61735|CLOCK_DROME	473	2e-132	Circadian locomoter output cycles protein kaput OS=Drosophila melanogaster GN=Clk PE=2 SV=3	--	--	--	--	--	K02223	4e-167	590	aag:AaeL_AAEL012562	circadian locomoter output cycles kaput protein [EC:2.3.1.48]	-	-	-
Unigene0025098	562	28	67	1.1266	3.9327	1.8035	Up	4.36e-09	6.58e-08	--	--	--	--	--	--	--	--	--	--	--	--	--	--	--	--	--	--	-	-	-
Unigene0017150	1765	275	97	3.5231	1.8129	-0.9585	Down	4.38e-09	6.62e-08	gi|340715710|ref|XP_003396352.1|	414	1e-113	PREDICTED: GPI ethanolamine phosphate transferase 3-like [Bombus terrestris]	sp|Q8TEQ8|PIGO_HUMAN	265	8e-70	GPI ethanolamine phosphate transferase 3 OS=Homo sapiens GN=PIGO PE=2 SV=3	YLL031c	208	2e-53	COG1524	Uncharacterized proteins of the AP superfamily	K05288	2e-130	468	tca:655726	phosphatidylinositol glycan, class O	-	-	-
Unigene0013606	328	6	35	0.4136	3.52	3.0893	Up	4.41e-09	6.65e-08	--	--	--	--	--	--	--	--	--	--	--	--	--	--	--	--	--	--	-	-	-
Unigene0031693	555	491	210	20.0043	12.4817	-0.6805	Down	4.44e-09	6.7e-08	gi|189239721|ref|XP_967180.2|	226	3e-58	PREDICTED: similar to GATA zinc finger domain-containing protein 1 (Ocular development-associated gene protein) [Tribolium castaneum]	sp|Q920S3|GATD1_MOUSE	188	2e-47	GATA zinc finger domain-containing protein 1 OS=Mus musculus GN=Gatad1 PE=2 SV=2	--	--	--	--	--	--	--	--	--	--	-	-	-
Unigene0020844	2111	163	206	1.746	3.2191	0.8826	Up	4.52e-09	6.81e-08	gi|350412967|ref|XP_003489833.1|	56.2	7e-06	PREDICTED: shootin-1-like [Bombus impatiens]	--	--	--	--	--	--	--	--	--	--	--	--	--	--	-	-	-
Unigene0024798	1043	160	43	3.4687	1.36	-1.3508	Down	4.64e-09	6.99e-08	gi|305678528|gb|ADM64313.1|	311	3e-83	BMP binding protein [Athalia rosae]	sp|P54356|TSG_DROME	192	4e-48	Protein twisted gastrulation OS=Drosophila melanogaster GN=tsg PE=1 SV=1	--	--	--	--	--	--	--	--	--	--	-	-	-
Unigene0021712	1859	363	142	4.4153	2.5198	-0.8092	Down	4.77e-09	7.17e-08	gi|24644462|ref|NP_731024.1|	330	1e-88	CG2017, isoform B [Drosophila melanogaster] >gi|24644464|ref|NP_731025.1| CG2017, isoform C [Drosophila melanogaster] >gi|24644466|ref|NP_731026.1| CG2017, isoform D [Drosophila melanogaster] >gi|221378008|ref|NP_001138012.1| CG2017, isoform E [Drosophila melanogaster] >gi|7296654|gb|AAF51934.1| CG2017, isoform B [Drosophila melanogaster] >gi|7296656|gb|AAF51936.1| CG2017, isoform C [Drosophila m…	sp|Q3UJK4|GTPB2_MOUSE	286	3e-76	GTP-binding protein 2 OS=Mus musculus GN=Gtpbp2 PE=2 SV=1	SSO2429	188	2e-47	COG5258	GTPase	--	--	--	--	--	-	-	-
Unigene0020857	3067	326	123	2.4035	1.3229	-0.8614	Down	4.96e-09	7.45e-08	gi|156546679|ref|XP_001604064.1|	645	0	PREDICTED: myosin-Va [Nasonia vitripennis]	sp|Q02440|MYO5A_CHICK	461	1e-128	Myosin-Va OS=Gallus gallus GN=MYO5A PE=1 SV=1	YOR326w	92.8	3e-18	COG5022	Myosin heavy chain	K10357	0	645	nvi:100120420	myosin V	-	-	-
Unigene0018211	835	29	68	0.7853	2.6864	1.7744	Up	5.04e-09	7.55e-08	--	--	--	--	--	--	--	--	--	--	--	--	--	--	--	--	--	--	-	-	-
Unigene0027431	840	29	68	0.7806	2.6704	1.7744	Up	5.04e-09	7.55e-08	--	--	--	--	--	--	--	--	--	--	--	--	--	--	--	--	--	--	-	-	-
Unigene0011740	608	0	21	0	1.1394	10.1541	Up	5.07e-09	7.59e-08	gi|357618278|gb|EHJ71319.1|	86.7	6e-16	carbonic anhydrase [Danaus plexippus]	sp|Q16790|CAH9_HUMAN	65.5	3e-10	Carbonic anhydrase 9 OS=Homo sapiens GN=CA9 PE=1 SV=2	BH0360	55.5	7e-08	COG3338	Carbonic anhydrase	K01674	3e-15	83.2	cel:R173.1	carbonic anhydrase [EC:4.2.1.1]	-	-	-
Unigene0033292	376	9	40	0.5412	3.5093	2.6969	Up	5.09e-09	7.62e-08	--	--	--	--	--	--	--	--	--	--	--	--	--	--	--	--	--	--	-	-	-
Unigene0032736	1479	316	118	4.8312	2.6319	-0.8763	Down	5.18e-09	7.75e-08	gi|194881111|ref|XP_001974692.1|	206	3e-51	GG20967 [Drosophila erecta] >gi|190657879|gb|EDV55092.1| GG20967 [Drosophila erecta]	--	--	--	--	--	--	--	--	--	--	--	--	--	--	-	-	-
Unigene0005670	327	59	5	4.0798	0.5044	-3.0159	Down	5.19e-09	7.75e-08	--	--	--	--	--	--	--	--	--	--	--	--	--	--	--	--	--	--	-	-	-
Unigene0017601	1203	86	131	1.6165	3.5922	1.152	Up	5.23e-09	7.82e-08	gi|357615435|gb|EHJ69654.1|	120	2e-25	mitotic-spindle organizing protein associated with a ring of gamma-tubulin 1 [Danaus plexippus]	sp|P0C8Y1|MZT1_DANRE	68.9	7e-11	Mitotic-spindle organizing protein 1 OS=Danio rerio GN=mzt1 PE=3 SV=1	--	--	--	--	--	--	--	--	--	--	GO:0034629//cellular protein complex localization	GO:0004672//protein kinase activity;GO:0000166//nucleotide binding	GO:0000931//gamma-tubulin large complex
Unigene0022170	444	310	115	15.7875	8.5441	-0.8858	Down	5.29e-09	7.9e-08	gi|357626382|gb|EHJ76489.1|	182	3e-45	protein phosphatase 1, regulatory subunit 15A [Danaus plexippus]	sp|P17564|PR15A_MOUSE	55.8	9e-08	Protein phosphatase 1 regulatory subunit 15A OS=Mus musculus GN=Ppp1r15a PE=1 SV=1	--	--	--	--	--	--	--	--	--	--	-	-	-
Unigene0014597	202	39	80	4.3656	13.0643	1.5814	Up	5.37e-09	8e-08	--	--	--	--	--	--	--	--	--	--	--	--	--	--	--	--	--	--	-	-	-
Unigene0022078	395	124	28	7.0984	2.3384	-1.602	Down	5.37e-09	8e-08	gi|195428853|ref|XP_002062480.1|	55.8	6e-07	GK17563 [Drosophila willistoni] >gi|194158565|gb|EDW73466.1| GK17563 [Drosophila willistoni]	sp|P24152|EXTN_SORBI	52	1e-06	Extensin OS=Sorghum bicolor GN=HRGP PE=3 SV=1	--	--	--	--	--	--	--	--	--	--	-	-	-
Unigene0027747	992	204	243	4.65	8.0806	0.7972	Up	5.43e-09	8.08e-08	--	--	--	--	--	--	--	--	--	--	--	--	--	--	--	--	--	--	-	-	-
Unigene0023066	1785	288	104	3.6483	1.922	-0.9246	Down	5.52e-09	8.21e-08	gi|114052190|ref|NP_001040227.1|	665	0	Wnt inhibitory factor 1 precursor [Bombyx mori] >gi|87248443|gb|ABD36274.1| Wnt inhibitory factor 1 precursor [Bombyx mori]	sp|Q9W3W5|WIF1_DROME	382	4e-105	Protein shifted OS=Drosophila melanogaster GN=shf PE=1 SV=2	--	--	--	--	--	K01691	2e-144	514	tca:656230	WNT inhibitory factor 1	-	-	-
Unigene0031720	786	55	98	1.5822	4.1129	1.3782	Up	5.84e-09	8.65e-08	--	--	--	--	--	--	--	--	--	--	--	--	--	--	--	--	--	--	-	-	-
Unigene0028186	7479	127	171	0.384	0.7542	0.9738	Up	6.31e-09	9.32e-08	--	--	--	--	--	--	--	--	--	--	--	--	--	--	--	--	--	--	-	-	-
Unigene0031212	841	71	115	1.909	4.5108	1.2406	Up	6.37e-09	9.4e-08	--	--	--	--	--	--	--	--	--	--	--	--	--	--	--	--	--	--	-	-	-
Unigene0022583	791	78	11	2.2297	0.4587	-2.2812	Down	6.4e-09	9.44e-08	gi|164605505|dbj|BAF98575.1|	237	4e-61	AGO3 [Bombyx mori]	sp|Q8TC59|PIWL2_HUMAN	62.4	3e-09	Piwi-like protein 2 OS=Homo sapiens GN=PIWIL2 PE=1 SV=1	--	--	--	--	--	K02156	5e-16	86.3	aag:AaeL_AAEL007823	aubergine	-	-	-
Unigene0008292	551	42	1	1.7236	0.0599	-4.8467	Down	6.59e-09	9.72e-08	gi|357617633|gb|EHJ70903.1|	65.9	9e-10	hypothetical protein KGM_22484 [Danaus plexippus]	--	--	--	--	--	--	--	--	--	--	--	--	--	--	-	-	-
Unigene0033747	475	344	133	16.3757	9.2365	-0.8261	Down	6.63e-09	9.77e-08	gi|357621976|gb|EHJ73612.1|	88.6	9e-17	hypothetical protein KGM_19255 [Danaus plexippus]	--	--	--	--	--	--	--	--	--	--	--	--	--	--	-	-	-
Unigene0016804	2210	73	117	0.7469	1.7464	1.2254	Up	6.64e-09	9.78e-08	--	--	--	--	--	--	--	--	--	--	--	--	--	--	--	--	--	--	-	-	-
Unigene0032811	768	232	77	6.8306	3.3073	-1.0464	Down	7.15e-09	1.05e-07	gi|126635756|gb|ABO21763.1|	57.4	7e-07	toll receptor [Manduca sexta]	sp|B7E321|DRB5_ORYSJ	54.3	9e-07	Double-stranded RNA-binding protein 5 OS=Oryza sativa subsp. japonica GN=DRB5 PE=2 SV=1	--	--	--	--	--	--	--	--	--	--	-	-	-
Unigene0024479	5507	477	204	1.9586	1.222	-0.6806	Down	7.35e-09	1.08e-07	gi|307199894|gb|EFN80291.1|	237	6e-60	Mitochondrial tumor suppressor 1-like protein [Harpegnathos saltator]	sp|Q939N5|GSPB_STRGN	86.3	2e-15	Platelet binding protein GspB OS=Streptococcus gordonii GN=gspB PE=1 SV=1	slr0744	58.5	1e-07	COG0532	Translation initiation factor 2 (IF-2; GTPase)	--	--	--	--	--	GO:0009987//cellular process	-	GO:0015630//microtubule cytoskeleton;GO:0044430//cytoskeletal part
Unigene0025222	1659	156	42	2.1262	0.8351	-1.3483	Down	7.63e-09	1.12e-07	gi|332016489|gb|EGI57382.1|	99.4	5e-19	INO80 complex subunit D [Acromyrmex echinatior]	sp|Q53TQ3|IN80D_HUMAN	77.8	2e-13	INO80 complex subunit D OS=Homo sapiens GN=INO80D PE=1 SV=2	--	--	--	--	--	K11668	2e-18	95.9	ame:725795	INO80 complex subunit D	-	-	-
Unigene0034465	1614	168	209	2.3536	4.2716	0.8599	Up	7.65e-09	1.12e-07	gi|357621149|gb|EHJ73086.1|	473	1e-131	sugar transporter [Danaus plexippus]	sp|A5LGM7|TRET1_POLVA	173	3e-42	Facilitated trehalose transporter Tret1 OS=Polypedilum vanderplanki GN=Tret1 PE=1 SV=1	BS_araE	111	3e-24	COG0477	Permeases of the major facilitator superfamily	--	--	--	--	--	-	-	-
Unigene0021325	1649	537	237	7.3636	4.7411	-0.6352	Down	7.67e-09	1.12e-07	gi|332022806|gb|EGI63079.1|	461	1e-128	Myosin-IXa [Acromyrmex echinatior]	sp|Q8C170|MYO9A_MOUSE	194	1e-48	Myosin-IXa OS=Mus musculus GN=Myo9a PE=1 SV=2	--	--	--	--	--	K10360	1e-119	431	nvi:100121553	myosin IX	-	-	-
Unigene0015111	470	312	117	15.0104	8.2118	-0.8702	Down	7.93e-09	1.16e-07	gi|189240526|ref|XP_972038.2|	88.6	8e-17	PREDICTED: similar to liquid facets [Tribolium castaneum]	sp|O95208|EPN2_HUMAN	67	5e-11	Epsin-2 OS=Homo sapiens GN=EPN2 PE=1 SV=3	--	--	--	--	--	K12471	3e-17	88.6	tca:660738	epsin	-	-	-
Unigene0032320	1839	252	87	3.0985	1.5606	-0.9895	Down	8.16e-09	1.19e-07	gi|156547307|ref|XP_001601621.1|	484	1e-135	PREDICTED: TBC1 domain family member 10B-like [Nasonia vitripennis]	sp|Q4KMP7|TB10B_HUMAN	367	2e-100	TBC1 domain family member 10B OS=Homo sapiens GN=TBC1D10B PE=1 SV=3	YGR100w	116	1e-25	COG5210	GTPase-activating protein	--	--	--	--	--	-	-	-
Unigene0007725	431	36	0	1.8887	0	-10.8832	Down	8.17e-09	1.19e-07	gi|291391315|ref|XP_002712163.1|	64.3	2e-09	PREDICTED: mCG122912-like [Oryctolagus cuniculus]	sp|Q9UQ35|SRRM2_HUMAN	57	4e-08	Serine/arginine repetitive matrix protein 2 OS=Homo sapiens GN=SRRM2 PE=1 SV=2	--	--	--	--	--	K09087	4e-09	61.2	gga:424829	hairy and enhancer of split 2/6/7	-	-	-
Unigene0017224	1614	53	95	0.7425	1.9416	1.3868	Up	8.46e-09	1.23e-07	gi|346987769|gb|AEO51738.1|	58.5	9e-07	Rab8 [Helicoverpa armigera]	--	--	--	--	--	--	--	--	--	--	--	--	--	--	-	-	-
Unigene0015725	483	14	47	0.6554	3.21	2.2921	Up	8.47e-09	1.23e-07	--	--	--	--	--	--	--	--	--	--	--	--	--	--	--	--	--	--	-	-	-
Unigene0023050	1634	268	95	3.7087	1.9179	-0.9514	Down	8.53e-09	1.24e-07	gi|345481850|ref|XP_003424470.1|	616	1e-174	PREDICTED: glycerol-3-phosphate acyltransferase 3-like isoform 2 [Nasonia vitripennis]	sp|Q5R6J7|GPAT4_PONAB	453	2e-126	Glycerol-3-phosphate acyltransferase 4 OS=Pongo abelii GN=AGPAT6 PE=2 SV=2	ECU10g0310	146	9e-35	COG0204	1-acyl-sn-glycerol-3-phosphate acyltransferase	K13506	3e-156	553	api:100168781	glycerol-3-phosphate O-acyltransferase 3/4 [EC:2.3.1.15]	-	-	-
Unigene0025086	1680	360	142	4.8454	2.7882	-0.7973	Down	8.57e-09	1.25e-07	gi|307205669|gb|EFN83931.1|	292	4e-77	Nucleoredoxin [Harpegnathos saltator]	sp|Q503L9|NXN_DANRE	157	3e-37	Nucleoredoxin OS=Danio rerio GN=nxn PE=2 SV=1	--	--	--	--	--	--	--	--	--	--	-	-	-
Unigene0034296	924	19	54	0.465	1.9278	2.0517	Up	8.83e-09	1.28e-07	gi|350421642|ref|XP_003492909.1|	186	1e-45	PREDICTED: dolichyl-diphosphooligosaccharide--protein glycosyltransferase subunit DAD1-like [Bombus impatiens]	sp|Q9VLM5|DAD1_DROME	174	8e-43	Dolichyl-diphosphooligosaccharide--protein glycosyltransferase subunit DAD1 OS=Drosophila melanogaster GN=CG13393 PE=3 SV=1	--	--	--	--	--	K12668	3e-46	187	phu:Phum_PHUM477820	oligosaccharyltransferase complex subunit epsilon	-	-	-
Unigene0020313	1090	572	257	11.866	7.7778	-0.6094	Down	9.11e-09	1.32e-07	gi|91090798|ref|XP_970469.1|	380	1e-104	PREDICTED: similar to ISY1 splicing factor homolog [Tribolium castaneum]	sp|Q69ZQ2|ISY1_MOUSE	354	5e-97	Pre-mRNA-splicing factor ISY1 homolog OS=Mus musculus GN=Isy1 PE=1 SV=2	XF1267	50.4	5e-06	COG5297	Cellobiohydrolase A (1,4-beta-cellobiosidase A)	K12870	3e-104	380	tca:659037	pre-mRNA-splicing factor ISY1	-	-	-
Unigene0035389	747	185	224	5.6	9.8918	0.8208	Up	9.22e-09	1.34e-07	--	--	--	--	--	--	--	--	--	--	--	--	--	--	--	--	--	--	-	-	-
Unigene0021515	793	55	97	1.5683	4.035	1.3634	Up	9.28e-09	1.34e-07	--	--	--	--	--	--	--	--	--	--	--	--	--	--	--	--	--	--	-	-	-
Unigene0024089	1250	446	188	8.0679	4.9613	-0.7015	Down	9.44e-09	1.37e-07	gi|91090662|ref|XP_974317.1|	468	1e-130	PREDICTED: similar to CG6697 CG6697-PA [Tribolium castaneum]	sp|Q28EX9|UBCP1_XENTR	401	6e-111	Ubiquitin-like domain-containing CTD phosphatase 1 OS=Xenopus tropicalis GN=ublcp1 PE=2 SV=1	--	--	--	--	--	K01090	1e-130	468	tca:663165	protein phosphatase [EC:3.1.3.16]	-	-	-
Unigene0032069	5391	282	310	1.1828	1.8969	0.6814	Up	9.52e-09	1.38e-07	gi|291190072|ref|NP_001167174.1|	374	1e-101	helicase MOV-10 [Salmo salar] >gi|223648458|gb|ACN10987.1| helicase MOV-10 [Salmo salar]	sp|Q8GYD9|SDE3_ARATH	360	6e-98	Probable RNA helicase SDE3 OS=Arabidopsis thaliana GN=SDE3 PE=2 SV=1	SPAC16C9.06c	157	2e-37	COG1112	Superfamily I DNA and RNA helicases and helicase subunits	--	--	--	--	--	-	GO:0005488//binding	-
Unigene0028621	1169	466	199	9.0138	5.6155	-0.6827	Down	9.98e-09	1.44e-07	gi|195128243|ref|XP_002008574.1|	313	1e-83	GI13572 [Drosophila mojavensis] >gi|193920183|gb|EDW19050.1| GI13572 [Drosophila mojavensis]	sp|Q8MR62|VIAF1_DROME	306	2e-82	Viral IAP-associated factor homolog OS=Drosophila melanogaster GN=viaf PE=1 SV=1	--	--	--	--	--	--	--	--	--	--	-	-	-
Unigene0031498	967	499	217	11.6683	7.4026	-0.6565	Down	9.98e-09	1.44e-07	gi|330793574|ref|XP_003284858.1|	71.6	5e-11	expressed protein [Dictyostelium purpureum] >gi|325085167|gb|EGC38579.1| expressed protein [Dictyostelium purpureum]	sp|O94317|YH5D_SCHPO	69.7	3e-11	Uncharacterized serine-rich protein C215.13 OS=Schizosaccharomyces pombe (strain 972 / ATCC 24843) GN=SPBC215.13 PE=1 SV=1	XF1267	57	5e-08	COG5297	Cellobiohydrolase A (1,4-beta-cellobiosidase A)	--	--	--	--	--	-	-	-
Unigene0021268	856	30	68	0.7925	2.6205	1.7254	Up	9.99e-09	1.44e-07	--	--	--	--	--	--	--	--	--	--	--	--	--	--	--	--	--	--	-	-	-
Unigene0032047	3710	382	154	2.3282	1.3693	-0.7658	Down	1e-08	1.45e-07	gi|260234113|dbj|BAI44279.1|	882	0	cysteine proteinase inhibitor precursor [Manduca sexta] >gi|261336196|dbj|BAH59606.2| cysteine proteinase inhibitor precursor [Manduca sexta]	sp|P01048|KNT1_RAT	74.3	6e-12	T-kininogen 1 OS=Rattus norvegicus GN=Map1 PE=1 SV=2	--	--	--	--	--	K01373	3e-44	182	tca:662417	cathepsin F [EC:3.4.22.41]	GO:0048519;GO:0050896//response to stimulus;GO:0050794//regulation of cellular process;GO:0008152//metabolic process	-	-
Unigene0021507	942	35	74	0.8401	2.5914	1.6251	Up	1.03e-08	1.49e-07	--	--	--	--	--	--	--	--	--	--	--	--	--	--	--	--	--	--	-	-	-
Unigene0024985	486	3	28	0.1396	1.9005	3.767	Up	1.04e-08	1.49e-07	--	--	--	--	--	--	--	--	--	--	--	--	--	--	--	--	--	--	-	-	-
Unigene0031519	970	279	307	6.5038	10.4404	0.6828	Up	1.05e-08	1.52e-07	--	--	--	--	--	--	--	--	--	--	--	--	--	--	--	--	--	--	-	-	-
Unigene0035388	856	287	105	7.5813	4.0464	-0.9058	Down	1.06e-08	1.52e-07	gi|189236840|ref|XP_001813187.1|	318	3e-85	PREDICTED: similar to hect E3 ubiquitin ligase [Tribolium castaneum]	sp|Q9ULT8|HECD1_HUMAN	295	4e-79	E3 ubiquitin-protein ligase HECTD1 OS=Homo sapiens GN=HECTD1 PE=1 SV=3	--	--	--	--	--	K12231	9e-86	318	tca:662402	E3 ubiquitin-protein ligase HECTD1 [EC:6.3.2.19]	-	-	-
Unigene0026418	211	99	19	10.6093	2.9704	-1.8366	Down	1.08e-08	1.55e-07	gi|170038526|ref|XP_001847100.1|	70.1	3e-11	exocyst complex component 6 [Culex quinquefasciatus] >gi|167882243|gb|EDS45626.1| exocyst complex component 6 [Culex quinquefasciatus]	sp|Q9VDE6|EXOC6_DROME	68.2	2e-11	Exocyst complex component 6 OS=Drosophila melanogaster GN=sec15 PE=1 SV=1	--	--	--	--	--	--	--	--	--	--	GO:0006903//vesicle targeting;GO:0007297//ovarian follicle cell migration;GO:0007423//sensory organ development;GO:0009416//response to light stimulus;GO:0006935//chemotaxis;GO:0001505//regulation of neurotransmitter levels;GO:0016197//endosome transport;GO:0006904//vesicle docking involved in exocytosis	-	GO:0043231//intracellular membrane-bounded organelle;GO:0043234//protein complex;GO:0033267//axon part;GO:0031982//vesicle
Unigene0009185	328	205	65	14.1324	6.5372	-1.1123	Down	1.13e-08	1.62e-07	--	--	--	--	--	--	--	--	--	--	--	--	--	--	--	--	--	--	-	-	-
Unigene0025172	625	36	75	1.3024	3.9585	1.6038	Up	1.14e-08	1.64e-07	--	--	--	--	--	--	--	--	--	--	--	--	--	--	--	--	--	--	-	-	-
Unigene0010852	903	88	15	2.2036	0.548	-2.0076	Down	1.14e-08	1.64e-07	gi|357628058|gb|EHJ77519.1|	216	1e-54	hypothetical protein KGM_15294 [Danaus plexippus]	--	--	--	--	--	--	--	--	--	--	--	--	--	--	-	-	-
Unigene0013300	303	11	42	0.8209	4.5725	2.4777	Up	1.16e-08	1.67e-07	--	--	--	--	--	--	--	--	--	--	--	--	--	--	--	--	--	--	-	-	-
Unigene0031782	880	362	144	9.3017	5.3979	-0.7851	Down	1.22e-08	1.74e-07	--	--	--	--	--	--	--	--	--	--	--	--	--	--	--	--	--	--	-	-	-
Unigene0018725	581	43	83	1.6735	4.7125	1.4936	Up	1.23e-08	1.76e-07	--	--	--	--	--	--	--	--	--	--	--	--	--	--	--	--	--	--	-	-	-
Unigene0027948	732	282	309	8.7111	13.925	0.6768	Up	1.23e-08	1.77e-07	--	--	--	--	--	--	--	--	--	--	--	--	--	--	--	--	--	--	-	-	-
Unigene0027563	511	170	49	7.5225	3.1632	-1.2498	Down	1.24e-08	1.78e-07	--	--	--	--	--	--	--	--	--	--	--	--	--	--	--	--	--	--	-	-	-
Unigene0016761	421	0	20	0	1.5671	10.6139	Up	1.25e-08	1.78e-07	gi|195482305|ref|XP_002101992.1|	53.1	4e-06	lcs [Drosophila yakuba] >gi|194189516|gb|EDX03100.1| lcs [Drosophila yakuba]	sp|P13941|CO3A1_RAT	50.4	3e-06	Collagen alpha-1(III) chain OS=Rattus norvegicus GN=Col3a1 PE=2 SV=3	--	--	--	--	--	--	--	--	--	--	-	-	-
Unigene0014625	463	1	23	0.0488	1.6387	5.0695	Up	1.28e-08	1.82e-07	--	--	--	--	--	--	--	--	--	--	--	--	--	--	--	--	--	--	-	-	-
Unigene0030104	467	18	52	0.8715	3.6731	2.0754	Up	1.3e-08	1.85e-07	--	--	--	--	--	--	--	--	--	--	--	--	--	--	--	--	--	--	-	-	-
Unigene0028550	1821	217	71	2.6945	1.2862	-1.0669	Down	1.31e-08	1.87e-07	gi|307213768|gb|EFN89106.1|	138	1e-30	Golgin subfamily A member 1 [Harpegnathos saltator]	sp|Q939N5|GSPB_STRGN	73.9	4e-12	Platelet binding protein GspB OS=Streptococcus gordonii GN=gspB PE=1 SV=1	AF1558	50.8	8e-06	COG1196	Chromosome segregation ATPases	--	--	--	--	--	-	-	-
Unigene0018560	522	28	65	1.2129	4.1076	1.7598	Up	1.33e-08	1.9e-07	--	--	--	--	--	--	--	--	--	--	--	--	--	--	--	--	--	--	-	-	-
Unigene0033945	939	21	56	0.5057	1.9673	1.9599	Up	1.34e-08	1.91e-07	gi|66814070|ref|XP_641214.1|	70.5	1e-10	RNA-binding region RNP-1 domain-containing protein [Dictyostelium discoideum AX4] >gi|60469249|gb|EAL67244.1| RNA-binding region RNP-1 domain-containing protein [Dictyostelium discoideum AX4]	sp|Q17BA4|MED15_AEDAE	69.3	4e-11	Mediator of RNA polymerase II transcription subunit 15 OS=Aedes aegypti GN=MED15 PE=3 SV=1	--	--	--	--	--	K15157	9e-11	69.3	aag:AaeL_AAEL005022	mediator of RNA polymerase II transcription subunit 15	-	-	-
Unigene0017121	4531	93	17	0.4641	0.1238	-1.9064	Down	1.36e-08	1.94e-07	gi|58395103|ref|XP_321004.2|	763	0	AGAP002047-PA [Anopheles gambiae str. PEST] >gi|55233335|gb|EAA01072.3| AGAP002047-PA [Anopheles gambiae str. PEST]	sp|Q9VC57|ATLAS_DROME	751	0	Atlastin OS=Drosophila melanogaster GN=atl PE=1 SV=1	--	--	--	--	--	--	--	--	--	--	-	-	-
Unigene0029140	1229	223	74	4.1029	1.9862	-1.0466	Down	1.4e-08	1.99e-07	gi|307181339|gb|EFN68973.1|	428	1e-118	Heparin sulfate O-sulfotransferase [Camponotus floridanus]	sp|P25722|HS2ST_DROME	407	8e-113	Heparin sulfate O-sulfotransferase OS=Drosophila melanogaster GN=Hs2st PE=2 SV=2	--	--	--	--	--	K02513	8e-117	422	tca:662441	heparan sulfate 2-O-sulfotransferase HS2ST1 [EC:2.8.2.-]	-	-	-
Unigene0016090	349	46	86	2.9803	8.1287	1.4476	Up	1.49e-08	2.12e-07	--	--	--	--	--	--	--	--	--	--	--	--	--	--	--	--	--	--	-	-	-
Unigene0028345	2068	276	303	3.0178	4.8333	0.6795	Up	1.52e-08	2.14e-07	--	--	--	--	--	--	--	--	--	--	--	--	--	--	--	--	--	--	-	-	-
Unigene0029640	652	298	322	10.3348	16.2914	0.6566	Up	1.52e-08	2.15e-07	gi|156551227|ref|XP_001604228.1|	58.2	3e-07	PREDICTED: COMM domain-containing protein 8-like isoform 1 [Nasonia vitripennis] >gi|345480490|ref|XP_003424158.1| PREDICTED: COMM domain-containing protein 8-like isoform 2 [Nasonia vitripennis]	--	--	--	--	--	--	--	--	--	--	--	--	--	--	-	-	-
Unigene0032946	1130	237	81	4.7425	2.3646	-1.0041	Down	1.54e-08	2.18e-07	gi|332026170|gb|EGI66312.1|	269	2e-70	Lysine-specific demethylase 5A [Acromyrmex echinatior]	sp|Q62240|KDM5D_MOUSE	254	1e-66	Lysine-specific demethylase 5D OS=Mus musculus GN=Kdm5d PE=2 SV=2	--	--	--	--	--	K11446	4e-70	266	nvi:100120294	histone demethylase JARID1 [EC:1.14.11.-]	GO:0006730//one-carbon metabolic process	GO:0046914//transition metal ion binding;GO:0003676//nucleic acid binding;GO:0016741	GO:0043231//intracellular membrane-bounded organelle
Unigene0021596	1322	19	53	0.325	1.3225	2.0248	Up	1.62e-08	2.29e-07	--	--	--	--	--	--	--	--	--	--	--	--	--	--	--	--	--	--	-	-	-
Unigene0014311	574	7	35	0.2758	2.0114	2.8665	Up	1.64e-08	2.31e-07	--	--	--	--	--	--	--	--	--	--	--	--	--	--	--	--	--	--	-	-	-
Unigene0013659	353	12	43	0.7687	4.0183	2.3861	Up	1.66e-08	2.34e-07	--	--	--	--	--	--	--	--	--	--	--	--	--	--	--	--	--	--	-	-	-
Unigene0023123	1602	350	366	4.9401	7.5365	0.6094	Up	1.68e-08	2.37e-07	gi|112982705|ref|NP_001036907.1|	474	1e-132	inorganic phosphate transporter 1 [Bombyx mori] >gi|40786377|dbj|BAD07026.1| BmPI-T1 [Bombyx mori]	sp|Q8BN82|S17A5_MOUSE	238	7e-62	Sialin OS=Mus musculus GN=Slc17a5 PE=2 SV=2	PA0241	89	2e-17	COG0477	Permeases of the major facilitator superfamily	--	--	--	--	--	-	-	-
Unigene0008025	493	81	123	3.7151	8.2301	1.1475	Up	1.69e-08	2.38e-07	--	--	--	--	--	--	--	--	--	--	--	--	--	--	--	--	--	--	-	-	-
Unigene0017988	1128	102	144	2.0447	4.2112	1.0423	Up	1.69e-08	2.38e-07	--	--	--	--	--	--	--	--	--	--	--	--	--	--	--	--	--	--	-	-	-
Unigene0021261	1754	398	164	5.1308	3.0843	-0.7342	Down	1.7e-08	2.38e-07	gi|350421144|ref|XP_003492748.1|	419	1e-115	PREDICTED: histone-lysine N-methyltransferase, H3 lysine-79 specific-like isoform 2 [Bombus impatiens]	sp|Q8INR6|DOT1L_DROME	304	1e-81	Histone-lysine N-methyltransferase, H3 lysine-79 specific OS=Drosophila melanogaster GN=gpp PE=1 SV=2	--	--	--	--	--	K11427	7e-118	426	phu:Phum_PHUM478060	histone-lysine N-methyltransferase, H3 lysine-79 specific [EC:2.1.1.43]	-	-	-
Unigene0035349	888	97	139	2.47	5.1636	1.0639	Up	1.74e-08	2.44e-07	--	--	--	--	--	--	--	--	--	--	--	--	--	--	--	--	--	--	-	-	-
Unigene0030369	1589	93	135	1.3234	2.8026	1.0825	Up	1.75e-08	2.46e-07	gi|195503871|ref|XP_002098836.1|	160	1e-37	GE10589 [Drosophila yakuba] >gi|194184937|gb|EDW98548.1| GE10589 [Drosophila yakuba]	sp|Q9W3W5|WIF1_DROME	86.7	5e-16	Protein shifted OS=Drosophila melanogaster GN=shf PE=1 SV=2	--	--	--	--	--	--	--	--	--	--	-	-	-
Unigene0025390	1161	60	101	1.1686	2.8697	1.2961	Up	1.76e-08	2.47e-07	--	--	--	--	--	--	--	--	--	--	--	--	--	--	--	--	--	--	-	-	-
Unigene0030660	1118	231	263	4.672	7.76	0.732	Up	1.78e-08	2.5e-07	gi|350398867|ref|XP_003485331.1|	84.7	7e-15	PREDICTED: androgen-induced gene 1 protein-like [Bombus impatiens]	sp|Q96IZ2|ADTRP_HUMAN	65.5	7e-10	Androgen-dependent TPF1-regulating protein OS=Homo sapiens GN=ADTRP PE=2 SV=1	--	--	--	--	--	--	--	--	--	--	-	-	-
Unigene0007010	258	40	1	3.5057	0.1279	-4.7766	Down	1.79e-08	2.51e-07	gi|8347660|gb|AAF74744.1|AF261982_1	160	1e-38	trypsin precursor Hz1 [Helicoverpa zea]	sp|P35047|TRYC_MANSE	93.6	3e-19	Trypsin, alkaline C OS=Manduca sexta PE=2 SV=1	VC1649	66.6	1e-11	COG5640	Secreted trypsin-like serine protease	--	--	--	--	--	GO:0019538//protein metabolic process	GO:0004175//endopeptidase activity	-
Unigene0028303	3172	337	132	2.4023	1.3727	-0.8074	Down	1.81e-08	2.54e-07	gi|156548452|ref|XP_001605076.1|	872	0	PREDICTED: kinase suppressor of Ras 1-like isoform 1 [Nasonia vitripennis]	sp|Q61097|KSR1_MOUSE	432	6e-120	Kinase suppressor of Ras 1 OS=Mus musculus GN=Ksr1 PE=1 SV=1	slr0152	82.8	3e-15	COG0515	Serine/threonine protein kinase	--	--	--	--	--	-	-	-
Unigene0022955	1491	444	189	6.7335	4.1815	-0.6873	Down	1.84e-08	2.57e-07	gi|350406768|ref|XP_003487875.1|	228	6e-58	PREDICTED: NF-kappa-B-repressing factor-like [Bombus impatiens]	sp|O15226|NKRF_HUMAN	96.7	4e-19	NF-kappa-B-repressing factor OS=Homo sapiens GN=NKRF PE=1 SV=2	--	--	--	--	--	--	--	--	--	--	-	-	-
Unigene0014622	1011	6	33	0.1342	1.0767	3.0042	Up	1.96e-08	2.74e-07	--	--	--	--	--	--	--	--	--	--	--	--	--	--	--	--	--	--	-	-	-
Unigene0033023	2619	244	85	2.1066	1.0706	-0.9765	Down	2.01e-08	2.81e-07	gi|332018890|gb|EGI59439.1|	249	7e-64	Centrobin [Acromyrmex echinatior]	sp|Q8N137|CNTRB_HUMAN	113	8e-24	Centrobin OS=Homo sapiens GN=CNTROB PE=1 SV=1	YNL250w	79.7	2e-14	COG0419	ATPase involved in DNA repair	--	--	--	--	--	-	-	-
Unigene0022284	673	27	63	0.9072	3.088	1.7672	Up	2.02e-08	2.82e-07	--	--	--	--	--	--	--	--	--	--	--	--	--	--	--	--	--	--	-	-	-
Unigene0018108	2326	248	87	2.4109	1.2338	-0.9665	Down	2.04e-08	2.84e-07	gi|340723959|ref|XP_003400354.1|	276	3e-72	PREDICTED: insulin receptor substrate 1-like isoform 1 [Bombus terrestris]	sp|B3MPN6|IRS1_DROAN	207	4e-52	Insulin receptor substrate 1 OS=Drosophila ananassae GN=chico PE=3 SV=1	--	--	--	--	--	K07187	2e-58	229	ame:408438	insulin receptor substrate	-	-	-
Unigene0027666	738	258	92	7.9049	4.1123	-0.9428	Down	2.07e-08	2.88e-07	gi|328793583|ref|XP_395739.4|	118	3e-25	PREDICTED: tuberin [Apis mellifera]	sp|P49815|TSC2_HUMAN	102	4e-21	Tuberin OS=Homo sapiens GN=TSC2 PE=1 SV=2	RSc1191	63.5	3e-10	COG2812	DNA polymerase III, gamma/tau subunits	K07207	1e-25	118	ame:412278	tuberous sclerosis 2	-	-	-
Unigene0031197	608	554	250	20.6035	13.5639	-0.6031	Down	2.11e-08	2.93e-07	gi|314906998|gb|ABK29513.2|	285	9e-76	apoptosis inhibitor survivin [Helicoverpa armigera]	sp|Q5RAH9|BIRC5_PONAB	114	6e-25	Baculoviral IAP repeat-containing protein 5 OS=Pongo abelii GN=BIRC5 PE=2 SV=1	--	--	--	--	--	K08731	2e-26	120	dgr:Dgri_GH13432	baculoviral IAP repeat-containing 5	-	-	-
Unigene0028879	1734	369	381	4.8118	7.2481	0.591	Up	2.14e-08	2.98e-07	--	--	--	--	--	--	--	--	--	--	--	--	--	--	--	--	--	--	-	-	-
Unigene0032410	1753	225	257	2.9023	4.8362	0.7367	Up	2.16e-08	3e-07	--	--	--	--	--	--	--	--	--	--	--	--	--	--	--	--	--	--	-	-	-
Unigene0025087	1938	552	249	6.4405	4.2383	-0.6037	Down	2.17e-08	3.02e-07	gi|307211386|gb|EFN87513.1|	938	0	Myotubularin-related protein 2 [Harpegnathos saltator]	sp|Q13614|MTMR2_HUMAN	760	0	Myotubularin-related protein 2 OS=Homo sapiens GN=MTMR2 PE=1 SV=4	--	--	--	--	--	--	--	--	--	--	GO:0006796//phosphate-containing compound metabolic process;GO:0006464//protein modification process	GO:0004721//phosphoprotein phosphatase activity	-
Unigene0018995	605	24	59	0.897	3.217	1.8425	Up	2.27e-08	3.15e-07	--	--	--	--	--	--	--	--	--	--	--	--	--	--	--	--	--	--	-	-	-
Unigene0029026	1008	55	95	1.2338	3.1089	1.3333	Up	2.32e-08	3.21e-07	gi|160333413|ref|NP_001103763.1|	379	1e-103	fumarylacetoacetase [Bombyx mori] >gi|87248327|gb|ABD36216.1| fumarylacetoacetate hydrolase isoform A [Bombyx mori]	sp|Q6GLT8|FAHD2_XENLA	256	2e-67	Fumarylacetoacetate hydrolase domain-containing protein 2 OS=Xenopus laevis GN=fahd2 PE=2 SV=1	BH2000	206	4e-53	COG0179	2-keto-4-pentenoate hydratase/2-oxohepta-3-ene-1,7-dioic acid hydratase (catechol pathway)	--	--	--	--	--	-	-	-
Unigene0027768	1396	347	362	5.6205	8.5541	0.6059	Up	2.37e-08	3.27e-07	--	--	--	--	--	--	--	--	--	--	--	--	--	--	--	--	--	--	-	-	-
Unigene0013526	322	4	29	0.2809	2.9709	3.4028	Up	2.39e-08	3.3e-07	--	--	--	--	--	--	--	--	--	--	--	--	--	--	--	--	--	--	-	-	-
Unigene0013791	338	4	29	0.2676	2.8303	3.4028	Up	2.39e-08	3.29e-07	--	--	--	--	--	--	--	--	--	--	--	--	--	--	--	--	--	--	-	-	-
Unigene0006974	1139	86	15	1.7073	0.4344	-1.9746	Down	2.39e-08	3.3e-07	gi|357605900|gb|EHJ64824.1|	84	1e-14	Bm8 interacting protein 2d-2 [Danaus plexippus]	--	--	--	--	--	--	--	--	--	--	--	--	--	--	-	-	-
Unigene0013524	486	18	51	0.8375	3.4616	2.0473	Up	2.4e-08	3.31e-07	--	--	--	--	--	--	--	--	--	--	--	--	--	--	--	--	--	--	-	-	-
Unigene0019499	1244	562	255	10.2153	6.7619	-0.5952	Down	2.44e-08	3.36e-07	gi|357607978|gb|EHJ65771.1|	421	1e-116	disheveled associated activator of morphogenesis [Danaus plexippus]	sp|Q8BPM0|DAAM1_MOUSE	299	3e-80	Disheveled-associated activator of morphogenesis 1 OS=Mus musculus GN=Daam1 PE=2 SV=4	--	--	--	--	--	K04512	4e-98	360	tca:658864	dishevelled associated activator of morphogenesis	-	-	-
Unigene0021609	739	94	18	2.8762	0.8035	-1.8398	Down	2.47e-08	3.4e-07	gi|157127963|ref|XP_001661249.1|	352	1e-95	hect E3 ubiquitin ligase [Aedes aegypti] >gi|108882309|gb|EAT46534.1| hect E3 ubiquitin ligase [Aedes aegypti]	sp|Q9VR91|HERC2_DROME	348	2e-95	Probable E3 ubiquitin-protein ligase HERC2 OS=Drosophila melanogaster GN=HERC2 PE=1 SV=3	ECU04g1500	66.6	4e-11	COG5184	Alpha-tubulin suppressor and related RCC1 domain-containing proteins	K10595	3e-96	352	aag:AaeL_AAEL002306	E3 ubiquitin-protein ligase HERC2 [EC:6.3.2.19]	-	-	-
Unigene0020052	620	78	119	2.8447	6.3315	1.1543	Up	2.48e-08	3.41e-07	--	--	--	--	--	--	--	--	--	--	--	--	--	--	--	--	--	--	-	-	-
Unigene0026969	1062	243	85	5.1739	2.6402	-0.9706	Down	2.53e-08	3.48e-07	gi|91084167|ref|XP_971030.1|	268	3e-70	PREDICTED: similar to YTH domain family, member 3 [Tribolium castaneum]	sp|Q5RFL8|YTHD3_PONAB	114	9e-25	YTH domain family protein 3 OS=Pongo abelii GN=YTHDF3 PE=2 SV=1	--	--	--	--	--	--	--	--	--	--	-	-	-
Unigene0022241	478	97	138	4.5886	9.5236	1.0535	Up	2.54e-08	3.49e-07	gi|56462340|gb|AAV91453.1|	122	7e-27	protease inhibitor 6 [Lonomia obliqua]	--	--	--	--	--	--	--	--	--	--	--	--	--	--	-	-	-
Unigene0024873	2691	261	94	2.1931	1.1523	-0.9285	Down	2.58e-08	3.55e-07	gi|326371147|gb|ADZ56942.1|	1204	0	ATP-binding cassette transporter subfamily G [Bombyx mori]	sp|P45844|ABCG1_HUMAN	598	9e-170	ATP-binding cassette sub-family G member 1 OS=Homo sapiens GN=ABCG1 PE=2 SV=3	YCR011c_2	170	1e-41	COG1131	ABC-type multidrug transport system, ATPase component	--	--	--	--	--	GO:0009207	GO:0017111//nucleoside-triphosphatase activity;GO:0015405;GO:0015604//organic phosphonate transmembrane transporter activity;GO:0032559	GO:0031224//intrinsic to membrane
Unigene0020328	1267	86	127	1.5348	3.3066	1.1073	Up	2.58e-08	3.55e-07	--	--	--	--	--	--	--	--	--	--	--	--	--	--	--	--	--	--	-	-	-
Unigene0026749	1784	91	132	1.1534	2.4408	1.0815	Up	2.59e-08	3.55e-07	gi|91081491|ref|XP_974476.1|	152	5e-35	PREDICTED: similar to AGAP009888-PA [Tribolium castaneum]	sp|Q9DCT6|BAP18_MOUSE	102	7e-21	Chromatin complexes subunit BAP18 OS=Mus musculus GN=Bap18 PE=1 SV=1	--	--	--	--	--	--	--	--	--	--	-	-	-
Unigene0017168	3921	558	253	3.2179	2.1285	-0.5963	Down	2.6e-08	3.56e-07	gi|284813577|ref|NP_001165394.1|	2097	0	phospholipase C gamma [Bombyx mori] >gi|283536456|gb|ADB25315.1| phospholipase C gamma [Bombyx mori]	sp|Q62077|PLCG1_MOUSE	1138	0	1-phosphatidylinositol-4,5-bisphosphate phosphodiesterase gamma-1 OS=Mus musculus GN=Plcg1 PE=1 SV=2	--	--	--	--	--	K05859	0	1622	ame:551709	phospholipase C, gamma [EC:3.1.4.11]	-	-	-
Unigene0026382	465	34	71	1.6533	5.0368	1.6072	Up	2.66e-08	3.64e-07	--	--	--	--	--	--	--	--	--	--	--	--	--	--	--	--	--	--	-	-	-
Unigene0015550	475	156	194	7.4262	13.4728	0.8594	Up	2.67e-08	3.65e-07	gi|357617444|gb|EHJ70795.1|	89.7	4e-17	NAD-dependent epimerase/dehydratase [Danaus plexippus]	sp|P44094|Y1014_HAEIN	60.1	6e-09	Uncharacterized protein HI_1014 OS=Haemophilus influenzae (strain ATCC 51907 / DSM 11121 / KW20 / Rd) GN=HI_1014 PE=4 SV=1	AGc4963	64.3	9e-11	COG0451	Nucleoside-diphosphate-sugar epimerases	--	--	--	--	--	-	-	-
Unigene0014061	597	8	36	0.303	1.9892	2.7148	Up	2.69e-08	3.68e-07	--	--	--	--	--	--	--	--	--	--	--	--	--	--	--	--	--	--	-	-	-
Unigene0014895	646	8	36	0.28	1.8383	2.7149	Up	2.69e-08	3.68e-07	--	--	--	--	--	--	--	--	--	--	--	--	--	--	--	--	--	--	-	-	-
Unigene0035509	815	386	159	10.7094	6.4356	-0.7347	Down	2.74e-08	3.73e-07	gi|307168861|gb|EFN61785.1|	202	1e-50	SLIT-ROBO Rho GTPase-activating protein 1 [Camponotus floridanus]	sp|O43295|SRGP2_HUMAN	174	9e-43	SLIT-ROBO Rho GTPase-activating protein 3 OS=Homo sapiens GN=SRGAP3 PE=1 SV=3	DRA0212	72	1e-12	COG2377	Predicted molecular chaperone distantly related to HSP70-fold metalloproteases	K07526	1e-51	204	isc:IscW_ISCW022762	SLIT-ROBO Rho GTPase activating protein	-	-	-
Unigene0032105	3619	509	226	3.1803	2.06	-0.6265	Down	2.79e-08	3.8e-07	gi|345487720|ref|XP_003425744.1|	726	0	PREDICTED: LIM domain kinase 1-like isoform 2 [Nasonia vitripennis]	sp|Q8IR79|LIMK1_DROME	582	5e-165	LIM domain kinase 1 OS=Drosophila melanogaster GN=LIMK1 PE=1 SV=1	YAR019c	116	3e-25	COG0515	Serine/threonine protein kinase	K05743	0	717	ame:413152	LIM domain kinase 1 [EC:2.7.11.1]	GO:0044238//primary metabolic process	GO:0046872//metal ion binding;GO:0003824//catalytic activity	-
Unigene0017575	2352	179	423	2.5105	4.0667	0.6959	Up	2.85e-08	3.88e-07	gi|62526108|ref|NP_001014991.1|	1211	0	Down syndrome cell adhesion molecule [Apis mellifera] >gi|51103281|gb|AAT96374.1| Dscam [Apis mellifera]	sp|Q9VS29|DSCL_DROME	553	2e-156	Down syndrome cell adhesion molecule-like protein Dscam2 OS=Drosophila melanogaster GN=Dscam2 PE=2 SV=3	--	--	--	--	--	--	--	--	--	--	GO:0008038//neuron recognition;GO:0048675//axon extension;GO:0007420//brain development;GO:0006935//chemotaxis;GO:0006897//endocytosis	GO:0042802//identical protein binding;GO:0043498//cell surface binding;GO:0004888//transmembrane signaling receptor activity	GO:0043005//neuron projection;GO:0044297//cell body
Unigene0028855	2221	175	211	1.7817	3.1339	0.8147	Up	3.03e-08	4.12e-07	gi|307170050|gb|EFN62498.1|	306	4e-81	RNA-directed DNA polymerase from mobile element jockey [Camponotus floridanus]	sp|Q95SX7|RTBS_DROME	147	3e-34	Probable RNA-directed DNA polymerase from transposon BS OS=Drosophila melanogaster GN=RTase PE=2 SV=1	--	--	--	--	--	--	--	--	--	--	-	-	-
Unigene0014911	362	0	19	0	1.7314	10.7577	Up	3.06e-08	4.17e-07	--	--	--	--	--	--	--	--	--	--	--	--	--	--	--	--	--	--	-	-	-
Unigene0016179	363	0	19	0	1.7266	10.7537	Up	3.06e-08	4.17e-07	--	--	--	--	--	--	--	--	--	--	--	--	--	--	--	--	--	--	-	-	-
Unigene0015560	2843	42	80	0.334	0.9282	1.4746	Up	3.07e-08	4.17e-07	gi|158300385|ref|XP_320319.4|	447	1e-123	AGAP012218-PA [Anopheles gambiae str. PEST] >gi|157013134|gb|EAA00109.4| AGAP012218-PA [Anopheles gambiae str. PEST]	sp|B0WC46|TRET1_CULQU	226	1e-57	Facilitated trehalose transporter Tret1 OS=Culex quinquefasciatus GN=Tret1 PE=3 SV=1	CAC1345	128	6e-29	COG0477	Permeases of the major facilitator superfamily	--	--	--	--	--	-	-	-
Unigene0024508	2460	264	96	2.4266	1.2873	-0.9146	Down	3.21e-08	4.35e-07	gi|350418847|ref|XP_003491987.1|	707	0	PREDICTED: ubiquitin carboxyl-terminal hydrolase 34-like [Bombus impatiens]	sp|Q70CQ2|UBP34_HUMAN	419	5e-116	Ubiquitin carboxyl-terminal hydrolase 34 OS=Homo sapiens GN=USP34 PE=1 SV=2	--	--	--	--	--	K11853	0	664	phu:Phum_PHUM227220	ubiquitin carboxyl-terminal hydrolase 34 [EC:3.1.2.15]	-	GO:0016787//hydrolase activity	-
Unigene0031847	1893	258	93	3.0818	1.6206	-0.9272	Down	3.22e-08	4.37e-07	--	--	--	--	--	--	--	--	--	--	--	--	--	--	--	--	--	--	-	-	-
Unigene0017172	3489	544	246	3.5256	2.3259	-0.6001	Down	3.25e-08	4.41e-07	gi|189234904|ref|XP_968114.2|	438	1e-120	PREDICTED: similar to AT-rich interactive domain-containing protein 5B (ARID domain-containing protein 5B) (Mrf1-like) (Modulator recognition factor 2) (MRF-2) [Tribolium castaneum] >gi|270002738|gb|EEZ99185.1| serine protease H6 [Tribolium castaneum]	sp|Q8BM75|ARI5B_MOUSE	253	5e-66	AT-rich interactive domain-containing protein 5B OS=Mus musculus GN=Arid5b PE=1 SV=3	--	--	--	--	--	--	--	--	--	--	-	-	-
Unigene0022944	1116	101	21	2.0464	0.6207	-1.7211	Down	3.26e-08	4.41e-07	gi|195033118|ref|XP_001988622.1|	174	9e-42	GH10476 [Drosophila grimshawi] >gi|193904622|gb|EDW03489.1| GH10476 [Drosophila grimshawi]	sp|Q23978|MY31D_DROME	167	2e-40	Myosin-IA OS=Drosophila melanogaster GN=Myo31DF PE=2 SV=1	--	--	--	--	--	K10356	2e-46	187	phu:Phum_PHUM170180	myosin I	-	-	-
Unigene0019305	1251	268	293	4.8441	7.7261	0.6735	Up	3.35e-08	4.53e-07	--	--	--	--	--	--	--	--	--	--	--	--	--	--	--	--	--	--	-	-	-
Unigene0035180	628	383	158	13.7903	8.2994	-0.7326	Down	3.36e-08	4.54e-07	gi|126635756|gb|ABO21763.1|	122	2e-26	toll receptor [Manduca sexta]	sp|P08953|TOLL_DROME	96.3	1e-19	Protein toll OS=Drosophila melanogaster GN=Tl PE=1 SV=1	SPy1798	49.3	5e-06	COG4886	Leucine-rich repeat (LRR) protein	--	--	--	--	--	-	-	-
Unigene0035399	1132	146	184	2.9164	5.3619	0.8786	Up	3.38e-08	4.56e-07	gi|284813581|ref|NP_001165396.1|	189	3e-46	C-type lectin 19 precursor [Bombyx mori] >gi|283139164|gb|ADB12587.1| C-type lectin 10 [Bombyx mori]	sp|P26305|LPSBP_PERAM	58.9	7e-08	Hemolymph lipopolysaccharide-binding protein OS=Periplaneta americana PE=1 SV=1	--	--	--	--	--	K06560	1e-07	59.3	gga:771888	mannose receptor, C type	-	-	-
Unigene0026193	280	190	60	15.3437	7.0687	-1.1181	Down	3.42e-08	4.62e-07	gi|350417083|ref|XP_003491248.1|	117	2e-25	PREDICTED: programmed cell death 6-interacting protein-like [Bombus impatiens]	sp|Q9QZA2|PDC6I_RAT	95.1	1e-19	Programmed cell death 6-interacting protein OS=Rattus norvegicus GN=Pdcd6ip PE=1 SV=2	--	--	--	--	--	K12200	6e-26	117	tca:661828	programmed cell death 6-interacting protein	GO:0043410//positive regulation of MAPK cascade;GO:0012501//programmed cell death;GO:0008154//actin polymerization or depolymerization	-	-
Unigene0035330	505	23	57	1.0298	3.7233	1.8542	Up	3.43e-08	4.63e-07	--	--	--	--	--	--	--	--	--	--	--	--	--	--	--	--	--	--	-	-	-
Unigene0029922	1284	123	30	2.1661	0.7707	-1.4909	Down	3.44e-08	4.64e-07	gi|91082433|ref|XP_970727.1|	281	5e-74	PREDICTED: similar to AGAP009860-PA [Tribolium castaneum]	--	--	--	--	--	--	--	--	--	--	--	--	--	--	-	-	-
Unigene0015806	445	100	140	5.0813	10.3781	1.0303	Up	3.62e-08	4.89e-07	--	--	--	--	--	--	--	--	--	--	--	--	--	--	--	--	--	--	-	-	-
Unigene0013787	820	194	62	5.3496	2.4942	-1.1009	Down	3.63e-08	4.89e-07	gi|357607798|gb|EHJ65692.1|	184	3e-45	tight junction protein [Danaus plexippus]	--	--	--	--	--	--	--	--	--	K05701	4e-23	110	aag:AaeL_AAEL000446	tight junction protein 1	-	-	-
Unigene0032743	1121	156	193	3.1467	5.6794	0.8519	Up	3.66e-08	4.94e-07	--	--	--	--	--	--	--	--	--	--	--	--	--	--	--	--	--	--	-	-	-
Unigene0031185	603	146	40	5.4748	2.1882	-1.3231	Down	3.66e-08	4.93e-07	gi|327420488|gb|AEA76320.1|	104	2e-21	HMG176 isoform F [Mamestra configurata]	sp|D8KY57|SSP_BOMIG	52.4	2e-06	Probable salivary secreted peptide OS=Bombus ignitus PE=2 SV=1	--	--	--	--	--	--	--	--	--	--	-	-	-
Unigene0017560	1412	221	75	3.5391	1.7522	-1.0142	Down	3.68e-08	4.95e-07	gi|350401674|ref|XP_003486224.1|	465	1e-129	PREDICTED: autophagy-related protein 16-1-like [Bombus impatiens]	sp|Q5I0B9|ATG16_XENTR	358	5e-98	Autophagy-related protein 16 OS=Xenopus tropicalis GN=atg16 PE=2 SV=2	all0438_2	119	1e-26	COG2319	FOG: WD40 repeat	--	--	--	--	--	-	-	-
Unigene0035439	1178	221	75	4.2421	2.1002	-1.0143	Down	3.68e-08	4.95e-07	gi|195454847|ref|XP_002074434.1|	145	3e-33	GK10515 [Drosophila willistoni] >gi|194170519|gb|EDW85420.1| GK10515 [Drosophila willistoni]	sp|P02840|SGS3_DROME	127	2e-28	Salivary glue protein Sgs-3 OS=Drosophila melanogaster GN=Sgs3 PE=2 SV=1	Rv0312	74.7	3e-13	COG0443	Molecular chaperone	--	--	--	--	--	-	-	-
Unigene0027679	512	45	83	1.9874	5.3476	1.428	Up	3.69e-08	4.96e-07	--	--	--	--	--	--	--	--	--	--	--	--	--	--	--	--	--	--	-	-	-
Unigene0031537	882	88	128	2.256	4.7873	1.0854	Up	3.82e-08	5.14e-07	gi|239790464|dbj|BAH71792.1|	143	9e-33	ACYPI007447 [Acyrthosiphon pisum]	--	--	--	--	--	--	--	--	--	--	--	--	--	--	-	-	-
Unigene0020816	3524	168	50	1.078	0.468	-1.2038	Down	3.88e-08	5.22e-07	gi|7637410|dbj|BAA93048.2|	1469	0	nonclathrin coat protein gamma2-COP [Bombyx mori]	sp|Q29AE5|COPG_DROPS	970	0	Coatomer subunit gamma OS=Drosophila pseudoobscura pseudoobscura GN=gammaCop PE=3 SV=1	SPAC57A7.10c	533	6e-151	COG5240	Vesicle coat complex COPI, gamma subunit	--	--	--	--	--	-	-	-
Unigene0026489	519	15	46	0.6535	2.9237	2.1615	Up	4.04e-08	5.42e-07	--	--	--	--	--	--	--	--	--	--	--	--	--	--	--	--	--	--	-	-	-
Unigene0014271	586	6	32	0.2315	1.8014	2.96	Up	4.12e-08	5.51e-07	--	--	--	--	--	--	--	--	--	--	--	--	--	--	--	--	--	--	-	-	-
Unigene0015133	338	6	32	0.4014	3.1231	2.9599	Up	4.12e-08	5.51e-07	--	--	--	--	--	--	--	--	--	--	--	--	--	--	--	--	--	--	-	-	-
Unigene0023575	2380	185	219	1.7576	3.0354	0.7883	Up	4.16e-08	5.55e-07	gi|302025915|gb|ADK90114.1|	1110	0	apyrase [Helicoverpa zea]	sp|P50635|APY_AEDAE	330	4e-89	Apyrase OS=Aedes aegypti GN=APY PE=1 SV=2	AGl2132	288	4e-77	COG0737	5'-nucleotidase/2',3'-cyclic phosphodiesterase and related esterases	K01081	1e-108	395	aag:AaeL_AAEL000575	5'-nucleotidase [EC:3.1.3.5]	-	-	-
Unigene0024206	869	172	52	4.4755	1.9739	-1.181	Down	4.26e-08	5.69e-07	gi|91087223|ref|XP_975486.1|	244	3e-63	PREDICTED: similar to tuberin [Tribolium castaneum]	sp|Q9VB98|Y5521_DROME	179	2e-44	Probable Rho GTPase-activating protein CG5521 OS=Drosophila melanogaster GN=CG5521 PE=1 SV=2	--	--	--	--	--	--	--	--	--	--	-	-	-
Unigene0027591	2301	134	35	1.3168	0.5018	-1.3919	Down	4.31e-08	5.75e-07	gi|56418423|gb|AAV91019.1|	301	1e-79	hemolymph proteinase 21 [Manduca sexta]	sp|P05049|SNAK_DROME	150	4e-35	Serine protease snake OS=Drosophila melanogaster GN=snk PE=1 SV=2	VC1200	81.3	7e-15	COG5640	Secreted trypsin-like serine protease	K09640	4e-49	198	api:100166365	transmembrane protease, serine 9 [EC:3.4.21.-]	-	-	-
Unigene0006757	772	95	19	2.7825	0.8119	-1.777	Down	4.35e-08	5.81e-07	gi|189241909|ref|XP_970822.2|	55.1	3e-06	PREDICTED: similar to Darkener of apricot CG33553-PG [Tribolium castaneum]	--	--	--	--	--	--	--	--	--	K10750	1e-06	55.1	tca:659421	chromatin assembly factor 1 subunit A	-	-	-
Unigene0025155	1008	62	101	1.3908	3.3053	1.2489	Up	4.48e-08	5.98e-07	--	--	--	--	--	--	--	--	--	--	--	--	--	--	--	--	--	--	-	-	-
Unigene0024986	640	11	40	0.3886	2.0617	2.4075	Up	4.49e-08	5.98e-07	--	--	--	--	--	--	--	--	--	--	--	--	--	--	--	--	--	--	-	-	-
Unigene0029926	410	11	40	0.6067	3.2183	2.4072	Up	4.49e-08	5.98e-07	--	--	--	--	--	--	--	--	--	--	--	--	--	--	--	--	--	--	-	-	-
Unigene0015123	1010	286	108	6.4029	3.5274	-0.8601	Down	4.54e-08	6.04e-07	gi|357605279|gb|EHJ64538.1|	178	3e-43	small nuclear ribonucleoprotein F [Danaus plexippus]	sp|Q24297|RUXF_DROME	153	2e-36	Small nuclear ribonucleoprotein F OS=Drosophila melanogaster GN=SmF PE=3 SV=2	SPAC2F3.17c	74.3	3e-13	COG1958	Small nuclear ribonucleoprotein (snRNP) homolog	K11098	4e-39	163	ame:725880	small nuclear ribonucleoprotein F	GO:0010467//gene expression	GO:0005488//binding	GO:0032991//macromolecular complex;GO:0043231//intracellular membrane-bounded organelle
Unigene0024557	2274	201	233	1.9987	3.38	0.758	Up	4.59e-08	6.11e-07	--	--	--	--	--	--	--	--	--	--	--	--	--	--	--	--	--	--	-	-	-
Unigene0006764	994	67	9	1.5241	0.2987	-2.3512	Down	4.61e-08	6.14e-07	gi|167390555|ref|XP_001739402.1|	71.6	5e-11	myosin-2 heavy chain, non muscle [Entamoeba dispar SAW760]	sp|A2AQP0|MYH7B_MOUSE	71.6	8e-12	Myosin-7B OS=Mus musculus GN=Myh7b PE=3 SV=1	PAB0812	53.1	7e-07	COG0419	ATPase involved in DNA repair	K10352	2e-11	71.6	mmu:668940	myosin heavy chain	GO:0016043//cellular component organization;GO:0009987//cellular process	GO:0003824//catalytic activity;GO:0005488//binding	GO:0071944//cell periphery;GO:0005856//cytoskeleton
Unigene0034348	1851	398	167	4.862	2.9762	-0.7081	Down	4.62e-08	6.14e-07	gi|170048827|ref|XP_001870794.1|	372	1e-101	peptide-N(4)-(N-acetyl-beta-glucosaminyl)asparagine amidase [Culex quinquefasciatus] >gi|167870793|gb|EDS34176.1| peptide-N(4)-(N-acetyl-beta-glucosaminyl)asparagine amidase [Culex quinquefasciatus]	sp|Q503I8|NGLY1_DANRE	356	3e-97	Peptide-N(4)-(N-acetyl-beta-glucosaminyl)asparagine amidase OS=Danio rerio GN=ngly1 PE=2 SV=1	--	--	--	--	--	K01456	2e-101	372	cqu:CpipJ_CPIJ010558	peptide-N4-(N-acetyl-beta-glucosaminyl)asparagine amidase [EC:3.5.1.52]	-	-	-
Unigene0032195	2618	383	159	3.308	2.0034	-0.7235	Down	4.7e-08	6.25e-07	gi|189234010|ref|XP_972656.2|	887	0	PREDICTED: similar to MAST205 [Tribolium castaneum]	sp|O15021|MAST4_HUMAN	661	0	Microtubule-associated serine/threonine-protein kinase 4 OS=Homo sapiens GN=MAST4 PE=1 SV=3	YBL105c_2	198	3e-50	COG0515	Serine/threonine protein kinase	K08789	0	887	tca:661405	microtubule-associated serine/threonine kinase [EC:2.7.11.1]	-	GO:0016301//kinase activity	-
Unigene0033104	1753	396	166	5.108	3.1237	-0.7095	Down	4.73e-08	6.29e-07	gi|340729970|ref|XP_003403265.1|	363	2e-98	PREDICTED: ubiquitin carboxyl-terminal hydrolase 1-like [Bombus terrestris]	sp|Q569C3|UBP1_RAT	96.3	7e-19	Ubiquitin carboxyl-terminal hydrolase 1 OS=Rattus norvegicus GN=Usp1 PE=2 SV=1	YER144c	64.3	6e-10	COG5533	Ubiquitin C-terminal hydrolase	K11832	8e-98	359	ame:409389	ubiquitin carboxyl-terminal hydrolase 1 [EC:3.1.2.15]	-	-	-
Unigene0024155	666	407	172	13.8183	8.5193	-0.6978	Down	4.84e-08	6.43e-07	gi|239791652|dbj|BAH72264.1|	90.1	7e-17	ACYPI44311 [Acyrthosiphon pisum]	sp|Q5RAK3|RN180_PONAB	70.5	9e-12	E3 ubiquitin-protein ligase RNF180 OS=Pongo abelii GN=RNF180 PE=2 SV=1	SPBC17A3.06	53.1	4e-07	COG2453	Predicted protein-tyrosine phosphatase	K14165	1e-17	91.3	isc:IscW_ISCW014904	dual specificity phosphatase [EC:3.1.3.16 3.1.3.48]	-	-	-
Unigene0017914	1353	230	80	3.8438	1.9505	-0.9787	Down	4.87e-08	6.46e-07	--	--	--	--	--	--	--	--	--	--	--	--	--	--	--	--	--	--	-	-	-
Unigene0028531	2335	347	140	3.3603	1.9778	-0.7647	Down	4.97e-08	6.59e-07	gi|307167911|gb|EFN61288.1|	313	3e-83	SH3 domain-containing RING finger protein 3 [Camponotus floridanus]	sp|Q6NRD3|SH3R1_XENLA	248	2e-64	E3 ubiquitin-protein ligase SH3RF1 OS=Xenopus laevis GN=sh3rf1 PE=2 SV=1	YGR189c	52.4	3e-06	COG2273	Beta-glucanase/Beta-glucan synthetase	K12171	5e-82	307	tca:664345	E3 ubiquitin-protein ligase SH3RF1 [EC:6.3.2.19]	-	-	-
Unigene0027441	1400	138	37	2.2289	0.8718	-1.3543	Down	5.14e-08	6.8e-07	gi|91087053|ref|XP_974649.1|	521	1e-146	PREDICTED: similar to myosin VA (heavy polypeptide 12, myoxin) [Tribolium castaneum]	sp|Q9ULV0|MYO5B_HUMAN	453	1e-126	Myosin-Vb OS=Homo sapiens GN=MYO5B PE=1 SV=3	YOR326w	339	8e-93	COG5022	Myosin heavy chain	K10357	1e-146	521	tca:663516	myosin V	-	-	-
Unigene0021558	1104	155	191	3.1747	5.7071	0.8461	Up	5.15e-08	6.82e-07	--	--	--	--	--	--	--	--	--	--	--	--	--	--	--	--	--	--	-	-	-
Unigene0021812	1008	22	55	0.4935	1.7999	1.8668	Up	5.17e-08	6.84e-07	--	--	--	--	--	--	--	--	--	--	--	--	--	--	--	--	--	--	-	-	-
Unigene0030102	583	16	47	0.6206	2.6594	2.0994	Up	5.18e-08	6.85e-07	--	--	--	--	--	--	--	--	--	--	--	--	--	--	--	--	--	--	-	-	-
Unigene0016849	555	4	28	0.163	1.6642	3.3519	Up	5.19e-08	6.86e-07	--	--	--	--	--	--	--	--	--	--	--	--	--	--	--	--	--	--	-	-	-
Unigene0033005	1061	101	140	2.1525	4.3527	1.0159	Up	5.19e-08	6.86e-07	--	--	--	--	--	--	--	--	--	--	--	--	--	--	--	--	--	--	-	-	-
Unigene0022314	410	203	67	11.1956	5.3906	-1.0544	Down	5.22e-08	6.9e-07	gi|39930517|ref|NP_612361.1|	71.6	1e-11	atherin [Homo sapiens] >gi|74749329|sp|Q6SPF0.1|SAMD1_HUMAN RecName: Full=Atherin; AltName: Full=Sterile alpha motif domain-containing protein 1; Short=SAM domain-containing protein 1 >gi|38565529|gb|AAR24087.1| atherin [Homo sapiens]	sp|Q6SPF0|SAMD1_HUMAN	71.6	1e-12	Atherin OS=Homo sapiens GN=SAMD1 PE=1 SV=1	RSc2303	55.8	2e-08	COG4796	Type II secretory pathway, component HofQ	K05128	1e-11	69.7	ssc:100523513	RYK receptor-like tyrosine kinase [EC:2.7.10.1]	-	-	-
Unigene0017259	3889	521	235	3.0292	1.9933	-0.6038	Down	5.38e-08	7.09e-07	gi|157123534|ref|XP_001660190.1|	858	0	niemann-pick C1 [Aedes aegypti] >gi|108874358|gb|EAT38583.1| niemann-pick C1 [Aedes aegypti]	sp|O15118|NPC1_HUMAN	676	0	Niemann-Pick C1 protein OS=Homo sapiens GN=NPC1 PE=1 SV=2	--	--	--	--	--	K12385	0	858	aag:AaeL_AAEL009531	Niemann-Pick C1 protein	GO:0006066//alcohol metabolic process;GO:0030301//cholesterol transport;GO:0006694//steroid biosynthetic process;GO:0018988	-	-
Unigene0014070	533	8	35	0.3394	2.1662	2.6741	Up	5.46e-08	7.19e-07	--	--	--	--	--	--	--	--	--	--	--	--	--	--	--	--	--	--	-	-	-
Unigene0025868	473	54	92	2.5815	6.4162	1.3135	Up	5.53e-08	7.28e-07	--	--	--	--	--	--	--	--	--	--	--	--	--	--	--	--	--	--	-	-	-
Unigene0029936	438	88	127	4.543	9.5649	1.0741	Up	5.62e-08	7.39e-07	--	--	--	--	--	--	--	--	--	--	--	--	--	--	--	--	--	--	-	-	-
Unigene0027673	845	44	81	1.1774	3.1621	1.4253	Up	5.63e-08	7.4e-07	--	--	--	--	--	--	--	--	--	--	--	--	--	--	--	--	--	--	-	-	-
Unigene0032238	2484	533	242	4.8519	3.2138	-0.5943	Down	5.84e-08	7.67e-07	gi|345482999|ref|XP_003424722.1|	104	3e-20	PREDICTED: polyadenylate-binding protein-interacting protein 2B-like isoform 1 [Nasonia vitripennis] >gi|345483001|ref|XP_003424723.1| PREDICTED: polyadenylate-binding protein-interacting protein 2B-like isoform 2 [Nasonia vitripennis]	sp|P46821|MAP1B_HUMAN	69.3	1e-10	Microtubule-associated protein 1B OS=Homo sapiens GN=MAP1B PE=1 SV=2	SPy2025	53.5	2e-06	COG3942	Surface antigen	--	--	--	--	--	GO:0016049//cell growth;GO:0006412//translation	GO:0005488//binding	-
Unigene0031281	729	14	44	0.4342	1.991	2.1971	Up	5.84e-08	7.67e-07	gi|2463060|emb|CAA72950.1|	410	1e-113	trypsin-like protease [Helicoverpa armigera] >gi|145843822|gb|ABP96918.1| serine protease 5 [Helicoverpa armigera]	sp|P35042|TRYP_CHOFU	333	5e-91	Trypsin CFT-1 OS=Choristoneura fumiferana PE=1 SV=1	VC1649	86.3	5e-17	COG5640	Secreted trypsin-like serine protease	K01312	6e-40	165	dgr:Dgri_GH22926	trypsin [EC:3.4.21.4]	-	-	-
Unigene0028761	2148	221	76	2.3264	1.1672	-0.995	Down	5.93e-08	7.79e-07	gi|340721136|ref|XP_003398981.1|	658	0	PREDICTED: polycomb protein Sfmbt-like isoform 3 [Bombus terrestris]	sp|Q29L50|SMBT_DROPS	616	2e-175	Polycomb protein Sfmbt OS=Drosophila pseudoobscura pseudoobscura GN=Sfmbt PE=3 SV=2	--	--	--	--	--	--	--	--	--	--	-	-	-
Unigene0033762	683	27	61	0.8939	2.9462	1.7207	Up	6.09e-08	7.98e-07	--	--	--	--	--	--	--	--	--	--	--	--	--	--	--	--	--	--	-	-	-
Unigene0031206	1296	134	171	2.3379	4.3525	0.8966	Up	6.11e-08	8.01e-07	--	--	--	--	--	--	--	--	--	--	--	--	--	--	--	--	--	--	-	-	-
Unigene0028938	974	261	96	6.0592	3.2513	-0.8981	Down	6.12e-08	8.03e-07	gi|126336291|ref|XP_001367393.1|	241	4e-62	PREDICTED: checkpoint protein HUS1-like isoform 2 [Monodelphis domestica]	sp|O60921|HUS1_HUMAN	216	3e-55	Checkpoint protein HUS1 OS=Homo sapiens GN=HUS1 PE=1 SV=1	--	--	--	--	--	K10903	1e-62	241	mdo:100019465	HUS1 checkpoint protein	-	-	-
Unigene0034207	559	32	67	1.2944	3.9538	1.611	Up	6.22e-08	8.14e-07	--	--	--	--	--	--	--	--	--	--	--	--	--	--	--	--	--	--	-	-	-
Unigene0031164	672	226	254	7.6046	12.4685	0.7133	Up	6.28e-08	8.21e-07	gi|4090966|gb|AAD09280.1|	281	2e-74	immune-related Hdd11 [Hyphantria cunea]	sp|Q9V3Y3|DFP_DROME	94.7	5e-19	Defense protein l(2)34Fc OS=Drosophila melanogaster GN=l(2)34Fc PE=2 SV=1	--	--	--	--	--	--	--	--	--	--	-	-	-
Unigene0031525	933	372	154	9.0156	5.4449	-0.7275	Down	6.34e-08	8.29e-07	gi|195016306|ref|XP_001984385.1|	316	1e-84	GH16427 [Drosophila grimshawi] >gi|193897867|gb|EDV96733.1| GH16427 [Drosophila grimshawi]	sp|Q9VZM5|PIGB_DROME	305	4e-82	GPI mannosyltransferase 3 OS=Drosophila melanogaster GN=CG12006 PE=2 SV=2	--	--	--	--	--	K05286	4e-85	316	dgr:Dgri_GH16427	phosphatidylinositol glycan, class B [EC:2.4.1.-]	-	-	-
Unigene0008390	969	75	12	1.7501	0.4085	-2.099	Down	6.35e-08	8.29e-07	gi|307206051|gb|EFN84144.1|	285	2e-75	Nesprin-1 [Harpegnathos saltator]	sp|Q8NF91|SYNE1_HUMAN	91.3	1e-17	Nesprin-1 OS=Homo sapiens GN=SYNE1 PE=1 SV=3	YHR023w	62	1e-09	COG5022	Myosin heavy chain	--	--	--	--	--	GO:0051234//establishment of localization;GO:0007010//cytoskeleton organization;GO:0032501//multicellular organismal process	GO:0005488//binding	GO:0043229//intracellular organelle
Unigene0029084	1663	296	114	4.0247	2.2613	-0.8317	Down	6.37e-08	8.32e-07	gi|91080157|ref|XP_969697.1|	588	1e-166	PREDICTED: similar to phospholipase D [Tribolium castaneum]	sp|P97813|PLD2_MOUSE	378	6e-104	Phospholipase D2 OS=Mus musculus GN=Pld2 PE=1 SV=2	SPAC2F7.16c	274	4e-73	COG1502	Phosphatidylserine/phosphatidylglycerophosphate/cardiolipin synthases and related enzymes	K01115	1e-166	588	tca:658196	phospholipase D [EC:3.1.4.4]	-	-	-
Unigene0035436	995	113	151	2.568	5.0061	0.963	Up	6.41e-08	8.37e-07	--	--	--	--	--	--	--	--	--	--	--	--	--	--	--	--	--	--	-	-	-
Unigene0017488	1554	200	66	2.9101	1.401	-1.0546	Down	6.53e-08	8.51e-07	gi|351064044|emb|CCD72337.1|	65.5	7e-09	Protein ZC449.5 [Caenorhabditis elegans]	sp|Q17Q32|ENOPH_AEDAE	63.9	3e-09	Enolase-phosphatase E1 OS=Aedes aegypti GN=AAEL000109 PE=3 SV=1	--	--	--	--	--	K09880	7e-09	63.9	aag:AaeL_AAEL000109	enolase-phosphatase E1 [EC:3.1.3.77]	-	-	-
Unigene0010063	363	32	0	1.9933	0	-10.9609	Down	6.6e-08	8.59e-07	--	--	--	--	--	--	--	--	--	--	--	--	--	--	--	--	--	--	-	-	-
Unigene0017427	1684	72	11	0.9668	0.2155	-2.1655	Down	6.67e-08	8.68e-07	gi|194893557|ref|XP_001977898.1|	661	0	GG17985 [Drosophila erecta] >gi|190649547|gb|EDV46825.1| GG17985 [Drosophila erecta]	sp|P84023|SMAD3_CHICK	618	4e-176	Mothers against decapentaplegic homolog 3 OS=Gallus gallus GN=SMAD3 PE=2 SV=1	--	--	--	--	--	K04500	0	661	der:Dere_GG17985	SMAD, mothers against DPP 2/3	GO:0000278//mitotic cell cycle;GO:0007472//wing disc morphogenesis;GO:0007420//brain development;GO:0006935//chemotaxis;GO:0048812//neuron projection morphogenesis;GO:0006351//transcription, DNA-dependent;GO:0007178//transmembrane receptor protein serine/threonine kinase signaling pathway	GO:0001071//nucleic acid binding transcription factor activity	GO:0043231//intracellular membrane-bounded organelle;GO:0043234//protein complex
Unigene0022050	439	69	10	3.554	0.7514	-2.2418	Down	6.87e-08	8.92e-07	gi|357617940|gb|EHJ71079.1|	146	3e-34	hypothetical protein KGM_14284 [Danaus plexippus]	--	--	--	--	--	--	--	--	--	--	--	--	--	--	-	-	-
Unigene0007866	552	66	9	2.7036	0.5378	-2.3297	Down	6.89e-08	8.95e-07	gi|357604265|gb|EHJ64115.1|	200	3e-50	putative Ser/Thr-like protein kinase lyk4 [Danaus plexippus]	--	--	--	--	--	--	--	--	--	--	--	--	--	--	-	-	-
Unigene0032895	1516	62	100	0.9248	2.176	1.2345	Up	6.9e-08	8.96e-07	--	--	--	--	--	--	--	--	--	--	--	--	--	--	--	--	--	--	-	-	-
Unigene0025821	454	168	51	8.3673	3.7056	-1.1751	Down	6.91e-08	8.96e-07	gi|357623337|gb|EHJ74540.1|	68.6	9e-11	putative kelch-like protein 1 [Danaus plexippus]	--	--	--	--	--	--	--	--	--	--	--	--	--	--	-	-	-
Unigene0018385	241	83	15	7.7875	2.0532	-1.9233	Down	7.15e-08	9.27e-07	gi|357614828|gb|EHJ69302.1|	98.6	8e-20	venus kinase receptor [Danaus plexippus]	sp|Q9PVZ4|INSR_XENLA	75.9	8e-14	Insulin receptor OS=Xenopus laevis GN=insr PE=1 SV=1	--	--	--	--	--	--	--	--	--	--	-	-	-
Unigene0032062	2814	272	102	2.1856	1.1957	-0.8702	Down	7.27e-08	9.41e-07	gi|158286246|ref|XP_001237115.2|	293	4e-77	AGAP007118-PA [Anopheles gambiae str. PEST] >gi|157020376|gb|EAU77661.2| AGAP007118-PA [Anopheles gambiae str. PEST]	sp|P49445|PTN7_RAT	176	7e-43	Tyrosine-protein phosphatase non-receptor type 7 OS=Rattus norvegicus GN=Ptpn7 PE=2 SV=1	SPAC11E3.09	82.8	3e-15	COG5599	Protein tyrosine phosphatase	--	--	--	--	--	GO:0044237//cellular metabolic process	GO:0016791//phosphatase activity	-
Unigene0008410	590	53	5	2.0312	0.2796	-2.8609	Down	7.31e-08	9.46e-07	--	--	--	--	--	--	--	--	--	--	--	--	--	--	--	--	--	--	-	-	-
Unigene0027574	550	34	69	1.3978	4.1384	1.5659	Up	7.48e-08	9.67e-07	--	--	--	--	--	--	--	--	--	--	--	--	--	--	--	--	--	--	-	-	-
Unigene0020344	1511	185	217	2.7685	4.7374	0.775	Up	7.48e-08	9.66e-07	--	--	--	--	--	--	--	--	--	--	--	--	--	--	--	--	--	--	-	-	-
Unigene0014210	325	0	18	0	1.827	10.8353	Up	7.53e-08	9.73e-07	gi|294846836|gb|ADF43491.1|	224	7e-58	carboxyl/choline esterase CCE025a [Helicoverpa armigera]	sp|P81429|EST1_SCHGA	88.2	1e-17	Esterase SG1 (Fragment) OS=Schizaphis graminum GN=SG1 PE=1 SV=1	BS_pnbA	60.5	7e-10	COG2272	Carboxylesterase type B	K01063	4e-22	104	tca:658208	juvenile-hormone esterase [EC:3.1.1.59]	-	GO:0003824//catalytic activity	-
Unigene0025370	952	164	198	3.8953	6.8608	0.8166	Up	7.55e-08	9.74e-07	--	--	--	--	--	--	--	--	--	--	--	--	--	--	--	--	--	--	-	-	-
Unigene0019166	553	15	45	0.6133	2.6843	2.1299	Up	7.57e-08	9.77e-07	--	--	--	--	--	--	--	--	--	--	--	--	--	--	--	--	--	--	-	-	-
Unigene0017782	994	29	63	0.6597	2.0908	1.6642	Up	7.71e-08	9.94e-07	--	--	--	--	--	--	--	--	--	--	--	--	--	--	--	--	--	--	-	-	-
Unigene0032678	1812	250	91	3.1197	1.6567	-0.9131	Down	7.75e-08	9.99e-07	gi|357624462|gb|EHJ75235.1|	65.9	7e-09	hypothetical protein KGM_07572 [Danaus plexippus]	sp|O15226|NKRF_HUMAN	53.1	7e-06	NF-kappa-B-repressing factor OS=Homo sapiens GN=NKRF PE=1 SV=2	--	--	--	--	--	--	--	--	--	--	-	-	-
Unigene0028890	1392	354	145	5.7504	3.4362	-0.7428	Down	7.8e-08	1.01e-06	gi|29650237|gb|AAO85803.1|	788	0	integrin alpha 1 [Pseudoplusia includens]	sp|Q24247|ITA1_DROME	442	3e-123	Integrin alpha-PS1 OS=Drosophila melanogaster GN=mew PE=1 SV=2	--	--	--	--	--	--	--	--	--	--	-	-	-
Unigene0025723	204	72	110	7.9806	17.7874	1.1563	Up	7.99e-08	1.03e-06	--	--	--	--	--	--	--	--	--	--	--	--	--	--	--	--	--	--	-	-	-
Unigene0024862	995	113	27	2.568	0.8951	-1.5205	Down	8.28e-08	1.06e-06	gi|327420492|gb|AEA76322.1|	360	6e-98	363_100_1 protein [Mamestra configurata]	--	--	--	--	--	--	--	--	--	--	--	--	--	--	-	-	-
Unigene0017261	1632	285	109	3.9487	2.2032	-0.8418	Down	8.31e-08	1.07e-06	gi|332027972|gb|EGI68023.1|	525	1e-147	AT-rich interactive domain-containing protein 4B [Acromyrmex echinatior]	sp|Q4LE39|ARI4B_HUMAN	292	6e-78	AT-rich interactive domain-containing protein 4B OS=Homo sapiens GN=ARID4B PE=1 SV=2	--	--	--	--	--	--	--	--	--	--	-	-	-
Unigene0034906	2072	493	221	5.3801	3.5185	-0.6127	Down	8.38e-08	1.08e-06	gi|221123597|ref|XP_002155722.1|	362	4e-98	PREDICTED: similar to oxysterol-binding protein-like 1A [Hydra magnipapillata]	sp|Q8K4M9|OSBL1_RAT	335	1e-90	Oxysterol-binding protein-related protein 1 OS=Rattus norvegicus GN=Osbpl1a PE=1 SV=1	all2748	83.6	1e-15	COG0666	FOG: Ankyrin repeat	--	--	--	--	--	-	-	-
Unigene0028341	1573	134	170	1.9262	3.5651	0.8882	Up	8.5e-08	1.09e-06	--	--	--	--	--	--	--	--	--	--	--	--	--	--	--	--	--	--	-	-	-
Unigene0025666	375	54	91	3.2561	8.005	1.2978	Up	8.67e-08	1.11e-06	gi|290563458|ref|NP_001166714.1|	137	1e-31	cuticular protein RR-1 motif 39 precursor [Bombyx mori]	sp|O02388|CU22_BOMMO	105	7e-23	Larval cuticle protein LCP-22 OS=Bombyx mori GN=LCP22 PE=2 SV=1	--	--	--	--	--	--	--	--	--	--	-	-	-
Unigene0032548	2085	324	337	3.5138	5.3318	0.6016	Up	8.67e-08	1.11e-06	gi|91077730|ref|XP_975099.1|	149	6e-34	PREDICTED: similar to AGAP003542-PA [Tribolium castaneum]	sp|Q6IE26|EPHX4_MOUSE	94.4	3e-18	Epoxide hydrolase 4 OS=Mus musculus GN=Ephx4 PE=2 SV=1	mll1328	52.4	3e-06	COG0596	Predicted hydrolases or acyltransferases (alpha/beta hydrolase superfamily)	--	--	--	--	--	-	-	-
Unigene0014626	439	11	39	0.5666	2.9305	2.3707	Up	8.74e-08	1.12e-06	--	--	--	--	--	--	--	--	--	--	--	--	--	--	--	--	--	--	-	-	-
Unigene0032348	1914	169	202	1.9965	3.4814	0.8022	Up	8.89e-08	1.14e-06	--	--	--	--	--	--	--	--	--	--	--	--	--	--	--	--	--	--	-	-	-
Unigene0021806	1704	302	118	4.0075	2.2843	-0.811	Down	8.97e-08	1.15e-06	gi|345494369|ref|XP_001602352.2|	537	1e-151	PREDICTED: decaprenyl-diphosphate synthase subunit 1-like [Nasonia vitripennis]	sp|Q5T2R2|DPS1_HUMAN	358	9e-98	Decaprenyl-diphosphate synthase subunit 1 OS=Homo sapiens GN=PDSS1 PE=1 SV=1	SPBPJ4664.01	247	5e-65	COG0142	Geranylgeranyl pyrophosphate synthase	K12504	2e-151	537	nvi:100118369	decaprenyl-diphosphate synthase subunit 1 [EC:2.5.1.91]	-	-	-
Unigene0028625	1207	112	149	2.0982	4.0722	0.9567	Up	9.24e-08	1.18e-06	--	--	--	--	--	--	--	--	--	--	--	--	--	--	--	--	--	--	-	-	-
Unigene0027933	767	247	90	7.2818	3.8708	-0.9117	Down	9.66e-08	1.23e-06	--	--	--	--	--	--	--	--	--	--	--	--	--	--	--	--	--	--	-	-	-
Unigene0020705	5876	241	87	0.9274	0.4884	-0.9251	Down	9.72e-08	1.24e-06	gi|189238710|ref|XP_969341.2|	1309	0	PREDICTED: similar to AGAP009638-PA [Tribolium castaneum]	sp|Q06852|SLAP1_CLOTH	135	4e-30	Cell surface glycoprotein 1 OS=Clostridium thermocellum (strain ATCC 27405 / DSM 1237) GN=olpB PE=4 SV=2	RSp1620	57.8	2e-07	COG5295	Autotransporter adhesin	--	--	--	--	--	-	-	-
Unigene0014327	284	2	23	0.1592	2.6715	4.0687	Up	1.01e-07	1.29e-06	gi|195435129|ref|XP_002065554.1|	91.7	1e-17	GK15518 [Drosophila willistoni] >gi|194161639|gb|EDW76540.1| GK15518 [Drosophila willistoni]	sp|Q8I1F4|FBRL_DROER	88.6	1e-17	rRNA 2'-O-methyltransferase fibrillarin OS=Drosophila erecta GN=Fib PE=3 SV=1	XF0818	67	8e-12	COG2730	Endoglucanase	--	--	--	--	--	GO:0006396//RNA processing;GO:0009408//response to heat	GO:0003676//nucleic acid binding;GO:0003824//catalytic activity	GO:0032991//macromolecular complex;GO:0005730//nucleolus
Unigene0014884	456	2	23	0.0992	1.6638	4.068	Up	1.01e-07	1.29e-06	--	--	--	--	--	--	--	--	--	--	--	--	--	--	--	--	--	--	-	-	-
Unigene0006223	233	45	3	4.3671	0.4247	-3.3622	Down	1.01e-07	1.29e-06	--	--	--	--	--	--	--	--	--	--	--	--	--	--	--	--	--	--	-	-	-
Unigene0011320	451	5	29	0.2507	2.1211	3.0808	Up	1.01e-07	1.29e-06	--	--	--	--	--	--	--	--	--	--	--	--	--	--	--	--	--	--	-	-	-
Unigene0014195	489	5	29	0.2312	1.9563	3.0809	Up	1.01e-07	1.29e-06	--	--	--	--	--	--	--	--	--	--	--	--	--	--	--	--	--	--	-	-	-
Unigene0008424	943	100	22	2.3979	0.7696	-1.6396	Down	1.06e-07	1.35e-06	--	--	--	--	--	--	--	--	--	--	--	--	--	--	--	--	--	--	-	-	-
Unigene0021011	2510	371	155	3.3422	2.0371	-0.7143	Down	1.06e-07	1.35e-06	gi|194902096|ref|XP_001980587.1|	318	7e-85	GG17233 [Drosophila erecta] >gi|190652290|gb|EDV49545.1| GG17233 [Drosophila erecta]	sp|Q96CN9|GCC1_HUMAN	227	3e-58	GRIP and coiled-coil domain-containing protein 1 OS=Homo sapiens GN=GCC1 PE=1 SV=1	AF1032	72.4	4e-12	COG0419	ATPase involved in DNA repair	--	--	--	--	--	-	-	-
Unigene0018713	436	23	55	1.1928	4.1613	1.8027	Up	1.07e-07	1.36e-06	--	--	--	--	--	--	--	--	--	--	--	--	--	--	--	--	--	--	-	-	-
Unigene0021200	813	151	44	4.1997	1.7853	-1.2341	Down	1.1e-07	1.39e-06	gi|159792900|gb|ABW98670.1|	466	1e-130	insect intestinal mucin IIM86 [Helicoverpa armigera]	sp|P08676|CSP_PLACM	111	5e-24	Circumsporozoite protein OS=Plasmodium cynomolgi (strain Mulligan/NIH) PE=3 SV=3	XF0818	91.7	1e-18	COG2730	Endoglucanase	--	--	--	--	--	-	-	-
Unigene0033020	1056	151	44	3.2333	1.3745	-1.2341	Down	1.1e-07	1.39e-06	gi|195156753|ref|XP_002019261.1|	128	2e-28	GL26275 [Drosophila persimilis] >gi|194115414|gb|EDW37457.1| GL26275 [Drosophila persimilis]	sp|C9JN71|ZN878_HUMAN	116	2e-25	Zinc finger protein 878 OS=Homo sapiens GN=ZNF878 PE=3 SV=2	SPAC144.09c	68.6	2e-11	COG5048	FOG: Zn-finger	--	--	--	--	--	-	-	-
Unigene0030896	4448	4	27	0.0203	0.2002	3.3019	Up	1.13e-07	1.43e-06	--	--	--	--	--	--	--	--	--	--	--	--	--	--	--	--	--	--	-	-	-
Unigene0013808	309	3	25	0.2195	2.6689	3.604	Up	1.14e-07	1.45e-06	--	--	--	--	--	--	--	--	--	--	--	--	--	--	--	--	--	--	-	-	-
Unigene0028857	1259	216	243	3.8794	6.3669	0.7148	Up	1.15e-07	1.45e-06	--	--	--	--	--	--	--	--	--	--	--	--	--	--	--	--	--	--	-	-	-
Unigene0021037	2043	413	178	4.5711	2.8741	-0.6694	Down	1.15e-07	1.46e-06	gi|307170829|gb|EFN62940.1|	246	3e-63	Single-strand selective monofunctional uracil DNA glycosylase [Camponotus floridanus]	sp|Q6P5C5|SMUG1_MOUSE	222	7e-57	Single-strand selective monofunctional uracil DNA glycosylase OS=Mus musculus GN=Smug1 PE=2 SV=1	YJL035c	100	1e-20	COG0590	Cytosine/adenosine deaminases	K10800	1e-63	246	ame:413439	single-strand selective monofunctional uracil DNA glycosylase [EC:3.2.2.-]	-	-	-
Unigene0019207	614	17	47	0.6261	2.5251	2.0119	Up	1.2e-07	1.51e-06	--	--	--	--	--	--	--	--	--	--	--	--	--	--	--	--	--	--	-	-	-
Unigene0027424	567	449	198	17.906	11.5194	-0.6364	Down	1.24e-07	1.57e-06	gi|114052008|ref|NP_001040205.1|	166	4e-40	presenilin enhancer [Bombyx mori] >gi|87248387|gb|ABD36246.1| presenilin enhancer [Bombyx mori]	sp|Q86BE9|PEN2_DROME	132	1e-30	Gamma-secretase subunit pen-2 OS=Drosophila melanogaster GN=pen-2 PE=1 SV=3	--	--	--	--	--	K06170	3e-35	149	aag:AaeL_AAEL005965	presenilin enhancer 2	-	-	-
Unigene0009983	3075	191	63	1.4045	0.6758	-1.0554	Down	1.28e-07	1.61e-06	gi|157137897|ref|XP_001664066.1|	450	1e-124	leucine-rich transmembrane protein [Aedes aegypti] >gi|108880735|gb|EAT44960.1| leucine-rich transmembrane protein [Aedes aegypti]	sp|O02833|ALS_PAPHA	127	5e-28	Insulin-like growth factor-binding protein complex acid labile subunit OS=Papio hamadryas GN=IGFALS PE=2 SV=1	SPy1798	85.1	7e-16	COG4886	Leucine-rich repeat (LRR) protein	--	--	--	--	--	-	-	-
Unigene0021154	3986	368	154	2.0876	1.2745	-0.7119	Down	1.3e-07	1.63e-06	gi|189240877|ref|XP_971050.2|	325	1e-86	PREDICTED: similar to AGAP000207-PA [Tribolium castaneum]	sp|Q2T9W6|LRRF2_BOVIN	243	8e-63	Leucine-rich repeat flightless-interacting protein 2 OS=Bos taurus GN=LRRFIP2 PE=2 SV=1	aq_1006	60.8	2e-08	COG0419	ATPase involved in DNA repair	--	--	--	--	--	-	-	-
Unigene0005568	206	36	1	3.9516	0.1601	-4.6254	Down	1.31e-07	1.65e-06	gi|357617562|gb|EHJ70861.1|	90.1	3e-17	hypothetical protein KGM_04943 [Danaus plexippus]	--	--	--	--	--	--	--	--	--	--	--	--	--	--	-	-	-
Unigene0033176	1601	164	196	2.3163	4.0384	0.802	Up	1.39e-07	1.73e-06	gi|193587166|ref|XP_001945356.1|	192	5e-47	PREDICTED: major facilitator superfamily domain-containing protein 9-like [Acyrthosiphon pisum]	sp|Q8NBP5|MFSD9_HUMAN	161	1e-38	Major facilitator superfamily domain-containing protein 9 OS=Homo sapiens GN=MFSD9 PE=2 SV=2	MA1346	79.7	1e-14	COG0477	Permeases of the major facilitator superfamily	--	--	--	--	--	-	-	-
Unigene0032117	1994	201	229	2.2793	3.7884	0.733	Up	1.42e-07	1.78e-06	--	--	--	--	--	--	--	--	--	--	--	--	--	--	--	--	--	--	-	-	-
Unigene0020330	796	459	204	13.0387	8.4541	-0.6251	Down	1.42e-07	1.78e-06	gi|357614221|gb|EHJ68974.1|	172	1e-41	hypothetical protein KGM_18745 [Danaus plexippus]	--	--	--	--	--	--	--	--	--	--	--	--	--	--	-	-	-
Unigene0022566	298	30	63	2.2764	6.9739	1.6152	Up	1.45e-07	1.82e-06	--	--	--	--	--	--	--	--	--	--	--	--	--	--	--	--	--	--	-	-	-
Unigene0031418	1714	36	70	0.4749	1.3472	1.5043	Up	1.46e-07	1.82e-06	gi|307208340|gb|EFN85747.1|	286	2e-75	Solute carrier family 2, facilitated glucose transporter member 8 [Harpegnathos saltator]	sp|A9ZSY3|TRET1_BOMMO	219	4e-56	Facilitated trehalose transporter Tret1 OS=Bombyx mori GN=Tret1 PE=1 SV=1	CAC1345	132	1e-30	COG0477	Permeases of the major facilitator superfamily	--	--	--	--	--	-	-	-
Unigene0017127	3188	395	169	2.8016	1.7487	-0.68	Down	1.48e-07	1.84e-06	gi|189235871|ref|XP_001811450.1|	140	4e-31	PREDICTED: similar to CG18490 CG18490-PB [Tribolium castaneum]	sp|Q5HCP3|SRAP_STAAC	59.7	1e-07	Serine-rich adhesin for platelets OS=Staphylococcus aureus (strain COL) GN=sraP PE=3 SV=1	--	--	--	--	--	--	--	--	--	--	-	-	-
Unigene0024763	2481	343	141	3.1261	1.8747	-0.7377	Down	1.48e-07	1.85e-06	gi|350408082|ref|XP_003488295.1|	949	0	PREDICTED: DNA helicase INO80-like isoform 1 [Bombus impatiens] >gi|350408084|ref|XP_003488296.1| PREDICTED: DNA helicase INO80-like isoform 2 [Bombus impatiens]	sp|Q9ULG1|INO80_HUMAN	738	0	DNA helicase INO80 OS=Homo sapiens GN=INO80 PE=1 SV=2	ECU09g1890	384	3e-106	COG0553	Superfamily II DNA/RNA helicases, SNF2 family	K11665	0	951	ame:410352	DNA helicase INO80 [EC:3.6.4.12]	-	GO:0016817//hydrolase activity, acting on acid anhydrides;GO:0003677//DNA binding	GO:0000790//nuclear chromatin
Unigene0033830	373	339	139	20.5506	12.2929	-0.7414	Down	1.55e-07	1.93e-06	gi|3913261|sp|O02443.1|CULP1_HELAM	80.9	2e-14	RecName: Full=Larval cuticle protein 1; Flags: Precursor >gi|2209362|gb|AAB61471.1| larval cuticular protein 1 [Helicoverpa armigera]	sp|O02443|CULP1_HELAM	80.9	2e-15	Larval cuticle protein 1 OS=Helicoverpa armigera GN=LCP1 PE=4 SV=1	--	--	--	--	--	--	--	--	--	--	-	GO:0005198//structural molecule activity	-
Unigene0016648	2682	37	71	0.3119	0.8733	1.4854	Up	1.56e-07	1.95e-06	gi|357616637|gb|EHJ70296.1|	709	0	SV2-like protein 1 [Danaus plexippus]	sp|Q496J9|SV2C_HUMAN	124	4e-27	Synaptic vesicle glycoprotein 2C OS=Homo sapiens GN=SV2C PE=2 SV=1	SMa1447	111	7e-24	COG0477	Permeases of the major facilitator superfamily	--	--	--	--	--	-	-	-
Unigene0011236	382	1	20	0.0592	1.7271	4.8666	Up	1.68e-07	2.09e-06	--	--	--	--	--	--	--	--	--	--	--	--	--	--	--	--	--	--	-	-	-
Unigene0014252	349	1	20	0.0648	1.8904	4.8666	Up	1.68e-07	2.09e-06	--	--	--	--	--	--	--	--	--	--	--	--	--	--	--	--	--	--	-	-	-
Unigene0015265	505	1	20	0.0448	1.3064	4.866	Up	1.68e-07	2.08e-06	--	--	--	--	--	--	--	--	--	--	--	--	--	--	--	--	--	--	-	-	-
Unigene0013772	494	11	38	0.5035	2.5375	2.3333	Up	1.69e-07	2.11e-06	--	--	--	--	--	--	--	--	--	--	--	--	--	--	--	--	--	--	-	-	-
Unigene0024014	970	383	163	8.9282	5.5433	-0.6876	Down	1.74e-07	2.16e-06	gi|156546916|ref|XP_001600672.1|	258	4e-67	PREDICTED: sesquipedalian-1-like [Nasonia vitripennis]	sp|D3ZL52|SESQ1_RAT	139	3e-32	Sesquipedalian-1 OS=Rattus norvegicus GN=Fam109a PE=1 SV=1	--	--	--	--	--	--	--	--	--	--	-	-	-
Unigene0035686	853	499	227	13.2278	8.7786	-0.5915	Down	1.74e-07	2.16e-06	gi|340727350|ref|XP_003402009.1|	461	1e-128	PREDICTED: LOW QUALITY PROTEIN: serine/threonine-protein phosphatase 4 catalytic subunit-like [Bombus terrestris] >gi|350422999|ref|XP_003493354.1| PREDICTED: serine/threonine-protein phosphatase 4 catalytic subunit-like [Bombus impatiens]	sp|Q5BJ92|PP4C_RAT	454	3e-127	Serine/threonine-protein phosphatase 4 catalytic subunit OS=Rattus norvegicus GN=Ppp4c PE=1 SV=1	SPBC26H8.05c	353	3e-97	COG0639	Diadenosine tetraphosphatase and related serine/threonine protein phosphatases	K01090	2e-127	456	bfo:BRAFLDRAFT_264576	protein phosphatase [EC:3.1.3.16]	-	-	-
Unigene0029372	1399	89	125	1.4385	2.9474	1.0349	Up	1.75e-07	2.16e-06	gi|357621962|gb|EHJ73600.1|	80.5	2e-13	arrestin domain containing 4 [Danaus plexippus]	sp|A6NEK1|ARRD5_HUMAN	62	1e-08	Arrestin domain-containing protein 5 OS=Homo sapiens GN=ARRDC5 PE=2 SV=2	--	--	--	--	--	--	--	--	--	--	-	-	-
Unigene0018355	346	115	150	7.5155	14.3009	0.9282	Up	1.75e-07	2.17e-06	gi|357627844|gb|EHJ77393.1|	132	4e-30	cuticular protein CPR3 [Danaus plexippus]	sp|O02387|CU17_BOMMO	96.7	4e-20	Larval cuticle protein LCP-17 OS=Bombyx mori GN=LCP17 PE=2 SV=1	--	--	--	--	--	--	--	--	--	--	-	-	-
Unigene0022300	982	120	31	2.7631	1.0414	-1.4078	Down	1.76e-07	2.18e-06	gi|327420494|gb|AEA76323.1|	237	7e-61	530_224_1 protein [Mamestra configurata]	--	--	--	--	--	--	--	--	--	--	--	--	--	--	-	-	-
Unigene0024233	766	86	122	2.5387	5.2539	1.0493	Up	1.78e-07	2.2e-06	--	--	--	--	--	--	--	--	--	--	--	--	--	--	--	--	--	--	-	-	-
Unigene0025218	992	73	109	1.664	3.6246	1.1232	Up	1.8e-07	2.23e-06	--	--	--	--	--	--	--	--	--	--	--	--	--	--	--	--	--	--	-	-	-
Unigene0013720	244	0	17	0	2.2983	11.1664	Up	1.85e-07	2.29e-06	--	--	--	--	--	--	--	--	--	--	--	--	--	--	--	--	--	--	-	-	-
Unigene0016196	319	0	17	0	1.758	10.7797	Up	1.85e-07	2.29e-06	--	--	--	--	--	--	--	--	--	--	--	--	--	--	--	--	--	--	-	-	-
Unigene0024711	2367	242	89	2.3118	1.2403	-0.8983	Down	1.85e-07	2.29e-06	gi|357625903|gb|EHJ76189.1|	973	0	eIF2B-beta protein [Danaus plexippus]	sp|Q7L0R7|RNF44_HUMAN	176	7e-43	RING finger protein 44 OS=Homo sapiens GN=RNF44 PE=2 SV=1	ECU07g0330	60.8	1e-08	COG5540	RING-finger-containing ubiquitin ligase	--	--	--	--	--	-	-	-
Unigene0007990	759	83	16	2.4727	0.6954	-1.8302	Down	1.86e-07	2.3e-06	gi|357613708|gb|EHJ68676.1|	118	2e-25	hypothetical protein KGM_11353 [Danaus plexippus]	--	--	--	--	--	--	--	--	--	--	--	--	--	--	-	-	-
Unigene0025093	694	23	54	0.7494	2.5667	1.7761	Up	1.88e-07	2.32e-06	--	--	--	--	--	--	--	--	--	--	--	--	--	--	--	--	--	--	-	-	-
Unigene0033616	613	23	54	0.8484	2.9059	1.7762	Up	1.88e-07	2.32e-06	--	--	--	--	--	--	--	--	--	--	--	--	--	--	--	--	--	--	-	-	-
Unigene0018880	1148	115	29	2.2651	0.8333	-1.4427	Down	1.94e-07	2.4e-06	gi|328783317|ref|XP_394080.3|	165	4e-39	PREDICTED: probable E3 ubiquitin-protein ligase HERC4-like [Apis mellifera]	sp|Q8BTU7|RCCD1_MOUSE	120	2e-26	RCC1 domain-containing protein 1 OS=Mus musculus GN=Rccd1 PE=2 SV=2	SPBC557.03c	93.6	6e-19	COG5184	Alpha-tubulin suppressor and related RCC1 domain-containing proteins	--	--	--	--	--	-	-	-
Unigene0035341	1331	164	51	2.7861	1.264	-1.1403	Down	1.96e-07	2.42e-06	gi|193620161|ref|XP_001952284.1|	335	2e-90	PREDICTED: multiple inositol polyphosphate phosphatase 1-like [Acyrthosiphon pisum]	sp|Q9UNW1|MINP1_HUMAN	142	7e-33	Multiple inositol polyphosphate phosphatase 1 OS=Homo sapiens GN=MINPP1 PE=1 SV=1	--	--	--	--	--	K03103	5e-93	343	phu:Phum_PHUM354750	multiple inositol-polyphosphate phosphatase [EC:3.1.3.62]	-	-	-
Unigene0006954	711	54	6	1.7173	0.2784	-2.6249	Down	2.01e-07	2.48e-06	gi|195110451|ref|XP_001999793.1|	329	8e-89	GI24726 [Drosophila mojavensis] >gi|193916387|gb|EDW15254.1| GI24726 [Drosophila mojavensis]	sp|Q9VN12|NCKXH_DROME	324	4e-88	Probable sodium/potassium/calcium exchanger CG1090 OS=Drosophila melanogaster GN=CG1090 PE=2 SV=3	MA2008	81.3	1e-15	COG0530	Ca2+/Na+ antiporter	--	--	--	--	--	GO:0006810//transport	-	GO:0031224//intrinsic to membrane
Unigene0017020	2412	150	182	1.4062	2.4891	0.8238	Up	2.04e-07	2.52e-06	--	--	--	--	--	--	--	--	--	--	--	--	--	--	--	--	--	--	-	-	-
Unigene0031434	946	93	20	2.2229	0.6974	-1.6724	Down	2.05e-07	2.53e-06	gi|189241146|ref|XP_974291.2|	137	7e-31	PREDICTED: similar to suppressor of actin (sac) [Tribolium castaneum]	--	--	--	--	--	--	--	--	--	--	--	--	--	--	-	-	-
Unigene0018362	353	142	41	9.096	3.8314	-1.2474	Down	2.11e-07	2.6e-06	gi|39930517|ref|NP_612361.1|	56.6	3e-07	atherin [Homo sapiens] >gi|74749329|sp|Q6SPF0.1|SAMD1_HUMAN RecName: Full=Atherin; AltName: Full=Sterile alpha motif domain-containing protein 1; Short=SAM domain-containing protein 1 >gi|38565529|gb|AAR24087.1| atherin [Homo sapiens]	sp|Q6SPF0|SAMD1_HUMAN	56.6	5e-08	Atherin OS=Homo sapiens GN=SAMD1 PE=1 SV=1	--	--	--	--	--	--	--	--	--	--	-	-	-
Unigene0013324	270	5	28	0.4187	3.4209	3.0304	Up	2.15e-07	2.64e-06	--	--	--	--	--	--	--	--	--	--	--	--	--	--	--	--	--	--	-	-	-
Unigene0013461	286	5	28	0.3953	3.2295	3.0303	Up	2.15e-07	2.64e-06	--	--	--	--	--	--	--	--	--	--	--	--	--	--	--	--	--	--	-	-	-
Unigene0014125	575	5	28	0.1966	1.6063	3.0304	Up	2.15e-07	2.64e-06	--	--	--	--	--	--	--	--	--	--	--	--	--	--	--	--	--	--	-	-	-
Unigene0016435	580	5	28	0.1949	1.5925	3.0305	Up	2.15e-07	2.63e-06	--	--	--	--	--	--	--	--	--	--	--	--	--	--	--	--	--	--	-	-	-
Unigene0034240	373	24	55	1.4549	4.8641	1.7413	Up	2.15e-07	2.64e-06	--	--	--	--	--	--	--	--	--	--	--	--	--	--	--	--	--	--	-	-	-
Unigene0022267	463	55	90	2.6861	6.4123	1.2553	Up	2.15e-07	2.64e-06	--	--	--	--	--	--	--	--	--	--	--	--	--	--	--	--	--	--	-	-	-
Unigene0023922	430	159	190	8.3611	14.5759	0.8018	Up	2.16e-07	2.65e-06	gi|357620932|gb|EHJ72944.1|	117	2e-25	hypothetical protein KGM_20964 [Danaus plexippus]	--	--	--	--	--	--	--	--	--	--	--	--	--	--	-	-	-
Unigene0029059	1639	431	190	5.9461	3.8241	-0.6368	Down	2.18e-07	2.67e-06	gi|91087171|ref|XP_975389.1|	281	7e-74	PREDICTED: similar to plexus CG4444-PA [Tribolium castaneum]	sp|Q8BTI8|SRRM2_MOUSE	88.2	2e-16	Serine/arginine repetitive matrix protein 2 OS=Mus musculus GN=Srrm2 PE=1 SV=3	DR2133	58.5	3e-08	COG4372	Uncharacterized protein conserved in bacteria with the myosin-like domain	--	--	--	--	--	-	-	-
Unigene0006942	521	47	4	2.0398	0.2533	-3.0095	Down	2.19e-07	2.68e-06	--	--	--	--	--	--	--	--	--	--	--	--	--	--	--	--	--	--	-	-	-
Unigene0020937	2499	282	110	2.5516	1.452	-0.8134	Down	2.24e-07	2.73e-06	gi|307180399|gb|EFN68425.1|	554	1e-156	Round spermatid basic protein 1-like protein [Camponotus floridanus]	sp|Q6PCB5|RSBNL_HUMAN	434	2e-120	Round spermatid basic protein 1-like protein OS=Homo sapiens GN=RSBN1L PE=1 SV=2	--	--	--	--	--	--	--	--	--	--	-	-	-
Unigene0025284	806	57	92	1.5991	3.7653	1.2355	Up	2.26e-07	2.75e-06	--	--	--	--	--	--	--	--	--	--	--	--	--	--	--	--	--	--	-	-	-
Unigene0014163	344	2	22	0.1315	2.1097	4.0039	Up	2.3e-07	2.81e-06	--	--	--	--	--	--	--	--	--	--	--	--	--	--	--	--	--	--	-	-	-
Unigene0014281	383	2	22	0.1181	1.8948	4.004	Up	2.3e-07	2.81e-06	--	--	--	--	--	--	--	--	--	--	--	--	--	--	--	--	--	--	-	-	-
Unigene0014868	409	2	22	0.1106	1.7744	4.0039	Up	2.3e-07	2.81e-06	--	--	--	--	--	--	--	--	--	--	--	--	--	--	--	--	--	--	-	-	-
Unigene0033198	1868	277	293	3.353	5.1742	0.6259	Up	2.32e-07	2.82e-06	--	--	--	--	--	--	--	--	--	--	--	--	--	--	--	--	--	--	-	-	-
Unigene0029124	1246	97	132	1.7603	3.4947	0.9893	Up	2.33e-07	2.83e-06	--	--	--	--	--	--	--	--	--	--	--	--	--	--	--	--	--	--	-	-	-
Unigene0020230	361	235	86	14.7196	7.8585	-0.9054	Down	2.33e-07	2.84e-06	gi|119593699|gb|EAW73293.1|	67.8	1e-10	hCG1987685 [Homo sapiens]	sp|A8L6F4|IF2_FRASN	65.9	8e-11	Translation initiation factor IF-2 OS=Frankia sp. (strain EAN1pec) GN=infB PE=3 SV=1	RSc1191	57.4	6e-09	COG2812	DNA polymerase III, gamma/tau subunits	K13171	2e-09	62	ecb:100071467	serine/arginine repetitive matrix protein 1	GO:0006396//RNA processing	-	GO:0044424//intracellular part
Unigene0020966	1522	59	94	0.8765	2.0373	1.2168	Up	2.35e-07	2.85e-06	--	--	--	--	--	--	--	--	--	--	--	--	--	--	--	--	--	--	-	-	-
Unigene0017166	3386	316	128	2.1103	1.247	-0.759	Down	2.37e-07	2.88e-06	gi|357617964|gb|EHJ71085.1|	1501	0	latrophilin-like receptor [Danaus plexippus]	sp|B3MFV7|LPHN_DROAN	711	0	Latrophilin Cirl OS=Drosophila ananassae GN=Cirl PE=3 SV=1	--	--	--	--	--	--	--	--	--	--	-	-	-
Unigene0030495	1456	10	36	0.1553	0.8156	2.3928	Up	2.37e-07	2.88e-06	gi|340708796|ref|XP_003393007.1|	373	1e-101	PREDICTED: alkaline ceramidase-like isoform 1 [Bombus terrestris] >gi|340708798|ref|XP_003393008.1| PREDICTED: alkaline ceramidase-like isoform 2 [Bombus terrestris]	sp|Q9VIP7|ACASE_DROME	336	3e-91	Alkaline ceramidase OS=Drosophila melanogaster GN=bwa PE=2 SV=2	--	--	--	--	--	K01441	5e-100	366	nvi:100123125	alkaline ceramidase [EC:3.5.1.23]	-	-	-
Unigene0015659	1278	36	69	0.637	1.781	1.4833	Up	2.39e-07	2.91e-06	--	--	--	--	--	--	--	--	--	--	--	--	--	--	--	--	--	--	-	-	-
Unigene0019455	1691	479	217	6.4051	4.2332	-0.5975	Down	2.41e-07	2.92e-06	gi|350284804|gb|AEQ27775.1|	1002	0	MMP variant 1 [Manduca sexta]	sp|Q10739|MMP14_RAT	350	2e-95	Matrix metalloproteinase-14 OS=Rattus norvegicus GN=Mmp14 PE=2 SV=2	--	--	--	--	--	--	--	--	--	--	-	-	-
Unigene0027454	650	314	127	10.9232	6.4452	-0.7611	Down	2.42e-07	2.93e-06	gi|112982924|ref|NP_001036923.1|	321	2e-86	atypical protein kinase C [Bombyx mori] >gi|71979726|dbj|BAE17023.1| atypical protein kinase C [Bombyx mori]	sp|F1M7Y5|KPCI_RAT	235	2e-61	Protein kinase C iota type OS=Rattus norvegicus GN=Prkci PE=1 SV=1	SPAC17G8.14c_2	141	8e-34	COG0515	Serine/threonine protein kinase	K06069	1e-75	283	dpo:Dpse_GA10200	atypical protein kinase C [EC:2.7.11.13]	-	-	-
Unigene0013556	364	4	26	0.2485	2.3562	3.2451	Up	2.43e-07	2.95e-06	--	--	--	--	--	--	--	--	--	--	--	--	--	--	--	--	--	--	-	-	-
Unigene0014864	333	4	26	0.2716	2.5756	3.2454	Up	2.43e-07	2.95e-06	--	--	--	--	--	--	--	--	--	--	--	--	--	--	--	--	--	--	-	-	-
Unigene0033427	811	25	56	0.697	2.2778	1.7084	Up	2.44e-07	2.96e-06	--	--	--	--	--	--	--	--	--	--	--	--	--	--	--	--	--	--	-	-	-
Unigene0035579	710	184	212	5.86	9.8498	0.7492	Up	2.45e-07	2.96e-06	--	--	--	--	--	--	--	--	--	--	--	--	--	--	--	--	--	--	-	-	-
Unigene0026081	295	128	35	9.8112	3.9138	-1.3259	Down	2.48e-07	3.01e-06	gi|357618060|gb|EHJ71155.1|	103	2e-21	hypothetical protein KGM_09035 [Danaus plexippus]	--	--	--	--	--	--	--	--	--	--	--	--	--	--	-	-	-
Unigene0013264	2115	3	24	0.0321	0.3743	3.5435	Up	2.53e-07	3.06e-06	gi|357626460|gb|EHJ76540.1|	656	0	Na [Danaus plexippus]	sp|Q86UD5|SL9B2_HUMAN	287	2e-76	Mitochondrial sodium/hydrogen exchanger 9B2 OS=Homo sapiens GN=SLC9B2 PE=1 SV=2	MTH760	165	3e-40	COG0025	NhaP-type Na+/H+ and K+/H+ antiporters	--	--	--	--	--	-	-	-
Unigene0020431	1082	141	173	2.9466	5.2743	0.8399	Up	2.6e-07	3.14e-06	gi|239790464|dbj|BAH71792.1|	143	1e-32	ACYPI007447 [Acyrthosiphon pisum]	--	--	--	--	--	--	--	--	--	--	--	--	--	--	-	-	-
Unigene0021130	1147	67	102	1.3208	2.9335	1.1512	Up	2.6e-07	3.14e-06	--	--	--	--	--	--	--	--	--	--	--	--	--	--	--	--	--	--	-	-	-
Unigene0025305	1581	85	120	1.2157	2.5038	1.0423	Up	2.61e-07	3.15e-06	--	--	--	--	--	--	--	--	--	--	--	--	--	--	--	--	--	--	-	-	-
Unigene0028948	619	84	119	3.0685	6.3417	1.0473	Up	2.63e-07	3.17e-06	--	--	--	--	--	--	--	--	--	--	--	--	--	--	--	--	--	--	-	-	-
Unigene0016940	3663	47	81	0.2901	0.7295	1.3304	Up	2.63e-07	3.17e-06	gi|157124459|ref|XP_001660470.1|	643	0	alanine aminotransferase [Aedes aegypti] >gi|108873981|gb|EAT38206.1| alanine aminotransferase [Aedes aegypti]	sp|Q28DB5|ALAT2_XENTR	545	9e-154	Alanine aminotransferase 2 OS=Xenopus tropicalis GN=gpt2 PE=2 SV=1	YLR089c	386	2e-106	COG0436	Aspartate/tyrosine/aromatic aminotransferase	K00814	0	643	aag:AaeL_AAEL009872	alanine transaminase [EC:2.6.1.2]	-	-	-
Unigene0032557	1602	190	64	2.6818	1.3179	-1.025	Down	2.67e-07	3.22e-06	gi|332016621|gb|EGI57493.1|	554	1e-156	Brain tumor protein [Acromyrmex echinatior]	sp|Q8MQJ9|BRAT_DROME	202	8e-51	Brain tumor protein OS=Drosophila melanogaster GN=brat PE=1 SV=2	all0422	56.6	1e-07	COG3391	Uncharacterized conserved protein	--	--	--	--	--	-	-	-
Unigene0030768	990	73	108	1.6673	3.5986	1.1099	Up	2.68e-07	3.23e-06	--	--	--	--	--	--	--	--	--	--	--	--	--	--	--	--	--	--	-	-	-
Unigene0017730	1489	362	153	5.4973	3.3896	-0.6976	Down	2.7e-07	3.24e-06	gi|195157804|ref|XP_002019784.1|	311	4e-83	GL12579 [Drosophila persimilis] >gi|194116375|gb|EDW38418.1| GL12579 [Drosophila persimilis]	sp|Q01617|CPO_DROME	298	9e-80	Protein couch potato OS=Drosophila melanogaster GN=cpo PE=2 SV=3	RSp0884	55.5	2e-07	COG1674	DNA segregation ATPase FtsK/SpoIIIE and related proteins	--	--	--	--	--	GO:0032501//multicellular organismal process;GO:0007267//cell-cell signaling;GO:0007635//chemosensory behavior	GO:0005488//binding	GO:0043231//intracellular membrane-bounded organelle
Unigene0020198	603	39	72	1.4625	3.9388	1.4293	Up	2.89e-07	3.47e-06	--	--	--	--	--	--	--	--	--	--	--	--	--	--	--	--	--	--	-	-	-
Unigene0032282	2508	391	169	3.5252	2.2228	-0.6653	Down	2.91e-07	3.49e-06	gi|210076546|gb|ACJ06652.1|	1359	0	Sl LGR1 [Spodoptera littoralis]	sp|P16473|TSHR_HUMAN	380	3e-104	Thyrotropin receptor OS=Homo sapiens GN=TSHR PE=1 SV=2	CAC3273_2	52	5e-06	COG4886	Leucine-rich repeat (LRR) protein	--	--	--	--	--	GO:0007166//cell surface receptor signaling pathway	GO:0004930//G-protein coupled receptor activity	GO:0031224//intrinsic to membrane
Unigene0024738	1476	123	156	1.8843	3.4865	0.8878	Up	2.91e-07	3.49e-06	--	--	--	--	--	--	--	--	--	--	--	--	--	--	--	--	--	--	-	-	-
Unigene0014450	714	32	64	1.0134	2.9569	1.5449	Up	2.92e-07	3.5e-06	--	--	--	--	--	--	--	--	--	--	--	--	--	--	--	--	--	--	-	-	-
Unigene0008811	2481	173	56	1.5767	0.7446	-1.0824	Down	2.93e-07	3.51e-06	gi|119585237|gb|EAW64833.1|	417	1e-114	DEAH (Asp-Glu-Ala-His) box polypeptide 30, isoform CRA_a [Homo sapiens]	sp|Q6PGC1|DHX29_MOUSE	358	1e-97	ATP-dependent RNA helicase Dhx29 OS=Mus musculus GN=Dhx29 PE=2 SV=1	SPBC15C4.05	290	8e-78	COG1643	HrpA-like helicases	K13185	3e-150	534	nvi:100116427	ATP-dependent RNA helicase DHX30 [EC:3.6.4.13]	-	-	-
Unigene0028656	3266	212	75	1.4678	0.7575	-0.9543	Down	2.93e-07	3.51e-06	gi|307204038|gb|EFN82942.1|	192	1e-46	Zinc finger protein Xfin [Harpegnathos saltator]	sp|Q9NZW4|DSPP_HUMAN	144	3e-33	Dentin sialophosphoprotein OS=Homo sapiens GN=DSPP PE=1 SV=2	YLR106c	121	7e-27	COG5271	AAA ATPase containing von Willebrand factor type A (vWA) domain	--	--	--	--	--	-	-	-
Unigene0028854	1792	400	174	5.0473	3.203	-0.6561	Down	2.98e-07	3.56e-06	gi|91079262|ref|XP_972008.1|	162	5e-38	PREDICTED: similar to GA21353-PA [Tribolium castaneum]	sp|Q9P2H5|UBP35_HUMAN	127	2e-28	Ubiquitin carboxyl-terminal hydrolase 35 OS=Homo sapiens GN=USP35 PE=1 SV=3	--	--	--	--	--	K11854	2e-38	162	tca:660706	ubiquitin carboxyl-terminal hydrolase 35/38 [EC:3.1.2.15]	-	-	-
Unigene0007456	634	79	15	2.8176	0.7805	-1.852	Down	3e-07	3.59e-06	gi|270010984|gb|EFA07432.1|	82.8	1e-14	mutagen-sensitive 312 [Tribolium castaneum]	sp|Q9VS48|SLX4_DROME	59.7	2e-08	Structure-specific endonuclease subunit SLX4 OS=Drosophila melanogaster GN=mus312 PE=1 SV=2	--	--	--	--	--	--	--	--	--	--	GO:0006412//translation	GO:0016874//ligase activity	-
Unigene0010069	696	53	6	1.7219	0.2844	-2.598	Down	3.06e-07	3.66e-06	gi|340709781|ref|XP_003393480.1|	81.6	3e-14	PREDICTED: phosphatidylinositol-4-phosphate 5-kinase type-1 alpha-like isoform 2 [Bombus terrestris]	sp|Q02817|MUC2_HUMAN	60.1	1e-08	Mucin-2 OS=Homo sapiens GN=MUC2 PE=1 SV=2	--	--	--	--	--	K00889	5e-14	79.3	phu:Phum_PHUM064910	1-phosphatidylinositol-4-phosphate 5-kinase [EC:2.7.1.68]	-	-	-
Unigene0021059	1907	263	101	3.1185	1.7471	-0.8359	Down	3.11e-07	3.71e-06	gi|332026544|gb|EGI66662.1|	229	4e-58	Histone-lysine N-methyltransferase SETD2 [Acromyrmex echinatior]	sp|Q9VYD1|C1716_DROME	127	4e-28	Probable histone-lysine N-methyltransferase CG1716 OS=Drosophila melanogaster GN=Set2 PE=1 SV=2	--	--	--	--	--	K11423	3e-59	231	nvi:100123115	histone-lysine N-methyltransferase SETD2 [EC:2.1.1.43]	-	-	-
Unigene0000271	494	29	0	1.3274	0	-10.3744	Down	3.16e-07	3.77e-06	--	--	--	--	--	--	--	--	--	--	--	--	--	--	--	--	--	--	-	-	-
Unigene0007759	295	29	0	2.2229	0	-11.1182	Down	3.16e-07	3.77e-06	gi|332029562|gb|EGI69451.1|	70.1	3e-11	PHD and RING finger domain-containing protein 1 [Acromyrmex echinatior]	sp|Q52KI8|SRRM1_MOUSE	57	4e-08	Serine/arginine repetitive matrix protein 1 OS=Mus musculus GN=Srrm1 PE=1 SV=2	DR0479	47.8	5e-06	COG0744	Membrane carboxypeptidase (penicillin-binding protein)	K13171	8e-08	57	mmu:51796	serine/arginine repetitive matrix protein 1	-	-	-
Unigene0020016	643	160	50	5.6266	2.5651	-1.1332	Down	3.17e-07	3.78e-06	gi|91085611|ref|XP_969415.1|	138	2e-31	PREDICTED: similar to rCG38776 [Tribolium castaneum]	sp|Q157S1|CRTC1_RAT	98.6	3e-20	CREB-regulated transcription coactivator 1 OS=Rattus norvegicus GN=Crtc1 PE=1 SV=1	--	--	--	--	--	--	--	--	--	--	-	-	-
Unigene0021375	1244	166	195	3.0173	5.1709	0.7772	Up	3.19e-07	3.8e-06	gi|357618865|gb|EHJ71672.1|	314	7e-84	sodium/potassium-dependent ATPase beta-2 subunit [Danaus plexippus]	sp|Q24046|ATPB1_DROME	192	4e-48	Sodium/potassium-transporting ATPase subunit beta-1 OS=Drosophila melanogaster GN=nrv1 PE=1 SV=2	--	--	--	--	--	K01540	4e-53	210	nvi:100120601	sodium/potassium-transporting ATPase subunit beta	-	-	-
Unigene0029027	1364	84	17	1.3925	0.4111	-1.7601	Down	3.26e-07	3.88e-06	gi|170035146|ref|XP_001845432.1|	68.6	7e-10	myoneurin [Culex quinquefasciatus] >gi|167876984|gb|EDS40367.1| myoneurin [Culex quinquefasciatus]	sp|Q8TAW3|ZN671_HUMAN	57	3e-07	Zinc finger protein 671 OS=Homo sapiens GN=ZNF671 PE=2 SV=2	--	--	--	--	--	--	--	--	--	--	-	-	-
Unigene0001003	768	56	7	1.6488	0.3007	-2.455	Down	3.29e-07	3.92e-06	gi|123469906|ref|XP_001318162.1|	87	8e-16	viral A-type inclusion protein [Trichomonas vaginalis G3]	sp|Q8IED2|SMC2_PLAF7	75.1	5e-13	Structural maintenance of chromosomes protein 2 OS=Plasmodium falciparum (isolate 3D7) GN=MAL13P1.96 PE=3 SV=1	MJ1643	70.1	4e-12	COG1196	Chromosome segregation ATPases	K10421	2e-12	74.3	bta:534624	CAP-Gly domain-containing linker protein 1	GO:0006996//organelle organization	GO:0005488//binding	GO:0005622//intracellular
Unigene0032001	2941	459	207	3.529	2.3218	-0.604	Down	3.32e-07	3.95e-06	gi|350418847|ref|XP_003491987.1|	908	0	PREDICTED: ubiquitin carboxyl-terminal hydrolase 34-like [Bombus impatiens]	sp|Q70CQ2|UBP34_HUMAN	781	0	Ubiquitin carboxyl-terminal hydrolase 34 OS=Homo sapiens GN=USP34 PE=1 SV=2	--	--	--	--	--	K11853	0	874	cqu:CpipJ_CPIJ009721	ubiquitin carboxyl-terminal hydrolase 34 [EC:3.1.2.15]	-	GO:0016787//hydrolase activity	-
Unigene0024147	1027	131	163	2.8843	5.2356	0.8601	Up	3.34e-07	3.97e-06	gi|357627649|gb|EHJ77276.1|	231	4e-59	small heat shock protein [Danaus plexippus]	sp|P82147|L2EFL_DROME	130	2e-29	Protein lethal(2)essential for life OS=Drosophila melanogaster GN=l(2)efl PE=1 SV=1	--	--	--	--	--	K09542	4e-33	143	nvi:100114572	crystallin, alpha B	-	-	-
Unigene0019388	1946	143	174	1.6616	2.9495	0.8279	Up	3.36e-07	4e-06	--	--	--	--	--	--	--	--	--	--	--	--	--	--	--	--	--	--	-	-	-
Unigene0008425	994	94	21	2.1383	0.6969	-1.6174	Down	3.37e-07	4e-06	gi|298204347|gb|ADI61822.1|	103	8e-31	endonuclease-reverse transcriptase [Bombyx mori]	--	--	--	--	--	--	--	--	--	--	--	--	--	--	-	-	-
Unigene0031467	537	357	151	15.0324	9.2758	-0.6965	Down	3.38e-07	4.01e-06	gi|269784638|ref|NP_998238.2|	69.7	6e-11	mediator of RNA polymerase II transcription subunit 15 [Danio rerio]	sp|Q7ZVN7|MED15_DANRE	68.9	2e-11	Mediator of RNA polymerase II transcription subunit 15 OS=Danio rerio GN=med15 PE=2 SV=1	--	--	--	--	--	K15157	2e-11	69.7	dre:406346	mediator of RNA polymerase II transcription subunit 15	-	-	-
Unigene0006705	512	59	8	2.6057	0.5154	-2.3379	Down	3.39e-07	4.02e-06	gi|189234926|ref|XP_971077.2|	122	9e-27	PREDICTED: similar to unconventional myosin 95e [Tribolium castaneum]	sp|P36006|MYO3_YEAST	115	2e-25	Myosin-3 OS=Saccharomyces cerevisiae (strain ATCC 204508 / S288c) GN=MYO3 PE=1 SV=4	YKL129c	115	5e-26	COG5022	Myosin heavy chain	K10356	3e-27	122	tca:659706	myosin I	-	-	-
Unigene0032812	729	149	45	4.6216	2.0363	-1.1824	Down	3.39e-07	4.02e-06	gi|347970796|ref|XP_003436639.1|	121	3e-26	AGAP013233-PA [Anopheles gambiae str. PEST] >gi|333466835|gb|EGK96393.1| AGAP013233-PA [Anopheles gambiae str. PEST]	sp|Q8BTI8|SRRM2_MOUSE	73.2	2e-12	Serine/arginine repetitive matrix protein 2 OS=Mus musculus GN=Srrm2 PE=1 SV=3	Cgl1939	58.9	6e-10	COG0532	Translation initiation factor 2 (IF-2; GTPase)	K10143	2e-25	117	nvi:100118076	E3 ubiquitin-protein ligase RFWD2 [EC:6.3.2.19]	GO:0032446//protein modification by small protein conjugation	GO:0019787//small conjugating protein ligase activity;GO:0005488//binding	GO:0031981//nuclear lumen;GO:0005815//microtubule organizing center;GO:0005924//cell-substrate adherens junction
Unigene0017301	2825	355	150	2.8415	1.7515	-0.6981	Down	3.47e-07	4.11e-06	gi|307196972|gb|EFN78347.1|	80.9	3e-13	Protein ENL [Harpegnathos saltator]	sp|P12036|NFH_HUMAN	66.2	1e-09	Neurofilament heavy polypeptide OS=Homo sapiens GN=NEFH PE=1 SV=4	--	--	--	--	--	--	--	--	--	--	-	-	-
Unigene0032235	2520	355	150	3.1854	1.9635	-0.698	Down	3.47e-07	4.11e-06	gi|332023767|gb|EGI63991.1|	231	1e-58	G-protein coupled receptor Mth2 [Acromyrmex echinatior]	sp|Q95NT6|MTH2_DROYA	163	5e-39	G-protein coupled receptor Mth2 OS=Drosophila yakuba GN=mth2 PE=3 SV=1	--	--	--	--	--	--	--	--	--	--	-	-	-
Unigene0026746	1707	166	53	2.1989	1.0242	-1.1023	Down	3.48e-07	4.11e-06	gi|189238341|ref|XP_966817.2|	437	1e-121	PREDICTED: similar to sorting and assembly machinery component 50 homolog [Tribolium castaneum]	sp|Q803G5|SAM5A_DANRE	340	1e-92	Sorting and assembly machinery component 50 homolog A OS=Danio rerio GN=samm50a PE=2 SV=1	SPAC17C9.06	150	9e-36	COG4775	Outer membrane protein/protective antigen OMA87	--	--	--	--	--	-	-	-
Unigene0004440	559	34	1	1.3753	0.059	-4.5429	Down	3.54e-07	4.18e-06	gi|339899199|ref|XP_001468869.2|	94.4	3e-18	proteophosphoglycan 5 [Leishmania infantum JPCM5] >gi|321398713|emb|CAM71961.2| proteophosphoglycan 5 [Leishmania infantum JPCM5]	sp|Q9QJ16|IE2_HHV6Z	75.5	2e-13	Immediate-early protein 2 OS=Human herpesvirus 6B (strain Z29) GN=U90/U86 PE=3 SV=1	DRA0212	74.7	9e-14	COG2377	Predicted molecular chaperone distantly related to HSP70-fold metalloproteases	--	--	--	--	--	-	-	-
Unigene0007721	281	34	1	2.7359	0.1174	-4.5425	Down	3.54e-07	4.18e-06	--	--	--	--	--	--	--	--	--	--	--	--	--	--	--	--	--	--	-	-	-
Unigene0018011	932	113	146	2.7416	5.1676	0.9145	Up	3.59e-07	4.24e-06	--	--	--	--	--	--	--	--	--	--	--	--	--	--	--	--	--	--	-	-	-
Unigene0035699	876	462	209	11.9254	7.8703	-0.5995	Down	3.63e-07	4.28e-06	gi|118788823|ref|XP_317011.3|	129	2e-28	AGAP008432-PA [Anopheles gambiae str. PEST] >gi|116122930|gb|EAA12719.3| AGAP008432-PA [Anopheles gambiae str. PEST]	sp|Q9D8B6|CT108_MOUSE	69.7	3e-11	Transmembrane protein C20orf108 homolog OS=Mus musculus PE=2 SV=2	--	--	--	--	--	--	--	--	--	--	-	-	-
Unigene0024506	2455	338	141	3.1131	1.8946	-0.7165	Down	3.66e-07	4.31e-06	gi|357621894|gb|EHJ73558.1|	328	1e-119	cyclin g [Danaus plexippus]	sp|O08918|CCNG2_MOUSE	92.8	1e-17	Cyclin-G2 OS=Mus musculus GN=Ccng2 PE=2 SV=3	--	--	--	--	--	K10146	4e-50	160	phu:Phum_PHUM598490	cyclin G2	-	-	-
Unigene0032605	2233	351	148	3.5543	2.1864	-0.701	Down	3.66e-07	4.31e-06	gi|307202843|gb|EFN82103.1|	708	0	Nuclear receptor-binding protein [Harpegnathos saltator]	sp|Q9Y0Y6|NRBP_DROME	575	5e-163	Nuclear receptor-binding protein homolog OS=Drosophila melanogaster GN=Madm PE=1 SV=1	YAR019c	69.3	3e-11	COG0515	Serine/threonine protein kinase	K08875	0	698	nvi:100123075	nuclear receptor-binding protein	GO:0006464//protein modification process	GO:0016301//kinase activity;GO:0004871//signal transducer activity;GO:0032559	-
Unigene0024758	1723	217	78	2.8478	1.4933	-0.9313	Down	3.68e-07	4.33e-06	gi|189240519|ref|XP_971298.2|	666	0	PREDICTED: similar to unkempt protein [Tribolium castaneum]	sp|Q86B79|UNK_DROME	564	6e-160	RING finger protein unkempt OS=Drosophila melanogaster GN=unk PE=1 SV=1	DRA0212	58.2	4e-08	COG2377	Predicted molecular chaperone distantly related to HSP70-fold metalloproteases	--	--	--	--	--	-	GO:0046914//transition metal ion binding	-
Unigene0028576	1564	153	47	2.212	0.9913	-1.158	Down	3.68e-07	4.33e-06	gi|91089177|ref|XP_974210.1|	354	8e-96	PREDICTED: similar to CG12753 CG12753-PA [Tribolium castaneum]	sp|Q80U30|CL16A_MOUSE	258	9e-68	Protein CLEC16A OS=Mus musculus GN=Clec16a PE=2 SV=2	--	--	--	--	--	--	--	--	--	--	-	-	-
Unigene0025928	438	172	56	8.8795	4.2176	-1.0741	Down	3.75e-07	4.41e-06	gi|148298865|ref|NP_001091748.1|	122	4e-27	octopamine receptor [Bombyx mori] >gi|115424520|dbj|BAF33393.1| octopamine receptor [Bombyx mori]	sp|Q93126|GPR9_BALAM	61.2	2e-09	Probable G-protein coupled receptor No9 OS=Balanus amphitrite PE=3 SV=1	--	--	--	--	--	K04165	5e-16	84.3	tca:658532	Octopamine receptor	GO:0007186//G-protein coupled receptor signaling pathway	GO:0008227//G-protein coupled amine receptor activity	GO:0031224//intrinsic to membrane
Unigene0022718	416	14	41	0.761	3.2512	2.095	Up	3.86e-07	4.53e-06	--	--	--	--	--	--	--	--	--	--	--	--	--	--	--	--	--	--	-	-	-
Unigene0013361	246	1	19	0.0919	2.5478	4.793	Up	3.94e-07	4.63e-06	--	--	--	--	--	--	--	--	--	--	--	--	--	--	--	--	--	--	-	-	-
Unigene0024839	994	71	105	1.6151	3.4846	1.1094	Up	3.97e-07	4.65e-06	--	--	--	--	--	--	--	--	--	--	--	--	--	--	--	--	--	--	-	-	-
Unigene0024836	1415	330	137	5.2734	3.1938	-0.7235	Down	4.03e-07	4.72e-06	--	--	--	--	--	--	--	--	--	--	--	--	--	--	--	--	--	--	-	-	-
Unigene0017379	1759	315	129	4.0493	2.4192	-0.7431	Down	4.05e-07	4.74e-06	gi|340718186|ref|XP_003397552.1|	545	1e-153	PREDICTED: GPI mannosyltransferase 4-like [Bombus terrestris]	sp|Q8MT80|PIGZ_DROME	437	1e-121	GPI mannosyltransferase 4 OS=Drosophila melanogaster GN=CG3419 PE=2 SV=1	--	--	--	--	--	K08098	1e-150	535	ame:551642	phosphatidylinositol glycan, class Z [EC:2.4.1.-]	-	-	-
Unigene0035287	536	461	209	19.4478	12.8627	-0.5964	Down	4.23e-07	4.95e-06	gi|307197983|gb|EFN79054.1|	69.3	8e-11	Chromobox protein-like protein 5 [Harpegnathos saltator]	sp|P83917|CBX1_MOUSE	65.1	3e-10	Chromobox protein homolog 1 OS=Mus musculus GN=Cbx1 PE=1 SV=1	--	--	--	--	--	--	--	--	--	--	-	-	-
Unigene0024700	4658	103	25	0.5	0.177	-1.4982	Down	4.24e-07	4.95e-06	gi|345487249|ref|XP_003425657.1|	949	0	PREDICTED: tyrosine-protein kinase Btk29A-like isoform 2 [Nasonia vitripennis]	sp|P08630|BTKL_DROME	848	0	Tyrosine-protein kinase Btk29A OS=Drosophila melanogaster GN=Btk29A PE=2 SV=2	YAR019c	97.1	3e-19	COG0515	Serine/threonine protein kinase	K07364	0	919	api:100168763	tec protein tyrosine kinase [EC:2.7.10.2]	GO:0006810//transport;GO:0006261//DNA-dependent DNA replication;GO:0051276//chromosome organization;GO:0010259//multicellular organismal aging;GO:0008064//regulation of actin polymerization or depolymerization;GO:0046958//nonassociative learning;GO:0001700//embryonic development via the syncytial blastoderm;GO:0006464//protein modification process;GO:0007431//salivary gland development;GO:0060541…	GO:0004672//protein kinase activity;GO:0032559	GO:0016020//membrane;GO:0044424//intracellular part;GO:0045171//intercellular bridge
Unigene0033077	2269	416	184	4.1457	2.6751	-0.632	Down	4.25e-07	4.96e-06	gi|307178403|gb|EFN67134.1|	887	0	Merlin [Camponotus floridanus]	sp|Q24564|MERH_DROME	646	0	Moesin/ezrin/radixin homolog 2 OS=Drosophila melanogaster GN=Mer PE=1 SV=1	VC1837	73.6	1e-12	COG3064	Membrane protein involved in colicin uptake	--	--	--	--	--	-	GO:0005515//protein binding	GO:0044425//membrane part;GO:0043232
Unigene0015907	242	21	50	1.9622	6.8156	1.7964	Up	4.34e-07	5.06e-06	--	--	--	--	--	--	--	--	--	--	--	--	--	--	--	--	--	--	-	-	-
Unigene0014673	584	12	38	0.4646	2.1464	2.2079	Up	4.36e-07	5.08e-06	--	--	--	--	--	--	--	--	--	--	--	--	--	--	--	--	--	--	-	-	-
Unigene0015679	538	12	38	0.5044	2.33	2.2077	Up	4.36e-07	5.08e-06	--	--	--	--	--	--	--	--	--	--	--	--	--	--	--	--	--	--	-	-	-
Unigene0013563	357	5	27	0.3167	2.4949	2.9778	Up	4.52e-07	5.26e-06	--	--	--	--	--	--	--	--	--	--	--	--	--	--	--	--	--	--	-	-	-
[truncated: 1,126 more rows]
