# Supplementary material for: Next-Generation Sequencing-Based Transcriptome Analysis of Helicoverpa armigera Larvae Immune-Primed with Photorhabdus luminescens TT01
Source: PLoS One. 2013 Nov 26;8(11):e80146. doi: 10.1371/journal.pone.0080146 (PMC3841171; doi:10.1371/journal.pone.0080146)
Supplement: Table S9 — GO classification of DEGs (|log2Ratio|≥0.585, FDR≤0.001) by Blast2GO. (XLSX) [file pone.0080146.s012.xlsx]

## Sheet: PBS-vs-TT01.GO
Ontology	Class	number_of_PBS-vs-TT01	genes_of_PBS-vs-TT01
biological_process	anatomical structure formation	5	Unigene0021852;Unigene0024700;Unigene0033006;Unigene0033186;Unigene0024800
biological_process	biological regulation	45	Unigene0024700;Unigene0026418;Unigene0024235;Unigene0025383;Unigene0032270;Unigene0021852;Unigene0017548;Unigene0017880;Unigene0032454;Unigene0033039;Unigene0005240;Unigene0008909;Unigene0017424;Unigene0017738;Unigene0024513;Unigene0032282;Unigene0009783;Unigene0007354;Unigene0017427;Unigene0017768;Unigene0033186;Unigene0006675;Unigene0010261;Unigene0010669;Unigene0025928;Unigene0032341;Unigene00…
biological_process	cellular component biogenesis	3	Unigene0021852;Unigene0017768;Unigene0033006
biological_process	cellular component organization	34	Unigene0033186;Unigene0016687;Unigene0017303;Unigene0021852;Unigene0017575;Unigene0031925;Unigene0001003;Unigene0003768;Unigene0024800;Unigene0008390;Unigene0008014;Unigene0017768;Unigene0026193;Unigene0035145;Unigene0006764;Unigene0007999;Unigene0025422;Unigene0026370;Unigene0021748;Unigene0032341;Unigene0006669;Unigene0033006;Unigene0024668;Unigene0032814;Unigene0033153;Unigene0013139;Unigene00…
biological_process	cellular process	126	Unigene0021852;Unigene0024831;Unigene0024700;Unigene0017427;Unigene0033006;Unigene0010231;Unigene0034243;Unigene0033186;Unigene0026418;Unigene0019934;Unigene0032592;Unigene0017555;Unigene0017822;Unigene0001004;Unigene0032111;Unigene0016687;Unigene0017303;Unigene0009720;Unigene0017768;Unigene0024746;Unigene0032439;Unigene0035693;Unigene0024235;Unigene0025383;Unigene0032270;Unigene0014327;Unigene00…
biological_process	death	6	Unigene0017455;Unigene0034243;Unigene0026193;Unigene0024800;Unigene0033186;Unigene0032341
biological_process	developmental process	37	Unigene0033186;Unigene0007354;Unigene0024668;Unigene0024700;Unigene0019934;Unigene0021882;Unigene0021808;Unigene0017220;Unigene0017678;Unigene0017880;Unigene0032454;Unigene0032568;Unigene0017768;Unigene0033006;Unigene0026418;Unigene0024800;Unigene0008014;Unigene0017327;Unigene0017427;Unigene0017575;Unigene0026540;Unigene0017352;Unigene0024235;Unigene0017424;Unigene0020104;Unigene0006953;Unigene00…
biological_process	establishment of localization	27	Unigene0006954;Unigene0014880;Unigene0016225;Unigene0020246;Unigene0024594;Unigene0024700;Unigene0025552;Unigene0017327;Unigene0032037;Unigene0020278;Unigene0017575;Unigene0031925;Unigene0026418;Unigene0024800;Unigene0016534;Unigene0031773;Unigene0032887;Unigene0017455;Unigene0007999;Unigene0017259;Unigene0032922;Unigene0008363;Unigene0008390;Unigene0017840;Unigene0026420;Unigene0032500;Unigene00…
biological_process	growth	3	Unigene0017768;Unigene0007354;Unigene0032238
biological_process	immune system process	3	Unigene0032341;Unigene0032270;Unigene0017455
biological_process	localization	36	Unigene0006954;Unigene0014880;Unigene0016225;Unigene0020246;Unigene0024594;Unigene0024700;Unigene0025552;Unigene0017327;Unigene0032037;Unigene0020278;Unigene0017575;Unigene0031925;Unigene0026418;Unigene0033186;Unigene0017768;Unigene0020104;Unigene0021808;Unigene0024800;Unigene0017455;Unigene0016534;Unigene0031773;Unigene0032887;Unigene0007999;Unigene0021748;Unigene0032341;Unigene0033006;Unigene00…
biological_process	locomotion	11	Unigene0006953;Unigene0017424;Unigene0017427;Unigene0017575;Unigene0020290;Unigene0026418;Unigene0033186;Unigene0020104;Unigene0021808;Unigene0017455;Unigene0017220
biological_process	metabolic process	98	Unigene0025257;Unigene0010231;Unigene0034243;Unigene0032592;Unigene0026226;Unigene0017259;Unigene0017555;Unigene0017822;Unigene0001004;Unigene0024700;Unigene0032111;Unigene0009720;Unigene0017427;Unigene0017768;Unigene0024746;Unigene0032439;Unigene0035693;Unigene0021852;Unigene0024235;Unigene0025383;Unigene0032270;Unigene0014327;Unigene0020230;Unigene0007354;Unigene0007456;Unigene0032238;Unigene00…
biological_process	multi-organism process	2	Unigene0020323;Unigene0017455
biological_process	multicellular organismal process	44	Unigene0026418;Unigene0007354;Unigene0024668;Unigene0024700;Unigene0019934;Unigene0021882;Unigene0017220;Unigene0017678;Unigene0017880;Unigene0032454;Unigene0032568;Unigene0024800;Unigene0008014;Unigene0017768;Unigene0017327;Unigene0017427;Unigene0017575;Unigene0026540;Unigene0017352;Unigene0024235;Unigene0017455;Unigene0032341;Unigene0032814;Unigene0033186;Unigene0021748;Unigene0020104;Unigene00…
biological_process	pigmentation	37	Unigene0024700;Unigene0024235;Unigene0025383;Unigene0032270;Unigene0021852;Unigene0017548;Unigene0017880;Unigene0032454;Unigene0033039;Unigene0005240;Unigene0008909;Unigene0017424;Unigene0017738;Unigene0024513;Unigene0032282;Unigene0009783;Unigene0007354;Unigene0017427;Unigene0017768;Unigene0033186;Unigene0006675;Unigene0010261;Unigene0010669;Unigene0025928;Unigene0032341;Unigene0032814;Unigene00…
biological_process	reproduction	9	Unigene0021808;Unigene0017768;Unigene0007354;Unigene0024700;Unigene0033006;Unigene0033186;Unigene0026418;Unigene0020104;Unigene0025261
biological_process	reproductive process	9	Unigene0021808;Unigene0017768;Unigene0007354;Unigene0024700;Unigene0033006;Unigene0033186;Unigene0026418;Unigene0020104;Unigene0025261
biological_process	response to stimulus	33	Unigene0020323;Unigene0017455;Unigene0032341;Unigene0032111;Unigene0006953;Unigene0017424;Unigene0017427;Unigene0017575;Unigene0020290;Unigene0026418;Unigene0007354;Unigene0014345;Unigene0017327;Unigene0020379;Unigene0022016;Unigene0017884;Unigene0008014;Unigene0024800;Unigene0033186;Unigene0017730;Unigene0021748;Unigene0019934;Unigene0032814;Unigene0014327;Unigene0024594;Unigene0013139;Unigene00…
biological_process	rhythmic process	2	Unigene0025261;Unigene0033186
cellular_component	cell	116	Unigene0024800;Unigene0024763;Unigene0017601;Unigene0001003;Unigene0020290;Unigene0032449;Unigene0003768;Unigene0016225;Unigene0017455;Unigene0024254;Unigene0032270;Unigene0035704;Unigene0035693;Unigene0021852;Unigene0025012;Unigene0032442;Unigene0017352;Unigene0014327;Unigene0032307;Unigene0020323;Unigene0032812;Unigene0006764;Unigene0007354;Unigene0024235;Unigene0033153;Unigene0015266;Unigene00…
cellular_component	cell part	116	Unigene0024800;Unigene0024763;Unigene0017601;Unigene0001003;Unigene0020290;Unigene0032449;Unigene0003768;Unigene0016225;Unigene0017455;Unigene0024254;Unigene0032270;Unigene0035704;Unigene0035693;Unigene0021852;Unigene0025012;Unigene0032442;Unigene0017352;Unigene0014327;Unigene0032307;Unigene0020323;Unigene0032812;Unigene0006764;Unigene0007354;Unigene0024235;Unigene0033153;Unigene0015266;Unigene00…
cellular_component	envelope	3	Unigene0008363;Unigene0026420;Unigene0032500
cellular_component	extracellular region	5	Unigene0009792;Unigene0013139;Unigene0017455;Unigene0032760;Unigene0024700
cellular_component	extracellular region part	4	Unigene0013139;Unigene0017455;Unigene0032760;Unigene0024700
cellular_component	macromolecular complex	16	Unigene0017601;Unigene0021852;Unigene0007354;Unigene0024235;Unigene0009974;Unigene0016281;Unigene0033186;Unigene0017352;Unigene0014327;Unigene0015123;Unigene0024674;Unigene0009720;Unigene0017427;Unigene0017768;Unigene0026418;Unigene0032592
cellular_component	membrane-enclosed lumen	8	Unigene0035693;Unigene0021852;Unigene0014327;Unigene0024235;Unigene0025012;Unigene0032812;Unigene0009720;Unigene0032892
cellular_component	organelle	63	Unigene0024763;Unigene0017601;Unigene0024254;Unigene0032270;Unigene0035704;Unigene0035693;Unigene0021852;Unigene0025012;Unigene0032442;Unigene0017352;Unigene0014327;Unigene0020323;Unigene0032812;Unigene0006764;Unigene0024235;Unigene0033153;Unigene0015266;Unigene0017822;Unigene0024479;Unigene0024994;Unigene0024995;Unigene0032814;Unigene0008363;Unigene0026420;Unigene0032500;Unigene0017327;Unigene00…
cellular_component	organelle part	25	Unigene0024763;Unigene0017601;Unigene0035693;Unigene0021852;Unigene0017352;Unigene0014327;Unigene0025012;Unigene0032812;Unigene0024235;Unigene0008363;Unigene0026420;Unigene0032500;Unigene0017327;Unigene0017362;Unigene0017363;Unigene0020104;Unigene0016687;Unigene0017303;Unigene0006669;Unigene0010231;Unigene0025954;Unigene0024479;Unigene0024254;Unigene0009720;Unigene0032892
molecular_function	antioxidant activity	1	Unigene0015266
molecular_function	binding	122	Unigene0007929;Unigene0008096;Unigene0017601;Unigene0020104;Unigene0021875;Unigene0032298;Unigene0017455;Unigene0001108;Unigene0006902;Unigene0006953;Unigene0014327;Unigene0017303;Unigene0017768;Unigene0020116;Unigene0021882;Unigene0022098;Unigene0024749;Unigene0025383;Unigene0032439;Unigene0032946;Unigene0021852;Unigene0024763;Unigene0032270;Unigene0017738;Unigene0000722;Unigene0001003;Unigene00…
molecular_function	catalytic activity	119	Unigene0000722;Unigene0006764;Unigene0008459;Unigene0011439;Unigene0011464;Unigene0014210;Unigene0014327;Unigene0014519;Unigene0015143;Unigene0017326;Unigene0017574;Unigene0017599;Unigene0024719;Unigene0025231;Unigene0026210;Unigene0026238;Unigene0032105;Unigene0034243;Unigene0007010;Unigene0024513;Unigene0033006;Unigene0032298;Unigene0024318;Unigene0015266;Unigene0026226;Unigene0017601;Unigene00…
molecular_function	enzyme regulator activity	6	Unigene0013139;Unigene0032760;Unigene0032254;Unigene0024831;Unigene0017352;Unigene0003768
molecular_function	molecular transducer activity	14	Unigene0009783;Unigene0010669;Unigene0032037;Unigene0032605;Unigene0017327;Unigene0017424;Unigene0008909;Unigene0017575;Unigene0032282;Unigene0017768;Unigene0025928;Unigene0017738;Unigene0024746;Unigene0032341
molecular_function	structural molecule activity	4	Unigene0009974;Unigene0016281;Unigene0033153;Unigene0033830
molecular_function	transcription regulator activity	5	Unigene0009720;Unigene0017352;Unigene0017768;Unigene0021852;Unigene0032270
molecular_function	transporter activity	11	Unigene0017327;Unigene0032037;Unigene0024594;Unigene0032887;Unigene0032922;Unigene0025552;Unigene0024873;Unigene0020278;Unigene0016534;Unigene0031773;Unigene0016225
