# Supplementary material for: Next-Generation Sequencing-Based Transcriptome Analysis of Helicoverpa armigera Larvae Immune-Primed with Photorhabdus luminescens TT01
Source: PLoS One. 2013 Nov 26;8(11):e80146. doi: 10.1371/journal.pone.0080146 (PMC3841171; doi:10.1371/journal.pone.0080146)
Supplement: Table S10 — Summary of DEGs (|log2Ratio|≥0.585, FDR≤0.001) enriched in KEGG pathways. (XLSX) [file pone.0080146.s013.xlsx]

## Sheet: PBS-vs-TT01.path.差异基因分布
Pathway	Pathway ID	PBS-vs-TT01	Up	Down
Regulation of actin cytoskeleton	19	171	3	16	19
Tight junction	18	112	0	18	18
Calcium signaling pathway	17	105	2	15	17
Lysosome	17	146	4	13	17
Focal adhesion	17	182	3	14	17
Phosphatidylinositol signaling system	16	84	3	13	16
Lysine degradation	16	121	2	14	16
Insulin signaling pathway	16	165	5	11	16
Endocytosis	16	188	1	15	16
Huntington's disease	16	231	8	8	16
Fc gamma R-mediated phagocytosis	15	84	3	12	15
Pathways in cancer	15	234	3	12	15
mRNA surveillance pathway	14	150	1	13	14
Alzheimer's disease	14	191	9	5	14
Spliceosome	14	244	0	14	14
RNA transport	14	256	3	11	14
Adherens junction	13	97	1	12	13
Purine metabolism	13	219	6	7	13
Glycerophospholipid metabolism	12	93	4	8	12
Axon guidance	12	94	3	9	12
Chemokine signaling pathway	12	109	1	11	12
Wnt signaling pathway	12	122	2	10	12
Cell cycle	12	149	2	10	12
Ubiquitin mediated proteolysis	12	200	3	9	12
Vascular smooth muscle contraction	11	83	0	11	11
Pancreatic secretion	11	103	4	7	11
Oocyte meiosis	11	105	1	10	11
Parkinson's disease	11	144	9	2	11
Pyrimidine metabolism	11	153	5	6	11
MAPK signaling pathway	11	159	1	10	11
Protein processing in endoplasmic reticulum	11	222	5	6	11
TGF-beta signaling pathway	10	56	2	8	10
Gastric acid secretion	10	70	1	9	10
Glutamatergic synapse	10	71	2	8	10
Glycerolipid metabolism	10	82	4	6	10
Oxidative phosphorylation	10	160	8	2	10
Chagas disease (American trypanosomiasis)	9	60	2	7	9
ECM-receptor interaction	9	65	4	5	9
Inositol phosphate metabolism	9	69	3	6	9
Shigellosis	9	86	2	7	9
Cell cycle - yeast	9	96	1	8	9
Gap junction	9	118	0	9	9
RNA degradation	9	122	0	9	9
Peroxisome	9	153	6	3	9
Neuroactive ligand-receptor interaction	8	74	4	4	8
Melanogenesis	8	82	2	6	8
ErbB signaling pathway	8	84	1	7	8
Amoebiasis	8	86	2	6	8
Protein digestion and absorption	8	88	5	3	8
Neurotrophin signaling pathway	8	91	1	7	8
Progesterone-mediated oocyte maturation	8	91	0	8	8
Colorectal cancer	7	53	1	6	7
Long-term potentiation	7	60	1	6	7
Hepatitis C	7	62	2	5	7
Hypertrophic cardiomyopathy (HCM)	7	62	2	5	7
Vibrio cholerae infection	7	74	1	6	7
GnRH signaling pathway	7	86	0	7	7
Tuberculosis	7	98	5	2	7
Bacterial invasion of epithelial cells	7	108	2	5	7
Phagosome	7	141	5	2	7
Long-term depression	6	36	1	5	6
Natural killer cell mediated cytotoxicity	6	43	1	5	6
Chronic myeloid leukemia	6	44	0	6	6
Pancreatic cancer	6	47	0	6	6
Phototransduction - fly	6	50	0	6	6
N-Glycan biosynthesis	6	53	5	1	6
Dorso-ventral axis formation	6	54	0	6	6
Alanine, aspartate and glutamate metabolism	6	55	3	3	6
T cell receptor signaling pathway	6	59	2	4	6
Glioma	6	59	0	6	6
Starch and sucrose metabolism	6	60	3	3	6
Pentose and glucuronate interconversions	6	61	5	1	6
mTOR signaling pathway	6	70	0	6	6
Galactose metabolism	6	72	3	3	6
Meiosis - yeast	6	72	0	6	6
Dilated cardiomyopathy	6	80	0	6	6
Salivary secretion	6	83	1	5	6
Prostate cancer	6	86	2	4	6
Leukocyte transendothelial migration	6	93	1	5	6
Pathogenic Escherichia coli infection	6	101	1	5	6
Aldosterone-regulated sodium reabsorption	5	34	1	4	5
Non-small cell lung cancer	5	35	0	5	5
Acute myeloid leukemia	5	36	0	5	5
B cell receptor signaling pathway	5	38	2	3	5
Viral myocarditis	5	43	0	5	5
Various types of N-glycan biosynthesis	5	44	3	2	5
RNA polymerase	5	47	1	4	5
Retinol metabolism	5	49	5	0	5
VEGF signaling pathway	5	50	1	4	5
Cardiac muscle contraction	5	63	5	0	5
Measles	5	67	1	4	5
Drug metabolism - other enzymes	5	82	4	1	5
Drug metabolism - cytochrome P450	5	82	5	0	5
Metabolism of xenobiotics by cytochrome P450	5	84	5	0	5
PPAR signaling pathway	5	87	5	0	5
Glutathione metabolism	5	91	5	0	5
Citrate cycle (TCA cycle)	5	98	2	3	5
Ribosome	5	110	2	3	5
Terpenoid backbone biosynthesis	4	20	1	3	4
Nitrogen metabolism	4	24	2	2	4
Renin-angiotensin system	4	25	4	0	4
Ether lipid metabolism	4	26	2	2	4
Glycosaminoglycan degradation	4	29	2	2	4
Ascorbate and aldarate metabolism	4	30	4	0	4
Glycosylphosphatidylinositol(GPI)-anchor biosynthesis	4	33	1	3	4
Fc epsilon RI signaling pathway	4	39	0	4	4
Carbohydrate digestion and absorption	4	39	3	1	4
Base excision repair	4	40	1	3	4
Jak-STAT signaling pathway	4	41	0	4	4
Type II diabetes mellitus	4	43	0	4	4
Osteoclast differentiation	4	47	0	4	4
Arrhythmogenic right ventricular cardiomyopathy (ARVC)	4	47	0	4	4
Endometrial cancer	4	49	1	3	4
ABC transporters	4	49	1	3	4
Endocrine and other factor-regulated calcium reabsorption	4	53	1	3	4
Valine, leucine and isoleucine degradation	4	57	4	0	4
Bile secretion	4	69	2	2	4
Renal cell carcinoma	4	70	1	3	4
p53 signaling pathway	4	73	0	4	4
Fatty acid metabolism	4	74	4	0	4
Pyruvate metabolism	4	77	3	1	4
Epithelial cell signaling in Helicobacter pylori infection	4	77	0	4	4
Glycolysis / Gluconeogenesis	4	82	4	0	4
African trypanosomiasis	3	11	0	3	3
Hematopoietic cell lineage	3	22	2	1	3
Circadian rhythm - mammal	3	26	0	3	3
Circadian rhythm - fly	3	27	1	2	3
Fat digestion and absorption	3	27	1	2	3
Butanoate metabolism	3	28	3	0	3
Other types of O-glycan biosynthesis	3	32	3	0	3
Malaria	3	33	3	0	3
Steroid hormone biosynthesis	3	36	3	0	3
Cytosolic DNA-sensing pathway	3	37	0	3	3
Mineral absorption	3	38	1	2	3
Porphyrin and chlorophyll metabolism	3	41	3	0	3
MAPK signaling pathway - fly	3	41	0	3	3
Antigen processing and presentation	3	41	2	1	3
Vasopressin-regulated water reabsorption	3	44	2	1	3
Apoptosis	3	46	1	2	3
Adipocytokine signaling pathway	3	48	1	2	3
Tryptophan metabolism	3	54	3	0	3
Basal transcription factors	3	57	0	3	3
Arginine and proline metabolism	3	64	3	0	3
Toxoplasmosis	3	76	0	3	3
Ribosome biogenesis in eukaryotes	3	122	0	3	3
Glycosphingolipid biosynthesis - lacto and neolacto series	2	3	1	1	2
Cyanoamino acid metabolism	2	6	2	0	2
Taurine and hypotaurine metabolism	2	7	2	0	2
Two-component system	2	17	1	1	2
Glyoxylate and dicarboxylate metabolism	2	19	2	0	2
Glycosaminoglycan biosynthesis - heparan sulfate	2	19	1	1	2
Prion diseases	2	19	0	2	2
Mucin type O-Glycan biosynthesis	2	21	1	1	2
Proximal tubule bicarbonate reclamation	2	22	2	0	2
Insect hormone biosynthesis	2	23	2	0	2
Tyrosine metabolism	2	23	2	0	2
Folate biosynthesis	2	26	1	1	2
Nicotinate and nicotinamide metabolism	2	26	2	0	2
Hedgehog signaling pathway	2	29	1	1	2
alpha-Linolenic acid metabolism	2	29	2	0	2
Melanoma	2	31	0	2	2
Cell adhesion molecules (CAMs)	2	32	1	1	2
Fatty acid biosynthesis	2	34	1	1	2
Sphingolipid metabolism	2	38	2	0	2
Aminobenzoate degradation	2	39	1	1	2
Biosynthesis of unsaturated fatty acids	2	40	2	0	2
beta-Alanine metabolism	2	40	2	0	2
Glycine, serine and threonine metabolism	2	40	2	0	2
Propanoate metabolism	2	41	2	0	2
RIG-I-like receptor signaling pathway	2	42	0	2	2
Toll-like receptor signaling pathway	2	44	0	2	2
Homologous recombination	2	45	0	2	2
Proteasome	2	45	1	1	2
Carbon fixation in photosynthetic organisms	2	46	2	0	2
Cysteine and methionine metabolism	2	48	1	1	2
Fructose and mannose metabolism	2	56	1	1	2
Small cell lung cancer	2	69	1	1	2
Amino sugar and nucleotide sugar metabolism	2	73	0	2	2
Glycosaminoglycan biosynthesis - keratan sulfate	1	2	0	1	1
D-Arginine and D-ornithine metabolism	1	3	1	0	1
Penicillin and cephalosporin biosynthesis	1	3	1	0	1
Steroid biosynthesis	1	5	1	0	1
Synthesis and degradation of ketone bodies	1	5	1	0	1
Styrene degradation	1	7	1	0	1
Sulfur metabolism	1	7	0	1	1
Geraniol degradation	1	9	1	0	1
Limonene and pinene degradation	1	10	1	0	1
Riboflavin metabolism	1	10	1	0	1
Type I diabetes mellitus	1	10	0	1	1
Histidine metabolism	1	11	1	0	1
Phenylalanine metabolism	1	11	1	0	1
Chloroalkane and chloroalkene degradation	1	12	1	0	1
Selenocompound metabolism	1	13	0	1	1
Systemic lupus erythematosus	1	14	0	1	1
Caprolactam degradation	1	14	1	0	1
Thyroid cancer	1	14	0	1	1
Cytokine-cytokine receptor interaction	1	14	0	1	1
MAPK signaling pathway - yeast	1	17	0	1	1
Arachidonic acid metabolism	1	18	1	0	1
Fatty acid elongation in mitochondria	1	19	1	0	1
Bladder cancer	1	19	0	1	1
One carbon pool by folate	1	20	1	0	1
Taste transduction	1	21	0	1	1
Leishmaniasis	1	24	0	1	1
Basal cell carcinoma	1	31	1	0	1
NOD-like receptor signaling pathway	1	32	0	1	1
Mismatch repair	1	35	1	0	1
Other glycan degradation	1	35	0	1	1
Methane metabolism	1	38	1	0	1
Notch signaling pathway	1	41	0	1	1
Amyotrophic lateral sclerosis (ALS)	1	49	1	0	1
DNA replication	1	68	1	0	1
Nucleotide excision repair	1	72	1	0	1
