# Supplementary material for: Next-Generation Sequencing-Based Transcriptome Analysis of Helicoverpa armigera Larvae Immune-Primed with Photorhabdus luminescens TT01
Source: PLoS One. 2013 Nov 26;8(11):e80146. doi: 10.1371/journal.pone.0080146 (PMC3841171; doi:10.1371/journal.pone.0080146)
Supplement: Table S11 — Critical DEGs related to immune priming. (XLSX) [file pone.0080146.s014.xlsx]

## Sheet: PRR
	PBS/PBS(fold_change)	TT01/PBS(fold_change)	PBS_rpkm	TT01_rpkm	all-unigene_id
PGRP-C-He	1	3.25265	29.9268	97.3414	Unigene0026859
CTL-17-Bo	1	3.45364	13.4572	46.4763	Unigene0026850
PGRP-S2-Bo	1	2.73873	11.3991	31.2191	Unigene0027699
CTL-10-Bo	1	2.21877	9.3924	20.8396	Unigene0034460
CTL-2-He	1	2.86125	31.4334	89.9389	Unigene0019142
PGRP-2-Ma	1	2.12264	5.8504	12.4183	Unigene0025363
PGRP-4-Mu	1	4.08604	0.1325	0.5414	Unigene0021758
CTL-He	1	2.46501	0.7987	1.9688	Unigene0029870
CTL-21-Da	1	1.58764	126.086	200.179	Unigene0027848
CTL-5-Bo	1	1.986	16.8852	33.534	Unigene0035641
PGRP-D-Ost	1	1.97198	8.1492	16.0701	Unigene0025257
PGRP-D-Sam	1	1.82508	9.3926	17.1422	Unigene0022309
PGRP-LF-Ha	1	1.63336	2.5022	4.087	Unigene0032200
CTL-19-Bo	1	1.83853	2.9164	5.3619	Unigene0035399
CTL-1-Ac	1	1.62175	2.6956	4.3716	Unigene0034420
Hemolin-Ma	1	1.77689	1.6234	2.8846	Unigene0009792
SCR-B-Da	1	1.67128	1.4882	2.4872	Unigene0032684
DSCAM-Ap	1	1.61988	2.5105	4.0667	Unigene0017575
GALE-4-Ac	1	2.13704	17.9525	38.3652	Unigene0009219
LBP-Pe	1	3.04191	7.8988	24.0274	Unigene0032758

## Sheet: AMPs
	PBS/PBS(fold_change)	TT01/PBS(fold_change)	PBS_rpkm	TT01_rpkm	all-unigene_id
TPA-INF-Dr	1	2.51908	35.9448	90.5479	Unigene0035568
AP-Hel	1	4.42964	16.0126	70.9301	Unigene0014345
TSP-Ae	1	2.41444	3.5959	8.6821	Unigene0023009
Cecropin-D-Tri	1	2.83314	4.6435	13.1557	Unigene0022778
Hyphancin-3F-Hy	1	2.16516	6.983	15.1193	Unigene0022016
Gloverin-Spo	1	3.24173	1.0768	3.4907	Unigene0035603
Heliomicin-Hel	1	1.99297	179.099	356.938	Unigene0027671
Attacin-He	1	1.55986	211.838	330.438	Unigene0020379
Hdd23-Hy	1	1.62301	330.123	535.792	Unigene0023816
JHEHs-Bo	1	1.59009	64.6602	102.815	Unigene0030564
Gloverin-Hya	1	1.6798	27.5498	46.2782	Unigene0023718
IrML-Bo	1	1.88586	6.257	11.7998	Unigene0020580
Holotricin-3-Hol	1	1.88095	18.9143	35.5769	Unigene0009366
Hemicentin-2-Mu	1	1.6906	2.6306	4.4473	Unigene0021783
Hemicentin-1	1	1.61415	2.8799	4.6486	Unigene0028523
Defensin-Ga	1	1.6396	7.6046	12.4685	Unigene0031164
Hemolin-M	1	1.77689	1.6234	2.8846	Unigene0032758
DSCAM-Ap	1	1.61988	2.5105	4.0667	Unigene0017575

## Sheet: other immune proteins
	PBS/PBS(fold_change)	TT01/PBS(fold_change)	PBS_rpkm	TT01_rpkm	all-unigene_id
Lysozyme-Bo	1	2.01841	8.3578	16.8695	Unigene0023198
PPAE-3-Sp	1	3.72815	0.5286	1.9707	Unigene0015790
POI-He	1	2.41956	1.6322	3.9492	Unigene0026043
CIAP-Tr	1	2.26736	0.6755	1.5316	Unigene0011498
E3-arih1-like-Bom	1	2.34072	0.2031	0.4754	Unigene0011464
APs-Da	1	3.33456	0.7628	2.5436	Unigene0011248
Serpin-2-Sp	1	1.53432	18.6026	28.5423	Unigene0030015
Serpin-4A-Bo	1	1.71486	61.1136	104.801	Unigene0029199
E2-J2-Ha	1	1.5187	9.0287	13.7119	Unigene0027004
FBAP-Sp	1	1.82505	1.9914	3.6344	Unigene0024762
EH-4-Mu	1	1.51739	3.5138	5.3318	Unigene0032548
GSTs-Da	1	1.56168	4.9834	7.7825	Unigene0023676
E3-MARCH2-Ac	1	1.92144	0.5639	1.0835	Unigene0032079
E3-MARCH5-like-Bom	1	1.50302	1.1578	1.7402	Unigene0028192

## Sheet: stress-resistance
	PBS/PBS(fold_change)	TT01/PBS(fold_change)	PBS_rpkm	TT01_rpkm	all-unigene_id
CYP332A1-Bo	1	3.631	5.5426	20.1252	Unigene0019834
CYP6B7-He	1	4.32221	2.4698	10.675	Unigene0017363
CYP4D2-Dr	1	2.29712	1.9275	4.4277	Unigene0024813
CYP4G49-Ma	1	2.36334	1.8206	4.3027	Unigene0018467
CYP4G15-Dr	1	1.50934	31.4022	47.3967	Unigene0023634
CYP4M7-He	1	1.58081	7.2361	11.4389	Unigene0030617
CYP6B27-Hez	1	1.82005	4.807	8.749	Unigene0017362
CYP4S1-He	1	1.68575	5.5815	9.409	Unigene0019816
CYP321B1Sp	1	1.72633	4.3859	7.5715	Unigene0023481
CYP9F2-Dr	1	1.85276	6.8729	12.7338	Unigene0022444
CYP6B6-He	1	1.94515	6.4739	12.5927	Unigene0007505
COQ10-Dr	1	3.89075	0.4293	1.6703	Unigene0031660
RDH-14-Ho	1	3.79267	0.4992	1.8933	Unigene0014939
Peroxidase-Da	1	1.7898	5.7702	10.3275	Unigene0027337
P23-like-Bo	1	1.58327	18.3463	29.0472	Unigene0034625
sHSP-Da	1	1.81521	2.8843	5.2356	Unigene0024147
SIRT5-Na	1	1.72786	2.8827	4.9809	Unigene0031483
AFGP-Ar	1	1.59534	2.381	3.7985	Unigene0019680
3Rev-G1-Bi	1	1.55997	6.0418	9.425	Unigene0031716
DAP-0s	1	1.52844	23.9921	36.6704	Unigene0029104
GSTs-Da	1	1.56168	4.9834	7.7825	Unigene0023676

## Sheet: cellular immunity
	PBS/PBS(fold_change)	TT01/PBS(fold_change)	PBS_rpkm	TT01_rpkm	all-unigene_id
MMIF-Bo	1	1.80304	1.8379	3.3138	Unigene0018566
Fasciclin-2-Da	1	1.56107	2.2612	3.5299	Unigene0033172
DRG-2-Ha	1	1.95952	0.7387	1.4475	Unigene0014978
PCID-2-Tr	1	1.87143	0.91	1.703	Unigene0031089
CDK-Da	1	1.63095	5.1554	8.4082	Unigene0024831
CRELD-2-Na	1	1.65625	5.9058	9.7815	Unigene0025485
nAChR-Bo	1	1.93829	5.2581	10.1917	Unigene0030625
Lachesin-Dr	1	1.71684	4.816	8.2683	Unigene0033225
LEPR-like-Tr	1	1.54494	23.6396	36.5218	Unigene0031129
CKLFSF-Oc	1	1.52558	263.224	401.571	Unigene0023099
LITAF-Xe	1	2.22287	0.2894	0.6433	Unigene0032571
Twinfilin-Ae	1	2.0625	0.568	1.1715	Unigene0020843
MOZART1-Da	1	2.22221	1.6165	3.5922	Unigene0017601
PLSCR1-Ho	1	4.86315	0.2068	1.0057	Unigene0018353
ARPC2-Da	1	3.6684	0.2699	0.9901	Unigene0009124
DYNLL2-like-Sa	1	2.07853	3.097	6.4372	Unigene0013711
PcAsx-Ca	1	2.43475	1.2743	3.1026	Unigene0017352
Connectin-Dr	1	3.70197	6.4899	24.0254	Unigene0023601
CHMP7	1	2.0312	60.5523	122.994	Unigene0034520
RhoGAP-190-Dr	1	1.89701	0.938	1.7794	Unigene0011165
