# Supplementary material for: Next-Generation Sequencing-Based Transcriptome Analysis of Helicoverpa armigera Larvae Immune-Primed with Photorhabdus luminescens TT01
Source: PLoS One. 2013 Nov 26;8(11):e80146. doi: 10.1371/journal.pone.0080146 (PMC3841171; doi:10.1371/journal.pone.0080146)
Supplement: Table S12 — Primers for qRT-PCR validation. (XLSX) [file pone.0080146.s015.xlsx]

## Sheet: Sheet1
UnigeneID	Forward primer（5'→3')	Reverse Primer（5'→3')
Unigene0026850	CGGATTATTCAGTGTAGATGCG	TTCCGCCTTCCATATAGCAG	CTL-17
Unigene0025363	CACCGAATGGCGTAACACC	CCTTCGTATACTGAGCCCTCG	PGRP-2
Unigene0032758	GTTGATGACCACGAGATGAGC	GTATTGCTACCGAGATCTGCC	LBP
Unigene0027671	TTGTAGCCACGTCTCTTGCAC	GCCGTAACAATGGTGAAGAGC	Heliomicin
Unigene0023198	CTTCTGCTTTTTCTTAGGCTACG	TCAAGTACTGGGCCAAATGG	Lysozyme
Unigene0024762	ACACTCGACCCGAAGCGAA	CCACAATTTGAGCAACCCTG	FBAP
Unigene0011498	CCAAGTTATGCCTCTTCTGGTG	GTTGTAACTTCAGACCACAGCCA	CIAP
Unigene0019834	TTTCGGAAGAACTATGGCTACTG	ACGAGAACCTGTTTCGCAAGT	CYP332A1
Unigene0023099	AACAGCGTCTACCAATAAGACGG	TTCTCTGGTGGGAGTAGCCTTG	CKLFSF
Unigene0026707	CCCGTAGTTTGCTCCTCC	CCCAACGTGTCGGTCATC	cArp
Unigene0019536	TGCTTGTCCTTGCGTCTG	CTGGAATCGCTGTGCCTA	CDC5
Unigene0022449	GATGTGAGGCATACAGAGGAG	TGTTTCACGCTGGCATTT	GRP125
Housekeeping gene	CCCGTCACATGCTACCCAATGG	CTCGCTCCACGATGGTCTTGC	RPL32
