# Supplementary material for: Next-Generation Sequencing-Based Transcriptome Analysis of Helicoverpa armigera Larvae Immune-Primed with Photorhabdus luminescens TT01
Source: PLoS One. 2013 Nov 26;8(11):e80146. doi: 10.1371/journal.pone.0080146 (PMC3841171; doi:10.1371/journal.pone.0080146)
Supplement: Dataset S1 — Deposited PBS-contigs. (FA) [file pone.0080146.s016.fa]

>Contig1_PBS    size  208
GCAATGATGTTTCGTCCAGAATTTTAATTTGAGGTGCTATGACATTAAATTTTGATATGA
CTGTCTGTCTGTCCGGAATGTCAGGAACAAAAATTTCACATTTTGATAAATTTAGATCTA
GTCCAATCGAATGAAATTTTTCTTTTAGGAATATGAGGTCTTGGTAAACAGTTTCACTAT
CTCCTCCTAGGGTCCCGTCATCCAAATA
>Contig2_PBS    size  269
GTTTTTCGTTGGCAATTCAACCAGTCATCTTGCCATCGGGTAGCGAGCTCAACTTGAATT
ACGCTGGCAACACTGCTACAGCCTCCGGCTATGGAATAACTAGAGACGGTGACAGCGTGG
GCCTGCTCCAAACCATAAATTCAGTGAACCTTCAAGTGATCACCAACGCTGTGTGCGCGA
ATTCTTACGGCAACGTCATACAGAGTCACCATCTTTGCACCAGCGGCGCTGGACGAGTGG
GAGTCTGCGGCGGGGACACTGGTGGCCCA
>Contig3_PBS    size  498
TGATATTTTATGGAAGTTAATTTTTGATTAAAGAGCCATCTATTATCACTTGAAGATATT
AAATACTTTAGGAAGAGGATTGCAGATGGCGCTTTTCTAAATTTTTTACCGAAATCTAGT
CAAGTACGGCAGTGACCAGCCCCTGCGCCCGCTGTTGCGGCGCGCGCACGTTTAATGTAT
TGCAGCTACAACCTGATTCTAACTTGAGCTTCTAAATCATACCATCAAGTTCATGAGTCA
TCACGATATATTTTGTTTAACTATAACAGGAAGATACTATGAAGTTTCCGCGCTGTTTAT
CTTATTTTGAATGTTTTCAAGTCCACTCACGTACGCAGCGGTGCAAGGGTTAAGGCCAAA
TATATATTTTTTAAGGCCTGATACACACGAATGATAAACTGGGCGTTAGGATATTATCAA
CAGTGTAAGCGCCTCATTTGTTGACCAGTTTTGTAAAATTTATATTAGTAGTATCTTTCT
TTTGATATTTATTTTGTA
>Contig4_PBS    size  354
ATGAATACAGTTTTCCAAAAAAAAGTCAATTTTTTCTCCAAATCTAGAGTGGTTAACTGT
CATACATGCTCAGTTCATCTCTCTACACTTGGATAGCGTTGACAAGACAAATTCAATGTT
ACCAGCAACAAAAACAAGGTGTTGCATACTACAGTGTTGCCAGTATATTAGACTAGTTTT
TACCATTCCATACTATATCCCGGTGTGTGAATTGGGCAGATATTGTTTTGCAAAGGTGAA
TTATTTTCTTAAGTAGATTAATATTTCATCTTTGCAGCGAGACTGCGGCGTGGGAGGTAT
GTTGAAGCCAGGTTACTCAGAACGGGGATTATTATATTTTGAACCACGAAAATA
>Contig5_PBS    size  299
ACAACTGTTTACTAAGAATTTTCAAGTCCAATTTGCAAAATAAACATTTGATTTCAGTTT
TAGTTGTTTCAATGTAGTTAACAGTTGATTTCAAGTGATGTTTTTGGTATGTTATAGGTG
AACTACGGCCTAAAACAAATCAATTCTGTATTTTTTCAATACCAGTTTAAAGTTACATTC
TGCCTAAAACAATGATGTTAAACAAGAGGCTTGTATGGCACAGATATTAACTTAATGGAA
TGTTGACTAACTTTGAAATTAACCCAACAGGGTAGGTAGTTATAAATTCGTTAATGAGT
>Contig6_PBS    size  441
AAAATTCTTAGTAAACAGTTGTTTCAAGAAACCTGACTTTTAGGTTTTAGGTGAACTTTG
CCCTTGCAAGGCTGATAGACGAGGTTAATAGTCGAAATATAAAAGTTTTTTTCATGAACC
AATTTTTCAATTCAAGTTTCTGAAATTCATCTGTCTTACTATTAAAGTTACAATCTGCCT
AAAGCATAAATGACAAATAATTACAAATACTAACTTACCATCTTCTTTGAGGTCTTAACA
ACTGTCTTCCTGATTGAAATGTTACGTTGAAAGTTTTAATTCTGTTGTCAAAGTAATGAG
ATCATTCATTTATTTATAATAATGTTTACAACTTGCTTAGTTAAAGCAAAAGCGCTTTGC
AAAGAAGATACAAATTCGACTTAAGATAATTTTAAAGCAAATGTGAAGCTAATAATTTTA
ATACAATTTGTAAATTTTAAA
>Contig7_PBS    size  273
TATATCTTCTTGAGTATTGTTGTGCAAAAAACGTGAATACTGGAACCTATTTTCACATTG
AATAAGCATAATATGAAAACTATGCGTTGTTCACTTAGCAATGGCATCCATATACCTCCA
CTACGCCCCTGACATCTCTTAGACCATTACAACACCCCGGTGTTACAGTGCGAGAGGTAT
ATTTACTCATTTCAGTCTTTATCTTACTCGCAACTGTGTCATTTCATCTTTTGTTTGATG
CCCTCATCAGTTGGGAGTAAGATAAAGACTGAA
>Contig8_PBS    size  399
GAGCTGTAGGAGATGCACAAGTTGCAAACTTCATACCAACTCGAAAAGGAAGCTTACTAT
TAGTTAACGAAGGTTACGCATTTCGTCTGAAAAATAAACTGGCATATGGAAAGAAGCAAT
GGTATTGCACTTCTCGGACTAAGACTGGATGCACCGTGGACGTGACAACAGTTGTACACA
GGCTGGGTCAGGTAATCAAAAGAGTCCGTAATACTCATAACCACCCACCTCACGGATTTT
ACCGTCGCAATGATGGCTCATTCAAAGTTGTTTGACACCCTCTAACTTTTATAAGACTGT
TTTGTATACTTTTTAGCTAATAAGACTGATAAATGACTCATCATACCATTCAAAGAGAGT
TCAAGGCATTTAGTTTAATTGAATAAGACTGAAAATCTA
>Contig9_PBS    size  212
GATTGGATATCTGGAGGGACACATGGATACGTTACCTTGGGTATGCCAACGAGGTGGGGG
AGTCCTTCCGGCAGCTCGTCTCCACCAAGGTGGTCCGGTCCAGCTATGCAATCGCTTTTG
CATACACGTTCGGAGATACTGCGGACAAAAGTTACCAGATGTTACAGAAAGACGGGCGAC
CAAAGCGTGTGTTGGTGGAGGCGGGAGACGCG
>Contig10_PBS    size  273
AGTTACAAGTTCGACCCCCCAGAGGTTAGATTCCCCCGTTTTATTAGCATGCTGCACGCC
CGGACTAAGTGGAGCTTCGCAGTGTGTCGGTGTTAACGTTAATGGTTTGGACTTTTCCTT
ATTCATTTCGATCTTTATCATTGATTAGAGTGTACCTAATTAAGGACGGTTTGAGGATAT
TTGTCGAGTTATTAACAAGTAGTTATCAGTTTAATAATCCCAGATCACGGGTTTTACGAT
TTCTTATAAAGCATTTTCCTATTCTGCGAAGAG
>Contig11_PBS    size  676
TGACGTGACTCCTCTGTATGAGAACATGGATCTGTTCTATCAGAACCCAGCGGACTTCCC
AGCTGAGAGTGCCTTCCCTCTGGATATGCCGTCGAATGTTCTAGAACCTCCCAAGGAGAA
GCCTCCTCCACCACCTACTGATGACAGTCCTGAGGATGAGCTTCTTGGCAATGGCAACTT
CAAACACACGAGCTCAGCGCGACGCATCAAGAAAGAAATCCGGAACAAACGGACCAGTTT
CCTCGGCATCGAAGGTCAGGACGACAGCTATCTCGACGTGGACCTCACCCTGGCTCCCAG
ACCTGACATCACCTCCTTCCTACAAGAGGAAACGAAGATTGAGAAGCTTCTTTACAAGAA
GACCCTGTCACATGATATGGATGCTAAGTTGAGAGAGAGTAGGGACTCGGGAGTGGATGT
GGACAGGGGACCGTCGGCTGAGGCCTGGTACAAGGGACATTCGTCTCCTGATACCCCTAA
CCAGCATAGCAGACAGAATAGTGAGCCCTACACACACGTAACAGTGACATCAGACGAGGA
AGAATCGGTGAAGAAGCAGGAAGCCTTCTCCAATAACCTGAGCTCCAAGTTGAACGAGCT
GACCGAGGCTCCGGGAGACAAGATCGACAACCTAGACAAGACTATACAGCAACAACAGGA
AGTACTCCGCTTCGAA
>Contig12_PBS    size  248
TACCTTCAAGCCGTCTCTCAGCCTGAAGAACTGAGTGTCACAGAAGTTACTGAGATACAG
CTCGACAAAGACGACGAAGACACTCTTAAAAGTTTGGAAAACCAGGACACCAGTGTGTTG
GACGCTCTAGAACTGGCATTTAAGGAGCTGGATTCAGAAGACAGTGCAGCTATGGATGAT
ACTGACGAAGTGCAGAAGAAAGAAGAAGAATTCTTAAACAAGAAGGTTGACGTGACTCCT
CTGTATGA
>Contig13_PBS    size  327
AGAGAAGCAGTAAATCAAGAAATCGAGCAACTTCGGTTTAATATTCAAGCTCTGTCTCGT
GTTGCTAATCCTTTGGGGAAGCTGCTGGACCATGTCCAAGAAGATGTGGAAGTCATGCGT
CAAGAACTTCATCAATGGTCCAAAATTTATGAAGATGTCACCAAAGAAATGCTAAAACAA
AAGACCCTCAATGAAGATTCGCTGACACCTTTTCATACCAAATTAAAACAAATAGACAGG
GATATAGAAGAAAAGCATGATAAAATAAATGATCTCAAGATATTGATACATAAAAATACT
TTTAGAATTGAAAAGTTATTGATGAGT
>Contig14_PBS    size  348
ATAATACAACGTATTCTGCTATTTAATGAAAATTATATCTTTATAATGTAAGATTCACAC
AGATAGAATTATATATAGTTTTTTTTAATAGTATTATAGGCACAAATGAACAATATTGAG
TGCCTTAAGCTTCTACCACTACTTAAAGTAGGCGAGGGGTTTTAGTCCTACAAATATAAT
ATTCACTAAGGAACGCCTTTTTCCTTCAGCCACCATTTTCTAAAGCCAATCCCTTCCAAT
TTTAAAAAGTAATAAATAAAGCTGCCAGATTAAAAAAATATGCCGACTTGTCTTTTTTCA
ATAATTTCTATATGATTTATGACTAGTGTTCCAATCGCAGATTTTTTA
>Contig15_PBS    size  421
ATTTCTTTCTCATCGGTCTGCGTTTTGGTACTATTTCTGGTGATACTGCTTCTTCTTCAG
AAGAGCTCAACACTACTTTATTAAAAGACTCTGACTGTCTTCTAATGCTGCCTCTATTAC
TTGCATCATCCTCACTGCTGGATATAACATGGCTGTCTGCAACACTGCTGCGCCCGACCA
CTGATCTAGACAGATTCTGTGGTATACTCTGCTCTGCTTCATTCTCATCTTCTGTAGTAG
ATTCGTCAGATTCTGGTACGAAAATAGTATGATTCTTCTTCTTCAAACCAAGGGATTCGT
CAGCTAAACTATTGTCAATAAATTCCGATCCGGAATCGCTGCTATCAGCAGCCGTCTCAT
TGCGATATTCAAAGAATGAATTCTCCATTGTATGCACTAAATAGCAAAACTATTATTTCA
A
>Contig16_PBS    size  510
GGCTACACAAAGAAGTAACATTAGACCCTTCAAGAAGAGGCACAGACGTCCGACACACGA
TCAGTGGCTCGTTCTCAGTGCCAGGCCAGTATCACTACACCATGGAGCTTCAGAGCTGTG
CCACCCAGGTCACGGAGAACGGCCTGGTGGTCCGCTCAGCTACCCAGTGGATGGACCTGG
TGCAGGTCGCTGTGGCTAAGATGTTGGACATGGATGAGAATCGCATCCTAGTAGAGGTCC
CCCGCGTGGGTGGCGGCTACGGCGGCAAGGCTTCGCGCTCGGCGCTGGTGGCGTGCGCGA
GCGCACTGGTCGCGCACAAGCTCAACCGCGCCGCTGTACTCGTGCTGCCGCTGACGCAGA
ACATGCAGGCGATCGGCAAGAGGAGTGCCACTGAGTTTCAGTATGAGTGCGGCGTAAACA
GCGACGGCCTCATCCAATATCTGAACGTGACGTACTACAGTGACTGCGGCTGTTCCTTCA
ACGATTCGCCAGCCAGCAGTGTGGCAACTG
>Contig17_PBS    size  228
GAAAGGGTCCAGGAGGCGCGTCTTCGTTGGTCAAGTTCTCGTGATTTTCATAAATAAGAG
GGTTTGGGCGAGGTTTACAATACTTTCAAAATGCAGACTTCAGATGTAATATCATCTTTG
TTTTGGTTTAAAAACGACAGTGATGTGGACGACGAACAAGAACCGCAGATATTAGAACAG
TTTGTTCATAATGTTGAAGATTTTAGTTCGCAGTATGGCAGTGAAATC
>Contig18_PBS    size  379
ATAGTACTAAACTGCATCCGGTCTGACCGGATGCAGTTGAGTACTATAAAAGTATGTTCT
GACTAAAATAAAAATCAATCGATTTTGGCACTAACATCGGAGACAGCCCTAGTAAAATAA
TGTTATTACTCTCTAATGCACATAGTAATAAAATACCTAATTATAATAACAACTTATTGC
TGTTGGATTGCTTCAATAATCATTTACTTTCATTACAACCTCAATCCTGTATGGTTTGGT
ACTCAATCTGTGGCCGAATTTTGTTAGGATAATATCCAGCTATAATCAACTTCTAGGCAA
AAATAAACTCACCGAGACACTTATCGTTAAAATTAAAATTTCAACTAGAATATTCTTTTT
AACTTGAATTTGATAACTG
>Contig19_PBS    size  210
AATTGCCAACTTCTGCGCTTAAGCTCAGTACTCAAATCTTCTTCACAGTACTTAAACTCC
ATAATCCCGAAATCAAATGTGAAAGTCATTACAAAAGCAATATATTACGAGATTATTACC
TCTTAAGCTCTAAATACGGCAATAATATAATAATGCAGGTGGTTTATCCTTGCATATTAT
TATGACTTCCCACTTTACGTTCTCCTTTGT
>Contig20_PBS    size  220
AAAAATTAAAACCTGACAATTAAAAACGTTAGCAACAATATTACCTTCGAAGCGTGTACA
ATAATGCTAATATACATGTATATTGACCGAAAACACAGACGTTATGTATTGCTCTTATAA
CTATTATATTAAATATTCAAGTAACAATTTAACTGACATTATTGCGTTTCTCACTGGAGG
TTAGTTATTTGAAGGGAATCTAAAACCTAGACTTACTCTG
>Contig21_PBS    size  252
CGGCTGAAGTATAAATGGTTACTGAACTGATATTAGATAATACGATTATTTATATACTTT
TTTAGAGCACTAGTATTGTTGTTTCATTCGCCTGCGCTTTTATTATTATCTTTTTTTCTT
AAGTCTTCTAGGGCCCATTATGACTGACAACATAAGCATCTGTTTTACTCAAAAGCACTC
TTTACTTTGAAAATTGAATTGAGTTGAATTTGTAAATTCATAGTAAAAATTGTTATTTCG
AAGTTAGAGTGG
>Contig22_PBS    size  238
GTTGTGATTGATTATATTTACAATAATACGTAGAGCGGTATGTATATGTCGTAGCAATAA
CTTTAAGTGTGGCAATAAGGTTTAGTGCATTTGCTTTTGTGTCTCTCGAGTAAATAACGA
TGTATATGTATAGAGTACCCAGTGGCAACTAGCTGACGCTGTACACTGCTTACATCATCA
TGTACGTACCTACAATAAGTTCAAATTCTTGACGTTTTAAAAGTATATTTATATTTTA
>Contig23_PBS    size  212
AAGGTCAGAGCTTAAGATTCGTGCTGATAACTATGCATATCAAGTCTATACTAAAAAAGT
CAAATTTTAATATACAAACAATATTCAATGGCATGTAATTTTATATTTTAATTTAATTCG
AACACGATTTAAGTTATTAATCAACTGGCTGTTTCCTACGGTTTCACCCGAATTTTGACC
GAACAACTTCCCGCAACGGGATAAAAAATAGG
>Contig24_PBS    size  335
GGCATGCTACGTACTCCTCGTTTGGACGCTCGCAGTCAAATGGAGGACAATCTGTAGTCT
TAATACAGGTGCCATTTAGTGCCCTCCTAGTGTTGAAGTGACATTTGCACCTTGGAGTGC
CACATTCGCTGGAGGCAGTACATCCAACGTTCTCATGTTCTCTTGTCGGGCACTTGTCAG
AGTAGCAGTCAGATGGGCAATTGTCTTCGTCTTCTGACGGCCCACATTCTAGTAGTTGGA
CACTAGAATGAATGGTGACAAAAATTACAAACAGGACAATATACACAGATCGCGTCATCT
CTAAACCGATTCACTTGTGAGAATCTCTTCGTCTT
>Contig25_PBS    size  222
AAACGAGGAGTACGTAGCATGCCCACCGTTCTGCCCTTCAGATGACTGCAGACAGTCAAC
TCCTGATGGCAGATGCCCAATATATGGCCATATCTTCATAGTGCTGGAGTGCGAACCGGC
CTGCCGATGCATTAAAGGATATTGGAGAAAAGAAGGCGAATGTGTACCTTATGAAGAGTG
TCCTCAACATTCGACAACTCTGCAAATACTTTACGGCCTTTA
>Contig26_PBS    size  837
CTGACGCACAACCACCTTCTAACTTGGCATTGTAGGTGAATAGCCGCCTTACGTCTCAAC
TCTTCCCTTTCTGCTCTTAATTTTTTGAGGCTAGCTTTAGCTTCCCTCATCATGATCACA
GATTTATACCACTCTTCAATCTTTAGAACACTCCTTTTCCATCTCAGAAGGCGACTTCGT
TCAATCCACATTCTACAATACTTTTGTATAATAGTAGTAGCAGTTGTTATTTGTTGCATC
TTCCACTCAACAAGGCGGTTGTATTGAATACGGCGCCACCAACATTGGATCACACTCGCA
GCGTTAACTTGTTTCTGAAGTATCCTCTCAGCTTCCCTCTTTTTCTCAACAATGACTTCG
TATTTCTTCCTCCACCAAGTCTGTATAACATTAGCCGCTTTCTCGAACAACGGAGCGCGG
AACACGTGAATGATTTGCCATAGAAGAGACAGCGTCTTTTCCCTGTGACCATCAGCAATG
TCGTTGGAAGTGATTTCACCAACGATCACGTAGTTAGCTTCTTTCAAAGCGTTCAGTGCA
ACTTGTACGTTATGGATCTTTTGCAGGCGAGATATAGCGGGTGTTCGGAGTTGATTCAAC
AAGCCATCTTTCATTAATATTATCTCCATAACCTTCGTCAGCCTGACACCATCTCTTATA
TCCAAAGCTATATTGTGCACTGCATACTTGTATTCATCTAAATAGGATTGTTTGTGGCTC
ACGACATATCCGAGCGGCCTAAGGTGTTTCGTGATATCGCCTATTCCAGCAATAAGTTCC
CTAGTGAATCTTATGATAACTTCCCTGCTTTCTTTACACACTGCATTCCTGCAGAAA
>Contig27_PBS    size  430
GTACAGTTCAATACAAATTATAATTTTTGTTTTACTTGACAGTCAAAGATATATTATTTA
TTATATAACAGAATAATTTACTATTTATTCAAATTAATATAATTACCAGAATATTTATTG
AAAATATATTTTCTTTTATAGCAGTTGTTTCGTGTTAGGGCTGATGGCAGTTCAATAATT
GTTTTAAATTAGATATTATTTTAGTTAATTCTAAACTGCCAAGAAAACTCTATATAAGTT
ACCGATGTTTAATATACAAAGACGTAGAGTTTTTTATATATACCTATTTATATACCTGTC
TTGTTACTTGATACACTTCACTCGAATGATGATAGATATAATAGAACCCATCATTAGTTC
TTGTGATAACCCTTGCTTGTAACACAACTAATTTATTAACATTATGTTAATGTAGATTCA
AACTTCATTG
>Contig28_PBS    size  314
TTGACCTCTGCTTGCAATTCTAAGAGTAGCATCTCCTTCTGCTTCAACTTTTCCGTGAGC
TCAGCCAACGAGCTGTTCCCATGTTCCAGTGCCTTCTCCAGATTATGCCTCATCACTAAT
TCCGTGGTCAATACATCAGCAATGTTCATCAGCGTCTCACACTTGTCACTGGCTTTGTAC
CTATTATCAGATTGCAGTATCTTTTGTAATGCCTCGTTGGCTATTCCCTCTTTTTGTAGG
CCTTTCACCAATTTTTCTAGACCAATGTTCAGAGCTGTTGTTATTTGAGTGTTTATTTCT
TCTTGTTTTTTAAA
>Contig29_PBS    size  1324
TGCATGATGGCCCCTTCATTATCATTTGGGGTTGATGCTCGAGAATCATCTTCACAATCA
GATAACACTCTGTTGCTGTTACTTTCTATAACAACAGTGTCAATGGAACTTCTAGATATA
AAACGCCTTTTTCTGGATGCTGGATTTAATATAATTTCATCATCATCTGAAGATTCTTTA
CTCTCTACACTGTCTTTTATGATTGGTTCAAATTCATTACTGAAATTGTTAACATCTGGA
TCACCCTTTGCATAAATTACATAAGAGTATGGACTACCAGGTTCTATAATCCTGTTGCTG
TTATAAACAACCATGTTAGCCAGCCCAGTTAAATTGAGTTGATTGTCAATTTTTTTCATT
TTCACAGTACATTGTCTGTTGAAAATGTTTCTATACTTTTCCTTTAGAAGAGTATGACAA
CGCATGTGACTTGACATAGATTGGCTACTTGGCCAAGAAGAATTACATAACTTACACATT
ACCCACTTTTTGTAGTCCATCTTCCATGGCATTGGAATTTTAGTTTTATGTGGTAACACA
TGCTTCTTTTTCTTTGATTTTGTAGTATGGGATAATTTCTCAGATTCTTCATCACTAGAT
GAAGATATTGTTCTTTTCCTTTTTGGTTTTTTCTTTGTAGAATCATTGGCATGTCCAGGA
GCTTGACTTGAACTGACAGTGTCTTGTTGGGGCTGAAGGCCAGTCGTGATTTCTTCCTTT
TTCAACACCTTCTTTATCAAGTTTGCTTGCTTCTCACAAAATAAGTTTTTTATTGCATGG
AAGTTTTTTAATATTTCCTTACATTTTATACATATTAGTTGTGGGAGTCCATCAAATGGC
TCAACCTCTATGCCAAAGCAATACTTGATCTGCTGTTGCACACTGGGTACTATCTGGAAT
TGTCCTAGATCTTCAAGACATAGCCGACAAGTCACAAACAGCTTTGGATCAACTTCTATT
GCATCCATCCCTAAAGTGTCCCCTTCTCTCAATTCTTGTACAATTGCAATTATTGAAAAA
TATTTAATTCATGCCGTTTTAGTAATGTTTCATTACACCTTTCTGCTGTGTAGGTACGTT
TAAGCAACTAGGCTAGGCTGGCGGTCCATATAAATTCTACCATTCAAATATTATTATTAA
CACATGGTTTTAAAGTTGCAAATACAAAACAAACAATCCACTGCTGTTACTTTAAAAACG
GTCCATTTAAATAACCACACAAAACTGCACAGACCTCACTAAACAGTTTTACATGAACGA
AAGCAAATGAAAGTCACGTCATGGGTACCTGTACTCAACTAACTTGTTGCAAATACAAAA
CAAA
>Contig30_PBS    size  1387
ACCCCAAATGATAATGAAGGGCCATCATGCAATGATCAATGCATAAGTATTGACGACTCA
TCTGATAATGAGTCTGATAGCAACTTACACAACAGCAAAAACTCTAAACAACCAATGGAA
GCTAAATTAGGCGATTATAAAATTGTACAAGGTATTATATCCATGTGTGTTAATTCATAT
CACAAGAAAAACGAATCGGCTAATGTTGATATGTTACATACTAATGGAAGCTACAACAAA
AAAAATGAAACTCAAACAAATACAGAATCTCAACTCAAACATAAAGTGTTAAGTATTGGA
AGAAAGATTATAAATAAACAGGGTTTCAATTGTACTGGTCTCCTCAGGTATTTGGAACAC
AAAAACCTTGAAATTGTATGGATAGCGAAACCACAGTCATCATCCTCTAAAGACACAAAT
TACATTCGCATATTGACAAAACTACGTGATCCGAAAAACAAAGATGAGAACGCTGGATGG
ACTAAGATATCGGAAACATGTGAATCTATGTCTGTACCAACAAGTAGAAAAAGTGCTCAT
GACCCCAATGAATCTTTAACCACTGTGGAAACTAATCAATATCCTGTTATTGATACTTCA
ACATCAAAAGAAGCTGCTAGCGCGGTTGCCAATCACAACACGAATCTGCCAGATAAAGAT
ATCCAAGCAAAATTGGATGCAATACCAGCAGCTTTATACAGTATTGATAGTAAAGCAAGT
TGTTCAGATTTGAAAAAACTTTTGAATGCCAACCCTGTTGCTAATCCTAAACAATTGCCT
AAGAAATTAGGACCTGGCAATGAATCCAGATCTAATAAAACAAATAGTAAACCACATTCA
TCGTCTATTAGTAATGATGTTGATAATTATTGTATGCCTATCATAACTTCTACGACGTCT
TTAGCTGTGGTTCCTAATAAGGACCAGGAACAGTCTGGCCTTCAAAAGAGTACAGATACA
CCCGCACCAAGAATTAAAGTGAAGCCAGCTTCTGAGTTGATGTCTGAAAGAACTTTAAAT
TGTCTCATGAAAGAGCAATCACCGCCTGTTACAAGCACCATGATGGTAAGTCAAATTGAT
AATGTGTGGCCGCACAACCACTCTGTAAATGTTTTTGTTCCGAACATGGGACCGTCGCTG
CACGTCACCAGCCAACCTTTACCAATAGTTGAAATGCCAGCTCATAATACGGGCTCTCCA
TCTCTATATCAAGTTATACCTACTTCTACACAATCAAACAGTAATGATGATTATGTTATA
TTGGATTCGACAGATTTACCGAACACTAAAACAGACTCGCCTTTTAGATATTTTAAAGAT
TTGTTGCAGATGCACAGTTTGATTTTATGGGATTCATGTCAATTATTACCCAAAGAATTT
ATTAGTA
>Contig31_PBS    size  330
CATTATATCATTGCCTTTAGTAACGTCCTTGCTATCTAGATTTTGTTCCTTGATGACGTC
ATCAGGCAACAGTTCAGTGACGTCACAAGTCCACCACACGTCGGCGCCGCGCGACTCTAT
TAGAGAGCAAAGCTTGTCTATGATACGTTCATCCACCAAAACTTGATCCCCCTTATAAAG
CGCAGGTATAGGCACTCCCCAGGCGCGTTGCCGCGAGATGCACCAGTACGGACGCTTGTC
CAACTGAGCGCGGAACCCCACGCGGGACTGAGAACTGCTGGACGGGGGGAGGATCTCCAC
TTGTTCTAGAGCTGCCTAGAAGGTGGAAAG
>Contig32_PBS    size  362
AGAAAATTTGGACGACCTGAGCATTTCATTATTTAAAAACAAGAAACGTAACAATTACGT
GAGTTACCCGACTGACGACGAAGTACTCAGTGACGCAGCTAACAAAAAGGAGATCGATGC
CAAAACGAGCCGAGTCTTACGTAAAAATGCTCTCAAAGAACAAAACCCTATTGAAACTGG
TGATCTTTTAGCGCCATCGATAGAAACAAATAATCTAACTAGAAAGTCACGACGCGGGAA
AAAAGCAGATGATGCAGGGGACACTGAGAACCACGAAAATGTACCAGCTGAGGTTACAGA
CATACCTAAATCTAAAAAAGGCAAGAAAAAGAAGAAGGTTGAAGAAGATCCATCTCCTGC
TC
>Contig33_PBS    size  1234
ACTACTGCGTGTCCGGGCTGCCCGAGCCGCGGTCAGACCACGGCCGCTGCACCGTCGAGA
TGGGGCTCGACATGATCGATGCTATAGCGTCTGTTGTGGAAGCGACGGATGTCCAACTAA
ATATGCGCGTGGGCATCCACACAGGGCGGGTGCTATGTGGTGTTCTGGGCCTGCGCAAGT
GGCAGTACGACGTATGGTCCAATGACGTCACGCTGGCGAATAATATGGAGGCTGGCGGCG
AACCAGGGCGTGTGCACATAACGCAAGCGACGCTCGAGTGCCTCGGTGGCGCTTACGAAG
TGGAGCCGGGTCACGGCGGCAGTCGGAACGCGTACCTTCGGGACCATTCCGTGCAGACTT
ACTTCATCATTCCGCCGCCAAGACGGAGAAAAATGTGTCTATCAGCTGGCGTGGGCCTTG
GCTCAGCGTCCCGTCGGAAGCTGTCTTTCAAGAACGTTTCCAACGTGGTGGTGCAGCTGC
TACACTCCATCAAGTTCAACGTGGACGTGCCCTTCTCCAACATGGCCGCCTCCCCTCAGG
AGCTCAAGGCCAACGCCGCTAGGAAGAACAAAGTGACGGAGAAGTTTAAGCGTCCGTTGA
AAAAGCGCCACTCGTCTGTGTACCACCAGCCGACTAACCGCGTGAACAAATACCTGGCGC
AGGCCATAGACGCGCGCTCCGTGCACCGCGAGAAGGCCACGCACGTGCATCTACTCACGC
TCTGCTTCAAGGATGCTGATAAGGAAGCTCAGTACCGAGCATCAACAGACGGCGGTTGGG
CGGGATCCCTATCCGCTGCTCTCTGTGCCTTAGTAGCCGCCGGGGCCTTACAAGCGAGCA
TCCTACCACAAACCTACATACTTCTCATACTGTTCGTGACTGCCTTCGCGTGGTCTGCTG
CAGTGCTGGCCCTGACTTTAGCGGCAAGACTCAGGCTTATACCCTGCGATGTATCCCGGC
CTTTTACACTGAGGAATGCTATTACAACTTTCACTATTGTACTGGGGTATGCTGTTGGGC
AGGTTAATGTGGTAACATGCGAGCACATAGAACTATGTCGAAACCTAACTGGCAACACCA
CAACCATGGACGAAGTACTCACAATGCGAGGCGACGTTGCCGCTCATCTCTGGTCGAGCC
ACACGGAACATTTAGCTTGCCAAGAACCCCTGTACATAACCCTAGGCTGTTGTCTCAGTA
TGCTGGTTGTAGCTGTCTTCTTGAGGCTACCGAT
>Contig34_PBS    size  680
CAGCACTTTGCGTTTACAAATAATTTTTAAAAAGATAATATTTTTTGAAAAGATATATGT
TTGATCGATCAAGATTAGTGAATTTGTCAAACATTTTAGTAAGTGATTTTAGATAATTTT
ATTTGTCTTTATTTAGTCTTTATCATGCTCTTTAGATATTTTATTACGTTGATTTTTTGT
AGTCAGTAGTAAGTTAAATCCCTGAATATTTTCTCGGGGCTTGTATACTGTTCCACAACA
ATAGTATGTATATTTGGTTAGGTTCGATGGTTTGTTTTGTGACATAAAAATATTAAGACT
TGATCATCAATCAATTCTTTATACTCCTACAATATCTCCGCTAGCGGTCTCGCTCGTACG
CCTTGGGAACTACTTCGCGTATCTGGTTAAAAAATGTTTTTTTTTAATCAGACATGTAGT
TCCTAAGGTAGCGCGTTCAAGCAAACAAACAAACTCTTTAGCTTTATAATATTAGTATGG
ATTTCAATCTCTAATCGAAAAACGATGAAATGGATCGCTTGTTGTAATTCGCAGCTAGGA
AACAGGCGCTTAGTATTAGACATTGATATACTCATACATAGATATAATCTGCTCTAGCGA
AACATTCTATCCTCTAGATCTAAAATATCTATTCTAAGTTTATATAATAAATACTCTAAT
TTTACTGTGTAAAGTTGTTG
>Contig35_PBS    size  286
GAGATCATTTATGTAAATGAGAAAGAGGGTGGGACCCAGGATGCTTCCTTGCGGAACGCC
AAAAGTCATTGGAAGTTCATCACTTTCATATTGACCAATTTTAACTATTTGAGTACGATC
TTTGAGATAGTCTGCAAAGATTTTCAACGGTAGTCCACGAATTCCAAGTCTTTCCATTTT
TCTCAATAAAGCTGGGGCAGAGACAGTGTCAAAGGCCTTTGACAAATCTAGGAAAATTCC
CAGGCACTTGCGTTTTCTGTCTAGCGTCCTAGCTACGTGATTCGAC
>Contig36_PBS    size  369
TTGGCTATGTGGGGATGCCAGTTGAGATGCTGATCAATTAGTACTCCTAGATATCTTACA
TGAGTCGTTTTTGTGAGGGAGAGGCAGCTACATTGCGCTAAAGAACCACAGTGATGTGCT
TTTAGGGTCAAGGAATTAGAAGGACATTGATTTGACTTGATAGCAAAGGGGACGTATACG
GTTTTGTCTACATTTAAAGTGAGCAAGTCATCAGACAAACATTTCATCACGCAGCAGAGC
GCTGCCTCGGCATTTTGGTATGCCTGGGTCCAGTTACATCCATCTACGATAAGGGCAGTG
TCATCCGCATAGGTATATATCATACAGTTATCAAGAGGTAGTGTACAGAGATCATTTATG
TAAATGAGA
>Contig37_PBS    size  369
CGTATGTACGCGGGCATGCATGATCCACTGGACCACGTCACCGGGCTCGAGAAGAGAGAA
CTGCTCGCACATCTGGCGGGAGACTGCGATCCTTTCCGCATCATGGCTATTAAGAAAGGT
CCAGGCACAAGGGAGCGTCCGAACCTGATCCCCAGCGCGTACAACCGCCGCCTCATGGGA
TGCAGCTGCAGTCCTCACGATAACCACGTGGAGTACATGTGGTTGCACCTCGGCTGTCCC
AAGCGATGTGGCTGCGGGTACTGGTTCGAGCTGTGCCCTGTCGCGCCACTTTAGACCTTA
TTCTTTTAGTGTTAAAGTTTGTTTTTGATGATATGATGGAAATCTCGAATTTGTTCGAGT
ATATCGTAG
>Contig38_PBS    size  231
GATTTTCCAAAATATGTCTTTTGGCAGTGTTTGGTAAAATTATATAAGTTTAAATTTCTT
AAATAGCAAGAAATATTAAGTAACGATGGTACATATTTCATCAGCGAAGATCGATTGAAG
GTAATGGAAAGTGAATTGACAGGAAAGTATGATGTGACAGCTTGCAATGTCACTTAAAAT
GCAATTTTAAACTCTGCATTGTCGCTTATAAGGTGCACGCTTTCAAAAAAC
>Contig39_PBS    size  382
TTAAAATTTCATATATGGGACAGTACTATCGACATGAAATTTCGTATTTCTATCTAAATG
TCGTTCGTGTTAGATTCCTTAAATTCTTGTATCGTAAAATAAGCTGTTTTGTTTTGTAGT
TATATCGAACTGATAGTGTATATAATATATGATAATAGTTCATTATTAGAAGCGAATGTT
TTAATTTTATTTATTAGATTACGGGTAGCTAATGAGAGCGATATAATATTTGAAGGAAGG
AAATAAATATAACTATTTTTTTGTTAGGTTACCTGGTTCAATCAGCGTATAATTGCTTGA
AAATACAGTTTTTAACTTCTGAGAGAAACTTGCCTTGTTTTAAACGTAATTTTTATATTC
ATAAGACCGAGTTGACTTTCAA
>Contig40_PBS    size  454
TCAAGCAAGACATAAACAACATTGTGAGTGAAATAAGAATAAGCCTTGGGAATTAATTTT
GTAAATATGGACGGTGTTTTAATACGGTTACATAATTGACACTGACGCGTGAACTGTGAG
CTGAGGAAAATTTCATGTGGTCAAGGGATAGAGCGTAGGCAGCGATGCTGTCGTACATGG
TGCCGGTAGAGGAGAAGCCGCCGCCGGTGCCGGGCAAGGGCCGGCTGGCGCTGGAGCTGG
TGGGCAGCCCCGGCAGCCCCGAGTCGGCCGCACGCCGTGCCCGCTCCGCCATTACTAACA
TCTCCAAGGAGTCCTCGACCAGCTCTTTTGCCAGCGATCTCACCATATCCTCGTCGACGC
CTACTGGCGCACACGATAAACCAAAGCATAAACTACTCGGAAATGGAACGAAACACACCA
CGCTCAAGAGGGTGTCGTTTGGCAGTTCGAAGGG
>Contig41_PBS    size  342
GGCCGTGGCGCGTTCGGCACAGTCCTCGCTGCTACGTGGCGCCCCCCCGGCGGGTCCGCC
ATTAACGTGGCGCTGAAGGCCTTGCAGCCAGTCCCGCCGCCGGCTAGCAGTGATGCGGCT
GCTCATCATGCTTATAAGGCAGCGCTATCCCGGTGGGAGCGTGAACCAACTGCGGCAGCC
TGCCGCGCATACTGCGGTCTGCGCCAGGAGCTGTCGATCCTCAGCCAGCTGAAGCACCAG
CACGTGGTGCCGCTGCTGGCTGTCTGCGCTGCTCCGCTCGCGCTGCTGCTGGCACTGGCT
CCTGCTGGAGCACTAGACAGCGTGCTCCGCAGCTACCGCGAG
>Contig42_PBS    size  360
GGCCGTGGCGCGTTCGGCACAGTCCTCGCTGCTACGTGGCGCCCCCCCGGCGGGTCCGCC
ATTAACGTGGCGCTGAAGGCCTTGCAGCCAGTCCCGCCGCCGGCTAGCAGTGATGCGGCT
GCTCATCATGCTTATAAGGCAGCGCTATCCCGGTGGGAGCGTGAACCAACTGCGGCAGCC
TGCCGCGCATACTGCGGTCTGCGCCAGGAGCTGTCGATCCTCAGCCAGCTGAAGCACCAG
CACGTGGTGCCGCTGCTGGCTGTCTGCGCTGCTCCGCTCGCGCTGCTGCTGGCACTGGCT
CCTGCTGTGAGTGTCACCCTGAACTTAATAGTGTCACCCGATACTACTGCGAGGAGCTGT
>Contig43_PBS    size  242
GACTTGAAAGAAAGTTTCGTTTGTCGAGGGGAACCCCGCTCTCTTTCACCGTCTTAAATC
GTAAATGATTATGTTGTTTTAATTCATTTGCTTTTTCTGTCTTTCTTTTCATTTTATTCT
TTCTCTTTGAGTGCCGCCTGTCTGCAGTGGATAATACGGCCGTTTGATGCATTCGGACGA
CATACTACCTATAAAGAGATATATTGAATAGAAGCGACTTCTTTGAATGCGCGTGAATAT
AT
>Contig44_PBS    size  540
AACAGTTACTCACTTTGTATGACTATGCTGGAGAACTTGTCTTCGACAGAGCATTGTATA
ACTTCGCAGAACATCCACATGGTACCCATGACGTTCAGGGCGGTTTCTGGGAACACTAAC
AGCACTTTTATAAGAAGCAGTGGTGACACCATCTTCCTAGCATCGATGTCTGTGATGGTG
CCTCGTGCTGACTGCAGAGCCAGGGCTGCCAACAGCAGCATGAGTGCGGCCTGCAGCGCG
AGAGTCCCGCAGAGATACAACCTCACGAACGCCCCGCCCTGCCAGCCCTCTGACTGGCAC
TGCCATGTGACTGGATATAAGACCTCCGCTACTAGAGCTATTAGGACTAGCCAAACAAAT
CTGAATAATAGTTCGAAGATGCTCGGAAACACGAGGTCGTCTGAGGCTGCCAGCCATTTT
CGCCCCAGCAACCGGAGCGCTGGCATTTTTGAGTACAAAGAGAGCACAGAGGAGCGATCA
GGAGCAGTGATGAGGCGGGAGCGGAGCCGGCGGGGGGGACTAGCACGCAGTCAGCACGCG
>Contig45_PBS    size  870
GGACATTGGCCCATATCTATCAGCACAGTTGGTTTCTTGTTTCTGGCCATACACAGGACC
AGGAGCAGGTACAATGTTTTGCTTTTCTGAAGGCGACCAGCTCATTCTGTTTTTTGGTTC
CCCTAAATAACCTGTTTCTGGGAACCGCTGTGAACCCTTTGTGTATAACGAAGTTTCCGA
GCTTACTGGGGATAAACTTATAGTAGACAGCGCAGGCGATTCCGATCTTTCCGGGGTATC
CTTAATATTAAGTTTCTTCTTGCTTTTATGTATAACAGCATAAAGTTCCTCGTTAGTCAT
CGTAGATTTGACAGGGGAAAGTAATTTTGAACTTAGGTCTACAACGTTTTCTTTATTAGA
CGGTGTAGAAGATTTAAAAGGTACTGATGTCCGAGGATCGATCGGCGATATTCTTATGGA
TTCGTCATTCGAGTTTGCAGAATTCTGTATCCTTTGGTCGGATGCTGTTACAGTTTTCAT
GCCATAGTTTGAGGCAGATCTCGGAGGCGGGTTCGATTCTAAGTGGCTTCGTTTAGGAAG
CGTCCAGAATTTCGGTTGCTCTCTTTGAACTGCGTTTGAAGAGTTTTCGTAGTTGACAAC
GCCATGCTTACCACGTAAATGAGCAGTATGATATCGATGTAAGGTGGGGTTTATCGCATT
CAAATCTACTGTTGGTCCCTTGTCTTGGACTAGACTTGGCGGTATGTTCAAGTAGGGCTT
GTCAGCACAGGAATGTCGATAGTCTGCTAAATCGTCTTTCGTCGGAGATAAGCTGACACC
CTCCGCATCGTGTATATTTACATAAGCCCCGGTCCTAGTGATTGCTTCTACTACTCGCGG
TATGTCTTGTGGTTTTTTAGTAGTTTTCGA
>Contig46_PBS    size  554
ATTCAAATACATAAACTGCAGACAAAATCACTTAGAAACTGACCATAAATAAATGAATAA
GATACTAGAGAAGTAAAAAATATGTTGTCAGCAAAATATTGAGTTGCCAAACAGATTTAT
TTTCATATCTGTGACAATACTGCTTACATATCTTCAACGTTCACACGTTTGTTTTTGTCA
TACATATGAAAAGAATCTCAGATCGCGGCCATACGCACAGTGGTTCACGCGACACACCCA
ATTAGAAAAAATAAATAAAAAATATATGTTAAAAAATCTTTTTTATATAATTTTTTTGCC
ACTTATGTTGTAAATTTTTATTTGTTGTGTGTGTGGCCGCGATAAAAAACTATCCATCTT
CGTACCTGTTAAAAAACATATTTAACAATAATTTTAGTTAATCGTAGGATTATATAAGCA
TCTTAACTTATAATCGTTATTACTAACATTTTGTACGAATACCGCGAGTTTCATTCGCGG
TTTTTGTGTTTTTTTTTTATTGTTTAAAATCATGGTTTTCATAATATTACTTTGAATTTA
TTGGTGGAATTTCA
>Contig47_PBS    size  286
GAGGCTTATGTTGTCGATAAATTTGGGCTTAAGCCACATTAAAATCAAAAGGCTAGTCAC
TGTAATCGGCGGTGGTTTGTCGGGAGTGTTGGAGGTGACTCCTCAAACTCTGGCTGTTCA
GTTTCTGTCGGCGCAGGGCTTGCGTGCGAGCTCTTCGCCTGCCGACGGGAGACTGAAAAC
GAGGTGCGTTGCGGCGACGGTCTAGGACACCTGCTTCCCTCATAATTTCGTAATTATGAT
CACCGACGACTCGGCGCAGCCTCCGCCCGTCGCCACTGGCGAAGCT
>Contig48_PBS    size  226
TAAATAATAAAATTAACTATAACATGTCCGGGGTACGGTAGTATCAACCAAATATTTGCT
AGCCTATATAAGTACACACGTACATACAAATGGAAAATATAATAACACCCAGCAAACGCT
GCTTGATTCATAATATGACCGTTTTAAAATACTTACCTTATTTTTTAAACAAAAATAAAA
CAATTCTACAGTAACTGAGCAATTCATATGAAACGCGGAATTCAAA
>Contig49_PBS    size  391
ATGTGATTGTGAACGACACACCCAATATAGTAATAATAATTAATTAGAATAAGCTATTTA
CAGTACGTTGAAATATTATAAATTACATACGTTGTTCATCGGTCACACGTACTTGACTCC
CTTCCACACGGAGTTCCCTTCCATGACGCACTTACACCCGCAGCCCGTTGGACACGTGTC
GTGTTGGGAGAACCAGTGCAGCATGTGCAGCGCGTGGCCGGCGTGTGCGCAGTAGTGGCA
GGCGGCGGCCAGCCCCCGCACGGGCCGCGCGCACACGGCGCAGCGCAGCGCCACGCGCGC
ACACTGCCCGCATGCGGGTCGAGCCACGCACCCGCACCGCACGCTATCACGCGTTGATTC
CACCGCACCCACTACCAGCTTCAGAACCTCA
>Contig50_PBS    size  342
AGGAGCGCTTTCGGCCTGTGGTCCACTGATTGGTTGACGCTGAACATCTTGGTCGCTATG
CCGCCTCGCGTGAAACGGGTGGGAGTGTTGAAACGACCGCCTCTTGCGTGTGGCCTCCTC
ATGATGTTATGCGAGGGGAACTGTATGGCCATCTGTCGGCGCAACTCTGCGATCTTCTTC
GTTAATTCCGTCACGTCTTGGCCTTCCTGTTGTTTAGTAAAGAGGTCGAGTTCAGCATCC
AGGATCTCCTTTTGCGCTTCCTCCTTAGTCTTTGGTTTCTTTGCCTGCATCTGTTTCAAA
GTGCCGTTGTAAGCGACAAGCTCTTTCCTTAGCTTCTCAATA
>Contig51_PBS    size  324
GAGCTGTAGGAGATGCACAAGCAAACACCTATACGTTCACGAGCTCCTCCTTGGGTAATC
AGATGCTGGTCGTCAACGGGTTCCGATACTCCCTTATTCGGAAGTCGGTTATCAATGACA
AGAAGAGATGGCGCTGTGGTCGACATAGCCTCGGCTGCAAGGCTACTGCTGTCACCGTGG
GCAGATCATTGGCGGCCATTAATGAGTGGCATAATCATGCTAGGAGAGAGAAGAATTAAT
GTTAAACTAGACTTCTTTATTCAAGTCTACATAAACAAAAATCACTATGTCGGCGAAGGT
ACCGCTCTACCGTTGTGGCTAATA
>Contig52_PBS    size  220
GACTCTTACTGACTAAAACCCACCCATCGTGTGCCTTCTTGAGCCCCTTGTGTACCAAGC
CCCGGTAATTCTTTCAAACAATCCCGCAGCCCCGGGAAGCAACTTGGTGAGACTTAGTTC
TATATTCATGTGTCCATATTTGAAGCGTATAATGCTATAACCTGAATCATTATTTTGAAT
AAACCAGTTATTAAAACTAGTTTGCTTGTTTGTGCCAATT
>Contig53_PBS    size  635
GTGTCATCTGTCCAGATTAGTACCAAAGTGTGAGGTCAAAATATTGTAAATATCGACCCC
GGCCCGCACGGCCGCCGTCGGTACCCGGCGTGATTGAACCCTTGGAACGTGAAACCCGAA
GGATTTCTTTTGACGTAGAATGAGATATTAGGTAGATCTATGTTGTTGATACTATGAGCG
CTTATCGGACTAATTTATTAGGGGGGTGAACTTTTATCTGTAATGTTTAAGAGTAATTGC
ACTTTCGATGTATTTTAGTAGAATTTGACGACATTCCAATTATTTTATTTTATTTTTTTG
TTTAAATATCTGTAAAAATTTTGAACACCGGCAAATACGCAAGGGAAAAAAATCTAACTG
AAAGAAATCCATATGGGCAAAAATATAATCAAATCTGTTTTCAAAAGGCGTTTGGATAAA
GCATTATATTTTAACTCACAATTTTACTGTGTTGTTAAAATACTACAGTAAAACTTTACT
CAGCTATAACTATGCTGATCATTGGGAGAATAATGTTTTGCACTACTGGAACTAAAAAAG
TGCGTAGCTTTTAAGTTTAATAAAAGCAAGAACCTTTTGCATTTTGTGGATGATATCAAG
GAAGAGAAAATGTTTTATGACATTATGATGAAAAT
>Contig54_PBS    size  787
GCTAAAACCCAGTTAAAAGGCAAACGCGTTTGTGAGAAGCATTTTGATAAAACGCAATTT
GATCGATGTGGCGTCAGGATACGTTATTCCTGTCCCAGTCTGTTCACGCCGTCAGAGATC
TTGCACGGTGTTCCATTTATTATCAAGGGGGGGAATGTGGAAAACGAGCATGACTACTTT
CGGGCCCGAAGTAAGGATGTCGATCAGACACCACCAGCTAAGGACATTGATGCGGGCAAA
GAAGCTGATGTTCATAAGGATAACAATACAAACTCACTACCGTCTACAAGTCACACAACA
GTTCCTATTATAAATCAGATTGAAGTTTCCACTCAAGATCATCAGTCGTCGTCCATGTCA
ACGCCACCCCCTTCATCGTCGCCCCCAGAAACACCTCACCCCTCAACGCCACCTCCAACC
CGCCAAATATCTTTTATAAAATTGCCGGTTAAAGACGCCGTCAGTTCGAGTGCTGGGTCT
GAAAATATGTCTGAATCAGCAGGTCTAGTCCAAACAGGCAAACTAAAGACAAAAATGACA
AGCAAAACTCTCAAATATATAAAAAAATCCATAAATCTAGCAAAAGAGAGTGCAGGCGAC
ACGAGCAGTCAAAGACTGCAAAGTGCACAGAATCTCATCAGAGATACCAAGCTCATAAGC
GAGTTTGAAAAACTCGGCGACAGAGCCAAAACCTTTCTGTTAATGCAACTAAGACTTGCT
ACAAAGAAAAAAATGGCGAGAAGATTCTCTGAAAATGAAAAATTATTTGCCCTCACCTTA
TGGAAGC
>Contig55_PBS    size  575
GCATAAACAGTGTGAGATGGAACTTTTAATACATACCTCCGTATCTATCTTCAGTACTTC
TGAGTAGTGCAGTCTCTTCTTTCAATGCTTTAAATAACAACCGAAATGGTGGTCCGTGAT
TACACACTACAGCAAGAGGAATTAGTCCTGAATCACGAAGGCGTGGAATAATTCCTCTTA
AAATATTTTGTAAGTGTGCTGTTGTTATTGCTCCGAATAAACAATAATATTTAATTCTCT
GTGTCCATGTCGAGCATATACCGCGTACTATGAAGACCAAAACATGTTTAGTCAGTCCCT
GCTTTCGTTCCTCTGCTATCTTTACAATTCCTTTGCTTTTCCTTATACTGTATCGTGTGG
TGATAGGAACTTCGTCAAATACCAATGTACATAGCCTTTTCTTTATATCCCACTCTTGGG
TTACTTCCTTAAGGTGATCGAAGGTCTTATTATTTACGTCACACTCTTTGGGTTTACGGC
TGGCGAGCCTGACAAGTGTCCTCCTATTGGGTAAGGCAAACATATTTTCCAACAGTTTAT
AAGATTTTGGACTCTGCTTCCATAAGGTGAGGGCA
>Contig56_PBS    size  535
GGCTGTAGAGATGAAAAGTTTAAAAAAAACTGTAGAGGATGTGGAGAAATAGGAACACTT
TTACACTGTTGGTGGGACTGTAAACTAGTTCAACCATTGTGGAAGACAGTGTGGTGATTC
CTCAAGGATCTAGAACTAGAAATACCATTTGACCCAGCCATCCCATTACTGGGTATATAC
CCAAAGGACTATAAATCATGCTGCTATAAAGACACATGCACACGTATGTTTATTGTGGCA
TTATTCACAATAGCAAAGACTTGGAACCAACCCCAATGTCCAACAATGATAGACTGGATT
AAGAAAATGTGGCACATATACACCATGGAATACTATGCAGCCATAAAAAATGATGAGTTC
ATGTCCTTTGTAGGGACATGGATGAAGCTGGAAACCATCATTCTCAGCAAACTATCGCAA
GGACAAAAAACCAAACACCGCATGTTCTCACTCATAGGTGGGAATTGAACAATGAGAACA
CTTGGACACAGGAAGGGGAACATCACACACCGGGACCTGTTGTGGGGTGGGGGTA
>Contig57_PBS    size  291
TTACCACTGATGTGCGGTCTACCCATTGACATGGGTCTACCGTAGGTTGATGTGCAGTGC
AAACTACTTTTTAAGAAGTAGCCCTGTAGATATATAAACTAGTAAATGATTTTTTTTAAG
TCCACTTATTAAATACTGCACAAAAATACCGATTTAGCGACAAATAGTGTAACAACTTAT
TAACGAAAATATTATCGAAATGTAAATAATTAAAATAGTTTTAATTTTAAACGACTGCAA
TTTTAGACAAAGGTATTGTTTATAATGATTTTTTTGTTACTAAATAAATTG
>Contig58_PBS    size  448
GATAGGGAACAACGAAATCGAAGGGACTCTTCAGGCTCAGAATCGGATTGGGATAAGCTG
GATGGGAGTAGAACAAGTGGCAGTATGGACATGTCAGATATCAGGAAGTCTTTATTGAAT
GAAATTAATCAAGTTCCTGTACAGAGAATTACAGCAGGAGAAGAAAATGTTTTATTCCAC
TTTGTTCAGTTGGAATCCGAGAAGGGGATGCTAATTGCGCCAGTGAAGAATTTAGAATTG
CAAGCCAACAATGTACTCTATTCTTACATAGTTAAGACATTTAGATCAGCTTGTAAGCGA
ATACATGAGCTGTTGCAACATAGTATAAGATTTAAGAAGAATCACGCGCCATCGAACCCG
TTGAACAAAATTTTGGTAGCTGTGAAAGAACACGGAATGTTATTTCAAGTGCCTCTCGAT
ATTCTAAGCCAGTGCGGCGTCAGTAAGA
>Contig59_PBS    size  651
GTGGATGAGATGCTCAGGGGTCTGGATTTCACGTATGCCTACCTTGACGATTTTTTGGTC
TTTTCAAAAGACCAAAAGACTCACGAGCTGCACCTGCGTCAGCTGTTCACCAGACTGCGA
GAGTATGGTATGGTCATCAACAGTGCTAAATGCGTGTTTGGTGTGTCGGATGTCAACTTT
TTAGGATACCACATCTCTTCCAAAGGGACGAGACCGTTGCCTTCCAAAGTTGAGGCCGTC
CAGAACTTCCCTGAGCCAAAAACGGTCAGGGAGCTGCGCAGATTCCTCGGGATGCTGAAT
TTTTACCGCAGGTTCATCCCGAATGCAGCAGCCTGTCAAGCACCTCTCAACAGCCTCCTC
TCCGACTCCGTGAAGGGTTCACACCCTGTTAACTTCACAGCGGACCAGCGTGAGGCGTTC
CAGGGCTGCAAGGACAGCCTTTGTCGAGCAGCACTGTTGGCGCATCCTGACTGCACCGCC
AAGATGGCGCTGGTCACAGACGCATCTGACAAGGCCATAGGTGCAGTTCTGCAGCAGCGT
ACCGGAGGAGCATGGGAGCCTCTGGCATTTTTTTCCAGGAAGCTGAGCGACGCGCAGGTT
AAGTACTCTCCTTACGACCGCGAACTGCTCGCTATTTACGAGAGTGTGAAG
>Contig60_PBS    size  476
GGCGCCGGAGCCGTCTGCGCAGACCAGCCAGCCAGTGCCAGTCCCCGCCAACCAGCTCAA
AGACGACGCACTCAACCATGCAGAGTCTAAGATCGACGAAGACAAATTACAGAAAATCGA
CGATGAGAGAAATGACTCGCCGAACTCAGCAAGTGACGACAGCTCAGAGTCTGACAGTTC
GGCTGAGGAGGAGGATGAGCTCGACGCCGTCAGGCCCATGCTCAAGCTGCCCATACAGTT
CGACCTCGACGAACTAGCTGGAGCCTTCCTGGCTAACAATCAGAAGGGCCGCATGAACTG
CGTGGTTGAGAAGCGTCGCGACGATCCCATGGAAAGGCGATTCCCTTTCAACATCCTCGG
AGCCTTCGCCCCGCGCAGCGCTCACGCCGAGCGCATCGCCATCATTTGCCACGGAGGCGA
CGAGCCCAGGCCGATGAACTTCCCGGAGCCCCAGTCGCAAGTGTTCGCGTTCCCGC
>Contig61_PBS    size  651
GACAATTACAAATTTTGTTATAAAAATTACAACGATAAACATCCAAATTAAATAAGGGTA
AGGGATGAAATCCGGTTAGTTATTAAACAACTTGAAATGTGTTTTCGGACGCAACGCATT
TACTACTTAGCGCTACTCAGGGTAGGAAACTCGAAACACCAAAATTCTATACGTAAAAAA
ATATTGAAATTACATGCTTAATATTGTGGTTCATAATTAATTAGTGATTAACAATTGCAA
TTTTCAACTCACAGAGGATTAGACCTATTCAGACTGCCACAATTTAATTCACCACACCAC
CACACCCTGTCATATGAATGTAGCCAGGAATAGTTGTCATCAAACTTTTTGGCAATTCGG
AACATTACGCGAGATACTGCGCAGCAGTCGTCGTATATATGAGTCGCATGCGAAATTAGT
TGCGAACCGCCATCAAGTTTGGCGAGAACTGTACAAAAGTTAATATTTTTGGCATTGATA
ATAAGACAGGTGTCTCTTTTTATGTACGTCTAAATAGATCCTAAGCATAGTTAAGTAGAT
TGGAGGATATTATAATAATAACACCCTATAGCATATGAAATTATTTAATGATTGTTTGAA
CGTAACAAAAAATTTAGATTTCCTTGCTTTGAAATTCTTTCAGAGAGAACT
>Contig62_PBS    size  278
TCGGGAACTATGACGTAAGAACAACTACTTCAGGCGTCTGTTGTGCTTCTACTTTGTCCT
CCTTCTTCTTATCTAGCTCAGGGGCAACGCTGGCTTCTGCGGGCGCTCGGTCCTGGCACA
TGAGGGTCTCAGGGTCTCTAATGCGCTCAGGGCCACAGTTTTCCGTAGCTCCTAACAGCT
TCAGCTCATCCTGATCTTCAGCGTCGACCTCGAGCCGGCGTCTACCAGCGATCACCACTT
CGACGGCGCGGCCGTCGCTCGCAGACCTGTCGCCTGAG
>Contig63_PBS    size  369
CGCAGACCTGTCGCCTGAGCCGATCTCGACGCGGTACGGCGTGCTGGGCTCCACGAAGGC
CTCCATTACACGGAAGTCGGATCTCTCCTGGATTTCATGGTCCTTGTCAAGTGGCTTGTG
ACTCTTCGAGAAGATATCGAAGACTGAAAGCGGCATCTTCTTGGGGATGGCGACGAGTAC
CACCACGTTCTTGACGTCTGCTTGCACGTTGAAATCGCCATCCTGATGCTGGTTGTAGAA
GGCGGGCGTGGCGGCGGCGACCGCCAGAAGACAAGCGAATGCCACAAGCATGGTGCGTGC
GCGCGACGGATCTCACATGCGCTGACTGCGCTCCGCATGCGCCCGCGCCGCTTTTACCAG
CCACAAGCG
>Contig64_PBS    size  304
ATGGAATACTATTTTTTACTAACATGAGGCACTTTTGTTTTGTATTGCGTTATAATTATC
ATATTTCAATACGGCTGTATAGTACTCGAATCTTACCGCATTTTACTTCATAAAAAATTG
TGTTACACCAGTCAATCTTACGCTGGGTGTCCATAAAGATTCAATCATCAAGATCAAGAA
AATATAAGAATAATCGAGTAATATCCAGCAGTATTTATTTATTGCGATTAATTTGACGTA
AAGGTCAAAAACAAAAAATAAAACAGTTATTGAAAAAATGTTTTCATTGTCAAAATGAAA
TAAA
>Contig65_PBS    size  243
AATACCTCTGGTTTTTAGATACTCATTCAGATTAACTACATGTGGTTGGTTTCACACAAC
TATATAAGTATAATGTGAGCACACTTGGTAGGTATATGTGTAAGTGTAACATCAGAAGGA
GTATTGGATGTATGTTTTCACTGGTTTATGATCACTTTTCAGTACAAATCACACTGTTCA
CCAACTTGTGAAATGATTGCATGACATTGTTCAAAGTTTGATTTGATGTGAACGAACCTT
GGG
>Contig66_PBS    size  253
AGCCTACAAAAACAGTGGTATTTTTTTTATTGTTTGAAAACAAGAATACTGAAGATATTA
TTATGAGAATGTGGAAGAATGTCATGGACTACTTGAAGATACTTAATGCTTAGAAAACTG
GGAAGGAGTAGATAATAAAGGAATATGTAATTGCATTTATGCCTGGGATTTCAAGAACAT
TGGAACAAAGTCACATATTATTTGACCTGACTATGTATGGAAGAGCATACAAGAATACCT
CTGGTTTTTAGAT
>Contig67_PBS    size  219
TCACATTTTCTGATGAAAATCCTGATCAGGAATTTGAAGACTGGGACGATGTAGGCCTCA
ACATGCCGCGACCAGCGGGCCTGGTATCTCTATTCCGCGGTAACACTTCGAGTATCAGTC
CAGCTAAAGTAGACGTATCTACGGAAATGGACTGGTCATATGCAGATATTGAATGTCAGA
CTGACTTTGATGAAGGAAATGTGTGCGTCAGCTGTCAGA
>Contig68_PBS    size  297
GGTCCCGTCTACCCTTGTCCCAATGACTCGAAGACCACGTTACTGTACCCGTGTGTCTGC
GAGAAGGGGTCGGACACTGGGTTCTATATACGGTGTGAGAATACCGGGTTGGCTGTGTTG
AGCGTTGGGTTGGGGAATTTAGCTGGGTTGGGGTTACCGGTCGAATGGTTGTTGTTGAAG
GAGTTGAAGATTTCAAACCTCTTCGGCCCGCTATTCCACCGGTCCACGATCAGGGTACTC
CAAATAGAAGACACCCCCATCAGGACGATAGACCAATACGCGTTCGCTGGAGTCAAT
>Contig69_PBS    size  701
GATAAAAAAAAACTATCACAATTTAGATATTTTCCTACTTAATAATTACAAAAGGAAGAT
TTACGACACAATGATAATTATAATTACACTATTTTTATTAATTAATTACATTCTTATTAT
GTATCACTATATGACCGATACTGATATTATGCTGAAAACGGTGCACATGTGCAGAGCTAG
ACAAAGGACAATGCCGGATTTTGTATGGACCCTGTCCCCACCCACCAACAGACCCGAAAC
CAGTGTCATCGGAAGCGCATCCTTCGATAGATCATGATTATCAAAACGATTCACTCCAAA
TGTATGGGGTTTTGGAAATATCCGACATTCTATTATCTTTGCATTAAAAAAAAGTCATCA
AAATCGGTCCACGCAACTCCGAGTAATTGGTTAACAAACTTGAAGTTAATTGATTATTAA
GGATACTAAATTGTCTTATAGTTCCTAAACCCCATACTTTTGGAATATGTCTCCATAATA
AGAAATGATCTATTAAATGAGGCGCATCCAATGACACTACTTTCAAGTCTGTTGGTGGGT
GGGGACGTTTTTAGGCATTGTCCTTTTATATGTTGACATACCATTACAGATGTTGTATCT
TAATTAAGCAGGTGAGCCGTATTGTGTTTACAAATGTACACATTGAGCGCTCCTAAAGTC
CATTTCACGAGGAACTATATATATTTTTGTACGTATTTTCT
>Contig70_PBS    size  207
GTCGGTGGTATTACTAGGCTCAGCTTGATCTTTCACACGACTCTCTTCTTCTCTTCTCTT
TTGTCTCCTTGTTGTAACGGCTAAAACTGTCTCTTTCATATCCTTTAATTCACTCAATGT
CATGCTCACCCTAGACAATGCATCTGCGATAACATTGTCTTTACCTTTCACATATACTAT
CTTAAAATCATATTCTTCAAGTATTAA
>Contig71_PBS    size  239
GATATATCACAAATCAATCCAATCTGTTATAGACTAACGGCTAGAAAAAAAAACTATACA
TTAATATATTAGTAATTCAAGATACACATGTCGCGAAGATACTAATTTCCTTATTAACAA
TTTTGAGGTACATTTTAATCAGATAGATGTATGATGAAATATAATATCTTGACGACATAC
ATAGCTATACATATATAACAATTATGGCGGGGGGATAAAAACCCCTACAAAAAAAAAAA
>Contig72_PBS    size  359
TGATAGATTTTGAATTTCAAGCCCTTTTGCATCGTTGTTCACTTAATATTTTTCATTTAT
TGATTTGCTACTGTTTGAAGAAGACCTTGGCCAAACATTTAATGAGATGTAATGCAAGTT
ATATTTCTATAAAAATCAGTTTTAGTTGATGAATCAGAACTGTGATTTGAATAATTCCGT
CCGTCGACCATAATTTCAGGAGTGTAAAAAGAACTTGTAAATGACAATGATATACCTATT
TAATTTATTCCATTTTCTTTAAAGTTATCCATCTTGGCATTAAAGTGCACTGATTATTCA
AATATTCCGTGTAAAGGAACGGTAGCGTATAAGCGTACAACTGAACGTGACCTAACAAA
>Contig73_PBS    size  241
GGTGTTTAATTATGTAGTACGTATTGCTATGAATATTTGTTACAAAGTACGGTATGTTTC
TTACATTGGAAGATCTCGGGATTCAGTAGCCTTCTTAACGTTTAGTATTCTTTTATTGTA
AATAAGAAAGTTGGTAAGTTCTTCTGTAAGTGTTCTCCTTTGTTTTGCAATGCAAAGGGA
ATAGGCTTCGCAGTAAACTTTCACCTCCTAATTATACCCATTCGTCGGTGCTACGTAAGT
A
>Contig74_PBS    size  212
AAAAACCAATAAAGTTGCAAAAATAAATTGACTAGAAATTAATTGAATTTTGTATAATAA
TATTAACATTGCATCAATGATTCAATCGCACCCAATAAAATTCTTTCAACGAACACTTAT
AATCACAATAAAGAACGACCATATAACCTTGATACTTTGTAAGAAACTTGGAAATCAAGC
TTCAACAAGAGCCACAAGCAGTAAATTGACAG
>Contig75_PBS    size  358
CTGGTGAGGGCGTCCCCGCGCGTCGTTACAACACAAGCTTTTAAGAACTTACCATCTGAT
TTGCGTAAAAGATTGCGGGAACTTGGTTGCATCAAGTATGGCGCGCATGCATTGCCTCTA
GCTTCTCCTACTCACCACCAGGAGAAAAATATTAAATCAATTGGTGCGACCAAAAAAAAA
CCTATTACGCCAAAGGCTCGCATTATCGACATTGCACACGTGCGCGCATTGTTCGTGCCG
TACTCACCCAAACCGGTGATCCCAGGCGGATCCGTCGACACGCTCAAGAGCAACAACGAT
CTACGAGATATCAAGAAACCAACTCACCCACCAAAAGTGAGGACTACTAAAGCTCAAG
>Contig76_PBS    size  387
GTGAGGACTACTAAAGCTCAAGAAGAACGGGCAAAGTTTAATAAAACTAAAACCTCCTCC
ACGACCTCCCAGGACCGTTTAAATACTAAGCCGAGTGGAGTGCGAGCACCATCCTTTGAT
AAAACGAAGGCTCGGTATTTAGAGACTAAAAATAAGGAAAGGAAGGTTGTTAATAAGCAC
TTGCCGAAGATCGATTCGTCGAGTGAGTCGTCTCGGAACTCGAGCCCGGTGCAGGCCCGG
CGCCTGGCCGCCATGTCGCACGACAGCCTGGCGTCGCGGCCGCGCACCGCCGAGCCCTCC
ACCGACTCGCTGACGGAGTCGCTCACCTCCAACAAGCACGTCGCCTCCAACAAGTACGCC
ACCTACACCAAGACCAGGCACTGCAAG
>Contig77_PBS    size  522
GTATGGTTGTTAAATTCAATTTTGTTTTCTTGTCATTTAGAATCAATTTGTTAATTAAGA
ATCAAGGATAATTTGTAAATCATTGTTGCTATTTAATGCTAAGTAACCTGTGAACAGGAA
TCATGAAGTATACAAATCGCATTATTTAACAACAATGAAAAAGAAATGAATGGTAAATAA
AATATTATTATATATTTTATCAGCGTCCGCCCGCGGTTTTACTCGCTCCCCGTGGTAACT
GCTCCCCGCATTTTAATAACAAAGCGAAAACTAAGTTCTCGTTGTTAGTCAGACTTTCAA
TTTGTTGAGAATCATTGCCACTACTAGGAGTTGTAATTTCAATGAATGCCTTCCACTAAA
CAAATCTTACATTATCTGAACTATCAGAGCAATTACAAACATTAAACAGTTCTATTCCCG
GTCACCGCGATGCCAACACAAAGGCCTGACACGGGTAAACCCATAAACCAATGACACGAT
TTGCCATAGTTGCGTATGACTGGATTTCATAATTATTTATAA
>Contig78_PBS    size  567
TATAAGTACCGTGAAGATTTAGTTGGCAAACGATTTCTCGCTGTGAGTGGTGTGACAAAA
ATTAACGTGAATAAAGTTTCCGAATGGGGATGGAAAGCTGGTGTTATCAGAGCAGCATCG
CTCAAAGATAACAAGAACAAGGAGCTTCAGGTGCTAGTGGAATATGATGGTGTAGACTGG
CAACGTCGTGAGTGGGTGGCAGTTTATTCGCGACGGACGTTTCGTGTTTTTTTAGTGGAA
CAAACACTAGTTTGGGCTCCCAGGACATACGAAGGCAAGGACGTCAAATGGCCCGCTTTG
ACGTTCATGCCGCTGGCAGCCGACCTGACGCTGCAGGCCGACTCGCAGGTGGTGGAATTC
CTCCACGATCACCATCTCGAGTTCTTGGACTACGCCAACCTACAACCTTATCAGGAATGG
GACCCTCGCCAGGCAGGCTCCGAGGCGGGTCTGGACAGCACCGTCCTCTCTGCCCTGGCT
TCCGAAGCCGCAGAATGGCGGACCATACAAGATGGCCAGAGAATCCTGACCACTACGCCT
TCGGTGCTCGGAGGCTGCCGGGCTCAA
>Contig79_PBS    size  755
TATTTATTGACGACATCTAAACCAACATCAGTTCCTCTATACAAAATATTGTTTCATTTA
GATACACTTCTTACGCCTAGCTACAAACACAGCTCAATTCCTGCATTCGCTTCCCACACA
TTCTAAAACAAACTTTATACAAACACAATAAGGTTTAAAATTAGATAAACTTTGACAAGT
CGCTTGTAACATAATACTAAACTAAGTTGATAATAATTTTTCAAGAATCATGAGTAATAG
TTTAGAGATAGAATTATATACAAAGTTACCATACTTTCAGACAGTAATTTGGCTACTAAA
CAAAATTATAGGTAGATTGGCACTACTGGGATGCATAAAATTTTGTATTTTATTTATTTT
TTATGAGATGAGATCAAAAACCTTTTTTAGACTTACTTGTCAAATTCTCTTCAAAACACA
GTCAAGCTTTGTTGCCAGTTAATGACAGAGATAAAAGATTTTTTTACCCCTGATTTTTCA
TAGTAGTGCATATTTACCACATCTTCAAAAGTTTTCAATTTGACTAGAATTTACCAATTC
AAAAAAACTACTACGATTTACAAAATGATCAACACAAAACAATACGACTCCATTTGTAAC
TTTTTGAAAAAAAAAAATATATTCTTTGTAACATTAAGTTGATACCATTTTTCCCTATAA
AAGATCTCACCAGTCTAGAACCTTCTATTTATACTCTCTTCATACAAACCACGAACATAT
AATAAAGCTAAATAATATTTTTTTTTTTCAAAAAG
>Contig80_PBS    size  387
CGAAGTCGCGGGCAAAAGCTAGTAGTAATATAACACGACTTTATTTTATTTTACGTACAT
ATAGGGCTGTGCAAAATCCCCAAAACATTTTATCGATAAGCATCCCCACTCTCAGGCATC
GGATGTTTAGTTTTCATATGATTCTTAAAATTCGTAATCTGTGTATAAGCCGAAGGACAT
AGCGTACACTTATATTTTTTTCTCCGAACTATGAGATTGTAAATGCACCCTTAAAGCCTT
AGCCCTAGGGTAGTTTTTACCACAAAATTCACATCGGAAATTTCTTTCTCCCGTATGCGA
AGTCATATGATCTCTCAAAGCGGAGGGTAAGTAAAATTTCTTATCACATAAACTACATTC
GTGACGTAACAACTGCAAATGAGTTCG
>Contig81_PBS    size  224
GCAAATGAGTTCGTTGATTATGTTGTCGCAAAGTTTTTCGACTATCGAAAACTCTGTCGC
ATCCTTCGCAAGGAAACAGTCGTTTTTCGCCGTGGACATTCATTTTGTGTCGATATCTCA
TGTGGTACGAAACGAAAATCTCATCGCATTTATTACAAGGGTAAGCGGGCTCGTTCTTGT
GGATTCTTGAAACGTGAAAATTTCGACTGTATTTCGAGCGGAAA
>Contig82_PBS    size  1023
CTATGACTACGGAGTCAAGTCGTGGCGTTGGGGCGGCGATCTGCGCAAGATGCATTACCA
ATCATTCTCCAAGATGAAGAAGATGAGCCCTGAGGAGCTCAAGTGGCATTGCATCGCTAT
GATGCCGGAATTACTGTATAGGTGGTCTCCCCGCAACTGCATCGAAGCCCGTCACTACAT
CTGCCAGCGAAAACTCGAGAAACTGCCAAAGGCCAAAGTGAAGGACTTGCGCCGACGCTG
GCAACGAATGGGCAAGATCAACGAAATCACTGCCCCAAGCATCAGCCGAGAGGTCAACGA
CCCTATGATGGTTAATGACGTCACTGTCAACCCTGTGAGGAACCCCAAGCCTTTCGATCT
AAGGCCAAACGTACACCATCCGAGGTTGGGGCAGAAGAGACATGGCCCGAGGTCGAATGC
GATTCCAAATTCGAAGTACGATTTGAGACCGAATGAGTTGAAGAAGAGATCGAGGCCTAT
CGTTCATAGGCGGCTCAAGAGACCGTTCCCAGGTTACACATGGAATCGACGCGACCCTGA
AGGCTCATACCTCCGCAACGCTGAGCTCCTGCGCTCAGGCCGCACCGGCCTCACTCCTCA
GCAGATCAACGCCCACCTCGCCCGCCTGCGACATCTCCGCGACAAACAAATCGCGCGCCG
CAAGAAGATGCGCGACGACGACTGGCTCGTCAACGAACCGCGGCAAGCACTCGCACAGAC
ACACGCAAGGACATACACCGTCGACAACAACATCAGCGCTCTCCATCCCAAGACCATCAT
CGAAGAGTTCAACATGGACATCCCTCACCACCCCGCCGCACGACCCAACGTCCTCACGAA
CCGCAACGCCGGCTGATCGATCCGATTCTAATGGTCTAACCAACGATCGTTTTAGAATCG
ATTATTCCTCGACGTTAATAAAGTTTTAAGTTCCTCGAGATTTTTTCTTTTGCTTTTATT
GCTGATACATTGCGATTCGTTTGCCCGATTCCTGTTGATAGTTCTTGTTTGCTAATTGAC
TAT
>Contig83_PBS    size  348
ACACACACACACACACACACAAATGGATTTAACACACCATTAATCATTTCTAGCAAAATA
TATGTTTGGCTGAAACTATGTGAAATGGGTGTAATATAGGGTTTGTCGAATGCTTTTGAA
AGCTCTGTTTTGGAGACAATACTCTTGTGGAAAACGTGAAGATCTTCTAAGTCTGGCTCT
TGTTGATCACCATTTCCCTGTGGTTTGTCACCAGTACAACTCTTTGTTGCTTAATCTAGA
GCTATGCACACCAAATTGCTGAGATGTTTAGTAGCTGATAAAGAAACCTTTAAAAAATTA
TACAAATGAATGAAATAAAAAACAACGTCAAATAACAAATAATTCCAG
>Contig84_PBS    size  285
GTGTGTGTGTGTGTGTGTGTGTAAAGAAGGGATGATTATGATCAGTCTGTATGTTGACAG
AAGAAGGTGACACAGCTGCAGGTTTTGCTGGTATGACTTAATCTTGACAGTGTCCCAATA
CTGAGCATGCGTAGTTGTTGCTTTGTTATTGTTGCTGTTGTGTGTGTTTTCTTGTCAGTA
TGCTACTGTCATGGAAAGTTTTTGTTTAAGTAGGAATCTAAAAGTCTATTTAGTTCTCAT
GCATAAATGCATAAATCACATCACTTTTAGTGCAATGCCTGGTGG
>Contig85_PBS    size  1069
GTCGCGCCAATCCGTTTAAAAATATCATTCCGAACTAGTTTTTTTTTTTCCGCAAGTGAG
AGTTGCACTGGTGAAGGATTTATTTTTTAATTATTGTTCGATGCTGTCAATGGAACTCAA
AACTGTGCTGTTCTATATTTAAACTGTGTTTACACCAAAATGGACGCGAAACAGGAGCTA
ACAAAACAACCGAAGAGCGATGTAGACGCTCTAGAGTTGGTGCTCCAGCACGTCGGCGAG
ATGGGGCGCTATCAGAAGCTACTGTTCGTCTGCATGATGCCGTTCGGTTTCTTCTTCGCG
TACGTGTACTTCGTGCAGATGTTTATAGCTGCAACGCCGCAGCGCCATTGGTGTGCAGTG
CCCGAATTGGCACATTTGGATATGGAACTCAGACGCAACCTCTCAGCTCCGGGTGCAGAA
ACAGGCGTGTGGGACAAATGTTCCACCTTCGACGTGAACTGGACGCAGGTACTGCAGACC
CTGACTCCGCCGCCACCAGGCACGCCAACCATACCCTGCCAGCACGGCTGGGACTTCGAG
ATGGTCGATATACCGTATCAAACTGTTGTTACTGAGAGAGGCTGGGTGTGTGAGAATGCT
GGCTACGTACCGATGGCTACGGCTGTCTTCTTTGCTGGGGCGGTCGCTGGTGGCATCATC
CTGGGTTGGGTTGCTGATCACTTTGGAAGAGTACCTGCTATTATGGGTGCCAATCTGATC
GGCGGTATCGGCGGCGTGGCGACGATCTTCACGACCAGCGTGTGGGACTTTGTGCTTTGT
CGGTTCCTCGTCGGCATGGCATTCGACAATGCATTTATGATGATTTATATTTTAGTTCTG
GAATACATAAGCGCTCGTCACCGCACATGGGTGGCGAACATTTCCATCGCGATGTACTTC
GGTCTGGGTTGCGTGTCGCTGCCCTGGATGGCGCTGTGGATCAGCGACTGGAGACTGCTG
GTGTGGGTCACTTCGACCCCTATGTTTATTGTGTTGCTGGCTCCTTGGGTGTTGCCTGAG
AGCGCTAGGTGGTATGTAAGTCGGCCGCTCTGTCATTTGTCAGCTTGTT
>Contig86_PBS    size  300
ATGGTTTTTCTTTCTTTCTTTCTTCTTTCTTTCTTTCTTTCTAATTGACAAATGGAGCGC
AGACGACAATTGTCAACATAGTAATACAAAATGTACAGGTAAAATAAAGTTGGCCTAACT
GCTATTTACATGCAATTGGTCCAAAGTATAAATACAGTTATCCATTAGTTAAGTAAAGAA
AAATCAACATAATATATCAATAATCCATCAGTACACTTGAATGTATTAAATGTGGCATCT
TATCGAAATAGAATAAGGCTAATAGGACACAGCGATCACTTGAAGTCAAGATATTTAGTG
>Contig87_PBS    size  315
GATGTTATGACCGTAACCAAGAAAGTGGCAGATATACTAAACCTTGAAAATGATGTCATT
CAGGACGTTAGGCAGATAACGGGACGCTCGGATTCATCTAGTTATCTATTAGTCGAACTG
AACAACAAATCAACTCGAAACAAATGGATCTCCGCTGCGAAATCAAAAGAAATAACCGTA
GCAGAAATGTCACTTTCAATCCCTGTTCAACAACCTACCAGTAAGATCTTCGTCAGGGAA
GCACTAACTCGGAATACGAAAACTATGCTTTATCAAGCCAAGCAACGCCTAAAAGCACCT
AACGGTTTTTTCAAG
>Contig88_PBS    size  419
ATGGATTGGAATGGTGCTGCACTGACTGCCTCAAAAACATCAGTAGGCGTTCATCATTCT
TCATTCCGGATGACACCGAAGAAGCTTCGGAAACTGTACCATTTGATGTCCAAAGATTGA
TGAAAAATATTTCAGCCGAAATTAAAAAAGCTATCAAAGAAGAGCTTGAGAGCTTCCAAG
CGTCTGTAGAATTTATCGGAGACCAAGTTAGTAACATAGAGGAGATACTTAAAAACCAGA
ATAGTAAAATCAGACAACTTGAAAATAAGAATATTGAACTAATGAATGCGAAAAAGAACC
TGGAACTACGCCTCTCTGCTATGGAACAACGTATGGAGGAAACTGAGCAGAAAAATATGT
GCAACTTTATTGAAATCGCTGGATTACCGAACATTCAGACTGCTGATGTTATGACCGTA
>Contig89_PBS    size  490
CAGATGGGATTATCAGTGAAAGCTTTGAAAGTGTCTTTAAATGCCGACTCATAAGTGAAT
GTTTCCCAAATCAATATGTGATTGTCTTTAGAAAATGTAGAAGGATGAGTTGAGTTCACA
TGCAGAGATGCATACAAGTTGAAAAAATCACAGAAATGGTGGTACATGTTTACAGTTGCA
TCTAATTTCATAATGTATGTTGGTTTCTTTATAACTACATCACACACTCCATCAGCTATG
GGCTTTTTAGGAGTTTTAACAAAATGCACAAGTTCAGGTGACCATGATTGTAGGGCACTC
ATATGTTCTGCTTCCTTCATGAGCCGCTCAGAGTAAAAATTGCAGAAACCACCTATTTGA
CCAGGCCCAAGAATATCCATTTTGTATCGCAAGTTGTCTCCTCTGCCAACAAGACCAGTA
AAATTGAGCATCATGTTCCGACCTCTACAAAATCTCAAATATTTGGAACATTCTAGTGAA
GTGTCGTCTG
>Contig90_PBS    size  214
GAGCACAGATCAGCAGTATTTTGTCTATGACATTTGACAACTGTCCGCCATGTTGTTTCA
AGACATATTGGGCGCGAAGTAACGCGTGCGGTGACTTTGTTGCAGCGTGACTAGAAAGCT
AGGACATCTGAACGTATGACGTCACTCAAGTTCTAGAATGACGTCATTATTTGGCATCAA
GCGAAGCTATGACTAAATTATATTCGTTGTAGTG
>Contig91_PBS    size  381
AAGGTGTCCCGACATTATATTATATATATTATGTAGGTAAGTAAGTCAATCCTCAGTGTC
CGTCATCAATGGTCATGGTCATGGACTCGGGCTGGTACTCGTAGTCTACGTAGCGATGCT
TGACGATGTGCTTGTACACGAACGCTGACTTCCTGGGGGTGCGTGTGCGAGCGGGGTCCG
AGAAGTCCACTTGATAAAGACCGAAGCGTTCAATGTAACCCTCCATCCATTCGAAGTTAT
CCATGAGACTCCAAGCGGTGTATGTGGCAACATTACACCCATCCACTTCAATGGCGTCCA
ATATGGCGTCGATGTATTGTCTATAGTAATCTATTCTGTCAATGTCATTGTTCCCGCCAT
AAGTGCCGTAGCCATTTTCTG
>Contig92_PBS    size  470
ATAACAATAGCAACCGATCTCCGAGTTGGCGCTACTGATGATCCTGCCGACAAAGCAGCT
GGCGACTTAGCAATGGACTTCGAAGTCGGTTTCTACAGTCATCCGATATTCTCGTCCACG
GGCGGATTTCCTGAGAATTTGGTTAAACGCGTCGCAGAGAGGAGCGCTGAGCAAGGATTC
TCCAAAAGTAGACTGCCGGAATTGTCGAAGGAGGAAATTGAGTACATAAAAGGAACAAGT
GACTTCTACGGGTTCAATCACTACTCTACGAAGTTCTTCTACGCTAGGAAGTATGAACCA
GGAATGTATGCAGTACCCTCGTATGATGACGACATCGGTGCCGTTGGGGACTACGGCAGT
TATGAGCTGGCACCCGTTATGCACACTACTAAAATTCCCGATGGCATGCGGAAAGCACTG
AACTGGGTGAAAGATAACTACAATAACCCAATTGTGATGATCACAGAAAA
>Contig93_PBS    size  429
AGCAGCCAGTAGTGGTAGCCCATGGGCTCTTCCTTGTGCCCAGCGATGGTGTGCACGTAG
TGACCGTTGGGCCACTCGCTAGCCTCGAACTTGAACTTAGGGTGCATTTCTGCTGCGATT
TGCATCACGTGGAAGAATGAGACGTTCCTCGGAGCGACCATGTGCAGTGTATAGTTCTCA
GTAACATTGGTGCCGACCCACAGCGTGTACGTGAAGGAGACGTTACGTGCCTCCGAGTCG
TTGCTGGTGCTGCCAGACTGGTAGGCGAGCTTCAGGGTGCCGTCGCCGCCGTTGCTGTCT
AAAGGCTCATGTCGGTTATCAAGCAGCTTATCAGAGCAATGCGGGGGTCTGACGGCAGCC
AACGAGGCCGGTGTGAGGGCAGCCACAGCGGCCGCAGTGTCAGCCACTCCGCCCCAGCCC
CCGTCGGCA
>Contig94_PBS    size  237
GCCCAGCCCCCCCCGCCCCCAGCCCCCCCCCCCCAGCCCCCGTCGGCACGCTGTCTAGCC
ACGAGCCACTTGCGAGCCGCGGGGAAGCTCCAGTGCTGATGCGCGCCGGGGCCTGACTCT
GAGTCTTCTAGAGCCTGTATAGCAAGCGCAGTGGTGGTGAGCGTGCCGAAGCTGCCGTCG
GAGTGCTGCTGTCGCGCGAGCCCGGCCATGGGGCGGCGCACGAAGTGGATGAGGCTG
>Contig95_PBS    size  617
TTTGGTCACTGTGGTCCGACACATCACTTTGGGCTTCTGTCTCCAATTTCTTTATTTGAA
ATGTAATATTTATCCTTTTATATATCTCCTCTGTTATATTACGGCATTTTTCATACTTAG
AATCAAGTCGATCGCCGCTCACCGACCAAATCTCTTTGTTATCACCCACGGCCGACATTT
TGGGTGTTTTACACAACTTACAAGACTCTTATTGGATTATTAATGGAGTTTTCTTGTTCC
GAATACCTTTCAGACGGTTTTCACAACGAGCGTTGAGCAATACAGCCATATTCGTGACGG
CAAATGAATAAACTTTAATGACGAAATAGTTTACCCCTTTCGACCATAAAACCGAGCTGA
AATAAGCTTGTCTGACCACTTTCCACACTTGTTTCTAACAAAGAACAATAAAAACACGCG
TCAAACGCCTCCCAAATGCCTTATCCACACCCAGTTCACGAGAAAACACGAAGAAATTGC
TGTTTCCTAAACAAAGGACTTTATATCAACAGTTTTATGGCTCCATAAACCCGTCACAGG
CACAGATATTTGCAATTAAATTACTCTCCACACGAAATAAGCTCTAAGACTAGATAAAAT
TATGGTTGTTACTATTA
>Contig96_PBS    size  380
GCTGCTTGATACTGGTCTGAATCATTGGCACCATCAATCACACTGCCCGAAAGACATAGA
GAAGGTACAGCATCAGCACACAAGTGCTTATTCTTGATGCTAGAAGGCGAGAAGTGGCGG
GAACATACACGGTGAGTCAGTTTCTTCAAATCTTTCTCCAGCAAATCCACTCGACCTATA
GCTTCCAGCCATTGTACTAACCGGTTTTGCTCCTTAGGTAAACTGTAGTAATAGAGATGT
TTACTAGTTTTACTGTTCCTGCCGCAACCATACACGCAGCAATAGTTTACCATATTTAAA
ATCGTCTTATAATATCATTACCAATACTCTTAATTCAAACAAAAATAAATATAAGACGCA
GGGAAAAAAAATAAACAATA
>Contig97_PBS    size  237
GCGAGCACGCTGAGACTGAACACGAACACCGTCGTGGGCAGCACCAGGGCCAGGATCAGC
CCCCTCACCGTCGACTCCCACGAGTACCTCGCCACCACCAGGTCCGACCTCGTCAAACTA
TAGTAGCACGGAAAAATCTTCGGCGCCCTCGGACCCGCATAATCAGTCGCAAAGACCGAA
CAATTCACCCTCGGAGGATACCCACAACCTTCAGGGTTTATCAGAAACTTCAAATCA
>Contig98_PBS    size  313
ATTAGTTTGCGGATACGCTCTCCGTAATGTGAATAGTGACGACACAAAGTGATGTGGATA
TAGCATTATCTAGTGAATTTGCGTTCCGTGAGTGAAGTTCGTTTCGAAGATATTACTGTG
ATAAGTTCCTGCACAATGGGGAACCAAGGATCATCAGCGCACGAGCCGTTCGACAGGGCA
CAGGCGGCAGCCAATGTCGACCTCAAAATGAAATCGTCAGTGCGTGCGTCGTTGCGGCGA
GCGCGCGCGGGCGCGGCGCTGTCCCCGCCGCGCGCCGGCATGGAGCGGCTGCGGCGCTCG
TTCCGGGAGTCGT
>Contig99_PBS    size  341
GAACTAAAGCCGTGAGTCTGACTGCCTGCCAAGACGTCACGGGTTGCTTGAACGTGTCAA
GCCATTTTGGACTCTCCGTCACATTGGAATTGAGCACAAATTGAGAGAACAGAGCGTCTA
ACTCGTCATACTGGACTAAAGCTTCGTCGTACAAGCCTAGCATTTCTAAGACAAATGCTA
GTTGTTCCTGCAAAATAAAATATTTACAAAAATCCCATTCTGGGTCATTTCGTTTCTCCC
TCTGCTCTCTCATATACTCCTCAAACTTAATAAGGGCCTTATTATAGGCCACTAGGACAA
AATGCCTAATCTTTGCCACCAACGCTCTCCATGATTCGGCA
>Contig100_PBS    size  363
AGTTTTTGTTTTTTTCCTTCACAAAGAACATTACATGTTATCAACAAGAATTCACCATAC
TTTCCAATAAACACGTATTTATATGTTTAGTTTATGTATTCCTAACACTCTTATCCCAAA
CATCAAACCGATCCTTCCAAATTGATTATTTTCCTTTATTAATTTCTTCAATGAAGTCAC
TAACTTTGAGTATACCTACGGGTGTTTCCTAGCTTACTATTTCACGCCTTTACTTAACAT
CGATCACAAACAACACAATCGGTCATATAGATAACGTCAATCTTAGGATATATCGATCAT
CTCTTCTCAAATAGAATGCTTATTCATCGCGCTCCTACTCGTACCTAACAGGTTTCTTTC
AAG
>Contig101_PBS    size  264
GTACCTAACAGGTTTCTTTCAAGAACTTAAGTCTTCCAAGATGATTCTTATTTTATTGAA
GATCGAATAGAACAATTTCAGGTTAATTTTAGTACACTCTTATTTTTTACGATTTTATCC
GCCTTTGTTTTGTTCCATATGAATTTCAGAAACACAAACTATGTACTCACTTCTGCGAGT
CTATGTTATACCGACAGATATACTATATAGTTTTATTGAAACGAAAAAGCCCATTCAATA
ATTCATAAATACAATTGCGGATAA
>Contig102_PBS    size  347
TTTAATCTCTTTTTCCTTTTCGAGTTCCTTCTTGACCTTGTATTTGTTGAACCTGACCTT
GACTTTGACTTTCACTTCAAGGCGTTTCAGTAGTTCTGACATTTCTCCATCTTCGTCAGA
CTCCGAGCTGTCGGAGCTGTCTTCCTCAGACTCGTCAGGTTTGGGAGTAGATTCATCTTC
ATCATCTTCTTCTTCTGAGTCAGCAGGTGGCGCTGGGGTATCAGGGTCTTCTTCTTCCTC
AGATTCTGGCGCTGGTGTGGTCACATTATTGTCATCATTATCATCATCATCTTCTTGCAG
ATTCTCGAAGTCAATGCCGGTCACCTCTTGGAACCAGGAATGGTAAG
>Contig103_PBS    size  573
AATTATGGGTATTTTTAAAACAAATAAATTCTAAGTGATATATTTTTAACTAGTACATTT
TCGGCTACAACCCAACCTTTCGAGCCAGTGAAGTTTTTTCTCGACAGTATGCTTCAGGCC
ATGTAGTGTGGTTTCTTCGCAAAAACCTACGTAAACTCTGTAGGCAGCGGCAATGGAAAC
ATTGATAGACTCAATAGTTGACTTCGTTCGGGTTAGACAGCTTAACATTGCGTTGGCTGC
AGTGTTAACCCTGATATACTTAGTGTACCAATACTGGGGACTGTTGTTCAAAGGTCAGGA
AGAGGAAGAGGATGAGTGCCATCACACGCCCAGACTATCGCGGTCTCGATCAAGGTCATG
TTCCAGGTCAAGAACGCGATCAGGCAACTACCATGAATACAAAACGAACGATTCGAAATA
CTGCCGGCGCGGTCGGAAAGCTCATCGAAGGTGTCCAGACTGTAGCCTTTGCAACTTTGA
CCAGTAGCCACTAGATGGCGTTGTTATCAATCAAGACGAAATTACAAATCTCGCGCATAG
GTGGCGCTGTTTTAAAGATATAAATTCCTGTGG
>Contig104_PBS    size  561
AATTATGGGTATTTTTAAAACAAATAAATTCTAAGTGATATATTTTTAACTAGTACATTT
TCGGCTACAACCCAACCTTTCGAGCCAGTGAAGTTTTTTCTCGACAGTATGCTTCAGGCC
ATGTAGTGTGGTTTCTTCGCAAAAACCTACGTAAACTCTGTAGGCAGCGGCAATGGAAAC
ATTGATAGACTCAATAGTTGACTTCGTTCGGGTTAGACAGCTTAACATTGCGTTGGCTGC
AGTGTTAACCCTGATATACTTAGTGTACCAATACTGGGGACTGTTGTTCAAAGGTCAGGA
AGAGGAAGAGGATGAGTGCCATCACACGCCCAGACTATCGCGGTCTCGATCAAGGTCAAG
AACGCGATCAGGCAACTACCATGAATACAAAACGAACGATTCGAAATACTGCCGGCGCGG
TCGGAAAGCTCATCGAAGGTGTCCAGACTGTAGCCTTTGCAACTTTGACCAGTAGCCACT
AGATGGCGTTGTTATCAATCAAGACGAAATTACAAATCTCGCGCATAGGTGGCGCTGTTT
TAAAGATATAAATTCCTGTGG
>Contig105_PBS    size  699
ATGTACGATTAAAATGTCCTTACCATAATGTCGATTACTTTATCGGCAGCAAAAACGTCG
TGTACGAGTATGTAACACGTTGATACGTTTATGCGTATGTGAAAGTTAACAATGTACATA
TTATTAGCGCACAGACGTTCATGTATGTACCGTTACGATCGTCAAATGCCATCTTATCGT
TAGCATTATTTGCAACTATTTTACGCCAATTAGTAAATTTAGTTTGATGAAAAAGTACAT
TCCCGACAGATTAAATCCATGTTAATAGAATCAATATTATTTTAGAGCTTCTTTTATAGC
CCATTCTAAATAGGTCTAGATAGCAGTGGACCAACGATTCGCAGGAGATTTTAGTTTTCT
GACTGCTGCAAATAGTCCTAACGGTAGCATATTGATCGCAATTCAATTATGTTTATGTCA
ATCTCGTTGTGGCACGATCCACATGCCATATTCAATACGTATCAAAATTTAAGTCATCAT
ATATTAAGAAATTCATCAAATCCAATATATTTTATGCACGGTGTGCCAAGATAATCGATA
CACTGAATTGATAAAAATAGAAACTAAATTTATCAATTCATTATCACCCTTTCTTATTTT
CTATTTATAACAAATCCGCGCCTATGTATTAGTTAATTTCATCGACCAAACAAGGGGGTT
TTACTCTTATTGTAAGACGTGGCAAATGTTATAATCACA
>Contig106_PBS    size  233
AGCAACGTTGCGGTGAGCCACGTGCGTCACTAAGTAATATCATAAAAATAACAAAATAGC
ACAAAACAAACTAACAATTCAACCCACGTCATAACTGCAACGTTGCCCGTACTGAAAACA
TCACGGAGAAGCCCTGAAAGAATCGCATTGTTAAACATTTCAGTCACTGTCTAATATTAC
ATTCTACTGATGCTCAATGTGTAAAGACTATCATTCGCCAACTTCATTTGTCA
>Contig107_PBS    size  587
ATTTAACTAGACATTAATTTGCTATGATTAAACAGACACGTAATGTAAATGAGATTTAGT
CACACTTTTACATCATACCCTTACTGCAAGACAACCTTGTATGAACACCCAGTTATTATG
TCTCTGTAAACAATATTTTTGGAGAATCTTTCTAGGTCGATTGGTGTCTCTATGCTCTTT
CTTAACAAATGAGGAATGAGTAGAAATCCAAAATATTTTACTTGATGGCTTATATTCGTT
ACAAGGTCTCTTTACAAAGTTCGCCGAGACTAAAGGTCTGATGTTCACGTATTAGCTATA
CAATACTGGGTGATCGCTGCCATCATGGTGGTTTGGGTTACTTATTGTCGCGTTGCAGCT
TCCTTCACAAGATTGAAAACAGGACCCGAGTGCTCTCCAATTTCATAAACTATAATATAA
AGTAATGTGCTTCCTACACTTTATACTTGGTACATTAACATTGACTGACATTTATTGTAT
TCGTCGCAACAGCCTCGGCGTTATACGTATGTAACATGTAGCATACACGGTCTACTAACT
CCGAACATTTAACACAAATCGAATATATTGACAAATGAAGTTGGCGA
>Contig108_PBS    size  269
GAGCGCTCTGATACTCTTTCGTGCTAAGAAGAAAGTTCTAAAATGATACAATAGAATAGA
CAATGTTTTTGCGTGAACACTCGTGCGGTCAGCACCAATAAACGTTGTAAATGTATACCA
TAGACCATAGAGCGATTATAGATTGTTGCGAGTTGTGCGGGTTCACTAGTTGGAATAATG
CATTTGATTAATGCAAAATACATACATTTCTCTCTACGTATATAACATTTAAACTGTCTC
TCAGATATTTCAGGGGCCCGATTCTCCTA
>Contig109_PBS    size  256
GAGCGCTCTGATACTCTTTCGTGCTAAGAAGAAAGTTCTAAAATGATACAATAGAATAGA
CAATGTTTTTGCGTGAACACTCGTGCGGTCAGCACCAATAAACGTTGTAAATGTATACCA
TAGACCATAGAGCGATTATAGATTGTTGCGAGTTGTGCGGGTTCACTAGTTGGAATAATT
CATTTGTTTACTGTAAAATACACTTCTTTCTTCCTAAATTATAATATTAAAACCGTCTCT
TAGATTTTTTGAGAAC
>Contig110_PBS    size  372
ACAGTTATTTTACCGTTATTTATACTGTTGCTAAGTTTTAATTTGCAATTAGCAATGGAC
AAATTGTGAAAATATCTAAATATAGATTAGGAATATTATTTCGAGCGCGGATTTGTGAAA
AGGAAGACATATTCAATTCTTAGACAATTTAAATTCAGTGCATATGTATTTTGTTGTAAT
GAGGCCTAATCTTTGGAGCATTTTTTTGGGCAGACGTTGGAGTCGGAATTTTTACTAAAT
TCATTCAATTGCAATTCACAAAACAGGGTGCAAATCTTGTCAGTGTATGAATGAAATTTA
ACATGAAGGTTTCTATCAATTTTAATAAAAGAAAGTTGGCCTTTCAAAATCATCAAATCC
GCGCCCACCACA
>Contig111_PBS    size  248
GTTAGCCGCCGTGTACCCGTATGTTACATTCGCTATTAGTTTTAAACCTAATTGCCTGGA
ATGCATAGCCTTCTTAACAGCTTCATCAGTCTGAACTTTCATATTCTTCTTAACAGCTTG
CCTGGCTGCTAAGATTCTCCTCAACAAAGCAGGTAGGACCCCTCGTCTAACAGAAGACTT
TACGAACCCCACTCCAACTGGCGACCAGTGAACTAAACCTTTTTTTACTAACGCTTCTAA
TTTAGCTT
>Contig112_PBS    size  339
CGCCGCCGCCGCAGCCGCCGCCGCCCGCAGAGCCGCTGCAGCACCGCACGCGCACCGGAG
GTCTACGAGAGGACTGCTACTTTTATGATTACAAATATTTATTGTATAGACTGAGAGATA
TATACGTGATAAGTTTCTTAAGACAAATCAAATCCTAATACCGTTTACTGTAGGGTACCG
AATGACATAAAACACATAATGTAGTAAAACTGAAAGGGAGCATTGATTTATTAAGATTTG
TTCAAAGTCCCTTAAAGACTGAATTTTCTACAACAATTATTATTTTTAATTATAAACGAT
CATTTGCTGGTCAATCATCAACTTTATTAGGCTACTGTT
>Contig113_PBS    size  269
GCGCGTAATGTATTCAGTAGCACATTCTGCTGAGGACTGTTTTGTGTTATATTAGTGTTG
GCTGCTGATTTCAATAATCTTTTTTTCAAAATTTCTGTTTTAGGTTCATCAAAGTTTTGA
AGTGAATTACACTGCTGTCTCTCCATTTCTCAGTGCCAATATCGTGAGCGAGTTCATTAC
AGACACTCGGTTATCTTTTACAATCCATTATTGATGACATTTCTATGTTTCAATAGGAAG
ATGAGTTCTTCATGTATCTTTCCAACTAT
>Contig114_PBS    size  413
AGAAGAAGAACCCGAGTCAGAAGAGAAGAGAACTGAAGACAGTGACGGGGACGCCAATCA
AACGGCGGAGCTCTGTGACGCCGACACTGTGGAGTCGTCACTACCCCCCGACAGCCGACA
GAAGAGACTGGCGGACTTGCAGGCTGAGAGAGCAGCTTGTGACCCAACGCGCCTTCAAAC
ACTTAAGGTTCGCTGTGAAAGGATCGTACACTCCTGCATAGCGACGCTTCTTCTTCACCT
TACTCAACATCAATTCACCGAGCTTGAAGAGGAGATGCAGCGCGCGGTGTGCTGGTACCT
GAGCTGTGACCGTTACTGGGAGGACACGGCGCCCACGGCCCGCGCTTTCCCCTGGCCTCT
CTTGCTGGCGCTTGCCACCGGCCTAGCGCTGGCGCTCTGTATGTGCTACTACA
>Contig115_PBS    size  468
AATAGACGTTCTAGAAGAAGTTGCAATGCCATCCTGGTCAGATAACAGCAACAATGAAAT
AATCAAGCCTAAGGAGACAGAAGCGAGTAAAGATTCAGAAATAATGGTCATAGACGACAG
TGAGGATATCAAATTAGTTTATGAAGAAACCCAGGGAGGTAAATCGTCGTCAACATCACC
AGATTCGCCGAAAGACACGAAAACAGCTGAGACAAGTACTAAAGTGAGCCCTCCTAAAAT
TGCTAAGACTGAAGAGAAACCTAAGGAACCAGTTACTCCTAAAAGTTCTAATACCAAAGT
TGTCAGTCAGCCAGGTACTCCAAAAAGTACACTGAATGAGAACAACTTCTTCAAACAAGC
TAAGGTGACTGATGTGAAGGATCAAGCTGTGAAGTCTGCTCCGAGTCCTAAAGCGCCTAG
GAGGGTCAGTTTCGTCACGTTATCCAGCCCCAAGAATGCTAAGAAGAA
>Contig116_PBS    size  356
ATGAAGGGTAAGCTTGTAACACCTATTATGGGTAACTTACCGCAAGAACGGCTTCGTCCA
GGTTATCCCTTCGAGAGTACAGGCGTTGATTACGCCGGCCCTATCTTGTGTGCCAGTCGT
CAAGGCCGTGGATGCAGGCTGGTAAAGGTGTACATTGCCATTTTTATATGTTTCACCACT
AAAGCTATTCATTTGGAACTTGTTGGCGACTTAACGGGTAAAAGTTACTTACTGGCTTTG
CATCGATTTATTGCTCGTCGAGGAAAACCCGTTGATATCTTTCCGACAGCGGTACCTCAT
TTGTCGGTGCATACAACGAACTATCCAAGTTTTTAAAATCGACTAGTTCGTCATTG
>Contig117_PBS    size  252
TTCCTTGTATTACGGCGTTTACTATTGAATCAGTCTTGTTATTAGGTTGTAACATCTTAA
GGTATATCCGCCATATTCTTGTGTGGTGTTCCTGTACGTTTTCAGGATGGTAGCGGCATA
TTGTACCAACAAGTTGAGCCAAAGGTGCTTTGCACGACGTGGCTTCTTCCAACGCGTTGA
CGTGTCTAGCAACGAGTTCGTCCGTCACGTCCACTGCTGGACGCTTCACAATGCCCACTA
GGCAGCAGAGAG
>Contig118_PBS    size  682
AGAAGATGCGCTGCCCCCGGCCAAGCCAAGCAACAATAGTGCCACCTACAACACTAAAGA
TGTGTTGGAGTACGTCGCGCCAGAGTTACAAGTTGGCTGCTTAAGGCTTGGTATCAGTAA
TGGAGGGGCTGAAGAACAACTTTTAAGATTAGACGAACAATGTGTAACCAGACACTACAA
AGTTGGGGTCATGTACTGCAAGAGTGGTCAGTCGACCGAAGAAGAAATGTATAACAACCA
AGAAGCTGGACCAGCTTTTGTAGAATTTCTGAAGATGTTAGGCCAAACAGTTAGATTAAA
AGACTTTGATAAATATAAGGCTGGGCTAGATAACAGGACTGACTCCACTGGACTTTATTC
AGTGTTTACCACATACCAGGGCTGTGACATTATGTTTCACGTGTCAACGATGTTGCCGTA
CACTCCGAATAACCGACAACAGTTATTGAGGAAACGTCACATCGGCAACGATATAGTAAC
CATTGTCTTCCAAGAACCTGGTGCTGCCCCATTCACACCGCGGAATATACGTTCGCAGTT
CCAACATGTTTTTGTTGTAGTTAGAGCTATAGATCCATGTACAGAGAATACGCATTATAG
TATAGCTGTGAGTCGTGCTAAAGAAGTGCCTTTATTCGGACCTCCGATCAAAGATGGTGC
GATATACCCTAAAGGCGAAGCG
>Contig119_PBS    size  218
ACCGCCTTATCGTGCGCTTGGGATGGATGAGAACCTCGGACCAGTCGCCATATCGATAAA
GAAAGAAAGGGTGGAGCTACGTCGCGGAGGCGGGGACGTATCCGCACCAGCGTCGCAGCT
CGCCTGGCAGTACCGCCTTATCGTGCGCACTTCCGAACTCCTCACGCTACGAGGCTCCGT
GCTAGAAGATGCGCTGCCCACGGCCAAGCCAAGCAACA
>Contig120_PBS    size  220
AAATAATAAGTATTGCAATAAAGAGAGTTTTGCTCATAGCAATGTCTTATTTTACAAATC
GGCAGTGTATGACTGGTTTTACAAGGCTTTTTCAGCCTTGTCGAAAAATAGTGCGACGTA
GCATAAAGGTAGCGAAAGAAATAAGTTTTTTTTTTCTTCGTTAAATTCAAAAAAGCATAG
GACACTTTATGCTAAGTATTGCACCAACACCTTATTTTAA
>Contig121_PBS    size  240
GCCGACGTAGTTCATTTCCTTCAACACTGGTGTTATTCAAGGACATTATAATTTTGTGAA
TTTCCTCACAACTACATGGATGTAAAAAGATGCTGCTATCCATGTTAGTTTTACACGTAT
TGAATAGAGAGTTATTAGTAGTTGATACATTAATAAAATATTGATTAAATGTTTCAGCTA
TTTCATATGGGTCACTTATCAACAAGCTTTCTTTTTTAATGCTAGCGATGATCTCTACCT
>Contig122_PBS    size  1695
ACAACAAGGAAAGTTGTTTCAATCTTCAGCGGATAGGAGAAGAATGCTCATTAGGATTGC
AATATAATATAATAGTACCGCCGTCGTGGATCGTCAAATTGCCAAGAAGAGGTAGTTTTA
AGTCATCGTTAAGAAAATCGCCTAAGAAAAAAAGTGCTTCCAAGAAAAAAGGGAAAGATT
CGAAGAATGAACAAAAAACATTCGTAATTAAGCCTATTCCTACGGCAAGCGTGAAGCCAG
TATTAGTTTTTATAAATCCGAAAAGTGGAGGCAATCAGGGCGCCAAATTACTGCAGAAAT
TCCAGTGGCTGCTCAATCCTCGACAAGTTTTTGATCTCACACAAGGAGGACCTGGACCAG
GTCTGGAGCTGTTCCGCAAGGTGCCCAACCTGCGCGTGCTGGCGTGCGGAGGCGACGGCA
CGGTGGGCTGGGTGCTCAGCGTGCTGGACCGCATCGGCACGCGGCCGGCGGTCGGCGTGC
TGCCGCTCGGCACTGGCAACGACCTCGCGAGGGCACTCGGATGGGGCGGAGGTTATGAAG
ATGAGCCAATATCGAAGATCTTAGCGAACATTGGGGAAAGTGACACCGTGTTGCTGGATC
GTTGGGAGCTGAATGTGGAACCGAACACAGCGGCGGCTGGTGAAGACACCAGTAACGCCA
AGCCTGAGCTACCTCTCAACGTCGTCAATAATTACTTCTCGTTTGGTGTCGATGCTCACA
TAGCCTTAGAATTCCACGAAGCCAGGGAGGCGCATCCAGAAAAGTTCAACTCTCGAATAA
GAAACAAGCTGTTTTACGGTACCGCCGGGGGGAAGGATCTCATGCAGCGCAAGTGGAAGG
GGCTCGCCGAGTTCGTCACCATGGAGTGCGACGGCAAAGACCTCACGCCCGTGCTCCGCG
AGCACAAAGTTCACGCCATTGTCTTCTTAAACATTCCAAGTTATGGGGGTGGGACACACC
CTTGGAATAAGTCGGGGGGAGCCTTTGAGCCCTCGACTGAAGACGGCTTAATAGAAGTAG
TCGGATTAACCACTTATCAATTGCCGTTGCTGCAAGCGGGTGGGCATGGGACATGCATCT
GTCAATGCAAGACCGCGAAGATAGTGACCACGAAAGTGATCCCCATGCAAGTGGACGGAG
AGGCTTGTCGCCTAGCGCCGTCCGTCATCACGCTGTCCCGGCTCAACCAAGCCATCATGC
TTGCCAAGAAGAAACCCGGCAGGACTATTGCACCTCAAACAACATTAGACAAGCTCACCC
TCACAGTGAATCTCATAACGATGGCTGATTACGAACGCCATCATTACGACAAGGAACTGC
TCGCAAAGACAGCGGAACAAGTCGGTACTCTAGACGTGAACCCTGCTGCGGACTTGGAGC
AAATGCGCGGCCTCATTCAGAACATGATCAAAGAATCTCAAGCATACTCGAACCTCACCG
ACTGGTGGTTTGTCGACTCTGTAACAGCAGAGCGGTTCTTCCGCATCGACAAGGCTCAGG
AAAACCTTCACTACCCGGCGGACATCGGTCACGACAACATCTACATACTGGACGCGGCGC
CTCACACTCCCGATACCGAGTCCACGGCACACCCCGACACGACGGCGACCGGCTCGCTGG
AGCGAAACGCGGCATCTGTGTCGCTTGACACTACAACTGGCTTGTCGGTGTCACTGGACC
TCTCGCCGAGTGTCG
>Contig123_PBS    size  554
GAGCTTCCCATTCGAGGTCGCCAAGAGGCCGCAATTGGCTAAGATCGGTGCCTATTCTCC
TGCCAAGGTATACACAAAACAGGCCATCCAAGAGGTAGTAGAATACGGTCTGGTTCGAGG
AGTTCGCGTGTTGCCGGAGTTCGACGCGCCCGCGCACGTGGGCGAAGGCTGGCAGGACAC
TGGACTCACTGTTTGCTTCAAGGCGGAACCATGGGCAAGGTACTGCGTGGAGCCACCGTG
TGGTCAGCTCAACCCGACGCGGGAGGAGCTGTACGAGTACCTCGAGGATATCTACAAGGA
AATGGCCGGTGTATTCAACACGGACATATTCCACATGGGAGGTGATGAAGTGTCGGAACG
TTGCTGGAACTCCTCGGAGGAAATCCAGAACTTTATGCTGCAAAACCGCTGGGACCTGGA
CAAGGCTAGCTTCTTGAAGCTCTGGAACTACTTCCAGACTAAGGCTCAGGATAAGGCTTA
TAAGGCGTTTGGTAAGAGACTGCCTCTGATTCTGTGGACGAGCACATTGACAGATCACAC
ACACATCGACCACT
>Contig124_PBS    size  517
GTGTTGTGACGTATGTCAGTTCTCATCGGTAACAGTATCCTTCGTTCTGGTAACACCACT
CCGGCTCTATAGATTCTGCCTGAATGCCCATGCGTACGAGACGTTCTCGTATATGCAGCA
TGCGATGTTCAGCATCGTTCCACTTGTGCTGCGGCTCGGCCCACAGCCGCTCCGCCAGCG
CGGCGCCGCGCGGCCACAGCCGGTTGTCCAGCGTCGACGAGTCCGACTGCTCTGACCACA
GGGCTGCTTCTCCACCTAGAATCAGGTCCTTATGGTCTCCTGCGATTTCAGCCGGACTGT
TGTCGTAAACTTTCTGCCAACCAATGTAGGGAGAACACCAGTTGTTACCTTCACCAACCC
AGGCTCCGAACCCGCAGTCGAAGTACAAAGCGTCGTAGTTAGACATGATGAGCCGGTAGC
CCTTCTCTAGCAGACCACGGACCTGAGGGTCTGATCCTGTCGTCCATACCTGGATAATGT
AGTCGTCTTTGTCCAAGAAGTGGTCGATGTGCGTGTG
>Contig125_PBS    size  485
TGGGGAGTTCAGGGTACTCCAACTTGACACCGTCTTCGCAGGTGAAGATTGGACAGCAAC
CAGGGAAGGGAGCTGTCTTGTTGGTGGCGTCAGTGTCAAGTTTGCACTTGGGGTTAGCCA
GCGGCAGAGGACCGCAGTCTTCCACCAGCTCCAAGAGCCTGGGAGGCGTGTCCTCGCTGA
CCACGCAGGTGCTGCGGCCACAGAACGGTGACAGGTCCCAGGAGTTGCCAGGCTCCACGG
TGGCGCAGCGGGTCGACGCGAAGCACATTCCGGGGAAGTCTCTTAACACGTCGGCCGGGA
TCAGCCTCTTGTAAGTCTTCGGCCTTTCATCCTCCTTCTGCTCTTCAGCCGCAAAGACGA
CAGCAAAAACGGCGAAAACGACGAAATATTTCATTTTGTACAACACCTCACGAGTGCCGA
ATCGATAAAAAAAAATAATAGTTAAAAAAAAATCGATTGGTTTCGCGCGCTTTTTTTGAC
AGGTA
>Contig126_PBS    size  319
GTTGGAGTACCCTGAACTCCCCACTCCTGCCCCAGAGGCCGAGAAGAAAGAGGAAGAGAA
GAAGGCTTAAGAACTCAAAAAAAGGGGGCATTTTACAACATCAGCCAACAGCCTAAAGAC
GAAAGAGCGATTGGTCGAAAATCGCGTGATAATCTGAAAGAAAGAATCTCATTGGCTGAT
GAATTGTTCGTAGCGTAAAATGCCCGGGGTGTAGAAATTGGTCTCAAAATATTCCTTAAT
TATACCAAATTTTTTTATTTTACTGTTCTGTTTGACTGGAAAAAATTTGACCACGGATTT
ATTTATCAGATTTTCTATA
>Contig127_PBS    size  801
AGGCTTCATTTTGGCGAAGGAATGCGAAGAAGTGAACGTAGTACAATGGAATGAGGACCT
CTATGAGAAGCAGCTCATCGAAAGAACGACTGACGCCTGTGGCGGCCCCGTGGATGTGGT
GCTCAACTTTGGCACCACGTCCAGGTCGCTGCATCGTTCATTGCAGTGCTTGGCCCCTGG
TGGTGTCGTTCTAGTAACGGAGGACGTTGGTGAGAAACTGCTGCCGAAATTCGCGAAGAA
ATCTGAAGAAATGAACGTCAATATCGTGATCGTTCCCAACGGCTCCATAGAACAACTGAA
GGAACTGGTCACTCTGGTGGCAAGAGGCGAAATCGAACCACCAGCGCACTCTGTGTTCCC
GGCGGAGGAAGCTCAAGAGGTGGTGAGGAAACTCTGCAACTCCGAGATCAAGGGCCGAGC
GATCCTCAAGTTCCACAACATCGACTAACCGATCGCAGTCCATTACTGACTAAACATTTG
CTTAGATTAGACGGTACGTAGCAAGTAGAGTTAGTGTCAAATAGATTGGACCTTGTTCCG
TCGAAATTACCCTGTGAGTGGGAAAATTAAGGGAAAATTCCCCTCGTGAGCTGAACGTGG
AAACAACAAGCGGAATGAAGCTGATTGAGATTTAAGCTTCATTGAAGATTACAGCAACCG
AAGGAAAATTATATCAATAAAATTGTATCGAGCCATCTTTCGGCAAACCTTGAAAATAAC
GCGAATGTTAAATATTTGTAAGTAAGTGATCTTCATGGGTTTCCGCACCGAATACGCTAG
AGTTACTGAAGAGTGTAAGAT
>Contig128_PBS    size  1194
GCTTGTGTTCTTATGTTAGGACCAACTTGTGTTCGGATGTTAGAACCAGTTTGTGTTCGT
GTATTAGGACCAATATTTTGTGGGTTATTATTTGGACCTATAGTATTGACAGAAGCACCA
CATAATGTTAGTAGTTGCATAGCGGCGTCCTTTTGGTCGGCGTTTGGTTTCAAATGTACG
CGCATTCCGTTGAAAATGTCGTACGCGTATTCTGAGCGTTGACGGCCGAGGGCGTTGCGT
TCGACGCGGGCTTTCTGACAGATCTTCCTCAGATGCTGTACCTCAAAGCCGACATGATGC
AGCCACCTGCCCTCCCCGGCGGCCCGCAGCGCCCACCGCGCGTGCAGCACGCGGCAGCCG
CGAGCCGCGCCGAGCAGGGCGTTGCATGTTCGAGCTCGCTTGTCGGTGGCGTCGTGCCAA
CATGTTGACTTGCTTAGGTCGCAGTGGGATGTTATGCCAGTAACATTAGAAGCATGGTTG
GTACAGGCAGTAACGTTGGTACAGGAGCCCAGTAACACGTGCGTCGTACGTTTGTTCACG
CACTTCTGTATGACGCCGCCCAGTTGCTGTATACACTTTGTTATTGCTTGACGTTCGGGA
CGGGTCATGCCGGTTAAAACAATTTTAGGTTTCAAATGTTCCTGTGTAGCGTGTATGTGA
ACATTATTATTGTTATTCCGTTGTGGGTGGCAGGAGGCGAGCAGTTTCTTGGCCATGCGC
TCGGCTCGAGCTAAGTCCCTTCTCTCGCGCTGTGTTAGCTTGCTATGGTGAAGTTTGTTT
TTGGTTGGCGTTTCTTTGTCAGATTCATCATCAGTAGTCAAATCCTCAGCCTCTTTATGC
GTGAACAGTTTCCGCCTCGACTTGGGCGGCTCGCGCACTGTCGGCTCCTCCAGCGGACGT
CGCGGCGCTGTGTTCACACGAGATTCTAGCTCAACAGTGTCTCCGGAAGTGTCAGTAGTC
TTATCAGTGCTGGTGTCAGAAGATATCCTGAGTTTTGGCCTGTCTTTGTCATCTTCCTTG
TCAGATAGCAAGTCCACTAGTGGCACGTTTTCCATTTCTGCACGTTTCAGCAACTGTCTC
AAAGTCCTCGGTGAAGGCAGATCAGATTGCCTGGAGGCGGCCGGGAAGGTTCTCTCACTG
AGCTTCTTGTTAGAAGCCGCGCAGGCCTCCACCCACAGCGGGGACACTAGCTTG
>Contig129_PBS    size  266
AATTTAAATTTCATTGAGAATAGAGTACAATAAGGACCTATCACAAAGTTGGTAGTTTTC
AAAACTATAAAGAAACTTGTTTATGTAATAGTGTAGAACAATTTGCAAAATTAAATCAGT
AAAATAAATCACATAGACCATCCTACTCGTCGGCCATTTTGGAAAATAGATTGCAACGCC
ATCTGCTGTCAGTTGAGTTCCCGAATGAAATCGTATCTTATAAAGATGAAGTACAGTACA
ACAATTTAGTTAGAAGTTATATTCGT
>Contig130_PBS    size  258
GCCTCATTAGGCTTCAACGATTCAACGTCTTTGGCGAAGTTCTCAGGGTCATCTTTCCGA
TAAGCAAATGATAACGCGTGGAACCTCGCGAGGTACTCCACTGCAGCGGCTGCGTGCTCC
CAGTCTATGCACTTAAATCTGCTGTAAGTCCCATACCCTTCTGCTGTTAGGTCCTCCATC
ACAATCGTCTCTTCACCCTCAACGTTGTGACTGCCGAAGAACTTCGGGAATATGAACCGA
TGCTCCGGGCTGATGTTG
>Contig131_PBS    size  283
GCGAGCCGGAGTGGACAGTCTGGTAGTCCACCACAATCGGTTGTAAGCGGCCATTCTGTC
GTCGGAATAATAAGTTGCTAACTCTGTAGTCACCATGACAAAGCACTGGAGTGCTCAGCG
AAGCCCTGAACTTTAAAAACACTTCGCGACCATTAGTCGCTTCCAGTATCTTTAGTAATT
TATCTCTATGTTCCTCTTTCGTCACCTGAATACCAGCTGACACCATCTTCTTCCAAGTAT
CCTTCATCCCTTCATTTGCTTCATTTTGATCAGCCTCATTAGG
>Contig132_PBS    size  253
GATATAATTGTTATATTATTATTGATAAAGTATTATTTTTGTTATTTAAAATGTTTATTT
TTACGTGCATGACCGCATGAAGTCTTGGTTAAGTGTCTTTATGGAGACTGAAATTTTATT
AAACGTAGCGCGCAGTTGTTGATTTGAAGTCTCGAAATATGATTTATACTTGAACAATGA
CTACTTAAATTAAAAAAAAAAAAAAAAAACAAAGAAAAAAAGAAAGAAGGTGAAGCGTGT
AGCACGGGCGGTC
>Contig133_PBS    size  251
GAAGCGTAAGTTTAGAAACGTAAAAATATTCATGACTATAATAATTTTACTTAGATATTA
TGCGTGTCAATTTTGACTTGTACCTATTGCACTTAAATTTAAACTAATTTATCTAAATAA
ACTACGTTAATATAATATGACTAAGTAGAGCATGCTTGTGCGTTTTGCTCTATAAATATC
TACGAAGGATATTATTTGTAATCTTTGTTTTAAGCAGTATCGATACTTGAAAATATCGAT
GTTGAAATGCG
>Contig134_PBS    size  274
GATTTGCAATCGGTCAATTCTTTTGTACAAGTTCTTGACAGAGTGCTTGATACTACATGT
CTCATAATATTTATTTCATAGCTACTGTAAGTTGGCATCAATAGCGATTTGGTATTCAGG
AAAAAAATAAAGTATGACGTCCATAATTTATTGTTAAATTTTGTATCAAGCACTATGTCA
GAAATTATGACAAAGTAAAGCTAAAATTCTCTAATAATTTTGAATCACAAAACCATAAGG
ACCTCTTATAAGTAACCATTGATAAGAAGGCAAT
>Contig135_PBS    size  642
GTGATCTACTTCAGCATGGGCTCAAACTTGAAGAGTGCAGACATGCCGGACGAGCTCAAG
GCTAGTCTGGTGAAGATGTTTGGAAGCCTCAAGTACACAGTGCTGTGGAAGTTTGAAGAA
GTCTTGCCGAACCTGCATTCAAACCTTCACATTATTAAATGGGCACCACAACAGTCTATT
CTTGCTCACCCGAACCTTCGCGTGTTCATAACTCACGGTGGTCTCCTATCAACGACTGAG
GCTGTCCACTTCGGTGTTCCCATCATTGGTATACCGGTCTTCGGAGACCAGTTCGTGAAT
GTACACAGAGCAGAAATCAGAGGCTTTGCGAGAAAGGTGGATCTATCCTACACAATGACT
GACGAGCTTAAGAAGACTATACTTGAAGTTGTCGATGACAAAAGGTACGCCGAGAAAGCG
AAGGAGTTGGCCGTCATTCATCACGATCGTCCCGTGAAGCCGGGAGACGAGCTGATTCAT
TGGGTGAATCATGTCCTGCGTACGCGTGGCGCCCCTCACCTTCGCTCGCCTGCGCTGGGC
GTTCCGTTCTACCAGAAAATGTTCTTGGACCTTGCCGTGGTCCTCACAATCGTTTTAACA
CTTGCATACATTCTGTTAAAACGTGCGTGGAGGTATTACCGC
>Contig136_PBS    size  330
GATTTTCAACCGACTTCCCAAAAAAGGAGGAGGATCTCAATTTCGATATTTGTTTTTTTT
TCTAGATATTTTGGTATTCTTTACTGTCCTATAAACAAAAAGAAATGGTCAAAGGGTGGT
TAACCTCTTTCTAAAAAGCTCTCAATTTCATTACTATTACTTTTACTAAATTCATTTTCT
ATATCTCTGGTATTAACATAACACCATTTAATTTTACGATATCTCAATATTAATTTCATT
CAAAAATCGAATTTAAGAAAACATACATAAACATTCAAACAGCCAGTATTAATAATTATT
ATTTACTGTAGACTGAAATTAGCGATATAA
>Contig137_PBS    size  719
AAAACGTTAGATATTATAAAATTGTCAATTTTTTATGAATTATTTTTAGATTAGTAAGGT
GGAGCCGGTAATAGCAATTTGTTTCATGTAGTTTCTATAACCGCCGCCGTATTAATAATG
GCGCTAGTGGACTCGGTCCAATGAGGTTTTAAACTAAAAAGGATTCCTAACAATAGTGAA
AATTAAATCTAGAGATGTAATCCTAATCTTGGCGTATGCTTATGAAATAATTGAGAGCAT
TTTAGAATATTTTTATTAGCAGAGTTTTGCAATAGGCTATAAAATGACCAATCGCTATAT
TATGTACTTAATCGTAAAATCATATACTTAAATTAACGCATGCATTCCACATTTTCAACT
TATACTATGATTGTTATAAACATTCCATTTTTAAAAAGACAACGTGCCTTGAATCTCTTG
TAGCTTAATTTTAATTTAAAATTGACAAGCAAGCTATTAAAAGCTCCTTTTGAACATTTA
CCAGCTTAAAAAAGTGTTCGCTTGAAATTAACTATAGGTAAAGAAAAATAAACGCCTTTT
AAATATTGTCAAGGTCCACCAATAGCTTGAAATTCGATAAACAGTTCATAATCTAATTAA
AAACTTTTTGGACTTATTGCTTTTTTGGTAGCAAATGGTAGTGTGGCAACACTATGTGAT
TCAGTATACTTATTAAAAAGGCCTAAAACCGTGCCTTGAGCGCATTGTTATATCGCTAA
>Contig138_PBS    size  877
GGCTTCTCGCCCGTGTGCGTGCGGTGGTGCGTGTTGCGCGTCGACTCGTGACGGAAACGT
TTTTCACAATACTGGCAGGCATAGGGCTTGCTCTCAGAATGCACGAGTCGATGTGAAGAC
AGCAGTCGGTTGGTCGTGAAGCGCTTCCCGCAGACGCTGCACTCGAAGGGGCGAAGCCCT
ATGTGCCGAGACATGTGAGTCGCTAGTAGGCTGCTGTTACTGTACCGTTTATCACACATA
GTACACTTGTGCTTCTTCTCCACAAGTTGACCGGTGTGGACGCGCTCGTGCCGGCGCAGA
GCGTACAGCTCCGTGAACGACTTGCCGCATACATCGCACGAGTGACGCTTGGACTCCATG
TGACGGAATATGTGGCGGCGAATCATTGTGCGCGTACTAAACTCCTTAGGACACTGGTTA
CACTTCCAAATGTTTCCATGCTTAACATGAATAGCTGAGTGCACTTTAAGATCGTGTTCC
GACTCAAAAGACTCAGTGCATTGGTTGCACATATGCTGATGTTTGCTACTTGGGTGCTTG
CTCCTGACGTGCGCGTGGAATGTTTTCAAATTGTGGAATACCTTAGAGCAAATCTTGCAT
CGGAATGAGTTCCCTTTATTCCCATGTTTACTTCTTACTGAAGCATTTCTGTGAATTTTA
TAATCCCCATTAACATCAGCTACTTTTTTTCTCTTCTTCTTCCTGGTATTTTGTACTATG
GTCAGGTTATCACTGTTGTCACTGAGATCTTCTAAATATTGCACATCTTCCAATAGTTCT
TGTTCTTGTTTAACTTCAATATTATCATTTAGAAACACATTATCATCTATGCCTAAGTTA
CTGATATCATTTCTATCCATATTTTCTTTATCTAATT
>Contig139_PBS    size  548
TATGTGGGATACTAATTAAATTGGCGGTTAAAAATGCAGTGAACACCGAAGGAACAGTTA
CTCTAAATAGTTTAAAATAGTCTGTACTAACAGCTTTTTAGTACTAAAATGGATACGCAA
AGTGCATTGGAAGACATCGGGAAAAGAAACGACGATGAACGTTTACCCAAGGAAGACTAC
ATTGAGATAGAGATACCATACGATTTCTACCAATATCTAAGTTCAGAGCAATGCAATATA
CAGAACATGTGTCGAATATGTCTCGCTACGGACAACGAAGTGTTGTACCCTCTAGTTGCT
ACCAAAGAAAACAATATTCTAGCGCAAATGTTTACCGCATTGACTTCATTACAATTGTTC
CCAGGAGATGGTTTGCCATCCAGCATCTGTGAGCCGTGTCAGGCTCAAGTGATGCACTGC
TATGAGTTCAAGCTCAAGTGTGAGAAGTCCGACTGCATGCTCAAGTCTATACTCAAAGGA
GAATTCATTGCCAAAGAGGAACTATCTGATCATAGCATGGCTGTAAAGCAAGAATTAGAT
AAAGAAAA
>Contig140_PBS    size  356
AACCACATTGGCGCACTGGTTACACCCCTAAACATATTATCATGCAGCGTAACGGAAGCC
TTAATACAAGTATTGTAGAATATGACGAGTTTGTTCCACGTAAACACTATGCAGATTCCG
ATGAGACCGCCGTAAATGTATAGGCACTGCTCTCGAGTTAGCCCGAAACGATTGCTCGGT
ATATCTTCGAAGACTATAGGTGGAGGTGGTGCGGCTCCGGATTCATTAGCATTTCTGTTG
GCTATCACTAACGCGCTGTTGGCTTCCTCTAGGTTAACCCACTCCTTAAGCCAAACATCA
GTAGACGAGTAGAAGCATTGTGCCAGTAGAAACAGTAATATCAGCAGCGCCATAGA
>Contig141_PBS    size  221
ATAAAGTAAGTCGCAATGATTTGAAACTATGAAATTAGGCTACTGACCTTATTTTTTCAA
TATTTTGTGACTTGCTAACTAGGTAATATCACATGTATATCCTAATTAATGAATTAATGT
TAGACGCTCAATTCTTTCTCTTATAAAGCAATACAAGTATACTTTTGTCTTTATTACAAC
GTTTTAAAATCGCATTCTTGCCGTATTTAATTTTTTTTTAT
>Contig142_PBS    size  420
AAATAACTCTTGCATACATTCAGAATTTGAATAAGGAACAATATTTTATATTTTACACAA
GGAAACTTCGTAATATTCGGAAGACTAGGTAATATAATATTATCAAACTGAGTATTCTAG
AGATGCTAATTAGGACCTCAAAGTAAAAACATTAACCCGACTCCGTCAGTTCTGTAAGAC
AAATTAATAAAGCAAAAGGTCTAGAATTAAGTGAACTGTTTTAATTGCCTGACTATAGTG
CATTCTCCTTGGTTGCATCTCCTCTCATTTACGTAAAAGGCTACAATTTCAGTACAAGTA
GTGTTAGGAATAAATGATTCGACTACCCTTGCGGTGAAAAATCTGTTCTAAGTAAAAATC
TATTTTCACATTTTTGTGGGTTTAGCCAAATACATTTTTATGTAAATAACACATTGAAAA
>Contig143_PBS    size  286
GGTTACCATTATAACAAACTCATAGCTGCAAGTATTTTTTTCTACCTTGTATAGGTACAA
AGTTTGTATCCACCAAAAACTAACTAAAGTTGATTGAATAAAGTTACATACTTATTCTTT
ATAGGACCAAACCTACCAACACCATTATTCGCGGCTGGCGACTTGTCTCGCGAATTAGAA
CGGATTCACACTAGCAGCGTATTGTCCGTTCTGCTGATCTAGTGTGAAACGGTGAAACCG
CTCTTGTTCTGTAAAACTGAAATTGCTCGCCGGACTTGTGAATATG
>Contig144_PBS    size  302
TCTGTTTCGATCTTGAATTTGCAGCGGCCAGACCACATTATTCCTAAATATGTGTGGGTC
GTTGAGCGCCTCAGTCACTTCTCTCACAGCCCTTGAAACAGTGGTCTGAACCACATTCAA
CAACCCATTTTGGCCAACAAGGGTCTGATACGAGCCTGTCGCATAAAACGACAGAGCAGT
CAGTATCTTTAAATTAGGAGAAATTCCGTCTTTTCTCCGCTGTGTCCCTAATATCGGAGT
GAGCAGCACCGTTAGGGCTCTCACTTCGGATTTATCCAGGCGAAATGTTCTGATAAATTC
CG
>Contig145_PBS    size  264
GTTCTGATAAATTCCGCACCTGGGATATCTGACATGGCATTCACCGTGGCTCGCGCGAAT
GCCCGATATTTGCGGCGCCGATTTAAAAATCGCCGTCGATCTTGCGCATTAGCCAAAGCT
AAAATACGCCAGCGTAATCTCGGCAATGATGGTCGCATTTTGTTTAATTTAAAATAAAGT
AAAAGTAAAAACTTAAAAGCAATGTTTCGATCGTACTCAATCGTACTCCAATAGCAAAGC
AAAAATTGACATTTCAAGTCGATT
>Contig146_PBS    size  356
GAGCTTCTCATTTTTATTGTAAGTACGAAATTCTACGGTAGGCTCATTCACAGTGCTCAA
CGGACTTTTGGTTGCTTTGATTTAAAAATACGTTCTAAATAGACCAACCGTGGCTCGAAC
CCATAATGGAGTCTCTCTGTTCTGTAACTCAGCGCTGCACTCTGAAGCATACTGATGCAA
CTGTTCCGACTCTTGATGTAGTTTGAGCTGTAACTCTGGTGACACAGTGAAGATAGCTGC
CTGTGCTTCGAGGTCACGGCGAACCGATCGTTCGCCTAAGTTCGCTGAACCGACTATTGT
GGCCCATGGCACTCCACAGCCAGGGGGATAATACCATAATCCCTTAGCATGAAATG
>Contig147_PBS    size  285
TGATAAAGAGCTCATGGGCATTATCATAAAAGGAACAGAAGAATGTTCCAAAGAGATGTC
TGCCACGTACGCTGTAAACAAAAAGATGGTAGATATTCTACCAACATATACATTCAAGGC
ATGGCTGGATGAAAAAATAAAAAAGAATGAAGAGCAAGAGCAACCAGCACTGGCAGCTTA
TCCTTCCCACCCAGCCGCAAGATCAGATCGCGAACTTCATAAAATGACTAGCTCAGGATT
ACGACTGATGGCAACTCCAACATATATTTTCACAGGTTGTGTATG
>Contig148_PBS    size  329
TCGTCTGTCTTACTTCTACTTCTTTTCTTTTCGGAATGTGAAGAGATTCATGGGTTGGTT
CCGAATCTCTAGAGAACTCATTATAACCTGTGTAGCCTTGTTCATTATCACCAGCCTCGG
TACCTTCAGGGCCAAAACCATCATCGTAATCTTCTGGTGGACTTTCATCTTTGTCTGTAG
TGTACTCGTAATCAGCTCCCTCTGGATTGTATGCCGATTGGAATGAGCGTCTACTGCCCA
CTGGCGGAGGTTGATTGGTTGGTGGTTCATTTAGTAAATGATGATCTTCGTGTTTATGGA
CACCGTAATTATCATCAGCCGGGTTAAGA
>Contig149_PBS    size  479
GTATCCACACGATGATGATTTTGTGTAATAGGTATGGGAATATTGTTTCCGAATATTATT
CTCACCATCCAAGTCTCGTGTAACCGATTTAGACACTGAGACATATCTGTTACTGTCGTC
AGGCTTAGAATTGTATAATGATCTTAGATTTTTAGGATTAACGTTCCTAGGGAAGTGCGG
ATATTTATACTTCACTCTGCCGCTTCCTGGAGTGAGGGAAACTGTTTGAGCTTGTGACGG
CGATTCCTTTGATCCGATCACATACGTCTTGTCTTTGGACGCCACTGACTTGACACTGCC
TGTGAATCCGATGGGTATGGTATAGCCACCAGTCCCAGGTACTCGCTCTCCGGGTTGGTA
AATTTTACCTTCATCGGGACGTTCCGAATTCTTTTGAGTTATTTCTGCGTCGTGATCCGT
TAAACTACCTAACAATATATGTTGTGTATTACCACCAGTCGTCTGTCTTACTTCTACTT
>Contig150_PBS    size  444
AAAGGTAATGCTTGGTAAGGTAAGATTGTGGCTGTTTCAAAGGCAAAAGCGCACGAGAAG
ATGTATGACTCCCTAGATAGCCCAGCAGGTCAAAATTACCGATTGGTTAAATCTAGGGAG
AAAATTACAAGAGATGTATGCCAGATAAAGTGTGTAAAGAATGGAGATAAAACGGTCCTC
TCAAATAATGTGGAGATTAAAGGTATGTGGAAGGAATATTTTGAAAGAATGATGAATGAA
AAAAATGAGTGGAGCGGTGTGCTCCATCATAAAGCGGTGAACGAGGGCCTTGTAAGAAAT
GTATGTGAGGATGAGGTCAGATTAGCAGTGAATGGAATGAAAAATGGAAAAGCGATAGGG
CCAGATGGAATACCAGTGGAAGTGTGGAAATTATTAAAGATGGATGGATGGAAATGGCTG
GCTTTATTCTTCAATAAGTTGTTG
>Contig151_PBS    size  319
ATCTTTACTGTCATCTTTATTCCCTTGATTGCCTTTGGTTGATTCTTGTACTCCAATAAC
TGCACAGTCTAAAATGCTCTGAGATTCAACTGTATATTTCTGTACATCCTGAAACAGATT
CATTTTCTCTAATGTTACAACAGGAATCTTCTTTGACGACTTTTTCGTAGATTTCACTGA
TATCGTCGTTATTGTGGAATCTTGTGAACTTTCAATAACATCTTCGGAGTCTGGGAGTTC
ATCTGAAAATGAAGTCTGATCTTTCATTTCGACATCTTTGTCCTCACTATCTTCAACAGT
TACTGAGGAGTTTGCGGAA
>Contig152_PBS    size  2448
AATAAAGATGACAGTAAAGATATAGAGTTTTCTCTGAACAAAACTGTTGCAGAAGATAAA
ATTGAAGCTAATCTTACAGAAAATATGGATACAGAACCAATTGATGACAAAGTGCTCTCT
GTGATTATTATAAACGATGATATTCCAACGCCGGTGACGATCAGCAGTGATGAAACTGAA
GTGGGCCCTGAAACTCAGGAACTAGCTGAAGCTGACACCCAACCAACAGATCCTACTTCC
TTAATGGAGGTGGACAATGTACAGAAAGATACATCTAATGTGACTGTTATAAATATCACC
AATGACGATTGCAATAACACAGACAAAGAAGAATCTTTAACTAAATATCGAATAGACGAA
AATGTAGTAAATCCTTCTGATAATAGAACACTAACCTTATCAGAGTCAGTCTGTGCAGAG
TTGGAAAAAGAGAGTGGCTCTTCATCACCTTCAGCAATTGGAGATGAGGCTAAGCGAAAA
CAAGATTTCTTAAATAATACGTTAGAGATATCACCGATTAAGAATATGAGCCCCGAAAGA
AGTACAAAGTCACCGTCACCTGAGACTAGTAGTGATTTTGTGGTCATCACATTGTCATCT
CCTGTGCACAGTAATGGCGAACCTTATGAAAAGGGTGGGTCTCCTGAAGTGTTTACAGAA
GACAAAGTGTCTCCAGATAAAAGGGATCTCTCTCCGCCGAGAGTTGAAGTTACTGTGACC
AATACTAGCCCCAGTTCTTCTCTATCTCTCAAGAAAAATAGACCTCAAGTGCGCTCTGTA
GGTCGAGCAGCGCAAATGTTAGGTCTATGCTGCGTCCCTGATAAAGTGCAAGCTATAATA
AATCAAGAAAAACTTGAAATAGACGAGATCAAAAAGACTACCACTACAAGTACACCCGCT
AGAAGAAACTTACGAATCTTATACAATTCTGTAAGTGAAAATATTGAACCGCCAACTGAA
AATGAAGACAGTGAACATTTCCTAAAATTCCGGCGATCACTGCCTGCAGTCGATAGCAGT
CCAGCAGGTCCCATACTCAAGAGAAAGCTTGTAGAGATTGCTGATGATGCTACGATATCA
CCAGCCAGTAAAAGAAAAAGAGTAAGCTTCCATGACCCACCAGTGTCTACTACAGTATCA
GTTCATAAGTACATTGAACCGGGCGGCGTTCGATCTCCACAAAACTCTGCACAGAAACGT
CTGGAAAGGCAACTGCGACAGCATACGCCCATCAAGTCTCCTAAACGTTTAGACCATGTT
TTCAAACTGGACACAGTATTGAATAAAGCCATAGAAAGTTTCTCAGAAACTGGTCCTGTT
TCCACTCCAGATGACACTCAAGCCTTCTCTCTCGATGAGACGCCTGTTGTTGAAATTATT
AGAGCCAGTGAATTAAATGACAGTGATCCCATATGCCCAGACTTAGTAGATTGTAAGGAT
CCTATAGACAACATAGCCAGCGAATTATCTTCGTCAGCAATGAAGTCATTGCTTGTTAAA
GAATTAGTTGGTAAGGTAGAAACAGTTGGTGATTTGGCAAAGATGACAGAACTTGAAGTA
AACAGGTTGTGTATTAAAGCTCCTAAAGTCAAAGTGGCAAAGAAAGTATTGTCAGATTAC
GCTTCAAAGAGGGTGGAAAAACCATCTTGTGATATTATGGTGACGATTGATGAGGCTATA
TTTGACGAGCCTATTCCGGAGCCCCAGCCTAAAGGCGTTGAGTGTGTTGACAGTGAAATG
CAAACCGTCACGAATGCTTCCATCGAGGTGGAAATGCAAACCATGGTAACGCCGACTGCT
GTTACATTTGTACAGACTGAGACTACTTCAACTGTGGATACAGTTGCGCAGACCGACGAA
TCGGGCAGTAAATCTACTGCTGATATTGTTAAATTAGGTATAGCAGAGAGACCAGACTTC
GTGGATCAAGTTGGCATACAATTAGAAGAGTCATCTATACAGCAGATTAGTGAAAGGTTG
CCTATCAGTGCTATAACTGACGTGTTAATGAAGAAGGTCACACCTTCTGACGCTAAAACT
CTCTTAAACAGAGTACTAGAGAAGCAGTGGAATAAGGACCAGGGAAATGATAATCGCAGC
AGTAAAGAATTATCATTCATCCGAGAATACATGTGTGACAGGTTTGACCCCAAAGACTTG
ATTTTGTTCTGTAGTGAAGTCCTAAAGTCTGTGTATGATACGCGCTCGCCTCGTTAAAGC
TACTTTACAATACCGTAGAGTTGTTTGTATTTTGCCCTGTTATGGACTCAGTTAGATACC
TAAGTAGGTGGCTGTGTAGTTCGTTTGATTGATTGTGTCAAAATGTAGAGCAAACGCAGT
CACCCAGTATGTCCATACTTGGTTTATACCATATTGGTTATTGTTTCAGACTGATCACAT
AATTTTCATATCATATTATCTCATTAAAATGCGTGATTATATATCAGG
>Contig153_PBS    size  396
TTTCTCCGGGAGAACTTTCTCAGGAAGAGTTGGGCCTTTCGACAGTGAAGACGGCCCTGG
GGAATCGCATAGTTGGCGAAGTTTAGTTTTCCCAACACGCTCTGCAACTCTCTTAACGAG
CAGTTGTCCCGCTTTAATAGCTTTGTCAGGGAGGCTTTTATTCCTTCTACTTTTCTGATG
GGCAAGGCGATTGTTAGGTACTGAGTATCCCAGACCAGGCCCAAGTATTCCAACCTGTGT
GTTGGTTCCGTCACCGACTTCTGGTAATTCACGTGCCATCCCAAAGACTCCAAGACGGCC
AACGTTTCCGCAACTTGTGCCATTAACTTGGATCTGTCCTGACAAGCTAGGAGGAAGTCG
TCCAAATAGACCAAAAGACGAATGCCTCGATTCCTG
>Contig154_PBS    size  720
GTCCCGCATGGGACTACCCAGTATGCATATAAACTTTTTAATGAACCAGCAAAGGGCGCA
GCAATTAGCCCAGCAACAAACTGAAAATACTTACGCTAATATACCAAGTTTAATGCCTTC
GATAGGTGAAGAAAGTGAAATAAATCTTAGGAGTAAATTCTCTAAAATTATGGACGAAAT
GGAGAAGGCGAACCAGCCGAAACCAAAGAGTTACTACAAGTTTAAACTGTCGAAGTGTTT
CGAACTGAAAGTGACGATGGACAGACTGCAGCTAATGGCGTTATTCGACAGGAACTTGAC
GTTCAAGGAGACTTTTGTCACGATATTCCTGGCTGTGATGGTGGCCGTGTTGGGCTCCAT
GGTGTTGAACCTCGGCTTCTACAGGGACATTTACGCGTTTTGGTTCTGCTTCATCATGGC
GGGGAGTCAGTACTCCTTGCTGAAAAGTGTTCAGCCGGATTCTGCGTCGCCGGTCCACGG
ATTTAACAAGATGGTCGTGTTTTCTCGGCCGGTGTACTTTTGCATATGCACGGCACTATT
GTGTGGGGTGCACAGTTACTTAGATCAAACAGCACCTTTAACAGACGAAGTGCATACTAG
ACGGAAAAGAAGTTTCGATGAAATGAAACCTTTAACTATTTACGGGTTCGAGATGAACGA
AAGAGATTTTTTACAAGTCATTCAGGAAATTCTATCAAAGTTCTTGTTATTTTTTCCTTT
>Contig155_PBS    size  489
TGTGGCTCGCAGATGCGCTCGCGCGAGCGCGGCGTGCAGCTCCCGCGCCCCGCGCGCCGC
GTCCCGCGCCTCGCCCGCGCACACGCACCACCACCAACCAGCGCCCGCCTTTTCGATTTG
ATAATCTGCTTTAATAAACGGACTTCCTGACATGAGTTTCTTCCATAGAGACAGGAGCGC
CTTCAACGATGTTATATTATCGCTCTTATTGATCACGCTTACTGTGGAGTTCAATTCTTT
AAGTCTGGTGACGATATCATTGGCGGCATTTTTTTCCCAGGCTACGCGACAGTTGGCCGG
CAGAGCCAACAGTTGCGGTGAGTCGATGTCAGGCAGCGCGTCGAAGGCAACGGTATAATC
CCTCAGCGATGTAGTGAAGGGTAGCGGCACAGTGAGTGGCACGGGTTTCCAGCGCGGCGA
CAGCGCGGCGTCGGCGAGGTAGCGGCGCTGCAGCGCGGCCAGCACGCGCTGGTCGGCCGC
GCTGCACAG
>Contig156_PBS    size  289
TTCAAAAAAATGGGAGTTGATAAGGTAATACCAGTGGACAAGCTGATAAAAGGAAGGTTC
CAAGACAATTTTGAGTTCTTACAATGGTTTAAAAAGTTTTTTGATGCCAATTATGATGGG
AGGGAGTATGACGCATTTGAGGCCCGTGGTGGCATCACCATCGGGTCAGGGGCATGTGAA
TCTGGAGTGCCTTTGTGTGGTGCAGTTCAGGCGCCACCGCCGCCCAGGGCCGCCGCGCGC
CGCCCTGCGCCCATGCACCACTCCGGCATTGGCAAAGCAAACAGCACAG
>Contig157_PBS    size  592
ATAAATTTTCTCGCTTAAATGTCTTATCACACTTCTCACACTGAAAAAGCCGTTTACTCC
GATGCACCAACAAATGTTCTCTCAAAGCCACCGCATCATCATACCCATCCCCGCAGTGAA
CACACGAGTGCTCGCTACAGCGGCTAACGCTCGAGTGACGCGTAAGTGCTGTGTGCGACA
CAAAGTGTGTCCCACATGTGGCGCACGAGATGGGGAGGGAGAAATGCCTATGTGCTTTCT
TCATATGTGCATTAAGTCCGAACTCGCCAACACACGCCTGTGCGCATATGTGGCACCAAA
CGAGTGAAGACGGGTGATTTAGGCGAATGTGAGATAGGTGACTCGACAGCTTCTCATGAG
ATTTCCCGCAGTGACTACATTGATGAACTTGTCCACCGTGCATTTTAAAATGTTCCTTTG
CGTTGAAAGTGGTCCTAGAAACATAAGCACACTGCTTGCAAATAAACTTCAATCTATGTG
TTTTTAAATGATGGTTTAGCCCTCTCCTATCTTTGTAACGAAATTTACAAAATTCACATA
CTATGTCGCCTCGACTTTTATCATGTTGAGAAATTATATGTTTTTTCAAAAT
>Contig158_PBS    size  323
ATTTATACAGCGCTCACTATAAACGTATACACGTAGATAATCAAGATAAATCTACCAAAA
AGATAGAAAAACCATGGATTTGTGAAGTGTGTGGGAAAACTCTACCGAATAAATCCTTAC
TACTATACCACCAAAGGAACCACACGGGAGAGAAACCTTATCGTTGCACTCAATGTACCA
AGAGTTTTACTATGAGGAAACTTTTACAGTCGCACTTACGAGTCCATACGAACGATCGAC
CGTACGTCTGTAAACTATGTCCTAAGACTTTCAAAGGACTCTCAGCATTAAGAGGTCACG
AATATATACATACTGGTCAAACG
>Contig159_PBS    size  226
AAAACGCGAGTGAATAAGTTCATAGTTCTTAGATATAATCCGTTGAGGAGTTTGAATTTT
CTGTTGTTTTTTTATTGTTTATGAGGACGCAAACCTTTGGTGTGTTGAAAAGAGACAAGA
TGAGGTCCAAGCGTTCGAGAGCGACAGGTGTGGTTGCTTTAGCGGTGCTGTTGGCAACTA
TAACAGGATGTTCAGCACAGACCCTAAGGATATTCCCGATGCAGAA
>Contig160_PBS    size  224
AAGAAATAAAAAATTTTTATTATTTAAAAAAAAAAAAAAACAAAAGAAAGAAAAGGTTTT
GGTATTTTTCTCGCAGATAAAGTTTTTTTAAGGAAAGTTTTGAATGTCAACTGCCGACTG
CATGTAGTCGGCCGAAGCTGCATGCACTACATTTGGCTCAATTAGCTTATTTTATTTTAA
GCGACATACGATTCACATCGTACTGAGATCCAATCACGACTCAA
>Contig161_PBS    size  625
TACCTACATTTTAACTTGCGGATGATAGGTCTTTGGCGTCTTTTATCAAAACCAGTTTTC
TAGTGTCAAACCAGTGTTCTATGGTTATAGGAACCGGGTGTAAAACTGTGATATTTTTTA
TTTGTCCGATATTAATTTGGGTATTAAGAAAGTAGGTTTAAGTATTTTACTAATGAATCA
TTTACAGATGAAGAACTGGATTACTGAAATCAATGCGAAACAGGCTATGCTTATATTACT
CCTGACCAATAAGAAAGATACGCAAAATTTAGTGCGTTTCAGACCTATTATTTTGCAAGG
CATTGCAGTAAACCGAATTACTAGAGCTTCAGAATTGGATATGGAAATTGAAGTGATAGA
AAGGGAAAATTTAAATAAATTCCCGCAGGCTTCCGATTACCAAAAACCTTTTGACGAAAC
TTCAGAAAGGCTTCTGAGGTCCTTATTGGAGAAACGTAAGAAATTGAATCCTTCGTACCT
CCGTGTGATGGCGCGTTACGTGGGCTTGGGACTGCTCAAGTCACCAGCGAAATGTTAAAT
TATAATGAGTAGTACTGTGCTGTTAAACATTGTGGGAGGTCAAAATTTTGCTAGTGTTAT
TTACATTGTATTTATTTTATATATA
>Contig162_PBS    size  259
GTATTGGATAGCTAAAACTACTGCTTCCGATTACCAAAAACCTTTTGACGAAACTTCAGA
AAGGCTTCTGAGGTCCTTATTGGAGAAACGTAAGAAATTGAATCCTTCGTACCTCCGTGT
GATGGCGCGTTACGTGGGCTTGGGACTGCTCAAGTCACCAGCGAAATGTTAAATTATAAT
GAGTAGTACTGTGCTGTTAAACATTGTGGGAGGTCAAAATTTTGCTAGTGTTATTTACAT
TGTATTTATTTTATATATA
>Contig163_PBS    size  438
TTCAGTGAGTTTGAAATACAAAATATAATAAAGCTTCCAGAGCCAGTCGCTATGTATGAA
CACGTTGGCTCTATTTCTGATGTTGAAAATCAAGTGCATGAGTACATAACAACAAAATTG
GTTAGTACTAATTCAAAACAATTGAAGAATGATGCTGATCTTCTAGCATGTATAAACCTT
ATTTCCATTGTTTTGTCGTATCTGGATAAAGTTATAAAACATAAATTGAAATCTCAAGAA
GAAGTTGAAAACATGAGGATCTATAATTTATCAGTAGTGACGTTAACACACATGTATGGG
GCACTAAACCGTGTGTTAGAAAGCAATACTCAAATCCCAAAAAAGATTAAAGTCGTACAA
GAAATCAAACAAGTTCTAGCTACTGAATACCATCCCTTATTGGGATCTATGTTACGGGCT
AATATGAATGAAGATGTG
>Contig164_PBS    size  272
GCCCACTTGATTTTAAAATAAGTCACAGACAGCTGCTGTCCAGAATCGTCTTTCCCCAGT
GAATCAACAAATATGCTGTATCGTTTAATGAGCTGGTCGATGCGCTGCTGTCGCTCGCGG
ATCTCTCCGCGCAGCTTGCCGCAGTCCTCCAGCAGCGCGCGCTTCTGCACGCTGAACATC
TCGCGCCGCGCCTTGATCTCCACCAGACGCTCGTTCATCGCAGCATCAATATGCAGCCTC
TGCTCGTCTAGATTGAAGGCGGTGTCGTCCAG
>Contig165_PBS    size  293
TGGTCTATTGGATCTCTCATCCAGAAGTTTGTGGAACAACTCTTCGAATGACGGAAATAT
TACATCTTTGGGCATATTTTTTGATGCAACATATTCTCTGAGTGTTTGCAGCTGTTCTGG
AGTATAATGTGAAAATCGACAAACACCACCAAAATTACACTCCCCATTGCTGAATCTTAA
ACATGGTTTCTTTTTGCTCTCTTCTGCCAATATTGTTTCTGGGTCCTTGAATTGTTGATA
ATGTTCTTGAACTAGTTTCTGATGAATTAGTCCATTGTTATGTGTCCTTACTA
>Contig166_PBS    size  265
TAAAACGGTTTTATTGATAAAAATATTTTTCTATACGTATTGGATAATCAAACTAAATAA
CAGACTCGTACGTAAGCGAACTCATGGCTGTAACTATGTTCTTTACACTTTAGTTCTGCA
ATATCTGGGATGGAATGTGTTTTTTTAATTCACGTATTAGTATGACAATATCGTAGTGCA
TAATGTAAGTAAATTATATCTCTTCGAAATATTGTAATTGTTAATAATGCTGTCTAGTGG
TTAAGTACAATTTTTTTTTGTTAAG
>Contig167_PBS    size  456
TAAATCATAGTGATACATACTAATAATGGGAAATTATAACATCATTATGAGGGTGCGTTT
GTTATAAAGTAATAAATATAATGTAATTTTATGATCACAGTCTAATTAATATGCACAGTG
TAACGATAAAAAATATAAATTATACCATTACGATGAAGAAAGGCGTAACTGCAAATATTG
AAAAATTTTATCACTATAGTTTGTAGTTTAAAAATTGGGAGTGGTATTTATAGAAAATAG
AGTATCGTTTGCACATACGCCTTTCTTCAGATTGGTGGCGCGATCGTCATAGATTAGGCG
TTTAAAGCACTGAGGACGTGTATTTTTCTATAATAAAACAGAATTAGATTTTCTCATACG
TGATAGATTTATATAAAGAAATATTGTGCTTGATTTTCAGTTGCCTTTAGTTGTTCGAAT
GAGACACGTAACGTCGAAAATTATGACAAATGCGAA
>Contig168_PBS    size  363
ATGTGTAACTGCTGTCCTGCTCCCATGGGGGCGGGACGTAGCCTGAGGAGTATTGCTGTG
GAGTTTTATTGTAGCTGTCTGATGTGTCTTTGCTTAGGTAAGAGTATTGAGTAGATTGTG
TAGTGTTTTGTTCAGTGTTAGATGTCCATTTAGGTGTAGGTGTGTATGTGGAGTAACTTG
TTGGTGCCCTTTCGGGAGCGGGTTCTGAGTAAGAGTGTTGGTACTGAGGCTGGGGAGTGT
GTGATGGTTGGTATTGGGGTTGAGGAGTAAGGGGCGATTGATACTGAGGCTGGGCAGTGG
GGGAAGGCTGGTATTGCGGCTGGGGGGGTGGGGGCTGGGATTGCTGTTGAGGCTGGGACT
GGG
>Contig169_PBS    size  307
AGCAGTTACACATCTGTCAACAACACTTCTACAGTTTACTACCAACCAGCACCACAACCC
CAAACTCAATCGTACACTCCCGCTCCCACTTCAGGCTGGAAACCTCCCTCTTCCAAATTC
ACCAAAAATCCCCCAATTGCCTACATACCGCCGGCTCCCAACCAATCATTCGTTAGGTCT
GCTTCTGTCTCAGAGCCTCCACGAACACCAGGACGCAAGACTTACTACAGCGAGTATGAG
AGGCGGTACATTACCGTACCAGAGTCGACTTCCATCCCGACGGAGACGAAGTATCAACCA
CAGCCCG
>Contig170_PBS    size  431
AATAATAGATCAATTGATCTTAAATTAAAATGGAATTGACTTTGAACACGAATTAGCTTT
ATTAATATTCATTATTAGCTTTGATAAGACGTAGCGTGGGACCACCGAATGAGACCGAAT
TAGATAATACCGGTGACCCAGCAAATTCGTTAAAGTTTTTATTGACAAGTCCTATTAGAT
GTAGGAATGTTCTAATGTAGGGATTAGTTTTTTAAAGGCACGTTAGCTTTTCAGGCATAA
TGTAGAGCAACCGTCCATTTTGAAATAGCCACCATTAATTATTGTCCTGCCTACCTTGTT
TCTCGATTTCGAGTTCATCAGTTTCTTTATATTAAGGAACAAAGTAGAGTAACAAGCTAC
AAACTTTCCAGAATTTGTATAAATAAATAAAATGTTGTTTATAATTAATTTGCACAAAAT
ACATAATTTAA
>Contig171_PBS    size  308
TGTTGTAAAACATTCCAGTGATTGTCTGTTGAGTAACAGGAATTTAAATAACTGCTGGGA
TTTAGAATTATTAATAAACTAATGTATTTCTTGATGCTGGGCATTTAATGGATTAAAATA
ATACTAACATATCTAAAAACCACCGCACCAGTGTGAAACATCATCACTTTGATATGCTAT
CTGTACTGACTTTTGAAAGTCACATCTCATGTTTAAAAAAATAATAATAATCACACACTT
GTGTAATATTTAATTTGTTACAAATAAAGTACAATAATTTGGCCATCTAGCACCCTTGTA
TATTTATG
>Contig172_PBS    size  494
GGCGCTTTGCACATGGAGCAACTATTGGAGCAACTGGCAACTGGCAACTAGCTGTTTACA
TATATTTCAATTGAACCGCGCACACATAGCAACTCGAGTTTCGAGTTCCGGTAATCGTCA
ACAGTTTTCAGTTGCTGTAATCGATGACAAAGATAGTTCCTAATTCTTCTTCTTCCTAAT
CCTAGGCGCCGTTGACGGCGACGACGTAATAAAATGAGAGCAAGTGCTGCTTCTTCGATA
TCCATTGTCACACTGAACGCTGATCGCTGCGTTGATTTAGCAACTCGGCTATGAAAGTTG
CTCACATATTGCCATAAAATTGCGGCAAACGTAAACGTTATAGCAACTATCAACTTTTTA
CAAGAAACTTTTAAAATGTTGATAGTTTCCACAACTTAAGTTGCTCCATGTGCAAAGCGC
CTAAAACAACTGCTTACTATGAGTTTGACATTGAACTTTCAAAGTAAGCAGTTGTTTATG
TTAATTGATTACTC
>Contig173_PBS    size  216
TTCAAATGTGTATGATAAGTGCACCGAAATAGCGAAAAAAGCAAATATACCGACAGGTCC
CGCGTCCCGTGTTCGATCTGTGTGATTACGCAATGTTTGTAAATGCATAGTCGTTTTTTA
CAATGATCTTATCTCAAAGTTCAAATGTGACCAAAAGTAATCGATACCCAAAACGCAACC
AAACGAACCCAACCTATGACGGGTGTATCGATCACG
>Contig174_PBS    size  490
AGATGCCGGCTGGTTTGAGTTCATGTTGTTTGTTAGTAAGAAAACCCTAAATTTTTGTTG
GTTTGTTTATCTATCTTTTGGTCTTCAAAAATACAATATTGCTAACATTCACAAATGGAG
ACCAAAAGCATTACAATGATGTTATTAATTATATCAATGGTTTTACCTTACCATACTTAA
AAATTATTTAAATTTATTTTGAATGGTTCATTTGTTTGCATCCAACCCATGAGTATCGGT
AGACCATCAGTAGTTATGACTTCTTTTATTGGACCAGCAAGATCTTGCGCATATTTACAA
CAGTCAATATTTGTTCAAGATTTTTTTCTATACACAATTAGTGTGACAATATCAATTCGC
CAGTGTGTTAAAGAAAATTACAATAAGTACGCGGAATTACTGTAAGGGTGGGTTGCTCCA
TTTACTATAACAATAAGAAAACAAAACCACTGTTGGTAATGGTTTGATTCGTGATCGATA
CACCCGTCAT
>Contig175_PBS    size  203
AGAATCCTATTAAAGTTCAATTTATATCAGAAATGGAACAAGAAGAATGGTTTAATGTTT
TGGTTGATATTACATCACAGATCAATGGGGTTACTGGTAAACCATCTGCTAATTCAGTAT
GGGCAATCTCTAGTTCTGGAGATATACTAAACTGGGACCCAATGCCAGCAAAATTGAATA
CTGCAAATAATGGCAAGTATGTT
>Contig176_PBS    size  598
CGTCAGGAAGGTACCTGGTGTGAGCTGGACGTGCAGTCCTCAGCCTGCGTGGAGATCTAC
CTTCCGGCTCAAGTCTGCGTGATTCGAAGAGATGATGGACTGCCTATAGCTGGGTATCAG
AGTATAAGTTTGGAGCCCCATCATGAGACCCTCGCCAAAGTGCTGGCTCTAGTGTCAGAC
CACGTGGATCTGCTGCTAGAAGACTGGTATCCTTCCCTCGGTACCCGTTTCGTTCACACT
TCAGAAGGCCGATGCCTTATAACTCGCATAGTGCCGTGTCCCGAGTGCCTGCGCCCGCAG
CCGCAACCGCCGCCCGAACATGACCCGCAATTAGCACAGGCATTCAGAAGACTAGAGCTA
GGAGCGGCTGAACCGAGACGGCTGCGACTATCTGAAGAGTCCAGAACTTCGGATGGAGAC
AGCGGCGTGGGTGCTGAGTCTAATGCATCATCCCGCCTCGGTTCAGTAGAAGGCATAGTG
AACCCAGACGGACAGACATACAGCATAGCCACAGCATGGACAGTAGAACAGTGCATCCTA
GCGGGCTGCAGCAACACGCGCCTGCAGTGCCCCACGCACGCGCAGCTGCTGCAGCGAG
>Contig177_PBS    size  216
AAACATCCAATTAGACCGGCTGGTAAAAAGTCTTCAAAAAATTATTGAGTCAAACATGAT
TCTAAATTATTTAAGACTAGTTTTCACCCGCGTTGTGCCTATCTGTAGTCTAAATCCTTT
CTAGAAATAAACTTGAAACAGTTTTTCCTGGCCAATATAGTACGAAGGTCTAGAGACTGT
CCCAAAACTAAATTGTGGGATGTACCTAATGGCGAA
>Contig178_PBS    size  220
ATGGCGAAAGATATAATAAAGTGCCAGGTGTCTAGAGCGGTGTCTTCGATATAGCGAGAC
GAACATTTTGGAAAGCCGACCCCACCTCCATGTGGATAGCAGGAAAGAGATAGAGTTCCT
GACTCTGAGATTTGAACGTTCAAGCAAGCATACTTTTCAGCTTTAAAATAAGTATGAACA
TGGATACCACATCCCCATTTTTGCACTCCAAAACATTTTA
>Contig179_PBS    size  615
AAACGAAGCCGATGAAACGGATGAGCTGTTAATGCTGACGGGCGTATGGAGCTACTTTGA
GGCGGAAGGCAAGAAGGCGCGCTGCGAGCTCTGCGGCACCTCCCTACCTGATGACTACGA
GGAGTTGAAGGCGCATCTCAGTGACCACCATCCGGAGACACTGCTGGATATCATGCAGAA
AAAAGAAAAGCGGGAAAAGGCAGAACGCAGTGATAACGATGACGGCCAAGACCAGGATAA
CATGACATACACCGAAATAGTTTACCTAGAACAAGACACATCCGATTCAACAGACAGTAT
CCCAGAAAAACCGAAACCAAAACCGAAACCGAAACCATCACCAAAAACCGTCAAAATCAA
AACCGTAAAAAGGCGCGAATCCACACTTACCTCCGATGACATCCCTATGAAACGTCAAAA
GAACTGTCAAAGTGACGTTGACAATAACGAATTGGATGCGTTCATAAAATACGTTACTTG
TCTATTAAAAAAGTTACCGGAAAACGTTTTTTCTGAAGTTCAAGGGGAAATTATTAGCTG
TATTATGAGAGCTAATTCGCGTATTAGTCAATCTAGTGCTAGTTTAAGTAGTCAGTCTGT
TAGTTTAAACAAAGA
>Contig180_PBS    size  291
AGTCTGTTAGTTTAAACAAAGATTCAGGGGTTAACAGTTCAAATAATTTAGTAACTGTTA
GTGAAATAACGCCTGTTAATAATGCCTTGGGACATAACTTTAGTATTGTAGTTGCTCCGA
AAGAAAGTGATAGTGGTACCTAACTGTCAAATTTTATCGTTTTAAGATTTTTTTGTTCAC
TGATATTCCCATAGTGCCCATATTGACATGATATTGACTGACACTTAGGGTAACGTTAAA
AGATTGTTTGTGAAAACGAGCATAGACTTTTTATTTTTTTTATTTAATAGT
>Contig181_PBS    size  202
AATAATATGTTACGTTTCGGCGCTATTTTACCGATAATTTAATCTGATTTAATCTTCTGA
GAAGGGAGTAGACCATGGATTTACGAAGCAAGCTTTATAGACAGGAGATGGGGTTATCTG
AAATCACTACTTTTAAGTTATGAAAGTCCATGAAATGTATACCTACCTAAAGTTTATGAC
CAATAATTATTGTGCGAACTCG
>Contig182_PBS    size  218
GAAGTATTAGAAAAAAAGCGTCAAGCAGCAAAAATTTTGTATGAAAAATTGAAAAGTGAT
GCACAAAATATGCCGTTTATCAACAAAAACGAAAGGATGCATATTTGAAAACAAGAGCTG
CGGGATTAGAAAAATTAGTAAGAGAAATGACACGCAGAAATATTCAAGCGCAGAAAAAAA
TGAACAATTAATTCGGCTCGACATTTTAGGAAGATAAG
>Contig183_PBS    size  301
GACCTGACCGCGAAGCTATAGAATAAAATTAAGAGAACCATTATCCAGTCTTGCAAATGG
TGTGACTACACGTTTTCTAAAAAAATAAACATATCTAGCTGAATTCTCTAACGTGATGTG
ACACACGATTTGTACATTCAGGATTTTAGGAGCGAAACCTTGAGGGGAAATCTTTGAGTA
CCTCCTTAGAAACACTGGGGCAACGGTCGCTTCGGTCAAGCTACACTTTGGTCATATTTT
TGGACTATCTTAACACCCGTTCACACTATCACCACAAAAACGTTGCATATTTGACGAAAA
C
>Contig184_PBS    size  1232
CAGTATTTAAACAAAAAAAAAAATCACAATCAATCACAGACGTAACTATGACAAAGATCA
CAAACGCAGTACTTCAAAGGTTTCCTAAGGATACTTTCTTAATCAACACATAACTGAAAT
AAATGAATCGACGTACCTGAGCCGGGCTTCGATGCACCTGCCAAGCTCCTCAGAGAGTTT
AGGAGTGCACTCATCTGTCTTGTAAGTGGAACACATTTGACAATAAACGCATATCTTCAC
AACTGCACTAAGCACTAAGTTAACGACCTGACGGCTTAAGTCTATGCAGTAGCACTGCAG
GTGGGTACGGGCACGACATCCCAGCGCTAAGAACCGACATTACCAGCTATTTTGCGTTTC
GATTCCAATGACTTAGACCGAAATATTGAAAAATTATGAGCCATATCTCGAGAGCATTTG
AGACTGCGTAGTCGACCAGCTGATGTGATGTTTACTGGGAAAGTCGTGAAACGAAGCGAC
GGGGCTTCCAACCTCGTACCACTGAACTGAATAATATTTTAGTTTATGGTAGTACACACT
GCTTGTATGCTCAGAGGGAAAATAGACCCTTGCCATGTTGTTTTGTGACAGTGTTTCATA
GTACAAGCCAGCGGGCATGCGCAAAGGGACCCCGGCCAGTTGTCTGTGTGCGTTGCGTAT
CGATTGAGCGCCGCTGTGTACGTCAGTTTCGGAAACAGATAGACGGGAAAGCACCTCATA
CCCAGTAAAGTTAGCTTTGATATGCGTGAATCTATTTTAAGTCCCATGAATGAAATAGTA
ATACCGGCTATCTATGAATAAGGCTCATAAATGTTACATTGGAAATGTTAATTCAGAAAC
AATTCATTGTTTAGCGAAAATTGTACAAAGCTTTTAGGAAACCGCTATTAGGTAGGTAGT
TGTTAAACAATTTGCTCGTGAAGAAGATGCTTTACCCATTTGGAGTTAGATAGAAATTTG
ATTTACCGTGTGATGAAGGCCTTTTACGTACATTAACTGGTAATTAATTTTCAGAAAATA
TTGGCACTACGCCATTTTAACTCGTTTATCATTTTTGGTCGTTAAGCTATTGGTATATTG
ATATGATGATATAATAGCCATTATATCGATCATGGAACGTCACATGTCACAAAGTTAACT
CGTTTATCATTTTTGGTCGTTAAGCTATTGGTATATTGATATGATGATATAATAGCCATT
ATATCGATCATGGAACGTCACATGTCACAAAG
>Contig185_PBS    size  1077
TAGGCCTCATAACACAAGAACTCATGTCATCAGGCCGTAATCCGATAGCGTTACAAAACG
CCTGCGAGGCCGCGTTACAGCAGGCCAAAGTACCACTCGCTTTAGATCTCATGACTAGGA
TGAAACAACTTGGTATTACTCTAAGATCGCATTACTTCTGGCCAATATTGCTGCATAATT
CTAAGACTTATGGGGAGAAAGGAATAATGAACACCCTAACAACAATGGTACAAATGGACG
TAAAACCGGACTATGACACTATAATGGACTACACCCTACCGTACGTTAGTTTCACTTCAC
CACAGAACTTGATGAAAAAGTTTCTGGAAACAGGACTGTCGGTTACCACTGTTTTGACGC
CTATGATGCAGACGTTACTGAATACTGGACAGGTTAGGGCGGCTAGTGAGTTGTGCGAAT
TATTCAAAGGCAAAGTGGATGCAGAGAAGCTAATAAAACCTTTATTGAAAGGCTATCTAA
TAAGTGCAGACGTTACGTGTACTATACATACATTAGAAGACATTACTGACAAATCTATTG
AGCAGAAAAAGGACTGGGTGGGCAGGTTCCTTTGTAAGTTCATGCAGCATCCCAAGATAA
AGACTGATCTGACTGATGTTACTAATTTGTTGAAGGGCCTACAGAAATCCACAATAAAAA
TGTCAACAGTAGCCGCCGACTATTGCCTTGCCCGAGTTCCCGAGAAATACGACCAGGACA
CCATAGACAACTTCCGTGATTTAATCATAGCGATAACTGACGAGAGACTTGTTGATGACG
GCGATGTTTTCGATCAGCAGTTGCCGCACCCGAAACACATGAACGAAGAAAACCTCCGTG
CCCACTTGGCCGAGCTCGAAGCTAAGGGCATGAACACACGCGGTACTCTAAGGAGGTTGT
TACAACAGTACTGCAGAGAGGGGAATTTGCAGGCCGCTAGAGAAATTGCTGAAAGGTGCC
AGAAAGAAGGGGTATTTCTATCAGCTGGCATGAAAGCAGCTATATTCGATCTTCACGTAA
AACTCGGAGAGCTTGATATGGCTGAAGTTGCTTTAGCCGACCTTAACAAATCGTCAC
>Contig186_PBS    size  286
AATAACAGATGATTAAGAATCGGCGCAGGGGGGATCCGCGGCTCGCGATCAAGTCACGCT
GTGGGCTGTCGCAACGAGACGACTCTGTGGTGGTATTAGGCGGCAGGCCAAATACCAAAA
TAGCAAGCCACTCGCTCTGCTACAAAAATCTAAATGCACCTACCGACCTTATCGCCTGTT
TGCTACAAAAAATAAAGCTATAAAATGCTTACCAAGTCTTTATGCAGTTCCTTCGATATA
AATGGGGTTAGCTTTGTTATTCCAACAAATATAAAAAACACTCCCA
>Contig187_PBS    size  782
AATAAAAAAAATTAGACATTCTTGTTGATATTGCAGTACATGACATCGTTTCAATCATGC
TTTATTTATTACGGTCTGTAATCTCGTCCTTTGGCCCATGTATATATTCATTTACTGTTT
ACAATATATTCAAATAACTGACATGTTTATCTAATAACATACAATTAATTCATGAATTCA
TGATGATCATGAAGTTCCTAGTGAAAAACTAATAGCAATGCTGTCTATAAACGATAAAAT
GTATAAAAAACCAGTGGGAATTTATCATGTTTAATGTCCAATATCTTTTGAATCGGTGCT
TTATATAATATTAAATCTAGATATCTTACAAATATGGCTGTAAAGCTATCGTATGGCATA
GAACTGGAATTTGGGCATTGCATGGCGTTGCTGACTTTTGACTCCATACAAATATGGGCA
TGATCCTTTATTGATTATAACAAACTCTGCAACTAACAGCATACGGGAAAAACCAGCACA
AAATTTTTTCGCTTTGCCTCGTCACCTAGTCAATATTTACGGTTCCAGTTTCGTTTGAAA
ACAAAGAACTATCGTTTGGTTAACTGCCCTCACTTCCTCATTGTTGTAAGGCGCGAGTAG
CGACATTTGCGTGGGTCTGTAAGTATATCACGCCAGTATTAATATTCCATCATCGTTCGT
TAATTAACATCGACCACTTGCCACTGCAGAACTAGACTTCACTAGGTACTTTTTTCATGA
AAATGACATGTACCCACATAAAAATAAATTCATTATATTGTAATAGGTACTAAAACTTGA
TT
>Contig188_PBS    size  997
GTAGCCCGCTGTATAATGTGGCGCAAGAAGCATTGTCAAGTAAGGTACATATCCTACTGA
TGATGTCAATAATTTGTCCTGGCTTGTCTGCATTCTGTCCTGACGTCTGTTCATGTTTGA
AGAACCAGTATAATCCTTCAGAATGTTCTAAAATGTAAGACAGTGTAGCTACCATTCTTC
TGGATAGGATGTCTTGTTCTTCTTTGTATAGGGCTCTGCCCCTTAACAAATCCTCTCTAT
CAACACATAGGTATGTGGAAGTGATGTCCATGTATTTCTCGTCCATTTCCTTCTGGAAGG
AGGTCGTCACTCGCTGGCATACTGTCTCCAGGCTGCTGCTGGTCTCTTGCAGTACTGATC
TTATTGAGTTGAAGATATTAAAATACCTCTCCTCAACAGCATCACAACCACTAAACACAG
CGGTCACATCTTCATACACCCTGTTCATCACCACTTTAGTCTTCCCGCTATCCTTAGGCA
CAGGCGTAGTGGGCAGACGATGGAACGTGCTGTATATACGGCACTTGTTCTGCGAGAGAT
CTGTAGTCTTTTGTAGTTTCTCGTTGTAGTCTAGTATGGAGTGGTGCTGTGTTGTGCACG
GTTCCAGTATTAGAGGTAAGATTGAGATTTGGGTTTTGGATTCTAATCTACACATCTTGT
TGAGTTTCAGCATATACGCCTTGTCATCAGTTTGTACGGCATTGGAAACCGTCTTAACTC
TCTTGCTGTGACTTGAAAGAGAATCATTCTGTGTTGTGTTATTATAATGCCTCTGAGATA
TGTCATTTCCACCTAAAGTAACTTGTGTTAATCTCACTTTTGAAGATTCCAGCTTCTTGC
ATTTCTCCTTTATACTTATTATTTCAAGATTCTTGAAATCTAACTGCGTTCGTAAATCCC
GCATCTGATTGTTAGCTGCACTGAGTTTCTCTGTCCATTCCATCTGGACATTCTCTTGAG
CTTTTATCTTCTCCAGCCTTGCATTATCCACAGATGC
>Contig189_PBS    size  399
GCGGCGGCGGCGGCGGCGCTGGCGCGGCGCATGGACGTCATGCTGCTGACGGTGGGCGGC
GTGGCGGCCGAGCGCGACCCCGCCAAGCGCCTCGAGATCCTGAAGAACCAGCTGGGGCAG
CTGGCGCCCGACGCGGCGGCGCTGATCTCGCACGGCGACTCGCTCGTGTACGACAAGCAC
AAGCACAGCCCGCTGCTCGCCGACTACCTGCAGACGCACTTCCAGGACAAGCTGCGGAAC
AAGTGGTCCATGGTGATGTCGGAGATCGAGCAGAAGCGCGAGCTGGCGCTGCAGGCGGAG
GACAACCTGAAGGAGCTGGACCGACTCGTGGACGAGCTGCAGGCGTGGTGCGACGCCTTC
GACGACAAGCTGGCCAGCGACCCGGCGGGCGCGCGCGCG
>Contig190_PBS    size  627
GGAAGGCTCGCGCCGAACAGTTCTGGAGAGGCGATAATAATGGCGACAAGGTGATGGCTA
TTGTGATGCACGGAGACGCGGCTATGTGTGGCCAGGGCGTGGTGTACGAGACGTTCTCTC
TGAGCAACCTGCCGGCCTTCACCACGCACGGAGCCATCCACATCATCTGTAACAACCAGA
TCGGGTACACCACCGACCCGCGCTTCTCTAGGAGCTCGCCTTACTGCTCAGATATAGCAA
AGATGATCGACGCTCCTGTCTTACACGTGAACGGCGATGACGCCGAAGCAGTTGCGTACG
TTGCGCGCGTGGCCATCGAGTTCCGCTGCAAGTTCAAGAAGGACGTAGTTCTGGACCTGG
TCTGCTACCGGCGCCACGGACACAGCGAGGAGGACGAGCCCATGTTCACACAGCCCTTCA
TGTACAAGAAGATTAGGTCGCTCAAAACTGTCGATTTGATGTATGCGGACAAACTGAAAT
CGGAGGGTGTGGCGACCGAGGCCGACATCAAGGGCTGGGAGAAGGAGTACACGGACACGC
TCAACAAACACTTCGAGCTCGCCAAGAAGGTCACCAAGCTCAGCATCACGGACTGGATCG
ATACTCCCTGGACCGGCTTCTTTGAAG
>Contig191_PBS    size  671
TGTCCAGATATGTTCCATGACTTTTTTGTAAGATGCCGGAATAAAAGAGCGAACTTTGCA
CGTTTATCTAACATAATCGTTAACCAAAATCGAGACCACTTAATAGAAAGAGGACTGCAA
TTAATAAATCAAGATTTTGACTGATTGCGATTTAAATTTTCAGTGAATTTTCCGGATGAT
AGTATTCAAACATGAATGTCAGTGCGCGCCCTGGAATCGACCGGGCGTCCCGCCGCGCCA
CTGAGGCATCTCGCTCGGGTCCCGGCCCGCGGGTGTCGCGCGCATGCGTGCGCCGCGCCA
CCCACGCCTGTCGCCGCCACACTGCGAGCTGTACATTACGTGTGGACACTGTGCGGCCGC
ACGCACCTGTGCTCTGCGTATAGCAATAAGCAGCGTACGCGCTGTTACGAGCGACCGCTA
GCCTCACGCGCCAGGCATCGCAATGAGCGGTCACTGATAGGACAAGAAGCATAAAAATGA
CGTCACCACTCCGCTCCAGAGTGCCACGATGGAGAGATGTATTTCTTGTTATATTTGATT
ATCTCTTATAGCAAATTATTATCGCTGGTTCAGGTTTATCGTATAAGACCTTCATATACA
TTATATCAAATGCTGAAATTTGAGATATCACAGCAGGGCCATTCTACCACTGAAACTGTT
CAAAACAGCGA
>Contig192_PBS    size  353
ACGTTGTAGACGCTAGGAGGACTCATCACGCTGTGAGGCACGTTGTGAGGACTCATCACA
CTTTGAGGACTCATAGCACTGTGAGGCAGACTCTGTGGACTCAACATGCTGTGCGGTAAA
TTCTGTGGACTTAGAACATTTTGGCTCATAACTACAGTTTTAGGACTCATTGTGTTCTGT
TTCTGAGGTAAGGGATTTGGTCGCATTCTGTTTGTCTGTTCCGTTTGATTCGCTGTCATA
GTCTGCAACGACTGTAGAGGATTCGTCGATACGTTGCTTGACGGCGGTTTAGTGTACTCT
TTCTCGCATTTCTCTGTGACAACTTCTGGTATGACTTGTTCCTGTAGCGGAGT
>Contig193_PBS    size  674
AAGACTCATAGGAGAAATAAAAGTGAAACTGATTTATCTTGGCCACCAGATGCTCAAACA
TTTGGGAAATCGAAATTTTACGATAGTTCAGAGAACATAAGTGGGAAGACACTCAAGGAT
ATATTTTTTGAACTGGAGTGCTCCATAGAGAATAGACAGATCTGTCGGGATATATACTGT
ATGGACCCTGAAAAAGAATATGAATTACTTTGCGAAGTTTCCGAAGCAGTACTGTATCTA
GTCGCACCAGAGGAGGCCTGGCGATGTCACGCACTTAAAATAATACTCATAGAACTGCTA
TCAGCTGTTGTTCTACGACCCATGATTAACTTGCTTAGCGACCCTGATAATATTAACAGA
ACCATTCTTAGAAGTTGCTGTCGAGACTCCTGTTTGCCATCAGAGCTGTTCCTAGTGGTT
ATACGATGCTGTACCGACGCCGAAGAGTTGGATGCCACCGTGGAACTTGTGCAGAAGGAT
ATACAGAAATTGCATTCCAGAGACAGCGCCGGCGAATGGGAACTACAGGACCGTCAAAAG
CTTTCTTCCTTACAATACTTGAGCCGCATCATTCAAGCACGGCGGGCGACATTAGGGCCT
CAAGAAGGGCTGGCCCACACAACTAACGTAGATAAAGTATCGGAAGAAGTATCAAGGTCA
TTGAAGTTTCTGCG
>Contig194_PBS    size  805
GCCCACCCGTTGTGAAACTCGGTCGAGGCCCTCGAGCATCATACTGAGTTCCTCCATCGA
CTTTGCCATGACTACGATGTCGTCGGCAAACCGAAGGTGAGTGATGTATTCGCCGTTGAT
GTTGATGCCAAGTCCTTGCCATTCCAGGAGCTTGAAGGCGTCTTCCATTGCGGCGGTAAA
CAGTTTCGGGGAGATAACGTCCCCCTGTCTTACGCCTCTTCTCAATGGAATCGGCTTCGT
GCTATGCTCCTGTACTCGGACCGACATGGTGGCGTTATTATACAAACACTTCAACACCTC
GATGTACCGATAGTCAATATGGCATCGCTGGAGTGACTCAAGTACCGCCCATGTTTCCAC
CGAATCGAAGGCTTTCTCATAGTCCACAAACGCTAAGCATAATGGCAAGTTATACTCCTC
GGTCTTCTGTATAACTTGCCGCAGCGTATGGATGTGGTCTATGGTACTAAAGCCTCTTCG
GAAACCGGCTTGTTCGGGAGGCTGGAAGTCATCAAGCCTGTGTTCGAGACGGTTCGTGAT
AACCCTTGAAAACAGCATATAAACATGGCTTAGATGCGTGATGGATGGGACTGTAGTTCT
TCAATAGGCTGTTATCACCTTTTTTGAAGAACAACACCACCCCACCCCTGCTCCATGCTT
AAGGCGTTTTGCCCTCGGACAGGACGGAGTTAAAGAGCTTCTGGAGGACTTTAAGTACCG
GTGTTCCACCCGCTCTCAGAAGCTCTGAAGTGATTCCGTCCTCACCCGGCGCCTTGTTGT
TCTTAAGCTGCTTCAGGGCCATCCT
>Contig195_PBS    size  579
TGTTAAATAAAACCATTACTTGTAGTGTAGTAGTTGGTCGTGGCTTCTTTCAAGTAAAAC
TAGGCAGCTACGCCATGCAAAATTTCTTGGGTGCACCTCGGTCGGGTGTAATTATAACAT
GGATAGTAATTTCCGATGTGTTTGTTAGCTTTTCGCAGACACCGCGTTTACTTTCGGCAG
TCCTAAAAAAATATACAAATTAAATAGCTTCAACTGGTAGCGGGAAATTCAAAACGAAAT
AGTATTGTGATGTTTAACTAAGTAACAATAGAATGAGGTGTGATCTTATAATTCGCGGTA
ATAAAAAACCTAATTGTAATTTTTGTTTCAGTTCGAAAGTTCAAATAGTATCTGATAAAC
TTTTTTTATGCAATATTTCGTACTACATGTCAATTGCAAGAACTTTTCGAGTAAAACCAG
ATTGAAGAAATCACATCAAAAGTTCACTTTTGCAAAACATCGAAAAACATTTTGTATTTG
AATTTCCCGCTACAAAATGAAGCATCCACCTGAATAATAATATAAAAAAATGAAACGAAT
TATTTTTGTCAATCAATCAAGTTTCCATTCGTAAACCTA
>Contig196_PBS    size  323
TCTTCATCATAATGAATGCACTCACAAAATGTTTTAATAACACTACAGAAATATTGGCAA
CAACAATCACAATATCGATAATACGTTTTAATATTTTCTCAGAATTTCAAAGACACTATA
ATACAAGTTTTATTTTCACTTTATGAATTGCGTTTCACACGTCGCTCATGATTCACTGCA
ATCGTTTCAGTGAAACGCAGGAAGCATTTGAGTGGTTATCCTTGACAGTAATAAGGTTAA
GAGACCGGTCCTCTCAACTACATAGGTTGGCAGCGTTAGATTTAGCGTGACTTAAGCTGT
GCATCTATTGTTTATACGTCTTG
>Contig197_PBS    size  881
GGAAAATGTGTAAGTAGGTTCCTGTACCTATTTTATTTGTTGGTAAAATGACATGAAAGC
AAGGTTATGTGCTTGTCTATTCATTAAGATTTTTATCTGATGAGTTATAAGTGCGAGAAT
ATTATGCAGGTTGAGACACCACCAAAGCGAGCACCCAGCGAGTTGAAAAGCCAGTCAGGG
TATTTACCTATTGAAATTATTGATAAAGCATGAGCTAATAATGAACACTGATAACATGTA
GGTAACATGTAATCCGCACATTGTAGTTAGTGTAATAAGTAATTTATGCTAAGCTACAGA
AAACTGTTTTTGATCCCTGAGACTAAAATAGCCAATTAAAAACACGTGACTAAAATAGGG
TTTAATGGAAGGCACGGATTACACATAAATAATGAGTGGTTATTAAGAAGTACTGCTTTA
GGTGCAGAATCCAGGAAAACAAAAAGGTGTAAGATACAAATGGAAAAGAAGACCTAACAA
CTAATATTCCTATTCTGTAAAAGAGGCTCGTTAAGTCGAAGAAATTGGCCAGATAGGCAC
CTACAAGACCCATGCACAATGTATTGCACTGGCCAGTCAGGATTTGTAGTTTAAAATAAC
AATGTAGCCAGTATTATTGTAAACGAGCAGGCTATCATTAAACGTATCTTAACATTTCCT
GCTTTGAAAACAAACGGTTTATCACCCTATTATCCTCCACTAAGCTTCATGATAATATTC
ATATAAGGGACTTTTTGTAATTTATAAAACGAGCGCGAAAACGAAAGAACTTCGTACGTT
GACATATGCACACCTGTGTCTATTTCACTCTGCTAATAATATTGCCATTACTTTTGCACG
ATGGCAGTAGTTGACCTGTGTGCGAGCGTGACGGTAACATA
>Contig198_PBS    size  791
GCATGTCGCGGATGCGCCGCATCGCCTGTAAAGGTGGCTCGTTGAAGAAGGGCGGTTCTC
CGTCCACCATTTCGACGAGCATTATGCCGAGCGACCAGACATCCACTTCGGGACCGTACG
GCAATCTTGATATCACTTCAGGCGACATCCAATATGGCGTCCCCACAAGAGATTTTCTTT
TAGGCAGTTCCTCTGAGACTTGGGCACAAAAGCCGAAATCTGATAATTTCACGCGGCCGT
CGGCTGTCATAAGAATGGAGTCTGATTTTATGTCTCGATGAATAACTCCTTGACTGTGTA
AGAATGCCAAAGCCTTCAAGCACTGTTTGCAGACGGTAGCGATTTGTTCAGGATCCATTC
TTGCTCTCGTCACAATGTCAGTAAGAGCTCCGCCAGCCATGTACTCCATGACCACCCATA
GCTCATCACCGACTAGGTACGAAGCATGCATCTCCACGATGTTCGGGTGAGGATAGTCAC
GCATTATAACAACTTCATTGAACAGCAGTTCTCGCCTCTGCTGTTTTCTAAGATTCATCA
TCTTGACGGCCACGCGACGACGTGTGCGCGTGTCAGTGGCCGCGCATACAACGCCGGTGC
TTCCCTCGCCGATTTTACTGAAGCCGCTCAGTGTAGCCCGGGGGTCTCCCTCGCTTACCA
CCAAACGGAGGGCCGCGCGAAACTGTTCATGTGTCAATCGCAGTTCGTGTTTGGAGGCAG
CAAGGGGCAGGTGCGGCGCGGCGCCCGGCCCACCTTGCACACGAGACACGCCGTAAGCGT
CACCCATATTG
>Contig199_PBS    size  555
AGAATCAAACTTTATTAAAATTGAGCAATACAGAAATAAAGCCACACGATACAACTAAAA
ATACAAAAGATAGAAACAATAAAAACAGTTATTGGAACTTATCAGCGTAATTGAATACTT
TTAAATTTGCGCACACATGATATATTCTTTTACGCCGGATACGATAATTTATTTTTCGAA
CCTCACTATCGCGTCTATTTATATGGAAAACGAGTTTCATGTACAAATAAACCAGGAGAA
AGAAGATACATTGGGAATGTTTTTTATACCATTCAAAGTACATACAAAAATATTCGCCAC
GTACCGTATAAGTTAGATTGGGTTTAAGGATTAAGATAGGTAGAATTAAAGAATCAAATT
AATTCCACAGTCCCAGCAGTTCACTGGACATGAGGCTTTCCCTAAAGTGCGCAAAGCATG
TCTGCTAGCTACGCAAAGAAGTTGTGGGCTCAAAATACATTATGAATTTAACATTTTTAC
TTTTTTGATACAATTAGAAAGTAAGATAACTAAGTAAACAATAAAACGAACCAGTAAAAG
TGCCGGGGAAGTTGG
>Contig200_PBS    size  372
AGAGTAATAACTTACCAAGGTTCTTTGCTGACTGTCCATCATTGCCGGAATATAAGGGAG
AAACTAGCTTGCAGAGTATAAAACAACAATCAGCTATGATGTACCAAGAGGATTTCAGTA
TGCCGAGGTATTATGGAACCGTGTCAAAGTCGACAGAACAGTTGCCGGTACACGAGAGCA
AGTCTATGCCAGATTTGAGAAACCCAGCGAGCAATTCTGGGAAAGTGAGCAAGAGACTGG
TGAAGCTGAGAAGTAGGTTAAAGCCATTGGTTATCAAGAAGAATTCCAATGAGAGATTGT
AAATGTATCTTTAAAAAGTGCCTTTTGTAAGATTGTTCATAGTATTTTAGTGTACATAAT
CCATGATATAAA
>Contig201_PBS    size  427
GATAGGATCGTTTTTGTTTTCTTGCTATCTCCCTGCACCAGCAGTACAGTGCGGTCGAGG
TGCAACGCCAACAGCGGCTTGATGTCACAAGCGGACGACACTTCCACCGCTATGCCGGCG
ATGACGCAGCGGAAACGCTCGCATTCCGCCCACAAATCGTCCATTTCTCCAAGCACAGAA
GTATGCGACGAGAAGACTTCACTCGTGGCATGAATCATTTGACTGTGACACTCGGCAGCG
TACATATTCGCGGAGCTGTAATCTAAAGCTTTAGAAGGATCCACAAACATGGTGACAGTT
TCACCACTCCTCTTGATCATCTTTTCGACGGACTGAGCAAACTTGAAGGTAAGATTCTCA
TCCTCAGACACGCTGTCCGAATCTTGTTTCGGACTCGATGTCCCTTCTTTGGCCGCGTCT
CGGGTCG
>Contig202_PBS    size  451
GGGTTCGGCCGGTAACATATACATTGTTTTTGATAAATTTAACCTTATTTGAAGCTATTA
TAAATACAGATTATATTATATACTTACTAATGTTTTATAATTTAATATTGAGTCAGATTT
AAAATGTATTCTATGTACAGGTACATACGGTGCATATTTCGTTGCCCACAAAAAGATAGT
CTCACTGTACAGGATATTGTTTTTGCACTAAAACAGTTGTTCACTGCACAACCTAATCTT
GTCTCAGTCACTGTTCACATCACGGTATACATGAGATGTTGAAGTGAATACATGTGAAAT
TCACGGATATTAATGTATATCAATCAATTAAGCAAATATTGTTGAAAAACAGTTATATAT
CGACAAGTCCTAGACATCAGATCACGAATATAATTTAGGCTCGACCAATGTAAATGTTGC
AAACCACTTTGATTGTTTCCGAATGTGAATC
>Contig203_PBS    size  211
ACTCATCCCTGATTTGGAACAAGTCAGGTTCACAAACTTGTCCCTATCACGATGTAAGCG
GATCCCCCCCGGCTTGTCGTTCAACTTGGCATTTGTGTACGACGACGTTAATGAGAAGCC
AGCTTGTAACGCGAAAATGATATTTGTCGCTTCTAGGAAAACATCAACACCTTGCTATCA
AATATGCGAAATTGAACTAGACATTGAAGCA
>Contig204_PBS    size  609
ATGACGCCTATAATTATCATTCACATGGGAATCGTGATTTGCCAAGTCCTAGGTTACACA
CTGTTAGTCAAGTGGTTAGCTCAACAACCATGCCAAATTTAAGTGGTTATAGTAATGTTT
ATCCAGGTGGACCTGTAGAAAGTCATGATTATACAACAGCCTTGCACCAGGCACAGCCAC
CAAACGCTAATATTTATGGGATGACAGCAAGCCCAACTTACGTATCGTCACAATCTCCTG
AGTTGTATTCCCCTACCGGGCATACTAACACAACCAATCCTTATCGCATGGCTACCACGC
CTCTCATATCCGACGATGGAAGCTACAGCCATGTGCATTCACCAACTAGCCAAAATATGT
ACGATTTATATGATGCCATACCAGCTTCATCTAATCCTCCGAGTGTGGTTAACCACCGGC
ATAGTCCTAGCATTTCAGAGCCAGTTTACGGTCGAGGTCAACCTCCGCCTTATCACATTG
CAGCTCCGTACACAAAACACGCACAGTATTTCAATGGAACGGGAGGATAGTGTTCACTTA
AACACGGAAAACCGCGAGGTCTTCTGAAAATGCACTCTTGTGAACGTTATTAGCATTAGT
AATCGGAAA
>Contig205_PBS    size  354
CGTGTAAAAGCTTCCACGTTACTCGCGCAAGTACAGGAGTTGGAGCGCGGCGTGGAGGCG
TCGGTGCGGCGCGAGTCTGCGCTGGAGGAGCAGTGCGCGCGCACCGAGGCGCGCCTCACC
GAGCGACTGCGCGGCGCCGAGCAGCGCGCCGCCAATGCGCTGCACGACGACGCCAGGCAT
CGCGAGAAGGTGAACACACTAGAGCAACTAGTGCGACAGTTAGAGCGCGAAGTAAGCGCT
CTGGAGAAGCGATCATGCGCCGCGTGTGCGGCCGCCGCGTCCACGTCCGCGCAGCCCGAG
AGCGAGCGCGGCACTGACCCGCCCAGTGCTCGCACGCCGCACAGCGACACCGAG
>Contig206_PBS    size  370
ATTATTGTTGTTGGTTTCGATCATTGTGTTCTCATTGCTTTAGGCAGCTCTCGATAGAAC
AAAATTATTCACCAAAATAGCTTTCAGTTGATTTCATTTTTTAATTCTTAAGTATCTGAA
ATCACTAATATCGCACGGGCGTTTAAAGTCGACTGTTTCATTTCAAATAGGCCTATATGT
ATATAACCTCTTTGGAAACTTTAACGAATTGAAGAGAAACTTGCAGAAAACACAAGTTTC
GAAATTGTGTCACTATGTTGATGAATAACGCCCGTGTAAGTTCGTAGTAACTTTATCTAC
AACACCTATTCCATTGTATTAGTCCATCATTTTTATTTCAAACTGTAAATACATCAAAAC
ACTAGTTTTA
>Contig207_PBS    size  363
GCAAAGATTTGTTCGGAGAATGTGCCAAAATGGATGACCAAGCCATTGCATCAGCTATGA
AACACACTACTTTAGATCTCACTGTGGACCTACCACAATTCACGGAAAACATACCTCTTT
TACCGACGGAAGACGACGCGCCGCCAGAGAAGGACAGAGGGGATAACACCTCCATACACA
GGAACATGATCAAGCGGTTCAACCAACACTCTATTATGGTGCTCAAAGCTAGTCATAAAA
CAAATTCTAGTAATAATAATAATAACAGTAGTAGTAAAACGACGAATAACAACAAAGTTG
TTGAGAATGGCGTCAAGGAATCGAATGGAGTAGCAGAGAAGAGAACAGCAGATAGTAATA
CAG
>Contig208_PBS    size  236
GATAAAAGTCTTTTCTCAACCTCTAAAACTTTTTGCAATGCAGTTTCTTCTACAAATTCA
GAAAAACTATTGAAACTCTTTGGATCTAGGTTCTCTTCAAATAACGATGGGCATAGTGTA
ACCTTGAGACCAATAGTCCTTACTAGTTCTTTTCGGCTTGGCGATGCACTCGCTAATATT
ATAGATTTTTGGTTCAGTATTTGCATTATCGGTTCCAACATCCTTACTTTATCTTA
>Contig209_PBS    size  289
GATAAAAGTCTTTTCTCAACCTCTAAAACTTTTTGCAATGCAGTTTCTTCTACAAATTCA
GAAAAACTATTGAAACTCTTTGGATCTAGGTTCTCTTCAAATAACGATGGGCATAGTGTA
ACCTTGAGACCAATATTTTCAATAAGTTCTTTTCGTCTCGGTGATCCACTAGCTAAAATT
ATACTTTTTTGTTTCAAAATGTGCATAACCGGTTGCAACATATTTGCTTTAAGCTATATG
CTTTTATAATTAATTTTACATACACATAGGACATAAACATAAAATTATA
>Contig210_PBS    size  482
GATATTGTAAAAGCAGTGGAAGTTTCTGGCTGCAGGTCAGCGCTAGCACTAAAAGACTCT
GGTTCTTGCTTCATAAAAGGTTCAGAATTGATTTGGCTCTGACGTTCTTCTGGTAGTAAT
GTGATCAGAAATTCTAAATGGTCGTGAAGGAGATACTTCTTTTTGGGCTTGCCCAATTTC
GTTTTCAGACTCTTCAAGAACGTGTCTCGAATGTTTGTCCATTTAGCTAGAACTAGTTCT
CCAGTGATGCGTTTCTCTTCTGGCGTCATTTCCTCGTAAGTGTCATCCAAAATGTTGAAA
ATCTCTTCCCAAGCGTTCCTCCGTTCCAAACGGTCTTTGTAATTCTCTAGGTTTTTGTTC
CATAAGCACGGCCGATCTCTCACACATTGTAATAAAAGTATCACATCGTATTTAAAGTCC
CTCATTTTGTAACTATTTTAAACAAAGACTAACTTCAACATAAAATAATTCCGAGCTGTT
TA
>Contig211_PBS    size  359
ACCAAAGAAAAGGTCTCTCATTGAACGTGAACTTGAAACTAATTTGACTGCCAGAGTGAC
TTCACCGGTGTCTACAGGGGATAGCACCAGCACCAGTCGCTATGGAAGGGCTCGCCGTCT
CAAATCTGAGATTGAGCAGTCAGATACCAAGAAAGTGACGCCTGAAATTAAGTCACCGCT
GGCTGAAAAGTCACCTATGAAGACCCAGCCTCCAGTATACAAGATGCATGCATCAAATTC
TCCATTACGATCTGAACAGCCAAAAATAGTTGGCGTTGAAACTTTTTTGGAGAACCAGAT
TGAGAGTATATATCAAGAGAACATATCATTGAGCCGTTTTGCCACTGAGGAAGTTAAGA
>Contig212_PBS    size  954
TTGCATTTGTATCGTTTGCGATCATCCTCTTCACTCGATGTACTCTTGGGAGTGAGTGTC
AAATTAGAAGGCGCAGAGCCCGCTCCGGGCGACACGGGAGGGTTGTTATTATTCTGTTGT
TCTTGCATCGCTCGCTTCAACTTATGCAAATGACTCACGCTATTGTAGTGAACAAGTAAA
ATATTCTTTTGCGTAAACGATTCTTTGCATACGTCACATTTGAATGGTCTATTTGGGTCA
AGGTACTTTTCCATGGGGTAGGTTAGTTTTTCACCTTTCCTGTGTAGGAGTGTCTTGTTA
TGTGCGGTCAAGTAAGATTGGCGTGTAAATGCTACTTTGCATCGATGACATTTGTACTTT
CTGTTCGGATCATTATAAGAATCTTCCGCCATTGACTGGGAGTTTAGGTAATCTTCCAAG
AATTGTTGGTCTTTGTAAATAATTGAATCATCCGAGTTTTCAGCGTCATTATGTCCGGAC
TCATCAGCCACGGGTGCACTTGAGTCTCTGTCTTCCATATCTGCTAAGTCATCATCAGGC
GTTCTTAAAGCTTCCTTGCGTAAAAGCTCCGCAGTTGCAGCATCCAAAGCTGTGCCTTGA
GCAGCTTGTAATAGCGGGTTAGACGCTAAGCTGCGCTTGAATGCACTAAGCTCTTCTTCG
GATAGCTCAGGGTGAGAAGTTTCGACGTGCTTTTGAAGAGCCAACACAGATCTAAAACTC
CTTCCGCATAAGACACATTTTGTTGCATCTCTGATAACGTGATATTGTGAATGCAGTTGT
AGTTTTTCAATCGTCTTAAATGCTAGACTGCATTGATTGCAACGGTACTTGTACACATGT
TTCTCAGAAACCGACATGTTTGCGATGGAATTACGAGCGTGAGCTTCTCTAAAATGATTT
TGAAGCGCATGAGCTGCGTCAAAGTAGCGATTGCATCCTTTCTTCCAGCACACG
>Contig213_PBS    size  211
GCAAACGATACAAATGCAACATTTGTAAAGTAGCGTACACACAAGGCAGTACGCTGGACA
TTCACATGAGATCAGTGCTACATCAAACACGCGCTGGCAAATTGCAAGAACTCGCCGCTG
CCGGACACGTGGACTTGTCGCGACCCTTGGTAGAGCAGCCTGACCGGACCGACCCCGCCA
AAATTTTACAAGACGTGTTGTCGCCGAAAAA
>Contig214_PBS    size  201
GTGCCGTTCATGTGTGCCATGACCCTTACAGTCTTCTTAGTAAACTAAATTTTGACTGAA
ATATTACATTTTGAAAATATTACGTCTACTGTTACATGGTTTTTGTATTTTAATAATTTC
GGTTAAATACAATGTATTGATAATTTGAAATATGTAGTCTAATTAATACGTATACATTGT
TATACAAATATCAATATTGGT
>Contig215_PBS    size  463
ACACTGGGCGTTTGTTAGCGTGTCATCCGGTCTGCTGGAGCCTTTATAAAAGGGGGTGGT
GCAAGAGTGACGTAAGTTTTGTGTTTGATCAAATTATTTTAATCATTAATAGAATTTCAT
TTTATTTTTCTTTCTTAATTGATTTATTTTATCACGTCCCATTGATACCATTAAACGTTA
CTTTTGCGCTGTAAACTTCGAAAAGTATTGATAAAATGTGATTGTATGACTCTAAAGCTA
ACGTTGTGAGTATGGGTGCCATTGTAAATAGTTTATTCTCATAGATATATTGAATGCGGT
ACAATATAGTATTATTAGGGTGTACTTAAAATGTTTGTGCCTAAAAGTATTTAGTGATAT
TAGTTTGAGAATGCAGATAATATTTATTATAATGTTTATATTGTCCGTCTGTAAATATAA
AAATTAATGTTTACATGTTGGCAAGAACATTTAGCTTTGCATA
>Contig216_PBS    size  297
TATACTGGGCACACTGTACGCCATAACATTGATAATAAGCATTCGTTTTGACTGCATGTA
AATGCTACACTATGGTAAGTTAAATATACTAACCGCTGGGAAGCGTGCGAACTTAACGGT
AAGCGGATAAAAATAATTGTGTCTATATTCGGAATGTTTGACTACGATAAGGTGTGGGAC
CTCCTTACTTGACGCGGACGGAACGCTGCTTGTTCATGTTAGTGAGCATAAGGGAGATGT
ATGACGTCAGCAAGTCGTCCATTTTGTATCCCAAGGAGGTTTCGCACAGCAGTTTAG
>Contig217_PBS    size  309
GTCGTCCATTGAATATAATACTGAGTATGACTTTTTACATTAGCACAATTATTTTTAAAA
AAACATGTATAAACCTATTTTTATCGGAATGCGGGAAGTACCTGCTTATTTTGGGCCTGG
GGACAAGCCTGCAAGGCAATGACGTATTCTAAGAACTTAAGTCTTTTTAATGACCCACTA
ATGGGGTTTTCGAGAGGGCCAGTATTTTTGTCAAGCTAACTAAAAAGATGTTTGAGTAAA
AGTTGGAAAAAATAGAAAAAATCGAGAATTTATATTTTAAGGAGAAAACTTTACCCACCT
TACTCCCAT
>Contig218_PBS    size  249
AGTATGACTTTTTACATTAGCACACTTATATCAAAAACATCAAATTATATAAGCTTATTG
ACAAGCCTGCAGGGCAATGAAGTATTGTAAGAACTTAAGACTATATTTAATGACCCACTA
ATGGGGTTTTCGAGAGGGCCAGTATTTTTGTCAAGCTAACTAAAAAGATGTTTGAGTAAA
AGTTGGAAAAAATAGAAAAAATCGAGAATTTATATTTTAAGGAGAAAACTTTACCCACCT
TACTCCCAT
>Contig219_PBS    size  361
AATATTAAGCAAGAAATGCAGCAATTTAATAGTAAAGTTTTAGTGCCAAGTTTTAAGTAG
ATAGAATATAGAAGTAGTATCTTAAATAAACATAAGGCCAAACAGGCAGACAATAGGATG
TGCGTAAATTAACACCTAACCATTTAGCAATCTTATTTATGCAATACAAAACTAGTTTAA
TCCAAGTAGGCCATGAAATCTATTAAAAATATCGTTTATAGTATGCCACTTCAAGCTTGC
TTCTGAGAACACCGTGTCGCAATAGTTTGATTGAATGCACTTGATGCCTACCTTCAGAAT
AATAAACAGTAATACATAAGTGGTTATTGTAATTAAAATGCTGCACTTCTTAAGTACGTA
A
>Contig220_PBS    size  1338
GGGCCCCTACAGACTGGCTTGCGGCCGCGCGGTAGAAGCACTGCCCGCACGAGTACTGGC
AGTGACCGTGCTCTTTAAACACGTGCATCACCAAGTCAATAGCATTGCCCATAGCATTGA
AGTCACAGTAAGAGCAGTTCAAAGCATCCACCCCTCCAATACGCTGATGCGTAGACGCGT
GAAGCAGCGCGTCTTCTAGCGAGTCAGACGTGAACGAGCAGAATCTACCCGCACACTTAT
ACACTTTCACCAGTTTATCTCGCGCCATCATAGTTTCAAGTACCACGCGGTGCTTGTTCG
ACATCACTAGCGCTTGCGCCTCCTCGTATTTGAACGTTTCTTTAGATTTGACCTCTTGTC
GCATTGTCGGGTAGGTGGGACTCGGCAGCGGAGGGTCTGCGGCTCCTAGACTTACTACGC
TCTGTATTATTGGGAAACTCGGAACTTCTTTAGCGGCTTCATCCGCGGTGGGTATCAGTT
CATAAATAGGTCGAACGTTAATATACGGCTGAGGAGCCGGATTTTCGTCCGGTTTTGCCG
GTTCATTTGTAACTTCAGGCAATGTTTCCTTTTCCATGAGAGGGAAGTTGTCCATATGTT
TGTCTAGATAATGTTGTAAACAGTCCTTGAATTTATGCGCTCCTTGTGGAGTGACAATAA
CTTTGCAAACATAGCAGTATCCGTCCCAATTCTCCGAATGTTTGAGTTGGACATGCTTTT
TCAGTGAAATCAAAAGAGTAGTCTTGAAGTGTTTGTCCTTGCCGTTGATGCAACAGTTAT
ATTCCTTGGCGCCTGATTCTGTAATGTTGATTTTGAAATGGGGATAGTCAACTATATCAT
TGGAAGTTCGATTGGAATCTTTGAGTGCCGATGCTGGACTAGATATTAGTTCTTGCTGTT
TAGACTGAGCAGCTTGTTGTTCCTCATCTCTTATTCGCTCAGTTTCACTTATATTATCAG
ATGGAGGATCTCGTGCGACATCATCCGTATTTTCTGTTTCAATTTGCTCAATTTTGATAG
TGGCTTCCACAGGTTTGTTATCCAAATCCGAAAACTCCCCGGCGTTGTCATCAGTTTCAA
ACGTTATCTTAGACTGAATAGGTGCAAGTGCATTCGACTTTATCGTGGATTTAAGTTTGG
AAACATCTGATACATTAGCATGCTTTGTGTCCTCCTCTTTAGTTTCTTCACTTATCTTAG
CAGTGTCTACTGCGGGTTTTTTAGATAATTCACTGCGTCGTGACAATTCCTTCAATTCCT
TTTTAGACATAGCAGATAAATTAATATTATAAACAAAAGTCTGTTCATCATTATGGCGTT
GGATGACATGCGTTTTAA
>Contig221_PBS    size  740
AGAATCATGAATGTATGTTGACTGTAATTTGACCATGTACCATGTTATTTGAACAAGCGC
AATGGTCTAATCTGAACACTGTATGTAAATTGTAAAAAAATAACAGTGTTTGAACCATGA
TAGAAATGGTTGCTAAACATACCACTGAATGTAATAATGACCTTTAACTAAAACAATATA
ATTGACGTTCATCGATATAAAATAATATCTCACAGTTTCCCACCACTAGGACTCCTAGAG
CTGCTCTTTATTATCGATGTTACCGATATGTTACCCGAACTACTGAACTGAGGAGGGGGT
GACCGAAGCAAGGAAAACTTCGCGTCACTCAAATTCTCCTGACTCAACGACTTTTGCGTC
GTAAAAACCGGTATTTTTGACGAAACCCCGGGCGCTGGTTTCGATTTCTCCGCTTTGACG
GGTATGTTACTCGGTTTAGCGGATATTTGCGGTTTATTCGCCGACAACAGTTGTTCGGGA
GACCGTAACTGCAGCTGGTCTAGTTGCGATAATCTCCGGTTTTCTAGATCTGTGCTCGTA
ACTATGGTGCCTTTAGGAGATTCGTAGGTAGCTGTGCGGAATTTAATATGACTGTTTCTT
GGTAAGTCGAAGTCTGAATGACGTTTCTTTGGTTCGTTCGATTGGTTCGATCGCTTTGCT
TCAGCTAGTTGTTTCGCTGAGAAGTGCCTTTCATTGTGAATGAAATCATTCAGCAACTCT
ATGTCTAACTCGTAGGAGAG
>Contig222_PBS    size  274
TTCGTTGTCCAGGGTTCGATATTTTTTGGTGGAAATCGACGTCATCATGCACTCAGTTTC
GTGAGCATGCCAATCGTATGTGCACATGCCCTGAATGCAATTTCCCAAACAGATACCAGG
GTTATGAATATAAACTGTATAGGCCTCCAATCTTGACTCAAAGGTCCATAGTTGTGCTGT
TTCGAGACATTGTAGCACAATTAAAATGCTCGCTGGTTTTAGAAGCATCATGTTGCCTGT
TTTAAAACAGCTTCAATTTGAACTACAAGTGCAG
>Contig223_PBS    size  642
AAATGCACCAAAGACATTATTTTTGTATTATTCCATATTATACATACCATTTTATATCCA
TACAGCTTTTACGCACCTTTACAACCCGCAGATATTTAAGAATGTTATAATTGTTTAACA
TATTATGGTGTGCTGCAATTCAGAGCTTTAGGACCCATGTCACTTTTGATGCATCTTAAA
AGATTGGTCTATATTTTGACAAGATTATCACGTTAACAAAACAGTCTTGTCTGTCTGCCA
ATAGTAAATATAATCTGTATCAGACAGCAGATTCAATGGCAGAAATAGAACCAATTATCA
AAAAGATAACATTCAATTTTTAATTATTCCTCTGCTTATTGTCTTCTTATCGTTTACTTT
AAACGTTAGTGTTTATAAATGTATTATCTAGAACAAAAGCTGCTGTTGATTATTATGTAA
TAAAAATAAATGTGTAACAAAAAACACTTATTTAACTAACAAGTTACAATATGATAAACT
TGATGACTTTCCGCGTGTTTTCTAGAAAGTGAAGTAATTGTAGAATTTGGCAATTATGTA
GAAGAAGTACCTGTACCAATCCTACCTACAGCAGATAAATATTTTATTAGGTACAATAGG
TAGTATTTAATGAATTCTGTATTAGCAATTAACGTATGTACA
>Contig224_PBS    size  289
GGAGGCTGCCCGGTGTCAGGTAATGTGCAAAATATCTTGGTGAGTCCTTGGTGGCCACCG
TACGACAGCAGTTGACATATAAGCAGGGCCGCCAGCAGCGCGCGCGCCGGCGACATCCTG
CAACCGGCGCCGGCGCATTGGCGACGCGCCGATACACCTATCACGACACGACACGACAAC
GCACGACACGACACGACAAACGCACGACACGACACAACCGTGCGACGCACACGACAACAA
TCACACTTTTATTCACAATTTTTATTACACACTTGAATTTCTAGATAAA
>Contig225_PBS    size  334
TCTGATGAAGACACTCAAGTATTAGATAGTGACGAGGAGGACGAGAATAAGCAACAGCAA
TCAAAACCAACCTCTGATGCAGAACAAGAGAAAAATAAACCAGAAACTCAAGAACCTTCT
AAGCCCAATGAACCAGAAAAGCCAAGTCAACCTCCGACAAGTGAAAAAGAATCCAAACCT
GAGGCAGAACCCATCGTCTTGACAACTGACGAAAAATTACCATCAGAGGATGCTCTAGAG
AATAGAACGACAGAGGAAAATGCCTTGGAATTAACAAAAGTACCTGACATGTCTAAAGTA
GACGCGGCAGATTCCCACCGCTCTGCTGAGGCTG
>Contig226_PBS    size  222
AGTGTCTTCATCAGAGTTAACTTCCATCTTACTAGTGGACCCAGACTCATTGCTGTCAGC
TTCAGATTTCTTGGGCTCTCTGGGTATTTTTGTTATACTCACCGATCCGGGTAAGTTCGG
TCGCATTAGCCTGCCTTGCAACGGGGACTTAGGGCGCATGCCTGAGTAAGACCTTAGTTC
ACCCAGCCGACTCCTAATGTCAGATATTTTTTGACCAGGCAT
>Contig227_PBS    size  354
ATACTGTTCGAAAATTTTCAAAAACTATTTTGTCTTTTCCGCATAATGTTTCAATACAAA
AATATTTCTGAAAGTTTCATCATCTCGCGTCGCCGCTCATTTTTAAGGCAACTTTTGAAT
TCAGTCTTGCAGTGTCCGTGTTCCTTTTACATAATTCCTTTAATGAATATTCTTGGAACG
ACCAAGATGTTCGCTTCACAATCAAATATGGATGCGGAGGATTACAGCCAGATGATAAAA
CCAGCATCTTGGGTAACCTCGATCCTATCTACGACTCCATGGCACTGACGAGCCGACCGC
CGACAATTTAGCAGCCACTATCCCGGCCTCGAGCACCCCCCCGCCGAGAACAGG
>Contig228_PBS    size  206
ACCTTGCATTTACCAAATCCTAATGGTAAAAGCCCAATCAAATCTGTTGTTATTGTAATT
TTTTACAAGTATTACTGAAACCTACAATTTTCTGGTGAAACCTTAGGTTAGTCAATATCC
GGACTTTTACAGTTACACGAACTTATAATAGATCTAAGAGCAAATATTATTCGAATACTC
TTATTTATTTATAGTTGTTTTTTATG
>Contig229_PBS    size  302
GCAACCTCCCATGCCATTTGCATTTGATGTGCTGCTCGAGAACACCTTGAAGGAGTATGC
AGTTGTGCATTCGACTGCGGATGGCATCAGAAGGTTGCGAAGGGTGAGATTCCTGCATTT
AGCTTATGTGAATACCGAACTACCTCACTAGGTAAGGTTGATCTAAGCTGTAAATAGTCT
TGAGTGCAGTTAGTATTGCAACTTGTAATATTGTTGGACTTGATTTTCATCTTGTAATCA
TATAGGTACGGAGGCCAGAGGGTGCGCGCCCTCTGGCTTATTTTGCCAAATTGTATATTT
GT
>Contig230_PBS    size  420
AGGCTTCGCTGGTGACCGGCCACGAATGCCACAATTCACAATTTGCCACTGTTGTTCAAC
TGTCAGTGGCGGGAGTGTACAGGGTAAGTACAAAGGGGTAGCTCGCCCGCTACGTCTTCC
TCATGATGGGGTGCAGGTCGCCGCCGCCGTGCGCCGACATCTTGACCTTGCCCGCCACGT
GGTTCTTGATGCACGGGCCCGCGTCCTTCATGGACACGCCGCCGTCGTCCAAGTCTTCGT
CCGACGAGAAGTCCGACACGCACAGCGTCAGGTGCCGCTTCTTGGGCGGCACCACGTGCA
GCGTCCATCGCATGGGGCCCTTGTGGTTGCCTTTCAGGTTTTCCCGAGCTTCGTAGTCCG
TGTCTGAGGCCGCTCGTTGGGACTCACTTTTTAAACTGCGCAAGTTCTTACTCGGTCTAT
>Contig231_PBS    size  270
ATTCAAGGATACTATGAGGTAAAACATGACATCATGGATGATTTATTATTCTGTCATGAT
TTTAAATCTGTTAGCTTTTCCCGTGGTTTTAACATTTTAAATCCTTGAATGAACTACGCA
AGCACTGGTTTGGATGACGAATTTTGTTTTTTGTTAGTGAATTCTACAAGAATTTTTAAT
TGCCAAACATCAAAATCTACAGACCACTAGTAATGTTAGTCAATAATGATAAATCTGTTT
GGCTTTACCTTTTCGGGGCAATAGACGCCG
>Contig232_PBS    size  233
GTTTACATAATTAATAGTGTGGATGACAGTATGACCAAGAATTATTAGGTTCATTAAACT
ATTTTAGTTTCAGTGCTTTCTTCAACAAATAAACTTCGTTATTTCACAAAATGATCAGAA
ATAGTACCCTTCCTATTCAGATTTATATAACGTACCTTAACCGACTTTATAAAGAAAGAC
TTGATCAATTTGTCGGCACCTTTTTTCAGTAATTCTGGGCTTAATCTACCCGA
>Contig233_PBS    size  466
TTTGTTTGTGATTTACTATAGATACGCATTTAATAAATGGTGTATTTTTTAAGAGAAAAT
TTAAAAAATAAATGGTTCGATTGTACGTCATGTCGCTTTAAAGAAATCAAAATTGACTAG
GTACTAAAAATACCTTCAAAAACTTCAAATACAGCAAAATAATAACTCACCTCTCTTGAC
AAGGTACTTAAAAAGACGTAAAGTTACGAGATCTGCAATCTGAAATGATAAACTGTAAAA
CGAAGTGGTTAAAAAAATAAATATCGGTCGGTTTCCCCAATAATCAGAAATTGGCACATA
AGCATGAGGTTTAATAGCCTCTTAAAGGTAAAGTGACGTTTATAGCAAGTTTAACCAGGA
GGCCACTTCAGATAAGTGTCAATTAAACTTATCTGCCAGATAAGTGGCTATTTCAAGCGA
AACACATTGAAATTATTAATAACTAATCGGGTAGATTAAGCCCAGA
>Contig234_PBS    size  220
GCTCCACTATGCACGTGTACCTGGCACATATGTCGCTGAGCGCGGCGAAGCAGTTGAGGC
GCACGTTGAGCGGCTCGCGCGGGCGCGACAGCAGCGCGGCGAGCAGCGGCGCAGTCACGT
ACCTGGCACATATGTCGCTGAGCGCGGCGAAGCAGTTGAGGCGCACGTTGAGCGGCTCGC
GCGGGCGCGACAGCAGCGCGGCGAGCAGCGGCGCAGTCAC
>Contig235_PBS    size  556
GGAGCCCGTATACTTCTGTCCCGACAGTCCGAAATCTATTCCACCATGGGTGAAAACCCA
GAAGGAAAAGACCAAGACTCCACCACCTACCTGGGTTCAGAGACCGTTAGAAGGTAGGAA
AAGCCTTACACGGGAGCTGAACACACCACCTCGCGAAACGAATCAAGAACCTGAATGGGT
GAGGAAGAGTAACGAAATGCAGAGAGGGGCACGCGAAGTCATCAGCCCTCCCAAATACCA
ACAGCCTGTACAGCCATCATGGTCGACGCGTCCTTCAGAAAATCGTAAGAGCTTACCCAG
AGACAATGGTCCAGGATCTCCAGGAGCAAGGGTCATTCCTATCCAAATGGAAGTTTCCAC
AACAGAGACTAGAGATTCGAGGCAAGGAGGTCACCCACAGCCTGGCCTGAGGATTACAAT
TGGTATGAATCAGAATCCTGAAGCTCGTGCGCCGTTCTCGCCACCAACTCAACGTATAAT
GAGAGTATTGTCACCTCAGCTGGTGAGGTTAGAAGACTCAAACCAGCAACCTGACCTGCC
GACCTTGAATAGGACT
>Contig236_PBS    size  488
ATCTAAGTGCCCCCACGTAGCTAATCAGCTCCGACTGCCCACTTAAATAAAGGTAAACAA
ACTTAAACTTTTCCTAGTCTATGTTTACGTAGAGTGAAGAAACTTCATGGTTGCAATTGC
GTTGGTTTTGGCGGTAATTACAAGATCCACATCCTGTTTATGCTCGTCAGAAAATAGGAC
TGGCCGTTTATCGAGTCACGAGATAAATATTTGATGTTTTAAGCTCTCTAAGGCTGTGTT
TTGGGCCAGGCGAGTGTGCGTTGAGAATGAACACTACATATTTGACTGTCACGCAAATAT
AAGGGGTTTATCGAACTTGTGTTTGAAAGGGTCGTTATTCAAAGATGGCCCTCAGCTCGA
ACTCGACTAAAGCGTGAGACGAGAGGAGCAGAGCGGAGATTTTTTTACAACTGAAGATAT
TTTTTGCTTAGTCCCTCTCAGTGGGCGGTGGCAGGATGTTTGAGTAACGAAATTCTATTG
GTTGTTTA
>Contig237_PBS    size  384
AATGAACTCAATCTTTTCAAAACACAATTATAATGACCTCACGTTAAAACTTCAAACTTG
AATTCAAATTACCGCGAAGGTGTATCAAAATTCATCCCGTGTGTTTTTCCATGCATGCGT
GATTTGTGCTTCGACGTCTAGGAGTTGAAGTGAACTGAAGTGTGTTGCAGCCTGATGGGG
AACCTTCACCAATTTAGAATGTAAGCTGTCTTCCGTCAATTGTACCTTTAGTTTGATTTT
CCATTCCTTTATAAAATCGTGTGTATTGTTCTGTGCAATTTGAGCCTCGAATCGTGCACC
AAACAAATTAAAACGATATTTTGATGCAAGCTCTGAATGTGCGTTTGTGATGTGAAGCTT
TTACAGTGATCCAATTTTTCTACG
>Contig238_PBS    size  278
TCGAAGGCCAGGATACCCTAGAAAATAATATAATATTGATTAAATAAACGATATAATCGT
TTGTTTAATAAAGTGAGTTATTTCAACGGGAGAGAGACTCGTCAATAGTTATGCTTGAAG
TTCTTAATATTATGTTGTTTTGGATAATAGACATGAAGCTGTTCAGATAGACCGGCTCGG
AGAACATCGGCGCGCATTTTCTTTTCACACAGACCCGAATTGGCTCCGATCGGCTGAAAG
AGCATGCAATCGGGGCCAAACGTCTGCAAGACCGAGAA
>Contig239_PBS    size  202
TGGGACGATAACAAGGCTGTAACAGTATGTAAAAAAGCCAGCATATTCTGCTCTGACAGT
CGTCATACTAACTAAACAACTCGACATTTTAATATATCAAACTGTATCATTAATATTCTC
TTAGGGTTCTTTCAAATTGGACGTTTCGTGTTGGTACCACAACCGCTAGACAAGCCAAAT
AAATTTAAAAAAATGTATCTGA
>Contig240_PBS    size  325
GTTGACGAGGGGGGCCAACATCTTGGGTACTAAGTGCAGTTGGATGATGGGAGCACCGCA
TGCTGACTGCATCTTGTGGGTAGGCACTCTATCCTTGGGTATATAGAAGTCGGACACAGC
AGCAGCTAGATACAGCATGGCCCTAGCACCCAGGTTGGCCAGACACTCGCAGGCGGCGCG
TAACAGCCAGAAGTACTCAGATACTGTGGTGAACGACACGTGCAGGATCGCACCCGCTGC
GTGAGCTGCCTTGTAGCGGAGGAGGATGGGTGCTAGCACATCCACGCTGTCTGGTTTCAC
CGAAATAGAAGTATTAGGTCCTCGA
>Contig241_PBS    size  372
GAAATTTTCACAGATGATGTATTATTGTTGCCGCTATAACAAGAAATACTGAAAACTAAA
ATTAAATAAATATTTTGGCGGACTCCCAAAACGATATTTTTTGTCCGTTTTATAAATCGG
TAAGGAACCCTTCGTGTGTGAGTCCCACTCGCACTTGGCTGGTTTTTTCTTTTTTTTAGA
GTACTTTTAAAAATGAACCAGGATAGCATTGATCGTATGAGACTGTTTTCTGTCAGATTA
TTTACTTTAGGAAGAAACTTCTTTTTCAAGGTTAAGTTTTGGGACTAAAAACGTGAACGT
GACCCATTAGCAAACTTTCTATGTTTGCTAAGGTGTTTGAGTCATCCTGCCGCGGCTGCG
GGTTGTTCGAAA
>Contig242_PBS    size  229
TAATGTTCCCCCAGAAAGTGGAGCTTAGCATCATTCCCATGAACACTATTGTTGTAGTCA
GCGCCTGCTGGTATTTGCTGATATTCCATTCACAATGCAAAGCCGGTGACAAGATGCTCA
ATATAGTCATCTCCATAGAGTCCGCCATCCAGCAGAGGCCGGTGAATAGTGACAGTTTAA
CTTGAAACCAGCCAAACCCGAGAGCATTTACTGCTTGAGTCACAGTGAA
>Contig243_PBS    size  765
AGTTTTAACGTATACATACAATCGTTTCGAACTTAAACGTTTTAGTATCTTAATGTTCTC
AATGTCGGCCATTTTCTTGTGTCAATGTCTAGACTTTATTTCTACACGTTAGTGAGATGG
AGTGCCAAACTCATTTTTATTCAATAAAATCTTGTTGGCAAGGACAATACCCCAATAATT
TCTCAATTTTTAAGGCCCGGTATCATGACGTGATCCATGAACCGCAAGTCCTTGAAATAG
GTCATAAAAGCTACCACAAGCGGTTTAACCCGGTTCCATGGGAGTTACATCTCCTTGCAA
TAGATCGTCTATCTAACACAAAAAAATATTTTTAAATAGGACCAGTAGTTCCTGAGACTT
TTCAGCTTTTTAAATCCATTAACTGTATACATTATTTATCTGTCAGTTTTTTGTTCAATA
AATCATTATGCCAATAACATACATATAATACCTCAGTTTCGCCGTTGTCTACATTCCAAT
ACATAGTATTATTTTTCTCTTTATTACTAAACAATTTGAGCAGGTTTAGATCATTCTTCA
ACATGATGACAATTCAACGAAATACATTGCGTTTCTCCAGTTGACGGGCAAAAGGCAAAA
ATGTATTTACGTAGGTCCATATTGTCAGAAACCATCCAAGTACGTTATCCAACGATTGTT
CTCTAAGATAATTCACTTCTATTAGTTGTTATTTTACAAATTGTCAAGGTCACAATATAA
TATGCCATATTATTTTTTGTCTTCCAATCTATCTAGTTTATTTTT
>Contig244_PBS    size  581
TTTTTTGAGAATTTTTTACAGTCTTACTAGTGAATTAAGGAAGAGAGAGAGTGTCGTGAC
GTGATGAACCGTCATATAATATGTATTGAATAAAATCGTTCGTGGATTCATGTGAGCTAG
AATTTTATGAAACAAGCATGATCAAAGGCAGAGAGCTCACTGTGCCTATCTGAATTCTTG
GAAAATGACGATGATATTATTATTTTAATTTATAGAAAACGGCTAGTATTGATTTTTACC
TAATTATATCTTTAGACAAAGACAGTAACTTTTTGGAGGTTTAAACGGCGGAATAAAATC
TGCTTGTTTACTCTTAATTTCTTATTATTTGAATCTTTTTATGATTTTGTCGTTTTGTTA
CAAAGTAAAGCTCGAATTATTTTTTTAATATTAATTTGTAATGTTCGTGATATGTGGATG
ACTTTTTGGAAGTATTATGGATTGACTACAATAGATAGATAAATGAACGTTTTTTTAAAT
CTTTTTTATAGCGATTATACTGATAACATGTTTGATAATCAAACTGCCTGGATAAACAAA
ACACCCTGTATTCGAAACAAGCTTAAATAAAAATAAACTAG
>Contig245_PBS    size  707
GATTTATTGATATTTTGTAGCTTAGCTTTAAAAAGGCGGATATTCAGAAAAAATATTATT
TCTACTAATGATTGTCTAAGAGTAAATATTATTATTTTGCGTAACTAATATGTATGAATT
ACTACCAGATCTTTTATCGGCTGTATTGTGGTCTATTAAACTTTATATAATTTAATTGTT
TATGTTTTAAGTAGTAACAATTATAAAGAGGCATAATAAAGTAAAATCATTTGACATAAA
TATGACGATATTGGTACCCGCATCTGGGCATGTCATTGGAAAATACAAAGCACCTTTTCC
AATGAGGAAAAATGTCCCTTGCCCGTACTTATGTTTCATGAAAAAACATTGTAAGTAAAA
TGTCATCTTTAGTTCCACTTTTAAGTGGTAAACCACCTTATTACTTTAGTCTACATTTAG
TGCTAGATTTAAACCAGTCACTTTTGTCAAGATGATCGTTTAAACCTAGTACTAAGCCGG
TACTTCTTAACATCATGTTTTATAAGATGACAGGTTCCACTTTTAAGTGGTAAACCACCT
TATTACTTTAGTCTACATTTAGTGCTAGATTTAAACCAGTCACTTTTGTCAAGATGATCG
TTTAAACCTAGTACTAAGCCGGTACTTCTTAACATCATGTTTTATAAGATGGCAAATGTC
CGAATGTTGGTACCAATATTGGCCATATATACCAATATGAAGTGACT
>Contig246_PBS    size  565
GATTTATTGATATTTTGTAGCTTAGCTTTAAAAAGGCGGATATTCAGAAAAAATATTATT
TCTACTAATGATTGTCTAAGAGTAAATATTATTATTTTGCGTAACTAATATGTATGAATT
ACTACCAGATCTTTTATCGGCTGTATTGTGGTCTATTAAACTTTATATAATTTAATTGTT
TATGTTTTAAGTAGTAACAATTATAAAGAGGCATAATAAAGTAAAATCATTTGACATAAA
TATGACGATATTGGTACCCGCATCTGGGCATGTCATTGGAAAATACAAAGCACCTTTTCC
AATGAGGAAAAATGTCCCTTGCCCGTACTTATGTTTCATGAAAAAACATTGTAAGTAAAA
TGTCATCTTTAGTTCCACTTTTAAGTGGTAAACCACCTTATTACTTTAGTCTACATTTAG
TGCTAGATTTAAACCAGTCACTTTTGTCAAGATGATCGTTTAAACCTAGTACTAAGCCGG
TACTTCTTAACATCATGTTTTATAAGATGGCAAATGTCCGAATGTTGGTACCAATATTGG
CCATATATACCAATATGAAGTGACT
>Contig247_PBS    size  452
ACTATGTACTCAAAAGTCGTTCGCAGTGTTGCTTACACAAAAAATATCTATCGTTCTAAA
TTATTTCAACATGCAAACGACAGTTGAAAAAAGTGGAGCAGCATTCTTATTGGTGTTTGT
CGTAAAACTAATAGCTTTATTATACAAAATACGTGTTTCTATACAAACTTAGTTTATTTA
TCAATAAAATTAAACATCTTGTTTGTCTAGCACGTGGGTCCAGAGATATGAAGAAAAAGA
AAATCATTTTGAAGACAGTTAAATGAAAAGGCAAAAGATAATTTGAGAAAGCAATTTAAA
CTATTTTTCATTTTAATAAAAATCACATTAAAAAAAAACAAGCAGTAAGTATTGAAGTAA
ACATTAAGACAATGCGCATGCAATATGGTTGAAAAAAAAAAAACAAAATAACTTGAAAAA
ATAAAACAAAATATTCCCTGGACCCGACAAAA
>Contig248_PBS    size  383
ACGACTTTTGAGTACATAGTTTCAGTAATAACTACTTTATCTTCTATATTCATAAGTTTT
AAGATCTTCTAGGATTGAGACAATATTGTCAATTGGTATTACTATTTCCTAGGCCTAAAA
TATGTGAAATTACGCCAAAAAATTAAGATGTAAATCATGATTGTATTATTAATGATAATT
TAGTTATTTTCTCATTTAGTCATTTTAGTAGTTGTCACATATAACTGCTAGATGCGCAAA
ATCAAGAGTTGTGGAGCAGTAAGATATTTTTACACAAACGCAGATGAAAATAATATGATA
TTTATGTATGTAGTTTTATTTTGTTTAAAATAAAACGTTAAAACTTCTTTTGTGATTGAG
TGAGTTGAAATCCTAAATTCCAA
>Contig249_PBS    size  455
TAATTTGGAATGAAATTTTGCATTGAAATAAGTTAACGAAATACTATACTTGCCTACATT
TTCTAACACACTCGATCTTTTATAAAAAATGGTACCCCAATATATCATGATTTCATGAAA
ATAAAGTAGTTTAAGGTAAATTAAGAGCTCATTACATCATCTAAAAGTCGATATCGACAG
TTATTTTATACTCTATTTACTATAACGGGTTTTCTTTAAAAAAATATGATTTCTGCAACG
AACAATTCCTTGTAAAAGAAAAGCAAAGCACTACCGGGAAAACGCCTTTCAAAATTCAGG
GTACCATTACATTACCTAAACCTACAGATTCAAGCACAAAGCGACTTCAGACAAACACTC
GTTATTACTACAAAGCTCTTTCAATCTTTCTATCTGAGATCCCGTGAAATTCGACTTACA
CGATACTACACACAACAGTCTCCTATCTTTAAACG
>Contig250_PBS    size  299
GGAGCACCCGTCTAACACAGTGACAGGGCGCAGTGAGCCCGCGACCTTGCGATGTGTAGT
CGAAGGCAGACCGAAGCCCTATGTGCAGTGGTACAAAGATGGCTCGCCGTTACCACAAGC
GGAGGACGGCCATAGAGTGCTTTTAGAAGACGGATTGTTATTTTTAAGGGTGAACCGGGG
TAAGAAGGAAAGCGACGAGGGTGTATACTGGTGCGTCGCACGCAATGTCGCTGGCGAGGC
CGTCAGTCACAATGCCTCGCTTAACGTCGCAGTTCTTCGAGACGAATTCCGAGCAGAAC
>Contig251_PBS    size  214
CGCCGGACGCGGGCGCGGGGCCGGGCGCGCGCTGCGCCTGCCCCGAGCACTGGGTGCTGG
GCGCGGACGGCCGCTCGTGCTCGCCCAACTGCACCTCCGCGCACTTCGTGTGCGCCGCCG
CGCTCAAGTGCATCCCCTTCTGGTGGCGCTGCGACACGCAGGACGACTGCGGCGACGCCA
GCGACGAGCCCGCCTCCTGCCCGCCCTTCCGCTG
>Contig252_PBS    size  405
ATAATAAGTCATGACCTTTGTGCAATCCCTTGGTTCTTTTTTATTATTTAAAGTTTTATT
TTACTAGTTATCATGTATATTTTTATAGGCTGACCAGAGGTAAAGATCTCATACCCTTTG
ATGCCAGCAGCAAGCAGTTGAATATCTTATCCTTTTACTATCTAAAATGTTCTACAATGC
TTTACTGCTCATTTTAAGTCTCCACAAACTTTTGAGGTATATACTGCTGTTAAATATGAT
GTAAGTATCGATTAAATTGATGCTATTATTCGATTTTTAGAACGAATATCCAATGCCGTC
AGCAGTGTATCGCAAATAATTTAATTGTAACAACACAGGATCTTTTGATAAACGTTGAGT
TACTATTGCCTATAACTTGTTTGTGAATAGAAATAGCAGAAATGT
>Contig253_PBS    size  262
AATAGAAATAGCAGAAATGTGTGAAAAGGAATCGATACACTTCATTTCTTGTAAAAAGGT
ATTCCAGTTTTTAGAATAAATTCTCACTGTTCTAGTGGTGCTGTGCTGGCATTATTTATC
AGAAGATGGTAATGATAGACTTGAATAATTTTCTTGACTCAACATTTATTGAAAGCTCTC
ACTCTTCAGATCAATGAAATTGCATTTATTAACAAAAGATTTTCTTGTATATTTTTGATG
TGCTACATTTACATTTAGTTTG
>Contig254_PBS    size  327
AAAACTCTTTATAACAACTGAGATTTATTTCGCAACATATCTTAGTAATAATCCTAGATA
AAAATCATAAAAGCAATGAATGTAAATGGCTCGTTTAGTTCCGAACTAAAAGCGTTTAAT
ACTGCAATACTGGATTTGATTTCATAAAAAATAAATAAAAGCTGTTAGCGACCCAAACTT
GGTCATATAAATATTACATTGAACACGATTTACATTAGCAGTGTATATCCTTAAAAATGT
TTTACAATCTTTATAAATAATTTTTAAAATTGGATCACAGCCAAATTAACTGGTAATTAC
ATATTTTGACAAGTATATATATATGTA
>Contig255_PBS    size  261
GGGATACATAGATAGTTACATAGCATGTAAGAAATGTTTCTATGCCATCTTTTGAGACTC
GGCTGCAGAATAAGTTAATTTTCTTTACAACCAAAATTATCGCAACAAGACAGTGAAAAC
TTATAACAAAACAGACAGACTAGAGTAACCTACTTTCGTACTAATAAGTAAATCTTATTA
TTAAGGAAAAGGGTTCAAATAAATATATGCCCTTTTAACTAATTCCAAAAAATATGATAC
TGACTCATTTTAGCGTTACAT
>Contig256_PBS    size  216
ACAACATTATTATAGCAAATTATATGAACCGTGGTTTTTAATTTGAACTACATACTAATA
CTAGCTTTCGTCTACGTTTCGAACGCAACTACCTCTCGTACATAGATAAAAATGAATCTG
TATATTATTCCTGAAAATCAGTTCAATATTTTGCAAGGACGGGATATATTTTACATGACC
CCTCCCGCTGTGTGTGCAGCGTGAGGGAGTATCAGA
>Contig257_PBS    size  744
GAGGACCTTGAGACCGGCAGCTCCTTCGACATTGACGGGCCGAGAGGCAGAGGTTGATGC
TGCTGCCTCGCGTTGGGCTGTTAGTTCTACCAGTCTGGCGAAAGTGAGTGTCCTAATGTC
CTGAGCCGTGAGGAAGATCTCGAACTCTCTCTCGAGCGTCTGCTTGATCTCGACGGCCAT
CATACTGTCCATACCCAACTCGGCGAGGGACACTTGCTGGGAGACTGTCTTCAGGTCCTT
GATACCCATAATCTGAGCGACAGCATCCACAATGTTGCCACATCCAGACCCTCCAGCCTT
CTTCTCAGCCACAACGATGGAGGACACGATGGCTGCGTCCTGCTTCATGAACTTGTCGAG
AGCAGAGAGACAAGAGGAGATCCTCTGTTGGAGAGTGCCTCCGATTTCTAGTTGGACATC
GTCGTCTTGCATGTCGGCTACGAGACCCACATCTCCCACAGCTCCCCACTGCACAGCCAG
GGCTGGGAGTCCGAGCTTCTTCCTCCATTCACAGATCCTCTCCATCACGGAGTTGGAGAG
ACCGTAGTTCGTCTGTCCAGCGTTACCGCGACCGCAGGATACGGATGAGAAGATTACGAA
GTCCCTCAATCCCGGGCACAGTTTCCTGGACAATTTATCCAAATGGACGGTAGCGAGAGC
CTTAGGACCGTAAGAGGTCTTGAAGGTCTCAGGAGTCTGGTTCTGGAAGATGGAGTCCTT
CAGGACCACTGCCAAGTTGAAGAT
>Contig258_PBS    size  616
ATAAATAGCATTCTGATGATGTAAATTATAACTTTGATCGTATGGATTGTATGGCGAGTC
TAATACAGTGCTGGATATCTGGTTGCTTTGTAGCTGAGCATCTGTAAAGTTATCAATCAT
CGTCGCCATGTCTAACAAGGCAGGGTTGCCTAAATTGGGATTGATAAGTCCTGGGTTCTG
GTGTTGCATATTAGGGTTGACGAATGCGGAGTTGTAGTGCGAGTTGTTAGTGAATGCTGA
AGGATTGGACTGGTTGAGAGCTGGTGTGATGGCCCTGGGTGACGCGCTACTTTGACTTCG
AGGACTGGCATTGTTCCTTGCGTCTGCCGGCTGTGGAGTTCTAGGCGCCGGAGATTGTTG
AGACTTCTTCTGGTTATTACCAGGGCTCTGTGAGTTATTGCTGTTGGCTGATGTGTTTGA
TTCAGAATTCTCGTCGTCTTTTCTCTTCTTGCCGTGACGACGACATGGTTGCAGCGGGAC
TGATCTTACTCGTACTTCCATAGGATACTTATCGAGTATCTCAAGGGCTCCGCTCTTCAC
TTTTTCATCTTGTCCATCTTTGGAACCGAACTCATCGGTAGTATCCAGGACATACAGAGG
CAGCACATGGAGTTGT
>Contig259_PBS    size  684
TATAAAACTACACTTAACATATTAACGAGTACTGATTCGATAGGCACAACCGATTATCCG
CTGAATTTCGATGCGACCACGAAACGTATAAACGAGAACCGGGAAAACTTGACTTCTGAA
GGGTATTTTTCGCAGAATGTTAATTACTTCACTTCGGCAATAGATAAGATTCTGTCTACT
GAGAGACCAACAAGTACAACGAGCAGACCAACAAGTTCTGAAACAACCACAACCAGTAGA
CCTTCGACCACGACGTCGAGACATACGACTCTGAGTCCATTGAGTCTTGGGCCAGCTCGG
CTTGACGCCTCCGAATACGAACAAAGGAATCCAAATAAGGCGACGTCAAAGAACATGGGT
ATCTTCGAGAAACCCGTTGATGTATTCCAAAGAAGACTTCACCCACTCTTCATTGAAAAT
GAGGACAAGCACGTCTGTTATTGCGAAGAAAATCGAAAAATGAGAGGGGCAGCGCACAGT
TACTTGGAAGCAGCACAGAAAGCGAGGGAAGAACAGAGAAAACGAAAAGCCCAATTACTT
CAAAAGAAGTTAAGGAAAGCTAGAAAGAGGGCGGAATTAGAGAAACTATGCGAATCCGAG
CGTATGAACTGCTACAGACACGACAACGACCACTGGAGGACGGCGCCTTTCTGGACAGCC
GGTCCTTTCTGCTTCTGTATGAGT
>Contig260_PBS    size  246
ATTTAAAATAGGAGCATGATCAGAATGCCGAGAAGAGGCTACAAGAAGAGGTTGGTAATA
CTGACGTAATGTATACTGAACAAGTACCTGAAATCCCTGCTCCCACCGAGGAGCAGAAAC
TACAAGCGTTACCGGATCAAAGTGAAGCAACGTTACCCAGTGTGAGTGAAATACCGATTC
CACCTAACGACGAATCCGCTGAAAATGTCACAAATAACATTACGCTCAAAATAGAAACCG
ACGATA
>Contig261_PBS    size  226
TACTCCATGTGTTTAATCCTTCAAAAGACGTGTTGATGCGCGTGATTTGATTTTAATATT
GATTTATTTAGCACTGATTAATTCAGATGATATCACTCCTCTTTGGAAGGATTAGGCACA
TGGTGTAGTAGCTACTCCCATTTTATATCGACAATTATTAAGAAGGCCGAGACTACCAGC
AACTACCACCTGTATAATTGTTTGGATCAGGGATGCCATTGAGTGG
>Contig262_PBS    size  244
ATATATTTGTTTAATGGTGACACAGATGGTGTTGCAAAAAATTTGACGTGTTGATGCGCG
TGATTTGATTTTAATATTGATTTATTTAGCACTGATTAATTCAGATGATATCACTCCTCT
TTGGAAGGATTAGGCACATGGTGTAGTAGCTACTCCCATTTTATATCGACAATTATTAAG
AAGGCCGAGACTACCAGCAACTACCACCTGTATAATTGTTTGGATCAGGGATGCCATTGA
GTGG
>Contig263_PBS    size  471
TTTTTGGAAAATTATTATGAAGTTGAAAAGACGTGGGTAATTTATTATACATGTTGTACC
GAAGAGTTGTAGTTTTTTTTTAATAAAAAATTTTTAATAAAAAAAGTTCAACCTTCATGT
CTACTTCAGTCCAAACGGCAAATATTCATGTTTTTCTTTGTGTAATGTGAAGTTGTCCTT
GTGCTTGGAAGTACCAATCATGATTTTTATTTAGATTTATATTACGTTCCTTGTCTCTTT
TCCAAAAAATAATTTTCTTTTCTCTTATGCCATCGTCAACACTCATGTCTCTGGATGAAT
AAGGACAGTTAATTTCCACAATTTTGTCCTCTTTTACAATACCATCCGGACTTGCTCTTT
TTCCGAGAACATTTTTTTTTTCGTAAATTATCGCCAACTTTCTTCTTATAATTTTTTTCC
TTAAGCTTTCCCATTTTACTTATTCAACAGTCTGCGTTTGCGTTTGGCAAG
>Contig264_PBS    size  1663
GGTGCATGGATGTACCATATTTTTCGCAGGATGAACCAATAACATATAAATACTTTGCCA
TAGTGAATTTCTTTTCTATCATTGCATTCTATATACCTAAATAAGTGAGTGATTATTTTT
CAAAATTTGTTATGTAAAAGTATCTATTAATTTTGATCTGTTTCTTTGAAGTAGCAGTTC
TCTTATCAGTGCTGATTTCTCTCGTTCCAAAACAGTTATTCTCTCGTTTTTCCTATTGAC
TTCCTCTGCAAGCATACGATTTTGAGATCGTAGAACTGTCGCATTATTGGGTGTAGCAGT
AGTCCCCGTAGCGGAGAGCGAGGCAGCTGGCAGTGCTAAGTTCATGTGAAGGGAGAGCTG
CCCATGTCGCCAACCGGCTGCCAATGCCCCCAATTGTCGATTCAATTCGAGCACTCGTGC
TTTTAGCAACTCTAAACGTTCTTGGTGTGCCTCACTCCAAGGTTCCACATAGGCACCCAT
TCTACCGGCGTAACGCATTTTTTCTTGTACTTCTGATAATTGTTTTAAATACCATTCTCG
AGCTTCTTCAACAGCTGACAAGCCCTGTAGTAAAACATCCTTTTCCTGTTCTATCTGTTT
CATACGTTTTAGGAGGTTGTAGTCCACTCCGTTATGTAAGGTGTGGCGGCGAGGTTCCCG
TCGCCGTGAGACGCGCCGCATTTGCGACTGTGTTTCGTTCGCTGATCTCCCATCACCTAG
TCCTCTACTCTGTTCTTCAACGGCGCGAGACATTTCTTCAAAATCAATTTTTTCGCCCGA
TATTTCCTCATTGTCAAATACAGTTTCCTCCTCCGATTTGTAGCTGGACTTAGATGTTTC
ATTTCTTTCGGTAGATTGTTTTTCAAGTCTGGGCGGTTTTGGAGGTGCGTAAATTCTTCG
AGGCCCATCATGTTTCGAAATAGATATTGAACCGAGGTGCCGGGATTCCTGAGCCAACAA
ATCTTTACGTCCTACTAACTGAGGCATACTTAATGTCCTGTGCTGTGAATTTTCAGAACT
TTTCATAACCATCCAATTTCGGTCTATGTTCTGAGTGTCATTTACATCTAATAAAGGAGC
GGAAGGTGGTCGATGTGATTGAGAAACCATTGGAGTATGCAAACCATTATTTTCGACGTC
GTCATTAAATCTATCGTCTTTTCCAGAAGATATTTCTACTTGGTTACGCAACAGGCATAT
TTTTAGTCCAGTGCAGAATCTCTCGAATGTTAGCAGGCCATCGTGAGAAGCGACCTTCTG
CAAGCTTTCTATAACACCGCGAGGCAATCCTCTAGTGCGATCGTCCCTCCAACGATTTTC
AATATCCGTGAGCTTAACATAACCGGTGTGTTTATCATCCATAATGTCAAATAAAGTTCG
CATCGCCGAAACAAATTGTTTCGGTAATGATTCCATGTTTTGAGAAGAAACACGACTCAT
GATTTTAAATCATTATTGTTGATATATTATTTCACCAAGGTTCAAAAATCTAAACGGGTC
ACAAAGTCACAACAAATACACAAATGTTATATGAACACATAACATTACTTAAACCGGACC
AAAATACATGATTTCATGAACATTTTTTAAAGATATTATTATTTGAACACAATAAATAGC
AGCAGCACAAGCCGACTAGGTACTGTAAACCGTATCTGTGTAC
>Contig265_PBS    size  396
CAGAATTTTACAAAGGGAAGACTATATTCATTTCTGGTGGATCTGGTTTTATGGGCAAGG
TCCTCGTGGAGAAACTTCTCTACTCCTGTCCTGACCTCGACAGGATCTATCTTCTTCTCC
GAAACAAGAAGGGCGTGAAATCAGAAGATAGACTTGCTCAGCTGCTTTCTTCTTTGTGTT
TCGACAGACTTCGTAGAGAAAGACCGTCGTTTGCGTCAAAAGTCTTCGTCATCGCTGGAG
ATGTCTTGGAAGTTGGACTGGGATTATCTGAAGAAGATAGAACTCTTCTCGTCAACCGGG
TGAACATCGTGTTCCATGTAGCTGCTAGTGTCAGGTTTGACGATCCACTGGAGTATGCTG
TGAGGATGAACCTCCGAGGTACCAAGGAGATGGTGG
>Contig266_PBS    size  202
ATGTCCGTACCATCGCAGCCGTTTCTCTTGCATTTTGTCGGCGACATCGCGTACGGATGG
TACTGATATGTTTTTTGTTACGGCCCACGTCACAAAAAACGTTTACCACCTTATACTTTG
CATATTTATTTAGTTTTTGCTTTAAGACTACCCAATCTTATTGTTATAATATCACATTTT
AAAAAAATTACAAAATTTACCG
>Contig267_PBS    size  206
ATGTCCGTACCATCGCAGCCGTTTCTCTTGCATTTTGTCGGCGACATCGCGTACGGATGG
TACTGACATGTTTTTTTTTTGTTACGGCCCCAGTCACAAAAAATGTTTACACCCTTATAC
CTTGTACATTTATTTATTTTTGGTTTTGAGACTACCCAATCTTATTGTTATAATATCACA
TTTTAAAAAAATTACAAAATTTACCG
>Contig268_PBS    size  385
TTACCACTGCCCGCGTCACCCAATATAAGAGCGCCACAGGTCTTGCTAACAGGCCGCTGT
TCAAGACAATGGGCTATCTTCTGGAAAGCCCACTCCCTGCAGAAGAAGCGCCTCTTGTCG
GTCGATATGCTGGTCTCCGTGACCTTGTGAGCTGATGAGGACTTGCGGACTGGGCGAGAG
TCTTTGTCGTGGGCGCGGGATGCTATAGGACTTAGTGGTGTACCATCAAAATCAAAAGGA
TCTCTATCCCGTTCCCTATCTCGGTCCCTTTCGCGGCGATGCTCTCTGGATCCCTCTCTG
CCCTCCCGGTCCCTCTCGGGGAAGCCTCGATGGCGGTCAGTTGGTGTTCGATCATGGCCA
CGGGCGGTCGCCACGTCGTTTAGAG
>Contig269_PBS    size  239
AGCGCGTTGACATAAAAATAATTACGGCATAACAAAAAATACTATTTTAAATTAAGGCCT
GGATACAATTCAAATACATTATCTATCCTGCAAATCACAACACGTGCTCAATTTAACAAA
CAAAAAAACGAAATTCTCCAACGTGGGCTTCGCAGGAGCAAGCTAGTTACAATTTATCAA
CAAGCATTATTATATTAAGACCCAATTTCTCTGGTTACCGATAAAGTGTCAATTAGTTA
>Contig270_PBS    size  378
GATCTTCGACCGGGGACAGAATCTCTTCCGGACTAGGCACCATTATTACAATTAGGACAA
TAGTTCATTTTGGCCCATAAAAAAATATGCGGTCGTATTCAGAACCTGTTTTTTTTTAAG
TCGGTTAAAGCAGTAATTTTTTAAATATTCGTCATTTTAATAAAATTGTCCTAAGCAACT
TTATTAGTTTGTTTCGTGAATCTAAACAACACAAACGTTATCCCAAAATGTTTTTAAGAG
ATGCAACACACGCTATATCGTTCTCCCAAATAGTATGTTGCTAGAAAAAAAACATCCCAA
TTGAGGACGTCCTCCTTTTTGGAAAGGTGGTTCAAAATTATAAACGGCATCAAAAATAAT
CTACCACATTGAATAAAG
>Contig271_PBS    size  294
ATTGCACGGACGCTGAACAGGATTGACGAGGGTGTTACTAAGAGTGGGAAGAGTTGGGCT
AGGTACTGGATAGACCTAAAATTCAAGATCCGTCGCAAGTACGCAGTCATACAGAAGTGT
CTCTCAGAAGGGACGCACTGCACCATACACCTCAACCCGCTGGAGGAGAGGATAGTCAAG
ATCCTGACTGATGAGGAGGGGAACCTGCTGCCCACTGCCTCCGTGTACCATCAGATGAAG
AGTTATCATCCGCTGCATTATCTGAAGGCTAGTTCGGAGGCAGTATCGAAGCCA
>Contig272_PBS    size  921
AATACAATTTATTTCTCGTAAAAATAATCATTTTCAGTTTTTTTTTTAAGTTTTGTTTTT
TAAACAATAATAATCTTTGCATCTTTCATGATTACAGAAAGCATGGTAAATGGAATTTTG
TACCTCGTTCCTAAAACCAGGAGAAACCAGAAGCAGTAGTTGCTCCTTCTCAGATTTGTA
TTTTTGTATTGAAGCAATCACAACTTTCCGAATAGTCATAATCTTTATTTCTGATAGTAA
TTTTCTATACGCTAGTGGATATTTAGTTTCCTTGGTCATTGCTTTCAATTTGTTGTGTAC
ATATTACGTAGTAAGTGGTTTCTGCATTCTATTTGTAACTGTATGGTTTGGGTAAGGATT
AAGTGCTAAAATTTTTGCGTATGTAGCCGAATCTTTGTCTGCTATTAATCTGCCATAAAT
AAGGTTTTGAGCCATCCATATACATCGCTATGGATGGCTCAAAACCTTGACAAATTATAT
CAACCTCCGTACCACTGGAAGATCCTGTATCATTTTTAAAACAGGTGTGTTCTGGAGTAG
AAATTTGTTCTCGTGCACATACGAGATAGTATTTATTTTTAATACCTATGAATAGAACTT
GACCGAATCTACGACCCACAATTGCTGCGGCACCTGACAATGCTCTATAGTTATTTCCCT
AGGAACGTGACGACCAAACAGCATATACGTCAACTATAGGAATACCATCCTTGCTCAATT
TATTTTCAGCTATAGCTGCATCAGGCTCACGGATGGCAGCTATTTCCATAGATTCAACTG
CTGTTGCCTCCCATTTTTCATAAACGTTGTCTTGAATTTTTAAATAAGTTCATTCTGTAA
AAATTGTTATAAAATAAGAATAATTTCCACTTTTAATATAGATTATTTTTAAATCATCTT
CCGAGCCTTTTTCCCATCTGT
>Contig273_PBS    size  271
TACGAGAAATAAATTGTATTATTGCCGGGATTTAGTTGCCACGGGACATAGCTGGTGATT
ACTACAGTGTGGTATGTATTTTTAACCGACTTCAAGATGGGAATGTATTTATATGTAATA
AAGAATTAAATAAATAAAGACGCCTGGACATGATGAACATGATACATGAAATTCTTTTTT
TGTTTGCTGTGTAGACTTCCCATGTGATCCCATAGTCATCAGGCAAGGATCTGATGATGG
AAACCCCGAGAAATCGAGGGCAACTTTCGAA
>Contig274_PBS    size  1000
GAGAGGCTATGTATGTCAAGTTGTTCTTGCAGTACCAAAATCTCAGATTTATGTGACGAA
ATCACTTCTTCTAACTTGATTTTTAAGTCATTGTTATTTTTCAAAGCTTCCTCTTTTTGT
TTGGCAACATCATTGGCAACCTTTTCCAAAGTATTCATGCTGTTACTTAGTACACTAAAA
ACGTTTACAAAGTTGTCAATAATTTCTGGCACTTCTTGCATGTTCCCGGTCAAAGTACCG
AGTATAAGTTGTGATTTCAGTACGGCCGCTTTGGCGTTAAGCAAATATTCCTTGGATTCT
TTATCTTCTTTCTCAAGAGAAGATATAAGATCACGTTTTTCGCTTATTTCTTCTTCTAAC
TGGTTATTCTTGGCAGTCATTTCCTCGATTTGTTTAACAAATTGTTTGTTGAATTCAAGT
AATTCTTTTTCCGTGACACTTTTTTCTGCTATTGTTTTAGTTAGTTCAAGATTTTCTTCT
TTGAGTCGTTCATTAGAAATGGAGTTTTCTAGATTAATTTTTTCGAGTTCACAAATTTTG
TTTTCACAATTTGCCAGTTTCTCAGATAGTTCGTTTTCGGCTACTTTTAGAACATTCTTT
TCAAGCACAAGTTTGTGTATACTAGTTACATTCTCATTAATTTGTTTTGTTAAGCTTTCA
ACCTTTTCATGTGATGCATCAATTTCTTTTGATTTTAATTCAAGCTCTTTCGTTAAAGCT
AAATTATCTAATGAGGCTTTGTCATTCACTTGCACTGCAGATTTTAGTCTCTCAACTTCT
TTATTACGCGATTCGAGGGCAGTTTTAAGAGACCGAATTATATTTTTCATGTTCTCATTA
TTAGCAATGAACTTTTCTTCATTGGCTATCATATTATCAAGAGCACTGTCATTGATGTCA
ATGGATGATGAACTATCTTTTTGGGTTAATTTTATTTGCAGTTCCCGTATAAGAGTATTA
TACGAATCTATGTCAGCTTTTGCGGTTTCCAAATTTATTT
>Contig275_PBS    size  241
GCAAGGTCGGTCGTTCAGTCACACCGGAGGGCGAACACTCCTGTGGAACGATCTGGAGGG
TTTGTTTCTGGAAGTTTCGTCCCTGCGTTTCTCTTACCCCCACATTATTGTGGCAATGCA
TTAATAGGTGTTATCTTAAACCCACACTCTCCTCGGAATTAGAACGGATTAACAAGATGC
GCGTCGGGCTACATCAACCATCACCTTCCCTCCTAGGGGGCGACAGTGCCAGTGTGGGTC
T
>Contig276_PBS    size  291
GTTGGACAAGGACAGTCATTGACTCTTGAAGATCTACAAAGATATTGTCCAAACTTATGC
TTGGACAGAATAATAGTGAATCAAGATGAACAACAATATGCACAACAACAGGTTGTGGTA
CAGCAAGCAGACCAGCCTAATGATATTATAGTAAGTGAAGGTGTACAATCTCAGCTGGTT
GTGAGTGATGGCTTGCAATATCAGCCCCAGTACATTATTCGACATGAACCCCCTCCCCCT
CCACCACCGACACGTGCCGACTTCCAACAGCAACAACAACAGCAGCAGCAG
>Contig277_PBS    size  353
GCTAAAAAGAAGCAAATCTGAAATGCTTCTACAGAGCCATAATCTTAAAACTCTGACAAC
TGGCCGTGGACAACAAAGATCTAGTAGTTGGAACAATAAGTTTGACACAAGCCTTCTTTC
ATCTACAATCAAAAGATGTAAGATGGGTAAGACATCGACAGTGACTGGTAAATTGAGTCC
TGTTCAGAGGATACCACTGACAGAGAGTCCAATGGACTCAATAAAAGAAACTGACAACAA
TACAGATAAGAAAGTTAAGGTGGAGACTTGCACAAGTGGTGCAATATGTGACGAGGCTGC
TCACTCATCAGGCATCACTTACCGCACAGGCTCGCCTAAACAAAAAGACGATT
>Contig278_PBS    size  228
GCGGTCTTGCTTTGGCATACAATGGTGGGCCATTCGTCTCGATGTGATGCTCCACTTGGC
TGTGACATAGCTTCAAATTTGGTCTAGTTATGTCTGGATACGCAGCAAGCAAATCGTGAT
ATGGCTGCTGACCGTCCACCGTATTAACGCTGTTGTCGACTGTAGGTGTGACGTAACCGA
CGACGGATAAACCTGTTTGCTTGTCGATGAGTTTACGTCCGTGGATGT
>Contig279_PBS    size  431
TCTATATTCAATACAAAATCTTACACTATGGAGGGGTAATTGAATATAGAAATTGACAGT
TTACATGCTTGGTTAAATAAAGTGTTGTTGGAATGTTAAAAAATATTTGGGCAATTTAAA
ATTGTTATTTTACTCATGTTATTAATTAAATGCCTCCTTGTATATAAAATATTTAATAAT
GATAATAGGAGGATGCATTTGCATGTATTTTATGATTAGCTCTATTCACAGTTTTTAAAT
ATGTTGTGGATGTCTAAACATTGGTTAAATATTTACTTAATGGCTATGCTTTTGTTATTT
AACTTTAAACTAAAATCATGTTAGAATTCTTCTTAAGATTTATTTTTTTGCTCATAAATT
CATCATAATATTACTTTAATACATATCACTTCGCCAATTGTGTCTGTGATGACTTACAAC
ATTATAAGTAA
>Contig280_PBS    size  530
AAAGTCTGTTTAGTTTGTCTTTGGTATGTCATAGATTATGTAGTATGGTAACATTATTGT
TGATGTTGCCACTTAATTCTATACTAAACAGATTTTTAGTTAGAATGTAAGGGGGTTTGT
TCATATGAAATACTTATACTGGACTTAAAAACTGTTGATAACTCGAATGTGTAATCTGCC
TTATAAATCGGTGATACATAATTTGAATAAGTCATGACAAGGAGAGAGCAACTAAGTAAA
AACAAAATATAATTCACGTAGTTGCATCTGAGTAAAATAATACAATCTACATTTTACTGC
CAAAAAAGGCTCGATAATCAGTAAAATCATTATAAAACTACCATTTCACATAACACCCGT
CCATTATCAACTTTACCCAAGTCACAAAGTAATAGTACTTACAGAACTAGCTAGCTAAAG
TAGAAACTCAATCAGTACCATAGATTTTAAGTACATATATGTAATTAATTCTGTCAATTA
TTGTAGATAGGTTGTGTTGTGGCGTTTTGAAGGAACGGTCAATGTGTAAA
>Contig281_PBS    size  240
GCTGGCGATTTTATTCACATACCCACTCCAGTTCTACGTGCCCATTGCCATCACCTGGCC
GGCGATCGAGAAGAAGTATGGTGCTACACACCCCGTGGCCAAAGAACTGGGCTACAGAGC
TCTGCTTGTCATACTGACTTTCATTCTGGCGGAATCCATACCCGAGCTAGGACTCTTCAT
ATCATTGGTGGGAGCAGTGAGCAGCACAGCCCTGGCGCTGATGTTCCCCCCTCTTCTGGA
>Contig282_PBS    size  332
GTTCAGAAGAAGCCCATATGCTCCGCCTGACTACTGGGCTAAAGACATAGATATGGGATT
TTCAACCTGCGCAGAGTGTATTGAATGCTGTAAAATCCTTGTGAAAAAACGTTCACCTAA
TGATGATAAAGGTGAAGATGATATTGAAACATTATCGTCGGAATACAGTATTTAATCCCT
TGTTTAGGTATGCTCAATTGATCCCATTTCCCCATGATTCCATTGAATCCAGTCCAGTTT
TACAACGTTATTTGGACTTGAAAGACGAACAATTTTTAATTTAGTAACATAACCTACTGA
ATATAAAATAATCTCTTGATTCAATGCTCCAA
>Contig283_PBS    size  404
TCTGGAAATGGAAAGTCTACTATTGCAGCGTTATTAGAAAGATTCTACGACGTGGACTCG
GGTTCAGTAACGCTTGACGGTATAGACGTCCGTCTGATGTCGGGCTCGTGGCTGCGCGGA
CGAGCTCTCGGCCTCATCGGGCAGGAGCCCGTGCTGTTCGCCACCAGCGTCAGGGAGAAC
ATACGGTACGGACGACCTGATGCTAGCGATGACGAGGTATACCGAGCAGCTCAAACGGCG
AACGCTCACGACTTCATCCTCAACTTCCCCGAGGGATACGACACGCTCGTGGGGGAGCGA
GGGATGTCCCTCAGCGGGGGACAGAAGCAGCGGATAGCCATCGCCAGAGCTGTCATCAAG
AACCCTCCTGTCATGATATTGGATGAGGCTACTAGTGCCCTAGA
>Contig284_PBS    size  680
TTCCATTTCCAGAAGTACCAACAATAGCTACAGTTTTGCCGGCCGGGATCTTTAGATTAA
AGTTCTTCAATACTACCGCATCTGGTCTAGTCGGGTACGCAAAAGTGACATCTTTGAACT
CTATATCACCATGGAACTCATGGTACTTGATCATATGTGTGCCAGAATTGTCCATCACCG
GCTTTTTGTTGATGTACTCAAACACTCGTCCTCCAGCACTGATCCCCTTCACAACGGCTC
CGAACAACAGTGACAGTTGAGCCACAGATCGCTGGACTGTCTGAGCATTCACGAGGAAGG
CCATCACGTCTCCCGCTGACATCTGGCCGGACGACATTAAGTGCCCGCCCATGAACATTG
TTCCTAGCACCATGCCATTAAGGAACAAATTAGTTCCAGCTTGGAACAGTCCGATGCCAA
GTCCCAGCTCCATGCTGAGTTCCGCAGCGGCCTTGTTCTCTCGCTTGAACAGTTGTGCCT
CGTTCTCTTCGCCCGCGAACGCGCGGACCGTCCGCATGTTCGATATCGCTTCTTCCGCTA
CTAGCGTTGATTTTTCTATCTGTGTCTGTGCTTCCCTAGAGAGCTTTCTAAGCAGTGATC
CTATGAAAGTACCTCCGATGACGACTGACGGTATACACAGTAGAGTGAGCCCGGTCAACT
GCGGGGATATGACTAGGAGG
>Contig285_PBS    size  929
TTTTAGATCATCTAGCGTTACAGTTTGTAGATATAAATCCCCCTCACAGCCACATGGCCA
CAGACGATAGTGAACTTTATGTAAGTGATTTAAGGTGCAATTTTAAAGGAGACCCCCAGA
GCCCGAATGGTGAACGAATTGATCCGTCCGATGTTGTGACCCCCGTGTCGTCGCTCGTCG
CGGTAGTCTCGTACCGTGGACTGTCTGTGACCACGTCGCCATTTGCGACAAACCGCGCGG
TTTTACGTACATCGACACTTCTTCAACTACGCACACGCTTCGTCGCAAATGATGACGTGG
CAACATAGCCTGTGAACTGATCTGTAACATTCTTATGAGTCTTTTAACGATGCCAAGGGA
ACGTTTAGCTCGTTCCGATCATGTATAAAAGCTTTAATTTTTAGTGTTAGTTTACCGTCG
ACATTACTGAGGCTTTTTGTGAAATATATTTTAAAACGAAAAGATCTCGGACACACGCTT
AATTTATGCACGGGAGTCATTGTAATTGGATTGGGTAGGTCTGCATAAATTGGCTCAGCG
ACGTGGCGGTGACGTTGATGTCATTTGGGTGTCCGTGGCAGACGATGGAGAGCCTTCCCT
GTACTACACGGTACAGCTGCGGGCGATAACAATCCGAATATTAATTCAGCTGTCAACAGC
CAATTATTGGATGTGAACGAGTTGTTTTCAACCGTAGACTAATATCTAAAGCATTTTCCT
CTTTTGCTGGAAAATAATTCCTTTACATACCTACTTTGGGAAATAATATGCAACTTCCTC
TTTAATATCATTATGGCTGCATAAATTCCATCTAAATTAGTACCTAGGCATTACACAAGC
CACAAGAAAAAACGCTACCTAGGTGATATTTCTAAAGGTTCGCCGGAAGCGCCAAATTGC
TCTCAATTACAGCCGCGTACACCTAATTG
>Contig286_PBS    size  716
TTACACCATAATGTTAGATCACCTTTAAAGCTGTCATCGTCAGTGCCTTTTCGGAAGAAG
TTATTGACTACAGCAGTTTTCTCAGTGTAGGCATCAACTTTAGATATTCTTTTGCATAAT
TTGAAAAATGTCACAAACTTGTCATCATCAGTTTCTACTTGTTTTTTGGGACAGTCTTTA
CTCTCGTTAGTTGCCGTTTTTGAAGGACTAGCGTTTACAGAAGCAGTTGAAATGTTTTTG
ATAACCTTAGCAGTGTATTTACCACTGTTTTTCTCTGCATATAGTTTCTCCATTTCATTA
AGCTTTTTAAGGATGAATTCTTGGTCTTCCGCACTGATACAGCCCCAGCCAGCTATGTCG
TCTATGGAGTCCACACGCTTTGTTGCTGGTCTTTGCTTGAGCAAGACATTCATGAAACAG
TCTACATGGTACCATGATTTCATGTGGCCTTCACCGTAGGGACTTGCAACAAGCTTCGCT
ATACGAAGCTCTCCGCCAGGACAGTTAGATTTACACCCCTTGCAAGAAGCTCGTCCACCT
TTGGCTCTATCAACGAAAAACGGAGGAGAATCTGCCATGGTTACTTACGCGTAAATGTAA
GACATTAAACCTAACTAAATTAAACACTCAATTATTCAGCTGCGTTGACGATTAATACAT
TATTTATAAATAAATTAAACAATAAAGAAAGTTGTCAGTATTATAGCTAGAATAAC
>Contig287_PBS    size  289
AAATTGTTTATGCAGATGATGTTCCACCAGTGGAATATACCGTAAACATTATGACAAGTG
AACAAGACATTTGTATGAAAGATGAACCTTCAACATCTACTTCTACTGCACAAGTACAAG
CTACTACAGTTGATAATCAAATTGTTTATGAAGATGATGTTCCACCAGTGGAATATACCG
TAAACATTATGACAAGTGAACAAGACATTTGTATGAAAGATGAACCTTCAACATCTACTT
CTACTGCACAAGTACAAGCTACTACAGTTGATAATCAAATTGTTTATGA
>Contig288_PBS    size  460
AGTAAGAACATTTTGTAAAGTCCTTGGACTAGGTAACGGTAACAAATGCCTTAAATACCG
ATATAACTTTGGCGATTTCTTGTACATGGCTATGGCTAGGGCTTTTTCATTATCGGACCA
TCGTTTGCCCTGAGAAGAGCGATTTTGATTTTTTATTGCCGAAAACATCATTGTCTTTAG
CGTTTTTGATTGAATGTTATCAAACATTTTTACTTTTTCTTGAACTTTTCTAATTTTTGA
TTTCAAAAGTTCAACCCTCTTCATAAGTTTCTTCTTTCGTGGAGACAGATTTTCATTACT
CATTTTATTTGTCCTTTTGCGCCTTTTTCGGACAGAAGATGTTGAGGGTTCATCTTCTTG
TAAAGATTGCTGTTCTTTGAAGAGGTAATAAGGAAATGCTGACAGAATGGCGTCCGAAAG
TGGCATAGAAGAAAGATTTATTGACGGAATAGCAGATTTT
>Contig289_PBS    size  1698
GTTGAACAGAATGTGGTCCAACAGCTGTTTGAGCAGCAGGTCGGAGTTAGGAGAGCAGCA
GGTGACGAGATGCTTGGTGAGGTGGAGGAAGGAGGCGAGCGTGTCGGGCGTGAGGTGGTC
GCGGCTGCAGCGCTGCAGCATGTGCGAGATGACGAGGAAGCCGCGGCACTGCAGCATGTG
CTGCTGCACCGTGCTGCACGACTCCACCAGCGAGCACACGAACCCCAGCAGCTTCGAACA
AAGCATGGGGTCTCTCTTGGGGTCGGCGGCGGGCGCGTCGTGGGGTAGGTCTAGCTGAGC
GAACAACGGGAACAGAACCTGCACTCCGCCGATGGAGTTTAATGCACTGTGTATTGAATG
TGTGACTACCGCTTTGACCTCCTGCAGCATAAGTGCATGTGGCGTGTGGACGAAGTAAGA
AACATTTCCTTTGGGTGCTGACTGTAGACACAGCTGACCGTCCGTCGCCACTGGGTTGTA
CATGAACACAATACCCGAAGACAACTTGCCGTCGTATAACACCTTATAGCCGGGCCCCAG
CCTGTGCATGGCGCAGATCTGGTGCGTGGTGAGCGCCTCGCCGAACAGATAGATGGCAGC
CATCTGTCCGCAGAACACGCGCTCCTCGTCCAGCTCCGCCGTCGCTCCGATGTAGCACTT
GTCGAAAGGGTCGTTGGTGGAGACGAACCACGCCATCTCTGTGCTGGACGCAAGCTGGCC
GTTCACCAAGCATTTGATCTCACTCTTCGTCCATCTATTGTATATGTACACCACCGCTAT
CGCATACCATCTTCTGGGCTGAAACTCGTATTTGACACAATGTTGGAACCCTTTGCCGCG
CACCTTCATAGACGTGAGAACTAGACAGTTGCCGACGAAGTGCGCCGTGTAGCCCACGCC
TTTACTCGTTTTGAAACAGTAAAGGTAGGGTTTCTCCCTCTCGATGTTGACGGAGTTGAT
GGGGTCGAGGCGGAACCACGTGGTGAAGGTGAAGCCGTTCTCGTAGGGCCACCTCGCCAG
CGGCGGGAGCACCACGGCCGATCCTTTCCGTCCGGGGAAGCTGAAGAACACGTCCGGCCC
GTTCCGGTGCGGCATCTGCCGGAGCACGTTCAGCAGCTTAGCCGAGTGCCGGGGCCATTT
CCCGTTGACGGCTTTCATGGCACTGAACAGCTGTTTGAGCTCCTTGACGGTGACGCTATA
GCTGGCCAGCACCCCCAACATCTCGATGAGCAGATCAGCGACGACGGTTTCAGCGCGGGG
TAGCCTCTGGAGCACATGGTGTATGAGTCCTACGTCAGTACAGGCTTGGAGGTTCCGTAC
ACTTTTGCGCAGGATTGCAATAAACACTGACCATATTTCTGCCTGTAAACTTGGTGGACA
GTGGTCTAGTAGTTCTAACATGTGTTGAATATTCTGCGCGTCCTGTATCACGAAATTCAA
CTCCATATCGAACTCGCCGCCCACGAGCAGATGCAGGACGGTGTTCACTACCTCCCGGTT
GGTCACCTGTCCGACTTCAATCAGCCCGATAAGAACAGCAAATTTCAGGCTATCGTTCGT
CGTCATCCTGACCACTTCTTCAGGTCTCTTGATATCACTAAACGGCGGCGATTTTAAGTC
CGCCATGGTTTATTTTGTCACAATTCACTAATTCACAATTTTAAAATCCACTCACGACCA
TAAAATTCAAGAAAACAT
>Contig290_PBS    size  311
GTCGAGTTTACACCATAAGCCATGGGGCTGGAGAAACGCACTATCAAGATCATTGTCATT
GTAGCAGTCGTTGTGCTGGTCATAGGAGGCATTATTGGACTCCTGCTTGGCCTTTTACTG
CCTCAGCGCTATGTCGAGCTGGAAGTATGGCCTCGTTCCGAGGAGTACACGTGGGACCAG
CCACTGATCCAGGTGAGAGGGAGTGACCCTGGCAGCTGGCATAACTGGTACCGACGACTC
AATGACTTCCTCAGGGTTTACGAGACCTCGATTCCCGAGGAGCCGCCCCGCGCACCATGT
TCAGTCCACAA
>Contig291_PBS    size  697
GTAGGTTACATAGGCACTTTTTATCGTTATAGATAGAATATTATTATCTAGATTAGTGCT
AGACATGTTATACCTGATATTATCCAGTTGCTAGATTTTATGAAAAACCTTTAAATTAGT
AATAGCATATGGTTCATGTAGAATGAGAAATTCTTCTCAATCTTAGCCATAGTTGTAACA
CCTAGTGTTTGTATGAAGGAAAAGGAACAGTTTTTATACTTTGGCATTAAGCATTTATAC
TTTGACCATCATAATGCAGACCAAATGAAACCATGTATTGTTGGTCATCAAACAGCAACC
TTAGCTCCAAACACATGACAGTTATTAGCATCACAAATGGCGAAAGACATTTATTCCTGA
ATATCCAGGATGCCTTCCAGGGTGAAGCCTGAAATTAAATCTATACAGCAGCAATCTGAC
CAATATTGAGTGGGTTATATTTGCTTCACTTGTCAAATTAATATTTTTTGAAGTTCTATA
CATGCACAGATGCTAAGACCGTCTTTTGCTTCATCTACAATAAAACATGTTAAAGCTTGC
AAGGTTAATAACAGAAATTGTTAGTCTTCCATGTTTTTGAGGATTTCTACTTCTAAATAT
GCTATGCAGCTGTAATAAATATAGGACAAAATAATACTATTCCTTAATTTGTAAGAACCA
AAGGTGTTATAGTAGCAATGAGATACTTGAAATAGTA
>Contig292_PBS    size  370
ATATTTAAATATTGAGACCTCTTTTTAAAAATGTGCAGTGTAGATAGAAGATTTAATTTG
AATCTAGAATAATATAGGAAGAAATGTGAGGAAGTGACGTATTACGAGTAATAAAATACT
GATACTATCAATATCAAGTTTGAAATATTTTATATTAGGTAAGGGAAGGGCATAAAATCA
TCTCCACCACATCTTAAGATCCATATCCAAAGAAGAGAAAACTTAAATTTTCACAAGTGC
CTTGTCTTTATGTATCTCTTCCTAAATAAATAACAGTTGTTTAGGGCAACACCATCATCC
ATAATTTAAAAAGTGGAAAAAGTTTGTTCCAGTATACTTTTCATAAAAAAATCGTTGATA
CATAAAGACA
>Contig293_PBS    size  528
TCGTGAGCTATGCAAGCGAATTCTAACTCAGGCCCAGGAATACTAGAGTAGACCTGACTC
AAACTGGGCCTAACATTAGCTTGAAATTCAAGAAGTAATGCAGCCTCTTGGTTCATTCTC
TTCTGTTCTTCATCTAGGAACTTCCTCATTTTCATCATCCGTTTTGCTTCTTCCAAGTTG
GCTGCGAATTTTGGTTTCTTTAACGTGACATCTGGCACGAAAGGCAGTCTCGGAGGACTT
GCGATAGGAGTCTCTAAGTGATTTTCAACTCTAATAGGTTTTTGGTTATTTTTAGTCTCA
TTAGCTGTGATAATTCCATGTTCTTTGTCACTGGGGCTGGTAGATTCACCACTAGTAGTC
GACGTATTGTCTGATTTAGAGCTTGAACCTTTCGATTCTTTCTTGTTTTCCGTCGGTTTT
GTACCAGATTGATTTTGGGATCCTTTGGACGAAGAGCTACCATCGTTTGAATCTCTATCG
GTAGACCGTCTACCGTGATTCCCTCTACCTGACAAACTGTAATGGTCG
>Contig294_PBS    size  236
AAAAAATATTAAGGTATTTAAGTGTTTTGTTAAACCTATTTATTAAGAGAGATAAATATG
ATTTATGCTCAATGGCTATTGTTAGGTCGGAACGGTTTTGTCATGAGTTGGTCACACGGT
TCTATGTGTTAGGTATATTACGTACATATCTATTTCATCATTCTTCATTCATTTATTAGT
CTTCAGATTTCGGGTTATCACAAAATTTTGATATGATGCAGCAATCCAGAAATTCA
>Contig295_PBS    size  256
CCATTTTAATAGCAACCACAGTAGCTCAGATGATGACACAACACTTTCAACTATAAAAAT
AGAAAAAGAACTACACACAGCGCCAACAGAAATTCAAAATAAGAAAAGGCATAGAAAAAA
AAGAAAAGCGAATAACTCTATGCTATTGAATGAACCGCATCATACCATAGACACAAATAA
GGAGTCCGTAAAACAATTTACATGTCTCACTTGTTTAAAACCATATGATTCTCAGTCAGA
TCTAAATAAACATTAT
>Contig296_PBS    size  316
AGGAATAGTTTATTTTTGAGGCAGTATTCATAAAATCTATCAAGGTCCTGTTGCAAATCA
TAGCAGTCACGAATATTTTTGCAAGTGTTATATATTTTCATATCGTCTGCATACATCAAA
AAATGTGAGTTAACAAAGCAATGTTTAATGTCATTAATGAACAATACAAAGAGAAAAGGC
CCTAGTACTGATCCCTGCGGAACCCCGGATTTTACTACTATAGAGTCTGATTCATGCCCA
TTAATAACAATTTTTTGAGTCCTATTGAAAATATATGAAGCAAACCATCTAAGCAAATTG
CCACGTATACCATTAA
>Contig297_PBS    size  517
ATACCATTAAATGCAATCTTTTCCATAAGTAGAGCATGATCCACCTTGTCAAAGGCCTTC
TGAAAATCTGTGTAAACAGCGTCAACCTGTACCCGACCATCCATTTTTTCAAAAAGATAG
TTCACAAAACTCATGAGATTAGTGGTAGTAGAGCGACGTTTGACGAAACCATGTTGTTCA
GGTATAATAAGATGACGGATATGAGGATATAGCGCACTGTGTACAAGTCGTTCAAAGACC
TTTGACAAAGTGGAAAGAATGGAAATGGGTCGGTAATTCTCTACATTATTTTTATCGCCA
CTCTTGTATACAGGGGTGATCGAGGCTTGTTTCCAAACAGTAGGGAAGACCCCTTCCTTC
AAACATTTATTAAAAATTATATGTAACGCAGTGGATAACTGGTCGGATGTTTTTATGAAG
AAAGAAGGTGGTATGCCGTCAGGTCCAGCCCCTTTAGAAGAATCCAGCGACTTTAATGCT
TTACAAATAGATTCCTTTGACAAGTTAATGTCAGAGA
>Contig298_PBS    size  396
AGGACTGCTGCGTTTGCGCGACGTGTGTCGTGCGGCTGCGCGATGCGTGCGCGTTTAGGC
AGCAAGTGTTGCAGTCTGAAGAGGCTTTCCTTAGCACCAGGCTGCATATTAAAGAAGATG
GCTCCGGTAAGGTGGAGGTGGAGGTGAAAGCGGAACCGCTCTGCGAAGACGACACTCACG
ACATGGACGATAGAGACGAACTGAACGTCAACGATATCACAGAGCCTATAGACCCCAAAC
TAGAAGACACGCCACTCGAAGCCCCCGTGTCACACCGCACGCGAGCCAAGCGCGAGCGAG
CGGACCGCACACACAAGCGAGATATAGCCGACAAGATGAAGAAACTGAGGGAGAAACTCG
ATGATATGTTGGAGAAACCTGTGGAAATCCCAGTCA
>Contig299_PBS    size  407
TATAAATATTTAGATAAGGAATAGGCCCTTCGAGCACGAGTTCGACTCGCACTTAGTCGA
TTTTGTGACACTAATTTTAGGACATACATAACTATTTTTAAAGTTGGATTTGAAAGATAA
AATCAGCCTTAACACCAATATTAATACGAAGTGGATGCGGTTCAATATAACACGGTCAGT
TAAGTGATACAAATACATCGCTACACGAATATGACGGATGACATGAATTATAACAACAAT
CCAGAGTGTGCATTTAAGTGTGAGCTCTATGGGGTAAAACTTTCAATGAAAAACAAATAC
AAACCCCTTAATATAAAGTCGATTATCAATAAACTCACGCAACTCAAAAGCAACGCCATT
GTCGCTTGCAAGTACGTACAACTCGTGCCGATAAAGAATGGGATTAG
>Contig300_PBS    size  346
TATTTATATTAAACGTCCAAAAATCGCGTTTGTATGGGTCCCGTTTTACTCTATGGGTGT
GGAACCTAAAAGAGTAAGGTTGAATAATTTGAATGGTGAAATCAGCTGGATTCTCCGTCA
TGTAAAATGTTAACTTGCACTACCCACCATACGGAAAGTAATGCTCAACCTGTGTATTAA
ATAAATAAACATTTCTATATTAGTTGTACTCTACGTGTGTTCGAATATAAGACTTATATT
TCAATTACTGTCACACTAATCGCCATCATTCTATGTGCAATAAATCGCAATTATATTTTT
ATTGTTATTCTCTCATCTGACATTTCGACAAAAAATGTTGTAAATA
>Contig301_PBS    size  343
ATCAGCTAGAAAAATAATGAAAAATAAGATCCCTCATTTTGATGACATTTGGATAAAGTA
TAGATGAGTTTTTTGCGAGCTCGGTGTTGCATCAAAATTTGTTTGTGAATTCGCTTTTGT
GATAGAAAATTGTAGATGAATTTTTTGTATGTATATTTGTGTAATAACGGATACTATTTA
AAGTGTTTAAATTAATTATTTTATGGATTGTTAGTCGATTTTTCAAAATGCCTAATTAAA
AAAAAAATTGAACAGATTTTGAAAACTACCATAGAGTATGAATCAAAAAAGTTTTACTAT
TTTTTTTTTTATGTTTTCAAAATCGACTTTTAATTATAATAAA
>Contig302_PBS    size  209
GATTATACGCTATTATTATTTGGCTCTTAATAACGTAGGTATGCCAGGATTGGTTTTATC
TCAAGGTTCTCATTGGTAAATTTGGTTGGCTCTGTTAGCAATATGTCCGTATACTTTGGG
ATTATCTATCTATAATACCTATACGCATAATGGTACAATTGCGTATCGAATGTTTTATGA
CGCCACTCAAAATGTAATAGTGAATACAC
>Contig303_PBS    size  241
AAGCCACGGCCTAAGATTGGGACACACTGAAATAGGGATTTTGATGGTGAAAAAATGCTG
TGTAATTTATCAAATGAGGATAACGATAACCATTTACTATTATCATTACTCCGAATTTAT
TAATAAGAGGGTAGTAGTTTATTCTTCTCCAAACTCTCTGTAATTCGTTTTGTTGGATTT
GAAATAAAATATATATCTATAAATAAAATTACTCGCGGCGGAAAACTGGTTGGCATGATA
A
>Contig304_PBS    size  358
AGTGCGACAGGAGCACCTCATATGTAAGTAGCTTTTTAAATAACTATAATCATCGTCAAA
CTCCTTAATTATTCCAAGCACAAGTAATCGTATGTTTGCATAAGATATCATACCTAACAA
GTTTTAACTCATCCCTAATTCAACGTTACCACTTTTTACAAGACAACAGGAAGTTTTGAA
TATGCTCAAATCGGGCGAGTTGAGAAAAGAGTCGAAACTGGACAATTGGCAATTTCATGC
TTCATAATTATACTTTTTTCTGAGCTAATATATCACTATCCGGATGTTGGATGATATTTT
TAATCTAGAATCCTCTGTATCCTGACATAACCAGATTGTCTTATCATGCCAACCAGTT
>Contig305_PBS    size  211
AGCCGGTTATAATCACCGGCTTCGTAATCGAAGTTTCTTAGGAACTCGACTGTTTTCAGG
AAGATTTCTTTAGTATCTACTAATTCTGTATCTTCCCATTCCACATCGTCGTTCATATAT
TTATCGGCGAGATCACAATTACTTTGTATATTACTTAATTCTAACTCTAGGTTATCTTTC
AAATTAGTGAGGTTTCTAAGTTCAGTTGCTA
>Contig306_PBS    size  1161
ATTGCGCAAAGTGGAGTTCTTACTAAGTTGTTCTAGTAGGGTTGATGATGTAGTTGTTCT
AGGCTTGCTTACACAAGTTATTGAGAGGAAGTATCATTTAGAAGACCCTACAGGAACTAT
ACTCCTTGATATGACAGATGTAAGATACCATTCAGGATTATTCATGGAGGGAAGCTTCGT
ACTCGCTGAAGGGTACTATGATGACAAAGTATTACATGTAACCGGTCTAGTTCAACCTCC
TGTAGAGCCAAGAGAAGCATCTGCACCTTATTTCGGCAACTTGAATGTGTTTGGAGGAAA
ATCAAAGACTTCTCTTAAAAATTCAAAGGCACTCTTGAAAATTGAACAAGAAAACCGAGA
TGGAGTGATCGTTTTTGTATCCGATGTCTGGTTAGATAGCCCTAAAGTAATGGATAGTTT
GAAGAAATTATTTGCTGGATTTGAAGACTATCCACCGATAGCTATTGTCCTTATTGGCGA
ATTTCTCTCATGCCCTTACACATATAAGTTCCACATGCACCTAAAGAATGGATTAAACAG
TTTAGCAGATACTATTTGTCAATTCAAGCAGTTACGAGGGAAATGCAAGTTTATTTTTGT
GCCTGGGAAGACGGACCCTGCAGCAGCAAATGTATTACCAAGGCCACCGTTACCTAACTA
TTTAACAGAAACAATACAGAAGAAACTTGGAGAAAATGCAATATTCACAACAAATCCATG
CCGGATACAGTACTGTACTCAAGAAATTGTTGTATTTAGACATGATTTGGTCATGAAATT
ATGTAGGAATACTTTACACTTTCCGGACAGTGGGGATATTCCAGACCACTTAACAAAAAC
TTTACTAAGTCAGTGCTGTTTAACGCCATTATCTATAGGAGTCCAACCAGTCTTTTGGAA
GCATTCAAGTGCCTTAAATCTGTATCCATTACCTGATTTAGTTATTATCGCAGATCATTT
TCAACCTTTTGTAAGAAACTATAAGGATTGTCAAGTTGTTAATCCAGGGTCATTTCCTAG
AACTGAGTTTACTTTTAATGTATATGTCCCAGCGACTAGAGTAGTAGAAGAATCACAAAT
ACCTAATGATGATGATACATGATATTTTTTATATGATTATTGTATTATTATATTAAGTTT
TAAAGTTACAAGTAACGATTG
>Contig307_PBS    size  291
AATCTTAAATGTATATAATTGCACGATGATTCCTAAGCCTTTAATAGGTTTTAAGCATAA
AAATATACATACACTGTAGTATAAATAGGTGTACGAAATGCTTTGTAGATAGTATTGTCT
ACAATACATTTTAATTATCAAATAAATATCCACAAAACAATCGCAAGGTGACTCTTGATT
GCTAAAATAACTATACATACAATTTTAGAAGCAATATAATCTTATGTCTCCCACAAAATA
TACTGGAAAACCAGCAAATATATACACCTGCACGGCGAGCCTTTACGTACA
>Contig308_PBS    size  463
GACTGATGATAGTAGGCCTTTATACACAAGCGCAGCTGAGAAATGTTCTTCAATATAAAC
GTCGAGAACTGGTCTGAAGTGCTGAAACCGACTCTCATCGAGTAAGCTACATATCGATAT
TAGCACTAGGAATACTGTGCCCGAATGTGGCGTGCTATTCCCGTCTTCCGTAGAGAACAA
AGCGAACAACGCATCCAGCACATCTCTTAGGAACTTGATGAGCTCTTCGCAACTCAGTCC
GTCGCCAAGCCTCAGTACTCTGAGTAATGTCTCTTGAACCTTTTCTGGTCGGGCTCGCCA
TTGTAATAATGCTAGGAGATCCTCATTTTGAGTTAACTTAGTGGAGCATAACAACGTGCT
GATGGTACAATTTTCTTTGGAACTTCTTTGGAATGTTGGCACTATGCCGTTGGATGATCC
CATGCGGGCACTGTCCGCTGAGCATGACGGCAGTGATAGGTAG
>Contig309_PBS    size  227
AATTTCGGGCCTAAGTCCCTCGTATCCCCGAGCGCCGGAGCCCCGAGTCCAGCTTCGTGC
TGTTTCGGCAATCTTCGGCTTCGTACAAACGCGACTGGGATTAACGCTCGGCACAAACGG
GCGACTGAACACTGATTCCAGTGTTTTCTATCGCTGCCTTTCATCTTACCGTCACTTTTA
CCATACACCATATTATACCTTCATTTATTAGTACACGAGCGTAGTCA
>Contig310_PBS    size  270
GAAGAATGGCCAGCCTCGTTTTTGTCTCGATAGCAGGAAGTTAAATTCAGTTACAAAGCG
AGATGCCTACAACTTGCCATACATTGCCGAAATTCTGGATAATCTGCGCGACGCTCGTTT
TCTTACTAGTTTAGATTTATCCAAGGCTTTCTGGCAGATTCCGATAGCGGAGGAGGACAG
GGATAAGACGGCTTTCTACGTCCCAGGTCGAGGAACTCTTAGGTTTAAAACCACGGCCTT
TGGGTTGACAAATGCTCCCGCTACACAGCA
>Contig311_PBS    size  418
AGTTTCTTCATGGCACCCTGGTGACCCGGCGCGCGGAACACGTCCCGCCGCAGCGGCGCC
TCCTTGTTCAGCTTCAGTATCAGCACAAGCAAGGGCCCAGGGATATCATCCTTGCACACT
TCATGTAGAGGAACACCAAACTTCACTTTCTCTAATCTTCTTGGGTATGGCAAAGAGTTT
GGATGCCCACAAGACGTAACCACATTGCTCAATGTAGCAGCTCGTCGATGCATCCTTCTA
GCCCAGTTACTCATTTTGGCTGTTTGCGGGACGTCAGGCTTTTGGCAATACTATCAAACA
ATTATAAAACCTATACGCATTTTTTGTTGAAGTATTTAGAACCGTATATAGTAAATTGAT
TTTTTAATGCAAAATAAGAATTATTTCGGTACAGTCGCAATCCCCGGTTCGTTCGTTT
>Contig312_PBS    size  422
CATTTGATGGCTTGCGCATGAGTTAGTGTTTTGTTTTTATACATGTTACAGTGCTTTCAA
ACTGCGATCGTTCGAAAACCGAGCGGAAAATTGGCTGCGGTGAAAACACTGTAAGCCTGT
GTTCATAGTTGGCAAACTGTTAGCCGACTGAGTTTGTGACGTATTCGTTTAGTATGCCCT
TCCATATCTTTGTAATGGAATGTCCACAGTTTGCTGGTTCGAGCTCATTTTACGCAGTTT
GTAGCGTTACAAGCGCCGAGTAGCCGACTCACAGCAAAAGTGATTTCAGTCTGATCTGAG
TTTGCATCTAACTTCTTGTCTCACTCAGTAGGTTGCTAACAGTTTGTCTACTGTGAACAC
AGCTTTAACCGTTGCACAGCCATTAGTGACCATCTTCAGAGCGGTAAAGTTACTTGACGA
GA
>Contig313_PBS    size  531
AAATCTATTGAAGAAATCTGACAGATTGAGGCAGGTATATATGTTGTCATCTGCACATTT
ACACACAAGTATGACTCAACCTCTTTCGTGAGATAAAACATTTATACAGCTCTTGTCAAA
AACTTTACGAATCTGAAGTATGTCATTGGATGTTTTGCGCATGCGTTAGTGTTTTGTTCA
CACTATGCAACGATGCTTTCAAACTCGGATGGTTCGAAGACCGAGTGGAAATTTCGCTGC
TATGCAAGCCCTGGCACACACAAGGCTGTGTTCACAGTTGGCAAACTGTTAGTCGACTGA
GTTTGTTTATTGGTTTAGTACGTATTACCTTCCATATATTTAAAATGGAATGTCCATAGT
TTGCTAGTTTAAGCTCACTTTACGCCGACTCACAGCAAAAGTGTGTTGAGTTTGCATCTA
ACTTCTTGGCTCACTCAGTCGGCTGCTAAGAGTTTTCCTACTTGGACACAGCCTTAACCG
TTGCGCAGCCATTAGTGACCATCTTCAGAGCGGTAAAGTTACTTGACGAGA
>Contig314_PBS    size  567
TTGTTGATATGGGCTGTGCTGCTGCAGTGGCGGCGCCGGGCAATGCACACTGCTGTCCCC
ACGGGAGGGCTCGGCCTGGACTCGAGGACTCACTGTACCGCGCCTCCGGGGTGCAGGCTG
CCGGCCTTACGAGGGCTCCTAGGCCAGAGCCCCAAGCCTCTTTACCACCATAGCCATTCT
GTTGCTCTCCTCCTGGCTTGGAGCAGTCCGCCTTGGCGTATTGTTGCTCCCCCGCATATA
ACTTGCATGCGGCTGCCACTGATGCATCGTACGGCGAGTCCTGGGGTCTCGGCTGGTGCA
AGGCATGCGGCTGTGCATATGTCAGGCCCAGTGGGAAGCCGCGGTACTGGTCGCCTCCGC
CACCGCCTTGGTGCACCCCGTGCGCCCCGTAGAAACCACCCTGCTCGAAATAGGAGTTCA
TTCTGATCAGTCACCGACACTAACGTCACTCAGTTAGGGAACACTTATGTCATCGCGGCC
CCACGCGCCGTGATAACGCGACCTCCGCCAATGTCACTCCAAATACGGACAATGTAATTT
AATTTTATTAATTTTATTGCCTCTTAA
>Contig315_PBS    size  466
TAATCCACTTATTAGCCTGTGTCTGAGGGTCGATAATGAGTGGCCATCGTCGAGAGTTGG
ACATCAACACCGCAGACTCTACGGACATCGGGTCTCTTGGTAAGCCATACATCTGCCATG
TTCTTATCTGCACAGCATCACCCAAAGTTGATATCGGCGTAGCACCGGACGTGTGTGGCA
CTTCCACTTTAAGCACTGATCAGGATATCTCCAATAAGGTTGACTATAGCGACGTCCAAG
TCCGCTATGGTTTTGATCCATCTGACGCGCTCGCTTGACAGCCCATTCAACAACCTGTTA
GCGCGGTCCATGCGCGCGAGGCACTGGTTGATGTCCTCCTCCATGCGCTTGCGCTCGTCT
TCCTTCTCCACTAAGTACGCGTTCAGTTTAGCAATACCTTCCAGCAAGGCTATCATCTTC
GCCTTAGCGGTGGCCAACATGGCTTCAACGATCTGCAGTTCCCTGG
>Contig316_PBS    size  308
ATCACACTATGACACCGTTCACAGATTATTAAAAAAATATAAATGTTCAAAGTGTGATGA
GAAATTCATAGATTACTTTACAAGGCAAAAGCATTTAGTTGAAGTGCATAACGTAGAACC
TATTTTGTATAAATGCAAAGTTTGTGACAGAGGTTTTAATAGAAAATTTAGTTTGACACT
TCATGTCAAAAGGTGTCATTTGGCTCAAAAGGATTTTCAGTGTCAGTTTTGTAATTACCA
GTGTTTTACTAATACTGAGTTGAAAGAACATCATTTAAGACATGGTGGGGTCAAGCCGTT
TGTGTGTA
>Contig317_PBS    size  463
AACAGTAGGGCAAACCTAGTATTCGGCAATTTGTTCAAAATAAATATTCTAAAGGAAGAT
ACTTCGCAACAACAGTCATGGCCCATTTCTTTGCTTTGATTTTGTACTGCAATCAACACA
TTTGACAGCTGATCATCCACATTTGTTTCCAATTTCTGCCGTGCTGTGCGCTGCGGTCGT
TATCTGTCCGCCACTTCTCAGTTCTCGCTTTGCAAATAGCCAATAGCATTCACCTCAAGG
AAATTTCGCCTCAAACCTAATTTCTGTCTACATTATCCTCTTAACGAACCACTTTCAGCT
TCATGAGTGTGCATATGACTGACCAAAGTCCCCTTTTGCACAAACGCTATCCCACAGACA
GAGCAAATATACCTCCGGTCATTATTATGCACCCTCATATGTAGTACCAACGCTTTATTT
CTGCTATAAGCCTTTTTACACACACTACACACAAACGGCTTGA
>Contig318_PBS    size  239
GTGAAAATGGTGTCCGTGCAAACTATAGCGACGATAGTCGTGAAGACATTCAAAGTTGTC
CTGAACATAGTGATCCTAGTTCTCTACCGAACGGGTTACAATGGCGAGTTCCTCGGGGTG
GGCGGTACCTGGAACCTCAATGAGGAGAAGAACCCTGACGCTGAGATAGTAGCCTCTGGA
GTCATCGTCGGCTACCTCATATACACGCTTGTGCAAATCGTCACTTTCCTGTTTGGCAC
>Contig319_PBS    size  228
GGCCGGTGTGACCACGCCACTAGATCTCGCAAAAACAAGGATAATGCTAGGCGATGGGTA
TAGTGTGACCAGGAAAATGCGCATATTACCCGTTTTAATAGATATTTACTTCGAATCAGG
GTTCAAAGGACTTTTTGCAGGTGTAATGCCAAGAATGACAGCTATAATGATCGGAGGTTT
CGTGTTTTTCGGTGTCTATGATGACTCGAAAAAGTATTTGGAAAAATA
>Contig320_PBS    size  203
GAAAGCGTAACAGACAGACAGACATTTACTTTCGCATTTATAATATTTGTAGGGATTTAT
AGTACTTCTTTGGAAGCGCATAATAGTGTCAAATATACCTGTCAATCATTTTAAAACAAC
TCTTTGGTGAAGCAAAGCTTCAATAGTTATAATAATACTTACAAGTCAGACCAATGCTAA
CTACCATCAAGATATTTTTCCAA
>Contig321_PBS    size  210
TCTTTGAGAGGTTTTTCCACAAAGCAGCCCAGAGGATTTACACCTCTTTAGTTTCTAAAG
ACATAGGATGGAGTAGGAACTAGTAATTAAGTTAACTCACAGGGAGCAAGATTTTGTAAT
AAATAACACAGTAACAGTAAATAATAATGATCACACATTTGCTAATTCTGTGCTCATGGA
TTTTTTCTTTTTCTAGTCATGTTACGGCGG
>Contig322_PBS    size  990
AAGCTGGCGCCGCAGTATATTGATAAAAATAGAATTAGTGCATGTAAACATTTAAGCAAA
CTTGTACATGAATTATGTTATACACCCGAGTCACCACGGCTCCTAATTGGCCAAGACAAT
TGGCACCTCATAGTAACTCGAGAGGTCAGGCGAGGTCAGCCGGGTGAACCAGTGGCGTCG
CGTACTAACCTAGGCTGGGTGCTACACGGAACCGACGCGGGCGCAGCACGCCCGGTAAAC
TTCATCAACACGATATCACATTTAGTTAATAAAGATGAAGAAATGCACGAGACAATTAAA
CGTCACTTCGATATAGAATCATTAGGCGTGACGCCTAGGCGGCCGTCCACAGATATAGAG
GCACAGGCCACTGACATATTGGAAAGTACGTGCACAAGACTAGAAGACGGGCGGTTTGAG
GCCGGCCTATTGTGGAAACGCGACGTCAAGTGTATGCCGGAGAGTTACGCATCTGCTTTT
AATAGATTGAAAAGTGTAGAGCGCAAACTAGATAAAGATAGTCATTTAAAGAAAGAATAC
TCTGCGCAAATCGACCACCTCATAACAAACGGTTACGCAGAAAAGGCGCCGACATGCGCT
GATGAGATAAAAAATGATAAGCAGTGGTACTTACCTCATTTCGCGGTGACGCACCCGGTA
AAAAAGAAAATAAGAATAGTTTTCGACGCAGCCGCCAGGTCGCGTGGCGTTAGCCTAAAT
GATGCATTGTTGCCGGGCCCGGACTTATTAAAATCGCTATTCGGTGTTTTATTGAAATTC
AGACGCGGACCGTACGCTGTCGCGGCCGATATTAAGGAAATGTTTTTACAAATAAAAATA
AGAGAAAAGGACCGCGACAGTCTACGCTTCTTATGGCGAGGCGACAATAGAGAGGTAACG
CCCACTCAATATAGAATGACTTCGGTCATATTCGGGGCGACGTCGTCGCCAAGCACAGCG
ATATATGTGAAAAACAAAAACGCATTAGAA
>Contig323_PBS    size  357
AATACAAGTGGAATTCGTTTTTAAGATTCGTTCTTTTAGATCAATAATTGCACCTAATTG
CTGTAAAAGGTCGTTACCTATAAGCCCGTCATACCGTGGATCTACTTCGTATACATAGAA
CTTATGCCAATCGTCACTAACAAAGGTAGGTAGAAGAGGAATTTCTATTACTTCATTATG
TCTACTAGTAGCATGAGTACTAACCACCTGAAAATTTTCATTACGTATATAGTCGTAAAA
ATACTCATATGCTTTTGTAGGACCAATGAACGATCTCATACTACCAGTATCTATCATCAT
TTTTGCGTCTATCTCTTCTACATAAATATACGGTAGCTCTAAATTAGAGTCAAAATT
>Contig324_PBS    size  289
ATGTTGTATTCTGTATTTTCATATGGCGTTACTGTGAAAGGTTGGCAAATAGTCAGTTGT
TTTGGGCAATCTGAAGTGTTTTGAATTACTGTAAATGCGTATCCACTATCACAGTTTACT
AAAGCACTAGGCATTCGTAGTCCATTTCGAAATTCTTGGTAGTCAAGAATAGCGTCACCT
GAATATTGATCTACTGGCAATTTAAATCGTTGTTCTGAACGTGGCTGTACAGTAATTTTA
TAATTTAAATTATTATTGATTATTGGAATACAAGTGGAATTCGTTTTTA
>Contig325_PBS    size  370
ACAGCAAAGATCAGAATTCCTAAAGCAAAAACAAGCCGCTTCAAAAATCCAAAATTGGTT
CAGAAGTTGCAAGAAGGGCAAAGAGGTGCAACAGCAATATCAGCAGTCTAAACAAGCTTG
TGTAGTTATACAAAAAATCTATAGAGCTTATATTATTGGTAAGAAACAGAGACAAGAGTA
CGTGCGCATTAGAACGGCTACCATTCAAATTCAGAAGTATTTCAGATCGTATATTGAAAT
GAAAATTGTAAGACAGCAGTTCATTACACTGAAAACTTCCACAGTCACCATTCAGAGATA
TTATAGATCGCATTTAGAAACCAAGAAACAAAGAGCAACATACTTACAAATGAAGAACCC
AGCCGTGGCG
>Contig326_PBS    size  947
GAAGGTGGTTGTGCGTCAGACAGTACACAATACAACTAAAGAGGATTGTAACTATACAGA
GTTTAGTGAGGCGTTTCCTCGTAAGGAAAGAGTACACCCGACTCAAACAAGCAGTCATCT
GCATCCAACAGAGATATAGAAACAAATTGTTGATGAGAAGGGAAATGCAAGATTTCGCTA
CTAAGCGTAGAAGCGCTGTACTTATTCAAAGCTATTATCGCATGCTTCAACAACGAAGAT
ATTTCTTAAAACTAAAGATAGCCGTTAAAGCTATCGAAGAACGTTATAGGGCCTTGATTC
AAATGAGGAAAGATCGTAGTGAATACAAGACTCTTAGGAGTAGTGCTATTAAAATACAGG
CACTTTATAGACGTAATAAATGCAGAACTGAGTACATAAGACAGAAAAATCTAATCATGT
CGCTCCAGAGAAGGGTAAGAGCTCATCAATTAATGAAACAAGAGAAAGAAAGTTTCTTAC
AAGTTAAAAATGCCACCATTGTTCTACAAAAGTATACTAAATCATATATTCTCATGAAGA
AGTCAAGACAAGACTATGTAAAGCTTCGCAATTCAACTATTCTAATTCAACAATATTACC
GAACATATGTATTAGCTAAGATTCAAAGAGAAGCCTATTTGAAGATGCGAAATGCTGCAA
TCATTTTGCAAAAGACCTATAGAAACTTAGTACTGATGCGTAAAGAGAGATCTGAGTATC
AAGAACTTAAGAAATCTGCGATTGTGATCCAACGAAGGTACAGAGCTCAAAAATTAATGC
AGAAACACCGAGAAGAATATACGAAGATCTTACAAGCCACATTAGTCTTTCAACGTAGGT
ACAATGCCCTAATGAAAATGCGTTTGCATAGAGCTGAATATTTGAAAATTAAATCATCTT
GTACCGTCATTCAAAACGCCTATCGAGCCTTTGTGTTAGGCAGACAG
>Contig327_PBS    size  260
GGAATTATCCAGCAAACACTTTTGGATACTCATAACTCCTTTTTTTATACAACACAACAC
AGAAAAATATTCACATCATTGGCACAGCACAGCACGTCACTGTTGCACACATCAATAAGT
GATCAAAAGGCCATCCCGACGTCAACACAAATAAATCACATTTTATTCTTAATATCCTAA
ACGCGCGTGTTAGGTTATATCCATTGATTTGACGTAAGAAAGTTTTTGATTTATAGGACG
TGGAGTGACCACGTGGTAGT
>Contig328_PBS    size  531
GTGCAAGACTAGGGTTAATACGTATAACTAATAACGTCTTGCAAAACTAAGTATAATAAC
TGGATTCAATAAACATTTAATAAATAACAAAATGGTAAAAACACATGTTGGAATGTTAGA
TAAATAATAATAAAAATTAGCTACATTTTAATGCAACACAGTGTACAATGTTACTTCTAT
ACGATCTATAGAATGCGTCGGCTTTATGCGCCCGCACTGTAATATCATAGTATGAAGAAA
TGTCACCAGTAGAAATTCTAAGAGATTACAAGATTAGTATCTTAGCGTAAATTTATTATA
CGGATGTGGAAACTAGCAGAGATTCCCGACAGTTCCTAAATAAGTTAAAATCATGGTAAC
TATGTTATATGAGTTGTCTTTATAAAACTTAGCTTTATATCAGAACGCTGCATCTTCCCG
TTAAAAACTTTACGGACTTTTCAATTTTATTAGTTTGCTGAACCATTTTGAAAATTACTG
ATTTATATGTTCAAAGAAAACGAACCACATTTTTCCGTAAAGTCATTAACT
>Contig329_PBS    size  321
TGAGATACAGCTAAGTGCGGTTTAAAGAGAAAAAACGTGTATTTACCTTAAAGAATATTT
GTTTAAAAATTATATTAATTGTTAAGTTCCAAAAAACTTGACTTTAAAGCTCTTCTCTTA
TGTGTAGACTTTGGGAAATGGCGTATCAGAGACCAGCAATAGTCAGACATAATATTTACA
TCCCAGAAACCCTGATAACGTTCTTCCATGACACGTTAATCTTGATGCATACGTTCTCCC
TGCTCTTCGCTCATATCTCCTAAATTTTCCGGAAATCTGTCCTGATGACTGAAGAGGAAG
TGAGTTTATGCTCAGATTGCA
>Contig330_PBS    size  263
ATAGAACAGATCACCTGACCTCAATGCATGATATACCAGGTCTACCATCCACTGGCTATC
ATTACTGGAGTATGCCAAACAAGATACTGGCAGTTGGCACCCTATACAGCATGCAAAGCT
CGTGCAGCAGCACAGCACCCGAAGCGCTTGAAGTGTTACAGCACTCGTAGTATGTCGAGT
AGCACAGCACCCGCAGTGCTTACACCATCACCTCGCATGGTTCTCACAAAGGTGATCTCA
TAGTGTTTTCTGGCTTAGGCTTA
>Contig331_PBS    size  290
ATAATATGCTGATGATGATAATATGCTTTAAAATAAAGATAATGTACTGACAACAACCAA
TCGTGATGGTCACTGCAAGAGACAGCGTGTTAACAAAAAAATTACATAAGTACAGCATTA
TAATTTAACACAATCCCTACAAAAAATGGTCCCCGAATTATATGAAGTATAAACATGTGT
AAAGGCGATGTAATTGCCTTTTATCCAACTGTCAGAGAATGGACACTGTATATCATATTC
GTGAAATTCAGCCATCAATTTTAAGATCCCTATAAGCATTTATTGGAAGT
>Contig332_PBS    size  375
TGACAAAACCTGGTTAATGATAGAGGTGAAGAAAGTCTCTACGCTAGGTTCGTAAGATCG
CAGATTCAATAATTTGAATAATCTGGGGAAGAACGCGCGGCAGTATCGTTTGAGGATTGT
TTTGCGATCGAGCTTAAACATCTTCTGCGACATCTTGAGGAATGGTGATTCTGGATCTTT
GAGGGCTCCAGGATCTACGCCAAAAGCGCAGCTGCCAATAACATCGGTGGTAAATCGCAT
CATGACACTGGGTACATTCATATCTTCTACAGCTTCTTTCAACATAACGGTTTTCAATGT
TTGAGCACATTCAGCTATCAAAGGAAACATAGCCTTCATCTTAGCAGACGAGAAGGTTGG
TGTTACGATGTGTCG
>Contig333_PBS    size  812
TGGTTGTCGCCGCTCTGAGCGCCGGTCGGCAGCTCGGTGACGTCATCGGTACTGTTGTTG
CAAGGTTCAGGATAGCTTTCTGATGATTCTGTGCGGGTTGAGAGGTTCCAATTAATATCG
TTTTCATACGCCGACAGTTGCTGTCCAGTTTCCTCAGCGATGGGGCTGAGTGCTCCGGGA
TAGCTGACGATCAGTTCTGGAGGCGGCGGTAGTTCGGCCGACCACTCTTGTTCGCACGGA
GGCTCTATTGCAGCTACCTGTGCTAAAGGCAACTTCAGTTCAAGCTCGTTTCTCAACGCC
TTGACACATTCTTCGTCAAGCGTCAAGTTTTCTCGCAAGTCCTCGACGGATCCGCCATTA
CCCGCTAAATAAGACTCGGGTAAGGTGTCACTCTCTCTCAGCAGCATCTCCTCATCGGAA
ACCAGACCTTCGACAGTCAACGGCCCAGAGTACTCAATGTTCATGTTATTCTCGTTTTCC
GCCATTGCTAGTTTGGAAGTGATTTGCAACTCTATCTGGTTGAGTTCTATCTCATTCTGC
AGTGACAGGTCGGGTTCCATTAGAGGCGCTGGTTCAGGAGTCAGATCTATGTCTACAAGG
TACTTCTGCTGTGATGTCGACGCTAGGAACACTCCCGGAGAGTTTGGGGGAGTTAATGGG
GAGATTCTTTTCTCAGTGCCTGAGTTTCCACTCTCAGTCTCAGTCTGTGGGTCTGACTGC
TTCTCACTTAGACTTTGAACATCATCGAATTGCAGATCATCGTGAATAATATCCGGAACT
TCGTTCAAGAAGTTGCCGTCGCGTAGTGGAGA
>Contig334_PBS    size  373
GCGGAGCCGAGCAGCTCGCACAGCTGCGGCGACGTGTCCGCGTACGACGTCGTCAGCGGC
GACACGTAGATCGGGTAGCCGATCGGCTGGTCGCACGACGAGTTTATTATGTTGCGGAGA
GCCTGTTTAGCGTTCTGTATGGAGCCTCGCTCGGGGTTCCTGTTCCTCAGGTAGACCAGC
TCCTGCTGCTGGCCAGCCCACAGGCCGCGGACACACTCGCGGTTCAGCTTGATCACGCGG
AAGCCCAGGTGGCGTTTATTCAGCATTATTATCTTGTAGTCGTCGTTGCCTTCGTCCATT
ACGTGCCTCAGCGCCAACAGATGTGGAGCCCCCCTGAGCACGTTGTACCGCCAGGCGGGC
GCCGCCTCGTGGC
>Contig335_PBS    size  322
GAGTGCCTAGGAAGCCGAGACGACCATTGGTCCAGTCCAGCACCAGGTCAGTCCAGGTTC
CTAGGCACTCTAGACGTGTATGTTCGCACGGCCAGTAAGTACGACGACTGTCGCGTCCTG
CGAGTGCCGGCACTGCGGCTGTCCGTCAAGCTGGGCTGGCAGTGCGTGGCTGATCCCAGG
GACCATCATGCTGTAGCTCCGTGTGCGCCTACTAGGCTGCCGGAGTACTCTAGTAATCAA
GAACACGACTCATACAGAGCGTTCCGGTCGCAAGGATTAGATTTGCATCTCAGTATGGAG
ACGAAGCCAGTTGAAAAGGAAG
>Contig336_PBS    size  541
GAGTGCCTAGGAAGCCGAGACGACCATTGGTCCAGTCCAGCACCAGGTCAGTCCAGGTGA
CCTCCATCTCCTCGGTGGTGTTGTAAGGGTCGAGCGACACGTGTAGGAGACAGGTGAACT
TGGCGCAGTTCACCGTGAGGCGCCCGTGCATCAGGAGACGCACCTTGTCCCACCAGGATA
GTGGGGCTGATGGGTCCAGGGATGGGCGGGAGACTTGGTCGAATGAAAGATTACAATGCG
CAATGACAGGTTCCCAGCAGGGTCCGAAGGCGTAGCTGTACTCCGCCATCTCGCAGCACA
GGTCATAGTACCACTTGAGCGGCATCATGCTGCGCTCCAACTCCTGAGCACCCCACGGCG
CACCCTGGTCTATTGTCACTGTGCGGACCGCTCTTGGAGGAGCCTGTTCCTCAGCAGCCA
GCAGCGTGCCCCACATCTTGAGCTCGCTCATGCTGAGCAGCGGCTGCGGGAAGTCTCTCA
GCAGCAGCTGCCACTGAGAGCAACTCATGTTGATGCTGCGGCACCACAGCGTTGTGAACT
C
>Contig337_PBS    size  416
TTCTCCCATTAATAATAACCTAATTTTAGCTGCATGTGTAGTTGGTTATAGCGCAATTAG
ATTTTAGTACCTACCTACATCATTCGACGAGTTACCAACGGTGAAGGTGAGTATCTTAGA
TATTCCTTGTATTGTTCTCTATTACTCTTTAATACATCATTATTTCTCTCCCTTCTCCAC
AAGTTTCTAATATGCAGGCATGAAGAATACAACGTTAGAGAAATTGCTAGAAAGTTTAAT
GTTCTCATGAAATTCGATAAACTTGCCAGATGGTCTGAGGTTCAAATCGGGTTGACATTT
AATCAAAATTATCAAAATTTCTATGAATAAGTAAATATTTAGGCTTGTTTTGGCATAACA
CTAATATGTAGCTGTATTGTGATTTTGTCCTAAGGCGTTAATAAGCTCAAGGAAGA
>Contig338_PBS    size  353
GCTACGCTGATGGTTGCACTCGCTTCACGCATTGTAACTGTCCCGATACGCTTTACATCG
GCCATTGCGACGCTTGTCTGTCAGTTGCAGTGGCATGGACGTCAGGTGATGGCGCCTACC
ACTGTCAACTGCCAGTACTGCAAATAATTAACAAGATGGGATAGAGTAGTGTCATTCCAA
CATGGTGTAGACAAGTCTTGTGAGGTCATGTCACACCGACTCATTAAGCTCTTTGGTATG
CTACTACTTCTATGTCCCTCAACATACAGTAGTGGAGGAACCTGAAATATGTTAAATCGG
CATTTCTACCGATTCATTGAAGTGAATTAATTATTTTACTAACTATTCCAGGT
>Contig339_PBS    size  723
GTTCTTATTACTATAGTTTAAAACTGTCTTTTATGTTGTTGATATTCTGTTTCAGCTTGG
GTGTTCATTTGTTTTATAGACAATATGTTGTTATTGTTTCCATTTTGTTTTTGTTTCTCA
TTGTGAACTTTTACCCAACCGCCACGAGAACCTGTGCGTCATCGTGTATTCAATTTAGTA
TTCGTAATATCAGGGTCTAAGAGAACATGCAAAGGTTTGATTGAGCACACCACTTTCATT
TTATCATCAAACTCTGTTCTATTTTATTTTATTATGATTTGAACACACCCAGAATATTCA
TCTGCACGTTAATCACCAGTAACCCATATGATTTCTCAATGTTGTTCTACTCTCCGCTGT
GTAAGCGACCTTACGTATCCGACTGTGATCGTATGGGATACTCGATCCTTTTCTAAAACT
TTTGAAGATTTTAATCTGCACTTTCCAACTTATTGCACGAGCTATATCTAAATGCTTCCA
CTAAATTGCACTCTATTGTTCCGAAGGTGTTTATATATCTTTATAATTTGGTAATTAGGT
ATATACAGTTGTATTTCCTATTCTAAGCCTATTCTAATTGGTCACATGCACGTCGTCTTC
TGTCTACCTCCTAATGTTTGGTTTCCTTCTTCAGAGTTGTTTAAAGCATGGTCTTAAAGC
TTCCTAATGTAACAATTACCACTTTTGGTTTCCTATTTATCATATTTATTACATGTCTTG
GGT
>Contig340_PBS    size  328
GTCTTGGGTTTTATTATACGTATATGTATTTTTATTATTATTTGTTTTTGGTTCTAAACT
TATAACAGCTACAACACGACCAAATTGTAATATTTAACAGCCTACACTGACAAATCTTGT
TCAAAATAATAAATTGCATCGGTACTGAAGCTTAATATGATAGATTGCCACTGAAGGATA
ACAAGCCTTTTCTTTACATAATACTTGAACAGCTTCCACTAATAATATAGACAGTATACC
CCACTTGAACTAAACTTGAAATTGTAAATTTACAAAACATAATTATAACATGTTTATTAT
GCTTCAGCACTTTTCTTTGGCTGACAAA
>Contig341_PBS    size  711
GTGCTATAAAATTAAAACTCTGGTGAAATAACTGATGTTAGTGGAAGCAGCTACTAATTT
GTGGCGTTGTGTACACGAGATAATCAAGTTATGTGCTAAGAATTACTTGTAATTGGATAA
TAAAGTTTCAAGAGTGCACTCACTGCAGTGGTTTCGCCGCATGAAATCCCCCCAGTCCCC
CACGGTAGTGCTGGGCGCCAGTGATGGCGGGCGGCAGCGTGTGGTCGCGGCGAGTGGCGG
CGCGCACGCGCACTCTGCGCGGCCTGGTGCGCGACACGCAGCGCGCACTGCACGATGTCG
CTGATATACTGCACACAGATCCGCAAGTATTCACCACAGTCCAAGAAGTGGGCAACCAGT
CCCAGCGCTGCACAGCATTAGTGCTGCTGGGCACGTCGCCATCAGCGCGCGCGAGGCTGC
TGCACGCACTGCTGGGACACAAGCTGCTGCCGGAGCCGCCGCCGCGGCCGTGTCGATGGG
TGCGCATCCAATACGGTAGCAGTAACCAGCGGCAGGTGCACCTCACGCTCGGCAACTCGG
AGTTTGAACTGGTTGAGGAGCTGGAGTGCAACAAGCGGCCCTGGGATACCCTGCCCGTTG
AGGACCTAATAAGACAAGATAAGACTGATCTCACAACTATTTTAGAAATTGAAATAAATA
ACCAATTCCTGAAGGATGGTCTCCGGATCATTCTCCCTCCAGACCTGGAGG
>Contig342_PBS    size  438
GCAATATTGTATACAAAATAATTGCTTGCCATAATTATAAAATTGAAATTATTTAACTTG
CCTTTAACATAATACCTAAGCGGTGTTTAGGGGAACAAGGGAACTATGTTATACATTATA
GTTAATTTCTTTATTAATGTTTAGATGGTTTGGGACTGCTGGTATAACTTAATGTAATTT
ATTTAGCAGTATTAATTATTATAGCAATTATATTTTTCTGTGATAATAACTATTCTGCCA
TATTTCAGTTGAATGCTCCAATGCATACTGTATCATGTAAGAACGAACTACAGCAAAACC
CCATACAAGTAAAAGTTTAATAAGGTTTTGTGATAATAATTGCAGTTTGTATACTTTCGA
GACAGTTACATTTCTTGAATTTGTCCATTTTTGAATAAAGATATAATGTACAAAATAATT
ACTGCTGTTGTTTAGAAT
>Contig343_PBS    size  637
CATTGCCTGTAGTTGCTTAACCAATATACTGTACTTGTAAAATACGGATAAAAAGCTTTT
AATTACTAATGTTACAATCGAAAATTCTTGGATTACAACCATCACATTGTCACGAGAATT
CCGTGTGCCAAAAATTATAAGCAACGGACGCGCTTCGGCTGCAGGGGACCGGTTGATTCT
TTACATAAAATTTCAATGTGTTCTGGAAATGGTTTGCAAAGAGGACGTGGTATCATGGTT
TAAAGAATTGGAAAGCTATAAACGCATAGACGCGATGTGTACGTTATTAAATATGTGTTT
GCCATTTGAACTGCGTTTCATTGGCACCTACCTAGAGGAGCTAGGTAAGCGGGACTTTCA
GGAGTTGCGTGGTGCCGAACTAAGAGCCAACAACCCCACAGACCTGGCTGCTGACATCGG
AGGCGCTAACACAGACCCCAGGACACGACGGAAAATGGCCTTGTATGTTTCGTTGTTACG
CTCGTGTAATTTCGCGTGTGCTACCACATTGTACAATGCCATGGTCAGTTTGGAGCAGAG
TGGTTTGTTGAAAGGCTTGTATGGTGATCTCCTGGAAGAAATCCTTCTTCTATACACCAT
GGCGTTACATCATCCAGCGTTTACATTTGATCAAAAG
>Contig344_PBS    size  444
AATTTATTACCTCCAGGGGTTGATTTATAGGTGATACTATGATATTTGCAGGCCATGCGT
TGTGACCCAAGTATTCTCCCATATTGTACTGTGGCATTGGCAACCCAGGCGGGGGATGTG
GCACTTCTCCCAGCATGGGCACCACTCCTCCAGCACCCGTCAGCACGGGAGGAGAGCTCA
GCTCAGGCACTGCATCTGCACTTGGTGGCTGCACCCCAGGTGTTTTGACAAACACAATAC
CAGGCGGTGGCCCCAAGCTAGACAAGTTAGGCGGTGGGATTGACATGTTGGCTGTGATAT
TAGACTGTGTATGGCATGCACTCACTGGCACTACATTTATATGCTCTTGTGGCTCTGGAA
ATTGTATCCTCTGGTCTTCCATTTTTAATTTCTCTAGTATTTCACCAAAATGTGACTTTT
GATCAAAAGTAAACGCTGGATGAT
>Contig345_PBS    size  218
ATTAAAGACAGATTGTACTTCGCGACGCTGAAAACTGGTTACAAGCCAAAACCCACCAGA
AACAGCAAGTATTTCCACATAGAAGATGAGATTGTGTACGAGAACTTCTATTTTGACTTC
GGGCCTTACCACCTCTGCCATCTGTACCAGTTCTGCAACAAGCTTAATGAAGAATTGGAG
AAGAACCCGAAGAAGAAGATTGTTTTCTACACCAGCAA
>Contig346_PBS    size  328
CAAAAACCCTCATTATACAATACTTTGGTAGGGCAACATAGAAAATAGCTATTAAACTTT
TAATTAATTTTAAATCACTCCATTAGTTCCGGACATTAGTGTAATCAAGTAAACCAAAGC
TCCTTAGCTTTTCACACATGATTGGTTAGCCTCAAGGTAAATTATGTAACTAATAACCTA
CCATGGGACTAACTGACAGTATTGACTTATCTCATTGGTGCTAACACAACGGATAAACTG
CATATAAAATCTACTGTTGTACCATGTTGGTACCTAGTTATTCATTGGACATTGTACTTA
GAAAAATTAATGTTGTCAAATGTGAATT
>Contig347_PBS    size  247
ACGCCTCGTTAGTTCACTCTTAACGGACAGTTTTGGTGTGTATTTGACCTAGAAGTTGCC
TGCCCTACCTGCTCTCATCTCTGTTCGTCTTTTCAGCAAGTGGGATAGTAATATAATATC
ATACAGGTGTAAAAGAGACAGCTATACAAAGGTCAACGTACGACATTATTCTTATAACGG
TCGCGGAATATATCTTTAATCAATGTGTTTGAGAACCATCTACCATTAATTGCCATTTCA
CCCTTGA
>Contig348_PBS    size  330
GGTACTTAAGCAACAACACTCAATGAACAAAAGTGATGCTTTATATTACAATGACTAGTG
TGTATTAAAATTACATTAACGAGTTTAACCATATACCCACAGGCATGTGTATCCAGTCTT
CTTATATAAATAAATAAATAACAATTTTGTAGTACTGTAATAACATTAAAAGTATATCCG
TGTATCATTCAATATCATTAAAGAGTTTACATTACCGAGGGGACTTATGGCTTCGAAAAT
TCGATAATGTCTAGACATGTTCGCTTATTAATGTAATGAACGAAATAATTTTGGCTGAGC
AGGGAATACCCAAAAAAATATTATTAAAAA
>Contig349_PBS    size  551
AAACAAAAAAATGTTGCCTCTTTAAAATATTAATAAGTATACATAATTGATTACCTTATC
AACGGTATTGTAATTATAAAATATCCCTTGTTTATTTATTTAAATAACTTTAGAAGTTGA
AATTTTAAGACAACCATGTAATATAAATCAGCGGTTCCCGAATTCTTTTGGCTTCGGAAC
CCTTTTCGTTTCAACATTTTTCGGCGGAACCCTAGCTTAAGTAAGAAGTAAACTGAAGAC
GAAAATACACTTAGGTACGGCTTGTGGCGTGTGGTAGCGCACCAAATGGTTACATGGTTA
GAGACATACTTAGGCGTAGCATGGCTAGCTGCCGCACGGGCCAGAAAACAATTTAGCCGC
CCTTGACTTTGTGTATTAGTTTTCATTTTGAAGACAGACAAAGTAAACGCAAAAAGAAAT
AGATTGGGCTTGTACAGGTGCGAGGCGAGCGAGCGCGATCTTTTTTAACTATAAGAAGAA
GTTCCAAGCACCCGCTAGCATTGAAAGACTTCAGTGGCAGCCGGAATCGCGAGCGAAGCG
AGCGCGAATTT
>Contig350_PBS    size  385
GACCAATTGTCAAGTAAATATTGACATTAATTACCAAAGTGCTTCCAGGCACAAATTAGT
GTTCCATGAATATTAACAATGCTGTGTAAAGTGATTCTAACGAATTTGGGACATTTGTTT
TAATATTCATTATATAATGAGGTGGTCGGCGATCAGTCGCCGCCTTGCGCGCTTTCACTC
GGTACGCTATTAATTACGTACACGATTGTGTTCAGTCGGTTATATTTACTCAACTGTTTC
GACTGCTGAAAGATAAAGAAATAGCTAAAGCGGCGCGCTACACGACACTCGTATCTTATC
GCATCCACTCTATTGATCACTCGACACATATCGCGAACGGCTCGCCTTATACGGACGACC
GTGCCACCTTTATTGTCCAATTTAA
>Contig351_PBS    size  542
AAAATTACGAGGTCACCCGTATTCATAATTATTATTAAATAAAAAATAATACTTTAGAAT
AGACTGGTTTGGTACACGGAGGGTACACGAGATTGTGTGTACCTTGAATGAGGTAATGTT
TTTTACCGCAACGGTAAAATTATTTCGAGCCTAAATTACCGTAGAACGAAACGATACATG
TCCTCGTTAATTTGCGTATCATTGTCACACGCGTTTCCTGCTGTATTTTTTAATTATTTT
TTTTCTGTCCATGTTTTAGCAAAAAGTATGGACACAGCAAAATAGTTTAACCAATTTTTA
CTACAAATAATCTAAAAGGATTTGTCACGGCAAGACGTTATGACGTCACTTCCCATAACG
TAAGTTAAATTTGGCTTTTCATCATGGCAGCTTATTGCACTATAATCAACAAAATTAAAA
ACAAAACACTAAACATGAAAACAAGATTGCACCAATTAAACAATTATGTAGCTTGCCATG
AGTTTCAAGTTTTTGGACCATAATGATTGAAGACCGTATTGAATAAAGTAAATTATCAAT
CA
>Contig352_PBS    size  496
GAATAAAGTAAATTATCAATCAAAGTAGAAAAAGTAACTTTAACTAGGTAGGTAATTGTA
ACAGTTAAGTATAAATGCTGTACTTTATTTGGCAGTTTTCTCATTTACACACATTTTGCA
TTTTGGAGAGCTAAGTACTTATTATTTATACAATGTACGTACTTCGTATCATCCTACGAT
CTTCAACCAACGCCCAATCTGAGATTTACCTATCAAAATCATAAAAAATGGATGCTACAC
CCAAAAAATTCTAACAAAATTCCGCTCGCATCGTAACAAAAATGTTTTTTTCATTAATAA
TCAATATGGAATGGCGATTATGTAGAAAAAGGTTTCAAACTCGGTGGGTTCCGTAGAGGA
CGGGTAGTTGAGGCTCATCCGAAGCGCTCCTTGACCAGAAACATGAGTTTCTTCTTCCCT
TTATATTTGAGCTTGATTTCTTGTAACAGCGCCGCGAATTGGTGCGGCCCGTCAGGCGCG
AGGGCGAATGTGTCGC
>Contig353_PBS    size  309
GCGTACATTCTGGCCGCGCGGAACGACCGCACGAACGATCTCCGTCGCGTCTTACAAGAG
GCGGAACGACTCGGCAACGATCAAGTTAGGAACGCCTGTCTGAAACGACTCACCTCTAAA
AACGTACTATAAGCATCAAGGAGTTCCTATGTCCCTATGTCAAAATTAGTGATGCCCATT
TTCATAGACTGTAGCTACCTCCTTTTTTGACGAAACCCCTTTAAATGACACGTAGTGGAT
ACAACAGACATATCCTAAGAATTATAATGTGGACTGTTTTACCATCAGTACCTAAAGCTT
AGCTGACAA
>Contig354_PBS    size  404
GGTTCTAATACAGATAAAATAAGGCTTGTAGCTGTTGTGTTGGCCAGTGGCCCTTCCATT
GAAGTTGGTTACGAGTTGGCTATCAAAATCATAACGGAACATAAGCTGGACTCCATGAAC
ATTTACATCCACGTAGCGAGGTTCCTAGTGAATTCTGATAGGTTCATAGAAGTCAAGACC
TTAGCCAAATGCATACGAGCTTCTAAGGAAACCGCAGCTAGTCTAATGAGCGACCAAGTA
CTGGAGTCCGGAGTAAGCGCAGTGGTGTCCCGGTGCGAGTCCCGCGGGCAGCTGTACGAC
GAACAAGCAGAGATACTCATAGCCGATATACACAGCGTTACTATAAAGATATCATGTTAC
CTCGTCTGCCGTAACGTAAGTAGCGCGTACATTCTGGCCGCGCG
>Contig355_PBS    size  783
CTGAAGATTTGATTGTAGGCTGGCCCAATACATATACGTTTACAAAAGCTATTGCTGAAG
AGTTAGTGAGGACATATGATCCTGACCTGCCCGTCTGCGTAGTCAGACCACCTATAGTGA
CACCTACTTATTATGAGCCCACTCCCGGTTGGATGGACTTAAGTGCTCTTTCTGGACCTA
CTGGGATCCTCGCTGGTATTATAATGGGTTTTCTTCACATTTTCTACGTGGACAAAGATT
GCAAGCTGCCATTAACTCCGGTGGATTACGTAAACAATGCGACCATAGCTGCAGCCTGGG
ACGCCGACTTGAAACGAAAGAGTGGAAATAAAGACATACAAGTTTATACGGTGTCTAATA
ACGATCGTTTTATTACGTGGGATTTCATAGGAGTTATCTTGCGCTCTGAAGGCAAGAAGT
CACCGTCACCCAAAGCGGTGTGGTACTGCTGGCTGATAGAAACTAATAGCAAGTTCGTCT
TCTGGGTGATATCGTTCTTCGTGCATTACATACCGGCTTATATCATGGACCTTGTGCTTG
GTATACTTGGAAACATGCCTAAGGAAATTAATTCATTCGTAGCGGTGTTCAGAAAAATCG
ATAAATTCGCCCTAATTTACCACTACTTTTTATCCAACGAATGGTTTTTCAAGGACCATA
ATGTCCAAGAAATGGTATCTAGAATGAGTCCAGCCGACAAAGCTATTTTTAACTGTGATC
TTAGAACTATTGACTTTACTGAATATGTAATGGTTTGGGGTGTAGGTATAAGAAAGTATC
TAG
>Contig356_PBS    size  525
AGGCGATCTTCCTCCATAGATTCTGCCATACCGATGATAGTTTCTGGCTGTACTGGACAA
GGGTAGAACTGGTCTAAAACTTCAGTGTTCACGCGATCGTAAGTCGCGTGGGAAAATGCT
GTCGAGACGTAGATGAAGTTCTTAAAGTTGATACACTGCTTGGAAAGTGCCAGGCACTCC
CTGGTCCCTCTTACGTTGGTGACGACTGCAGCTTTGAGAGGCTCGTCAAAGCGGACTGTC
GCTGCCATATGAAATACTGTCTCCACCTCTTGTGTGAGAAGAGTCCAATCTTCTTGGCTA
AGACCGAGTCTCACATCAGCTACATCACCTTCCAGTGGAACTAATTTCTCCAGAAAGTTC
GGTTTCTTTTCGCGAAGGAAGTCGTAAACTGGATCTTTTAGCAAATAATCGAGTCTCTCC
TGAATGGTCTTCCCTTTCTTTGGTCTCAGCAGGACAAACATCTTCTTCAAGTTGCATGAT
CTCAGTAGTTTCTCTATGATTTGCTTGCCGAGGAAGCCGGAGCCG
>Contig357_PBS    size  278
TATTTGATAGTGATGAAACCGGTGAAACCGGTGAAAGTTGAAGCGGCGACTAGTAGTAAT
AACAAGAAAAGTATATTTGATAGTGATGATGAATTATTTGCTGAAGAAACGAAACCGAAA
CCAGTTGAAAAGCCTATAGCAAGTCCTAAACCTGTTGTAGTTGATAAACCAAAAATAGTA
GAAAAACCAAGTGAACCGAAAATTACTAAAAACATCCCTCGAAGTATATTTGATGATGAT
GATGATGAAGATGAATATGATGATGATGATAATGATGA
>Contig358_PBS    size  492
ATGCTGATAAAGTTAAGAAACCCGTGGGAGGCATTTCGCTATTCGGCAACAAAGGCACAG
AAAGTATAGGCGCCGCCATCTTGAAACGCAATCAACGAAAGTCTTCGTCATCCGACGCCG
AAAGCGAAAGCGATTCGCGATCAGAGTCACAAACAAACCAACAGATTAACCAGACACAAA
AAGATATATTCGATGACTTATTCGCAAGGTCTGAAGGAAAAAAGATCGCTAAAGACAAAG
TTGATATCGTTAAAGATATTAAAACAGAAATACAAAAGAAAAACGAAGTCAAAGATAAGA
AAGTTGAAAAAGTCGAAAAACCAAAAGTTGATTTGTTCAGTGATAATCTTTTCGATGATA
TTGATGATATCTTTTCTACAAATGTTGTGAAAATGCCTGCGAAAGATAATGTTAAAACTA
AATCTATATTTGAAGATGATGATGATCTTTTCTCGGAAATTGCTGCGCCGAAACCGGTGA
AAGTTGAATCGG
>Contig359_PBS    size  242
AGCTAGTCTGAGAATTTTGTTGTTGACTACAATAATACATTTATGATAGTACACTACATA
TGTATGAAGTGAACGCAACAAATTGGTGAATTGAAAGTTACCTGTGTGGTTGCGCAGTAG
ATGTGATTTTTTTACTGAAATGCTACTGCGCAGCCAAATTGCTGTCCCATACTTCAGAAA
GCATACGACAATATTCAGAAGAATCTGATATGCTATATTGTCAGAAACAAGTTTCCATCA
TT
>Contig360_PBS    size  214
GGAGCTAGTAACGTTCCTCGTCCACTAAACACACGCATTTTGGCGTGCTACTTTCTCAGG
AGATTACGTCATGACATCTCCGCTAGTAATTTTGTCCTCCATGGAAAAAACAGTTGCAAA
TCTACAATGGAGTTTTGAAACAAAAAAACATGAACAGCGATTCAAGCCGTGGACTCAAGT
TTCAAATGTAATTAAGCTTATTACATACTATTTT
>Contig361_PBS    size  333
GCAATTGGTCTGTAATTGTCTGGAATTTCTGTAGCACCACTTTTGTGAATTGGACTGACT
GAGGCAATTTTCCATCGGTCTGGGAATACACCAGTTCCTAAGCTTAGGTTAAATATGTGA
GTCAAGGGTTCGGTGATAGAAGATCTAATTTTTTTAATAAGTATTGGTGTGAGTTTGTCG
GGGCCTGGTGCACTGTCCTTGTTGAGTTGAGTTATTAAGGAATCGATTTCGGTATTGACT
GTTGGGTGAAGGAAGAATGAGTGTGAGTTTTTTGAGATGGGTGAGTATTTATCAGCAAGA
GAGCTTTGTGTTTCGGATAGTTTAGCGAGAATT
>Contig362_PBS    size  390
AGCGTCCGTATGTGTGCGACCACTGCGGCGCCACCTTCCACCGCCGCTCCAACCTCGTGC
AGCACATTGCTATACATCTGCCCGAGAAGAACTTCCAATGCGGCATCTGCAAGAAATGGG
AGAAGTCTCAGAAGCGGCTGAACATCCACAAGTACAAAGTCCACAAGGAACACAAGTACA
GGTACATGTGCCCCCAGTGCCCGAAGATCTACAAATGTCCTGACCACGTGCGGCGTCACC
TCGTCAATTTCCACAACATACCGCGGTCAGATCAGGGTCCTATAGAGAAGTTCGTGGTAG
ATAGCTAGGATGATCAGTCTTAGACGAAACTAGCTGCCTGCAGGCCAGTGGGAACTGCTC
GTACCGGGATAAAATATGTCATGAAAATTA
>Contig363_PBS    size  267
AGCGTCCGTATGTGTGCGACCACTGCGGCGCCACCTTCCACCGCCGCTCCAACCTCGTGC
AGCACATTGCTATACATCTGCCCGAGAAGAACTTCCAATGCGACATGTGCCCCAAAAGGC
TCAAGTCGCGCAAATTCCTGCAGATACACAAACACAACGCTCACACGGGCAAGCGATACG
GCTACCTCTGCGGCATATGCGAGCATCGCTTTGAGAAGCCGAACAAAGTGCGAGCGCACA
TGCGCAGGGTGCATGGCGTTGCTGATG
>Contig364_PBS    size  296
GACCTGTTTGACCTAAAAAAAGGCGCCTGACCTACCTGCATTCTGGCATCTCCGCTCATA
TTTCTGTTCTCCATGGGATCATCTCATTTAGTGCTCTTATATTATATGGAAATAAGATTT
TTTTGGTATGTTGGTCACAAAACAACGCACACATCGCATCATGAGCCACTGCGACGACCG
TGCGGGGATCGGAGGACGAGGCGCCGCGAGTAGCCGTCGCCCACGCAGCAACGCACCACC
ACCAGTCACTCACACGACACGGACCATAGGAGCGCGTTCTTACTATCCAATACCAT
>Contig365_PBS    size  257
AAATTGATATGAGCGGGGCGTCTGTCGCGGATGGCTCATCGTTCTCAAGTGCTGCCCGTT
ATGGTTACGCGAAATTAGATTTCAACGAGTCCATTTTCTCTCCCACAACGAGTTCACCTT
TTATTTCCCCGATATTTATTGAACGCCTGCCTTAGATGCCGGAGAATTGCTAGCCATAGT
TTGTATAGCACAGCGTTTTTAATTGAATACTCAGATTTAATAGGCGTTTTTATTAACGCA
TGACTAACATAATGGAT
>Contig366_PBS    size  364
AGAATTGTATCCTTCAGTTGGTACACTAGTCAGTCTTCATCATCCTAGAAACGATAATTT
AACTGTCTACCAAATACCTATTATATTATAACAATACGTTTGCAGTCCTATGGAAAACCC
ACTGTCACGAAGAGTCATGACATCAACATCTGGACCAGGATCTGCAGTTAAGTTATTTTA
CTAATAATAAGAGTCACGGAGCCTGGACAAAACATATCTGCTGTCACACCACGCCGTGGG
ATTTTATGTAATTATCTTAACGTAATTGGTCTTCCATGTAATTGTCTATTCGAGAGATCA
ATCATCAATGTTCAACTTTGAACAGACCGAACGTCTTGGGTTGTTCACTTTTTTTGACGG
TACG
>Contig367_PBS    size  701
GCGGCCAAGTTAGTGCTGTTGGTGCTTCTAGTGATTACAATATTAGCCTTGTTCGAGCAA
TGGCGAGGCGGCAAGAAGAATACGCTGGCGGAGTATTCGGACCCACTTGAAGCTGAATAC
GAGAGACAGATCTTGGAAGATGAGTCCAGGATCATCCCGGGGCTGGGGGAAGGAGGTGCG
GCGGCACATCTCATCGGCGAGGAGAAAAAGCGCGGCGAGGAGTCGGAGAAGAAGCTTGCT
ATTAACGTGTACCTCAGCGACAGGATCCCGTACAACAGAACGCTTAAAGACTTCCGCAAC
CCCGCATGCAAGCGCGTGACGTACGACGCGGAGCTGCCGTCGGCGTCGGTGATCCTGATC
TTCCACAACGAGCCGTACTCCGTGGTGGTGCGCACCATCTGGAGCGTGGTGAACTCCGCG
CGCCGCGACCAGCCCTGGTACAGCCGCGCCAACTTCATCGACAGGAACACTGGACGACAG
ACTGTTGCTGGCTACCCAGGCCAGGACCCGAACTCTCCGTTCGTGTACCTGAAGGAGATC
ATCCTGGTGGACGACAACTCGACGCTGCCGGAGCTGAAGGGCAAGCTGTCCCACTACGTG
CGCACGCGCCTGCCGCCCGACCTCATCCGCATCCTGCGCCTGCCCGACCGCGTGGGGCTG
ACGCGCGCGCGGCTGGCCGGGGGCCGCCACGCGGGCGGCGC
>Contig368_PBS    size  239
AGTACATATTTCATTTTGGTAAAAATCCTAACGATAATGAGAGGGTGAGTGAATGAGTAG
AGGAGTGCTGATAAAAGCAGTTAAGCAGTCGTAAACCGTTCTAATTCATTCGGATCTGAG
ACAATGAGACAATAAACTTTATCTAAATCGTAACGATTTGCAATTGGTGGAGACTGGTAT
ATCAACGAGCCCAGCGGCCCTGCCCACTTGGCTTACGGACTGACTCGGCTTATTTAGTA
>Contig369_PBS    size  207
GTTTTGGGTAGTTTTAACCGGCTGCGGGGAAGCCTTATTGAAATTCTCTTTTAACTTTTC
TTCATATTGTTCTAGCTTATATAACATGACTAACCATTCGTCGCCAGATAGATTTTTCTT
AGGCAAAGTCTCCATATATTGTTTATTAACTTCTCTCAATCTATCAACGAAATAATCTCT
TTTCTTGTCATTGGTCATGCTTGTAAA
>Contig370_PBS    size  408
GTAGGTAAAACCCAGATGACCTCTCTACTTCACATACCTACGAAGGTCTGCGTTGGGTTT
AGAGAATAAACAATGACTCATCGATGACCACTATCTTTATTTAAACTGTAATCTATAACA
GATGTTTGGTACTTTTCCTTCCAACCTAGAAGTTAAAGATTAAAGGGATTTTATTAGGTC
ACGCGAGTACCTATAACCTATAACAATTGAATCCCATCCTTCACGTCGCTGGATCGTGAA
AACAGCTAATGTTAAAAATGCTACATGATGAGGAATTAGGAAAACAAAAAAACAATTAGT
TTGATTTATCACCTGGAACACTGTAGCCCTTTCTAATAGGTGATGACTTATCGAATCTTA
GAATTCAATGATATTGACTACGTTGCAGCCTAGGTACTACTCTGCTCT
>Contig371_PBS    size  230
GAATCATCGCGCGTCGCCGCATCGGTTACAAATGTACAAAGTTTTCCAAGAACTTAACTT
TCATGTGATCACATTTGATTACAGAGGGTACGGAGACTCGACCAGAGTGAGGCCAACTGA
GCGAGGCGTAGTGGAAGACGCCCTGGAAGTGTACTCCTGGCTGATGGAGTCGCTCACTCA
GACCAACAGACCGCCCGTTATCATATGGGGGCATTCGCTTGGTACAGCAG
>Contig372_PBS    size  432
GCCTCCGAGAAGACGAGACAGGAGAGGAGATTCGACGCGTGAGGCGGATCGTCGTCGTCG
TCGCTCTCGCTCGTGGGAGCGTCGCGCGCGCACGCGCCGGCACCCGCGCGACAACGAACA
CAACAACGACACCAGGAGACGACCGCTATCAAGATCTCCGTCGCCGCGAGGACGCTACAG
AAACCGCAGTCCCCCTCCACCACCACCCATCGACAGACAAAACAGCAGGTCTAGATCAAG
ATCACCGACAGTCCGCGATCGTGACCACGAGCGTGAAAGAGAAAGACTGCGCGTTCCCCG
CGAGCTAGAGAGAGACAGAATGTCGCGGGACAGAGAGCATAGAGATCGAGTGTCTCGCTC
TAGAGATAGGGAACGATCACGTGAGAGATCTCGCGACCGTTCCCGCACACGATCTCTATG
CTCTCTGTCCCG
>Contig373_PBS    size  1285
GATGTTAGACATGGGTTTTGAACCACAGATCAGGAAGTCGTTATTTGATGTGAGGCCTGA
TCGGCAGACGGTAATGACTTCAGCTACATGGCCCCCAGGTGTACGTCGTCTAGCTGAGTC
ATACATGAAGGACCCCATACAAGTTAATGTTGGCTCATTAGATCTTGCTGCAGTGCACAC
TGTCACACAGAAAATAATGTTTGTTGAAGAATCTGAGAAGGAGGAGGCATTGTTTGAATT
TCTACGAAATATGGACCCAACAGATAAAGTTATCATTTTCTGTGGCAAGAAAGCTACTGC
AACACACATTACCACCGAATTAGCCCTAAAAGGCATAGAGTGCCAATCTCTGCATGGAGA
TAGAGATCAGATTGATCGCGAGGCAGCTTTGAATGAGATGGTGGATGGCACTGTCAATAT
TTTGGTGGCAACTGATGTAGCATCTAGAGGTATTGACATAAAAGATCTTACCCATGTTAT
TAATTTAGATTTTCCACGGCACATCGAAGAGTATGTACACAGAGTAGGTAGGACAGGGCG
TGCAGGAAAAACAGGCATATCTCTAACATTTATAGCAAGGGGTGATTGGGGAAATGCTAG
GGAACTTATAAAAATCCTGGAGGAAGCAAATCAAGAAGTACCTGAAGAACTGGAGCAAAT
GGCTTCTAGATTCGAAGCCATGAAAATACGTCGAGACAAGGAGAGAGGAGAAGGTCAAGG
TCGTGGCCGCGGAGGACGAGGTGGTGGATACGGCGGCGGTGGAGGATACGGCGGCGGCGG
GAGTCGCGGGAGGAGAGATCGCTGGTAATTTGGTGACGATATCCTAGATAAGTTGCCAAA
ACTGAAACAACTCATGAAGGCATAAAAAACTAATATTTAAAAAAAAATACCGGATTAATT
TGCAGATGTATACAGATGTCCCGAAACTCAACGCTAACCTGGTTCTAGGACAGAGGCTGA
AACAGGTATTTTCGCCCTATTCCAGGTCATTGCTGAGTTTCGGGATTTATAATATTACCT
CAGATTTCCTCATCAAGTTAATATTAAGCAAATCGAAGATGGCATGATTTGAGATGTGGC
CTATTTATTTAACAGTATTATGTTACGTGATTTTGTAGTTTGTGGCTATTATCAGAACTG
TTTATGTCAAAATCGATGTTTTAGTGAAAACAGTAGAGGTAATTAGTTTACAGAATAATG
TTATCCTATACGTAGGTTATAACTCTTTTAATGCAGTTCGGGATTCCTCTTGAATCGTGT
TGTTTCAGTGAACAGGTGAATCTGA
>Contig374_PBS    size  321
TGTGGCGCGGCGAGGCGGGCGCGGGGCCGAGCTCGGCGTGCTGCGCGCGCTCAAGCTGCT
GCGCGCAAGGCACGACGCCGCGCATCTGCACGACAAAGTGAAGACGGCTCTGGCGCAGTT
TAACGACTTCTCATAATGGCACAAGGGCCGCAGACACAAACGTATGAAGCGATAGTGTCT
GTTTAGTTATAGTAACGCTTGTGATTCAGTCGCGCGCGACAGTGAGTTATCCAGTCATAA
ACCTTATGATATTACGACACTACGTCTAGCTCTAAGTATTTAATTGTACATAAATAAGTT
CACAAATTGTTATATCGACGA
>Contig375_PBS    size  227
AGGGCAAATAATCGGTAAATTTTAATGATTTTCAAACATGCAGTTTTAATTGAAAGCATT
TGAACGATTGCTTATTTCAACATTTTGACTTACTTTTAAGTGGATTCAGGATAACATACC
TACCGCTAATACCGTTCTAAATTACTTTGAGTAATTTGGACACCGAATTGACCGAACCTC
AGGGTTATAAACTCTGTTACTACCATCATCAACACTCCTAAAGGAGT
>Contig376_PBS    size  1071
GATAACAAATCTAGTACAATTTTTGATAGTACACCTTTTGTTTTGACAGGGAACTTTCGT
AAACCTGTTCAACTTTGTCAGACTTCTGAGATACATGTAACTCAATTCGCTCTACATCAA
TATTTTCAACTACATTCAGCCAATCTGAATATTCTCTCTATAAACTTAGATCTACTACGA
TTTGATATTGCCCAATAATGAGAAATTCGTGTACATACATTCATAATTTTATTACTTAAA
GTCTCTAGTTTGATATTTTCGATGTCATCCGAAAGGCACGATGTTTCTGTAAAAGTATTC
AGGACATGTTGCATTTTTCATTTGGACTACCCTCTTTAGAGTGCCAAATGTCAAAAATAG
TCGTCCTCGAAACAGAACATTTGAAAACTTTACCTAAAACAACATGAAAGCTGAACTTAA
AATATAAAGTTTTTTCAATACTATGGACATGCATACTTTGACACTCCTTTAACCCAAGAA
GGGGCAGAAAGATGCAGATGAAACTTATATGGTTTTATAAGAACATCCTCTTTATTCGAA
AAACATTTGCCTCAAGTGCAGCACTGAGCAGCAAAAAGTTATAGGTCCAAATGAAATCAA
AGTATACCAAACAAATCTACAAAAACGCTACCTTCAATAAAAAAATAAAAAAAAATATTA
AACGCATTAAAAAAAATAAAAAAGTAGTTGATAATAGAAGTACATACCTTGGTCTTGGAC
CTCCATACTGTCACCATACGTAAACACTTGATTTGGAATAGTGACACTCAAAAACAAAGT
GTTAAGTTTTGATGACTCACACGTTGCGATAATTAGACTCGAGATGCGTCAACTTCCGAT
GCACAAAAGTGGTCAATAAGTTGACCTTATGACACGGGTATTTAGAGTTTTTGGTAGCTT
CTTTACTTGTTAATCAGTTAGTAAGTAGATCTAATGGGGATAAGCCTATGACATTTTTCG
ATTTATGGCCTTAGAGTGAATCACTGTGCAATGTGAAGATAACGTCTGTAGTTCTGTCCC
AAGCTTTGTGTCCACTGCCGTGTCATACAGCATATTTTCTACAACCTGGTA
>Contig377_PBS    size  368
GTCTTAAATTTTATTGCGAATGTATACAAAGCACACACAGCTAAAGCAAAATGTATCATT
GATTGGTAACTTTCTAGTAATGAAGTTAATTTAGCAGTCTGGACGAAACCATTCTTTAGA
ATAATTCTAGTTTTTTGCCCCCGTGGTAGGGGTTTACAGACAGTTAATAATATGACGTCT
CGATAGAAGCAAGATATATCGATCATGAGATTCTTCAGAAGATCTTCCCTTTAAATGTTG
TGAAAATACAAGGACCTAACATTATTTAGATGTTTTATAACAAGCAAGTGTCCTAGGTTC
GTGATGGAATGTTGTGCTCTTGAATGTAATATATTTTCTTAGCCCTTTTAAGTCATATTT
TTGTACGT
>Contig378_PBS    size  275
TGGGCATCACATTATATTATGAATTCAGATGATGAAACAACTGACGATGAAGCAATGGAG
TCTTTTAGTATCCTGCCAACTGAAGAGGACAGTGTGATGTATGTGGACAGTAGTGACAGT
GATAACGAAGCTACAATAACTCCACCACTTGAAAATAATCACATTATAGATGAAAGTTCT
GAAAGCGATATCGAAACTACATTAAGATCCTGTAGCGGTCAATATGCAATAAATTATGGT
GAAGAAATCTTGCCTGATGTGAATAATGATGTAGA
>Contig379_PBS    size  224
ATGTGAATAATGATGTAGAAAATGCAAATGATCATAGCATATTGAGAAATATTTTGATTC
AGAAAAGATGGGAAATATACGAAGAGTCACAAAATCATGAAGAGACTTCTCATTCTGATT
TGCTATCTGATTTCTTTGCCAGATACGATGGCACTACCCATGACAGCAATCTAATGGAAT
ATTTCCGGGATTTGGCAGAAGTTTTGTGCGTTAAGTTAGAACCG
>Contig380_PBS    size  219
TGTGACAACACCATGTTACGTGAAGATCTACTAAAGGGCAAGGCGTTGGGCGTAAGTTTT
GCCGTCCTGAGACCTTTCTCCGACAAACAGTACCGTGTGATGGAGAGGATCGTTATCGGG
AGTTCCATGAAATGTGTCGTTCCTATGATCAAAAAACGTCGAAGGGACGAGAAAATAGTA
AGTGGACCTCCCTTTAAGAAGACCAGAAAAGTCACATAG
>Contig381_PBS    size  304
AGTAGATTTCCACGTAACATGGTGTTGTCACATAAGCGAGTTTTGATGTACTTCAGAAGA
TGTTCTAAGTCTATATTGGTAAGTTTCACTAACGCGGCGATAGCAATTTTATCATGGTCT
TCAGAGTCCTTAAGCTCGACCTCTAGTTTGATGTCGCTGCCGCCAGATGGATATATGATT
TCTTGGAGTTGAAAGCGATTCGGACCGGCCCCTACCATTAATGCGCATCTGAAATTGTTC
TGCCTGCCGACGAGTGTATTCAACCAGTTGGAATTTCTTTCCAATGCCGCTAGCAGGAAG
TTAA
>Contig382_PBS    size  340
TGTTGCACCTTGATGACTAATTCGAAAAAGGCTGTATCGTATAGATTCCTTTGTCAGGTA
GAATGGCAGGGTTAAAATGCGTGTCGAATCACAATTAGCGGGAACTATATCTGTTGGCGC
CATTTTTGGTCTGTCAGTTTGACAAGGGTCAAATGAACTGACATATTTTATTTATGGTAC
TAATTTTAAGTCTTTGGTTTAGAATGAAGATAAAAATTAGGTGAACAAAGACAAGATTTA
ACCCAGTTTCTGAGATGAAAAGTGATTAACGATCGCTTTTAAGATAACACAAGAAAGAAA
GAAAAACAAAACTGTTTTCTTCTCACGCGAGCAGGGAGAG
>Contig383_PBS    size  416
AATTTTCTCGACTTGTAAATTGTACCATTTTTTAATGATACTTCTCTGCATCTTTTCTTG
TAAGAGTGAGTGCCATGAATGTTGGTTAAAAAGGCCAATCATAACATATCCTTCTTTGGT
CTCGGTATAGGCTACGGACTTTTTGTATTCGCTTAATCATACACTCTCGGCCAATTATAT
ATACACACTTCATCGTGCACTACCGGCCAGAAAAAATGGGTCACTAAAATAATGTTGAAT
TAATGCGATTTTATATGTTGACCATCAGTATTTTTTCACTTATGGCCTAATATTTTAATG
TATTTGACTCGATTGATATTATGATATTAGTTTTTATTTTCGTTTTCATGTTAAAAGTAT
TAAGTTACCAAATAAAAATAGCCTAAATCTTTAATAGTGGAGTGTTTTTCGATGAA
>Contig384_PBS    size  333
TAGTGACTAAAACTGACTTCTTGACTTTCGAATGTATGTGAAGAAGTATATTAAATACTA
TATACATTGTATGTGATATCGCAGCGAATGTAGATATGTTCTTCCATTTTACTAACCAAA
CTGTACTTCTGTCGTAGACGAAAATACATTTTTATATAAACATGATATTAATTATAATTC
GCACGCAAGAAAAGGCACATAAATATAAAATCTTGAGCGGTGAGCAAAAGAATGAATGAG
TGAGTGAATGGATTCGTTGACATTTTTGACATTAATCGAATATTTTGAACGTCTATGACA
GAAGTAAAGTTTGAAAATTTTCTCGACTTGTAA
>Contig385_PBS    size  322
GAGCAAATCTTGGTGCAATTGGTCCGGTAGATGGGTGACCGTCTTGTCATGACGAGTTCC
TCCGCGTTTCGGCTATCATTTGAACATCTCTGGCGGTCATTACGATTAGCCAAAAGCTAG
AAAGTTTGACAACCAGTCTTGCTTAGGGTATCAGTTTGCATGGGTTTGAGGAGAAGGTTA
GATAAGCAGTCGCTCCATTTACACTCGGCGGTATCCAGTTAGACTGGAAGCAGACCAAAA
AGTCTATGCAGAACTATATATATTCAGAATCTTTTACTTCAGCTAATTTCCTCATTTCCA
GGCATGAGCGGTGCAACAGTAA
>Contig386_PBS    size  600
AATATATATGCCACTAACCACCCAGATGGTACTGGACATGCCGGAGCAGCCATCATAGTA
CGATCATGTATTCAACACCAAGAGCATCCGCAGTTCAGAAAAGAGCACATACAAGCAGCT
ACTGTAGGTATAGCAGATCGTAATGGCACTTTTAATGTGTCTGCCATATATTGCCCGCCT
AAACATAAAATCATAAAAGAGCAGTATGATGAACTGTTTGACCATCTAGGTACACGGTTT
ATAGCTGGAGGAGACTGGAATGCCAAAAACATCCACTGGGCGTCTAGACTCACGAATACC
AGAGGAAGAGAGCTTAAGAAAAGTTTGGATGAAAATAACCTCACAACAATTTCGACGGCA
GAGCCCACGAACTGGCCAAGTGATCCAAACAAACTACCTGACGTTATTGACTTCTTCGTA
GTAAAAGGATTGTCTCGACTCTTTCATCAGATCGAAACATGCCTTGATGCCTCATCCAAT
CATGTCCCGGTTATACTTACTATTGGCACAACTGCTCTAAATATTGGAAGGACCCTAAAA
CTATACAACAGGCGCACTGACTGGAATGCTTTTCGAGAGTTACTTACCGAGCGGCTTGAT
>Contig387_PBS    size  531
GGTTAGTGGCATATATATTATAGTTTTGTATCTTGATGCATGTTTTCGCGGTAAGGTGGG
TTTCTGATACAAGTAGGATGTCTATGTTATGGGTGTGGAGAAGTACTTCAACCTCATATA
TATTTGGAGCTAGTCCATCTAGGTTCCAGGTTGCAATCTTTAATGATGTCATTTTGTTGA
CTTGGACAGTAGTGTTGTCATGAGACTAATAAGGGTACTCATCTGTTGGAGGAGAAGTTC
AAACATTGAAGATTGTTTTAAAAGCATTTGTTCGATTCTATTACTTGTTGAAGTATCAGC
TTCTTGTTCAGATGTTTTAGTTTTCATTATGTCAGCGTAACTCATTGGTTTACGGTTAGG
GTCTGTGTTTGTTCGTTGCGTTTTGATAATATCTAATTTATTATTAGATGGATCCGTCGG
AGACTGCATGTTATGGCCGATAGCTGCCTGTGGATTCCTTCTGGCAATATGCTCCGATTG
TTTGCTTGATCTTCTAGCGAGTATCTCCTTATAAACTTCGCAGCCCTTGTA
>Contig388_PBS    size  485
TTTGGTTCTATTATAAATAAAAATGGATAAAAAGCGTGAGCGTGCAAGCAATTTCGATAA
AGCCGAAACGCGGTTATTGACGGAATTGGTTACCAAATATAAGTATATAATTGAAAACAA
AAAAACGGACGCCGTGACCAATAAAGATAAGGAGGCTGCCTGGGGCAGAATAGCTTCTTC
TTATGCAACTACTAGTGGTACCACGACACGTAGCTCTAAAACATTAAAATTAAAATATGA
AGGTATCAAAAAGGCCACGAAGAAGAAGATGTCCTGTCGCAGGCAGGAACTTTATCGCAC
AGGTGGCGGGCCATCTAATGCTCCTGATTTCGATGACGTGGAGGAGAAAGTGCTGGCTAT
ATGTTCCAACATTACAGGATTGGAAGCACGCAATGATAGTGATAACATTTCAGATGTAAT
CCAATCTGCATCTGTCCCTCTGAAAATTGATTTGTCTCAGGATGACCTTAATTTAAAATT
TAAAA
>Contig389_PBS    size  311
ACGGTATTGGTGGTCGTTTGGGGGTTGCTGGGGATATTTTTTGGCTAAGTCTTCCTACTC
CATCATCCACCATTTTTATAAAGAGGACCGTTACTTCTAGAGCTAAGACATGCACATAGC
ACTAGGAAGTGGTGAAAGGACGTTTTGGGGGTGCTGTCCTTTTGTAATGTTGACGTGAAA
AAGTTCTAATCTAAACAGCCTACGTTCAATAAACGATTTGACTTTGACAGAGAATCTTAG
AGGTTCTATGTCAATCTGCGTGCTAGATGATCTCTTTGGTAGAACTTTTGAGTGGTCAAT
TTAAAACAGAA
>Contig390_PBS    size  281
TCTATCTGATTTCCTCAACATAATTAGCTTCTTTACACCTGTTACGTAGCGAGAACTATG
AATTGAACTAAGAAACTTTCACAAAGCAGTCCGGGTTCTGTATGCTGTCGATAATGTTGA
TCTTGCACCTGATCTCTCCTGTCCTGTTGGATTGCCGTCCCATCGGGTTATAACAGTGAA
AGGGTGATATAGTGCGTGAAACTGTGTCTGAACAATTGCTTGTGCTCTATACTACCTATA
TGTGTTCTCTTTGTGAAAACACCCGCCGAAAACGAAATCGG
>Contig391_PBS    size  505
CAAATACAGATAAATACAGTCTATTACCACAACATTTATTTTTGAATGTATTATATTCTA
ACGCTTTAATTTTATGCGCTTTTGTGCTTTCTTAGTATTATTTTTTATGAGTTTTTTGTT
TTTTTTTTTGGTTGGTGGCGAGAGAAACTTTTCTTTTCACCATAAAAAAACACGTGTAAT
GTCAATGATTGACTTTAGATGTATGAAAATCACATCACACACGTCAGACACAGAATACCA
ACCCCACAGAGCTAGCGACGCCGGCCGCGGAGCAACAGAAAGTAACCCAACGCACCACAA
GCGACGGCACCAATATATAACCGTCCGTACCAACGTGAGTCAAGCCTTTATCTCGTGTTC
ACAAATGCTCTTACCGCACAAATTCATAAGAGAGCTTGACTTCCGTCCCGCCTTAAAGTT
ACTCTGGTAACTGGTATATTTAGACCTTCCACGTGAAGACTGTGGTTCCTCATTCACGCG
CTCTCGCGACGTCTTGCACGAGCCG
>Contig392_PBS    size  389
GTAATGACAGAGATGCTTGGTACGGAAAGACTAATGTCTTCTTACGGAATCAGCCTTTTT
GTCAACGGTATTTTGCAGTTGATCGGACCGCCAATTTGCGGGTTCTGGTTTGAGTATACG
CAGTCTTATAAATCGTTGTTTGTTACGCTAGGTTTCGTGCTAGTATTCGGGGCTGCTTTG
TGGGGTTTCGTTCCGTTTATTCATAGAAGGAGGAGGTTGGCAGCGAATAAAAATAAGCAA
GGAGTTAAAGCGTAATGTTAAGTTTTTTATTGTGTCGCAAACTCTCTATTTATTTTAATT
TTGAAAAATATTTATGTCATAATTTTCTTTACATTATTCTTTAAAGAATAATAATTATCA
ATCTCAATTTTCTACAATTACGTAGTTAA
>Contig393_PBS    size  442
ACTCAGACATAACTCTCTCCCGACTTTGGAAAGTGAGCCTTATGGCGGACGGCTGAGAGT
TATGTCTGAGTAACATCTCCATTTCATCCACATGACCACACTCTTTGTCCAAATAATTCT
TGATATGCACATAGGACCAATTTCCAGGCAAATTGAAAACTGTAAGGTAGTACTCCTCGC
TATCACTTATAACTACACCATCGTCATCTTGTACACTAATAACAGAAGGCTCTGGAGTGC
TTATTCGCGGCTTTTTACTATTCCCATCATCAGGTTCTATTTTAATTCTCTTCTGAACAT
TTTTCTCAACTGTGCCTGGTTCGGACTTTATGGCTATTGGAGATGGCGAGCTAGGCAACG
GTATGAAGTCAGGACTAGTATGCTCCGGGTCTACAGGCTCCAATTTTATTGTTTGATCCA
TTTTTGCGCAGCTATTTTTGGT
>Contig394_PBS    size  668
GGACGTCGTCGTCGGGCGGCGGGTCGGTGGCGCTGGGCAGGCCGTGCTTGAGGTCGCCGA
AGGTGTAGGCGGGCCGCTTGTGCCGCTCGTGCCGCCGCGCCTCGCCCTCCGCCCGCCAGC
AGAACGCCTGCCGCGGCTCCGCGCCCGCCGACATCGGCATCGCCAGCTGCACTCGGGACT
TGCACAGCTCGTTATCACTTAACTGTCTTTTTAACTTATCCTTCCCCACCACCAACTGGA
AGCCCCTCAGCCCGCTGTCGCCGTGGGATTTGGCCAGTTCCACTTCGCTGAGTTGCCTCT
TGAGTTTGGAGGTCTCAGTGGGGCTGCACCGCGCCGGCTTGTCGACTAGACTGTTTTGAC
GTGAAGTTTTGCTGCCGCCCTGCCTGGAGCTGGAGCTGTGCTTGAGAAGCGCGCTGTCGT
GGCGACTGCTGCCAGACGAACTGCTCGTATTGGTATTACAAGTATTTACATCGTTGGCAT
TATTCTTTCGCAGCGATTCGATAACATTGTAAAAGTGTTCCAGTTCAGAGGAGCTGCTAT
TTCTGGACCTGCTTATATTGTTTGTACTATGTCTATGTGGGCGGATTTGAGCTCTAGGTA
AATGGCCGTAACTGCTCTGCCGAGCGATGCCGCCGCCGACACTGGTCTGTCGTCGAGGAA
TACTGCAA
>Contig395_PBS    size  424
GCCAAATACAAGATGCTCTTGTACCAGATCTATATGGTCATATACTCCTCATACCTAGGA
CGATGGTACTTCAACCTGAACTTCCAGTTCAGCGTATTACTCATGAGGTACTTCCCCTAC
CTGGCCTTCTTCAGATTTGGCATCAAGAAGTCCTTTGTCAACATTTTTGAGGAGGACCCT
ATTGATGACACAGCTCCTAAGACTAACGCTGAGTATAACAAGCCGTATTCGCCGGAGCCC
TGGTACAAGGCTGCACTCAGCTTAATTTGGTAGTACACGTACATTCTACCTGACGAGGTA
AACAGTGATTATCGATATGATATATGCTCTGCGCACACAATCAGCAGTTTTATTCGTTTA
TAACGCGATAAGTGGATAAGGACCTCATTGTTTCAATGTGACTGACTTGGAGGACAGTTT
TTAT
>Contig396_PBS    size  776
GTAATATAATGTATGACTGTGATATTTGTGAGGAAAATTGTAGTACAAAGAAAGATATTT
TAAAACATGTTGATAGTCACAATGATGAGAGACCGTTAATTTGTAAGCTTTGCGGAAGAA
CATACAAAACAGTTATGGAGATCATCAGGCATGCTCGGGTACACAGCGGTATAAAACTGC
AGTGTTCATACAATTGTGGGTACTCCACTGCTTACCAGGGTGCTTTGAAAGAACATGAGA
ATAGACATCAGTCTGTACACAAGTACACCTGTGAGAAATGTGGCAAGGGTTTCAACGTGA
AGACCTGGTATGAGCAGCATCAGAATATCCATACGGGACTCAAGCCATTTGTCTGCAGTA
TATGTGGGCTAGCCTTTCATATGGCCAGATATTTAACAGCTCACAGAAGTTCCATGCATC
CGCAATCATCAAGCGTGAAACGGTACATATGTGTACATTGCGGGCAAAAGTGTGATAGTG
CCAACAGTCTAAGTTTACATTTAGAGGAACATGGAATAAATAAAGAAAAGGAATTTCTTT
GTGACTTTTGTGGCAAGATACTGTCCAGTGCTGATCAATTGAAGTACCATCACAGGATGC
ATTCCGGAGTCAAGCCATATTCATGCAGCATATGCAACAAGTCGTTTGCAAAGAGGTACA
ACGTTAAAGTTCACATGACATCTCATTCTGGCGAAAAAATACACTCTTGCCCACGCTGCG
GGAAGAGGTATGCGCAGGGAAGCACACTTCTACAACATGTGAAAAGGCACCACGCT
>Contig397_PBS    size  257
GCGGCGTCAGGGGACGGCGACGGAGCCCCGGGGCGCTGCTGCCGGCTGTGTGGGGGAGAC
TCCAACCTGCGGTACTTCGGAGACACATACATTTGGGAAGGCGTGGAAGAAAGATACGAT
CAGCTACTGTACGACTGTTTTGGAGTTAAAGTGACCCCCTCAGACTGCATGATCTGCGAG
TGGTGTGTCCGAGCACTACGCAGCACGGAGCGCTTCCGTGCGCTCGTGCACGCCGCCTTC
GAGCAGCCCAACAGCGA
>Contig398_PBS    size  429
AGTGGTCCTATTATACGTTTTTTTTTTAAGATAATAAGAAAATATAGCAGTGGTCCAATA
TTCAATTGAAATGAAATATTATCATCCCTCTCCCAAACGTTATTTTAAAAATGACGAAAA
CAAATGTTTCTGTCATAGATGTAACCAGCTTTAAAATTTATTTTAAAAATGACTAAAATA
TATTTTGTCATTTAGTCACTATTAAAATTACATTTGGCGGGTTATTTAGTCAAAATTTCG
CCTAAACTCCGACATAAGATTAGAAGAGCTATCCCATTGTTTCTTTTTAAAAATGATTAT
CATTTTAATATAATTCATTTATGATTGTGGTTCTGACCCTGCCTCGTTTAAGCGATATAA
CTATTTTAATGGTACATATTACAAATTGTTACATTTCCCTTACAATAACTACGTCACTAA
AAAGCTTGA
>Contig399_PBS    size  1386
GCTCGCGGAGTGTAACGACCAACTGTTTCACAGTTTTTTTTGCTATCATGTTAGTATAAA
TATTTTATCAAAATAGCACAAATGTATATGATCACAGAACTTACATAGTAACTAACGCAT
TGTCAGGAAAATTACAATTTAGCTCCTTGAGCCCTACTTAAGATACAATTTTTTACCTAC
AATGTACATACTATTTTGTATACTGACTATAACGATCTTCCTTCAGACATATCCTCCAAC
ATATAGACCATATCGTTTGGTTGTTCATAGCGGATTACAGATGAGTAACCTGTAGGCACT
CTGGCATGGCCAATTTTATCCTTTAGGATGAAGAAAGCCAACCAGTTCAATCCACAACAC
ACTAGAGCGCCGATACCGAATGAACGGAAAGTTATCCACCCTCCGTAAGTTCCGTACAGT
TGACCTCCTATAAAACTTCCTAAAGAAGTTCCGACGCCTTCGAATACAGCTCCTACCAAA
CCCTGCACTGTTGTTTCTGTACCGGGTGGCGAAACAATTGTGGCGTAGGACGTCATTGTC
GGGTAGAACATGCCAAACGTTATACCTTGTAGCATTTCAATAGGCAGCACCCACCAGGGG
TCAGTCAGGAAGGAGTACAATATAAACCTTACACCAAACGCCAGCAGGACTAAGCTCATC
ATATTGATGTGACCAACTTTTTTGAGAACATAACCGCTGACGAATAGAAAAGGAATTTCT
CCACCAAATGTCTGTATTGCACTGACTAATCCCTGCAGGGTTTTTATATAAGCTGCACCA
TCACAGTTGAGGCCCGATATGTCTTCAATGAGCCAAAATAAGAATTGCCAAAGTAGGCCA
GTGCACATTCCTACTGCTATCGTCCATAGTAAAAATATGAATGTTGGTAAAGACGATAAT
AGTGTGCCAACGTCAGCCAAAATGTTCATAGACATCTTAGTGGAATCAGTCTTTACAAAA
CATGACACACCAACGTCGCCGACCATGAACACAAACATGAGTATGAATGCGATAGTGTAG
TCTTTGTAAGCTCCGTCGCTGAACAAATCTATAAGGACGCCGGTCAACAGGGAGAAAATA
CCCCAACCGAAGGAGCCCCACAGTCTTTGTTTTCCATACAAGGAAACTTTCGGTCCAAGC
AGGTTGAAGCAGATAGCGTCAGCGAAGGTGACTACCACGGCTTGTCCGATCCAACTAAGT
ATCATCAATAAGAAGAACAGCCAGAATTGGGAGGTGTATTCCTTACTGCTATCGGCCCTG
CTTTCAGATGCTCCTTCCATTAACTCGTTTACCACAGCATTGTTACAGCGTATTTCGCAG
GAAGAACGAAACAGTTCAGATTTCAAGGCGTATAGAGCTCTTGATTCGCAGTTTGGATAA
TGAGTT
>Contig400_PBS    size  422
GTTTGGATAATGAGTTGTCACTTGACCATTGCCATCAGGCAGTTCGATATGATTGAGTCG
CATATAAACACATTCGTCTTCTGCTGATGTGTGTGCCAGCAATATTATTCCAGTGAAGGA
CAGGTTTTTAGGGAACTCTTCACCCAGTTTCGTTTTTGGTTGACAATAGCTGGTCGTGTC
GGCTTTCCACCATTCGCATATTTCCATTAGCCTCCAAGGCATATTCACGTCGAGATCGCA
TGACGCCTCACATTCACTATTTAACGGTTGCTTGGTCAGTTCTGTAAGCTGAGCACTGTT
GTTAGAACATAGTTTGTAGTTAATTTTTTTATCCACACATGTCATATTCACTTTCGCTGT
TCCTATAGCAGTGGAGAGCTTCGTATTGTTACACTTGAACGTGCAGGGTTCATTAACATC
GA
>Contig401_PBS    size  720
GCATTCTTATTACGTGTTCCAAGTGATGCTGAAAGCAGTTCTTGACTGGTAATGTAAAAA
AGTAGGTAAATTGCATTCTTATTACGTATCGTCGAATAGTCTCCATAACCTTCATTTATA
GATAAAAAAAATCACAGAATGAGTATGTGACTGCTTTGTGAAATTGTGTGTCAATTAAAA
GAAAGCCATGATCTATGTCATTAAGGTGCATTTTTCTATGTCCAGTTTTCTCACTGCTCA
GCTACTAAAGTACTTGTAACAATGCATAAAGTTCTATTAGTTTCTAACGAGCTAGCTGAA
ATTTTGCGCACGCAATTAAAACTTGCCCAAAGTACGGTGTTTCGTTAATTTGTGTTGTTT
GTTTGATAATTAATTGATCGATTGCAGTCTTCTGTGAATATTTTGTGTCTATATCAATCA
GTGAAGTTTGTTCTGCCTGTTTGATTTAGCTGGCAAACTATAGCTTTGGTTTTCGAGTTT
GAGATTATTGCGATAATTTTGATTAATTGTTAGGGAGCTGGAAATTATTTTAACTGTCGA
TCAAGGTTTGCTCAACCGATTGAAAGTTGTATTATTTGACAATAGTTAGCCGCAATATAC
AAATGTACAATAATACTCTTACATAAGAAAAAAACATACACCAATACGTATATTTTATGT
TTTGTGTAAAAATGCTCACATTTTAGGATTTCTGTGTTAAAAATTAACGAGTGGCTCATG
>Contig402_PBS    size  306
GAAAAGTGACAGCCATCCTGATATTTTAATGGCTGGCACCTTCAGATGCCGAATATCTTC
AAAACCTCGAGGGTAGCAATTGTTAGCAACTAATGGTGGCTGGTAGCAAGTAGGTAGCAA
CTCACTATTTATGTATTTCGAAGGAATCGATTAGGAGCGACAGTGAGTCTGACGGTAACG
CACCATAGACGTAATCAAAATCGGGTATAAATAAATTATGCCATTGAACGTATAAGGGAG
CTGCAAAAGTTGTAGACAATTGGACGCGCTGGGTCGAGGGACCTGAAAGCAACGAAAACT
TAACAT
>Contig403_PBS    size  295
CAACAAAGTGTTCGTTTGCAAAACGATGTTCCTAAATACACTTTCTGTTGGAGAGAGAAC
TGTTCAAACAGCTTTGGCAAAATGGCGCTCTGGTGGTGGCTCTGTTTCCTCTGATCGTCG
CGGTGGCTCTAGAACTACAGTCTTAGACGACGAACTGAAGCAGGGTGTTTAAAGGCATGT
CAATACTTTCCAGCCCGTTAAATCTCATTATGTACGCAAAGATACAAATAAACTTTGCAA
AAAAATAAAAATGTTTTCTTTGTACAATGAGTGGTGTATAAGTGAAAATATAACT
>Contig404_PBS    size  324
GAGATGTCAAGTTAATAAAAAAGGAAGGTGACGCATTAGCGATGGACGAGGTTGTCATGG
AGATCGAGACGGACAAGACTGCTTTACCAGTCATGTGTCCCGGACACGGCACACTCACCA
AGCTACTGGTCAAGCAGGGACAAAACGTCAAATCTGGAGAGCCACTGTTTAAAGTGAATG
TAACCGGCATAGCACCTGTGAAGGCGGCAGCCCCAGCACCTGCAGCGGCTGCTCCTGCGC
CGGCCGCAGCCCCGGCCGCCGCCGCCCCGGCTCCCAAAGCCCCGGCGGCTGCGCCCGCCC
CTTCTGCTGCCGCGCCTACCACCG
>Contig405_PBS    size  522
GCTAGTGTAGCCGATAGCAGTGATAATGGAGGTTTCCCAGAAGACGGTATGCTACATTCA
CCAACGACGGCGGCTATGGGTGGTCTGACCAGACAGTCTCCTTCCACCAGCAGAATAAGA
CCACATTCACCATCTAATTCCACTGGTCGGCTCCGCAGTCACTCGCCGTCCAACACGAGT
GCAACAGACCGGCTGCTGTCGAACTCGCCGTCCACGCGGCTGCAGAGCCAGTCGCCTTCC
AACAACTCTTCTAACAGCAGAATCAAGTCCTCGCCTCTTAGGCTACGTGAATCATCACCG
TCTCGTCACATGCATTCCCCAGTGTCACGGCAGTCGCCATCATGTTATGAAAATGAAACG
CAACCCAACACGCTGTATGTTGCCAACTATCCACAGGTGGAAGCCGGTGGTGCAGGTGGA
CAAGACCCGGAAGCCGATGTGTTAGTGCGACTAGCGCGAGGAGCTGCCGGCTTCGGCTTC
CGTATAGTCGGCGGCACTGAAGATGGCAGCCGAGTTGCTGTT
>Contig406_PBS    size  377
TGAAATAAATAAACTGTCAACAGTTTTTTGTAAATTATCAACTATGAAATTACGAAGAAC
ATGCATTAACTTTTGGAAAGATCCAAAAGTGAATCTCTGACTCAATCTATCTAGCGTTGA
TTTCAATAACTAATTACATTAGTTCCACACCAGTAACTTCAAATTCCTATCTCTACTAAG
CAAATCAACAGAGGGATCAGTTATTTAAATTCACTGCTAAATACATAAATGAGATTTGGT
AAACAGGATTTGCCATTTTAAACGAATATAGAGTATAGTCATCTTTTATTTTTCAAAACA
GTAGGCAATAACAACACTGTTTAACTTTATAATGTAATAGTTAAAATGTTTACCTGTGGT
CCCTGTTCGGTGTCAGG
>Contig407_PBS    size  603
CTTCGACATTTTCGGAAACTTCCTCATTTAATCTATCCGTGGAGTAATTAAACGCGAAAT
ATATTAAAACTCCTGAAGCTGTATAGAGAAGGTGGCATGTTCTTCGGCCAACTAGAGAAC
ACGTTGCTAGAATTCCTACCATTTATATGTATAGTAGTTTTAAATCTTATAGTCCCAGAA
ATATTTAGCTATTTAATACAATTCGAGAGTTATACCCCAGCTCATGTATTAATCATTACT
TTATTAAGAACAGTTTTGTTAAGGCTGTCATCCTTAGCAGTGCTTCTAAGCCAAATGTAT
ATGTATGTGAGAGACAATGGATTCGTCTGTTCGTACACAAAAGACGAATCTTCGTCAAAA
CTCGAATGCTGGGAGACGTATGTAGGACAACAGCTATACAAGTTAATACTCACGGATTTT
GCTGTACAATTTGTCACAACTTTCTTCATAAATCTACCCCGAGCGTTCTTAGCAAGACAC
ACGAATAGTAGGTGCTTCAAAATTATAGGCGAACAAGACTTTTATTTGCCAAAACATGTC
TTAGATATAGTGTACACACAAACTATAATATGGATGGGCTCATTTTTCTGCCCGTTCCTA
CCA
>Contig408_PBS    size  603
GAGGAAGTTTCCGAAAATGTCGAAGAAGAAACTAGAATCGATACAAATACGACACACAGT
GAAAAGTTTACCTTGAAGCTGTATAGAGAAGGTGGCATGTTCTTCGGCCAACTAGAGAAC
ACGTTGCTAGAATTCCTACCATTTATATGTATAGTAGTTTTAAATCTTATAGTCCCAGAA
ATATTTAGCTATTTAATACAATTCGAGAGTTATACCCCAGCTCATGTATTAATCATTACT
TTATTAAGAACAGTTTTGTTAAGGCTGTCATCCTTAGCAGTGCTTCTAAGCCAAATGTAT
ATGTATGTGAGAGACAATGGATTCGTCTGTTCGTACACAAAAGACGAATCTTCGTCAAAA
CTCGAATGCTGGGAGACGTATGTAGGACAACAGCTATACAAGTTAATACTCACGGATTTT
GCTGTACAATTTGTCACAACTTTCTTCATAAATCTACCCCGAGCGTTCTTAGCAAGACAC
ACGAATAGTAGGTGCTTCAAAATTATAGGCGAACAAGACTTTTATTTGCCAAAACATGTC
TTAGATATAGTGTACACACAAACTATAATATGGATGGGCTCATTTTTCTGCCCGTTCCTA
CCA
>Contig409_PBS    size  601
GTATCAACCACGTTTATGTCCATCATAAATGATTATTGATAGTTTTGAGTCAATTCGAGT
CAGTGATGTCGACCCACCCTTATCTAAATGTAAATACGTTCGAAAATCGTGTGACCCCAC
GATTCAATGCCAAAAATAACTAATTTTATTATTAAAATTAATGTATATTTTAAAAGTAGA
TTTTTAATATTATATTATTGTGTAAGAAAAACTGGTTGCACGGTGAAATACCGAATTAAA
AGTATATAATGAGAATATGTAACTCTTGGTTTCGATATTCGCCTGATATATTATGATATA
GTCGACAGGCAGTGCCATGTCCTAGTGTATGTGTGTATATTGAAATACTCCCTAATTAAT
ATAATATCGAAATATATAAAACAGTCGGCTAACATATTGCCTCTCAGTCCCTTTCGATCC
CCTTACACTTCAGTCCGACGTGATTGGGCATCGTAGAAGGGATTTTAAAAACAATGAATA
ATAAAGCTTCGATTTAAAAGTTTTTTGAACGCGTTAAATTTAAATAAATATTGCGTAGTA
TGTAAGTGTATGTATTTTACAGTTATGTAATGTTTACTTACCCAACGACACTCTTGTTTC
G
>Contig410_PBS    size  256
ACAGCGACTCGCAGCCGTCCTCGCCGCGCGACGTCACGTTGCACAGCCGCGCGTGCGTGC
CGGCCGAGCCCGCCGCGTCGTCGCGCTCGCAGTACGACGGCGACGCCTGCAGGTACACCA
GCTCCGACTTGCGCGGCGCCCGCACCACGCCCGCGCTCTGCTTGTGCCTCCTGACGAGCA
CGAGGTGGTGGTGGTCGCGCGGACGCACGAGCCTCGCTCGCTCGTAGCGCTCGCGCAGGG
CGGCGGCGGCGGCGCG
>Contig411_PBS    size  211
AATGCGGTTTTCATTGTCTGTTGTATCATTGATGGCGTGAAGCCTCAACCAAGTTGCCAT
AGCTAGGTACTTTGGAGATTTAAGACCAACAAAGATCAAGAGAAATTCACTCGTTTTAGT
ACTTAGCTGTCAACAACTGAATTCCTCTCCCATTATTGCTGCAAAGAAGAGGTGGTCATG
AATGATTTAGGAAGCCGTACTCGAACATGAA
>Contig412_PBS    size  230
TTTGTGACCCTGTAGACGCGTAGCCTCGATTATTTAAGCAATATTTTTTACAAAACGGCC
ATTATATACAATATATTTAAGTTAAACAGGGTCTTAGCACCGAAATAATTTCGTTGTTTT
TATATAAAACATTTTTGTATGCGAGCTCTGCTTGGGGTTGTTAAAAATTTCAAAACTGAC
CCCTGATTCTTCAATTAATTAATAGACATACAAAAATATTTTTGTATGCG
>Contig413_PBS    size  1152
TAGAAGACGAGCGTTGCCTCTAGCAGGCCGTGAAGCTCCAGGAAGTTTTAAATCAGCTAG
ATGTGAAGCGTAGCCATCATTAAGAGTCGTTGCCATATTACTGTACTTTTTACTGATCCG
ACCAATGGCATAAATTTGTTTTGGTGAAAGTCCACAGTTATGATAAACAGTAATGTCTTT
CCCTGAACCGTATGCAGCGTGCATAATTATTCCATGTTCAGTTATAAGATTGTTTAAATG
TGCTGCTTTGTGACCTAGTGGGTCTGTTGAAAATCCATCAGAGAAGAATACTAAGCCATG
AGGAAAGTTATGCTCGGCTAACCACGAAATAACTTTTCTTTGTTGCATGTCTGGTCTGCC
AGTTATGTACAAAATAAGATATCCCAGGTCCTGCCAAAATCGTACAACATCTACGGCACC
GGCTCTTACCTTTGGGTCTCGACCAGTAACCGATACGCTGGCAGTAAAAGATCCATCAAT
ACTAAACACAACGCACTCAGTTTGGGGAGGCACAACGGCTAAATGAAAATTGCACATCGT
GTGATCACCACGAACAACAACTCTAACAGGATATATTCCACAAGCGACACTCTGACGTTC
CGGTAGCGTATATGTTATCCTCCCAGTTTTATCTGTTACAACAGTAGATAATATCACCCA
TTCGCCTGCAGGAGGATCCTTCATCATGTAAATATCTACTTTCTCGCCTGTCAAAGTTAT
CATATCTAACGGGCCGTACATAAAACGGGCAGAAAATGTTTGCGGGCAGCCCTCTTTGAC
AATTACGTCATTAGCTCTATGATTTGCAGCTACGTTTTTCAATTTAACCGACGTCCGTTT
ACGCATCCATTTTTCCCTCTCTTGTCCAGGTTTGAACATCGGGCATTCTTTATCATCTGA
GTGTCCATACAGAGCTAAGTCAAAATGACCGATTTGCCGTAATATAAAAGCGATAACATC
TGAACTTTCCCAATAACTAGCATGGAATAGGTGAGGTAAAGCGTTTGTGGGAAAATTCGT
CAGCCCTTCGGGACAGTATAAAGCGTAGTCCAGTCTTTTAGAACCCCACCATTTTTGCTG
TAATGCATTCATAGTAATTAAAGGAATGTTATCTACTAAACCACTTACTGTACTTTGTAC
AGATGCCTCGGA
>Contig414_PBS    size  394
CTCCTCTTCGCGTTGGTTGGCCTGTATAGAACGTCAGTCGGTTACTCTGGGCGTATTTCA
TCGTGGGTTAACGTATCATTCATCACCTCATTCTGTTCGTTCATTTGCATCACACATACA
ATTAGCCTTTACTTGGAAGTGTTGCTTCGTCGTAGCCTTATTCATTAAGTGGGTTCAAAG
ACAATATGGGGACTTACTGCGATACTCTCAAGGGAATACAAAGGTTGGTGCATCATTGGA
CTCATTCTTAAATTAATTTTATATTTGCTATCTATCAATGTTGATTTTGATATCTTCATT
TGGACTGAATTCCTAGCTACATGTTGTCCTAGCCTAAATGTATGGGAGTATATGAAAAGA
CAGATGTATACCTTCTCCTCGGAGACTTCCAGGG
>Contig415_PBS    size  386
TACTGCTCAGAATTCAATGCTAAGTGACAACAGCATAGCTGGCATAGATGTGGAATATTC
ACAAGACGCAGCGTCCGCGTTGTATGACGGCTTAGGTCAACCAGTCACTGTAGCAGCCTC
AAGTGAAACTAGCGGAGTCTACACTATGAGCAGTTCTGAACTAACGGCACGATCAAAGAT
GGACACATTATCCGAAGCTAGTAGAACAGATTACGATGGCTCACACTATGACAGCTATAA
ACCAGCGAAAGAAAATGACCTTGCTGATTTTGATAGTGTTTCTTCAATATTAAAAAACAA
GTCAGAAAGAACTAGTCTAGCAACGGGTACATTAAGATTACAGTCTTCCCAACCTAGTTT
TTATTGGGTCGAAGGGAGCCACAAAG
>Contig416_PBS    size  530
AGAGAGAATGAGCGCTCACCGTCAGTTTTGTGCCCGACCAAGCCTCAATCTCAAGCGTTA
GTGAGAGAGATCATAGACCAAGTGTTGGAGGCGCAGCCCGATGCTAAGTACCTGCATATT
GGGGCTGATGAGGTATGGTACTGGGCTCTCTGCCCCACGTGCCGGGAGAAAGCCGCGAGC
CACCAGTATGGCAACCCTTCGCTATACTTGGACCATGTGAAGGATCTGGTCTTGTATATC
AAAGAGAAGAGACCTGATATCAAGGTGCTTATGTGGGACGATATGATGAGAACCATGGAC
CCGGAGATGCTGAAAGAATATGCACTTGGAGAGCTGGTGGAGCCGGTATTCTGGCACTAC
AACCCGAGTGACTCGTTTAACATTAAGAAGGAACTGTGGGACACTTATGCCAGGCTGTTC
CCCAAGCTCTGGGGCGGGTCGGCGTTTAAAGGAGCTAATGGTAGCAGTCAGATACTATCC
CCAGTGACTCGCTACATAACGAACCAGGAGGCGTGGGCGAATCAGTTCAA
>Contig417_PBS    size  224
GGCGTGGGCGAATCAGTTCAAGGATTACGCCGATCGCATCAAGTTCCAGGGTATCATACT
TACTGGATGGTCCAGATACGACCACTACGCCACTTTATGCGAGCTGTTCCCGGTGTCGCT
GCCGTGCCTCGCCAACTGCCTGCGCATCCTGTGCCTCGCGCACGGCCTGCCCGCCACTAA
GATCCTAAATGAAGTCCTGCCTCCGGAGGAGTGGCCGGGCGAGG
>Contig418_PBS    size  364
AATGAGTTTACGCTACTTGTTAGATGGACTTAAAATTACAAAACAATAAGATCTTAGTGA
ATACGGTTATCAAATAACTTATGTAACTACTGCAATCTATTTAAGTTATGTTTAAACAGT
TTAAAATGCGAATTTCTTCTCGATACATAACCTTAAATGATGAAACACCGACACATGCGC
GTCATCTGATGCTGCAGAAGAACTAAGATTGATATGTAGTGCCATGTTTTATGTGTATTA
CAATATTGATTTTGGTTTAGACTGCAGCACTAATGCTTATAAAGTGTCTCTGATATCCTT
TTTACATGTAAACAATGTATTGCTGTCTGTAACGAGAAGTTGATGGAATCGAAACTGTGT
TCTA
>Contig419_PBS    size  339
AAAAGTGATGGATCGGAATCTGAGGATGAAATAACTAAAGGTAAAGGTAAACAGAAGGGT
AAAGGCAAAGATAGTAAAAAGTCTAAGGCGAAGAGTAAAGCGAAAGCTAAGGGGCGTAGT
GATAGGAAGACTTCCAAAGAAAAGAATAATGAGGATTCTGAATCTGAAGAAAGTGAGAAA
GAAGAGAAGATGAATAGGGAAGAAGAGTTAGCGATGGTGAAGAAAGCCGAAGAGATGACG
TATGATTGGGCAGCTGAATTGCTTAAAGATTACATTCCTGGCATTATTGAAAATTCTGCA
AAAATGGAATTATTCTTTTACATTTTGAATGAGAGCATA
>Contig420_PBS    size  675
ACAGACAAGAAAAGTGTGGAAGTATTTAGAGATTATATCAAGGAAAAATATGGCGGAATT
GATGTTTTGGTAAATAATGCTGCTATAGCTTTTAAAGCAGCCGCTACTGAGCCCCAATCA
GTCCAAGCTGAACAAACCCTGTTTGTAAATTACTTTAGTTTGGTGTCAACATGCGAAATT
CTATTCCCGATACTAAAAAATGGCGCTAGAGTGGTTAATGTTTCTAGTTCTGCGGGACAT
TTGTCCAGGATTCCGAGCCAAGCGCTTAAAGACCGACTTTCTGATGAAAAGTTGACGATA
CCAGAACTGTCCAAGTTGATGCAGGACTACATAGATGCTGTGAAGCGAGGGTCTTACGCT
GAGGAGTGGGGCAAGTCCTCGTATGTCGTTTCTAAAGTTGGTGTGAGTGCTCTGACGAAT
ATTCAGCAGAGACTGGTTAATGATAGAGACATAAAGGTGAACTCCGTGCACCCAGGCTAC
GTAGACACAGACATGACATCTCACCAGGGACCTCTGACGATCGATGAAGGCGCGGCGGCT
CCACTTTACCTCGCCTTAGACGCCCCTGATTCCGTGAGAGGCAAATACTTGTGGCACGAC
AAGGATATTGTCCAGTGGGACAGCAAAGTAATCTCTAAGAGCCCCGGTTATTAATCAAAA
GAGCACAAGGTGAAA
>Contig421_PBS    size  274
GTATTCAACTCCTAGTCAAATTCAACAATTTAATAACACTAAAATGTCGTCTAAAGTTGC
CATAGTTACCGGTGCTAATAAAGGCATAGGATTTGCAATCGTTCGTGGTTTATGCAAGCG
TTTTGATGGTGTGGTTTACTTGACTTCCCGAGACATTGAGCGCGGGAAAAAAGCTGTAGC
CGATCTCGAGAAAGAAGGTTTGAAACCTAAGTTCCACCAACTGGACATCACAGACAAGAA
AAGTGTGGAAGAATTTAGAGATTATACACAGGAA
>Contig422_PBS    size  439
GGTTTTCCTCAGCCTGGCTTGCGAACTGATGCAAACTTTTTCTGCATTCCTTCACGAAGA
AGTCCATGAAATAACGGTTCGTTTTGACCGCAGATAATGAATGAGCATAATTCTTCGACA
GCTTCCATTCGAAGGAACTTTTCTCAGGATGAAACTGTACACCGTAGAAGGGATACCTGG
TGTGTTCGACAGTGGCGATGAACTTGACTCCATAGTCGTCGAATGAATGGGAGGTGACTC
GCCAGTCGTTGGTCAAATTGTAAGATATCAGGTTCTCATCTATGATGCAGAACTGATGTG
CATTTACTGTGACATTTTCGTTTTCCAAAACCTTTGTAACTTGTTCGGGTGCTTCTCTGA
ACATCTTACTGGATTGGTAATCATCAGTAAAATCAAGAGGAATATTCCCATAAGAATAGC
ACCTGATCCTGTTCTCTGG
>Contig423_PBS    size  526
ACGCGTGGCTGCAGACGCGGACCGCGTGGCTCGACCTGCGGGCACTTGAAGCAAGGGTGG
GGACCCGGTACCTCACGCATCCCAGTGATGACAGTCGGTGGCAGCTCGCTGAGCGCTGAC
ATCACACCACAAATGGTAGCAGCCCGGCCGGCAGCACCATGGACGTAGCTGCCCCGGCGA
GCTGCAGCAGCGGTCCCCCCGCGGCAGCCGCACTCCCCGCACCCCCGCTCACACCCTCCT
TTATACACCACGTACGACGCGTCATAGCCAACCTCAAACAAGCTGTCTACATACGCACTA
CGTTCTACAAGAACAAGATCATCTACTGCGCCGCCGCTCGACTCAGTTCTGACTCGCCGA
AGTACGTCAGACGCGGTCTGTCACGGTGTCAGACTTGAATATGTCACTCTGGTGTGGTTA
ATTATAAGTGTAAGAATGATTGCACTGAAAGTTTCGACTCGTAAGTACATTGAATAATTA
AATACGGGATGGGTATTTGAAATTGGACTAAAGTGAGAAGAAATGT
>Contig424_PBS    size  465
ACTAGACTTTTAAAAGTACCGGCTTCGTATTTAATTTGTTGAGAGTCTACAAAGAATCTA
AAAAAATACTAAGTAAAGATAGTTTACAATAGTGGCAACACTTGATTAAATAACAAGTAT
TGCAAAATTACTAACACATTCCTAAAAAATACGTAGATAGGTATTTAAAACGTGTATGAT
CTCCTTAAAAATAATTTGTTTGGTGAATTGGTAAATGACTGTTTTGAACAATGCAATCAA
ATAAAAATAAAAAAGTATTTCACTCTGCACCCAACCGATTGAGATTTGACTTTATAACGA
TATCCTAGTAATATTATAGTATGACAGAAATTCTGAAAAAGCTGTGAAAAAAATAAATGC
CAGTGGATAAAGCTCATAAATAAATATGCTTAATTAACATAAAATTATTCAAACGAGATA
ATTTAGTACATTCATTTGTTAAATTAAATTGAAAACAGTGGATAA
>Contig425_PBS    size  588
ACTCAAATACGTGCAGATATGGTTGTGATAAAAAGTCCAAAAATATTGCTGATAACTTGG
TATAATTATGACAGAAGTTGAATAAAAAACCTACACCAAGCTGAGTATTTAAATTTTGCA
AGTCAAAGCATTTCCGACTGATTTCAATCATCAGTTTAGAAACAAATTATGATGGAAAAA
TAATTAAACTTGTTTTGCAATTAAGGCCTGTACACACCAGAGATTTAAACGTTGACGCGA
GTTTATAAGCGAAAACAAACTGCTCTGTAAAAGCGCGCGCGTCAAAGAGAGCGTTTAATT
AAAAAGAGAGGTGTGCACACGCCTTTAAATGAATTTCTTTCCATAAAAGCCTGCTGAGTG
ACTGTACAGGAAAGTTCTCACAGTATTACATACATTTAGGCATGATAAGCGCGACTAAAG
CATACTCTAATCACTAATCAAATGACATCTGGCAACCACCGATGATATCAGTAAATGATT
CACAATGCCGCATAACATTATTGGACTTTTTACCGCAACCAATATTATTTATATAAATTA
AAAACTAAAATAATAACAACATACAGACAAACAAACACACACATTTCA
>Contig426_PBS    size  484
GCAAGCTGGAGCCGCCGCCACAGGATTCCGAGTCCACCACCATCGATATTGATGACATCG
TACCCCACAGTTCAGCAGAACTAAGCCGCTGTCTATCCACCTGCATCTACCACATATCGC
AAGGTGCTGCTGACCCCGAGCTGGTCCGCAAGCACATCAGGATGTGGCCGAAGACACAGC
TGCTGAGGGCTCCCTTCATCATAGATCTGGCTTTAGCCATGTCGGATAAAGGAGCTGATT
TTAGATCTGTTTGTTTGGATGTAATAAGAACAACGCTAGAACACCGTGCTATGGACGATC
TCCGAGCTAAGGAGAGCGCGTGGGTCCGCGCCGTGACGCCGCCCGACGTCGACGTCGTCA
GCGTACTCAAGCTTATCACTACTGAGAGTGCCAACCACAGACAGCTAACCGTAGTTGGTC
TCATCAACTTGGCGTTCCTCCTTCTCTCCGTCTCCCGTCTAAAACCAGTCGCCCAAACGT
GCTG
>Contig427_PBS    size  521
GTAGTGGCTCAGGTGTGACAGCACCAGCTCCAAATGGTACGTCTTGCATAGTTTGAGTAA
TTGATGAACAAGAGGAGGTAGTGTATCAGGCGGTATGTCTATGATATAAGAACATATCTT
ATTTACAACCTGCTTGTGGTCATTGCGCGATAGCTGCATATCCTTGAACATAGCAGCCAG
TTGTACAAGTTGGCGCTCCGTCCAGCGACACTGGCATAGAGTGTGAATACACTGCTCTTT
GTACTCTGTGGTAGTTAGCTCTGACCCGCAGTGCTTTATCATGTCATACGAGCATATGGC
GTTGATGCATTCCGGTAGGACATCTCGCCAAATCATATTAACATCACTATCATTGACAAT
AGACTGCACACAGTCACTGGACCATCTCACCAGATCATCTACGGGCAGCCTCGGTAGCTC
CAGGCAAAGCCGGCTTGTAACATCTCCATAGTGAGTGAGAGATGTGGACTCCTTCCTCAT
AGTCTGGAGTACTATGTCCACTACCTTAACTTTGTTTTTGC
>Contig428_PBS    size  744
GTACTTATTTCTCTCTTACATCATAACTATCACTTGACACGACGACGGAAATGCTAGGAA
CCGATACAAGAGTACTTGTATTTGTGTTATCAATGCAATCCAAATAATTACTTTGTCTTT
CAATTAAAAAATTATGCATTACACATGTGGCTTTTACGATTTTGTCAACCGTTTCCACTC
TGCATTCAAAGTCTTTACGATACACATACCACTTTCGTGCCAATACACCGAATGTAGCTT
CTACAATGCGACGTGCCCTCGAAAGTCTATAGTTAAATATACGTTTCTGTTGGTCTAACT
GGTCCCGCGGATATGGGCGCATGAAATTTTCCATCAAAGGAAAAGCCTCATCTCCAATGA
ATACAAATGGTACTGGTTCACCTCCTTCATATAATGGTTCAGGTTCTGGAAGATTCAATC
TTTTTTCTTTCAAATATTTTCCAAAAACACTATCATCAAATATTCCAGCATCACTAAATC
TTCCCATGGATCCCACATCAACCATTATAATCTTTCTCCTAGCGTCAGCTAAGCAAGAAA
AGGTAAAGAATTCTCCATGTAATCGATGATATTTAATATGGTTACGTATCCAAAACCTGT
GTGTTCTTGTATTGCTCAAAATTATAGAACTAATAAACTCCGTATCTTCTGCTTCCATTT
CTTCATCACAAATTGTTAAATATAAAAGTATTTTCTTTTTCCAATTATCCATATTATTAT
CTATTTTGCGCACTTCTACTTCCA
>Contig429_PBS    size  284
GTCCTCCTTCGATTAAATTCGTCTTTTTGATTCATATTGTTAGGAAGAGACTTTGTGGTA
GGAATTCCCGGTTCATCTTTAACTTCATCTTTTAAACCAACAGTTTCAAGTATAATATTA
GAAGGTAAGGCTTGTGTTACTGAAATGTTCCCAGTCTCATCTTCGTAAACGACTGTCCTT
CTCCTATCTGTGATTGGTTCGCTCTTTTGTGCGAGAATAACGTTCCTGGGTATTGCTTGG
GTGACTGATATATTGCCTGAATCATCTTCATATATTATTGTGCG
>Contig430_PBS    size  494
TTGAATAAATTGAACAAAAAGCAAGAGCTTCGCGGCGCAATAAAAGATGTTCAATCAGCT
GAGAGTGATTACCAGCTCACACACACATTACACACTGCGTCATACGAAGCATCACACAGT
GAGGACGGCTACGAGGCTGACTTCGGTGACGACACGTCTGTACCTTATTCTGATACAATA
TTTGACAACCAATCAGACGTCACTATAAATCTGACTGTGAACAGATCTGCGGCAACATCT
TTTATTTTTCCCACTGACTACTACATTGTGACTGACCAATACAGAGAACTTCAGAAGAAA
AGTGCAAGCACATTGTGCAACATTAAACTTAGATCCAATCATTCGTTGTTTGGGCAAAGC
AAATTGTTCCTCACAAAAGTATTGAGAGGCTTTATGATAAACTGCCTTTACATGCATGTT
GACCGAGATGATTACATTAACGAAACTATGTTTGAGTCGGCGACAGCTGGTTTCTATATT
AAATTCATGGAAAA
>Contig431_PBS    size  323
GCGGGACGTTTTTGAATGTCTTCATTCTGGTTTTGAAAATCATCAATCGTCACTGATTTC
CCGGGTTCCACCACAACTTTTTTATTTCTATTCGATGTCAATGGTTTAGGCTTTCTATTG
GTTTTCAGATATTCTAATAAAGTGTTGTCAATGCTATAAGTATCGCCTATTTCTTCGGCA
CATTCTGGAATCTTTTTTAAAACTTCACGTGGATTATAAGGGTATATCCCAGTGGCTCGA
AAGCCACTTTTTATGTTTTTCGCCTCGTTCATTTCAATTGCTTTAATCAATTGCGTAAGC
CACTTTGGGAAGTGGTTTTTGTT
>Contig432_PBS    size  680
GCGCAGACACGTCCACCGCTTGTACGCACCGCATCTCTATGTTACCCGCGTTATCGAGAC
AGTTGAGCTCGTAGATGGTGACGAGGGCATCAGCGCCGAACACGACGAGCTGATCATCCA
GTATGTCCAGCACGAACACTTGGGATTGCACGCGGACGATCTTAGCAAACTTGTTGTCGA
GTTTTGCTTCTCGTGGGTAGAACCGGATCTCGTCGTGACCGTCTAGGATGCTGTAGCAAC
CTATGACGACGTAGTCTCTCCACCACAGCATGCCGCCGGCCACCACGAAGTCCTTCTCCT
GCGCCTCGTTGCCGAAGAGCTTCCAGCGCCGCGCGAGGCAGTTGTAGTGCGCCAGTCCCG
TGCGGCCTGCTACGCACACGTTCACGCCCGCCTTGTCGATGGCGCTGTACCTCAAAGGCC
AATTAGTAGCAATATAAGTAGCGGGCAGCGGCAACACGATCCACTGTTTCCTGCACTCAT
TATCATCCACGAACTCCCTGTAATTAGTGCTGCTCTCATACTCCAAGTTTGGCTGGTCGG
GTAAACCATTCTCTGCCTGATAGAGTTCTGATGAAGAGTCGATGATGGAGATCTTGGTTC
GTTTGGTTAAGTTGTCCTCTAAGTTCACGTAGAGCTTGTCGTCCGCTTGTAGGTATAGGT
GTCTTTGGTTGCTCATGCAA
>Contig433_PBS    size  299
TGAGAATCACCTTCATTGATATAACCAGTGTCAACCCAGAGTGGAAAATACTACGGGTCA
CAAGCTTAAGGGGGCCCGCCCTAAGAGCCTTTATACATATAAGCTATGTGGGTTCCTTTT
CAGAAAGAAGCATTTTTGCTACAAGCCCTGTATCATGCAGCACTGGATATAAATAGTCTA
CGTATCATAAACTTTCATAGCTACCACTTTGTAATCAAAGTAAACCCACCGCCATCCATC
ATACCGTAGTGGTGACTACATCTGTGTGATTCCGCAGCGTCTGTGACCACAGGATCACA
>Contig434_PBS    size  415
AAATACTAAAAGAGCACCAAACCTTTCCATCATACTTCAGTATTCAAACAGTGTCATGGG
AGCCTTGTTCCTTCGCGAAGGAGAGGAACACCTCTTCGAGCGTGGTCTCCGTCACGGAGT
AGTCCTCGATGAGGGAGGGGAACTCCGCCCGCATCGCTTCCAGTTGAGCAAAGAGGTCGC
TGTAGCGCATCGTCTCGTTTATGTGGTAGTGTAGCATTGTCTTATGTTCGTCTTTAAGAG
TACAGTTGAACTTGTCGTGTAGTTTGCCCTTCAATCTGCCCACGTGTGTCTTAGCGCCGT
CAACCTCATCTTGCGCCTCTTGGTGTTTCAACTTGAAGACGACAGCATGTCCTTGTGCAT
GGGCGGCTCTCAACCCAGTGGGCGTTCCTATAGCTCTGACCGTCCCAGCAGACAT
>Contig435_PBS    size  292
TATGCAGTTTATTTGTATGTTCTCTTAGTAGGTTGACGTCTGAAAATGGTTCTTTGCAGC
AAAAACATCTGTAACGGCTCTTATTCCATTGGAACACGAATATGGTAGAATTGGCGAGGA
GTTTCAGGGAGTTCTCTCGCAGTATGGGCCCGTTGCCGCGGCGCTCAGCTATTTTGGACC
AGTCTTTTGAAGTGTTATCTGCATCAGTTTTAATTTTACATTTCTTTAACTTCGTCCGTT
TATGAGCATAATCCTTCAGCGGCACAGAATCCAAGATATTATCGCTCTGTGA
>Contig436_PBS    size  597
GAAACAACATGGCAATATGTTGAACGAAATTGTGTCTCTGCAAATTAAATATGCCAAATT
AGCGCTAAATAATCGTCGGGTACACATGGCACAGCGGTTGTTAGCCGTCGCGAAGAAATC
GCAGCAGTCTAAAGACATTACTCTCGTGGAGAGCGAGATCGCTTGGGCTAAGGGTCACAA
GGAAATAGCTTTATCCCTCCTCCGTAATATTGTTACCGATCAGACGCTCAATACTAAGTT
GGCGGCTATTTCTTTACGGCGGTATGCTCTCTGGATGGCAGACTCGAAACGAGACAATCC
CCGTGAAATTATACAAAAATATTTAAAAAAGAGTCTTGATACATTGAGAGGTGACAATAT
TGATATTAGACTGAAAATCTACTACGATATTGCAAAATTCGCTGATGCAGAGTACAAGCA
GGTATTGACTTACATGAAATCGTCAATATACGAAAACAGAGTGAAATGCTTAGAAAACAT
GAAAGGCACTGCATTATCGTTGAACAACAAATCCAAAACACTGACAATAGAAGAGAGGAG
GGCTCTATCGACAAACAGAAAATTCAAAGAGCTGGATGAAGCTGAAATAGCGAACAC
>Contig437_PBS    size  286
GAACATCCAAAATACTCCTGAGTTTGAGAGTAAACTTCTTGAGCCTGTGAATAAGGCTAA
GTTAGCTGCGTCTAGATTGTGTCTGAATTTGAATATGGAGAACTGTCAGAATATATATAA
AGTGTTGGAGAAGCTTCATATATTTAATGATATAGAGGAGTATATCTTAGTGAGAACGAA
TCGGTTGCGAGTGTGGGAGTTGCTTCAGAGATGGGATATCGACAAGTTGCCGCAGTACAA
TGATTTCAAGCACATCGAGGCGTTGTCTTCGCAGCGAGTGCTCATA
>Contig438_PBS    size  1228
AAGAACAACATCTTAGTACATGGTATGACATTCAAATTAAGCACGCGTTAACATCCTGGG
AAGACTGGCAGTCAAAAAGTTTTCACCGAGAACATCCTCTATTCTACAAATGTTATATTT
GTGCCAAATCCTGGTGGAACCTTTCTGAATTCCGTGACCACATACTTGAACACACCTCCG
TGAAGCTAGACATTGAGAAATATACACAGCATGAGTGTAATATTATCGCTTTTAAGCCAA
ACAAAAGGCCGGATGAAATCAAAGAATTTTTCACAGACGGCCTATGTTACCGCTGTGGTA
AAGATTACTCCAATCATCAATTATCGGCCAGAGATGACAAAAATTGTTACATGAACACCG
ATTGCTTAAAACGGTTCCCTACGTGCACAGAGTTAAAACACCATGAGTACGCTTGCAAAG
TCTGCAGCATTAAAAATAACAGCTTCTGTTGTAAAATTTGTACGTTAAGTTTTGGTAAAA
TTGATGATTTGACCGGTCATATGGTTTTAATGCATTCGGTGAAGTCCGATAGGCCTATCG
CTGCAAACTATTCCAAGTGTAAAGATTGTTCTGAAGTTCATTCGTCAAGTATGATTCATA
CATGTGGCAATACAGAAGCTAACACAATGTGTCCGTACTGCTTCAAAAGCTTTTCGAACA
AATCCTTAATTTTGGACCATATTAGCCGGTCAACAGTCCCTTGGCATTGTAAAATTTGCA
CTGAAGAAATAAAATGGAGTTGTACAATACACGAGCATTTATTAACACATACTGATAAAT
ATATGTTTGTGAAAGTGTGCGTAAAATGCGAAGGGATTCATGTTTTTCTTGATGATCGGG
AGGCAAAACTACATATGATGGAAAAACATGGATATAATGATTTTGATAGAAATTTTCTTA
AAATTCCAGTACCAGTTTCTTGCATTTACCCTGATGAAGAGAAATGTGAACAAGATAAAT
TATTACCTGAATTTTCACAAACACAAAATCTAGGAGTGTTTATACCCAACCCAGAATCAG
TATTTCGTCGAGTATCAATACTAAAAAGGTCACATAAGCACCAAAAAATGGTTTTGAAGC
CCCAAGAATCGATTTTGAAATTAAAACCATCGGACCAGGCTGAAAGTATCGATTCAAAAG
CTAATATATTGATACCAGCTTTAAATGAACAAAATTCAGTTTTTGAAAAGCAGGAAAAAG
CTACTGAAATGGACATAGTAAAAGTAAA
>Contig439_PBS    size  684
ACAGCGGCTTCTACTGAAACTAATGATAATCGTCAAGCAAAACGTCGTTTATCTTCAAGT
TCCGAGGTTCCAGCTAAACGGCCCGCCATACCTCTTGGATATACACCTTTAGATACACAA
CCTACTAAGGATCCCAAAGCAGCCATCCCGTTACCCGATGTCAAAATGGATGACGATAAA
GACATATCCGTAGTGAAACTATCAGCGGAAGCAGCCCCAGCGGAACTGCCCCCACCGGGG
GAGATCTCCCGGCCCCCGCTGAGGGTCAGCATGGCGGTGTACGCCATGAAGAACGCCTTC
GGACCCTGGCTGAAGGGCAAGGTTCTGGATAGACAGCCCAAGAATCCGTCAGCGGGTGCC
CCTTTCTCAGTGTGTCGGATAAAGTTCGATCACAAGCGCCAAGCCAACGGCAAAGTGTTG
CCAGCTCGCTGCATCGCGTATTCCGAGCCCGCTGACGTCAGAATGACTATCGGTACTCGT
CTTATAGCGCTTTTTAAGGACAGCAGTAAGAGAGAATCTTTCTATTCTGGCGTTGTAGCT
GAAATACCCAACCCCGTTAATAGTTATAGGTACCTAGTATTCTTCGACGACGGCTACGCT
CAATACGTAGAACACAAGCACACTCGCCTAGTCTGCGAGAGTTCTCCCCTCGTCTGGGAG
GAAGTCCATCCATTCTCCCGGGAA
>Contig440_PBS    size  247
AATATAAAAAATATATATAATTTTTTAGCACCTTAGCGATTTTTTTTGCTTGTGTCTCTG
TGTTTAAAATAAATATCTGATAGATTTTGTAGCTATGAAGAGGAACTCTCCTAGTGTGAT
TTTGGCTTTTTATTTTAGTTTTTTTTTACGAATGCCATGAAGGAAGGCATTTTTTATTTA
AGTACTTAACATTACTTATAACTATTTTTAAGTCTAAAATTTAAAACAATAATATTATTT
TATAATT
>Contig441_PBS    size  204
ACTGAGCTTTTAATAGACCAGAGATTACTAAAGCCGACGGGGATTAGACTAGACTTGAGG
CCCTAGGGCTAGTAGACGATGACGTTTGCTACTACCGACCCGAAGCAAAAGAAAGAAGCA
CTGCGTGCGCGATATGCGCATTGCGCAACCAGCTGCGCATAATATTTAATGCACTGTGTT
AAAATGTTCTTGGTTAAAAATATA
>Contig442_PBS    size  338
TAAATACGCTTTAATTGATTGTGAATATCTTTAAATTATTTGAGATGTTTATTATGAGAG
TTGGTTGTTTTGGTTGATATTAATTTATTCTCTTTGGAGAGAACAACCATTAACAGCTGA
TATTTTTTATCACACCAAGATTGGTGTTTGTTGTCTTCAAGCGCATCCCTCCCTACTGTT
TTAAATAATATTTTCGTTTTCACATTCTTAACACTGTTAAGCAGTGTCTGTAGTGTGTGA
AACCTATGAAATTCTTCTACAATATGCAGTAATTTTTCACTTATCAAGAATTTTATCATT
TGTTGAACATACAATAACTCTTCAACACCAAAGATTAA
>Contig443_PBS    size  213
CTAATCCCATTCTATATCGGCACGGGTTGTAAGTACAAATAGTTTGTCATAAAATTCGTA
ATACACCAAAAAATATTTTGTGATCAATATAATTTCTAAATAATAGTAAACGAAGTAAAT
ATTGACTCTATAGACATTCATTCATGTATGACAAAAAATAATATTTGTTAATGAGAATTT
TTCAACAGCCAAGCTTACAAACAAAATATAAGT
>Contig444_PBS    size  360
GAAACACACCGCCGCGTTTCGGTTTGTTGTGATAACTCGTATTATAGCCGTATTATTACA
TAAAGGAATAATGTCTGACTCCAGAGACGGAGATAAGAAGGCTGATGACAACCGGCTGAG
GCCAGCGGTAAGCTTTCTTGGCACTCACCTTTCTATGTAAAAGTGTATAACTATTTATGT
GTATCTAGCCTTAGATCTATGTGGATAATGTAGTGTTGGGATGTAGACATTCTTGTTTCT
CTTTACTTTTGAATATGGAATATGGTTGAGGGAAGGGTTCCTTTTATTGGCTATCTGCCG
TTCCTAATATTCTATATGTAAATCTGTTGGTTGGCTTAGTAGAGATAGAATTTTGACATA
>Contig445_PBS    size  535
AGATAATGAAGGCGAATAATGTTTTTTGTCTTTATTACTACAGAATAAAATGTGAATAAT
TTTCAAAAAAAAAAAAACTAAATTCTTGACGTTTAGAAGCAAGATTCATTCCGAATTTGT
AAATAGTGGAATGGGGGTGTTTAAATTTTAGTGAATTTAGTGAGTTTCGACCTGTTTTGG
GTCGTATAGTGAAAATTGTAATGGGTAATTATGTGCACTCGATGGGTGGTAAAACCCAAA
GTAAAACTTAATTTAGTCGTAAGTGGTATTAGCGTGCGACGGCCGGGACGACTCGCGTCC
GATGCGTCGCGAGGTTGCTTCACGAATGCCTCCGCTAAAGACACTAAAATTAACAGATCC
AATAATACGACTCAATTATATTATCCGAGTTTTTGAAACATATGTATTATTTCGTTTTGG
AAGAAAAAAAATCTGCCATTTCTAAAAAGTAAGGTTCGAATTTTTTATATATTCCAACAT
GTTGTTAATTGTTCATATAATATTGTAGGCAGCGTCGTACCTTCGATATTATTGT
>Contig446_PBS    size  255
GTCGGCTTCCAGTATAACCGGATGCAGCTGAGCACCAGCGTTTTACAAGGAGCGTCTGCC
TATCTGACCTCCCCAACCCGGTAACCAAATTCAAATATGTGTGCAATTTTTTTTGTGTCA
TCGTCCAAAGTACAGACTAAGATTGCTTTAAATTATTGCTTATATCAGACAATTTTATTG
CTCCGAGGATTTTAGTTTTTTTTTTTCTATTTTAGAAATTATTGATGAAAACTGATATTT
TTTCCCAACTGAAAT
>Contig447_PBS    size  311
AAAACAAAACAAGTCTTGTTTGTACTTGGAATAGCATAATCATAAGAATAAATCAAACAA
TAGATTATCTGAGCAATAGAATAATAGTGAAGGTTGATAACAATCAATTTTAAATGCAGA
AGCAGTAAAAATCAAACAAATGTACTACTATCATGATTGGCTGTTGCCAAGTTTGAAGAA
ATGTATATCATAATGTATTGCTGCTGCCATGACAACATTCTAATAATCTTTGGGTACTAT
TCAAGCAGTTATTTGTGCATCAATTTATAATTTCTATCAGGATATAAACAACTTATATTT
TACATAACATT
>Contig448_PBS    size  466
GAAGTTGATACCTTGCCGGTATCATCAGAAGCACCAAACCAACACACCGAAGATGTTCAG
ATTTTACCCAGTAACGTTGGTACCGCCGAAGATGTTCAGATGTTACCCAGTAGCTCCAGT
AGATCACTGTTAATCGCCCGTGAACCACCGAAAGCAAATAAAGGACCCGAAGTCAAACCT
GTCAAGTTGTACAAATCACCTAACATATTGCGTATACTAGGTAAAGCTAAAATGAAAAGA
AAGCTAGCACAAGAAGAAGAACAAAAAAATAAAAGAAATGAACCAAAACTTTATCACAAA
CAAAAGCAAGCATATAAGATACCAAAAGATACCACCAAGGAAACGTCACCTGTGCTTGAA
ACCGCCACTGTTTTGTCCGATGATTCGTCTGACGAAGAACCTCTTTCTAACATTGTGAAA
AGGAGGAAAGAAAAAAAAGGAGGAAATAATAAAAAAAAAAGAAAAA
>Contig449_PBS    size  556
GTTTTTTCCTTGTGAATAATTGTGTCCTCAGTCCAATTTATATGACGCTGATGTTTTACC
GTTTACACATAATTTAAAATATTTGTGGAATTAGCTTTTATACGATGACTGTGTGAAAAA
TCTATCCTAATATTGACTCACGATTATTGAATAAGTAGGTACGCATTTCTATCGACTCTC
GACTTCCATGCAAAGTAATGAAGCTTAGTGATGCTTAACGTAATTCTACTGCTACTTAGT
AATCTATGAACGGGTTAAGCTCATGACATTGACAGTAGAAACCTGTTTGTGAGAGAATGT
GTGTGGACCGTGAATTATTTGTGCGGCAGAACTAAAGCCAGTGACTCGAGTGAGGATCAA
TGAAACATTTATTGGTCTACTTAATGTTCAACAAAGTGGCAACAAATTAAACATTAATAA
CAATATTAACGATCGTGGATGAAACTGCATTTTTATCGATGTTATACAATAAATTATCTG
CATTTTGTAACATTTTGCATGTGACCTTTATTTATAAGCCTCGATAAAGTGTCCAAAAAT
GCTTGGTCGGTCCCTA
>Contig450_PBS    size  407
AGATTACACCACAAACATACAAACTCGCAAACTGGCAAACCTTTTTACAATATAAATAAA
TTAAGTTTGTTATATTATGTTCAGAACGCCTTCTTGCTTCGCTGCGGCAGAATTGAATCC
TTAGCGTAACTGAAGAATGATAGCAGACTGTATCTCTTTGATTTTCTTGATAAGTAATCT
GTTAAGACGTTGTTGTCACCTAACAACAGTGGTTGTTTTTCCCCAGTAGTGGGCAAAACG
TAGTCGTTCGCCGACAGCGAGACGAACATTGCGAAAGGCACCACCCATAAACATAGCGTG
AAGTATGCTAATACCTCAGAAAAACTATAATACACAGCTCCAAAGAACTTGAAAGCCAAA
TAATGATGTAGTATGAGAGTCAGCACCGATGTTATGAATGTCACACT
>Contig451_PBS    size  258
TCAAAAATGTAATAGTAGTCTCCCAAACTTTGAGCGCTTCGGCGTTAATCGCCATAATAC
CGGTGATTACGCAGTGCCATATCGCTAGCTGTTGCGCTATGCCGAACATTATTATGATGA
AGTAGAATATCACCGCCCATGCTGGTGATAGCAAATTAGCGGGTAGCACAGCAAGAGTAG
CGGGCACGATCTGTGTTGCCAGCTGCAAGGGTTGCCACCCGCTGAGAGTGCGGGCGGTGT
TGCCAGTCTTCCATACTG
>Contig452_PBS    size  594
AAACAAACTAGATATGCTTTACGTTACGATAACGCCGCCAAATTATTACATTTTTTTTAT
GATGTAATCAAACATTTATAAATTACCTACATTATAATGACACCAGCCGAAAAAATGTAC
CATAAAATGTCACCAACAAAACAGTTTAGAAAGAGCAACATCCCAATTAAGCCCAAGAGC
CCAATCTAAATACACGTCGACACTTGTATGAATTCACAGAAAGATGAAAACTGGCATAAC
ACCATTATGATGAAATTACTAAAGTCCTTTATCGATACGACGTGAGCAAAAGAAGTCTTA
GTCAATTTAGATTTAGTGGTGATCCCATTGATATATTGGCTATCTCGTTGGATAACTTGG
CGAGGCCATCGTAGTCATACTGCAACTACGCATATGTTTTCCACATTTATATTATTGTAA
AGTAAAACTATAGTTAGTCAAACCTTATTGAATAAACTTAACAGTGAAGTAATCTTATAA
AATCTCAGCCGGGGGGGCTGTCTTGCCCGTGATCCAATCTGGCATCAAATACAAGTCTGG
CCAAATAACAGGTGCCCAAAGGTAAATAGCAAACCACGATATAATAATAGTGGT
>Contig453_PBS    size  683
TCAAACCGGCCACGACACGCCAGCCGTCAATGTTCTCACCTCCTGGCTCTAGACCTACAG
TGGACTTGCCCTTTCTCGACAGGGTGTCAAAACCATTGTCTTCCACTAGTGCCTCGAGTG
ATTCTGACAGCTCTAAAGTGTCCGACCGATCCCGCTCAGGAAGCCCATACCCCAAAAGGC
CTCGACGAAGGAGAAAAGGCAAGAGCGAGTCCACTGATGCCTCCCCACGCAAGGCACCGC
CAGATAAGAAGCTTAAAACTTCCGAACGGCGGTCCGAGTGTAGGGTACCATCACCGACTC
CTGAAGGAGAGGAACCTAGCCGACCCAGTGATGCGCGCGCTGCCACACGTGCTCGGACCA
GAAGCACTACTTCAGGCGGAAATATGCCTAATAAGTCTGATGCCCGACCTAGAAAACCAT
CTAAAGACGAAGCCCTTACCGCTACACCCAATAAAACACCCAAAGAGGGCAGCCAGTCCA
GTGAACTTCCATCTGCGGAACGGAAAGAGGACGCGGCGGTGAAGGAAGAGGTCAAAGTGG
AACTCAAGGAGGAGATTAAAGAGGAGCCAGTGGTTGAGACACCCAAGAATTATGCTAAGT
CAAAAACTAACAAGCTAAAGAGGCGAAGCGAGTCTAATGACGACAGGGAGAAAGTCAACA
AGACTATTGAAATTGAAGTACCG
>Contig454_PBS    size  221
AACTTCTGTGGTATGTTATAATTTAACGGCAGTTCCCAAAATTCTTTCTGTTCCTTTCTT
ACTAGTAGGAATATGATATTACTAGTATGTATGGTGCTTTTATGTCAAATTCCTATCTCT
AGTTAGCACAACAACACACATAGGTAGAATATAGGAACAGCTATTAACTGTAACAACCCA
CTTTGTACTTGATCTACTCACCAATTTGACCAGCTTGGGAA
>Contig455_PBS    size  274
GGGTCCGAGGTCGATTGTAACGCATCTACGCCTATCTAATGTACGCCGACACTCGATTAA
ACTTACTTTGAACATTATTACTTGTGGTCGGTACTGATCATAATGGAAAATAAATCCAAT
AGACAATTGATATACTCAACCGCTTAAATCCATAGTAAATTCGATCAGCTTAGCTAACTC
CTGTTGCACACTTTGTTATAAATTCATAAGCCGTGATCAGTGAACGAGACAAATCATTAT
AAATATTTAACTATTTAAAATAAGTGTTTTGTGA
>Contig456_PBS    size  258
GATCTTGTGCATCTGTAATTATGTGCAATTTTGGCGTCTGGTGTAATTTGAGTATCTATC
AGAGTTGATTCTAACGTTATTTTTCTGGACATTTCATGTCGATGACGGTGTATTGTATAG
CAATGCTACATGCTTTGATAAGATTTATTCTTTGCATTTAAATCTGGTCATGCAATAGGA
CCATGGATTTCTTCTTCACTTTCTTCCATAAAAGACTACCTGAATTTTCTTTAAATATTC
ACATTGCATTTTGATGTA
>Contig457_PBS    size  264
ATTGGCTTTAAATTAACATTTGATATGAAGATGGTTGTACCCTGGAAACGTAGTTAGAAT
TATTAATATCTGGGAAAGGGTCGTTGTTCGACAAATCCTTAAAACAACAACAACAGTAGA
CGGATTCCACATCAAGCAAGAGGATTAAATGCGGCAATGTGAATCCAGAGCGCTTTTTAG
CGTTATGATCAGTTCCCTCACAGTAATTTAAACTTGCTGAGCATACTGCTATATGCTTTA
GTAGAGTAATAAAAACAAACCAAG
>Contig458_PBS    size  965
TCGCCTCTGAATCCCCCCTCCCAGATTCCACGCAAAGCAGCTTGTAGTATGCGATCCTGC
CGTTCGCTCGCTCGGCGGGCGGCGGTTGCCAAGAGACGCGCACGGCGGTAGGCGACACGG
CCACGGCGGTCACATTCATCGGGGGCGCTCCGGGAACGTATTGCTTGGTCCGCACGGCGA
TGGGGGGTGTCGTGGCCCCCTCTCCCCTCTGCGACCGCGCTGCCAGCCAGATGTAGTACA
ACGTATTGGGGTACAGCCCGTTCAAAGTGTAGGTCTCCGTTATTGGTATCCGCTTCCTAT
GGTGTTCCTTAGCATATGTGTCGTTCCAGTACAGCTCGTAGGAGACTATATTGTCTCCTG
CGTGCGCTGGTCTTCTCCACGAGAGGGTCACTGAAGTTTCACCAGCTTCCACTGCTACCA
GGTTTGAGGGTTGAGATGGAACTCCTTGCTGAGTCTTAACTTGAACAGGTGCTGATATGG
GCCCAGGTCCTACAGACGTGAAGGCTTGCACTCGTATTGTGTACACTGTGTGAGGGGTCA
GCTCGCTGATGGTCGTCAGGTGACTGTTGTCCATCATTTGTGAATGCCATGATTGAAGCG
GTTGAGAAGGATCCGTTGTGTAGAAGATCTTGTAGCCTGTTACTTGTCCATTGGGCGTCT
CCGGCTCATCCCACTGTATGACCATAGTGCTGGAGCTTAGAGGCCGGACCTGCACGTTCC
TTGGCGCTGAACCCGGTTCGGTTTCTCCAGTGGTGATGACGGCGGGTGCCGAAGGGGGTC
CCCTGCCGATGTTGTTCACAGCTATGACGTACATCTCGTACTCCGTGTAAGGTGACAAGT
TGGTGACGGAATAGTACTGGGTGATGACGCCGGAGATCTCGCTGAACGCCTGATTGGCGT
ATTTAGGCTTGTACTGTATGACATAGTACTGGGGCTCCTCAGGTCCGTTGTAGGTCCACG
TCAGA
>Contig459_PBS    size  746
GGCAGATTTAAATAAAATATCGAATTGTGATGTTTGTGCTAAAGGAAAAATGAGTTCGTT
ACCTTTTTCGAGATCGGGTGGTCCATGTAATGAATTATTACGTATTGTTTATTCCGATAT
AGTAGGTCCTTTAAAAACACAGTCAATTGGCGGAGCGAAATATTTTGTAACTTTTATTGA
CGACAGTACCCGTTGGTGTGAAGTATATTTACTTGGAAAGAAAAGTGCAGTGTTTAGCGC
ATTTAAGCTATACAAAAGTCATGCTGAAAGACTCACAGGAAAGAAAATTAAATTCCTTCA
ATCTGACAACGGCGGTGAATACTGTAGTCGTGAATTTGATGAATTTTTAAATCAAGAAGG
CATTCAAAGAAGGCTGAGTATTTCGCGATCACCTCAAATGAACGGAGTCAGTGAACGAAT
GAACAGAACTTTACTTGAAATGGCTAGATGCATGTTATTATCTTCTGGTTTGTCCGTAGG
ATTTTGGGCGGATGCTGTTTTGACTGCGTGCTACATACGCAATCGTTGTCCAACGAGTAG
TCTAAATGGTGGTATTCCATTTGAAAAATGGACTGGAACTAAAGTCGACTTATCCAACAT
AAGAAGTTTTGGAGCAAAAGCCTATATTTTAGACAAGACACCAACGAAAGACAAATTCGA
TGCTCGTGCTAAGGAGGGAGTTTTTGTCGGGTATCCGAGATGTACGAAAGGATACCGAAT
TTGGATACCAGGTGAACATAAAGTCG
>Contig460_PBS    size  529
AGTTCCATATCTTAGGTAGTGTTTTGAAACGACCCCGTCGTTTAGAGGCTATAAAGGTTT
TTAAACTTTCGCGTAACTTGTAAGCAACAGCCCTACAAATTAAAGAAAAGGTGAAGATTG
TCACGTATTTATAAGGAAGTTCAGGAGTTGGCACTAGATAGGTGTCGAGCTGCCGGCATC
GCGCCAGCAGCGCCGACACTCGCGCGCCGGCGCCGCGGGGCCGAGGACGCGGGGACTTCC
CCAAGTCCGTCGCCCCTACAGATTACAACGACGTAGGAGGCTCTTTTCGCCACTTATGTA
TTATAGGTACAATTCTGTATAGTTACCAACCCTGGCATAAGGAAGCTATAACATTGTGCA
ATATTACAAGAGATGTTAAGCAATTAAAATTGTTATCTTCAATATTAATTTTACTCAGTA
AATTTTGCAGAGTTAAGTAAGTAATATTGCGCAATTTAATTAACCGTCCAGGGAGCGTCG
AGAATTATATAAGTTCTATTACCTATAACGTATCCATAAGTTAGACTAA
>Contig461_PBS    size  810
GCCTATGTTGGGTAAGTAGGCGAACTGAATCCCTACTATATAGGTATTAGATTAGTTTTA
GCTCAGGTGTTGATTTTTGAACGTACGGGGACCGGTTTTAGGTAATTTTCTTTTTAAGTT
GAAAGATTTTTTTAAATCTTCTGACTATTTTGTTAAAATTCGATATTGAAACTTTTTAGT
ATGTATGTTTGTTTTTAATGATTACAAAACATTTTTGCATGAAACCTCATACAACTTACA
TGACTCAAACACCGCCAGTCCCCGTTCAAAGAAAGAGTATGATAAACCAAACAAATATTA
ACACTTTTATATAAATAAATGAATCTAGCTGTAAATTAGCAGTTTGTCTTCACGATATCA
CAATAACTAGTCTAGAGTACAATAAAGTAAGGACAGTATTACGGCACTGCACCTCGTTAA
TGATAAACACTGTGTTATTACGTGTCGCCTTAGACTGCGATCTCTATTGCTATTGTAACC
AATACAAGAGTATAACTGTCGCATTCAGAAATCAGTAGCGTATCAACTGTAGCAGTAGTT
GTTATGCCTGTATACGATATAGCGCCTTATTTTTATTAGTTTTTTGAGTGACGCCGCAGC
AAGTAACATTACAAAAGGTTCTTTAGATTTCTACTATACAATCAACTTCCCAGAATCCTG
TTTGAAGGTGAAAGAACGTGGACCAAACATTCAAAGATAGCAATAGAAATCGGTATCTAT
GGCGACACGTAATCGCTACTTTACACGTTTTTAAATCTTTATACATTCTACCTAGTAACG
TTTGATTGAGCTTCATAATATCGCCTGTTG
>Contig462_PBS    size  297
TAAGGGCCCGTATGAAAATCGGTTTAACGAACAATCGATGAAACATTTTTCGTTTCACCG
ATCGATACCTGAAATGTTTCATCCTTTTCTGATCGAATGATTGGAAAATCATTCACTAAC
TTTATCCTCATAAAGCCTATTAATTATGATCCTACAATAACGTACTGATGGTTTACCTTA
GATATTCTTACAATAGGTTTCTGATGACGTCATAACGGTCCAAACATAGCTCTTGTTATG
ATGAAGTGTGTTCAAAGTCTAGGCCAAATTGTATTAGTGCCTATGTTGGGTAAGTAG
>Contig463_PBS    size  682
GAAGGGAGCGCCGCAGCGAGCATCGCAACTGGCGGCGCAGCGTGGACCGTGGCGAGCATG
AGATGAGGTCAAGGAGTCGCAGCCGAGCCAGCGTCGAGCATCGCACTAAAAGGTCATGTA
CTCCCACTTTCACTACTAACGATGTCGTGAAATTATTTAAGAATATTAGAGATGTCATTC
CATCGCAGCCGTCAAATCAATGCTTACCCTCAATCAGTAAAGGTTTCGATAAAAATATAC
TTCCAGAATTTAATCCATCTCAGAAAAACCAACGTATGGACACGTGGTTAAAAAAGGTTA
ACGAGTGTGCAGAGGTTTACGGCTGGGATGGAAGAACTACAGTGCATTTTGCGATGCAGA
AACTCTCGGGACTTGCAAAAACATGGTACGAGAGTCTTAACTCGATTTTGTTCACCTGGG
AGGAATGGCAGATAAAGTTGATGAGTGCTTTTCCCTGTGAGCAAAATTACGGACAACTCC
TTGAGGATATGTTGAAGCGCAAAAGTCGTCCCAATGAGTTAGTCGAGAATTATTATTACG
AGAAATTGGCCCTCCTTAATCAATGTGACATAACGGGTAGGCGCGCGGTAGACTGCATCA
TCCATGGCATAAGTGATAAAACTATGAGATCTAGCGCGTTGGCGTTGAGATGCGATGAGC
CGGATCAATTATTAAAATTCCT
>Contig464_PBS    size  474
TATCAATTTATTACCAAAACCAGTCAGTGGGATTGGAATATTATCATGTTGTAGCCCAAG
CTTTGAAAATGTAGTTTTCCGTGTTAAACTAGCCTCACTACCTAGATCAACGAAGGCTTC
AACGATATCATCCCCAATTTTAACTGATTTTATGAATTTATTGTTCGGATTTGAGTTCTT
TATACGCATTGTCTTTGTTATAGTGTCAGCCTTATTATTCCCCATTTCAGATTTAGAGCG
ACATGTTTCAGCCTTGTGTCCAATTCTGTTACACGTTGAGCATTTCACTAAAGGCTTCGT
ACATTTAGAGAAAGGGTGTCCTTTCTCCTTACAGTTGTAACAATACACATTTGGATTGCT
CTTGCTATTGGGCCTGAAACTTTGTCGGTCATCAGAGGAGGCACCCACCTTATCCCTGTT
AAAAAATGGATGTGTCGGGAGTTCTTTGTTGTTACTTAGTAGGAATTTTAATAA
>Contig465_PBS    size  846
GCTCACGCAGAACAGGATTTAAATTTTAATAGCTTGCAGGACAAGATCACGGAGGTTTTT
TCTAAAGGTGATTTCCATAAAGTGTCTTCTGATTTATTGCAGCTTATCTGTGGACACAGA
GCGGAAGTTTTACAAAAGCGCCGAGCCGGAATAACTAATCAGGTTCGTGATCCTTTAATG
AGGGCAACGCTAAGCAAGATCCCACCATCGGACCGGCATTTATTCGAATGTGAAGCGTTT
ACCGCTGCCCTTGAGAAGATGGGCGGAGTTAAGAAGACTTTCTGGCCCTTATCTAAACCT
ACAAGTGGCTCCGTTGCGCAAGCAGGACCAAGTAATGTTACACGCCACCCCCCCCAGGGG
TCGGCTCGCTATCATGGACCCTCGCAGGGTACCAGCCATGGATGCTGCGCCTCTTTGCCT
CATCCACATTATCAATACCGCCAGTCCTCACAGGACTGCTATCATGAACGCCCTCAACAA
CAGAACAATCTGAGTGACCGTCGCACGGCGCCTGCAAGTAACAACAGAAGTTCATTTCGC
TCACGAGGTGGCCGCCAAACCTACAAGCCGCAGAGTCAGGGCAAAGGAAACCGTAAACGC
CCCGGAGTCTCCTCTGACTATAACTCTGGGAACAAAAATCGTAAGTACTGACTCGATAAA
ATTCAGGGCGGGTCAACTGGCACGATTTTACAATCGATGGGAGGAAATGGGGGCTCCAAA
CTTTCTGTTGCGCATAATAACAGGGTATCGCATACCCTTTCTTCTAAAACCACCCCTAAT
CTGGCCACATGTGAGGAAAGGTCCTTACATCACACAGGAGTCCGAATCGATGTCGGCACT
CATCAG
>Contig466_PBS    size  271
GGAGAAATCGGTAAATGAAAGTACGCTTGCGATAGGTCTATTTTGCAAAGCCAGTCGCCT
GGCTGAAGGAACTCTGGTACACGAAATACATTTATCAGGCGGAAGGGTTCCGTTTTTACA
TAGTTGTTTAAGGCTCTTAGGTTGAATATTGGGCGATCGGAGCCATCGCTCTTTGGCACA
AGAAACATGGTTGACAGGAAGCTCGGGGAAAGCGGCACTACTTCTAACACACCTTGGTCT
TTCATCTGACTGATGAGTGCCGACATCGATT
>Contig467_PBS    size  243
TTATAAAATTGTATTCAACAGTCTCAAAAGTGATTAAATTCGTGATTGTTACGATGGGAT
CCAAAGGGGTTATTACTATGAGAAGAAACAGATCGCATAAAATAGTAACGAAATTTTACC
CAACTGAACCCATACCTAAAATCGAAAATGTGTCAGGAGCAGGAGATTGTTTTTCAAGTG
GCTTTATTTTTGGTATGCTCTCTGGACTTCAGGAATCACAAAGCATATTCTTAGGATTTG
AAG
>Contig468_PBS    size  439
TGAAAACTTCTTTCTCTGCCATATCAGTGGGTACCCCAATAATTATAATGCGAGGCTTCC
GCTTCTGAGGTTCATCAACAGTAAGTGCAGATGTGGAACGCTCGACAGTCTCTTTCACTT
TTAGCATGTCATCCTTGGTCTCTGTGCTTATGATAACACCTCCGTTTCTTGTTTTCCGAA
GTCCACGTACCTTTAGCTTCATTTCCTCAGGGCATACAATTTTTTGGACTAAATTTTTGG
TCTCTTCACTGGTCTTAGTATGGTCACTAGGATATATAGCGACAGAGCTGGTCGCATGAG
GCCTAATAAGGCTTTTTGTACCCCTCACCATGTCTGCGAAGGATGTGCTTTCCGGTTTAT
GTTTGATGAGAGTATCTTGTAGTTCCTGCTTGATCTCAGTCAAACTACTAGCGAGGTCTT
GATTTTCCCTTAACGTTTG
>Contig469_PBS    size  337
TCTACAATTATGGATAGAAGCCCCTCCCACCGTGGCGGACTGCCACATTGCTCATCGCCA
CCAGCAGCAAAACCCAGAAGTCACGCACAGGATGAAACAATTGAGGTTTTTTCTACTCCT
GAAATTCAATCCTGGATGTCTAGTATTGAGCAGTGCCTGAATGAGGTTTCGATCACGGTT
TCGGAAGGCAAGATGAATTCCGAACAAAAACTAAGAGTCACTAGCCTTTGTCGCAAAGTC
GGATACGGAGTCTCTCAAATGGCTGTGCAATATCAGTCATTGAAACATAAAGCCCTTCAG
AACTACGCCACCCTGCAAACGTTAAGGGAAAATCAAG
>Contig470_PBS    size  618
GACAGAATTTAAAGAAGCCATTTTTTTTGCAAAAATATTTTTTGTGCTATACATATTTAT
TTCTTTTTGAAAAATATGCTGTGTATTTTTAAGCTATTGAACTTGATAAAACCACTTTGG
TTTTAATGACTTAAAACAAAATTTTGTTTTTTAATAAGTTGTCTTCACACAGCGTGAACA
ACAAAAAGTGGATAAAAGTGGTAGGAAAAAAGCGGGACTTTTTGACAGAAGTGTTGGTAA
TGGCAACACTGACAAAGATAGAGAAGCATAGATAAATGCTTGTATATTTTTTGTCGTAAT
CTAAAATTTCTGAAAATTACCCAAGTTTAAATGAAATACAAGCTGTAATAAATATGTCAT
CAGTTTTAATGGCAGGATATTATAGAAATTAAGAAATCCAGTGCTTTTTAACTCTGTAGA
AATAATTTCGTTTTATTGAAAGTCAAAAATGATTGGGTCGCGAAAAAGACGGTTTCTGAA
CGAAATTATGACGACACTCCAAGGATGTTTTTTTTTTACCTATTAACGGAGGCGTTTATT
TTATTTCGACAAATACATAACGTATTTAATAAATATACTTATTAAGCCAACATTTATTTG
ATTCAATGAAAACTTATT
>Contig471_PBS    size  581
TGCAAGCACATTATTTTTGCACTATACAGTGTAAAAAATGCTGTGTATTTTTTAAGCTAT
TGAACTTGATAAAACCACTTTGGTTTTAATGACTTAAAACAAAATTTTGTTTTTTAATAA
GTTGTCTTCACACAGCGTGAACAACAAAAAGTGGATAAAAGTGGTAGGAAAAAAGCGGGA
CTTTTTGACAGAAGTGTTGGTAATGGCAACACTGACAAAGATAGAGAAGCATAGATAAAT
GCTTGTATATTTTTTGTCGTAATCTAAAATTTCTGAAAATTACCCAAGTTTAAATGAAAT
ACAAGCTGTAATAAATATGTCATCAGTTTTAATGGCAGGATATTATAGAAATTAAGAAAT
CCAGTGCTTTTTAACTCTGTAGAAATAATTTCGTTTTATTGAAAGTCAAAAATGATTGGG
TCGCGAAAAAGACGGTTTCTGAACGAAATTATGACGACACTCCAAGGATGTTTTTTTTTT
ACCTATTAACGGAGGCGTTTATTTTATTTCGACAAATACATAACGTATTTAATAAATATA
CTTATTAAGCCAACATTTATTTGATTCAATGAAAACTTATT
>Contig472_PBS    size  334
GCGCGTGGCGCCGGGCCCTTCGTCCTCGGCCCCCGCGGGCCCCGCCCCGGGCCGCTCCGG
GGCCCTCCGCTGCGCTTAGTGCCGGGTTGGGGCAAGCCCCCACCAGGCAGTTCAGGAAGT
GCGCTACTGCCGCTCCGATGCACATGGCTTCGCAACCCTGCAGATAAGCCGTGTAGATAT
GCTTGGCGGCGCGCAGCAGCAGCTCCCCGACGGCGATGGCGTGCAGGTAGGCGAGGTGCG
CGTGCGGCTTGAGCGCGGCGGCCACGCGGCCCAGGTAGCGCACGTTGATGCCGCGCGCGT
GCAGGGCTTCAGTCAGCCCCGCGCCGTCCATTCG
>Contig473_PBS    size  413
AACTATTTGTTATTATCACAATGAGCTTTTTGAATTTTGTTCTTCACGGTTTTCAGGTAG
CAGTTTAGCGTCCGTATCCACCCTTGTGTCCGCCATAGCCGCCGCCGCCAGCACCAGCGT
GAGCGTTAGCGTTGGCATTAGCGTTCGCGTTGGCAGAAGCTCCTCCGAAGCCTCCACTTC
CACCGCCGGATCCTCCATGACCACCGCCGCCTGATCCTCCGTGACCACCGCCAAGACCGC
CGCCGCCGCCGCTACCACCGCCGAGTCCGCCTCCGTTTCCACCGCCAAGTCCACCTCCGT
AACCGCCGGCTCCTCCATGACCACCGCCGAGTCCGCCGCCACCGGCTCCTCCATGAGCAC
CGCCGAGTCCACCGCCGCCGCCGTTACCACCGCCGAGGCCGCCTCCGAATCCA
>Contig474_PBS    size  531
AAAATGAAAGAAAGCGACAGTTAAATAGTACAGATGACGACGTAGATGATGATGATGATG
ATGACGATTCTACTTCAAGCAATCATTTGATAAAAAACCTGGAAACACCTGTGCCAATGA
AGAGATGTCGACTTTCACTGTCTGTTCGAAAAGAGCTAGGCCAGAAAATAGCGGACTTAG
GACGAGCACGTAATATTCAACCTTCTTTACAACCAGTACCGGGACCCAGCCAAACACCAG
AAGAAAGAGAAGAGGAGATTAAATCATTCGCTACATTTATAGCCAGCAAAATGAAAAAAT
ATTCAGACGTTACCAAAAACGCAGTACAACAAGCCATTTGCGACGTTATATTTAAAGCCG
ATCAAAATCATTATGATCAAGATTGTTTTACTATAATAGATGACGACACAGATCCTCTCA
ACAGAGACATATATCATCTAACTGATGCAGAAATTAAAGTGCAACCTGACTCGGACAATA
GTGATTAGTTGGTAGAAAAAGTGCAAAAATCCTAAATGGTTTAGTTTTGAT
>Contig475_PBS    size  386
TGGAGCCGAATCAACGCGAGTTTCGTTGCAAGTGTAAAAATATGGTTACAGCCTTAAAAG
ACGGCTGGACTGAAGAAAAATGCATACAGCTAATACGAGAATACAGAATCAGACCGCTTT
TGTGGGACCAAAAGAATCCGTTATTTTATAGAAAGGACAGTAAGCCGAAGGCTTGGGAAG
AAGTAGGCAACGCACTAAATACTTCACCAGATGTATGTAAACACAAGATGAATACGTTGC
TGTCGTCTTTCCGACGAGAAAAAGCCAAAATCATGCACAGCATAAAGGAAACAGGAGATA
CATCTCAAGCTCACAAAAGTATATGGTTCGCATTTAAAGATATGTCATTCCTTTTGGATA
AAGAAAATGAAAGAAAGCGACATTTA
>Contig476_PBS    size  524
AGGGGATGCTAGGCCTATTATTGTCTGGCATTGTGAGCAATTTGAAGCAAACACTTCCTC
ATCATCATTATCACTCTCTGTATCACAGTTGCCAGACCGTCTGACATTTTTCCTAGCTAT
CACTGCTGCAAAGTTCTGACCCACTGAAGCACTGTACACAGTCCTCCCTTCAAAAAATGG
AATTTTCTTAATATTACTAGTGTCTATGGAAAGTTGGGGCATACAGCCTGAGCCCCACAG
CTGCCCATCACTACTAATAAACAGCTGTCCAAAATCACTTGTCACTACATTTCTAAACTT
CACTTTATAACTGGAACTTTTAAATCCATGAGGACAACACTTAGCATCCTCCTTAACAAT
AATTTCTTCTTTGTTTTTAAAACTAGCATTTGTCTTATATAGTCGCCCATGGACATCTAT
AATGTAAAGGATATCATTATGGTACGATATGTCTATTGCTGAAATGCCGCTGATTTTCTT
AAAATTCAAAGAGTCTTCCACAGCCTCGCAGTGATAAAGACCAT
>Contig477_PBS    size  545
ATAGTTCAGGTTTTTATGTTTTCTGCCATTTTCAAGAGAATGCTTCTTAGTAGATTTGCT
AATAATGGATAGTTCTGACCTAAAAGTGGTGCTCGGAGCTGAGGCACGCAAACCACCGCT
AGTACGACGACCAACAAAGGACAGACCAGGTTGATCATCAACGTCAGAACAGCTCGGACC
AGCCACCACAGACCTATCACCACCAGAACACTGGCTACCATTACCTGCGCCTCTTCATGG
GCCCTCAGCCAGTTTCTGACGAGAGCCACCATGGTGCCGCTTCCATTATCCGTAGAACAC
GGGACTCGAGATACACTAAAACTATGGCCAAACATTTCTCTCTGCCACTGGTAGTGATCT
GTGTACATATTTTCGGCAGCGTCGCCAATAACTTCAGTGGCGTTTAACAGCAACGCATAC
AAACTTCTGTCTAGAACGCGGGGTTCAGCCCTTGGAACACTTGGTACCATTTTTGACAAT
CTTTCTCACCCATTTTCATTAAAATTAACTGTTTAAAAAAATACAAAATCTCGTGAATAG
TTATA
>Contig478_PBS    size  420
ATAGTTCAGGTTTTTATGTTTTCTGCCATTTTCAAGAGAATGCTTCTTAGTAGATTTGCT
AATAATGGATAGTTCTGACCTAAAAGTGGTGCTCGGAGCTGAGGCACGCAAACCACCGCT
AGTACGACGACCAACAAAGGACAGACCAGGTTGATCATCAACGTCAGAACAGCTCGGACC
AGCCACCACAGACCTATCACCACCAGAACACTGGCTACCATTACCTGCGCCTCTTCATGG
GCCCTCAGCCAGTTTCTGACGAGAGCCACCATGGTGCCGCTTCCATTATCCGTAGAACAC
GGGACTCGAGATACACTAAACAGCCCTTGGAACACTTGGTACCATTTTTGACAATCTTTC
TCACCCATTTTCATTAAAATTAACTGTTTAAAAAAATACAAAATCTCGTGAATAGTTATA
>Contig479_PBS    size  381
CTTGCCGCGTCACGTAATCACTCCGCGCACGGTCCGTGTTAAACAAAATGGCGACCAACA
ACCCTGTGTCAGTTCCCGCTATAAACTATGAAGAAACCAAAGCAAAATATGAAGAACTTG
TTAACGCAAATACAGAATTAATGAACAGACACCCGCTTAGCACCAACCAAAAGATTGAAG
ATAAAATACGTCAAATCCAAAACATGGAGGCGACGGAACTTGATTTGGCGGTTTTAAATC
ATTCTTCTAAAACCAAATTGTATAGAAAGAGAGAAAATAAACTGTTGGAAGTACTTTCCG
TTGATGATAGCTTTAGCGTTATATTGGATACGCATATCAGTCTCGGTCATACGAGTGCTG
CGATTACTTATAAGGAGTTGG
>Contig480_PBS    size  573
CAAATTCAGTGAATATCTTCATGAGTTCCAAAGAAAGTTCTACTAAAGTCTCATAAACTG
CTCGTAGTATTAAAAAGTCAGAGGGAATGTGTCTTAAGATTAGTAGGTAACAATTTCTAG
TGTTCTGACTTTGAGGAAGAGAGCGTTTGATGATACTCAGTCGCCAGTTTTTATATGGTC
TTTGCGGTGTAAATACAGTTCGTTGCTGAGGTAGAGTAGAGTTGGAAAGTTGAATTAGTG
ATGGTACTCGTGCCTGTTGGACTTGGCTTTTCGGTTTTGGAAGAACTGTTAACGGTTCTT
GTACCATAGGAATTACAGGCTGAGATTTTGATGGTGTCGGCTCTGGTTTTGGAAGAACTG
TTAATGGTTTTTGTACCATAGTAATTACTGGCTGAGATTCTGTTGGTGTCGGCTCTGGTT
CTACTACAGGTTTGGCTACAGCTTTCTGCGGTACGGAAATCACCGGACGGGGCGTCTTAT
TTTTCCGATTATGTTCGCAAACGTTGCAAGCTAAAACGACCCAGCTCACGGCAAATGTAG
GTATACTCAATTTGCTTACCAACTCCTTATAAG
>Contig481_PBS    size  834
GGGAAGACTGGGTCATAGATGCGTGGGTGAATAGAGTACAATTATCAGCCACTGGATTTT
ATGCTGCTCCAAAGATAGAATATAACCCAGAGACGAATTCCGGAAATCTATTTGAATATT
TTACTTATGGAGTGGCTTGTTCTGAAGTAATCATCGATTGTCTGACGGGCGATCATCAGG
TCCTTCAAACAGATATCGTTATGGATGTCGGAGAAAGTTTAAACCCTGCCATAGACATAG
GACAAATAGAAGGTGCTTTCATGCAAGGGTATGGCTTTTACACATTGGAAGAAATGGTAT
TCTCAGCTAATGGGGAAGCACTTTCGCGAGGTCCTGGAGCATATAAGATACCAGGATTTT
CAGACATTCCGAAAGTGTTTAACGTGTCTTTGCTCAAGGGTGCACCGAATCCACGTGCAG
TCTATTCATCAAAGGCTGTGGGAGAACCGCCACTATTCCTAGCAGCATCAGTATTTTTCG
CAATCAAAGAAGCGATAAAGGCAGCTCGGCTAGACAGTGGAGAATCTCCAGACTTTGTGC
TGGATTCACCAGCAACATGCGCTCGAATTAGGATGGCTTGTGAAGATCTGATTACTAAAC
AGGTGAAACCTACAATAACCACCAAAGGAAAACCTTGGAATGTTATCGCTTGAAGAACTG
CATTAAATAAAATTCCATAATTGTATTGTAGGTATAGCGGTATATATAATTATTAAGTCT
TATTTACTGTTTTGAGAACTAGGTATGATGTAAATATGTTATCACTTATTTGATGTTACA
TAATTTCAGTAAATACTTACTGATAGGTACTGCTATTTTTAAGAGCATGTGTTT
>Contig482_PBS    size  400
ATTAAACAACAAAAAAAAAACTTTTTTTGTAATGATTTTGACAGTTAAAGTTCGGTTCCA
CCGGTAGCTAAAGAGATTCCAGAAAAATATTTATTTGCGATATAAATGTGTTAGCAAACG
GAATTCTTAGCTTAGCGTGGAATTTTGGTCTCGTTTTAACGATCATGAAATCAGTCTGAC
TGACTAGAAATTCTCTTCAAGCCAATCCGACTTATGTTTTTGTCGTATGTTACTTCGAAA
TTATTTATTTTCACTCTCAGTGGACTAAAAGACTTATACCACTACAATTTTAAAGTCCAC
CATTTAAACCTTGTTTTTTATCCCTTCTAAAATTTTGTTTTATCTGAGTATTAATGTGAT
TTTTGTGAATAATAAGTAATATTAAATCCAGATAAAACAA
>Contig483_PBS    size  367
TATACTATTAAATATGATATATAATAAATAAAATCTGAGTATCTACTCATAGACCAAGAG
GTGTAATTAAAACTGCCTAACATATTTATAAATTTAGATTTTAGCGTTATCGGAAATATG
CCTTAACTACTTAAGTAATGTCAAAAGATTGTGCCTTATAAAAAAATGGCGCCTAAATGC
TACTAATCTACTCGTGTCTATGGCCACAAAAAGAATATTGGCTAACCTACAATTTATTTT
CTAGGTGAACATTGATTGCCTGCAGTGATCCTCTGGGTGACTTCGTTTATAATCTACGTA
TTTCGACGATATTTCTAAGCTATTTTTAATTTTTGTCTAAGCTACTTTCTGTATTTTATC
CTGTACC
>Contig484_PBS    size  604
AAGACAGTATGTCGAGTATGCGGGTTATAAATCGGAGCCCTACTATACGAGATCAGGCGT
AAGTCAGGGCAGCAATTTGGGACCTCTTCAATTCATTTTGATGATCAATGATCTGCCGGA
CGTCGTAAGGGGTGCCATCTGTCTGTTGTACGCTGATGATCTTAAGATCTTACGAGCAGT
AAGGAAAGAACAAGATTGTGAGCGCTTTCAAGAAGACGTGGATAGGGTAGCTGAATGGAG
CAAGAGAAACAAATTGTTTTTTAACAAGGCTAAATGCTCGGTTATCAGTTTTGGTCGTAT
GAAAGCCCCAATAACCTATAAGTACAAGCTGGACGATACAACGCTTCAAAGAACCGATTC
TGTGCGAGATTTGGGAGTGAATGTTAACGCTGAGCTGACATTTCGTAATCACATTTTAAA
TGTTTGCAAAAAAGCGTATAGGAGTCTAGGTTTTGTGCTTCGTCGAGCAGGAGAATTTAC
AAATGTGTCCGTACTATCTGCTTTATATAACACATTGGTAAGAAGTCAGCTAGAGAGTAA
CGCAATCATCTGGGCTCCACATGAAGCTAAGTATAGTCTCATGTTGGAACGTATTCAAAA
TAAA
>Contig485_PBS    size  242
GTGGGAGGGGGTGGGGGGGAACGTAACACTGAACACGTATTAACACTCTACTTTGTGATT
GTTCGCAGCACAGCATAGGGCTACTCTATCACATACATGTACCTACACGGTATATGACTA
GAACGTTCGGAATGCTCCGAACGGAATAATCGGTAATCGAGAAATCATCGAAACTTTATA
CCTGAGTAACATCACATTAACCTACTTTATACATCCCATATAATTTGAAAGAAAACATCG
TT
>Contig486_PBS    size  548
GAGGCAGTGTGGAGAACTTCAACTTCCTATGGGACAGATACTTGGCAACCTCTGACTCCA
GTGAGCAGTCTATCCTGCTGAACGCTCTTGGATGCACTTCTAATGAAGAAAGGCGTGCTT
TCTACATGAACCAGGTGATCAGTGACGACTCTGCAGTGAGGGATCAAGACAGACACACCA
TCTTGGTGTCAGTCATCAATGCCAGCCCCAACAGTACTCAGGCAGCTTTCGAATTCATTA
TTGAGAACTTCGCTGCTATTCAGCCAAGAGTACAAGGCTTGACTGGAACAACCAACATCT
TGAATGCCCTCTCCAGAAGACTGACAAGCCAGGCTGATTATGATCAGGTCCTGGCATTCG
AACAGCGCTACCAGAATATCTTCACAGCCGGTGAGCTGGCTTCCATTGCCGGTATCAAGG
AGAATATTGCCGCCTCCATAACTTGGAGCACCCAAAACGCACCTATTGTTGAAGCTTGGC
TTAGAACGAACTATGGTGAAAGTGGCGCATCAGCTCTCGTTTCTGGCTTCCTAGTACTTA
TTTCTATC
>Contig487_PBS    size  357
TACCTGTCGACACGCCCATGAGAAACCTAGCCACACTCATCAGTTCGGGTAGGCTGGTGT
TCAGCATGATAGTCGCACCTAAGAGGCCCGGTACAGCTGAGCCGAAGAAGGTGCGGCGAC
GTCCAGCCTTCTCGTTCAACACCTGCCCAATGTAGCACCCGAGGAGTGCGCCAGCCGAGT
GCAGGGATACCACCCATGATGTCTGCGTATCAGTGATGACAATATTCGCTTCACCATTTT
TGAACTTTGGAATTGCCGGCGATGACCATGCTAAAGTTGCTCCAGTGAATGTAAACGCAA
ACGCCGCGCATACACCCGCCAAATATTGCACCTTTCTCTTCGGTTTTTCAGTCATTG
>Contig488_PBS    size  370
GAAATGTAAACTTTGATAAAACTGAGGTGAATTTTCAACATGAAACTATCAAGTATAGGG
AGAATATATTCTTTCTAGGATATTGTTATAACACTTCTACAATGCAAGTCAGCAGAGCCA
GCAATATTTATGCTGGACAAATGTGCTATAAAATAGCATTTACAAGTGGATTTTCTGATT
TGCCCAAGTTTATTGAAAGCAGAATAGGCCAATCAGGCATTCCAATCAACAGCCATATAT
TTAACTTGAACTATAATAATGAAGAACTAATATGGAGGCATATATTTACCACTTTCTGTC
TGTCTTCAAACAAATTCTGCACTATCATGGCTGTCCTTTGCAATGAGCTAGAAATGAAGA
ACTACCTATC
>Contig489_PBS    size  241
TTTTGGTTTTATGAGAGATTTTATTAGACGCCGTCTCAGCAATGGCGGTTCAGGTATGGC
CCCAAAGTTTCTGGGTCTTTTAGGCACCCTTCGTTTTCGTTTCTTAGTATTTGTGACTCC
TGATACGTTTGGTGTACCATCAACGTCCATACTCTCATCCGTGACGCCGCGTACAGCAAT
TTGTTCCTCCGCCAACTCCTCTGTACAGTCACACGGCGGCCGCATCACGGAGCTGCTCTG
G
>Contig490_PBS    size  316
GATATTAATTAAGCCCCAAATGTTATATATATTGTGATGTTAAATAAACTCAGAGGTGAT
GATATGGCTGTTGTATAATGATAAAAAATATATATTTTATTATGGACAATCCATTAGGTC
TAAAACCTATTTGTATTTACATATAATCGTATACTTAATCAATTTTCGCTCCCTCTCTTA
AGTTTTCAATAGAATTCATAAGCATGTCTGGGCTTCGTATATGCAGGCAAAAATAAAAAT
TTAAAAAAGCATTCCATTACACTTCTTGCGATTGTAACGTTTCTCTACTCTAGTACTCTT
GTTCGTAATTATATTG
>Contig491_PBS    size  281
ATTCTCAGAAACTACTTTGTGATGATTGCATTCGACTCACAGAGTTGAACATTCCTATAG
ATAGAGCAGGTTGTAAACAATCTTTTTGTAGAATCTGCGATTGGAGATTTGGACTGCTTT
GAGGCCTACTGTAGTAAAGGAAATAACTTCATCTAAAAACCAAACGGAAGCATTCACAGA
CAATTCTTAGTGATCATTGGATTGAACTAACAGAGCTGAACATTCCTTTAGATGGCGCAG
TTTCCAAACACACTTTCTGTAGAATCTGCAAGTGGATATTT
>Contig492_PBS    size  434
CAAGATGGGTTTGGTGGACTCTCCGACTGTTTGTTGGCCGTTGCCATGGTATGTAGAGAT
CATAGCTACTCTACTGTTATCTCTCCATACCATGATATCGACGTCCCCTGAGCTGAGACC
AGCGATCTGTCCCCGTCGCATATTAGTTTTAGTTAGGCTGTTTAGGACCTGCGGGACAAA
TTTGCGATCTGTCCGCAAAGTCCCTACGCAGTCAAAGCCCAAACACTTGAGTCGACGAGC
CAGACATGGGGAATTGTAAAAATTGTCCATCCAGAGCGTGTACCCCTTGTGTTCCAGTCC
TTGGACTAGTTTTAGGACAATAGCCGGGGTAGACGCGTCCAGTGGACTTTCGTAGTGCTG
AGGCTGAGACCTTTTATGAGCGTGAATCTCAAACCGCCATAGGTAGCCGGTTCGAGATGC
ACAAATCTCATAAG
>Contig493_PBS    size  562
TGGCGTTAAAACGAATTAATAGGGTACGTATTGGTATTTGTGTCTTATATTTTAATAATT
TAATGCAGTATCAAATGAAGTGTTGTAAAAATGGTATCAGACTTCGTAGTGAATGTTTCG
TCATTGTGAATACCTATTATCGAAATTTCTTCTGGATAATTCCGTGTGCGTGATGGATTT
ATTGAAATCATTAGATGGATGATCTATTTTGTATAAAGTGTATCTTCTACGAGATAACGG
TGTTTTACTGGTATAAGTAGGTGACAATTTTGTGCACACGGCGTACATAAAATGTCGGAA
TTATGTGCCAATTTTGAGGTTTTCTTGTCATGAAACTCATCTGTGCCGTGGAAATGTGAA
ATATTTCGGTGAATAGCAATGATTAGTGAAAGAAACAACATCGATCGCCAATCGATGCAG
CCGTTTTGTACAATATGTTCAGCCCCCATTTATTTTCCGACGTGATGATGTGACATGTTC
TAGTCATGGTATTGTGTTTCCTATGTTGTTGTGTACACATGATATTGTTTTACTGTTCAG
GAATTACAAGATCTGGGCAGAG
>Contig494_PBS    size  807
CCTGGAGCACCGTTTATGGGCGGCGCCTGGGAACGCATGGTGCGCTCCGTGAAGAACGCG
CTCGCAGCAACATTGCACGAGCGCCACCCCACCGAAGAAGTACTCGCCACTCTACTCGCC
GAAGTAGAGTACACAGTAAACAGCCGCCCGTTGACACACGTCTCCGTCAACGCAGAAGAT
CCAGAAGCCCTGACCCCTAATCACTTCTTATTAGGGGGCCCGGGACGCGTGCCACAGCCA
GGCACATTCACCGAGCGCGACGCAGCTTCCCGATCCAGCTGGCGAGCCGCGCAGAGACTC
GCCGACGTCTTCTGGCTCCGCTGGGTAAAGGAGTATCTTCCCGAGCTCCAACACCGGCGG
GAGCCACACGGCCGGGGGCAAGAGGGCAAGGTGAATGACCTCGTGCAGATCGTCGACCCG
AACCTGCCCCGCAACGTGTGGCTACGAGGACGAGTCGTCGCGACGTATCCTGGCCCCGAC
GACGTCGTGCGGACGGTGGACGTGCAGACCAAGGGAGGAGTGCTGCGTCGGCCGGTGAGA
AAGCTGGTGATCCTGCCCCTGTCAACAGACGACGCACCCGCACCGGAATGAGATACGACT
CAGTCGCACGGCGGGAGTGATGTGCGGGACAATACGAATCGTAAAATAATTACGCGAGTG
CGGAACAATATGTGTCGTGAATAATTATACGATCGAAGTGATTATGTTTCAATATTTATA
TCTTAATGTTTTAATGTTTGTTGTTTGATAGTCTAATAACATTTGTAAAATGACTAGGTC
AAATTCACTTTATAAAGTAGACCAGGG
>Contig495_PBS    size  326
GAGTTAGCTCGCAAACTCTTCAGCCGGAACTGACTACAATTGGTTAATCTTTGTACACAT
TCCACGCATAGCTTCTGGGGTAGTTTATCTTCATTTAACGAAATTCCGGTGAGATTTTCA
TAAGCTTGTTCCAAATTACATACTCTTATTGGTATTAACTTCACATCCATTACCAGGCAT
ATTCTGCAAGCCTTCAAGGTGGCCGGTTCTCCATAGTCACAGCTCATTGTGTCCTGTAAA
ATCAAAGGTACAGCTCCAGCCCGTACTTTTCTGAGGCCACTCTTAGTCTCATACAAATCG
TCACATAGAAAATGCTCCGAGCATAC
>Contig496_PBS    size  300
GTTGAAACGATTTCTTAATGATCTGCCTGATGTAGAAATGTTATTCCCGATTTCTTTGTA
AAATCCTTTTGTAGTACCTTGTACATGCCCATATGAATATTAAAGCTTTGTACATACAAA
CATATATCCCATGTTAAAACAATATATAACAGTAATACAGAGTGGAAAATAATCAGAATT
TATATTGCAGAGTAATAACTTACCGTTAGAGAACACTTGAACAAACAATAACTAAAACGA
CCACAAGACTGGTTATTGTTCTAAACTAGTTACTCAAAACATTATAGAAAATTATAGCCT
>Contig497_PBS    size  296
GTCCCCCTGCCCGCAGTGTAGCGCGGCCCTGCCCCAAGCAGAGCTGACGTGTGCGCGCTG
CGAGGCTGACGTGCCCTTCTGTCTGGCTAGCGGGCTGCACATAGTCAAAGATGATTTGAC
AGCGTGTCCAGAGTGCGATTTTCCAGCTATTCTCAGCGAATTTGTCGAGATTCTTCAAGA
AGAAGGCAAGTGTCCGATGTGTGGTGAAAACGTCGATTACCGTCGTCTCGTTAAGATCGA
CGATGTGGCTGCCTACATGGATCTTAATACCACGGAATAGAGTACATACTGGTGTG
>Contig498_PBS    size  306
GAGTACATACTGGTGTGAAAACGAGGTATTTGTACTTAGTTCTTTATTTAATTAAGGACT
ATCGAATGAAAACAAAGGTATTTGTGGGTACTTAGATCTCTATTTAATTTAAGGACTATT
TTGATCATGTGGCATATTTTGAACTGCATTTTTTTGTAGTTTTTGAATCATTGAGATTCA
AGGAGATCTTATTATACACATATAGACACATTTTAAAGCTTCTTAAGGAGCGATGCACCG
AATTTCTGACTAATATAAAAGCAAAAAAAAAGCCTTTGCAAAATTCCACAAATATTATGC
AAGTTT
>Contig499_PBS    size  791
ATGCAGTCTTTGTAACTTACGTAGAGATATATAACAACAGTGTGTTTGATTTACTTGAAG
ACGGGCCACCGATAAGTAGGAATTTGCCAGTAAAAATCATTCGTGAAGACGCAGCTCATA
ATATGTATGTCCATGGTGTTACTGAGGTTGAAATTAAGTCTGCAGAGGAAGCTTTTGAGG
CGTTCTATCTCGGTTTGAAACGTAAACGTATGGCACATACTTCACTAAACGCAGAGTCCA
GTAGAAGCCACTCAGTATTCACAATCAGGTTGGTTCAAGCACCAGTTGATGAGATGGGAG
AAGCCGTGATTCAAAATAAAAAGTTTCTCAACATCAGTCAGTTGAGCTTAGTAGATTTAG
CCGGCAGTGAACGCACAAACCGCACTAAGAATACCGGTCAACGTCTTCGGGAAGCTGGTA
ACATAAACAAGTCTTTAATGACGCTGAGAACCTGCTTGGAAGCGTTACGAGAGAATCAGA
TCAGCGGTACCAACAATATGGTCCCGTACCGAGAGTCAAAGATCACACATTTGTTCAAGA
ATTTCTTCGAAGGAGAAGGCCAAGTCCGTATGGTTGTCTGCGCTAATCCGAGAGCTGAAG
ATTACGATGAGACGCTCCAAGTCATGAGGTTTGCGGAGATGGCTGCCGAAGTGGAAGTTG
CTAAGCCTCAAGTTATAGATGTAGCGGCCAACATTGGTCTAACCACAGGCCGTCGTAAGG
CTAACAGATTATTTACAACAGCTAGAGACAATTTGTCTAGACCAGAAGCTAAAGATCTGG
AAATGGACCTG
>Contig500_PBS    size  355
AATAGAAAATTATATTTCTAAAAATAAAATACGTCTACCTAATTTACATCCTAAATGCAC
CAAAAGTGCTATATCTACATACTTTAGCTTCCGGTGCGTAAGGTACCATATGTATTAATA
GCCTTCCTCGATGAATAGGCTATCTAACACTGCAAGATATTTTCAAATCTGTCCATTAAT
TCCTGAGATTAGCGCGTTCAAGCCAAAAAAACACTCTTCTGCTTGATAACATTAGTAAGG
AAATTACCACGTATTTAGGTGTAGCTATGATTTTATAGTATAACACCAATAAGGGATCTA
AAACATACATATGGATATGCCTTTCAATTTCTTATCTGGTGAATTTAAGATACTG
>Contig501_PBS    size  423
AACGAACTCGACCCAAGAGAGCTGGAAAATAGAATAAAAAATCACGCACATTTTGAGGTC
CTAATTTTCTGCAAAAAAAAAAAAAAAAGTATTACTTCAAGTGCAGTTCAAATTTCAATT
CAGTTTCTTCACGAAGGTGTTTTTAACCGACCTCAAAGAAAGGAGGGTCTCAGTATGCCC
TATAAGTTTCCTATCTTGCGTGATGCAGTTTCTGTAAGTCCTTTGTCACATGATTTTTTA
TTTTTTGTCCAAGATACCCATATTCATCATAACCATTTGTAGCGGGTGGTCTGATTTTAT
ATCTTAAGATTGCAATACCTGATGCAATCTTCCTCAAAACAAATAAATCCTTGTGAAAAC
AATGACCATGCTAGGTATAGATTAGATAAAGTGTTATATGTCGAAGTAAATCTTTTAATG
GAA
>Contig502_PBS    size  593
AATTTCTGTGGATGCTACATAGAAATGAAAAGATGCGAAATAAGTATTTTTTTCGAATCT
GTGGTATTTAAAAGAAGTATTTTTTTATTCAAAGTATTATAAAAGGGTGCATATTAATGC
ACCTTCCTTTCTGGGATGTAGACTGACAAGTTGTAAATGGGCACACCTGCACTGATAGAC
TTTAATCACAATATAAGTGTTCTTATAGATACCGTAACTGTTATGCATAATTATAAAACT
ATGAGATATATTATACGTTGAACGGAGAAGGGTGCCATATAGATTTTGTGTACCTTAAAA
GGTTTCCACCTCTTTCTATATTTTTACAATGTTAACGTTAGACTTATAGCTAGCTATTAG
CTTAGAGGCGTTACATATTTGTAACCATAGTTTTCGTACGTCCTCTAAAATATATTGTCT
ATGACGAAGATACTTTTTGCGATGACACTAGATTTATATTACGAGTAAATGTATTTTTTA
TCCATTAAGGACCTACAATGAGCACGATTTAGTATTTTTAATAAAAATATTGTATTTACT
TTTGTATTATAATACACGTAAGATAATGCCTTCACGAATCTGATTTTTAACTA
>Contig503_PBS    size  330
GATCAGCGATTGGATGTGCTCCTCCGTGTGAATTTTCTTGTGTCGGTTGAGGCTGGAGCT
CTGCGTGAACCGCATCTGACAGAGCTCACACTTGTAGGGCCGGTCCTTCACCATCAACGC
GCGCATGTGCTCATCTAGAACCCAGGCCACATTCCAACAACACACGCTCACATTGTTGGC
AACACCACGTTAAACAAGAACACACAAAGGATTCCCAGCGACTGGGTGCTAACTACGGCA
CAGTGATGCCCGAGCTCGCATCGTATCCATTGTGAGTTCTTTACCTCCCCCTGTTTACCT
CACATCAACGAAGCCTTCCTCACGCCCTGA
>Contig504_PBS    size  356
GACCCTACCACGTGACGGGTACCTGCGTCCCCGGCGGCCCTGTGTCTCCGGGCGGCCCCT
GCCAGCCCTGCGCTCCTAACCCTGGCGGACCCTGCGGCCCCTGTAACCCGTGCTGCGTCT
GCGGAATATTCAACGCGTGTGGCTTAGTGCCAGCTCTTGAAGCGAGCTCGGCGAAAGAGC
CGCCGGCCCCCAGTGAACTGCCGGACCTCAGCAAACTGCCGGCGGTGGATATTAGTAAAG
CGTTGCCAACTTCCATGAATGGTCTGGTTATGGGCTGCATTGCACTCAATGCCCCATGCA
AGGCGTGTCGGCCTTGCGGTCCGTGCCCGTGCGGCCCGAATCCTCCATGTTGCGGT
>Contig505_PBS    size  221
ACGGCATCCCGGCGCACTACGGGCTGCTGTCGTCGCTGGGCGCCGCCATGATGATGGTGG
CGCTGCTGTCCGCCAGCTACCACGTCTGTCCCAACGCGCTCAACTTCCAGTTCGACACGG
CGTTCATGTACGTGCTGGCGGTGCTGAGCATGGTGAAGATCTACCAGGCGCGCCACGCTG
ACGTCAACGCGCGCGCCCACGCCACCTTCGGCGTGCTCGCG
>Contig506_PBS    size  250
GACAAGAACCTATCATCAGAGGAACTAGCTCGCAAGTTAGAGAAACTCCTGAAGCAATCG
GAACAACAGCTTTTACAACTCACTGCCGGCTCCCACGCGCTCAGAGCTACCTGCTATGGA
CAGGACAGATACTGGCGCCGCTACTGGTCTCTGGGCAAGTGTGGAGGCATCTACGTCGAG
GGTATGGAGTCAGCTCAGCCGGAGATCATGGCATACCACCAGCAGCTCGAGAGCAACGCG
CTCGCCGCCA
>Contig507_PBS    size  297
AGGAATATCATTTGAGAATTAACGAAAAATGGTGATTAAAAACTGTGGCCGACTATTGCG
CTCTACTTTTCTGCCGGCTAGCCTCTTGAAGCGGGAGTTTGCCCAAGTGGGCCATATAAT
ATCAACTCCACCAAGAGTCAAGTGTTCTTTAATGGAGAAGATCCTACATATTACGTTTAT
GTATGTAGTATGGCTAGCACCTGTTGCCTACTTCCATTCTCAAATAAAGGTTTGGAAACG
AGACTACATCGGTGTTCCGTAACTTCAATCTTTTGTTATCTTAGTTAAACATAATTA
>Contig508_PBS    size  744
ATTTATTTATACAAATCCGTGCATCACATCAAAACAACAACAATGTGTAAATATAATTTC
ATAATTTTGTACTGTATAAAATAAATTCGTTATACACTACTTACTTGGAATGTTGCACTA
AGTATAGATTATTAAAAACCTCGTTTTTGTGAACAATAGGTGTGCCATCACCTGTGCAAA
GTGACTAACTAACAGCCCGGACGTATTTGGTCGTGACATAGACCACGTGACGTGTAGGTA
CATAATCAATTTATCAACGCGACTCGATAACAAAACAAAGGGTACCATTTATTGATACTA
AACCGCATTGTGAGGCAAGCGATGTGCTAACTATATCTTTGTGAGATGGCCGATTGCGAT
TTCAAATACTACAGTAATATATTTTATTTCTGTATTTGGATTTCTAAGAAAAATAATTAA
TTAGTTAATGGACCCTGTATGCGTGGGAATTTTTTGCCAACCAATCACAACAGCCAACCA
CATTATTTGGCAGCAAATAAACCAATTAAAACGACTAGGTGCAATCTGGGTGCAGTCTTT
GAATCGCAATTGGCAATCATTTAGCTGCAATAGTAACGTGAGCCAAACAACCATGTCATT
CTCTGCATCACAGAATAATAAATCTAAAAGCTACCATTTAACAGTCCAATACTTTGCTTG
AACACTGGTCAAAAAGATTTGAAAACATTTGACTAATAATATTTGAATGGAAAAGATATA
AAAAGATACTTTAATTAAAGTATA
>Contig509_PBS    size  238
ACTGGTTGTAACTAACACTATTGCATTAAAATATCTTCATTCAACCATACATCTTCATAA
TTAATGTATCATTCCATGAAAAAAGCTACCTTATGGTCTTTGGCACTTAAGTTGTTTAGA
AACACAAATTGCACAAGTTTTGCTTAGACTATGGAAACAAAATGTCGTAAGTGCCATTAC
CCATAAGTTACCTTTTGCCGTGGACTGACACAAATACATTTTTGACTTGTCTCTTTAA
>Contig510_PBS    size  278
AATAATCTTGCACTAAAATAGATGGGAAAAGCCGTTTTTCCATCAATCGACTTTCGATGC
AATTCGATACCATCTCCTAAACAAGTCAGTCACGGTTTTATTTATTTTTACGTTAGGTAC
CTATTGTTAAATTGGCTGTAAGTAATTCGTTTCCTTTAAGTCTTATTTGTAATATTGTCG
GCTGATATTTTTATTCAAAATCGAATATTTGACCACAAATTGATCATTTTCATTCATCAA
CTTTCATATTGAAGATGTTAATCCCAAATTAATAATTT
>Contig511_PBS    size  325
ATCAGCTCCCCCCCCCCAGCCACTACCCATCGTGTAGGTCTTGCCGGAGCCAGTCTGTCC
ATAAGCGAGTACGGTAGCATTGTATCCATCGAGAGCTGCTTCCACGAGTTTCCTGACACA
AGTGTCGTACACGATCTGCTGGCATGACGAAGGTTCGAAGGCATAGTCGAAGGTGAAGGC
GCGTTCAGATCCTAGAGCTACTCCTCCGTCGCCGGCCGCGCCACCGGCGCGAGCGCATAT
ACCGCAGCCTTCGACCACTTCGCTAGGTGTCTGCGGACGGATCCTGACGGCGACTCGCAC
GCTGGACTCGTCAGCCATCGTGGTA
>Contig512_PBS    size  314
AAGGCCGTCTCAGACACACCACACAAAATGATTACTTGACATGCTCTGACGAGTGTGGAA
AGCACGACTATCCAAACTACGATAATTGGTGTCACACGATCAAGAACTACCAGTATTGTG
ATGTGGACGACAAAATCTTCGTGCCTGAATATCCAACCTACGATTGAACTACGTGTGTAA
CTCCGTGCATGTTCTACGACAGTGAGACTGAGACCTACTGCTATGACAACTACGGCTCCT
GGAGGCGATGCTACCTCAACCCACAGTACGAGCACGTGCTGCACTCACTCACGCGCAAAC
TACGAAGCAATTGT
>Contig513_PBS    size  274
GTCTACTGTACCTAGTTTAGTGTAGTGTATTATCACAAATATCTGTCATCTCGTTGTCGC
ATAGACGCGGAGAGTACTCACTATACTCTATGGCCATTGGCCAGTTGGCGGGAAACCGGG
AGAGTGTGGCACGGGAGTAAGACGCTGTGGTAAGACGTTATGTGGGCAAGCGAGCCGATA
TCCTAATTATCGGGGAATTCATATCGTTTGTCGCTAAAATAATAGTTTTTGTGTCGATAT
TTTTTTTATTTGAAGGTTGGGTTGTTGTAAGGTT
>Contig514_PBS    size  386
ACTACTTTAGATCTAAATGAATGTCCAGAGCTCAAATTTTAATATTATTAGATGTACATA
GTTACCTAGTACATGAATTCAAAGTAGAACTTTCTAGATCCCAGCTAAGTCTATGTTTTC
AGTGCTATTTGAGTCGTATAGAGTCATTCCCCCATACAACACGAAACAGTAAATACCGAG
TAACAAGTGATTCAAAAAGTTAAATGTATGTAAAATGTCCCAATAACAAACAATTTTTAT
AATTTCAAACATTTTTTTATTCCTAAGTTGCAAACATTTACCAATATTGGGAAAAAAATA
TTTATCCTTTTTTTAAAATCAGTTATTTGACAATTATTTGAATTTGGAATACTGAAGACC
CGCCATATTGGTAAATGTTGCCAACA
>Contig515_PBS    size  362
AAACATTACTTAAATATAAGTAAGAATGGTAAGTATAATAATAAACTCGAAAGTAACTTC
CATGCTAAAACTTCTGAAGCGATTTCATTAACTTTGAGAACTACTACGTTTACCCGATTA
CGGAAAAGTGGTTCTCCAGGAACACAGTTAAAACGGGGAACAGCTAGTAGAAAACTAAAT
TTCTCTTTCAAGGCATAAAATTAACATCACTATAACTCTTCTAAACTGAAATTAATCACA
ACTTTAATGAAGTGTAGATACAAATAGGATATGCTACACATTAATACTATAAGCACCAAC
ACAGACACAGATATACATACATGTTACATCAATAAAATTATATTTATATAACATATTTAC
AT
>Contig516_PBS    size  472
AGATTCCATAGTTAGTACAAGTCATAATAACTGCAGAGAAATTTCAAGGAAACGGATAGA
TAATTTTTGTTCAGAAATAGAGCAAGAAATGTATAAATTTCAACGAGACTTGTTTGTTTG
AGAGCTAATTATAATATTCATAAAAATATCGAAAATCTCATGAATCTTTCCACATGGTCC
GATTTCGAACAAACTCACTAAATATCAATCTGAGCCAACATGGCGAATCACAACAATGCC
GATACAAATGTAGTCTGTTGAGTGAAAACAAAAAACTACGTGTTGTAGCTTCTACTAGTA
CTAATTGCCTCACATACCTCCGCTTGGGTAAGTACATACGTAAAACTAGAAAATGCTAAG
TTGGTTCATTTAAATTCAACTCTCTAATATAATGTGGCTCGCGCAAAAAGTGCCTGTGCA
GTGCCCATTTCAAAATTTTCATTCAAATAAATAGATCTAAAAATAACAAAGG
>Contig517_PBS    size  303
GTGACAACTTTCGTAAAAAAACGTTGTAAATACTTTTTTTGAAAGTACCGCGGTGTTTGC
GCGAGTGTCAACACGGTTTCTGTGTTCAGTGCATTGAATTTTCGTGAGAAAAATATTTTG
TTTGTGTGGTTATTTTGGAATGTTGCAAAGATCACAGGTAGTCGCGCGGTAGTGAGCGCG
AAGTGAACGGATTTCTATACGATTTAAGTGAACTCAGTGTACAGTGGTGAATAAGTTTTA
GTTCAGATAATAATTTATAAATTGAAAATGTGTAAAATGTGCTAGTTCACGATGTCAACA
CGG
>Contig518_PBS    size  283
TAGATCAGTAATATTTATGAATTACGTTACTAATTTTATTGTCATTGTACGTACATGTTC
AACTTTACTTTGTGATACAAAAGCTGTTAACAAATTAAATATAACTGAAAATTGCATTAC
ATAGGCCCAAGGTGCCTCATCCATTCCAGAGCATTGCTTCGTAATGCTTTTTAATTTTAG
AAGAATTTAAATATCTATATCTCGCTAACTTTTATACATAGCTTGGAGTTAAATACCGCT
TTGTCTATGCACGATTAAAGACTGTGCGGTTATCTAATAAGTA
>Contig519_PBS    size  211
AATTTCGGTTATGACATGTGTGTATTCTTGTTTAGATGGTGATATATCGGGTATGGATGC
AGCATCTTGTCTATCGTGATCGTGTTCTAGATTTGAAGGTTCAGGTTCATCGTCCAAATA
TTCTGTGTCCACCTTATCAAAATCGTAGGTAGTCTCAATTCGCCTGACATCGTCCATTTC
AAAATTTGCATCATCGTTGTCAATATTCCCA
>Contig520_PBS    size  275
AAAAAAACTTTTGTACTAAATGTATGTGTTTATCAAATTCCCGCGGTGAGCGGTCGGTAA
TGTTTGTTTCCTCGTTTGTAACGACGGTCGCCATTCTGAGACAGCGGCCAGTTCGTTAGC
GTATTTATTTAGGTTTAGGGTTTATTATTGTGAAGGTACCCTCCGCGATTATTCCAAGTG
CTACGATAGCACTAAAAAAAATGTTAATTTATAAATTGGCAAATAGTTACTTTGTAAATT
CTTAACTATAAAATGCTGGGCTATGTTTTGGATGT
>Contig521_PBS    size  273
GGGCTTCTGTTCCACCACAGCAAGGTACGTATCTACGCTTTTTGTGTGTCCGTCTCTTTT
TGTCAGCTTATTTATGTTATTCATACAATAAGTCAATGATAATGTACCAAAACCTCCGAG
TCGGAGTATTTGCAAGTAGTTTTGGTATTATCATGTTTGTTCGACCAGGTAAGATATTTG
TCAGTGTGTATGCTTGAATTGGGAAGTGTCGATACAACTGAGTGATTACGACATAGAGTG
TTGTACAAGCCGCTGTACGACAGTCTATAGTAC
>Contig522_PBS    size  453
GAACATAGGCAAGAGAGGAAAAACAAAACAATACCTACCTACAATGAAAAATTTCGAAAC
TTACTAATCAAGACAATTTCATAATAAAATTAATGCATATTAATTCCTGTATTTCATACT
TTCTGTGAGTCACCCGGACGGACTGCCATTTCTCGGTCGGTTTCAATTTCAATTTATACA
TAAGTTTTGTTATCAGCCAAACATACTCCCAAAATTCGTAACACAATCCCTAAACCGATA
CTATTCATATAATTCAATAAACGATGACTAATCAATACAATTCCACTTAATCATTAAAAA
AATATGTATACCTAAAATATTTATCAAAATAATTTCATTAACAATTTCACGTAAAGTAAA
CATATGTTACTTAGTAACTAGAACATACACTCACATAATATGGCAAGTACAGTGTTCGAT
ATGATATGACGTACAGTTTGATATAAACAGTAT
>Contig523_PBS    size  585
GCGGGGACTTTTGACGGACTACCTGAGGGACCGCACAGTCCTCCTTGTGGACAAGACGGG
CCAGCTCCGAAGTTACGGCGTCGAGTCCGGTGTCCCACAGGGCTCTGTTCTGGGGCCACT
CCTGTGGAACATCGGATTCGACTGGCTCTTGCGGGAAAACCTCCCCCGTGGCACGTCTGT
CATCTGCTATGCAGACGATACCCTTCTGACTGCCCGGGGGAGAAATTTTGCAGAGGCGGC
CAGCTTGGCCTCGGCGGGCGGTTCACTAGTGGTGGACAGAATCTCCCGCTTAGGGCTGAC
GGTGGCGCTGCAAAAGACCGAAGCCGTGTTTTTCCACGGGCCTCGGCAACACCAACCGCC
CGACGCTCATATCCATGTGGAGGGAGTCCGCATTGGGGTGCAGCCCCAGATGAAATATCT
GGGCATAGTCCTCGACAGCAGGTGGCACTTCAGCGCCCACTTCAGCGGGTTGTCGACACG
CTTAATGAAGACCGCGGGCGCCCTCTCATGGCTCCTCCCGAACATCGGGAGGCCCGGCGA
CCATTGCCGGCGTCTATACGCCGGCATACTCAAGAGTATGGCCCT
>Contig524_PBS    size  1536
ATCTAACGTGTCAACGACTAGCAGTGGGTACTTACATCCATCAGCCGTCAACGTACCTAC
TTATTTAAAAAAGGATGAGCCCAAAGAAGAAGATAAGGCCCCGCCTCTCCCGGGCCCTAA
TTCTAAGATCCCAACGTTTTCAAGACAAGTGACCCCACCTGCTCTCAAAAGCACATCCAC
GTTCAAAAACGTGCCACAATCGCCAAAGGTCATCAAAAATTCTAACTTAACTCCTAAAAT
AATGAACAGCCCAGATCTAGTTTCGAGCTGTACATTACCTGAAGCGAAGAATGTTAAGCC
ACCTGATGTGATAAACAATAATAAACTGCCAAATGATACAAAGGCGACTACAAAGCCAGC
AGTGACGGCTAAGCCTAATGACAACCGACCTCCATTAAGGCCGGCGCCCACAGAACCTAA
GAAACCGAACAAAATCACGCCACCACTCAAACCAGTTAACTCAAACTCTAACTTAAACAA
AGTGACAGATAAAACTTCGCCCGCGAACCGTGCCATTTCAAAAGTAGACTCCGTCAAAGC
TATAGCGGACAACTTAAATAAGAACAAACCTAAGGTAGTTCCCAAACCCCCTACAGTCGT
CCAAAGGACGGATAACAAGCCTAACCAAACAAAACTGACGGCTAAACCATCGAATGTTGC
CAGTTTACAGCAGAAATTCGAAAATAGAAAGTCGTTAGGCAAAGAGGTTGCCGTTACAAA
AAAATGAAAGTTTACAAATGGCGTGTAATTTAATTGAGTTATCTAGTCTGTAAATATATT
TAAATGGCCATTAGCACAGAAGACTCGGTATCGTAACAAAGTATGTAAGGATCTGATTTT
GACGAAGAATAGAAACGATTGACGAAATTGTATGTATTGTATTTGGTTTGGTTGCAAATG
GTTGGTTATAGTGTAAGTTGCTTGTCCAAAAAATGTTTGATTGCGTTGAGAAATGGCTCT
AAAATTATACTAATTTTGAAATAGCCTTATTTAAAGATAAAAGTATATGTTGCTGAGCTT
TGAAGCTGAGGTGAAAGCAATATTTAGAAAACATCGTTTATCGAAATTTTGTCAGGAACT
TTTTTTGACTGAGCCATATTCGATAGCAGCTATTTGATTAAGTATTACAAAGATTGTACT
CATTGTCCGAAAAGAATGTTCAAAGTAATAAATAGTCGAGTAATTAAGGTTAAAAGAACG
GGAATGGAAAGCAAAGAAATTATTTTTATGACTTATTACTGCTTCACTTACGAATATAGG
CATAAAACGAAAGTGTTCATATTTTGTAATAACGAAACGCAATTTTGACGGTAAGAATTA
TCTGTTCATATATGTAGAGTATATTTCTAGATATTTGTATGTATTTTATTGAAAACTCTA
TGGTGGTATGTGTTGAGGTTTAAGCAAAATTTTCAGCTTAGTGTCGTCTTAACATAGCAT
AATATATTTGTCTTAAAAAAAATACAACATAATAAATTGAGATTTTGAACATGGGTATAT
CGCCAAACCATCTACTTAACTTATCTTGCACACAAA
>Contig525_PBS    size  319
GCTGTTGATGGAAGGTACGCCTCCAAACTTGAGGCCCAGAAGTAGAGCGCGATGGTCGGC
CCCCGCATCGCGAACGTTTTGTCTCACCAACACGAAATCCGGCTTGAAGCATCTAGTGAC
TTTGGTGCCGCTGCGATAAACGGCCATAGATACGTTGGCTCCGTCAGAATTGGCCGTCAC
GGTCAATTCTCTAAACTCGGCTTGTTCGACGCGGATGTCCCACTCGCCGGGCAGGCGGCG
GCCTCGGAAGTACTTAGACCAGTCGGTGTTCTGATCATCCACCACCAGCAGCGTCACACA
TCTGTCCCGGTTGTACCCG
>Contig526_PBS    size  236
GTTCCACTCGGCACCTTATTAAAATAACAAACTTTTCCGCTGATACATAAGTGAATATGG
GGAACTCTGCATTTTGTGATATTTCACTTAGAAATTCCTTTAGTTGTCGTTTTGAATACA
TTGTTTATGTCAAATTGTCAAACACACACGCGACGATCTTAACACCACGTTCTTTCACGT
CAAATCTCTTTTTCTAGTCGAGCTTAAAGGTAATCAAAAGAGGCACTTTGTTAAAA
>Contig527_PBS    size  632
GCGATCCCGTCGGTGGGCGGCTGCACGGTGACGCGCATCCACGCCGCCCTGCATCTGCTC
GGCTGCTTGGACTCCTTGACTTATGCACATGACATCAGATTAAACCAAGCGGATTCGCGA
AGAGAAAGCTTGGGCTCCCCTATATTGGCGGTGAAGGAGGAGTTTCTGACTGTGAACCGA
TTCGATAGCAACGGCGGTGGCTGGGGATACTCGGGACATTCGGTAGAAGCTATTCGCTTC
ATGTGTGACACTGATATCATACTGGGCGGCATCGGCCTGTACGGCGGGCGCGGCGACTAC
ACGGCGAAGGTGAAGCTGTTCGACCTGGGCATGGAGGGCGGCGAGCAGGAGGGCGACGGC
GAGCTGCTGCGCGAGACCGACGACATCGTGTACGAGTGCCCGCCGCGCGACCGCTACCCC
GTCATGTTCGACACGCCCGTGCCGCTCGCCGCTAACCGCTGGTACGTCGCGTGGGCCTGC
ATCAGCGGACCCTCCTCCGACTGCGGCTCGGCGGGACAAGCCATGGTCATCAATGATGAG
ATCGGTTTCCATTTCAAAACCTCCAAGAAATCTAATAACGGAACAGACGTAAACGCCGGT
CAAATACCGTGTTTCATCTACAACACTGTCAA
>Contig528_PBS    size  329
ATAAGAATCTACATAGGTTTAAAAACATGCCAGATTGCTAAGGCGCCAGAATATGGAGCC
AGAAAGAAACTTAATTATACGCTATTTTGTTATATATTTCATTGTTTAGTGTACAACAGA
ATCGCCGCATTTCGCTAATTTACTATTGACATTGCACGTTATGAAAAGGGTATATAATTG
ATGTGATTTCTTATTTAAAGTTAGTCGGTAACAACGCACTGATTTGATTGTCTACGAGGC
TTAATATTTAGGCGTTTTGGTTACCAGAATTTTAAAAACCTATCTAGTTATGTTACTCCA
AAAATGTGTTTTCTATGTTGATAAGCTGT
>Contig529_PBS    size  332
GAAGACAGGCTTAATATTAAAATGGAGCGCTATAAAATAACCTGAGGGCGCTAGAATGGA
AAATTAATTATAAGTTATTTTGTCGTTTATACTGATATACTTAATAGTTTAGTGCACAAC
AGAATCGTCGCATTCCGCTAACTTACTATTGACATTGCACGTTATGAAAAGGGTATATAA
TTGATGTGATTTCTTATTTAAAGTTAGTCGGTAACAACGCACTGATTTGATTGTCTACGA
GGCTTAATATTTAGGCGTTTTGGTTACCAGAATTTTAAAAACCTATCTAGTTATGTTACT
CCAAAAATGTGTTTTCTATGTTGATAAGCTGT
>Contig530_PBS    size  409
TTCTGGGTACACGGAGGCGCCTTCGTCTCCGGAGGCGGTAATGATGACTTATACGGACCC
GAATTTCTCTTGAGGAAAGACGTCGTAGTCGTCACGATCAACTACAGACTTGAAATTCTT
GGTTTCCTATGCTTGGATACCGAAGATGTACCTGGCAACGCTGGCATGAAGGATCAAGTA
GCAGCACTGAGGTGGGTGAATAAAAATATTGCCAATTTTGGCGGTGACCCTAACAACATC
ACTATCTTCGGAGAAAGCGCTGGCGGAGCTAGTGTCAGCAACCTCTTAATATCACCGATG
ACTAAAGGCCTGTTCAAGAGAGCCATACCACAAAGCGGTGCTGCTTTGAGTGACTGGTCA
CAGACAGTGAGGCCCCGGGAAAGAGCCTTAGCATTGGCAAGGCAATTGG
>Contig531_PBS    size  373
CATAACCGCATCATTTCATTAACTTTTGAATAATTTTCACAATCACATACAAATTAACGA
AACATAATTTCAATGTCCTTTCTCCTCACACAACACTTATTTGTTCAAATGATTTAAAAA
TAACTGAGAAACATTTTGGAATAAATTATCAAGTAATTTTATAATACACATTTTCATCAA
AACAATAATAACATAATTCGAATTTACAATACATTGGAATTTGTCTGTTTACTTGGCAAC
ATTGGCACACACACTATCACGCATTTAACAACATTTAACGATATTACTTGAGCAGAAAAA
ATACATTTTTGTCAAAAACTGAAATAGGTTTAAGTAGGTACATTTAATACACACATTAGG
GGGAAAACTGGCT
>Contig532_PBS    size  350
AGTTTACGCCTAAGAGAGCACTTAGTTGTGGCTTGTCGCATTGGGCGGTGGTCGACGAGG
GAAATGCTAAAGTGATGATGACTAATACACCTATTAATCCTAAAGTCATTGGGAGAGTAG
TTGATGTAGCGTGTGGAAGACATCATACGTTGGTGTTGACTGAGAATGGGATATACGCGG
CAGGCGACAACTCGTTCGGTCAGCTGGGCGTTGGTACATCGTGGCGCGGCGGCGTCGGCG
ACGACGCGCGGCCCGCCGGCGCCCTGCTGCCAGTCTGTCTCCCGCACCAGGCCAGCGCAC
CCATCGCCATCATAGCTGCTGGGCACTACCATTCTGCGGCAGTTGATGTT
>Contig533_PBS    size  386
TGGGGTTGGCTTCCAGTCTAACTGAAATACATATTTGATTAAAGAAAATTGTTGATTCAG
AAAAAAAAATGCTGTCTGAGAAATTATCATAAAACTAAAGAAATATATTGCCTAAACACT
ACATAAGAATAAAATCAGGCTCATATGGACGGATTCAGCGTTCATGAATCACAGTTACTT
TTCAATACATAACACTGGCAAAGTAAAATAACATTAAAAAAAAAAACGCAACATATAAAT
ATGGAATTTTCATGGAAAATTATTAACTTATGCCAATACTGTTACCTACATCATTTAAAG
CTAAGAAAGTAAAATCTTAACAATATTAGTGCAATAACACTACAATCATAGTATAAAAAA
AGAAAAGTTACACACAAAAGAAAAAG
>Contig534_PBS    size  481
AAACTACCACTTTGCGATTCAGTGCATCAAATATGTTATTTTAATTGTTAAAATCAGTTT
GTAAGCTCAAACAGCAGATATGAGCGACGCTCCCGGATATTTGGACGGCGTCTGTGAAGG
CTGTCTGAGCCCGGAAAGGCAACAGCCAGTGGAAATCACTGATATTGAAATTAAGAAACT
GTTTTTCGAAATTCTCAATCAAGCGGCCGATCAAAACATAGAGAATCTAAAGCTGCGTCT
ATGCTCCGAGTGCAAGTCCAGCATTAAGAAGTTCCTGACGTTCCGCCAACAGGTGCAGGA
CGCCCACGAGATACTGTCCCGGCATTTGCAACCACGGCCGCAGACCAATAGCTTGCGGCT
GCGGGCGCTGCTGGCCAGCTAACCGACCAATGAGAGCGCCTCCCCTCGTCACCTGCCTGA
TCGCCTCCTCTCAATCTACTCTGCCGTCAGAGCCCACCGACAGTTACACTAAAACGCCCA
G
>Contig535_PBS    size  390
AAACTACCACTTTGCGATTCAGTGCATCAAATATGTTATTTTAATTGTTAAAATCAGTTT
GTAAGCTCAAACAGCAGATATGAGCGACGCTCCCGGATATTTGGACGGCGTCTGTGAAGG
CTGTCTGAGCCCGGAAAGGCAACAGCCAGTGGAAATCACTGATATTGAAATTAAGAAACT
GTTTTTCGAAATTCTCAATCAAGCGGCCGATCAAAACATAGAGAATCTAAAGCTGCGTCT
ATGCTCCGAGTGCAAGTCCAGCATTAAGAAGTTCCTGACGTTCCGCCAACAGGTGCAGGA
CGCCCACGAGATACTGTCCCGGCATTTGATCGCCTCCTCTCAATCTACTCTGCCGTCAGA
GCCCACCGACAGTTACACTAAAACGCCCAG
>Contig536_PBS    size  691
AAAGGTAAAAAATGAAGTTATACCAGACTCTACAAGAATTTTGGATTATTTGGAATTTTA
TTTAGATCCAGAATTGACGTCACTAATAAATGTGTCAGCAGACAGTAAAGTACTGGATAA
TATCAATAGATTCCGTGAGATGTTAGAGGCACTGCCAGCTGGTTTAATTACTGTGGGTTC
ATTCTTTCATCCTCATCTGAGTGGAACTCCCAAGTTACCATTTATTCAGCCAGTTCGTGA
GATACTTAAAAGTGGTGACCTGGGAAATTCTACAAATCTGAGAAAGTTAGCTGAGGAAAA
TCCTAAAGCTAGAAGTATATTACTTTACAAAGCTGAGATTCAAGATCGAAAACATGAAAT
AATAACCAATGAAGAGGAGTACTCCAAAGTCCTCAAAGTTATTGATCAAGTTCTAACTCA
TGTGGAAGAACAATTGAAAAAGCAGCCTGAAGGTAACTGGCTGTGCTGCGAAAACTTTAC
CATTGCGGACATAAATTTAGCTATTCTCCTCCAACGCCTTTGGGAACTTGGATATGAAGG
TAGATATTGGGCGGCTGGAAAACGTCCCTTATTAGAAAATTATTACAATCGTGTCAAACT
ACGAGAATCTTTTAAAAAAACCATACCTAATTTACCAGTTCATCTGAAAATGATTGTGAT
GTCGCAACCACCAGCATATTTAGGCGCTGCA
>Contig537_PBS    size  232
GTGTTTAACATCGTAGCATAGGGAAGGATGGTACCTCGTGTGACGTTATAGCATGGTGAA
GTACGTGAGTGACGTCATAGCATGGGGAAGTGCGTGTCGGCATTGTGGTGCAGGGCTGCG
GCGAGGGCGGCGTGGAGCGCGTACGAGCGGCCCGGCGGCGGCAGCAGCGTGAGGACTCGG
ACCTCGGCCTGCGCCCCTTCAGACCCCGTGTAGCGAGCCACCACGGGCCATG
>Contig538_PBS    size  267
GCGCGAGCGGCCACCAGCACGTCACATAAGAGCGCCCGAGCCCCGGCCGACAGAACATTG
TACCTCAGCCGCTCGACCTTCTACGACGACCGTCCCCCCTCCCCCAAGCCCTGCCGAGCC
CCTCTCTGCATGTACTACGGCAGTGCCGCCAATGGCGACTACTGCTCCCGATGCTCACGA
CTACAGTGACCACCAAAAGTGATATAAACTTTACGTGACGTAAGTAAAGTGAAGCTATTT
TTTTTTTGTTTAAATATCGAACGGGGT
>Contig539_PBS    size  332
GTAGACAGAAACTGACAGAATATGAATGTATTTTTTTAGTCAACCGTGCGTTCAATTTTA
TCAATAGAAAAGTAGAATAATTTGACGTCCATGATAGAATATTTTTAACTAAAAAGAACC
CACATTGTTCGTTCTAAAATTTAGATCAACCTCAATATGTGACCATAACTCTTTCATAAA
GAAATAAATGTATGAACTCAAGAAATAGTCGGAAAATAAAATAATAAGTATAACAATCAG
TCTAGTTAATGTTATGTACTTTTGCATTATAGAATTTTAAAATATGTAATTAATATTTTT
TTCTTAAAATTTTGCAAGGACTTTCTTCCCTT
>Contig540_PBS    size  239
AAACTTACGCACATTATTAACAATTTCATAGTCAAGTGGATAATATGACGTCGTGTGTAT
TTCGATATTGTAAAAACACTTCAAGAAATGTCAGCGCATCATCAGGGATCAGTTTTCATC
GATTTGTTCACCCTGAGCACCCGAATAGAGAGCAATGGATTAAGGTTGTTCGAAAGGATA
GACGCGAAAACACGTGGCTGCCTTCTAAAGCATCTCATGTCTGTTCTTCTCACTTCCAA
>Contig541_PBS    size  228
TGCTCACTAACATTATAGAGAAAAAAATCTATGATGGGTTTGATTTCAAAAAATGTTGAT
AATAAGGATTTTTTTTTTCGAAAAGAGACAGATTACAATAACAAATGTACTCAGAAACAA
AACTGTTTTAATTTTTGGGGCTAAACTACTTTCCTTCTTTTTTCAGTATAATGCCTTAAT
TTATTAACAGTCTTAAAACAATAACTTTTATTCCGTTTTAAAAGCAAA
>Contig542_PBS    size  287
TCTGCAGAGCGGCTATTCCCATTGTCTCTGGGAGGACGGGTTGACGGGTGGATCAGTATT
CGGGCAGGTGATTTTCCAAGCCTCTACAGCCTCAGTCAGACATGGTACCTCGCAATTGGC
CAGTGTGATAGGAAGAATTTTCCTGGTCAATTGCTCAGTACCATGGACGGAGGATATAAA
GGCCGGTAGGCTAATACTTGAAATTTTGCGGACGCCAAGCCCTCCCATACGGATGGGAAG
TGTAGCTTGAGACCAAGCTTTGTCGTCCAAGGCCACATTTAAAATTG
>Contig543_PBS    size  388
TGCAGCAGCGAGAGAGTGCCGTGCTTCAGCCGGTTGCTGGTGATGTCGCCGCCAGGGTAC
CATAGCACCTCGTTAAACGGATGTTTCCGCATATATTTGAAGCTGGTCTTGACGAACCGC
TGCCACGTGATGGGGTTCTGCTGGCCGGTGCAACAGTTGTACACCACTACGCCTTCTCCT
CGTCTCAAATGCGTCCTCCACGCACAAACAATCATTAGATTGATGACGGTATCGACTGGC
ACCAGATCAGCCACCTTCGTGCCTGTGCCCAGCATGGTACGGAAGATACCCTTGCCGACT
GCCGCTATGATCCCGTTCGGGCCGTTCCAGTTGTCCACCCAACCTTTTACCGGCTCTCGG
AGCGATGAGAGTACGATAGAAGGCCGTA
>Contig544_PBS    size  273
GCCATCGTATGCTTAGCTTGGAGGCGTTAGTTCACGTATCGACGGCGTATTGCAACTGTG
AGCGTGAACGCGTCGAAGAGACGGTGTACGCGCCGCCCGCTCATCCAGAACACGTCGTGA
CGCTTGTCCAGACCCTGCCTGATGAACTGGTCGATAGAATCACACCGGATCTTGTTGGTG
ACAGACCTAATACATACACATTCACAAAGGCTCTCGCAGAAGATATGCTTATAAAGGAGA
GTGGTAACCTGCCCGTGTCGATCGTACGGCCTT
>Contig545_PBS    size  358
GTTATAGTTAAATGGTGCAACTGACTATAGTTAAGCATAGTTATTATTTAAGTTACGCCG
GATTATGAATGAAAATAAATTAAGTACTACTTATTTATACTTTTTTAAGGCATTAATACT
TTGGTGTTTGTTTAAGAATGAAGAATTGTTTCCTGCGATTTTTATAAATAAATAAATAAA
ATGTATTACCTAACCTAAAGGAAGCGAGTAGGCCATATTGGCACATTTTTGAAATCAGCA
CAAATATCACGTTTTCAAAATTACTGTTGAAGCAACCGCATTCAAATACACATAGGTACA
TTCATACATCTTGCACTTTCACATTCTGCCTTTAATAACGCCTTTTATTGACTGAGCT
>Contig546_PBS    size  406
ATTGACTGAGCTAGGAGCACCAATGTAACATATACTACAGGGGTCTGAGGCACCCTCTGG
GATGGGAAATAGGGGTATTTGGCCTACAAATACCCCTAATAAGGTTAACAGCCCTAGTCT
TTTCACAAAAAAGAGTTTTTGGTAAGTCTCATTTTTCCAGGGGTTTTGAAAAGAAACAAT
TTCATAAAAATGTTGTCACAAACACATGAAAAAATACTAAGTCATCATTTGTAAATATAA
TATTTATAACATTCAGTGTCCATATATGACTGTAAAATGTTATAAGACACCTTTTTGTAA
CATGTCATTTAGGTCAATTCAATTTCTGCATGTTTAGCACACACATTTCGAAACTTAGCA
AAATATGTTCTCAGCAATTATTTACCTACTTTCTTTAAAGAATTGT
>Contig547_PBS    size  219
AGAATTACCTCCTAAGTAGGTACTTGTATATAATTTGGACATTATTAAAATTGACTTCGA
TATTGTGTCACTGATTGATCGATACAAAATTTTGCATAAGAGTGGGAGGCTACATTAATT
CAAAACAATGTCATTAATTACTTTTGTTTCATAAATACCTATACGTAGCTAGGTACATCC
CTTCTCCGTCTTTACACGTGTAGAGAGAGGGTAAAGTAG
>Contig548_PBS    size  217
GAAGCACCTGGTAATGCTGGACTAAAGGACCAAATAGCTGCTTTGCGATGGGTCAATAAA
AATATTGCAGCGTTTGGAGGTGATCCAGATAATGTTACCATTTTTGGAACAAGTGCTGGT
GGAACATCGGTATCTTTGCTCGTTGCTAGTCCAGCCACTAATGGTTTATTTAAACGCGCT
ATTGTGCACAGTGGTTCATCTTTAGCAAGCTGGGCAA
>Contig549_PBS    size  326
ATTAATGCGTTTTATGTTTTGTTACATATGCCAAATAAGTTTCAGAGAAAAGCCATAGCC
ACTCGTGGTTGTTGGAGTGAAGATTCACTAAAAAAAATATGGTTAAACCCAAAGATAAGA
AGACTGATGCAAATAAGAATAGAAAACGGAAAGCTGTAACGCGTACTTATTATCGAAAGC
AGTTCTGATCTCAGTGAACCAGTATTGTGTGATACATCTGACGAAGAAGATAAAGAAAAC
GAAGCAGATAACTGCGCTGGATGCGAAGAAAATTATTATAAGACTCGTCTTGTGGAAGAT
TGGCTCCAGTGTCTTATTTGTGACAG
>Contig550_PBS    size  437
GGTCATACTTGACGAGCTGAGGGCGGTCCGTGCGGAGATACAGGTGTTTAGAAAGGAAAT
GGAGGCGGAAATGGCTGAGCTGAAAACCACCTTGAACACCTGCAGCACACGCATTGACGG
TCTTGAAGCCAGGGTGGACGCTCTGGAACAACGCGCTACCTCAGGCCCTGCGAACACTGG
GAGTATAGACAAGATGATGGAAGAATTAAAGCGTGAGCTTAATGACAGGGGCCAGGATCT
CCTTGCCAACGACATTGAGGTGACTAATTTGCCGGAGGTAAAGGCGGAAAACCCGGTTCA
CATCATGAAGGTAATCGGACAGAAGCTAGGGTTCAGCCTGGATGAACGTGACATCATAAG
TGCGGAGCGCGTTGGCGGCAGACAGCTCAACGCGACTAGTTCAGCAGGCCCGACTGAATC
TCGTCCACGGCCGATCG
>Contig551_PBS    size  232
GCGGCCCTGCTTGGTCCAGACAAATTTCCAGCCGAAGACACCAGCAGCGTCCCGTGCCTT
TCGAAATAACAAGCGATTGGCTTTAGTCAAACGCTCGTTCAGAAAGAACCGCTGAGCTGG
TGCTGGCATATCGAGGTCCGCAGTAGTTGCTCCACGTCTTACTCGCGCACTCGCCAGAAG
TTGGTCGCGCAGGTCGCGACGAGCGAGCCGCACGACGATCGGCCGTGGACGA
>Contig552_PBS    size  391
AATCACGGAACCAGATTTCTGATAAGCAACAGCGTTGAAAGTCCCGAGGATCTGAGAAGG
CGTGTACACCTCATGCGTCATAGGGTTCACGCTGGCGACAGCATCGGATTGGAACACATT
CTGCAGAGCCAGCACGAACTGGTCCATCATACGCCATTCTGGTCTCACCAAATCAGTAGC
AAAATTCTCGAAGAAGTTGGCAAAACCTTCGTTAAGCCACGTGTAGGTCCAGGACAGAGG
CCCCACTTCGTTACCGAACCACTGATGCACGTTCTCGTGGCAAATGATCCTGCCTACATT
CTGTCTGACCGCTGTTGTTGTCACTCCGTCTGTTACTAGGAGTGCTACTTCTCTGTAGAT
AACCAGACCCCAATTCTCCATAGCACCAGCA
>Contig553_PBS    size  238
CTGATCGCGTACCTGGTCTCCAACTTCGTCGCCATCGAGAACAACGTGAACCCTCTCTAC
CGCGTCCCCTTCAGGGTCTACTCCAGACCTGGTACTCAGAACACTGCAGAGTTCGCCCTG
ACCTTTGGACAGCAGAACATGGCAGCCCTGGAGAGATACACTGAGTTCAACTATGAGTTC
CCGAAGATGGATAAGGTGGCGGTACCTGATTTTGCTGCTGGTGCTATGGAGAATTGGG
>Contig554_PBS    size  421
ATGCGAAGGCTGGCCAAAGAACGTGATCATTATTTACAAAATTGGGCTTCCCTAGTTCTT
CACGAAGGTTTGTGCGAGAATGACAATGAAAACAAGAATGGAAAGAATCGATCAACGCAG
AATGTTAACCAAAATAATGGCGATAGTCAACATCTTGCTGTGGAGCTGGCTGATTGGAAA
GCACGACTTAGGAAGCAGAGACAAGAGTTGGAGGAGAAATCCGAACAGCTATCGGAATGT
CGTGAAGAACTTGAACACACAAAACTTGTACTGGCGAAGTTACGCTCTGACAGTCAAGAG
TGGTTTAACGAAGCTAGAAAATCTGCCAGCTACAGAGACGAAGTCGATGCTCTTAGAGAA
AAAGCGGAGCGTTGTGACAGGCTAGAGCAAGAAATCTAACGCTATCGTGATCGTCTTGCT
G
>Contig555_PBS    size  353
GGTAGAGTGAAAAACTTTGATGCTATCATCAAGAATGTGAAGAGCTTGTATGAAGAAGAG
TTGGGTATGACACTCCTGGTTGTCCCCGAGTGTATATGCTTGGGAAAGTCTCCAGAGTCA
AGGGAAGGCCTAGAGACCATGAAGCTCTTGATACTTCTTCTCCTCGGTGCAGCAGTGCAA
TGCCCCAATAAGGAACTGTTCATCACAAGGATTAAGGAACTTAATGTTGATTTACAACAC
AATATAGTTGAGTGCATCAAACAGGTTACGGACATGCAAACCGTTGTGCTAACACCAGAT
GCTATCGATCTTTTCCAATCGCCGACAATGTTCAACCACATGCGAAGGCTGGC
>Contig556_PBS    size  305
GTGCAATATACATGGTAGCTTGCTCGATATTATTGCTATGAATGACTTACGTAAGTTTGC
TTTTAGTTTTCATTACACCAAAGTGATATTAAAATAATAAACATGCTTCATGTTTATAGA
CCTAAAGCGCTAAAAATGATTGGGTTCAAAAAAAATAAAGGAGAGATGGGTGGTGTTGAT
TTAGTACACTTGAGAAATCCTAAGAATCTGTGTGTAAGAATAAGAATACAAGAGGCAGAC
GCAGTATAGACCTGCAAAACATAATTTTGTATAATCATTATGAATTTATGAATATATTGT
GCTTT
>Contig557_PBS    size  553
GATGCGAGCACCGTGAAGCCCACGATGTCGGCGAACAGGATGCTGACTTGTTCGTGCTTT
TGTATGTAGATCTTATGGAATTGGCCCTCGACTGGTGAGATGATATCGTTCTTCATTTCC
ATGGCAACGTGTTGTGGCAGCACCGACAGAAGCAATCGTTCCAGTTTCTCGTTCTCGTCT
TCCATATCCAGTCGGGCCGCGATGCAGTTCCTGGTGTCGAGGAAAGCGCGGCGCTGCGCC
GTCTCCATCAGCGAGTGCATCAAGGCCCCCACCACGTTCACGCACACAAACACCACTACG
TTGCCCACCATCTGCTGCCAAACGTGATACGGGAAACGATTAGCGACGAGTGCTGATGCG
ATGGTGTGCGCGGTAGGAAGGATGATGCCAAAGGCCGCAGCGACGGGGGCCCCGACTGGT
AGGAGCGCGTATGCGGCGAACACTGCCCACACCACGTGAGCGGCGCCTTCAGCCGCTGCC
CCGGTGTTCCAGGCTGGCAGCGTGGCGGCCAGGGCGACACCACCGCCGGCCAGGGCCAAC
CAGCAAGCTCGTG
>Contig558_PBS    size  207
GAAGCTGACATCATCCTGCAAGTGTTTCAACTCGCTCAGTTCCAGTTCTCGCCTCAAGTT
GGATACTTCACAGAGGAGCATGTCCCTCTCTGAAGACACCTTCTCCAGTTCCGCCCGCAA
GCGGATCACCTCATTGGTGAGATCCATCGTCGCCATCTTGACGACTATCGATAACCACTA
TCGACACAACACATCACTAATCACAAT
>Contig559_PBS    size  621
TATTACTAGTATTGCCAGAAAAGAAAAACGAGAACTTCCATCATCTCGTTTATTATTTTG
TATGACTATCTTATTGTATGAAAAAATACCTCTTTATCAGTATGGGCTTTAGAGAACCAC
AAACAGGAATGATTTTGCCATCCCATCCACTATGTAATGATAACTGTGCCACTTGTACTA
AAAATTCTACCAATATGTACGAGATTATTTCTTCCACATTCGAGTAAAAGATAGCCAATA
AAACCAGTCTACAAATCAGATATTTTCTATCAGATCTAACGCTTTCGTTTCCACAGAGCA
CTGTACAAACACATCTCCTAGTAATATTATCTAAAATTTAGCAATTTCATTTAATTCCGA
TAGTGTTTCGAGATTCTTACGCTAGCTAATATTCACATCATACATACATACACAACAATA
AAAAGGCATGTTTGCGACTCGTTACAAACTTCACACTTATTATTGTATGTCCTTACGTTC
TTTTAATTGGAAGAACTGTTCATGGTTGGATAATTAATGTGCTATGTTATACATTTTCCT
ACAATATGTATTTAAGGAGCTTAGATCTTAGAAGCTGAAGTGAGTTTAGAAGATCCTGGG
CAGTCGTTACGGGTAGTCAGA
>Contig560_PBS    size  447
ATACTAGTAATAATTGGTAGGATTAAATTAAATTTAGTAATATTACCGCGTTGTTTCTAC
AGAACACTGCAAACTGTTAGGAATTGGAAGGTTATTAGTGGTCATTTTATTTAATTATTT
ATAATTGTAATTGCGAAAATGTAATGCATTTAGATTGAGTTACTGTTAAGGCCAAATTTT
TGAGTTTTGCTGAGAAGCTGAGGGCTTAGGGAATTGTCGAATATTTGAAGCAAAATCGCA
AAATTTCTTTAATTTTGCTTGATATTTTATTTTCAACTCTTTCACTAGAGACAGGACGGT
ATGCTTGAGGCCTTATAATAAAAAATGTGCTGGTTAAAAATCGCGGGAAATAAATGTAAT
CGGTTTCCATTCATTTGTATCTTGTATAGTCTTCTATAGTCTGTAGATTTTTTTGCTGAC
TTGTAACTATTTATAGAGGAATGAAGT
>Contig561_PBS    size  647
ATGGTGCGAGAGAGCAAGCAGTGGAATGCGAAGGTGATATACGGCGATACAGACTCCATG
TTCGTGCTAGTACCAGGAGGCACGCGAGCCGAGGCTTTTGAGATAGGACAACAGATCGCC
GACGCCGTCACCGCTGATAATCCCTCGCCTGTCGCACTCAAGCTTGAAAAGGTATACCAG
CCCTGTATCCTACAAACTAAGAAGCGCTACGTGGGCTGTATGTACGAGAGTGCGGATCAA
CAGAAGCCCGTGTATGAAGCGAAAGGCATTGAGACGGTCAGGAGGGATGGCTGTCCGGTT
GGGGTTAAACTGCTTCAACGCGCTCTATGCGAGCTATTCGACACTGGCGACATGTCCCGC
GTCAAACGTTCAGTGATGGCGACACTGTCGCGTCTAGCTGACGGCTCCCTACCTCCCCAG
GAGTTGTTCTTTACTCGCGAGTACCACGGCCCTGCGGGGTACCGGCCCGGCGCCTCCGCT
CCGCCTAACGAGATAGCCAAACGCCTATCATCATACGATAGACGCTCCGCCCCTCGCCCC
GGCTGGCGGGTAACATGGCAAGTTACAGCGGCGGCGCCCGCAACAGCACTCGTGCGACTC
GCCCGCACACCCGCAGAGCTGCTGCGAGAGCCCGCATTGCAACCGCA
>Contig562_PBS    size  660
GAAAGGATTGTGGATCAGGTGGTAAACCCAAAGGTTGCATCCGTATTCATACCACAAGTT
GAAGACCTAGTGTACAACTACTTAGGCATATCTCGGAAGAAATCAGTCACTGCAGAAACT
TCCAACGGAAAACTAAGCACAGATGATCTCCTACCCACAGACTTAGAAGCTGTTAGCCCA
GGTTCAGTTAAGAGCAATGATGACAAGTCAGAAGCAATGGACGATGATTTTGGAGAAGAA
AATAAAATGGATGTCGACATTAAAGATGAAGATAAAACCTCCATTTCAGAAATAGAAAAG
CCTAAAGTTGAAGGAGATTCACAACCCACAATCATTGAAATAAACACCGATTCTGATATG
GAAACAGAAAAACCCATGACAATGCATGAAGATATAAAGCTTGAGAACATACCTCCGCCT
GATAATAGCCCACCGAAAGTTGAACTCGAGAACATTGATATTGAAAAAATCGAACTTCCA
AAAGAACCCAACATTGGTACTGAAGTGCCGAACCCTGGTGAAATACCACTTCCTAAGGAT
GATAAAGAGCAGTTCTTCAAACCAATAGGCGTCCCAAGTGACGATGATTCTAGCAGCGAT
TCATCTTTGCGTAGAAATATGTCGCCTTTGACACCAATCCGAAATTATAACAACGAGAAT
>Contig563_PBS    size  257
GTCTTCATTACATTAATTACACTTATAATATTTTTTACAAATGCCGCTTACATTATATTA
CGATTCAATATTTTAACGATTTTTACATTTTGATAGTCAGTGATCGATTACATATTTGAC
TTTGGTTTTGAAAGTAGAACCATTGCATTCCGTATTTCTAGAAGCCGCTAGTCATTTGTT
GCACTCGAAAGCATGATATTACCTTTACATTCTTTGAAATCACAACAATACATAAACAGT
ATCAAAAGGTCAGTATA
>Contig564_PBS    size  399
TAAAAATTCATAGTATTCAGTTGTTTTATGAAAACTGACGTATATATTGTCGGTGAACTT
GGGCTTAGTTTAAAACTATAAACGAATACTCAACACAGCTTGATTATCACGTACATTTTC
TTTGATCACACATTAAATGTATTCATACATAACATTAATATAGATCTAAAATTAAGACAC
GTATAAAAGACATTTAAAAAAGTAAAGATCACGCCAAACTTCTTGGCGGCTTGCGACTAA
CTTCAGAATATGACCTTAAAATGGTTTAGTACCATAGACTTACGCAATTTTACAAGGCGC
CATGAAGTGAGGCACCAACTATACACGAATTATGACACAAATATCAATTAAAATTATTCG
TATTTCATGAAAACTGAGTTCTCACATATTAAAAACATG
>Contig565_PBS    size  381
GTGCCGATGTATATCTTCATACAAACTAGAGACTTAAGTACCGGGTAAGTGGTATATCCG
AATAGCTTTGTTTTTCAAACCGCCGACTCGCACCGTGGTGCTTCTACGTGTCCCAAAAGT
TATCGTTGTCATCCTCGGACGTCTTGGGCAGAGATATGGGCGAGTTCTGATCGTAATCCG
AGCGGCTGTTGTAATTGTCTACGTCGGCCGAAAAGTCGTCCGGATACTCGCCCTTTTCGT
ATTCGCCGCTCGCGGAGTCGTCTAGAATGTCTTTAGAGAGTTCGAGTTGCATTTGTACGC
TGGAGATGTGGTCGGTGGGGTCGGCGTGGAAGATGGCGTCGAGGACGTCGTTACGTGTGA
GCTGCGCCGCCTGCTCCGGCG
>Contig566_PBS    size  238
GAAACAATTGACCAATAATTTTAAAATCCATATTAAGAAGACAAAAATAAAATTACGGCG
ACTGCAATTTAAGAGAAATTAAAGAGTTGGGTGACAACAGCAAAACTGAATACAATTTTA
AGTCTTATAACCCCCTTATAACCAACAAATAGGTACATGGCGTAATGCTAATTTTAATAT
TATGTGATAAAAATAAGATAAAAGAGACAGGTATTATATTATAGGAATTTTAAAAGAC
>Contig567_PBS    size  435
GCGATCAATGTCAGCGAAAATGGGCCTCAGAACAATTTTGGTAACTAAGTTTCAAGTTTA
CCTTTACGCGAAGGTTTCCGAATAATGCCGAAGTTTTCCGAGTGCTTTAGGTCAGATACT
ATTATGAATAATGTACCATTACTATGTATAATCTGTGCCGTAACTTGCTGTGTATGTAAA
TATATATTATGTATGTACAGTCAACGATAAAAATCTATTAACACAATCCAAAATGGCTGA
ACATTGAAATCTCAAATGCAAAAGCCGTGTTCAATGACCTTTATTATGTAAATCTCCGAT
GTCCACATTATTTTGTTCCACGGTCGTAACCATTACATATGGGAGATTTTAGTGTACTTA
TTCGCCAATAACACCTATGACCAACATCCTCGAAAAATCGTTTGAATCTATCAAAACAAT
AAAGAATACTTTTGC
>Contig568_PBS    size  393
GCGATCAATGTCAGCGAAAATGGGCCTCAGAACAATTTTGGTAACTAAGTTTCAAGTTTA
CCTTTACGCGAAGGTTTCCGAATAATGCCGAAGTTTTCCGAGTGCTTTAGGTCAGATACT
ATTATGAATAATGTACCATTACTATGTATAATCTGTGCCGTAACTTGCTGTGTATGTAAA
TATACCTTATGTATATACAGTCGGCGATGAAAATCTATTAACACAAAATAATATTGAATT
TTCAAAAATCGTGTTTCATGAAATAAATCTCCGACGTCGCGTATTTTCTTCCATAGTCAT
AACCTATATGTATGTACCTATACGAGTATGTTTTCTTCCATAGTATAACATTATATATGG
AAGATTTTAGTGTTCAGTGTCAATATCGGGTTG
>Contig569_PBS    size  293
GAGATCACCAGGTCTTGGGGGTGACTTTGTAGGAGAACGCCGGAGTCTGTCGTGCTGTAG
AGAAGGGATTGTGGTATCTGCACACTAGCATGTATAAGCGCATCAGTGACAGTCAGCAGC
GGCGCCACGGTCCTGTTGGTGGTGGTGCAGTGCAGGCGCGGCGGGCCGCGGGCGCTGTAC
CACACGCACGTGGCGCCACTGAAGCCCGAGGACACGCGGAAACGCTCCACTGCTAGGTTT
GACTTCTGCCCCTGCATATTAACAATATGCCTCGATATTTCTTCAGCGGCGTT
>Contig570_PBS    size  301
AAATTTTCGGTTTTTTGCTTCCACAATGACTAAAGTTTTGCGGTGGAAAATTGCCCTTTA
GGATTCGTTTTCATCAAAAAGTTTTAACGCCATTTTCGCAGTCTTTAATCAATTATATAT
AATACGTAATTGTCATCAGTATGAAAAATAAAGATATAGACAACGTCCTTAGGAATGTTT
ATGATTTTGGAGTCAGATTTTTTGTGGGGTTTTCTGAAAGTTATCTGGATTAGAACCAAG
TTAAGTCTCTGGTTGTCAAAGAGCAAATAGGTCGAGCTTTTGCAATAATTCGGCATAATC
A
>Contig571_PBS    size  424
GAAGCAAAAAACCGAAAATTTCTTAAGATCTATCAACCAGAGAAATCGAATAAAATAAAT
AAACTATCACAGACACATGAGTCGTACACGTTCAACCAATCGGTGCATAAAATTCAAAAC
ATTGTGATTAAAAACTTGTGATGGTTTCATAAGATCCGGTTCAGAAGGCCCGTGAAGTTA
TGAATGGTGCATGGAGTCGCAACGATGGAGGTTGGTGTACGTGCGTACTGGCCAGAAATA
GGCATAGAATGTTGATTTTCAGCGGCAAAATTTGAAATAGGAACATGATTTCCCGCCTCC
GTGCAAGGAGGGATTATATCGCACGCTCAAGTACAAACTGGCCAATTTACATTAGGTGCA
AAACGTCGATATACTTTTTTATTAATTTTTTTGACTACCAAAACACGCACCCTACTTCTT
AAAC
>Contig572_PBS    size  481
TTGCTAACACCTCATCCGTATTAACAATGACTCCGTTATTATTGACGATGGTGGCCTTCG
TCTTCTCAATGCCTGCCAGGTCTACTCCTCGGCTCGCGTCGTCTATCAGGATGGAGCGGT
ACCCGATGGCCAGGGCGTCCGCTATTGTGGCTCCCACACAGACATCATAAGCCAGGCCAC
AGATGTAGATGTCGGAAGCTCCTAGATGCCGCAGCTGGTTGCCCAGGCTGGTCTCCGTCA
GCTTCTTGTTGTCCCAGAACACGGAGTACGAGTCCACCTCGGGGTTGGTACCCTTGTAGA
CCTTCACTGCGCCTTCCATTACCTTCAGGTCCTTATGCAGCTCAGCGCCCCAGGTGTCCT
GCACGCAGTGGCGCGGCCACAGGCGCTGCTTCATGAGCGGCGGGCCTGCGAACACCACCG
TGTCGTACGCTTGTGCTTTGTCTGCGGATACCGGGCTCGAAGGATGCAGCTCCCTCATAT
G
>Contig573_PBS    size  300
ACTGCCTATTTTACGATCGCCGGACTGACTAATATGACAATTTATGACCATAATTATCGT
AAATCCGTATTTTATAAGCCAACTTCAACGAGCGATTACGTAACCGCGTCTTACGAGCCT
TCTAATCTCTTGGGGCAAACATTTGGCCCAAATATACAAGTTTAGGCAAGATTTAGAACA
GTTTATGGCCAAGATTGGGCCAAGTTTTATTTCCAACACATGGAATCTAAAATTCATCAA
AAAGATGGAAGAACAGACCTTAAAACTATGTCATGTTAATTGAGAATTGGCACATTTAGT
>Contig574_PBS    size  211
TCATATTAGTCAGTCCGGCGAACGTAAAATAGGCAGTCAGGTTTCCCGTAGGCGTTAATT
AGACATAGGTTGAGAGATTCTCTCAATATAGGCAACAGACATACTTATGGACCCGGCTTA
GTCTCGCCGAACAATTTTTTACTCGAATATTTAACCGGAAGTGTAGTCGGTATTTATTTA
GTCTTATCGCTCGCACGTAGGCGTCTAGCTG
>Contig575_PBS    size  380
AGGGGAAGATCAAATATTGATGAAAAGTTAAGAAGTGAAGCAAACTACTGTTTTGGTTGT
ACCTTGTAGGTACAATGACATATAAAAACATTGTGGCAGTACCTAAGCGAAAGCAATTTT
ATAATTTGCCTATGGAAATTAATAGCATACTGAGTAAATAGAGTGCAACCATATCTGGTC
AATGGGCTTCAGTTTGAAGAATGGTTATGTTTGATTATCGTTACAGTTAAATCGTGTATG
TAATTAGATTTTCCGTTTCTTGTTTCAATTCAATTCAATCTCATGAATTACAGTTTCTGG
GGGCAAATAAACCAGCCAATTGTGCTTAATTCATCATCATTGAGAACTTCCCTTCTGCCT
TATGATTTCCCCGGTAGGTG
>Contig576_PBS    size  442
ACAGCATAGGCTAATTAAAAAAAAAGTGTAAATAAATAGATATTTTAATAAATAGATTGT
AATATTTTTAATAGATCACTCAAAGCCATTGTGAAATATTATTTTTTACTGCCCAGTTTT
TGACATCACCACCGATATCCATCTTATTCAACTCAAATTTAGTTGAAAATTTATGTCTTC
TTCACTACCACCACCGTTATATTCTTCTTGACTGATTTCCTGTACTTCATTGTCATCTTC
CATAAAATCATTGACGGAACCCTCAAGTGATTTGTTGGTATCGGGTTTATGACTATAAGT
ATAAGTATTTAATGACTATGTAAGTGATTATGGATTGCGTTCATTCTTGTAAAGACCATA
TAAAATGCAGAATATTGTTTGTTGGGTAGACATCTTATGAAATGCTCCTATGAGTTTAAA
AGTATCATAGTTAGCTTATGCA
>Contig577_PBS    size  521
CAATTTTAATACTTCACTTTAATCTTTATTGTGACTTTGGCAAAGTTCTTAATACATACA
TAATGTCCTTTATTGGATTAAGAACTTTAACTTGGTGGCAATAATGTCCAAAATAACACA
TATTTATTCGCCCATTGGATTCAAAGATATGCTTTATTTTGTAATAAGTTTATAAAATGC
ATTCTCGTCAATAGAGAGCAAGGCCTGGTTCTTAACTTTCCTAAGTACGGCCTGCACCAG
ATAAAGGTTCCATAGCGATATAGAGTTTCAATTTAGTTATTAAAATGTTTTCCCTTCGCA
TATGCTTGTGTATAAAGTTATTGTTAAGGCGAGCGGAGGGAAAAATGTTTTTCCGTTGTA
CGGAACTTGTTAGACTGTCGTAGATTAGACTAGGCACGTTGTATGAGTGAAGTATATCAT
AAGGTGTTGTGCCGAATGTGCTTTGTACAATATTACTATTTTATCTATAGCACAAAGTGG
TTTCTTTTTATTGAAATGTGACTTGTTATGATTTTATGATG
>Contig578_PBS    size  245
TTGTAGGTATAGATAGACAGTACAGTATTAAAACATTTGAACGTAACGAAAAAATAATCA
AAAACGAAAAAATGTTAACATAAAAATAGTCAAATAAACAATAAAAAGTGAGTGAAACAG
GCTGTCCTCTCATAAATGTGAATCTTACAGCTTGATCGGTAGACGTCTTGCTGTAGGGGA
CGGGAATCAATCGTTCTTGTAACTCGCCACCTATCACCTTCCGTGTGCAATTGGGTATTC
GTGGA
>Contig579_PBS    size  293
ATTGTGTCAGACGCCGAGCAACTACGAGTGAACCTCAACGTCAGGCGATTCAAACCAGAC
GAGTTGAGGATCAAAGTGAAGAACCGTTACATCATAGTTGAAGGAAAGCACAAGGAGACG
GGCGATGCTCAGAAGTTTATGGCGAACCACTTCGTCCAGCGGTTTGTGTTACCACCCGGC
AGCAAGCAGGAGGAAGTGACCGCTGTTCTCAAGGAAAATGGTGTTCTTACTGTGAGTGTG
CCCAAACACGAGCTTCCTCCCCCACCACCCGAGAGAGAAGTGCCCATTGAAGT
>Contig580_PBS    size  404
GGAGACGACTGAGTACACCACCATGACCGCCATGGAGAAGGTGGCTTTAGACTTGTACGC
GTACTTGGCTGGAGAGAACTTGAACAATGACATCAACCCGACGAATGAGATCAATTTCGA
TGGAACGACGACCATGGAGGACGATATGTGGACAACGACGGAGGTGATGAGCACGACAGA
GGAGCTGACGACCACCCCTACCACAACTACTACTACTACAACTACTACGACGACCACTAC
GACAACAACACCAGCTCCCACGACCACGACACAGGCTGCCTCCACCCGCCCCTCAAGGTT
CAAGGGTCGTGCTGGTGCCCGCACTCGCGCCCCCGTCTCCTCAGCCGCCACAGAGGCTCC
ACAAGAAGCCTCCACCAGAACGCGAGGCCGCTTCGGAAAGCCAG
>Contig581_PBS    size  475
ACGGCGCTGGATGCAATCGACCCGACTATGATGAATACTATCATGATCACACTGGACGCT
ATAGTCCAGGCCTGGGAAGAACAACAGAGAGAGATCGAGAGGAAGAAACAGGATGATGAG
GCGTTGTATGTTACTAAATCCAAATGCGAAGATGAAGATGAAGACGCAATAGCTCGCGAG
GAGATGTCAGAAATGTTCCCGTGTTACGCCGACCAAGATTTCGCCGAATTCAAACCCCCA
ACATTAGAACAAGTTCCAGCAAAACAAAGCACTGAAAAGCCTAAACTAAAACTTCTTGTA
ACTCCCGAAGATGTATCATTAGTTTACAAATGGCATTCAAATGTCATTCGCAATATGACG
TTAGCGGAATGGTTACCCGCCCGAAAGACGGTGGTCGGTAATGATGTGATAAGTGCGTAT
GTTCAGCGGTATCCCATATTTAGTAAGATGACTTATAATACGTGGCAAGGATTGG
>Contig582_PBS    size  222
GAGTCTGAGCAAGCTTTGAGTACAATAAGAGCAATGCTGAAATGTAATTATGATGGCTTA
GAGGATTACTTTAAGTATGGTAGCAAGCACTCTAATCAGTTTAGCCATAACACCAGACTA
TGGGACCATTGTAAATATAAGAAAGAATTGTGTTATGATGCTGAATTTACATCACGGTTA
TGTAAGCTGTTTCCTTTCCATACCATGAAGGTTGTAAGATTA
>Contig583_PBS    size  278
TATTAGGCTTCAGTGCTAGTTCTTCGTAACGCAGAACCAGAAGGCTGTCAGGATACTGCT
GCTGTATTCGTCCTGCAGCCACATAGTCGCTGATCATATCAGCACAGACTAGTGACGGCT
CCCAGCAGTCCGGAGCTGGCTGACAGAAGTTACGGTGCTGCCTGGACTGCATCACACCGC
GAGGATCACGGATTAACAGTATAACTTTCACGTTAAGCTCTTTGTCATCCAGAATTTCCT
GTATAAGCCGCAATCTTAATCTTACAACCTTCATGGTA
>Contig584_PBS    size  445
GGTCATCAAGTGTTCAGGCGAGGTCAACTGAACGGCGACGATGTCCGAGATTGCATCGTG
GAACGCTGGATTTGGTCCATCCCTATACAAGGGAGGTAGGTTCCTATAATGTTTGAAGTA
TTGGACATGTCCTAAAAGTCTTGCGGCTCGGGATAGGCCAACGACAACATCTGTCACCTT
GTCTCCGCACCATTTTATTTTGTAATTAACCCCATCACACATGTCATGGCTAGATGGCAA
GCAATTAGCTGTCGCCATTGTCTCTTTTATATCCTGATAAGAATCCTTTGCACTTTCAAA
CCCAAGAGATTGATGGAACTCATCAACTGCGTCAAATAGGTCTTTGGAATGTAAGGTCTC
ATTAGCAGGGAGTTTGGGTCTCATGTGCTCAGCGTATGCCACTACTTTTGGATAGATGGC
TTGCCATTCTTGAGCCCATAGGTTA
>Contig585_PBS    size  441
AGACACGATGCAAAGGATATGGAGCCGCGTCACTGTTTGTGCCTATAACTCGACTTGCAG
CGCGGAAGATTCGGTACGAACCATGAGTGACGTAATATCGATCTTTAAAACAAGCAACGA
CACAAAAGAGTTGGCTTATTATTGGAAAGTTTATCGCGATACGACTGGAAAGAAAATTCG
TCCGATATTCAAAGACTATGTAGTAAGAATGAACAGGGTTGCAGAATCGGAGAACTTTAC
CGATGCAGGCGATATGTGGCGGTATGCATTCGAAGATGATGATTTTGTCGGAACTGTCGA
TCGAATCTGGACGGAGATTAAACCTTTTTACGATTTACTACATGGTTATGTTAGAGCAAA
ATTGAAATTGGTCTACAGAGATCTTTTGAAGAGCAACGATAAGCTCATTCCTGCTCATAT
TTTAGGTAACCTATGGGCTCA
>Contig586_PBS    size  469
AAGCCCTTTAAAGTTTGGCTACCATTCTTTTTTATTCCATCCCTTTTAGGATTGGTGTTT
CTAGTGGAAAGTAATAACCATAGTGAGTAGGTAATATAAATTACAGTTTTTAGAACAAGA
CTTTAAGTCTAGACTTAATCATAATCAGTTTCTGGACAATCCAAAACCTGTGCCATTCTT
TGAGTAATCAACTTTTAAGTGAATCTCTCCCAATATCTGAGGTATTCATCGGCTGTGAAA
GTTTGCTCTTTTTACTCATTTGTAGAGCCATATGTTTGGTATGAGACTTTAAATGGGATT
TCAATTTGTCACTCCGATTAAACTCCTTCTGACAGTCCAAAGTTTCCTTGAATGGGCACT
TTAACATCTTCTTAGCCTGGTGTAACTTCATATGCCTCTGAAGCAAATCTTGCCTTTTAA
AAGTGTATTTACAAACAGTACATTTGAACTGTCTGTTGCCATGTTTTAG
>Contig587_PBS    size  248
TCGTAGAAGCTGGATAGGGCTACATTAATTGACCAATACACAAATCTGGAAAACTTATTG
ATTATACAGCTCATTACTCTTGTAAATGCTACATTAACATAGCTAATACTTAAATGAACG
CAACGTAACTAATGTGACTGCATAATGATCTTTGTTTTAAGCATAACAAGAATTTTAACC
AATACAGACTGCAAGCCTCAAATTGAGGTCAAAACCAAAACAAAACTGATGAAATTCAAT
TCAAAAGG
>Contig588_PBS    size  220
TGATATACTACCTACTTACAAGACTAGAAATTAATATTGTATGGTATATTTACTTAACGT
TACATTTAATATAGTATGATTATAATAAACATTGAACACTCCAGGCGAAAACGATTGTAA
AACTACATGCATTAATTAATAAATACTCTTAATTTTATATGAATAATTCTTTGTCAAGGA
AAACCAAGATCAGCTGCAGCCCCGGATCTAGGGGGGGGCA
>Contig589_PBS    size  500
GTCAAAAGAAAACAAATTATGCAAATCAAGTTTAAGAATATGACTGGCCTTACCACTGCA
TCCAACGCCAATACTATTAAGTTCATCCAACTCCCCTTTCCTTATGACAATAGTGCTGTA
ATCTTCGCTGTATCGATACATTTCGTTGGCTAGTACCGTCGTGAAGTCTTTGGTTTGCTC
GCTTGTTATGTACCTTCGTTGTATCTCGTTGAGGAACAGAAATGCTCTGGATCGCTGGCA
TAGCTTGTCTGTAATACAGAAATAAAGATAATTATCCTCAGCAATGTAGTGCAGTAGATA
TACTCCATGAGAGTATGTCATCTTATTGTTGCACTCCGGCAACTTAGAGAGCACACACTC
AGCTATCTCCGTAAAGTTGCCATCGCACGACGCAAAGTTCGCAACTATGTTCCTGTCATA
ACTCACTGCACTGAATACTATAGGCATTGCAACTGATATATGTAATAATAGAAACGTTAA
ATGAAGAACGTATTTCACTG
>Contig590_PBS    size  723
AGAGATTACGATAATCGTAGAAATTTCTACAAAGAATCAAGAGGCTATGACGATGTCTCA
CAGCGGAACCAGCGCGAAAGAAGTGTTGGGCGTAACGTTTATCCAGAAAATAACCGCGAA
GTAAGTGTTGGACAGCACAGTCGCCGCCATGAAGGGAATTTTAATCAGTCATTGACTAGA
AGACCAAGTGTAGTAACACATATTCCCTTGGAATCGGAGAGTAATACACTGTCCATCAAA
CCACACGCCGGCCGTTCGTTCGCCATAGATTCCAGCGTTAACGCTACATTCCAGAAGTTC
CTCGAGAGAACCCGAAAAAGTCAAGCATGTGAAGATAATTTCGATGCTCGAAGAAAAAGA
GCATCCAGTGTGGGTCGGTCGTTAGTTCCAGAATTCACTGGCGGGAGAATATTATCCGAC
GACTCAAAAAGAAACTTCGAAATCAACAATAAACGAGAACTTTTTAGAAGGGCATCAAGC
GTGGGAAGAGATCTGAGATCAGATTCCCCTGCAGAAAAAAGGAGCTTCCAAGAAATAAAG
GCTGAATTCAAAACATATAAACACCCTGTCAAGGACTTTAATAAGTTTGATACTGGTAAA
ATACGAAATATTGATACAAAATCGAAAAATTCTGCAGATAATGTTGTTCGTAGTAGAAAG
GATTATTATGAGCAATATAAAAATGAAAAGCGGATTCCAAAGTCTAAAACTTTTAACTAC
GTA
>Contig591_PBS    size  722
GTCTAAAACTTTTAACTACGTAGATCCGGCGACGCGTAAATTAAATAAATTAAGAAATAA
ATATGGCGACGATCCTCGACAGAGGAAAAGTGGAATAGTATATTCAAATGATAATATTGT
GAAGGGCGCTATTTTAACATCTGGCTATGGAGTAAAAAATTACAAAATTCCTAAAATCAA
ACGTGTAACTGAGGAAAAAGAAGTGATTCCTAAAATTGATGAACCTGTACACAAAAAGGA
TGATATAGAAAAAGAAAAGAAGAATACCGAGAAAAAAAAGGAAGAAGAAGAATTAATTAA
AAATAAATCAAACTATAAAAATAAGGTAACTTCGAAGCAAAACGATAAAAACGCACATTC
AGGTTTAAAGGATAGTGAAACAGCTAAAAACAAGGAAATAAAAAAGGGCAAAAATAAAGA
AAGCGATGTTAAATCTGATTCTGAAACGGACCAAAGTCAAACATCTGTTGATAGTACCAG
TAAGTCGGAGGAACAGGTAGGAAGACGGAGAACAAGATGGAGTACTAAAGTGGCAGCTTC
AAATACGGAGGGAATTAGAAAAACTAAAAAGAGTCGGATTTCAATTATAAGCGATTCCGA
ATCTGATACAGATATGAAAGATTCCAAAACTGATACACTTGATTCAGATATAACGAAATC
TGTAACACCTATACCTGTCAGCAGTCCTATAAAAGAGAAAACAGTACCGAAACAAACGAA
CG
>Contig592_PBS    size  668
GGCCCAGTTCGGTTGTTCGCCGCCTCCATCAAGGTGGTGGTGGCGTCCGTCTCTAGCGGC
CGCTCCGCGTCTATGTGTCGCGGTGCGTCCGGCCGGCGTAGAGGGGCGGTGATGGCGACG
GTACCCGCCCGCCTCACCTTGGCTTCCTCTCTGAAGACGGGGCATCTGATGCTGCACGCT
GGGTGCTCCCCGCCACAGTTGGCGCACGTTGCGGGCTCCTCCCTGGGCCGCGGGCAGTCG
CGTGCGTGATGGCCCTCGCCGCAACGTACGCAGGCGAGCGGGCGGTGGCAGTTGTGGGAG
CTGTGCCGGAACTGCTGGCATCTATGGCACTGGGCCGGTCCGCGTTTTCCGCGCCACGCC
TCAATCTTGACACCGCGCATGTTAAGCAACACGGCGGTGTCGTAGATAGCCCTGATGTTC
TGCGTCTTTTTAAGTATCGCGTGGAATACGCAGCCGGGTCTTCCGCGTCGTGCCTTGATA
TGGCGGACGTACTCCGGCTGGTATCCCAGCTCTCGCAGCTCTTCCTCGATGTCGGCGGGG
TCGGTGTCGGCAGGCAGCCCCCTGATGGCCACCTTCAAACTGCGCTCCGCTGGCAGCGAA
TAGGCGAACCATGACAGGCCGCTCTCTCCTTCGAGGGTGGTCAGGTACCGCTGGACCACC
CTGTACTC
>Contig593_PBS    size  244
TCTTGGTGCGATGCGACCGCTTCTTCCTCTTCTTGTTGGCCTTAATATCCTCCTCTAGAT
ACCCTTCGGGGCCGTACGACTCAGGCAGAATCCCAATCACGCTTGCATCGTATATTTGGA
AGAGTTTCTTAAGACATTTATACTTAGCTTTAAGCACCTCGTGTTTTTTCTTCGGCACCC
ATTTATTAGTTAGATGCTCATCTTCGTTCTCGTTGCGCTCTGGTATACTCGTTAAAGTCG
GTTG
>Contig594_PBS    size  585
GGTACGATCCCGGTACATTTCCGTGTCATATTCTGGAACGGTAGTTTTCTTAGGTTTCTG
GCATTTTTCCAACTGTTCCAGGATCTGCATAGCCTCATCACCCAACGATTTTTGTAAAAC
TTCCTTGTCATGCTCCGAAATGACATCGTCTTCGTCATCCTCTTCTTGTTCAAGCTCCTT
CAGTGTCGTCATTGCATCTTGGATGTTCTTCAGCAATGCTACATGTCTCTCAATGTCACT
GGCCTCAGAAGGTATAATAAGTTTTGCACGGTTTGCTAAGTGTGACAAACGAGAGTGTAT
GCGTCTAAATAATGCTTGCTCAGGACTTTGTGATACCTCTGATATGAGAGTAATTATTTC
CGATAATTTATTCTCACAAATTATCATCTCCTTGTCCGGGTTATCTATGCAAGATCTAGG
CACCTTAAAAGAAATAGATGACTCACCCGATTGTTCTCGAACTAAAATCTTCCGCATAAA
TTTACGCATAGTCGCCACGGTCTTACAATCAGAAATCCCTCGACAAGCCAACTCAAACTC
CAGCTCATCTTTATGCAGTGCATTAACATCCATGATTAGATTAAC
>Contig595_PBS    size  350
TAGCGGAAACCAGTACATGCCCTTGATGGTCGCAACACTGATAATGCGTCTGTTACTATA
TCACACTTATGTTTACGAGTATGAATAACGCTTCCATTGAAAAATCTCTTTGTTTTTAAT
GGAAATTAACTTTGCTATCAATGGAAGTGGTGAATGGAAGTGGTGAGCTGGTGGAGTGGT
AGCTTTAGTTTTTGACAACTCAGTGACTGACAAAACCACAATTAAACCACCGACCCAGAA
GATTTAGTTTATGAGGGAATTAATCTGGCACAGATACAAGTTATACAATACTTTTTAGGC
CTTTAAAGAAGAAAGAAGATGACTTACGACAATAAGGCTCCTTGTCCGTG
>Contig596_PBS    size  653
ACGCCAGCGTTGTTTTGTTTTACTTACAAGAATTAAATAAACTTATCAACATTAATATTT
CCACCTGCTACCTTTCCATTCATATCTATTAATAATAATTTATTTATTACCTACCTACTT
ATATTTTTCACACATTATAAACGTCCTGTGAGCCTTCCAACGCATAAATAGCTGTGCCAT
ATTGCATGGTGCACTTAGGTCCTGTCTCAGCAGTAGAGTTCAAGTACTGGAAGTCGATGC
TGGTTTTCAGTTTCATGATCTGACTCCTCAGCAGAAGCAAGAAGTAGGATTGCAGTACGC
TACTAAGAAATATGTTGAAGAAGTTGATTTGCAGCACCATGCGTCCATGGATTCCCTTCA
TCATGACGAAGCCCATGACTATCAGGGATATCAGGGTCAGCACCCACAACACAATGTGGT
AAATGTAGTAGATCTGCAGCAGTTTCACGTTTTTCTTATGACCGCCGACGACAAAGAGGG
TGTCCAAAGCGAGATTAATCGCAACAGTGACCAGCACTAGTGCCAGGACATATATCTCCA
AATAATCACGATCATCATCCATTCTCACGATCTTCTCTTCCAATGCTAACAGCAGTATTA
AAGCCGTTATGCTGGAAATGGTCTGGAATTTAAAAAAAGTGTTTAAGGAGGTA
>Contig597_PBS    size  319
GCGAGTGTTGTGGCGGGTTCCGGAGGTGGTAGAAACTACCACCCTACGCTTCGATACTGG
GCAGTGGATCGCTGTCCAGAGCAGCCCTTCAGTGGGTACCAGGTGAGAGGTACCCGGAGC
TGGAGGTGGAAGACCGGTTGGCGCAGGGTGCATCCAGTGGAGCGTGGTGCAGCACTACTG
GTGACAGCAGCAGCCGGAGGGACGAGGCAAGGGAGGAGAGCAGGAAGGTGCAGGGCGCGG
TCACAGGGGGCGCCACTGGTGTGGCGTAGTACATCGCGACGTGACGTCATCAGTGTCAGT
GAGTGTTTGGTGAAAAAAA
>Contig598_PBS    size  885
AACATTCTTTGTTGCTGATGTATCATTGGTAACTGAATAATAAAACAAAGTAGCGTGGAT
AAAGATCGCTGCATGAAGATGACATCACCATGTGCAACAAAATCAAAACGAGTGTGAAGA
TAGAGCTACTGTAAAGAAGAAAGACATCTAAGCTAATCTAAGTACTTGATCCACTATGTT
GGTTAGCACAATAAAAACAAAAATCTTATTTCAAAAGCAGAAAAGCAAAAGATGATCCAA
TTCCTGAGGACATCAAACAAGAATGGATCAAAATCCAGCTCGAAGGACCAAACTGTGCGA
GCCTCACGTCACCTGACAATGACGAAAAATACTTAATACTAAACTATGTATTCAAATAAT
GGCTTGCACATAAGCAAAGCGATGGATATTACTCGCGGTGCTATCGTCCCTAGAAGATGT
AACACGACATTTGGAATGAGAAGTAAAAGCAGCAATTTGCTGTAAAACCTTCCCAATATT
ACAAATAAGCTCGCATTAATAATGTGACTTAAGAGAGTCGATTTATTTAGGTCTCCTAGA
AATATTACCAAATAACAAATACGATTGTAACAGAAATAATATAATTAGGTATGAGACAGA
AGAAAAGTAATTGAAAATAAGGGTTGCTAAAGACCAGCGAAGGTGGTGCGTTTAAGCGGA
AAACATTACCTAATCTACTTATAATGTTTATTTGTCACGATATATGTATTTATTGATTGT
AAGATAAGACGAAAACTGTTTGCAAATGGTTAAAACGGTTTTAAAACCCACGTTGGTCTT
GGCTCCAATTTCAGAAATAAAAAGTTGAAAATTTTTATTGGTGTGTTATAGGTACTAATG
TTCATTTTATCATTTGGTTTATAGATGTAGTTCAGTACAGAAATA
>Contig599_PBS    size  394
ACAGCTATAAAATTGAAAAAAGTTGTCAAATTTAGGGTAGTGCCGTTTAAATCGATTCTG
GTTACTAAAAACAGAGTTGACCAATAAATATTTGTTATCAGAATAAAACAGTAGTGCATG
TCCGATTAGCCACATACCGTTTCACTATTAGCCCGGCAATGTAGAGTTGGTTGTCAAGGG
TAACGTGTCGAGGTTAATTTGTGGGTAGTTACTTGTATACAGTTGGCCGGCTAGGAGTCT
GACTAGCGCCGTAAGAGTTGAGCCACTTCTCCGGAACCGACGCCGGTTGGAGTAACAGTA
GAAAAGCAGTGTCGACGTATGTAGACCACACGTCGTGTAAGTAGTCGTGGAGTTTTACCT
GACAAATTGACACATGCCATTGTAACAAGAGGAA
>Contig600_PBS    size  250
TATAGCTGTGCGACATCCTGTCGCCAGTTTTCTTTTAAATTTGCTCCCTAAGTTGACAGT
GGTCCTCTGCGTGGCCTCTCCACGTTTCTACTGAGCTGGCTGACTTCATGGTCTTCGCGT
ATCGCCAGAGCCCACTGCCGAAGCTTCTTCGCAATGCGTTGACGCGGCCCCTTCGCGATT
AATGCTAGCCGACTTCATTTTCCTTTAGGTTATAATAGTAGACTCATGACCTGCGTGTCG
TCAATGCTCG
>Contig601_PBS    size  692
CTGTGTGGTTGCGGTCACGGAAATTTTTAAAAATGCTGTGCCCCACGCTATTCCTGGCGA
CGCTGGCTCTAGCCAGCTGCGACGTGTCCCACCTGCTGTCCAGCACAACTCCTGAGCCGC
CACCGAAGCCCTACGTGTTTTCCTACACGGCTGGCAGGTACCCTGGCCATGCTGATCGGT
CCCACACTGAAGTCAGCGATGGCAGTGGTGTTGTTAAAGGCTCATTCTCCTACGTGGATC
CCGCCCAGAAGCTGCGCACAGTGGACTACATAGCGGACAAGCAGGGCTTCCACCCGATCC
TGAGCGACGTGCCTCCGGAGCACCCGCGGGACTCCGCCTCGGTGGCGCAGGCTAAGGACC
GCCACTACCAGCTGTACGCCAAGATCGCTGAGGAACACGCTAACCCTCATCCTGAATTAA
TATCAGCTCCAGTAGAAACGCAAGCGGTGGCAGCAGCTCGCGCGAAGCACGCCGAACTGT
TCCGAGTGATCGCCGAGCAGCACGCGAGGATCGCCGCCGAGAGGGAGGCACTCCTCAGGG
AGGAAGAGGAGAAACAGCAGCTGCAGGAACTGGGACAGTAGATTAGGAACTCTCTCGTTG
TACTTAGAGCTGGTTGCATCAGAATACAAGGACGCCTAAGTTTGACAATTTAGTATATGA
AATTATCTCCAATGACGTGCATGTACTTAAAG
>Contig602_PBS    size  353
GACAACTCGCCGCAGCCTCCGCTCGTCGCGACTGGCGAAGCTTTCAAACGACTCCTGACT
GGCCTTGAGCATTTCATTGTATCGGTACATATACTCCTGGTTGAGTCTCGCGTCATCCAG
CGTCTTGTCAAACCTCTTCCGTATTGCGAAGCCGAGGGATCTTGTTAGCGGTGGATCCTC
TAACACGTCGTCTAGAAACGAGGAATCGAGTCGTACAGTCTCATCGTTTACATCGGATAT
CCCAAGAAACCTCTACTAATCTACACTTCTCGCCAAAGTCTTGCTTGAAACATTCAATTA
AATTATATTTAGCTGCTCACCACAAAATTACCTCAACTTAAGTGAACTAACAA
>Contig603_PBS    size  470
ATATTTTATAACCTTGAATACATTTTTGCCTCTACTGAAAAATCTGGTGCAATGGATCAC
AAAAATAAAAGTAAAATTCACAGATGAAAAGAACGCATTAGTAAATGTACGGGTAAATAG
ATATTATCTCTACTTGAACTTTGTCATAAACTGTGGCATACTTTACAAGGCTATATTATC
ATTATTATTTATACATCTTTCTTCGGGTTTTATTCCATTCATAATTATATACCTTTCTTC
CAAATATACCGAACAATGTAAATAAATCATTTTATTTTATCATGACATCCTGTATATGAA
TAATATTCAAAAACAAATTACTCGTCGCTGTAAATAATTTCTCGATAGAATTTGATTTTA
AATGTGAATTCAATTTTGCACCCTCGGCTGCCATTCATAATTGAAAAAAGGAATTTTTGA
ATTTTTTATAGTCGTCAAACGATTTTTCATTGAGTGTAATTCGATAAGTA
>Contig604_PBS    size  216
AAATTTACACAAATTAAAGTCATACTTCGACCATACTATAAAAAAAATATTTTTTACTTT
GGACATTAAGTTACAAGTTCTTTCGACAGTTAGTTATGATTACAACATATGGCATCGATA
GTTATATTATCTCTTGCGCATTTGGCATCCGATTCCCGGCCATACATTACCATTAAACAG
TGAAAACACTTTTGTGAAAAAGTTAATTATGACCTA
>Contig605_PBS    size  335
GGGTTGTTGTCAACAACGTGCACTAGAAATAATTATGAACTATTGTAAGCAAACCCTTGT
AATTAGCGCTATTTAGGAAGCATAGCATACTTAGAATATAATCGTTGTTTTAAAATAAAA
AAATGGAATTAATAGTAATGGCATCCTACTTAGCTGATTGTCGGCTACGGTGGCTGTACT
CAAATTATTATGAGGAGACCAGCCAGCTGCATAAAATATATTATAGTGCACAAGCACGTG
CGCAGACATATGTTTATAAAAAATTAATGAGTAGTGATTTTCATACAAAATTTATAATTA
TAAAAAAGCAGTTTTCTCACCGTTACCAGGGTTGT
>Contig606_PBS    size  1421
ATGAGATGGTTGATTATTTTCGGTGGATACTGTATCTAAAATCTTTCAAAAGGAGATTCT
AGATATTTCTAAAACTCTTTCTTCTATACTTTCATTTGAAACTATTATATCAGCTTTGTT
CTTCAATAGCACTGGTATTCTAAGATATTCCTTAGATGTTGTCTGTTGATGAACTCAGGC
CTTTTTAATTCTCCAGAGGTTAATTTCAAATTACAACTAATAAAATAACGATTGCTAATG
GCGTCAGTGTTTCCGTACTACTCTTTTTATCATGATATTACTCATCGTCATGTCTCTATG
TATTTTTAAAGGAATATCTTAGTACACCAGTACATTTACCACCTCCTATCCCTACTCTAC
GGCTAATCACGAGTGTGATGATAAATTATGCTGTTTTACTATATTGTCACTGTCGATAAC
TTAACGTTGGCTACGCTTTCATTGCACTCTTATAATCAGCATATATTGAGGACGCGGTGA
AACGAAATTCCGACATATTTTAGGTAAAGTTTCAATGCCACTAGATTTAGGAAAAAATTA
ACTTTATGTTCTTTCAATTTAGAACTGTAAAAACTGTTCTAAATTATTATTAACTTTAGC
AGAATTGATTTAGCTGGTCTTATATGCATACAAAGTATGTCTAGCAAAAGAAATAAGTAC
ACCGACAATATACATATTGCATTCTTCAGTCAAGTTACAAAATAGCTTGCATTTTTACTT
GCCTGCATACTCATAATTTCTGCTTTTCAAATCCAACATCGTTTCACCCCGCCTTTGTTT
CTACCACACCGCTAATTATGTAATTTCGACGCAAACACTAATATTAGTAGGAAGTAGTCA
CTACGGCTAAGTCCGAACCTCCGTCGAAGCACTTTCTAGAGGTCACTTGTGTTCACTGCC
CGAAGTACTGTCGTACTATTGTACTGTCTATTGTTTACTCTTACCAGGCAGAGAGTTGTC
GACTACCTAGTCGGAGTCGGAGTCGTCGTTGAGCGAGGAGCGCAGCTTGGAGAGCGTGCG
TCGGGCGGCGGGCGTGTCGTCCTCCTCGTCCGACGAGATCACGATGCGCTGGCGCGGCTT
CACGCCCGTCGCGCCGCGCGTCATGCGACGACCGCCCTCTGGAGTTGCGGCGACTTCTTT
GTGCTTAACTTTAGCCTCTTTCTTGGCCTGTTTCTCTTGCTCCTTCTTCTCCATCTTGGC
CTTCTTCAGCGCTTGGCACTTCTCCAGCGTGGGCTTGCCTTCTAAACCAGCTGCCGTGAG
CAGATCCAGCATCTTTTGTACGCGTTCCTTGTTTTTCGTACAACCTTCAACAAGCTTCTT
ATAATCGAAGCGTATACCAGCAGCTTTGCAGAATTTCTTCATATCCGTCCGCCGGTCCCG
CCGGAACTGCGCCAGCCCGGACTCCATCAGACTGGTGAGGA
>Contig607_PBS    size  299
AACAGGTGTTTTCACACATAGAAAAGCGTAAAGTAAATTATCACGTAGTAGGCCACAAAA
CTTTCTTCGTTTGTATTATCAATTTAGAATGTCACCAGGTATCACAGTCAAAGTTATTGA
AATTTGTAACTCACAGGATAAGCAGGAACATTGTAGAAACTTCAAAACGACAGAAGGTAG
GTTATGTCGTTACAGGTTACAGGCACAAGACACACACGGCACTATGACACTGAGCGGGTA
ATTTCCCGAATTTTCCGAATTTCACTCAGCACTCACTTATCACTCACTTTAGCAGCAGG
>Contig608_PBS    size  449
TACTAGTACATAGGTATGACAAATAGGAAACATTTTTGGTATTTTTATGGTAACCATCAT
AATTAACCATCTTTACAATTGAGCTGAAAACGAACTAACACTTTTAGAACAAGTTGCTTA
TATTATTGGTATTGACGGAAACTTTCCACTAACGTGGATAGTGACAGTTAAGTGTATTAC
AGAAAAGTTACAAAAAACGATTTCTAAAAACACTTAAAGCAACATAACCTGGTGCGACCT
GGAGCAAAATAAACATAGCTGTATCCTCTAGACACCAAATTCTGAACGTTTTTAGATTGG
TTTTTACATCACGGTTTTTATTTTGCTTATTTTTTTTGAAAATTATTAATCACCTTTTTA
AAGTAAATATCAAATCTGGAAAAAAGACTTGGTAAATAATATACATATACGTTCAATTTT
GTATGGTCCAAATCACCTGGTTGGATTTG
>Contig609_PBS    size  668
TAAAATGGATGGGGTAACTCATAATAAAACTATTGGTTTGTGGATGTCCAACAAGAAAAG
CCAGAAGCTTAATTGGAAAGAATTTATTAAGGCGTGTGCTTCTCATGGATACAATTTAGT
CAGATTGGACTTGGACAGATCATTAGAAGACCAGGGACCAATAAATGTATTCCTCCACAA
ATTAACAGATGTCATTGCTGCAGCTGATCAAGGAGACCCAAAGGCTTCAATAACCATTAG
TCGAGTGGAGCAGTACTTGTCAAACCATCCAAATATAACAGTTATTGATCCTTTGGACAA
TGTGAGGATTCTTCTTAATAGGTACTGCTACTACTCAATACTACAAAATGAGCCATCACT
TCACCAGCAAGGGATATTCACTCCATCATTTGCCGAGTTCACAACCACCAACATAGAAAT
GAACATCGAGATAATGAGACAAAGGGGAGTTAAGTTCCCCGTTATTTGCAAGCCTACTAT
TGCCCATGGGTCCAAGTCTGCACATGATATGATTGTCATATTCAATGAGAAAGGCTTGTA
TGTGTGCAAGCCCCCATGTGTTGTGCAGAGCTTTGTCAATCATAATGCAGTACTACATAA
AGTATTCCTAATAGGAGATAGGTACCACATTTGCGAGCGTCCAAGCCTGAAAAACTTCTA
CGCATCAG
>Contig610_PBS    size  617
ATTTTTAATTACTTGTGTAGAAAAATAATTATTTAACATCAAAACAAACAAAATAACAAT
ATTTTTACTTATACATGACTCATAGAAGCAATCATTTCTAATCAATAACAAAGTTATAAA
TACACGTTTGTGTTCAACACATCGATAGTAATTCAATTAATATTCATACCAGTTACACCG
AATCTAATTGGATCCATTCCAACATTGATTAAACCATTCATCTTATGTCCTAAGTATTCA
TCCTCGTAAACTCCATTACAATCTCCATTGTTACATACCTTATTCACATTTCTACTCTCT
GCCTCCTCTATGGAATCTAAGAGATGTTCAAAAAAGTTGGGGAAATTATCATAGCTTGGG
TAGACATTAATATCTATGACTGCATGACCACCTGTGACATTGTCTATGACAACGTCGAAG
CCAGCTAAGAGTAACCCAATCCTCTTTCTTAATATCCTTATGATAGTTTTGATTTTATCT
TCATTTAGCGTTAGTGTGATATCAGCCTTATCGTGAGGGTCGAGTATTGAGAGCGTGGAC
TGACTATCTGCTTTGCAAACTTCACCCGTGCTGTAATATATTGGCTCTAAATCTTCTGAT
GCGTAGAAGTTTTTCAG
>Contig611_PBS    size  630
CATGGTGATGCTAGCAATGTTAAAAAACTAATGAACTGGCTGACAAAGTGGTACGTGAAC
AGAAAGGCTAAGTTGCCCAAACCCAGTCCGTGGGCTAAGAACGACGATGGAGGCTATTTC
AAGGCTGCCCTACTTTCTGGACCCCCTGGCGTTGGTAAAACGACAACAGTATCCCTGGTA
TGCAAGGAGTTGGGTTTCGACATGGTGGAGTTCAACGCGTCCGACACGAGGAACAAGACG
CTCATCAAGGAACAGATAGGGGAACTGCTCACTTCTACATCATTGTCTGCTTATGCTAAA
GGTGATACGGGAAAGCAAGCGGTCACAAAGAAACACGTGCTGGTCATGGATGAAGTCGAC
GGCATGGCGGGCAATGAAGACAGAGGTGGTCTCCAAGAACTAATCGCTCTAATAAAATCG
TCATCAGTACCAATAATATGTATGTGCAACGACAGAAACAGCCAGAAAATGAGGTCCCTA
GTCAACTACTGTTACGATCTAAGGTTTAGCAAGCCTAGGGTCGACCAGATAAAGTCAGCG
ATGCTCTCAATATGCTTTAAAGAAGGCATAAAGATACCTCCAGACGTGTTAACCCAGCTG
ATCGTGTCAGCCAATCAGGATGTCAGACAG
>Contig612_PBS    size  203
TATCCCGGTACGGGCAGTAGTTCTAATGGGACGCGGGTGAGACCGCGGGAAAGTGGCTAG
TGTTTAATATTAATAGTTGTCATCAATGTATTGTTGTGGAAAACCCAATTTAATGGAGGA
GAGATTTACACGAAACGTATGTTTATTTCATTTGAGTAGGCATTTAACTACAGGATAACA
ATCTTGGTATGATTACACAAATA
>Contig613_PBS    size  274
ATTTTAATAAAAAATAGTTGTTTATTTTATTGTGTAAATAGTGTTTTTTCGCTGCTGGAT
AAGCGCCTATCTGCGGTTTTCAATAATCGATCCGATGTTTGCGATTAGAGATTAGCTTCA
TATAATACATTCGCAAAACAAACCATGGATTGATTATTGAAATCCGTAGTATATTGTATA
CAGATTATTTCTTTAACACCAAATATGTACGCTTAAAGTGTTCTTTTCTTTCTTCTTGCT
ATGTTATTTCTAGTGAATAAAAGACTTCTATTTG
>Contig614_PBS    size  593
GGCGCGTGGCGTGCGGCGACGTGTGTCCTACGCCGCCGCCCGCGCACCCGCCCGCGCCGC
AAGCGCAACAAAGGACATCGGAGAACAAAGAGCTGTTACGTCAGCAGCTCCTGTCGGCCA
GCAAAGAGCGCCTTGAGAAACAGGAGTCTCCCAAACCGAAGCACGCTCGCAACAGACAGA
AGAACCGATGGAAGCTGAAGTTCCACCACCAGGCGCTGCCTCAGGAGTACCTCGACCACT
ACGAGCAGAGCCTGCAGAAAGCCAACGCCGCTAAACAGGCGCAGCAGAAGCACAAACCTG
CGGACAAACCCAAAGCTGAACCAAACTTTGACATCAACAACTTCACTAACGAAACGTTCA
AGATCTGGGCGCAGAGGCTGGCGGGCATACAGAATGAGACTGGAACACTGACCGTGCCAC
AAGTGTCCTCCATGATCAACATGGCGCCCAAACCGCCCACCAAGGACGAGAAGAAAAAGA
AGAACCCCGCCATAGCTCCCAGCAAAATTGTCACGTACGACGACTTGCCGTATATGGGAG
AGATGACGCTGAACAACTCCAAGCCGAGGAGAGGACGGAAGCCCAAGAAAGCA
>Contig615_PBS    size  446
AGAAATGTTTAAGCATCATCTCGATAGTCGCGTCGTTGTGATCCGCCCGGTTAGCTCGTT
ACGCAGGGGTCCGGGTCCGTGTGGCAGTCGTCACCTCAAGGCGGCTCTCCGCGGGGACGC
CCGGGCCGGCTCCCGCCGCTATGCGCTGGCGCCGGCTGCGCATTGCCTAAAACTCAACCG
AGCTTGAAGGACGTGCCCTCGCCCGGGTCTATCGAACTCGGCTTCTCTGGCAAAGGACGG
TTCAGCATTTTCGCTGACGTGTTAGAAGATGTTGATTTAATGGTGGACATGCCCCGCGAT
CCGTTTGAGCTATTCAGTGATTTACACAGGGGGTTAGCTTGGGATCCAGAAGACGAATTC
ATTTTTTCACGTACAGCTCGGAGGTAGGGTCCACGTGGCGCCGCTTGCTCTCCGACAACG
TCGGGCATATTGCCCAGAAGTGTCCT
>Contig616_PBS    size  296
CAAAGAAATGGCATTAGCCAACTACGCGCGTACACGAGCTCACTTGTTTGTCGTGCACTT
AGGTACTTGACACATCGAATCTGACGGCTGGGAACAAATACATATATTAAATATGTTGCA
AGTTAAAACACGACAAATGTCAAGCTGTCCTGCCTCTGGTTTGCCAGAAAAGTTACCTGT
TTCCCAGTTACCAACTTACAACGACATTATGAAGTATTATTTATTTATCAAAAATGAATT
GAAGCCTGATATAACAACAAAAGAGCCAACAGTTCATGAAATATCTGAAAGGCTGG
>Contig617_PBS    size  225
ACTGTAGAGCTCTTAGCTCTTCGCTTTCAGGAATACCAATTAAAGAAGTCCTCAAGTTCA
CGTTCCGAAATGCCAATTGTCCAAATCACATTTCCAAAGAATTTTGAAAAATAATTTTGC
ATAAATCCGGGCTAGGAGCTCTCAGACACATAATAATTTCGCAGCAGCTTCTACTCTGAT
CACCACTCGTAGAAGTGGACCTTTTCTTTCTTAAAATGATATTTG
>Contig618_PBS    size  202
AGAGAAACCTTCAAACGTTCGTATGCCTTCATCACGACCTCCTTGCGTTCAGCTGCTGTC
ATATCTTCCTTGAAGAAGCGAGGAGGAAGCGAGTTGGGGTCATCACCCATTGGGTCGGGG
CCTTTCACGGAACCTTGTTGCAACATAGCAGCGAGAGCAGCAGCATCATAAGCCAGACCC
TCGCCAGGTGGCCCGGCCCAAT
>Contig619_PBS    size  551
CTGTTTTACCAATTGCCTCGAAAAAGCACGATTTTAAAATCGGTTGAGCTGTTTGCACGT
GTCTGAAAGTTAATTTGAAAAAGTATTGTTCATGTTTGATAAGTGTTAAAAATGGAAGAA
GAAGTCGGCATTAAAGTGACACGGTTGAGGCGGAGACTGTCTGTGGAAGCTGAGGATGTG
AAGTCACCTGCTACACAGTCAACACCAACTAAGAAGAGAGGGGGTAGACTAGCAGCTAAA
CCACAGTTGGAACTCATTGATGAAAATGCTCCAGAAACAGCCCCCAAAAGGACAAGGAAG
TCAACATCCAGAGATATCGCTGATCCTGAACCAGAGAAGACGGTAACACCTTCGCGACGC
AGTGCTAGGGTTCGATCAAACACTAGCATAGTTTCAGAGACCCCTAGCGACATGCCTGAA
GATAAGGGCACACCGGCGCGGCGAAGCACCCGGATTAAGTCTAACACTAGCCTCATAGCG
GAGACTGTGAGTGTAAACTCACCTAGAGCCAAGAGAGCAGCTCGAAGGACTTCCCTTGCT
GGCAGTGATAA
>Contig620_PBS    size  266
AAGAGACTGAATATTCGGATGCGGATGAAAAGGCTCCAATTGAAACAGGAACAACAATTA
AGAAAGATAGTGAAAAAGGCTCGCTGCCCACCAAAAACGACTCAAACTCTTTAATAATAC
AAATAAAAACTGAAAATGGTGACCAATACTCCTGCAAGTCCTGCGGTGGATCATACCCAA
ACAAAAAAGAAATTAAAAAACATATGCACTTAAAACACACAGTATTTTACAAATGCGAAC
ACTGCCATCAACAATTAAAAACTTAT
>Contig621_PBS    size  308
TTTTCATGGACTGCTCTTATATGACTATATAAGTTAGATTGGTCATTAAAAGAGTTCCCA
CAGAGATCGCATAATATTTTTTTATTAGTACCGTAGTGGATTTTTAAATGTTTTAAAACC
GAGTTTCTGGCTTTAAATTGGGCATTACAAAAATCACATGTGTAGATATTCGTTTTTGTA
TGTTTATTAATAATATGGTCGCTTAAAGTGGTTTCATTTGAAAATTTTCTGTTACAGTGC
AGACATTGAAGTTTTTCACTCGAATGCATTACTAAATGTTTTTTGTATACTTTATAAGTT
TTTAATTG
>Contig622_PBS    size  283
TGCATTTGCCTTATATAGCCTATCACAAACAGTGAATGCAGAAACATTACTAATAGCCTA
CTATGGAATAGCTGAATCTATCCTTAGGTATGGCTTGATATTCTGGGGCAATTCCACGGA
TTGGGAGACCATTTTTAGAGCTCAAAAAAGATGCCTGAGGTCGATGTTCAAATTGAAGGT
AACTGATAGCTGTAAGCCGTATTTCGAACAGTATAAGATCCTTACATTGCCATCTCTATA
CATTCTCGAAGTTGTCATGTTCGTCAAATGCAATCCTCATTTA
>Contig623_PBS    size  240
ACTCTTTAATATTATAGTATGCTCTTTGTACTAAAAATAATTTGAGCCGGCGTTTCAGAG
CTTCGGTATTGAGTTCTCTCCAGATCTTAGGCAATTTGTTATACACGATAGGTGCCATAC
AAAATATACTTCTGCGCATAAGTGCAGTTTTACACGGATGAAGACAGAGTTTGTTATTAT
CACGTCTATTTCGATGTGCTACATCCTCAAGACGCGGAAATAAATGAGGATTGCATTTGA
>Contig624_PBS    size  346
AAATTCGTAGTGGTGACCTTCAGTTTCCGTGTATACTTGGTCATAAACGGCTCCATTGAC
GTAACCTCTTGAACTGGAAGGAATGTTACCATAAAGGTTGTTGTAGTTGTAGTTATCGTC
CTCATTCCTAGGACTGACATGACGTACAGTTTGAAGGTCATTCGCGTTGAGTATTACATC
GTCCAAATTTAACGGCCTGCCCTGCCCTCCGAAGCCGTCAACAACTGGGGTCGTGTTCGA
TAGAAAGGAGCCATCGGCTTCGAAACTGCTGCAGCCAACCAACCCTATGGGTCTTCGAGG
CATATCTTGCCGAAATCTGTTTGGCGCTGGTTGTTGTCCAGCGAAA
>Contig625_PBS    size  258
CAAGGAGGCCTGCATATGTCTTCTCCTCGAAGGTCTGGCTTCTTCATGAGACCTTGAAGA
ATACACGGACACAGAATCCATGCTCGCTTTACTGGTACCACCAGATATAACAGTCACATT
CTCCACAGACTCGTTAGACTGCCAGTCGGGAGGCTGGCGAGGTCTTTCCTCGTAAATCTC
TACAGAATTAAAGGTTTCCGCTACTCTATCAATTTCGAGATCCATGTCCAATTGCTGTGG
AATAAATTCGTAGTGGTG
>Contig626_PBS    size  674
AGGTCCTGCAGAGACGAGGAAAAAGTTGCTCAAACACATTTTGAACCTTTACGAAGACGA
TGATTTTGCTGTCGATAAACCAGACCAGCATAAGTTGACAGATGTTGATAGTTTAACTCT
AGCTGGAGGTGTATCAAATAAGCAGAAATTTGTCAAACTCTATCACAATATATTCCTCCT
TCAATTGATGGTCAGATTAGGTCTTCAGTGCTTTTTAGATAATTTTACTCAACATTTAGT
TGAAGCAGTCGGTGGTTACAAAGACGTGACGGAGGAAGTCGGGTCTCCTGGTCACCTGTG
CCACAATAAAGCCTTGTCCAACAAAAAACCTCGATATTCAGATGATAATGTAAAGAATGC
TTTATCGTCCAACACTGATATATTTTCACCGGACACTTCCTATGGGTCTGAACATGTGAC
TACACCTAGTGTCGAAAAAACTGAAGCTAACGAAGGTTTGAAGGAGAAAGATAGCGATAA
TAGAAGCGAAAATGAGTTGTTTCACTTCGAAACTGATAAAGATAGACTTCCTAGTAGAAG
CAGTAGGAGCAAATCTCCTGCTGAGTCCATAGACTCTTACAACTCTAATACTACTCAAGA
GAATAATATACATACTCCATCACCTTCAATAGATCATGTGTCACCAATATCGGCGAAATA
TTTCACGCCAAACA
>Contig627_PBS    size  358
AACAGATCCACACATAGCTCGGGTTAACCACTCTTCACAATCAATTCCATATCTTATTAA
ATGTATAAACAAAGTCCTGTTCCAGAAAAATCTGTTGTCTGGACTTGCTCCTTTACTTTT
TCTTTGAGCGCACAAAGTGAGATCAAACAGATTGGTTGACTTTCCTGAATTCCATGAAAA
GTAGAAGGTCCCAGAGTTTATTAATTTCCTCACTTCAGACACTTTGTCTTCACCTTGTGT
ATGATAGAACAAGGGTAGAAACTGCGTCTGGGTAATTTTGAAAACTTCGACGTCTCCTAT
CTTGCCGACGGAGCAGCAGCCCGTGACGAGGACCAGGTACAACATACAACTCTCGCCA
>Contig628_PBS    size  312
ATTGTTGTGCAAAATTGTATTCGAAATAAGGGGGCGGATGGCTGTTATTATCACGTAAGT
GACTGAGGGTCTCTTATAATCATGGCTATGTCAAAAGGTTTTAAAGTTCTGGAGAAATCG
GCTCCGCCGAACCCATACAGTATAATATTGCAACATAGAAATAAAGACTGTGCACTTCTC
TTCGAGTCTCAAGCTGTAGTATCTCTGTCGTCTCAAGAAACAGAAACTTTGAGAAAACAA
TACCATAAAATAGCGGACGCCTACGGTGTTCTCGGGGTACTGCAGTTAAATTCTGGCGAG
AGTTGTATGTTG
>Contig629_PBS    size  437
TAATAATTAGATAAATTATTTCATGCATAATATACTTGATAGCTAAAAACAGAAAATATG
TCAGAAATATATTCTTTAATTTTTGCCAACAATTATAATTTGTATAGATGTTACAGCCAA
CTGGAATAGCTAGGCCTTTTGACTGGACAACGTCATACAACCACATGTATATTGGTTTAG
CCAGTTGGCTGCAATATATTTTCTGCGAAAATGATATTTATGTATTGATTGATTAAATTT
TAAAAAATGTGTTTAATACTGAGAGTCGTAATTCCGCAACAAAAATTAATAGCGTTATTT
GTTGAAGTGTGGAAATAGTATTTTTGACTTGGATGTTTTGGTAAGTCCAGAAGATACGAC
AAATTTTAAGAATGTGTATGTACCTATTTCACAACAGTTAATACCTCATTTCGAGAAACT
TGCATTTGTTGAAACTG
>Contig630_PBS    size  606
TGAAATAATTTATCTAATTATTATATTTCTGTTCATACGCCAACAAAACTATTGCTTACA
TTACATCAACAAACTTGGACAATAATAGACATTCATTGAGGTTTCATTTGCGACAATCCA
GCACCATAGAGTTTGTACCAAGCTGTGGCAGTGATTACAACTATGGACGTTATTATGCAT
TTATTTATTTATAAATTATTGCATTATACCAATTAAAGCATGCTATTGGCAGGGCTATGG
TCAGAATTTTGTACAAAAATCATTAATATTAATCAACCTTTTTGAGTCTTTTTCGTACAA
ATAATGTAGTCAAACCATTTGAGCTGCCAAAATCCTTATTTAAATTATCTGTGTCATAAA
ATTCTGACCACAATCCTGCCATAAATACATAGAAATGATTAGATTTCAATACTATAAAAA
TATGTTAATATTATATATTCGGTAAGCATGTCTGAATTGCTGTAGCACCATTTATATAGT
GGAATAAGAACGGGTTTATATAAATTATCCGTAAAGCATCAACACTCACAACTAAATACG
TGCCTTTGCATGTCGCCGTGTAAATACTGAAGTTAGAAATTGGTTGGTGAAAGTTGATGC
TTTACG
>Contig631_PBS    size  558
CTTTTGTCAAGGGTGCTTCAGATTTCTTCGGAGTGAACCATTACACCACGATCCTGGTGT
CAGCGACGGAACACAAAGCGTTTAATTCTGTACCTTCCATGATGGATGATGCTGATGTTG
GGTACTTTGTGCCTCCGGAGTGGCCGGTATCATCAGCTCCTTGGTTGAAGTTTGCGCCCA
ACAGCATATACTACGCCCTCACCCACCTAAGCCAGAAATACAACAATCCCAGCATCTACA
TAACTGAGAACGGCTGGGCCACTTACCCTGACAGTGGCCTGGTGGATGATGACAGGATCG
CCTACTACAGAGCTGCGTTGGAGAGCGCTCTGGATGTTTTAGATGAAGGAGTGAACCTCA
AGGGGTATATGGCCTGGAGTCTCATGGATAACATGGAGTGGTTAGAGGGTTATGTAGCTT
GCTTCGGGCTCTACCACGTGGACTACAGGGATCCCGCACGTACTCGCACTGCAAGAAAAA
CAGCGTTCGTTTACAAGCACATTATCAAGAACCGGTATATCGCCTACGAGAATGAACCTG
AGTCTTTAACCATGACTA
>Contig632_PBS    size  538
GGAAGATTGTCCAACTTTTGAGACACAAAATTATCAGGTTTGCATTGTAGCAACTGTATT
GCTAGATTCATGTCATTCTTATATCTCTCATTCTCCTTTTGTAACATACTGTAGTTGTGC
TTAGACTCGGCAAGTCGTACAGACAAAGTGGCAATATCTTTGGTAAGTTGACTCTTCTCT
CCCTTCATTTTGTCAACCATTTGCAGAAGCTTATCTTCCAGTACTTGATTCAGTTTCTGT
ACCCTCTTATGCGAATCATATAACCTTTCATACTTCTCCCTCCAAGTGCTGACTTGTTCT
TCTAAATCGTTAGCTCTGGTTGTACACTTGATGAACTCCCCTTCAAGAGCTACAATGTGG
CTGTCCCGTTCTGCCAGGTGCTGCCTCAAGTGCTCCACCTCAGCGTGCAGCTGAAGATCG
TCCGCATCACCGTCACACTCCTTACAAGGGGAATTCTTAGTACTCTCATCCATTGCTTAA
CAAGCTTATAACTCTACTTCACATTTCAGATTATGGTACGTCCAATTTGTCGAATAAA
>Contig633_PBS    size  296
AATAGTTTGTGTGGCTACTGAATAATAGCTTTCATTGTAGCAAAATGGTTTGTTTTGAGA
TTTGTTGCATGTGCAAGTATCACAGTGTTTAGTAACAGTATCTTGAATACTGTCTTCAAG
TATTTTCGACATCAGGGAAGCGGAAATATTGAATTCGTATTCACTGGCATCAAAAGTATC
AATATCGTTACCGTTTTTAGATTGAGTTGAGCTTGACGGTTTCGAAGATGTCTTGGACAT
GACGTACTGAGATACTCGTGCTTGAGTGTCTACAGGAAGATTGTCCAACTTTTGAG
>Contig634_PBS    size  340
TTATGTATGACGTTGTCGGTTGACAATCCGAAAGTTAGCGAATAAGCCCATTGGATGAAT
GATACAAGGTGTGATGATACTGTATGCTACAGGGGTATACGTACTTACATATAAGCATCA
AGCTTATTTGCACTGACAAGGTACTGTATTTCCAATTTGAGTTTTACATCCCATTTGTTT
CGAAGACAGCTAGGATGTTACTTTTTTACTTCGCACGTTTAAAATCGTTCAATAACGTGC
ATCCGATGAAGCGCAGCCCAGAGCACGAGTTCATATCGTGCTAAAAATGAGTTCCAAATT
CTAATTGTAATACGGACCTGATGAGTGAGTTCGTCCAAAA
>Contig635_PBS    size  457
CTGTACCCATGTTAGCCCATGATTGTATAGGTATTTAATGTGATCCCCCCTCATGTTTCA
CTGACAAAGTAAATACTCCTGATGTCACTGCTTCCATTTTATATATCTTGAACCTTATAA
TTTCTTTACTATGGGTTACTTTAACATATCCCCAAGACTGATTAATGGAATTGGACTAAT
ATTAAGCAGTATTCCTAACGATTTTAGGCCTTGTATGTCTACAAATAAGGTGTATAATTC
AATGGAACTGCAACAGCAAGATAGAGATATTCACTGTAGACTTGTTAATGCTCTCCATGG
CTGACAAAACACACCACTCTTAAAACCACAAACAATGTAAATGGGCCCAATTGTGAAGTA
GCTTATGTTAACAAGATAAAAAATCTTCAACCAATTAATGTAGTTAGTAATGTAATGAGT
CATATAGCATCAATTGAACATTCAAGTACATATTAGG
>Contig636_PBS    size  347
AGGAGTGAATGCTATTTGTGTGCGCACCGCTGCCGCGGCCGCGGCACGTGTTGCCGACGC
GGAGGCGGGCCGGCCGGTGGGCGGCCGCTGCCAGCACATACGAATGCAGTCGATGCACAA
CAATGGTAGGAGTTAGGACGCGTGAAGGACGTCGTATATCTAATGGGACCGATCTGGCGC
ACATGCATTTCGCTCCACATGAATAATCAATTATTTAAATGACGCCAATCAAGACTTTCT
CGGAAACGGCACATCAGTGTCCATTGTTTCCTTTGTTTTTATTACCTTATTATATTGAGT
TTGCTCTACATATTGGAAACCAACACTACGGAGAGATATAGACTAGT
>Contig637_PBS    size  211
CAGAATGCCGCGCGCCGGCGCCCTCCTGCTGGCGCTAGCGGCTGTCGTGCTCGCCGCCGA
GTGGGCACATGCCTCGTTCATCGACCCTGGAGACGACGACGTCGAAGTAAATCTGTCTGA
TTACGGAGAGGATCCCGCTGATCTGCAGCTTCTCGAGGATGTTGGAAAACGATCGTCGCT
GATCTACGTTTTCAGGCGCGCCTGTGTGAAG
>Contig638_PBS    size  696
TCGAGGAGAACATTCCTGCGATATACGAAGGAGATCTGATGAATGAGGATGAAGTGTTGG
AGTGGCTGATTGAACAGAAGAACAGTGCCACCATTGAGGAAGTTACCGATGAGATCTTGA
CTGATCTTATTGAGGAACATGAATATGTCGTCGTGTACTTTAGTGGCAACTGCGAAGAAG
GCGAAGAATGCGACAACATCTTGGACGAGTTAGAGAACATTGATGACGAGTTGGACGAGA
CTGGCATCATATTCGTCACCACTGAAGACATTACTCTTGCCAAGAAGTACGGCATCAAGA
CCTTCCCCACGCTCGTGTTCTTCAGGAATAAGGACCCGCTTATTTATAAGGGAGATATCG
AAGATGAAGACGAAGTACTGGCATGGCTGACTGATGAAGACACCCTGGAGATCCCCGGCA
AGATCGAGGAAGTCAACGGCAGGATGTTAGACAAGATTCTAGAAGAAAACGATCACGTTG
TTGTGTTCTTCTACAAGGAAGGTGACAAGAAGTCCCAGAAAATCCTGAGCGAGCTCGAAA
ACATTGACGACGAATGTGAAGAGAAAGACATTGATTTCGTCAAAACATCTGACGACGGTA
TCGATAAAGAATATGACTTATCAGACTTACCAGCTCTGGCCTTCTACAGACATAAGTTCA
GGACCATCTACGAAGGTGATCTGATGCACGAGGAAG
>Contig639_PBS    size  385
ACAACTTTTTGAGAGGTCGTTACGTTTTGCCGCTACGTTTGTTGCCTAATTATAATTGCT
AACAAGTTTTATTATAACTCTTTGACCGTAAAGTTTTTGTACAAAGTGAAATTTGAAGAA
ATGCTAATAATTTTGTAGACTGAATATAAAAATGGTGATGTTCACGTACTCAGTGTATGT
AAGATGAGGACGCGGTGAGCTGTGAGAATGAGTCGGAACTCGAGCGTAGCCGACTCCAAT
GGAGAACTCAGAATATTACTAGTGGTGACCGTGATCATCGGTCTACTTCTTATGTTCTCG
TTGCTCATGTGCTACGCGTGTGTCCTCAAACGACTGTGCTGTGGTACGCCTAGAGAGCGA
GCGAAGCATGTGGGCTGCGCTAGGA
>Contig640_PBS    size  235
ACAAAAAACAAGCTTTACATACCGAACTAAACTTAGTACAGTACGCCCATGACTTACATC
TAATACAGTGTAAACATTCGAAAAGACACGAGAACAAACTCGATTGTATTTACAATAATT
TTATATCTAGCGCTAGGAGTGACAAGACAGCCATTTTAACCATGTTTTTAATTTTTCGAC
GCCTCGATTTTATTTTACCTTTAAGATTGGGTATGACGGGAGATTGAAAAGTAGT
>Contig641_PBS    size  457
ACTTGCCAAGCGAGGACATGAAGTGACGGTGATCACACCAAATCCCACCTTCCCAAAAGG
AGGAGCACCTGCAAATCTAACAGAAATTGATGTTCACGATATTTCTTATGGGATTTGGAG
GAAGCTGTATGAATATACTTCTGGTACCACAAGCCCAACCACTCAAACGAGGATAGCTTT
CCAAATGATGGTTCAGCTAGTGGAAAAACAATTGCAAGTCGATGAAGTGCAAAGACTGAT
AAAAGAAGAAAAGTTTGACTTGCTGTTCTTGGAAGCAGTGGCACCAGCTTTGATAGTCTC
ACACATATTCAAAGCGCCAGTGATTCAGATATCTTCATTTGGTCCTATGAATTTCAATGT
GGAGACGATAGGAGCAGCATGGCATCCTTTGCTGTATCCAAACAGTTTTAGCCAGAAACT
GTACAACATGACCAAATGGAACAAATTAGAAGAATTG
>Contig642_PBS    size  268
GCCCGCGCCGCCCGCACCGCCCGCACCGCCCCCCGCCTGAGTAATGATCTGCGGGGTTGT
GATACGCACCACCACATCCTCTGAGCACAGGTCTGATGTCATCGCAGCGCCCCTTCTTCA
TGTAGGCACTGATTTCCTTAAACTTGGAGAAGCAAACGACTCATGTGCCTAATCACCGAA
ACAATTTAGTAAACAACAAGGTTTCCAAAGCGTTTTGAACAAAGTTATTGCAACTTTGTC
TGCAGGTAAACAAAATTGCTTATTGAGG
>Contig643_PBS    size  299
GCCCGCGCCGCCCGCACCGCCCGCACCGCCCCCCGCCTGAGTAATGATCTGCGGGGTTGT
GATACGCACCACCACATCCTCTGAGCACAGGTCTGATGTCATCGCAGCGCCCCTATATCT
AGCTTTTCATAATACTATTAGTAATTTGTTTTATTGCTCCATATTGGAATTTGTGTAAAA
AATTGTAAACGTCAACAGAATTCCACAGGTACGATTCAATGATTGAAAGAAAAATCAACG
TTATTGTACCGCGAAAATAAATGTCAACATTAAAGTTTTAGTATAAATTTTCGTAATTT
>Contig644_PBS    size  334
GTCTTCGTGAACGTCGATACGGCTAAGGCAGCCGTCTTTATCAAGTTCCACCAACGGGCG
GCGCAAAAGGAGGTCGTCGAGCGAGGGTCTTGAGGGTCTTCATACATCGTGCCAGCATCG
CATAATTCATCGTGTGTGGTGCTACATATTCGTTCGCATTTTGGTACATTGAGATTACCG
GCACGGTTTCATTTAAACCGTCTTAGCCGACGTCAAGTCAACGGACGAACAATAATTGGG
ACTGCATCAACTCAGCGTTTGCAAATTACTTCTCAAGATTGTCGTCGTGCATCGAGAAAC
GTGAAGAATCTCCTCGTCACAATCAACATAAGTG
>Contig645_PBS    size  224
AATGATTACTTTTCTTGATTGTTGCTGATTTCTCAAAATATAAAAAACGTATCAAAAACA
TGCTCATCTTTCTTTTTTTAATTCCTGAAGTGGTACAGTCGAGCTAAATAATTCATATAA
AATCGCGACTTTATCACAGATTGGTTCTGTCGCTATTTATCATTCATTCACTTTTACATT
TTTAATTTTGACAGCTGTCATTTTGTGGCGCCAAAGTCACGTCA
>Contig646_PBS    size  682
AGCTGTACGCGGTACTCGGCCGTCGCGGCGGACGCATCGTGGGCAGCGACCTGCAGAGCG
GCTCAGCATCGTTCAGGGTGCACGCGCTGCTGCCGGTGGCTGAGAGCTTCAAGTTCGCGT
TGGAGCTCAGGACTCATACCTCGGGGCTCGCTGCGCCGCAGATGTTGTTCAGTCATTGGG
AGGTGATAGACATCGATCCATTCTGGAAGCCTCGCACGGAGGAGGAGTACCTACAATGGG
GAGAGAAATGGGACGGCGTGAACAGGGCAAAGGCCTACATGGACGCCGTCCGCACAAGAA
AGGGGCTAGCCACCGACAAACAGCTCGTGCAACATGCTGAGAAGCAGAGGACGCTCTCCA
AGAATAAATAGACGGCATAGTAGAATCAATCAATAGTTTCGCTAGAACTACCTTCCTATA
GAAAACCCGAGTGATAACCCTGACTTAGATAGAGATCCTTAAGATTCACAGGGTGAATGG
TCAAATTTGTTAATACCTACGGAGTTTTGATTCCCGTAAATCATCAAGTGTTTTATAATG
AAAATAGATTGTTACAAAATACTTACCTGTAAGAATGCTGCCCATTAAATGCAAGCCTTA
GATAGTCCTCTAGATTAACTAGATGCCAGCCTTAGGTATGATTAGATAGTTCTCATAGAT
TAATTAGATGCCTTACACTCAT
>Contig647_PBS    size  806
TATAATAGGCTAAATGAGCATTTTCTTACTGACGATCTGTGCGAAAAATCTTAGAGCTAA
AAATAACGTAGCTTGCATTACATATCTGCGTTTCGCCTAAACTAAAAAAAAAAAAACATT
ATAATGATATCCCAGGAGAAAGCTTTTTTACCGAAAACTTTTTAATCGAAAGATATAGAC
CTGCTGACTGTGACAGATTTTGTCCTTATATGCATAACTTGCTCATCATAAGACTAAATT
ACCTAACTAAACATCATAGTTACATTGTTTTTAATGCTGCATCAAGTAATTCGATGCACA
GCCGGGGGCACGAGCATGCATGTTTCGCAATGAGTTGTTACCCTAGACGTCGACAATTGT
GCAATCGTCACGTTCGCGATAACCTCTCGTGTTACTAGTCGGGTAAACTAACTGTTTATG
GGGTCCTAGTAGTTTGTCCCCTGGGATTTTTGCCCTACGTTCCAATATCTTCAAAATGAC
TATTTAAGCTCCTAGGGTATTTACTATGTATTCGTATAAAAAGTATTGAAGAATCTTGGG
TCGGTTCTCGAAAGTTCGGGTCAGCTATTAATTTAACAATTAAATTGGCAAAGAGACCAA
CAGCTATACGCACATAGATTTGTCACATATCTTTATGTAGTTAGTCAAAATAAGACACCT
GATTTCAAACCATTATCCATATCAAAAGCGTTTCCAATTTATTATCTTAGCAAAATATCT
GTTTTGTACTATACAGTCACTCTTTTTTCTTCAATAATTATTTTTGCAGAAATAGAAATA
CTACTTTGCTGTAGAATTCTCGTATA
>Contig648_PBS    size  326
ATTACTTAGCTTTTCCTTATTTTGTTTATGCACTGATTCTGGGGAAACAGGTATATTATC
AGAAGGTAACTTGACCTCCTTTTGGTTATCATGTGTGTCTGGTGACATGGGTGTATCATC
TGAAAATAATCTGGTTCTCCTGATATTTCTTTGCATTTCATTATTTTGGTTTTGTACCGA
TGCTGGTGAAACAGGCGTGGTATCAGAAGATAACCTGACTGCCTTTTGGTTATCTTGTAA
AGCACCTTGGGTTTTCTGCATTGTCTGGTGACATGGGTGAATCAACTGAAAATAATCTGG
CTCTCTTCTGAATACTTTGCTTTTCA
>Contig649_PBS    size  303
CTGGACAGTTTCAATGACCAGCGCAACATTCTCGGTGAAATCTGGTCTGGAATTGGTTTC
GCTGGGTTAAATAAACCCACCAACGGCTTATGATCTGTCACAATAGAAAATCTGCGACCC
GCCAAGAATTCGTGAAACTTAGTCACTCCAAATATAATGGCAAGGGCCTCTTTATCAATC
TGCCCATATCGTCTCTCATGCGGCTGAAGTGTCCGTGAGGCCATCATCACCGGCCTCTCA
GAGCCGTCGTCCATGACGTGAGCAATAATCGCTCCGAGACCATATTCCGATGAATCACAA
ATG
>Contig650_PBS    size  334
CCAAAACGCTAGCGAAGCCGAAATTCTAGCTGCTAAAGGTCTAAGCAAGATTATAGGTAA
AGCTAGTATAAGAGTTGTCAAAAAAACCGACCCACCGAAGAAAAAAGAGGAACAAATTAA
AGAAAAAGTCGATGATGATGACAAGAAGTGTAAAAATGATGCTTTGCTAGCCAAATGTGA
GGCGATTCTGACTTCTAAGGGAGAAAAATCTTTGCTAGACAGCTTTTACACTATAAAGTC
TTATATAACCCAGGGACTACCAGTCCCAGAAACTTACAAAAAAACACGTCATTTCTATAT
GCTCGTCAATTGACGCAAAACTTCTAGATGAGGA
>Contig651_PBS    size  431
TGGGAGTCTCGTAAATGCGTCATCATCATACTCCTAAAAACGAAGGTCTTTGGACAATGA
GGGCATTTAATTTCTTGCTTATTCTTGTGTTCCGCAGCCATATGCCGAGACCTCTTATAA
TGGCTTTGGAACACCTCAGAACAATTCGGACACTTATACTTCTTTTCCATATCATGGTTA
TTTTTCTGATGGGTCTTAAGCTTGGATTTTGAATCGAATTTTTCACCACATTCCGTACAT
AAGTATAGTGCGTTTTCGTGCACCGTTTTCACGTGAAGACGTAGTAAGTTCGCATCTTTG
AAATGTTGGCCGCAAACGTCACATAGGATGGCCGACGTTCCTTTATGGTCTTTGTTCGTA
TGATGGAGCAGAGGACCAAATGTGTAAAAACTGGCACCACAAGCGAGACAGCTAACATTA
AAATTATCAAG
>Contig652_PBS    size  255
AACATATCTAAACCTGCCCCACATAAGGATTATCATACTGCATAATAGCAGGATGTGGAG
TCTTATGCATCCTCGCGAAATGAGCTTTCATGATCTTCTTCGTTGTAAACGCTTTCTCAC
AAGCATCACATTTAAAATTCTTCTCCCCACTGTGTTTGTACATGTGGTTCTTTAAGCGAT
TGCTATTAAATGCCTTCCAACCACAAACCCCACAGACGTGGTTCCTGAATTTCAGATGGG
AGTCTCGTAAATGCG
>Contig653_PBS    size  349
TTAAGCTTGCACGACGTACACTGTATAGCATATTGAGGGTCACAGTCTTCATAATGTTCG
GCAATACTATTTCGGGACAAAAAATGTATTTCGCAGCTACTACACTTCCAAAAAATGGCT
TTATCATACTTTTCGATTTCGAATTTCATTGGCTTATTGTGGTGATTTACAAGATGGGTG
ACCAAAACATCCGTGGGGAACAATAATTTACATTTACTGCAACTTTCTTTGGACACTATG
AGATTAGGAGCACATCCTATAACGTGTGATTCAATCGTTTTTTGAGAAGTAAAATGTAAA
CCACATTTGCACTGAAATATTTTTGCTACTAAACTTTTTTCTGGGAGTA
>Contig654_PBS    size  363
TTAAGCTTGCACGACGTACACTGTATAGCATATTGAGGGTCACAGTCTTCATAATGTTCG
GCAATACTATTTCGGGACAAAAAATGTATTTCGCAGCTACTACACTTCCAAAAAATGGCT
TTATCATACTTTTCGATTTCGAATTTCATTGGCTTATTGTGGTGATTTACAAGATGGGTG
ACCAAAACATCCGTGGGGAACAATAATTTACATTTACTGCAACTTTCTTTGGACACTATG
AGATTAGGAGCACACCCTATAACGTGTGATTCAATAGTTTTTTGAGAAGTGAAGTGTAAA
CCACATTTGCATTGAAAAATTTTGGCAACTAAACTTTTTTCTGGGAGTGTTTTGGCTTCT
AAT
>Contig655_PBS    size  512
GAATACAGGAATTTGCATAATTTGCCCTGCGCCCGCATGATACCAAATCGCGTGAGCCAA
TGCCAAAGTTAAACTATATTTGTTCTCCAACAATGCATCATTTGTGATAGTGAGGTTGAA
CAACTGGAAGGGTGTATGCGGATAGGGCCATTCCGTCATTTCGTTGTTCGTCATAAGTTC
TAGTATGCGGTCGTGGATCACCGTCCAGTATGGGTCAGGTAAAGCTGCCATTATTAGTCC
GATGGCATTGATCCAAAGCTGTATTTTTGTAGCTGGTACGACCACAAAGCCTTTGGTAAC
TACGTCTAAGAGTGCATTGCCTACGAAGTTGGGCGCGAGAGGCAGAGACATCAGTTCGAC
GCAGGTCACGTATAACGCATGAGCAGAAGGATTCGGGTACTCGTTGAAACGCCAGTCTGT
GTTGGGGAAATGGGAGCTGCCGGTCATAGTATCAACCATCCGATTGACCAAAGTGAGATA
ATAGTTAAGGTCCGGGGTCCAAGCGGTGGCGT
>Contig656_PBS    size  541
AAATTATGCAAATTCCTGTATTCGTCAAAGAAAAGTTATCAGTGGAGATTCACTCCGAGG
TTCAGTTGTTGTACCTCTGCCACTTGGTGGGGCCATTCCTGCAACGATTCAACTCGGACT
TGTCGAGAGCGGTGATGGACATCACTATAACATTGTACGAACTGTTGGCGCATATCGACA
AATCCCAGCAGCATCTACAGTACATTGACCCGATATGTGACTTGCTATATCATATAAAAT
ACATGTTCGTGGGCGACACAATGAAGAACGAGGCCGAGGGCGTGATCCGCAAGCTGCGGC
CGGCGCTGCAGATGCGGCTGCGGTTCATCACGCACTTGAACGTGGAGCAGATAAACACCG
CCTAGCAGAGCGACTACTACAGCTACACGCCTTCCAGCTCGAGCTCCAGCTCGGAATAGG
CGCGTAACTGTAGTCACCACAGACTTACCAACCCCGCAGAACTTACAAAGTGCACCTATT
TTGTGATCGGACTTTCAAGTGACTAGTTGTGGCTCGTTTGGCAAGCGGCTGTCACTAACG
A
>Contig657_PBS    size  630
GAAATTCAATTACTGTCCACGCCATAAGTTTCTCGAATTAAATAAAAACATGAATACTAC
ACACACTCAGAGTTTTTCTACAATATGCGGTGAACTTTGTAATCTATTGTATTTAAAAGA
ATTCAGTAGAGAAAAAGCTAATAAACTAGTAGATGAGCTGAATGCAAAGCCATATAAAGT
GGATTTATTTGTACGGAAACATGACGCTGCAGCCTTAATAACAGCTCTCTGCCTAAACGT
GAAGCCGGCAGATGAGTTCTTAGCGGCTAAAGCATCACATCTAATAAACAGTATAATAAC
AAAACAAAACTTACAGTTTGAAACTGATTACTTATGGAAAGTTATTTCATGGCACATTGA
ATGCATGAAGAAGTGCACAGATATTGTGTTGCCTGATATTCTTCATAGTCTGCAGTGTAT
CTTGCAGTCTTATCCAAATGCAAGCAATAAGTTCACAGACCAGCTAATAGGAAATCAAGG
AATTCTCACAAAGCTAGTTGATTCAACTAAGACTGAGCTGAAAGTTCAAAACAGTTTACA
AATTCCTTTGATGGTGTTGAAATGCATTATATGCATTATTTCAACTACGGATGATGGTAA
AAGAGAAACAATTGTGGCTCCGGCACTCAA
>Contig658_PBS    size  261
AGATGAACTGTGCGATCAATTTGCAATTTTCAGTAGCACTAGAGAGAGAATTTACAAGTT
TGCCAAAATGATCGTCCTCTTTATCAGTGTCGGCGCGGTCTTTGCGTTGCATGCACAGGT
CGGTGATGAGCGAACAGCTCTTAGCGGCGGAGAGCAGCGCGTCCAGCGCCTTGTCGACGA
CGAGGTGGCCGCGCAGGTGTGGGTGTGTGTGCAACAAGTGTGTGAGTGTGTGCGTACCGG
CGCCGGTGACCTTGCCGTCGA
>Contig659_PBS    size  494
TTCTGACGGCCTGCTGATCCGGTCCGAACGCCACTAGCTTTGCCTTGTCTAACCAAGATC
TGGGGGACTTGTCAACGTAGAATTCCATGTATCGCTCGCCTGTAAGCACATACGCCAGTG
ACACAAACATCAGCTCGACCACAATGAACAGGGTCACTACATTCAAGGCCAGCAGGACTA
TGAACTTCACAGTATTGAACAGCGATCCCAAACAATCGGCGCCCCTCGCGCGCACGTTCA
GCTCATATGGAGGCTCAGATTGTGACTCAGAACTAGAAACGGACTCGCACTCGTCATCAT
TGAAACCGTCATTCGGCGAAGTCTGGAAGCCACCGACGTTATAGGCAGAGTGCGCGGAGC
GGCACCTGTCGCCGGCTCCGTCGATGGCGAGCGCATCGTTCAGGCTGTGAATAGAGACGG
CAGGGGACATGTGGCTGCTCGTGCTGGCCGCTCGTGCCTCCCTAGCGTTTAAGATGAACT
GTGCGATCAATTTG
>Contig660_PBS    size  511
GGCTCACCAGAGCACAAGTTCAGGAAGTCGTTCCCGGGATAGTTCCCGTGGCGGGTCACG
GGATAGCTCGCGGGATCGTCTCAGCAACTCCGGGACTTTGGAAAGGAAATCTGCCCAACC
CGCCAACCCCTTACGCCCTCTTCCAGAAAGTCTTACATTTGACATGAGAAACGTGCAAGC
GATGACAGATATTAAAACTGAAATAGGCTACGCTCGCGCCTGGGTCCGATTGTCTTTGGA
AAAAAAGTTGCTATCGAAACATCTTCGGGAACTTCTGGCTGACACTACATTGCTAAGGTC
TCAATATAAACGGACTGCTTTCCTTCGCTGTGAGGAGGAAAGGGAACAATTTCTTTATCA
CCTACTCACTTTGAATGCTGTTGATTATTTCTGCTTTACCAACACTTATCCTACTACCAA
ATTGCCATATCGAGTCCTCATAGTGCCATCACGCAAAGCAAGTCAGACCACCGCCAACTG
TTGGATCTCAATATCTGGAGCGAATGGTGAA
>Contig661_PBS    size  725
GTGCACCAATTATGCAAGAAGAGATCAGCGTTTTAACCATAGACACTAAATACAAATTGA
AAACGGGAACATTGAGGTTGAAAAATAAATCTGATTCAATCAGTATTTCTGATTTGTACA
AACATTTGGATACAGATAATGGCGTTAAATACTTGTCAAGTTACACTTCGATAGATGGTA
AAGAAATAATAAAATCAAAACTAGATACTGAAGATCCCATAGTGCAACATTTGAATGAAA
AAGCTGAAAACGGAGCATCATTTGCGGAGCTCCAGAATATTACCGGCTTTGACGACGCAC
AACTGATCAAGAAATTACAAGAACTTGAAATGAAGAAAGTCGCCAAACGCGTTGGTTTCT
ACGAAAATGTTATCGTCCTTACCAAGCACATAAAGCCTTGGACGGTTAAAATAGGGGACA
AATACATAGTAGTCACTCCATGGCTGACTTTAAATGGCAAAATAAAACTTGAAATATTCT
TCAAATGGTGTGGTGTTGTCATGAATTTAATATTCGAAAAGCCAGGATCATCTATTGTAT
ATTTATCAGAAAAGTGTGAATTTTTAACATACAGAGCTGTCCAAGATATTTGTATGTTTC
TCGAAAAATATGAGTGTATCAGTCTCAGTTCTGTTAAGGGCCCAGAAGTAGATTTGTTTT
CAGATGAAGATTGTGAACAAGAAATAACTGAATTTAATCCTTACGTGGTTCCCGAAAAGA
TTCTA
>Contig662_PBS    size  286
TGAAAAAAAAAAATAATAGGTGTTTTTTAAGATACTTAATGAATATATATTAATGGATAC
AAAATATTACTGTCTGTGGTGAATATCGAATTTTATGAGCTTATTAAAACTTAATTCCGT
GGTATTGGTATCGCGATGGAAACGTATTGTGGTGTGCTAATGTATACTTTGATAATGCAC
GTCTCTGTTTAAGACGTCACCTTAACCAATTTTTTATACGAAACAGTATAAAAAAAAACT
CGAAAAAAAAAAATCTTCATACATATGAGTCAGTCCAATTTTAAAA
>Contig663_PBS    size  230
TGAAATGAGTGTGCAAATATGCCACAGAAAATAACATCGAAATCATAAAATTTTGATTCC
AAATTGAACATAAAGAGACGAGTCAAGCGATCAAAAGTCCAGACCAATTTATTTTATTTG
TAAGCTTTGGATGACTAAAGCTTTAGATAGTGTTACATTTTAATCTTCACACTGTTTTAT
TACAAAATTGGAGGTCTGCCTCATTTGATCGCAGCACAAACTGAAAACTG
>Contig664_PBS    size  363
ATGGGTTTTTAGCAATGTGAGGTAACTTATGAATTCAGTATGAATGAAAAATGCTCAATT
TTAAGTTTGGTAACGGCATTTTTGTTAACCTCATCGCTTTCGTTTGTTTTTAGTCTCTTC
TAAAGTAGTATTGTTTTAAAATATGTGGTTAATTTCTTTATTAGTGTACCCGCACACTGC
ACTAATCTGATCATACAATCTCTAATCTCTACATACTGATTTGTGAGCCCATACCAAATA
TCGGTCGACTAAAAGTTTATAGCGTGTGGCTAAACCCTTAGCCTAAGTATATGAACCGAC
TTTAAGCCTACTGAAAGAAATTAATAATACTCTTATTACCTTAAATCCAGCCACTATAAA
TGT
>Contig665_PBS    size  434
AAATAGGAAATTCCCATGACTTGTTTTAAGATAAAAATAATAATACGAAAACGATACTTT
TTTGTTACCCAACGCTAGTTAAACTACGCCTAGTTAACTAATAGGTGCGTTTAGCCTACT
TGTATTCAAATTAGTACAATTTACGTAAATATGTGAACTGTCAAGGGAATGTTTAACACT
ACCGTCCCATTGTACCTTAGTGCCAACTGTGTGTTTTACTAGAAACTTCTTTCTTTTTAA
TAAGGAAAAAATACAGCTCAATCTTTGTCAGTATTTTCATCTTTTCTTTATCATTTTGTT
TTTATTACGAAGAAAAATCAACTGTCTGATTTTTTCTGTGTGAGCTGGCAAGCGAAAAAT
ATTACAGACTTTGTTTAAGTACAGTCAACTGCAAAAAGTTACTGATACTTTGTTGAAATT
CAAATTCAAATTAT
>Contig666_PBS    size  209
AGTGGGTGGAAACGAGATGTTTGAATGACGAAATTCTATTTACCGTTTAAAATCTTCTCT
GCTTGGAGTCTGAATTATTTTGTTCAAGGTGCCATTCAAAAACATACAATTCAACTATCT
TTTAAGCTAATACTATTATAGAAGGGTTTATTTCTTTACAAGTTATAACTAGGCATTGTA
TATATGTTTTATTGTATACTAGCTTCCGC
>Contig667_PBS    size  577
GACCTACTCCTGTACCTACTACAACTGGTGCAAGCGTTGAAACACGAGTCGTATCTAATG
TGCGACCTCTCCGTGCTCCTGCTGAAGAGGGCCTTCAAGAACATGACTATAGGACACTAC
CTGTTTTGGCATCTAAGATCGGAGATGCACGTGCCGTCAGTAGCGGTTCGGTTCGGGCTG
ATGCTGGAGGCGTACTGCCGCGGCTGCCAGGACCACATCAACAGTCTCACGCGGCAGATC
ACATGCCTTGATAAACTTAAGTGGGCGAGTCAGTGCGTGCGGAAGAAGAAAGAGATAAAG
CAAGCTCGAGCGGCCCTCATACACCACTTACAAGAGCAGCACTGCGTCGAAACACTCTGT
GATTTTGTGTCGCCGCTTAACCCTAGCTTTGTGTGCAAGCGCATCAAGCCCGACGATTGC
CGCGTAATGGACAGTAAGATGAGGCCGCTAAAGCTTCGGTTCGAGAACGCGGACCCCACA
GGGTCAGACATTAGCATTATATTGAAGATTGGAGATGATCTCAGACAGGATATGTTTACG
CTGCAGATGTTGAGGATTATGGATAGGTTGTGGAAGA
>Contig668_PBS    size  382
ATTTTACAATAGGATCCCTATTCTTATAAGATTTTTTTTTGTAGTAAGTAATTAATATAA
AAATACAATTAGGGCTTTATTTAACTGATCTGGCCTTCTCAAAACTAGGGACTTGGTTTA
CCCAAGCCAGGCATTTAAGAAGAGATGTATAATGAATTATGTATAATAGTTACGTTTTGG
AGTATCTGTGCAGCATACAACCATAAGGCTGCCACTCGTGGTCGCCCTTGTACCTGCCCG
ATGTCAGAAGCCATGTGCAAGAGTCAGACCCATATCTAAGATGCAAAACTCCATGGTATC
CAATAAACCCTATGACTAACACAAATGCTAATAATTTAGCATTTTCTACATTTAACTGAT
CTATTATCCACTCCGCTGAAGA
>Contig669_PBS    size  1115
AAGTACGCCATGATGAGGCCGAGGCGGGCCAGGGCAGCGAGGGCGGAGGCCGGGGACTGC
GGCGCCGGGGCTGCGGGGCGCGGCAGGGCGGAGTACCCGTGCAGGCGCGCGCGGCTGCTG
GAGTACCACGAGTACGTGCCGTGCGCCACCCACACCACTGCGCACAACAAAAACAGCGCG
AACGTCAATATCTGCAGCTGAGTGTAGGGCTCCGGTTGAGCACAACACGAGCCGTCGTTG
AAGTTCATGTGATCATTGCAGAACATGTTCAGCAGCAGCTGTGCCGCGTGCCGCAGCGCC
GTGCCGCTCAGTACCACGTCTCCACCGTCTTCTGCTACGAGACGGGCTGAGTTCCAGATT
TTGGCCTCGCTGTGGGTTAAGATCTCAATAGCAGCTCTATTATAAGCATCAATATCATTA
TTATTGATCCTCTTATTATCATTCTTCAGTTTACTAGGATCGACCGACTCTATAGGTTTC
CATAGCACCTGCGTGTTTCTCGCTGCAAGGGAATCTATGGCTTGTACCAAGTGCGTAAGG
TTCCTTTTGTATTCTTCTAGAAGTAAGTCCGTGGTGTTACGCGTTTTGAGAAGCTGGAGG
CCGGTGGACGCTACGATCACTGAAGGAGGCTGGTCCGATCGCTGCCACGTCCTGAACTGG
TCCACCATAGTCTTGGAGACATCGTCACTGTATATAAACGTGACGGACAGCCGTAGCTTG
TTGTCCACATACGTATAGTTGGGCATGCGATGGTCCACTGTGGAGTATGATGTGTCCATG
TCGAGCCGGGTCCGGACAACGCCTATAAAGTATTCATACAGCTGTTCCAGTCTGGAGTCG
CCTATGAAAGCGAAACTGTTGTATTTGCCCCAAAACGCGAGGTAGCGGAGACATCGCCTC
GCGTCTGTTTTGGAGTATCTGTGCAGCATACAACCATAAGGCTGCCACTCGTGGTCGCCC
TTGTACCTGCCCGATGTCAGAAGCCATGTGCAAGAGTCAGACCCATATCTAAGATGCAAA
ACTCCATGGTATCCAATAAACCCTATGACTAACACAAATGCTAATAATTTAGCATTTTCT
ACATTTAACTGATCTATTATCCACTCCGCTGAAGA
>Contig670_PBS    size  223
AAGAGAGGCAGGGGCAAAACATTAGTGACATACGTCACGCATGCCACAATGTTGGATATG
ATCTTAGTAGCGCTTAATCTACATAATGACACGCACCCACTCATGGGGACCCATAGAGAT
ATCTACAGAAAATGGAGAAGTACGTTTTTATCTCCGTTCGCAAATAACCTGATTGGAGTT
TTATACCGATGCAGTTCCTACGGCAGTATTGACTACGATTATA
>Contig671_PBS    size  244
GAGTCACAAGGGTGAAATCATGTACCGGGCACGACGTCCAGTTTATGTAAAGCCTGTTCT
GATTTACTAGGACTTTCCGGATGCTGGCTGGTACTTCAACAATATAGTTGCAGCTGTCAG
CATCCCTTTTTCCTGACTTATGGCTTAGTTTAATTGAGGTCAAAAAGGTATCCTTGGTCA
ATGTTGGAAGTTTGTCTACGATATTTTGGTCATAAATACTTTTGAAAACTTCTTTCTCTG
CCAT
>Contig672_PBS    size  909
TCTTTGCCACTTTCTATTAATTTTCGGAAACTCACTTTTTTGGGTGTACTCTGCCTACTG
AAAGTTTCATTCCCCAACTTTGAGAGGAAAGTTTTAAAGGGACTTGAAGTGGGGGTTTGT
TTTTCTTCAACTTTTTTGCAATCAATTTCTTGATAAATATCCTCAACAGACCAACCTATT
TGTCGCCGCACAGTCTTCGGTTTTCTAGTCTTTTCTAACGATGGCACAAAATCCACACAA
TCTTCTCCTGGGTCAATGAAACCAGCTTTGTAATGTACTACAGTCTCCTTGGACGTCACT
TTAAAGTGTTCAGCCTTAAGATGTTCTAAGTATGCTAGTTTTTCAGTATATATGTCATGG
CACACTGGACAGACATAATGGTGCAGCTTCACATTGGTTGTGCACTTATTGAAATGTATG
ACATAGTTGTCATACTGATCAAATTTCTCGTCACAAAGTACACAAGTGACATCCATGTCC
TCAGGTATATCAGGCAGTGGCTGTGTAGCTCGTGGGGGAAGAGATTGGGTGGCTCTGACT
GTTTGCTGATTACCTACTACATCTGATGCTACAAGAGTTTCATTGCTGCTTGATCTTTGC
AATTGATTTTGCTCTATAGTGCATGTGGTCCGACAAGTATGTGTGCCCAACTTGCTATAG
GACTCATTGCAACCTCCACATTTAATGGAATCAACATCACTGTCAGTCTCATCACTTATT
TCATGGAAAATACTGCTGTTGCTGTCCATGTTGTCTTTGAAAAAGTTTTGATCATTGTCC
CCTTCAGCAGAAACATATTCTTCCATACTACCATCATGCATATGGAATTCTTTAGTAAAG
AAGTCATTGTAGTCACTTACAGAAGGCTTGTTTATGTTGGTTTCTGGACATTTTCTTATC
AAGTTGTCG
>Contig673_PBS    size  318
AGCACCGTTTGAAGGTGTCAATTAAATGTAAATATTGGGCAATGGCATTGGTACTTTGAA
CCAAAAGTTTATTCATAGAAAATGGATTCCCGTTTTCATAAATGTAGACTGTGCTTGAAA
CTAGGTGATTTTTGTTCAATATTCGAACAAGATGAATGCATTAAGTTATCTGATATGGTG
ATGTCTTTCACGAATATTCAAATATACGAAGGTGACGGATTATCAGATCGCGTTTGCTCC
TCATGTATAGAGAATCTGAGCACTGCTTATTTATTTAAGCAGCAATGTGAAAGAATCGAC
AACTTGATAAGAAAATGT
>Contig674_PBS    size  758
GCCCATTTATAAATTAAATCATAACGAAGCTTGATCTCTCCTATTTTTCATTCGCTGAAC
ATATACAATGGACGGCACTTCTGCTAAGAAATCAACATCTTTTGAGACATTGGTCATTCA
GAATATAACCAATGTAAACGAACTGAAAGCAAAACTCAACGACATAATTAAAACCGGGAA
AGATTACGAATATGACGTATCCTCCTGCATTAAATCTCTCATAACGAGCAGTGACCAGGA
AATTGTGCAGTTAAGTATAGAGGCAATCGCAGAACTTGTTAAATGTGAGGAGAAGCGCGA
GACATACGCTGTCAAAGATATAATAGGCCCTATACTGGACATATTGAGGAAAGAAACTAC
CACAGATAATGTTGAGCTTGTCAAGCAGTGCTGCCGGGCTCTTGGCAACTTGTGTTGTGA
CTGCGACACGGCGAGACGTACCATCATCTCCCTCGATGGTATAACAACCCTTATAAAACT
CCTGGAAAAGAGCATAGACATGCAATTACAGGAAATACAAACCTTATCGAGTAAATCTCT
GCTAAACTTTGGTATTGGTGGTGCGGAGTTCACAGAGTCTATATACCAAGGAGGTGTGGT
TGATCTGGTGCAGAGAATATTGACTATAGAGCTGAAGAAGCCAGATTTTGATGATGATAC
AGTGTCAACGTGTTTGTTGATATTGAGTGTTATAAATGATAACACACCGGAGTTGTTGTA
CAATGAGGTGATTAATAAGACCGTACTGAGAGTGCTGA
>Contig675_PBS    size  403
GTTAATTGATGTAGGTATTCTGCCAGGCGATAATTTTTGTTTTGCTTTTGTACATAACAA
AGAAGCTAGGTAGGTAGGAAATTAGGTATACATGCTAATAATCATAAGGAAAATGGCTAG
AATGTTCACAAATACGTCGTGGAACTAAACAGTTTATATCGTGCTGTTCATAACTATTGA
TTAAATTGCTTTTGGGTATTGAAAAATTGGGTAGAAAAAACTTATTGGCGTTGTTGTAAC
ATTATTGTATTGAGTTTATAGTCGGGTTACGGGTAGCTACATTCTACAGGTAAGACACAC
ACTGTTGTTGCATGCTAGAACTAGTCTCTCTTTATTCAGTGAGTGACCCATTTTTAAGTA
TCCAAACTAGGAAGGGGCCCGCTACATTTGTAGCACCATTGTG
>Contig676_PBS    size  427
AAACAACTGTTTACTATGAATTTTAATGTTGAATTTTCCAAGTAAACAGTAGTTTTAAGG
AAATTGGATGTTTATGTTGTCTGTGAAAATGGACCATAAACTGTTAAAAATGGAAATAGC
CACATATTAACTCGAATGTTATAATTTAATTAACTGCCTCAGTGTTCTGGTTGCAGTTTT
TAAAGTCAATAGATAGATCTTAATAGCATTATGTATCCAATCAAATCAACCAAGTAATAA
TAGTAGAAAAGCTAAGCCTCATTTATGATTCCCAATAGTTGAATTGTTTTTTCTTGCACA
ATGCAACAAACCCGAAACAAATACACATTAAATAATCATCAATGCTTTCAGTAAAAGTTC
AAATATATAATATAGATCATACCACTTCATCCACTTTTTTACAAAAAACATATTAAAATA
TTTTGTG
>Contig677_PBS    size  782
TTGCTTCTTTTGTTTGGTCTTCCAAATGATTTATCAGTGTACTGGCATCAATACCCGTAC
AGTTTGGGGATCGTCTTCTGCAAATTGAGGGCTCTTATTTCTGAAGCGGCCACATACGTC
TCAGTGTTGACAATATCAGCGTTTTCTCTGGAGAGATACCTGGCTATATGTCATCCTCTC
CACTTGTACACCATGGCTGGCCTGACCAGGGCTTCAAGGATTATTCTCATACTATGGATC
ATTTCGATAGTGTGCGCTTCGCCCTTTGCTGTTTACAGCGAAATAAGCTACAGGGATTAT
CCTCCAAATTCTGGCAACATATCATTGGAGTCTGCATTCTGTGCTCTCATGGCACCATCT
CCTCTGCTAGAACTTAGCAGTATCTTCTTCTTCTTCGTGCCAGCTGTTCTCATACTCTGC
TTGTACGCGAGGATGGGATATCATATAAGGTCGACTCGAGTTATGGAGAAAACGAAGATT
GGCTTGCTGAATGGACACGTGCATGGTGAGACACGACAGGCGAAATCCAGGAAGGCTATC
ATCAGAATGCTTGCTGCAGTAGTGATAGCATTCTTCGTATGCTGGGCGCCGTTCCACATT
CAGCGCCTGTTCTTCATCTACGGGTACAGTCTACCGCAGTTCCATGTCATCAATGAGCAC
CTGTTCAACGTGGCTGGAGCCCTGTACTACGTGTCGGCGACCGTCAACCCTATACTGTAC
AATGTTATGAGTGGCAGATACCGCATCGCTTTCCAAGAGACGCTACTCTGCAGGAAGGTC
CG
>Contig678_PBS    size  332
ATGGAAAGATATGATAAAGTTCTAGCAGAGATTACTGTTGCTACAAGTGAATTAAAGATA
ACTTCTGTACAGGAGGTGTTAAAGTTGTCCAAGCAAAATGTCAATATCCCTCAAGACTTC
TGGAATAAAGTGTCAGAAATATTATGGACCCATTTACAATCAGGATTTAAAATATTTGAT
GACCAGTTACTTTGTGCCACATGCTTTTTCACAGTGTTACCACGTACAAACAAGCAAGAT
ATCTATTTAACACAACTCCTTCAAATGATTGACAAGGAATTAATCATCAAAAAAGATAAT
GCTGAAAAGTCTCCTAAAACTTGTAATGTGGT
>Contig679_PBS    size  229
GGATGTTATAAAATGTTTAATATGAGATACGATTTAAGAGTCAAATTAAAATGACAAGTT
AATCGCTGGATTGTGTCTACGCCGTGCTGTGACGATCATCATGTGCCATGACCATTATTT
AGCCGAATGCCGAATACCATACATTTACCCCATCTCTATTCCACTTGAAGATATTTTACA
AAACATCTAACTACTCCAGATTTAATTACAAAATTAATCTAAAGGCCTT
>Contig680_PBS    size  340
GGAATAGAGTTGAAGGCGTTGGCTATGTCGAATGACACAGCCAACAGTCCATCCCCCGCA
TCCATCGCCTCCTTCACCTGATCCTTGAGTCGAGATATTGCATCAACTGTCGAACGCTCA
GCTCGAAAACCGAACTGGGCGTCCGCTAGATCTGGGCCGATTGTACTCAGGTGCCTGTTG
ATTCGGGCGGCGAGGACCCTCTCGAACATTTTACCGACTTCATCCAGTAAAACGATGGGT
CGGTATGCCGATGGGGAGTCCGCCGGCCGCCCTTCCTTACGAAGAAGGCACAATTGGCCC
TCCTTCCATGGCTTCGGGAACCTCTCAGACGTGAGGCACG
>Contig681_PBS    size  501
ATCATCGACAAAATGCAGTACGTCGCTGTCCTGTTCTACGACAAGGACCAAAAGAAGAGT
CAGAAGATTTTGGCTGAGCTGGAGAACATTGATGACGAATGTGACCAGAATGACATCGCT
TTCGTCAAGATTGATGATGATAAGGAAGCTAAGGAGTACGGTATCGAGACTATTCCTACC
ATGGTGTTCTTCGAGAGGGGTATTCCTCATGTGTATGAAGGTGACTTGATGAAGGAGGAA
GAACTGCTGGGATGGTTGCTCCACCAGAAACGTCACAGCGAGATCCCTGAAGTCACTGAT
GAAATGATGGACAAACTTATCGTCAGCACTCCTTACTTGGCCGTGATCTTCTATGACAAA
GACGACAAACAAGACATCAGAATCCTGAACGAACTTGAGAACATTGATGACGAGTTAGAA
AAAGAAGGTATTGTCATCGTCAGAATGGACAATGAGAACGAAGCTAAGGAGTACGGTATC
GACCATTTGCCGACACTTGTG
>Contig682_PBS    size  609
AAGGTTTTTAAGCAATATATTAATATTACATTGTTTACGTTTTATACGTTGTACTTCACT
GAGCCAACATTCTATATTTGTCTGTAAGTCTGCTCACGTTATTCATAGGTCGCGCTAACA
CGATACTCTACTGATATCGTCTAATAGAGGTAGACACCTAAATCCATGCAATTGCTTCAA
TGCTCGTGTAGGCATCAACATATCTGAAAACGTATTATAAATCACAACATAATTATAAGC
TTAATTGCGGACGTCACTAATTTGACTCAGGTGCCGCAACTTACAAAGCGCATTACTTAC
AGTTACTTTAAATTTATAGCAACTCTTATTACCTATGAGCATAAGGACTAGATCTCATGT
GAAGGGATGTGAGGCGCAGTGCGGGCGCACACACGCGGCTCGCGGGATGTCGCGGCGCCA
CACGCGCGGGGCCATACGGTATCAATGTGGGACCATAATTTAATATGTCTCATCAATTAT
GCTACCTCCAACTGTCGCGGCAACACTCGTTAATTTCATGCACAGAAGTGGACATACAAA
TCTTTAGATTGTACTGCGGCCTAAGGTACTGTACATAGGATACGAATACTGAATTATGAT
TGCAATGAA
>Contig683_PBS    size  321
GCAATTTATCAAAGATTTCTCTACCCAAACATCTCGAATAATAAACTAGAATTATCAAAT
CTTACACGTAAATAACGCGAACGTTTAAATGTACTCGTATAGAGAACTCCGAAGCAGGAA
TTTGTAAACACCTGTACATATTTATTTTGAGACAGATCGCGTATATAGCCTCTAAATTTA
AGGACATTAACGTTACTTAATCCAGTTTAAACTAAGTGACTTTAACATGACCAAGCTGTA
CATACGTTTTAACTTAAGTTACTTCCTACAACTAAATTCGGATATCCCCTTAAACTGATA
TCGTATTTCATTGCAATCATA
>Contig684_PBS    size  258
ACTAACTTACTAAGGGCTGATTCTTTAAAATCTGATTACCTTTATTCTGCAGTATAAATA
TTAAAGTTTTAAAAATGATGATAAAAAAATAGGGCAGACTATCAATCAAGTCTTTTTTAT
TTTTACAGGTAAAGATATTATTTTAATCTAAATCAGCCCTTGATACGTCACTGCTTAAAT
ACACAATTTTTTACCCATCTGAATCTAAAAGGTGTTTATTTTAATAATTGTCTGCATCTA
ATGATACACATAAATACA
>Contig685_PBS    size  679
AATGATACACATAAATACATACATCTGATTAAAATATCATGAAGAATTAAGGGTGACAAT
AACGAAAGAAAAATGATATTTATTTACCCGAATCTCTGAACAAAATGACGAGTCAGTTTA
TGATGGAAACGGAATTCATTAAGGTCTAGTCATTTGCTTTTAGATAGCATATTGGGGACT
AACTTATGCTTGCATACAACTAAGTACATGAATGCAAAATTAAATAATATGCTCAGTTGT
CATATCGACATACATATAATGCCTACAATCGTATACGTCATAGCGTTACTTGTGCCCCAT
GTAGTTGGATCCTAGACGAGTAAATGTATACTTTGTGCGGTACTTATTGTACCAGGTATC
GTAGATACTACATATTTCTAGAATGTTTATGTATGCAAACAGTAAATAGACGAAGCACAA
ACTATGTACGAGTTATAATCATTATTACCGCGGACCACTTACATGGGACATCTAGTATTT
CTGTAGGTATAAGTACGCTAATTATAACTCGAACAAATGGAACTAATAATGTAGTGAGAA
GTCATTAAGTGCACTTGATTATAAAGTAGTAACAATTAGGATTAAACATTTGATTAGATC
AACAACTTAAGTTTTAATGTAATCAGTTTTTCCCGTATCAATACTTTAGTCACTTTAAAA
TAATTACTTCTTGTATCAA
>Contig686_PBS    size  648
AAGGTTATTAAAACAAATCGTACGTAGATAGTCTCTTAAAAGTCACACTTTCTTACCGTA
CGGTTCCATTGAAATGTGTTTGTAAGGCAGTCCGTCATCTTGAAAGTTTAGGCACTCCTG
CTTAGCACTTGTGAAAAACTTGCAGTCTCTATGGTTTTAGGTTTACATAGCACTAATGTA
ATACAAAGCAACTTGGACACCCATGTAGCTTGTGATTACCACAGGAACCAGGTAGGCGAT
AGCACGCGAAGGTTGTGGCAGTGGCATCACGACGTACACCAAGGTGTGGAGGATCCTTCC
CAGTGTGTAGACTCGGAACAGCAGCGTCGCCCAGGCAGCTACCGGGCCTGTCGTCAAGTA
CAGCGCTCCCAGGATCCAGAACAACGGGATGTTCTCCAACGCATTGAGGTGAGCACGCCT
CGCTCTCTCTACATCTTCATCATCAAACTTTACTTTTCCTTTGTTTGCAGCAGCATCCTC
TGGGTTGGCAAACACACTTTTCTTAACCCGCGATCTGATTGTCAGAAAAGCCGCAAATAA
CAAATTCAGAGCTAAAATAGAGGAGTGGAAAATGTACGTTTGTACAAGGGGGTTGTCTAA
CGATAACGACACCATGTTTAAAATTAGTTATGCACTCGATGTGTGTTT
>Contig687_PBS    size  549
ATTTTCTTGCTTACAACCCAACGTCATTCAACTATTTAATTGATTACGAAAAGTAATGAT
GATTTTACATTTATTTTAATAAGGATAACGGTGTCAGATCATATTCTGATAATTATACAT
AAAAAAGCACTTTAAATAATTACCATGTATTTTTTGACGAACTGTACATATTTTGATTTC
CTGTTTCAAAATTAATTTAATTGAACTTCTATTGTGCATCCGTGATTTATTGGAACAGAA
TAATGGGTCTCACGCTAAACTGAAAATAATGACTAGTAATTAAAATACAGTCTCGCAATA
ATGTTGATATAACAGTGGTAGTGTGTGTTGGGCCTGGTTGGGCCGTACCGGAGGCTCGGA
GTGTTCACTCCAACTACACGGTTAGATTAAGCTTTATTTTAATTTTGTAAATAATGTAAT
GTGATGCTTATTGACCAAAATGAAATTCCCGTATCAATTGATATTTGTGACAGAAATATG
CCAGATGTTATCACTAGACATCTACTAAATATATGCACTATCAAAATACTATTTACTACT
TGAACGAAA
>Contig688_PBS    size  368
AATACAATCGACCAAAAATGCCGGAAGAAAACATGAATACAGCCATAGTATCGGCGTTGG
AAGGTTTAGAACACTATAGTTTAGAGAACCATTTGTCTAGAAGCAAGAATTACGGCTTGA
TACAAAGCGCTCTTGATGCTGGAGATGAATTGGGTTTGGAAGAAACTGAGAGGTTACTGG
CAGTATGTGTACACGACTTGAAAGAGGACATGAGACACATAACTACCATCATGAACATAG
TATCTGTTATTTTGTCCAGAGTCATGGTGGGTAAATATGTACAGCGTCCAGACTTGCTGC
CTTCAGCTTTAGCAGTGATATCTGTGATAAACACAACAGCTTTGATGAGTAAAGTGGAAG
CGGTGAAG
>Contig689_PBS    size  295
CCGGATCCTGCCACTGGTACAACTTTAAAAGTCCTGAAGTTCGCTCAGTTCTTGCACAAA
AATAACGTCAAAGGCATTTCTGAAGGTGGAATTAAGTCCCTAGGACGCAATAAACTCGCC
ATTGACTTCAAGACCGCTTCTGAGGCCAACAGTTTTGTGGAGAGTGATATTCTCATCTCA
AATAATTATAGCGCTAAAATCCCTCGCTTCCAAGTTACTCGTATGGGCATTGTCAGGGAC
TGGACCTTGGAGGACTTAGTGTCAGGGGTAGAAACTCCTCGCAACTGGGGGGAGG
>Contig690_PBS    size  219
GTATTCTGAGCACATCGCGCAACGCCCTGCCCGAGTCTTCCGGACTCGACAGCGATGGCA
GTCGCAGCGCGGTGCAGCTGTAGAGGTCTGCGGCGGTGGCGGCCGCGGCCACTGCGAAGG
CGGGCGTGAAGTCCTTGCACTCCCCGGAGACGCTGTCTACTAGCCAGCCTCCTAGCAGCG
CCGTCAGCCCGTACCCTGCTGTGCCCCATGCTCGTTGGG
>Contig691_PBS    size  286
TATATCAGAAGTATTCTATAAAAAATATATTTTATGTAACTATTGTTAAGAAACTAATTG
ATGAGCATAATAAAATGTAGATAACGTCCCTGGCAAAGTAAATTAATGTGAACTTTTAGT
CCGGGAACAGTATTACGTCACCATAATATAAAACAACCAAGTTTCATTCTGTCTTGCTTA
GTTAATCTATATTTCATCTTAATTAATTTACTTTGAATAGAGCAGACATTATAACTAAGC
GGGAAGCTAAATATGTAACTGTTTAGGGCACAAAGATTTTTGCACC
>Contig692_PBS    size  344
CACCAATCCGAAACTATAACAACGAGAATTCTTGTGATGCCCAACAAGCTTTTGAAAACG
ATTCTGATAGCAAAAGCAATGACAAAAAAAGAGCCTAGCTCTTTTAGGTTCGCTATAGAT
GCTAAGTCTGCTGAGAACAGTCAAGACGGAAAACCGGAAAAGAAAGATCCTGAGCAGGCA
AACCTTGCCTATCAGTTCAATAATCAAGTGAACATTAACACATTTAACACGCCATTGTAC
GACGACAGTTCAAACAGCAACAATTTACATATAGATTACGAAAGCGACGTCAACAGTAAG
TTGAACGCAGAAAAGGTGCCAGAAGCGGATCAGAATTCAGAAGA
>Contig693_PBS    size  301
GAGGATCGATGCAGACAGCCGGGCTGTTGTTGCCTCTTCACGCCAGATTCAAGACCGTCA
AGTATACGCAAGCTCTATGAAAAGGCAACAACAGACCGGCTGTCTGCATCGATCCTCGAT
CAACTGCGGAAGGATTCTCAACACTCCCCATACTTACTGTGTACCCCCGTCCTTAGTACT
AAGCGAAGACGAGTCTACCAGAAGGTTGATGTGGAAATCGAAACCCACATTCCGTCAGTC
GTTGAGCAGCTTCGGAAATGGACGTCGAAGGAGGCAGTGGGTGACGTGACAGCCCTGCCG
G
>Contig694_PBS    size  259
TCGTTTCACCGTGTCCGTCTCACCGGCCGTACTCTCTAAGTGGAGAGATTTCCGGGAGCT
GCACATTCTGTCGAAGAATTTCCCTGACGTGTCGATAGCTACTACCTCCGGGGAAAATTT
GGAAGCAATGATCCTAAGTTGTTCATCTGGGCTCGGCAGCCTGTGGTCGATGGGTTCGTC
GTCTCCCGACCCGCACTCCGACAGTTCGTCGGGAGTCAGTGTGACGCAGCTCGTGATCCT
CATGGACGCGTCCGGCAGG
>Contig695_PBS    size  468
GCCAGCGCCTGGCCGTCGCCGCGTCCGCCGCCCGGCCTCGCTCGCCCTGCTGGGCGCCGG
GCGGCGTCACCTACGCCGAGATAGTCAAGGGCTCCGGCTCGCGCTCTAGCTCCCCGCCCC
TCCACCGCGATGTGCCAGTGGAAGTGGACCCGTGTGTGCCCAGTGACACCCCTGTGACCG
AGTCTATCAGTGTCAGTGAGCCTTATGGCGGTGACGTGATCGTTTACTATGATGAATATA
TCTCTCGTCCGGAACCGGAACCGGTTCCCGAATACTACGCGGAACCCCCAGTAGAGTACC
GGGAGATGCCAATCGATGTGCCGGCACCCGTGTATCGGGAATCACCCGAACCTCTTGGGA
CGTCGCCGGATCAACCGTTGGGGGAGCAACCTGTACAATTAGTAGAATCGGAAAGGGCTA
TGAGCCCCATACAGAAACAAAAATCGCACGAGTTGTCTTATGCGGAAA
>Contig696_PBS    size  322
ATGTGGGTAATACAGATAATTTTGGTTAGGTTCATGTATGTGTGAGAGTCAGCATCAGGT
GTAGCTCGATATATTTGTTGGAGTACAGTGACAGGTACGGGGTGTGTTCACGCCCACATA
TTGACAGTAATGTGAATGTTCGAGAAGGCATGAAAATCATACAACATAATAGATGTACAG
TCAACAACAGAGAGCAGCCACTACAACAGAGACCTAAGATACAGATCAACTAAAACAGGA
AGAGCGAACATCAACATACACTGATCACGATATTAAATGCCAAGGTTCGCTAGATCAGTT
AGTGTTGGAACGTTTGCTTAGA
>Contig697_PBS    size  221
AAAATGTCACTCACACACGCATGTACATCGATGAGCTTTTAACCGGCGCACAGTATATTA
TTTTGCTTCAAAAGCGGACATCATCTTTTTATTGTAAATTCTGAAGGATATAACTGTTAT
ATAATATAATATGAAACACCAGTTTGAATATATTTCTTAATTTTGAAGCTACGAGAGTTT
TTTTGAAAGGTCAATGAACTTTGTCAAAAAGTTTTTTGCAG
>Contig698_PBS    size  644
CAGCTCATCGCCTGTCAGTGTACCATGCGTAGTGGGTGTGAAGTAGAGTGCGAACAGGTC
GTCGACGGACGCGGTGGTGGTAGCGGGGTGCGCGGGCGGCTGCGCGTAGGGCTGCGGCTG
CGCGTGCGGCGGCGGCGGGCCTCCGTAGTGCAGCCCGCTCGGGCCCGCCTCGACCAGCAG
CTGCATCTGCGAGATGTCCACGAACTCGTCGCCGTCGCCGCGGCCTATCAGCTCCTCGTC
CTCCGGCCGACGCATCGCGATCACCGAGAGCATCGCACGAGCGCATTCCCGCACTGCACA
ATCCACACCACCTCGTGCGCAACACCGCACCTGCACTCACATTCAACTCCCTGTGGACGA
CACCGCACCGGCGCGTACGCACTACACTCTCCTACTAAAACTAACTTAAGGTCCTATCAA
AATTGACGTGATCACAGCACATTACGTTTAGGAAACTACATATACACGGCACGTTAATCA
CACTGAAGGGTCACGAATATCTACTGATAAATGAACACAGGTTTCGCACGCGGACTGAGT
CGTCGCGCGGAGAACGCCACATCCTCGACTGAGGCACAGGCGGAGCGGCGAGGGCGTGCA
TACGCCGCCCCCGTGAGCGCCGCGGTCGTCGTCCGCCGCGCGCC
>Contig699_PBS    size  791
TCACCTTCTTTACTAGCCATGTCCGCTAGTGACCATATTCTTGGCTTAGCAGATGCTGGG
GTGCTACCGGGTGGAGCACGTGAAGGTAAGTGCTGGTACGCTGGGTGAATAGGTCGTTCA
TAGGGTTCAGGTGATTCAGGACCGCTATCAGCTCTAGATTCTGACCATTCTGATTCCGTT
CTTTGCCCAAGCATATCCAATCTCTGTTGTGGTCTATCTCCATCTTCGCTAGACCCCGTT
CCTGAGTCTTTCCCATCTAGTCCATCTTTGCCATCATTGCTTTTGTGGTCATCATCATCA
TTATTATTGTCATCGTCATCGACCCTGTTCCTCGGTTCCCACGTCATCTTATTTTCCTTC
TTGAGGCGACGGCGCGCGTTCGCGAACCACGTCGACACCTGCGTCAGCGTCATCTTGGTG
ATGATAGCTAACATTATCTTCTCTCCCTTCGTTGGGTAAGGATTTTTCTTGTGCTCGTTT
AGCCATGCTTTTAAGGTGCTCGTAGTTTCTCTTGTCGCATTTTTTCTTCTTGCGCCATTA
AGGTCCATTCCATACCCGTTGAAAGGATATCCTGCGAAGGCTGCATCATAGGGGTGATAT
ACTGTTGGATAAGGCCAGGTTGCTGCACTTGCTGCGAGATTTTCTTTTAGTTCAATGCCA
GCAGCGGCATTAGTGTAAAATGGTGGTTGATCAGCTGCTAGAGCGGGGAAATACGCCGCC
ATACCGGCAGCTGTAGCCGCCGCGGCGTCTGAGTAAGGGGCACTGTCCATAGACAGGGGC
ACGCCGGATGG
>Contig700_PBS    size  220
GAAGAACGTTGCTAGGGACAACAGGAATGAAACCCCGGTCAGAGGCATCATGCAAAGCCC
TCCTAGTGACGTTGCAGGAATACTGTCAATAGCGGGCTCGCCAAGTGCCACAACAAGTTC
CATCGCAACTTCGCCGGCGTCTGAAGAGTCTATTGCCTACACTACCATCCACAAGCAACC
GCCAGCACCCTGCACTGACTTGCAGGTCATACTTGACGAG
>Contig701_PBS    size  272
TGTATGGACATTCATTACTGTACTTCTATTCTATTATTACAAAAGTTCGATTCACAAGAG
TTAACACAATAATACTTAATTCCATTATGGCGAATTAAACTGATTAGGTAGATACAGATC
GCTATTGTAACATGTGGTATGAAAGTCGAAGAAATACACAATTTCATCGTTGACAGTGTG
GACGACGGCCTTGCACCCATATTTGGCGTGGCTGGTGCACCTCCACCGGATTTTTGAAGA
GACCCCTGTACCATTTCTGCGGTACCTGTAAG
>Contig702_PBS    size  377
GCGGAGATCGGTGGGCGACTCACTGATAGAAGAGTATGGAGATAGGTTGGAAGCGGAGTG
TGCAAGATTGGGGGCTACTTCTGCTGGTGTCACGGTGAGACGTGGCTTAAGGCCGGATTG
GCCGAGAGCAGCGCTCAGAGCACTATTGTTGTGTGCTGGAAGCGTTGATGTTGCATTAGG
AGAGCCGAGAGCTGAGAGACGTCTGTTGGAAGCGGTCCGAGATTTACATTCGCAAGGTGT
TCTTGCTTTAAGACCAGATAATGAAGCGTGAGAGCTATCAAACGTGTGCCAAGAGCGTGC
TGAGTATTTGAAATCAACCGTTCATTACTTAACAATGCAGTCCAATCACATAGTGTATTT
ATAATTTTAATTCGGAA
>Contig703_PBS    size  269
GAACATCATCCCTTAACTCAAGTGCCTACTACAAATGAAGTAGCAATATTCCATAGAGTA
GTTCATAACCTTGAAACATTTAGGCGCCAGTGGTATCGATCGGGACTCTATGGCGCCCTT
GAATATATACTCCATAGTCATCAGTAGTGTTGGCCCGCGGTTTTACTCGTCTATACATAG
ATAGACGAAAATATTTGTGGGCTTTAAGGCGCTGACAACACCCAAATTGACTTGTCCCAA
ACAATTTTTTTGCCAAATGTATACGAAAA
>Contig704_PBS    size  614
CTGGTCGCTGGAGCCTCCTCGCTGCACGCTCTCGACATATCTCAATGTATCGCGCCGCTC
GGCATGGAGAGCGGGCTGATTCCCGACAGGGATATCAGCGCTAGCTCCTGTTACAACGAC
GGCAATGTGGCCCCGCAGAATGGAAGGCTAAATCAGGATATAAAAGGTGGTGCCTGGTGT
CCGAGGTCGCAAATCACTACTGAGTCCACGGAATGGTTAGAAATCGACCTACATTCGGTG
CATGTGATCACCGGGACCGGCACTCAGGGCCGGTTCGGAAACGGCCAGGGCCAGGAGTAT
GCAGAGGCGTATGTCATCGAGTATTGGCGGCCCAAACTCGGCAAGTGGGTGCGGTACAGG
ACTGGCGACGGGCAAGAGATCCTGCAGGGCAACACGAACACTTACTTGGAGAAGAAGAAC
CACCTTGAGCCGCCGATCTGGGCTTCGAAGATACGCTTCATACCGTACAGTTCCCATCGA
CGGACTGTATGCATGAGGGTCGAACTATACGGATGTTATTGGAGCGTGGGAATCGTGGCG
TACTCGATGCCGAAAGGTGACAAGCGGAGTAACGGGATCGAGCTTACCGATATGGTGTAC
GATGGCCAATGGGG
>Contig705_PBS    size  533
AAATTGCCGGCACCAGCATGTGACGCATTGATGGTGAAGGACACAGGTCGGCCGACGACG
CCGGGCGAGATGTCCGTCACGTTAACTCGCGCCGAGCTGTACGCTTTCACGAGGAACGGA
CTGCCTTCCACGTGACCACCCATAGCGCCGGCACGTACCTCAATACTATGATCACCAACG
TCGACGGGCACAAACGAGATGGTATACCTTTTGCTGGCTTCATTTTCGCCAATAGTCTCT
TCAGCCGATACCTGCACAGGCACAGGTCTCCTAGCGGGTCCCAAAACCTCGACGTGTGGC
GAGGTGGGCGAGTCCACGCTGAAGGTATACGCTTCGCCCACTGACACCTTGTCTGGAGAC
TCGCCCGAGCCGGCGCCTATGACACGCGCCGGCGCAGACACGTGGCACACGAATGGACTG
CCAGGCACATGATCTCCATTAAACCGCAACTCGACGGTGTGAGGTCTTGGGTCACGCGGC
GTGAAGCTGATGGCATATGTGTGGGCGCCTTGAGCTGCTGCAGCCGTTGGCAC
>Contig706_PBS    size  313
AGCAGCAGCGGGTGGTGCGGAAATAGTGGAGGACGACAAAGCGATTGTAAGACCTATCCT
AAAGAAAAAGAGTTTCTCAGAGGAACGACCATGTCCAGATGTTGTCCTATCCGATACCCC
CAAACCTATACTTAAGAAAAAATCGACCGAATTTGATGATTTCGACTTCGACCTGCCTAA
AAAACCGATCCTTAAGTCGTCAAAAAAGTTGTCTGGAGACGAGGGACATGCTTCTAGTTT
CGATTTGAGCGAAGACGACCGAAGCTCCCGAAGGCCTTCACTCCTACGCTCCAGGACTTC
TGACCATTCAGGA
>Contig707_PBS    size  646
GCAGCTGTTAGACCTATTTTGAAGCAGAGAGGTTCGAGTTTGACTAGGGAACGCAGCCAA
TCGCCGCGCCCACGACTCTCTTTTTGCGCGGACAACGATGCGAACATTATTAGTGTGACG
AATTTCAGTTGCGACGCGAACGACTTGTCGGCGGCTGGACCGCGACGAGTCTTGAATCTC
GCGCCCGCGCCCAACCCGGAAGAGAGTTATCCGAGTGCAGTGCTCCGCCGGAGGAATCTT
CGACCGAAGACAAATCCTCGCTCAAAGAGCCTCGCGTGTGATGTGAACGATGAATTACTA
TCTATACTGAACAACCGTCGGTTAAAGGTTGATGAGAACTGTGAAAACGGATTTCGTGAA
CCCTGGAATCACACGCTTGACAACGGAACTGCAGACGAAAAACCTAAATCGTTTCCGTCG
ATCGCTTCTAGAATAAAGTCCATGGAACAAGCCCTGACCAAGGACTTGTCGCCTAAAGAT
CAGCCCTCTACGTCCAGAGCCAAAACTCGAGATAAAGAACGTTACAAGACTCAACCCATC
ACTGTGGACGAGATGCGGTCGATAACATCCAGTTTGGAGCCGGGCCAAGCGCGTTTCCAA
GCGTTCGGCCCCGCGGGCTGTAGTTTTCCGAGCCGACCCGTCGAGT
>Contig708_PBS    size  573
GGTTTGCGCGGTAAAAATATTGGCCTTTATTACAGAGACCTGCAAATGAAAAAAAATAAA
AATAAGGATCAAGACTTCATGATCAATTTTGCTATTCCTCCTGGAATATTAAATAGCTTA
CAGAAAAACATAGAATCCATTAAAAAAATTGCTAAAGAGTGCAATATCAACATACAGCCA
CCAAGGCGCATGAACTTGGTTAAAATAAAACAAGAACAGCCATCTGAATATGAATGTGCC
ACTCAAGTTGATAATTTCCCTGTGAATAACTTTATGAAGTTACCTAGAGAAACAAGTTCT
TTTGAGAGACCAGGCACTTCATTCAGCAGTAATGTTGTGGAACCAATGAACCAAGAGTCG
GAGACTGTCAGAGCTATTATTAAAGCTGAACCAACAAATGAAGCTGAAGTAGCACAATCT
AGTCATTCCAGTGATATACGAATGAGTGCTCTGCAAGGAGCAGGAGATTACAAGTATGGT
TATGCAGACATTATCACTGGAACATTTGAAGAAAAACTTGAACAATGTATCTCAAAGGGT
ATTATTATAACTATGGAAAATTCTGCAACCCAA
>Contig709_PBS    size  277
TAACTCAAAACAATACAGTAAATATATCATCTACTTTACCGGTAGATATTTTACCTGTAT
TTGTGCAGCAAGCGATGACACAGGCCCCATTATAGTCTGCTTTCAGCAGTCTCCACCCTC
CCACTCCTGGCTACGCCAATGCTATTTTTTATCGGGAATGTTTCCCGCTAGCTTCCGACG
TCTCATTGAACTCCTGGGACACTTGAACTCTTTCTCATCACAAATACTGCCGCAATCTAA
TTTTGACAAACACATCGTTTGTGAAAAAATGTTCTTG
>Contig710_PBS    size  245
GCGGCAGTTGGCCAACTCTCAGCGACATAGTCTTTGCTTCTACTATCAGCACTCTGAACA
TTCTTGTGCCTATTGACAAAAACAGGTATCCACGACTATCGAGCTGGCTTTTTCGTGTTT
CAGAAGAGCTATTTTTCGTAACAGCTAATAGAAAAGGACTAAGCGAGTTCTCGAGAAGGA
TAGGCGAGTTATCACAAGTACAACAGTCATAAGTTTTTAAATCAAGAACATTTTTTCACA
AACGA
>Contig711_PBS    size  284
GTACTTCAACAAAAACCTGTACAGGCCCACATCAAAGTATCTCCACATTTGTGAGTAAAC
ATGGATTCTGAATATACACCTGGGTGTTGGTGGAGGGTCAATATTGTCTAGTCTTGAATA
TGCCGCAGTTGTTCCATAAGATATGACATATTTCATGTGAAACTCTAATCCCATCCACAA
CCCTCCCCCACAAAGTGCAAGCGATGGCAACTTATGTATAGCCTCAATCTGACTCTGCAT
TGCAAAAAAGTAAACATAGTGGAATGCAACTTCTAGTAAAACTG
>Contig712_PBS    size  564
AAATCGAATCATATCCAAAATAAAACTTTTTAGCCTCATCTGCAAGCTTTTATTGCTGAC
ATGAAAACTTCTTTCAAATTCTTCATAAAGTATTATTGGCCCAACAAATAATAAAGGCAG
GTACAATACATAACTGAACATATCTATAAGATCTTTACATCTCGTGGTTTCTATTTCTTT
TGATTCATTTTCAGCTCGCAAACACTTCTCTCCTTTGTCTACGTAATCAAGACAGAAACT
AATGCATCTTAATTCAACCCATGCTATTGCATATAGCATCACAAAAACTTCTTCATCTTC
CAAATTTTCAGTATCCAGAAAGTGCCAAAAGAAATACTTATACTTTAATGAATTGTACCC
AGCCAACAGAAAAATGCTTGTCAACCATATGCTGATCTTTTTCCCTCCAGAAAAAATAAT
AGCCAAAAATATTACAGGTTGGGCAAGAATTATTGCCAACTGCCTAACACCCATGTAATT
TATTATGAAAATTATACTGGATAAAATGTACCAATATTTTATTAAGGCGGCATTGGTTCT
TCGAATGATTTCCGATACAAAAAA
>Contig713_PBS    size  231
ACGACTCCTGTTCTGGAACGTATTACGGTATTCCGTATGCGATCCGTCCGTTTAATGCCT
AAAAGGCTACGCTCCATTGCTCTCTGGCAAACCTTGAGTTTGGACTTCTGACACTCCGTG
AGAGACCAAGTTTGTGCACCGTAGGTTAGGACGGGCAAGATACACATGTCGACTAATTTT
CGCTTGAGTGAAAGGGGAAGGTCCCCTTTCATGTAGTGTTTCATGGACCAG
>Contig714_PBS    size  462
AGGAGCGTACATGCAAGGCATAGGCTACTTTACCTGCGAGAAGCTGGTGTACAACAAAGC
GACCGGCAGGCTGGAGACTAACCGCTCCCTGACCTACCACGTGCCACTAGCGCTGGACAT
CCCCGTGGAGTATAACGTCAAGTTGCGGTACAACCATAAGAATCCTAATGGAGTTCTTGG
ATCGAAAACTTTTGGAGAAATGGGTATCTGCACATCCCACGGCGTGACACACGCGCTTCG
ACAATGCATCATGGAATCCCGCAAGGACTCTGGCTACGACCCCACTGAATGGATCACGAT
ACCCGTACCATATGATACAGAGGCGATTTTGAAGGCGTTGGATGTCAAGCTCGATGAATT
CCTCCTCACTAAGTAGACGTGGGTAAGAACCTAGGTCTCCTTGCATGATTTAGTTAGATG
ATGACCTGCATGATTTTTTTAAACTTTTTTTTTGTGAACAGA
>Contig715_PBS    size  318
AAGACTGAAGACTTGGCTTAAGAGGACATCTAATTTTAACTTATTTAGAAACAGTGACAA
GAACATCTCGTGATGGTGCGCTCGGACGACAGTGTGAGATAGCCGCCGCGCGGTATACGA
AGTATGGGTGCCAACATGGGCAAGAACTCGAGCCTGCTCGATGCGCTGCCCACTGCGCAG
GGCACGCTGCACGTCGTCATGCTGGGGCTCGACTCCGCCGGCAAGACCACCGCGCTCTAC
CGGCTCAAGTTCGACCAGTACCTCAACACTGTCCCCACCATCGGGTTCAACTGCGAAAAA
GTCAAAGGCACACTAGGA
>Contig716_PBS    size  237
GCCGAGTACCGCGTACAGCTTGCCTAATACTTTTTGATCGACGACAATATCGCAGGTGTA
CATCGCCGCCATTAAACGTTGTGGTTGCGCCTGGAACGCTTTCCGGCAGCCGTCCTTTAC
CGCTGACATTATTTGACCTGATAGTGGTCCAAAATGAGACACGTCATCTCCAGCCGACTT
ATCCAAAAACCATTCTTCAACACAAAATGCCACTCCCATCATTGGCTCATCACACAA
>Contig717_PBS    size  236
TAAATTGCGCAATATTACCTACGTGTTGTGCAACTTTTTTGCCCATGTTAAGATTGAAGA
TTGCGCAACAAAAATTTTATTGCACAATATTTCTGTTGCAATATTGCACTAAGTTATTGT
AGATCTAGGAGTTGCCTAAAGCCTTGTAAAATAATAATTTGCCAACATTTTTCAAATATA
TAGTTATAGTATAATTTATTATTCAATGAATAGTATTGTGCGAATTACGTGTCTAA
>Contig718_PBS    size  712
GCTTCGTTTCTACCACTTGTGGTAGATTATAGACAAAAGGCTGCGGCTGCTGGACGAATA
CCTACAAATTTTTTGAGGAGGGAATTAGGCCCAACGGAGCGTGAGATCCTAACATCACGT
TTAATAGACCGCTCACTCCGGCCCCTATTTCCTAGCAACTACTTCTATGACACTCAGATA
GTGTGCAACATGCTTGCTGTAGATGCTACCAATCCACCAGAGACGGTCGCAATTAATGCA
GCCAGTGCGGCTTTGGCTTTGTCTGATGTACCTTGGAATGGGCCTGTTGGGGCTGTGAGG
GTAGGCCAAATAGACAATGAAGTGATTATAAACCCAACACGCAAGGACTTACAGAACTCA
GTCCTCAACCTGGTGGTGGCTGCAACCAACCGCAACTTAGTTGTGATGATGGAAGGCAGC
GCCCAGGATATACTCCAGCAAGACCTGCTCAAAGCCATCAAATTAGGAACCAAAGAGGCC
CAACACATAGTGAAAGGCATAGAGAAGCTACAGAAACTCCATGGTAAGACCAAGCGGGTG
TATGAGACTCCGCCCGGGTTGCCGCAGGAAATCGTCGACTGTATCAACACATTGTCTTCT
ATGAAGATTAGAGAGATATTGAGCGACTACTCCCACGACAAGATGTCCAGAGACAACGCG
ATATCAGACCTCCGTCAAACAGTACTTAACCAGATGCGCGAAACAGAGGCGG
>Contig719_PBS    size  394
TGCTGTGAAGTTGCTCCACTGGGCGCGAGACTCGGCTCTGCCGCCGACGTCGCTTGTCAC
TGCTCTACAAGTAGCTCAGCTGGACCCGGCTGTACAACTGTTTTACCCAAGTCTGAGTAA
GAAAATTGAATCGGTGTTGCAGAATTCCAGAATAACTGTGAACCAAGAATACAAAAGCAA
ATACAGAGAAATGAAGAAACTCTTCGCGAGCATGGATGGAGCAGTCCAATTCATGAACAA
TAAGGATCTGCATAAATCCAAAGACATTCTCATTAGCATGAAGGATTCACTCCCCGTTCT
AGAGCTATTCCAAAGTAAAAACTTTTTGGGCGATATCTCTGATATATTGCTAAAAAAGGC
CAAAGAAATGGATTTTAATGATAACGACTGGTCG
>Contig720_PBS    size  320
TGTCACTTCCATCCATAACTGCTCCAGTGTTGACTCGGGATGTGGCTTGATCCGTACTCT
TTACCGTAACCCTTTCTTGACATAGAAACCGACACCACCACCTCGCATGTCCTTCGGTCT
GGGTTTATGTTTCAGCGTGTAGCCAGGCATAACGGGCGCAAACCTTTCTTCACCATCTCT
AATCCATGTTTCATTTAATGCTAGAATATCAGGTTTATAAATATCAATGGTAGCCAGCAA
TTCATCTTGTCCGGTATTTAACGATCGTACATTAAGTAACCCCAAACGCAAATTCAAGTT
TTTTGATCGAGTTATTTATA
>Contig721_PBS    size  223
TGGGTGAGTAAGTGGTTCAAGGTGTTTTGGGACTACTATCGAGATGCCTTTCGTGCAGCG
TGCAGTGGAACCTAAGTTTTTATCGCGCACAAGCTTACGAGACAACGATGGCAAGCCGAG
GGTGTCGGACGAAGAGCTTCAGGCGGTGACCAACTGCACCCTGAGCAATGCGCTGAGACA
ACTCGCCTCGTTGGTGTTGCTGGCGGAAGATATCTTCAGCGAG
>Contig722_PBS    size  270
ACCTTGAACCACTTACTCACCCATCCCCGTGCCACGAATTAAACGTAATTCCGACATCCA
TTCAACACACCAACACAAAAAACGTCAGGTAACCGCCACTTTGAATTAACCGACATCCTG
ACCAGTGAACTTTTACTAATCAGCGGTTTTTAACAGTGCTGTGCAGTTTTTGCTACGCTC
TAGTTATTTAATACGAGTTTTAGTTCATGGATTTAAGTTTTAAAAGTTTGACAAAACTTC
ATGTTGACGAAATCCCGCCAGAACATCGAG
>Contig723_PBS    size  462
CAATAATGCCGGCTAAATGCACGAATATAACATAGAATGCAAATCAAAATGTCGCCTAAA
ACAAAGGATTTATCGTTTGTGTTACATTTTTCTGTAATGATAATTTTGATAATCAAGTAC
AATATGTAATTAGTGTGCGAGGCAGAAGGCTCGATGTGACTCACTGAGCAGCGCGGCGTC
GGCGCCGGCCAGCAGCTGGTACAGCACGTGGAAGTTGCGCTCGCCGTCGGCGGCGCCGCT
GACGCGCTCCTGCAACAAGCCGCGCTACAGAACCCGCCGCGCGCTACTCACCGCTCGCCG
GCGTTACCTTCTCCAGCAGGTAGTGCGTCAGGTGCCCGCCCACCGGCTCGCCCTTGAAGT
CAAACTCGATCTCCAGCAGCTTGCCAAATCTGCTGGCGTTGTGGTTGAGCGCCGTGGCGG
CGTTGCCGAAGGCCTCGAGCAGCGTGCCGGCCGCCGTGAGCG
>Contig724_PBS    size  407
CGGGCAATATTATCATGTGTGGTGAGCAACAGTCGAGCCACATCGTCGTCGGTAGCTTCA
TCATCATCATCCGGTATGTAGGGGCACCACACCACGCGGTGGGAAGACCCCATAGCGCCT
GTGTCTTCGCGGACTTCCGCTAGGAGCGTGCATCTGAGTCCGCTGTCAGTGACTTCAATC
TCGTGCACATAGAAGTTGCCCTGCTCATCGATACAGGCTAGCACCACCTGGCTTTGGATG
TGGGCAAATGCCAAGTCTTGCACCTCCCCCTTCATCCCCTTGATGAGAGCTCTGCGGTCG
GTGCCGGGCTCCGGGTTGTACACCACGCGTACCATACCACTCCATGTGCCAGGGTTCACG
GCGTTCGGAGCTTTAATAGAATACGCGAGGTATTTCCCATTAGTATG
>Contig725_PBS    size  379
GATAATGTCACCCTAGGCGGCCAGAGCTGCGGTTCAGTGGCCGCGCATTTAGTCACGCTA
TCTCAAGCCTCTGCAGGATTGATGAAACGAATCATATTGATGAGCGGTGTAGGTGACGGA
GGTTTCTATACAGCATCACCTGCCTACGCCCAAACCGTAGCTACGATGTTCCTGACACAA
TTAGGTATTAATTCTACTGATGCCGATGAGATTCACGCTCAACTGATACAAATGCCGCTT
GAGAAGATCATGGAAGCTAACCGGATCATTCAATTCAACACTGGGCTCGTATCATTCGTT
CCTGTTGTAGAATCTGAGCATCCTAATGTGACAAGGATCTTAGACGACTATCCTTCCAAT
CTTGTCACACAAGGCCGTG
>Contig726_PBS    size  555
GCGTCCATCATGCGGATGAGGTCCTCAGTAAGCGATGACGTGTTAGCAGAGGCACGCTTG
TGCCTCGCGTGTCGCGGCGACGCGGCGTCGTCGTGCGAGCGTCGGCGTAATGCTGCTTCA
GGCGCCGGAGACGTTTGCGGCGACCGACGACCCGACCGACACGAACCACCTGTGCCATAT
CCCGAGCTATCGGACCGCGGCGGCGAGTGCCCGCGCTCGTAGGCGCGGCGCGGACGGCCC
GGCTGCTGCGCATCCGCGCGGGCGAGCGGAGCCCACTCCTCCAGCCCCGCCTCGCACTGG
CACTTGGAGCTCGACGCGAATGTTACCGTCACCGTAACAGGATCGGAGGTCTTGAGCAGA
TCGACGAGCTGGTCGTGGTGCAGTGCGACGACGGCGGCGCGGCACACCTCCAGCAGTCGC
GCGCCGCGCTTGATGCCCGCCCGCGCCGCGCAGCCCGAGCTCTCCACCAGCGTCACCAGC
CCGTCCGGCTGCACGTGGAACCCGAGCTGCGGGTTGGCGCCGCGCTCGAGCGTGAGCTCG
TGCAGCGCGTGCGCG
>Contig727_PBS    size  218
GCGGCGGCGCCACGCTGGCCAGGCGTCGCAGCAGCACGTCGGCGCCGCCGCGGAGCCGGA
CACTCTCGCCGCGGTGGTAGTACACTCGCGTCCAGCCGCCGCTCACCACCCATCCTAGTA
ACGAGTTGGTGGGTAGGACGAGCACAATTTGTCGCGTGCTGTCCTCGACAAACACCACGG
TGTCAGCTGACACGCCCATTATGCAATCGAGCAGGGAA
>Contig728_PBS    size  496
ATATTCAAAAGTTTGATGAACATTTTCTTAGTCATAATAACTTGGTCCAATAAGGACAAA
TGGATTGCAGAAATCATATCATATTTTGATAACTCAGAACCAGACAAAATATTTTCACCC
GTGCTAAAACAAGTTCAGTAAATTACAAAGCCACTCACGCTTCATAAATGAATATTATCA
AGAAATATACAAAAAATATGTAGTGACGAATATAAAGGAAAACTCGACATACACACACAA
AGCTGATATCAAACATTAGTGACTGCCCAAAATATGTTTACAAAAAAATATCGGCCATTG
TGCAATACCAAAATATAGGCGGGAGAGTAGATTCATGTACTTACTATTTCTATTTTATAA
ATATATAGTTGAATCCGTGTGTAAAGGTTTACTTGATAGTATTGCTATCCGGATTCTACC
GACCAGAAGTTTTAAAAGCTACATCGCTGCACGTTTGTAAAATGCTCATCAAGAAAAAAA
AAGTTGAAAGTTGAGT
>Contig729_PBS    size  514
AAAACTGGTACTTTTAAATGCGATTTGTGTCCAAAGGTTTTTGATACTCACAGAAAGAAA
AAGAGTCACGAGAAATCCGTTCATATTCACGCGAACTTGCTCAACAAATGCGGTTACTGT
CAAATGAAATTCACAAATTACAAGAAGAAGGATGAGCATCTAGTGAAAGTTCACGGAGTT
ACAATGAAAACTATAAGATGTCACGCGTGTGATAAGACTTTTGACAATAAAGGTGCTCTC
AGTACCCACACGAAGAGAGATCACTTGATGGAAAGGAAGTACAAATGTACGGAATGCGAT
ATGGGGTTCTATCTGCCTAACGCATTGAAACTCCATATGGTGAAGCATACGGGAGAAAGA
ACGTTCAAATGTACCGTCTGTTCCAAGAGCTATGGACGGCATAAAACTTTAAGAGAACAT
ATGAGAATTCACAACGATGATAGGCGCTTTAAGTGAGAACACTGTGGTCAAGCGTTCGTG
CAAAAGTGCAGTTGGAAAGGCCACATGAGGAGTA
>Contig730_PBS    size  397
GTTCGGAGCTGATCAGGTGGCCCCAGCTTGCAGTATTGGCGTGTTTGGGAATCAGCTAGG
CGTTGCCGTCGGGTTCGTGCTGCCTCCGATGCTAGTCCGCGCTTCGGGCACCATTCCTGA
GATCGCCGCTGATCTACGGCTCATGTTCTACCTCATCGCTGGCTTCACTAGCGTGCTGTT
TGTCTTCATACTGCTTTTCTTCAAAGCCGCGCCCCCGTCACCGCCATCAGCCGCAGCCGA
CCTCGGCAACAGCCTGGACTCGAACTTCCTCCTGTCTCTGAAGAAGCTCATCACCAACCG
CAACTATGTGCTGCTCCTCATCTCGTACGGACTCAATGTGGGGACCTTCTACGCCATCTC
CACCCTGCTCAACCAAGTCATTCTTACTTATTATCCG
>Contig731_PBS    size  277
GACACTACGCAGTCATTGGAATTTTGTAAGTCTCCACCACACCACGGGACCATAGAGTCC
CGAATTTGTCGAAGGTAAACGTGAGTCGAAGCCAACACGCTGAATCTCCTGAGACAACTT
TGATTAAATGGTCGCGAAAGAGATTGATCCCCAAAAGAATTGCTTTCATTGTAGTCACAC
TTTTCACGCTGATCAATTGATCTTATCCTTCCCTAGGCTGTACAAAAATGAGAGATGGGG
TTTGATCCTAAATGACTTATCGTTTTGGGGTGAATTT
>Contig732_PBS    size  424
ATTCCTCGATTCCAGTATCATCATTCGCTCCTTTAAGGTTTTCTAAATCCTCAGCATCAT
TAGTCGTTTCTTTGGACAGTGATTCTTTACCGATGTCCTCACTTATATTTGCACAAGTTT
CGGTAAATTTGCCTTTACAAAAACACTTATATAGGTTATGAACCATACACCATGGTTCTA
TATTATTACAATCAAATTTTATTGCTACAACCGAAGCATCTAGTCTTTTGTGCTGTTCTT
GTTTTGAGGTCACATTGCTGTAAAAATCGGCATATTTTTTGGATGGTTTGCTATTCCTTT
TTTCTGTCTTTAATAAAATTCTTTTTTTTCCAGCTACTATAACAGTTTGATGAAATTTTT
GCTCTTCTTTCGCTAAATGTAAATCATCATTATTTATGTTCATGAGTCCAGGAAGCAGAT
CTGA
>Contig733_PBS    size  991
CTAGGCCTTGGTCTGGGACAATCTTTCCTCTCCCTGCTCATTCTACCCGATGTCCTTGCT
TTCATGTAGCTTTGATCACCGGATACACTCCTACCATGACTAGGAAGAAGAGTGTTCGCC
TGAGAAGCAGAACTTTCACAGCGAGATGATATCCTGTCACTGTCGAAAATAGAAGAGGCT
GCCGATTCGTTAACAAGAATTCCTGAGTCTGCATCTTCGCAATCTTGAATTAACACGTTT
TCATCATCGCACGAGATTTGATATACATCATCATGAAACACTGAATGACCTTTTTGGAAC
TCTTCTAAGCCAGGCAAAGCGCCGTACGAAAAACTGCGTAGCTTAGCTTTTACTCCACCT
CTTTTCTTTCGGCTTTTCACGGCACTGGTTGTTTTCAAAATATTATCATTACTAGCATTT
ACTTCTTCGTCGTGTTCACCCGCTTGCTTATAAAGCTTTGATAGAAATCTGTTAGTAGAT
GATTTAAGATATCTATCAGACATAGCTCTCAGTTTTGCCGATAGACAGGAACTAGGCCCT
ACCGAATCTTTTCCATCCTTAGTCTTAAGTTTATCAGTCTTTTTTTGAGTGTTGAGCGCG
ATTGGTGCATCATCGTATGCTTCATAGTCATCGTTAAAGATTTGATCACTAGATTTAGAA
AGCTTAGCGCCAGCTTTGGGTATTGCATGATATCTATCACACTCTGAGCCGGAGCTGTAA
CATCGAGTGCCTCTGTTCGTAAAAGATTTGCCTTCTCTCCATTGACACTCAACAGGACTA
GTCATACTTTTGACGAAAAAGACATCGTCATCATAGTTGGGCATTTTGACCCAGGGGTTA
TGATTTTCGAATTCAATATGAGTGTCAGCGTAATTGTGCGTATACCGACAATTAGTGACA
TCTTCTACGTGTCCGAAGCCACTGCAGTCACTTCCAGACGTTGATGCAGCGTCGTCTCCA
TGCCGCAGTGGACCGTTCGATTTGAAGCAAG
>Contig734_PBS    size  666
TCACTTCCAGACGTGGATGCAGCGTCATCTCCATGCCGCAATGGCCCGTTCGATTTGAAG
CAAGATAGTTTAGTGTTCTTTACTTTGTCGAGCAACGGGTTTCGCTTTTCTCTACATACC
ATGTATTCTTTCTCCAGTGAGCCTCCGCGGTTTTTGCGCGATGTATTATAACTTTCCTGC
GGTGAAGCGGGGCCGTTTTGTAGAGATATGCGCCGACTAACTGGAGTCTCGGCAGCCCGG
TGGCATCGATGTGGAGATTTTTCAACGATTATAATCTGATCGCTAAGATTGTAGAAGTTG
GTTTCAACCGAGCTGCTGCTGCTTTTGCGATTGGGGTAGCGTACTGGAGATAAATCGATT
CTCGAGCGGCGTGTAGGCCTCGGTTCGTCGGGCGTGACGGCTAGTAGCCGCGGCGGCTCG
CCCTTCTTGAACCACCGCATTTTCAACTGTCACTCCATTATAGTGGCACTTAAAGTATCT
CAAAGTTAGCGAAGAACAGTTCAACACTTAACAAGTTTTGTAACACAAAATATGAAAGCC
ACGTGGTCACATAAACACTGAACTAATATAAATTCGTCAAAACACTTATTTTTATCAGTT
CACTTAACAGAACTATGTAAGCAATGCCGCAGTATCTTCGCGCGACACGGAACGTTCACT
TCGATG
>Contig735_PBS    size  277
ACATATCCTGCTTGAAGCAGTTTAGGTATCAAGTTACCTCTTGGTAGGTAGTCAAATATA
AATAACATTTATGTACAAATAGCAACTATTTACAAAAGTTCAGGTGAATCGTAAAGTCTA
AAGGTTGTTGTAAATTGGCATATCTAGATTAGATAAGCATTTACTTCTTCTGGACCTTCT
GGAGGTAAGCCAGAGACCTGGCGATGGCCTCGGGGATGGCGGGGGGAGTGGGGATGGCAT
CACCAGAAGCCTGGTAACCGTTCTCGTCAGCGGTGTA
>Contig736_PBS    size  545
CGATTTAAAAGAACTGAATATCACAGGATAAACAATACTTTCGCTCTTATTTTCCACAAA
ATTGTGACAGAGTTGTAAAAAAACTAAATTTTTCAAAATTATTTTATATAAGTTCGTCGT
AATTTATAAACACCTATACTAAATAACAGACTAGCGGATAATTTACAAACATTCAACTGA
CGAAGCGCTCATTTGCAGGCGGAGCCAGGATATTAAGTCCATAAAAAAGTAAGCGTAGTC
ATTATATCCCTTTGGAAAGAAATTCCGAATAAAAAAAAATATCCTGGCAACACACAATAG
AATTTAAACAAAATTGCCACATTCACAAACACAATAAATATAGATATCGCTCTGTATATC
CCATTTGTCTTTTGAATTAGTTATAAAAACTTCGTTCAATATACATCTTTACAAAATAAT
ATCAAAGTCAATAAAAGCAAAATTCGACAACTATCAGAGAAAATAATATTAGACTTTATG
GCGTAGCACTAAAGTCTATAATTCTCAAAGTTGAAACAACCTATTGATTGGTCAGAGTAA
AAGAT
>Contig737_PBS    size  1084
TGTTAAACAAAACGAAATGTTCCTGAATGTAGGCAAATATATAGTTTATATATCTTCGTC
GGAGGTATCAGGCATGCCTGCCGGTATGCTGTCCTGCATGCGCTTGAAGTTGGCGAGCAC
TTCGAAATGCATGTTCAGTGAGTGAGTCATGCCGGGCTGGTCGTGGAGATATCTGTTTAC
TTTAGCGCCAAGTTTCTTCAGTAGACTGGTAAATGCCTTCTCCTCCCTGCCGATCCACGG
CCGACCTTCATCCTGCACTTGGTAAGGACTCACGTGGATGAACACGTTCACATTGAGCCT
AGTGAGCGTCTCGAGCAGACTGCGGGAAGTGATCCAGGTGTTCTTGCCGCCCGCGTGGCC
GCCGTCCAGCCAGTACATGTCCACTATACGCTCCATGAACCTCATCATATGCGAGTCTCC
GGGCGTGAGGGTCTTGGTGTAGTGGAACTCGTAGATGAGCTGGTTGAGCACCACGCAGCC
CTTGCTGAACCCCACCAGCGTCAGCTGAGACTCGTCCAGGGAGAGTTTGTCACGCCACCA
GAGTGGGTCCGGTTCCGTAGGCTTGTGCGGCACGAGGAGGGGGACGGCAGAGCCGCTCGC
CTCTGACTCACTGCCGTTACACTTGCTACTCTCTGAAGATGGGTGGATTGATGAGTTATG
TAAGTCCTCTATATCAATGTCTTCAGGCAGAGTGACGGGGGAGAAAGCCTCAATCAGCTC
TGATGATGAGAAGCTCTTTATCCTGTTACTCACTCCTTGGAGAAGTCTTTCTAAATGATG
CAAGGCGTTATGCGTGGGAGTGTGTTCGGGAACGCCCGCGTTGTTGCTTGGTACGAAGTT
GTCGTAACAGCTGAAGCTCTTGTATTCTATCCTAGAAGGTCTAACAGCCAGTATGTGTTT
AGTTGGGAAGTTATGTCCCAGCATCCGTACTGTATTCTCTAAGTTCCATTTCAGGTAGTT
CCGATTGTCGCGGTGAGCTTGCATCACTTCTGGGTAGTCCTGTACATCACCCCCAAAGAA
CACAAGCGTATGTTGCTTAAGGGGCGGCGCGCGCGTCGCGGGCTGGAACAGCGCATCATT
GGCG
>Contig738_PBS    size  358
TCAAGAAGAGAGCAGTAATAGTAATGACAAATCCCCTGTTAAGCCTAAGCAGAAAATTAG
CCCCAAACCTACCGCTACTGAGACGAAAACATCCAGAACTGAAACCAAAAGTCCAACGGT
TACCGAAAATAAGTGTAACACAACTCAATCACCGAGTAGTGACAGTTTACAGTCCATGCC
ATCACCGTCTCAGTTCTTTGCGGCTAACAAAATAATCTCCTCCATGAAGGCCCAGTTGCC
TGAAGAATACTGTGATAAAACAAAGCCAAAAGACACATTTGCTGATATCGAGCATGGTAT
ATGCAATCAGACTTCTGAATATCCGTATATGAAGCATCCTGCCACTCCGCCTCAGTTC
>Contig739_PBS    size  698
AGGCGTCAGGGTCTGTCTCCTGAGGAGTAGTCTCCAGGAGTTCCTTCAGCTCTGACAAGC
TGAGACTCTTGATGTTGTTGATGATCGCTTTACTGCATAGCATCTTGTCGTTTGATAGGA
GGATCACATCCTTGCCCCTCTCAGCCTGCTGCAGGGCACAGTTGAGGATCTCATCGTCCG
GAGACTCGCACGGGTATATGTGAGAGTTCGCGTCACGGAGCGGTTGTCCTCGTATCCTAC
TATTTTCAGGTATGGACTTGTATAGGTAGTCCATAGCGGACTTGGCTCTCTTCCATATCG
CGCCGTTGCAGTTGTTATTATCCTTCAGCCGGTCCAGCTCATTTACTACCCGCCAGGGTA
CTAAGAGTGTTGGCTGTTCAACATATCCTTTAATATTAGAATTGAGAACAATCTTGATCA
TGTCCAATTCATGTATAAAAATATTTGTATCAACAACTAAAACAACGTTGGTATTTATGT
TATCTTTTGTACAATTCACTAGAGGTGCTGCTTGCTTTATCTCCTTACAATCCACATCCA
TGGCTTCGGACACACACTTTGTTTCTCTGCTTACAATATTACTTAATACTAAAGATTCAC
TCTCAGTGTCCATCAAATCAGTTCCCAAACTCTTCCGTAACGCTTCCATCCGGTCACTAG
CCGACGTAAACGTCTTAATATTCCCATCCTTACCCGCT
>Contig740_PBS    size  699
AGGCGTCAGGGTCTGTCTCCTGAGGAGTAGTCTCCAGGAGTTCCTTCAGCTCTGACAAGC
TGAGACTCTTGATGTTGTTGATGATCGCTTTACTGCATAGCATCTTGTCGTTTGATAGGA
GGATCACATCCTTGCCCCTCTCAGCCTGCTGCAGGGCACAGTTGAGGATCTCATCGTCCG
GAGACTCGCACGGGTATATGTGAGAGTTCGCGTCACGGAGCGGTTGTCCTCGTATCCTAC
TATTTTCAGGTATGGACTTGTATAGGTAGTCCATAGCGGACTTGGCTCTCTTCCATATCG
CGCCGTTGCAGTTGTTATTATCCTTCAGCCGGTCCAGCTCATTTACTACCCGCCAGGGTA
CTAAGAGTGTTGGCTGTTCAACATATCCTTTAATATTAGAATTGAGAACAATCTTGATCA
TGTCCAATTCATGTATAAAAATATTTGTATCAACAACTAAAACAACGTTGGTATTTATGT
TATCTTTTGTACAATTCACTAGAGGTGCTGCTTGCTTTATCTCCTTACAATCCACATCCA
TGGCTTCGGACACACACTTTGTTTCTCTGCTTACAATATTACTTAATACTAAAGATTCAC
TCTCAGTGTCCATCAAATCAGTTCTCTGAAGCTAGTAAGCTAGTATCTGCTATTAAATCT
AAGCTCACTAAAGTAGCGGGTAAGGATGGGAATATTAAG
>Contig741_PBS    size  883
TTAGAGGACAACCTCAGATGTCTATCATACGCTTTCTGATTTAAGAATTGTACTTCACAT
ACTTCGCAATAAGGGCCTTTAAATTCCTCACCATCATTAGCGAATCTATGTCTAAGTAGT
TTATGAGTGGTAACACCCTTTTTATTTATAAATGTATAACCACAAAATTCACACACACAA
TCCGACATATGTTTCAATCGCAAATGGTTTAGATACGTCGTCTGTTTCTCAAATTCCATG
GAACATCGCGGGCACGAATACTTGTCACCTGCATGGTACTTCATATGTCCTAACGCAACA
TTCCTGTTCCTGGTGACTAGAGGACATAGTTTGCACGTAAATTCTTCGCTATGTTGATGC
TTCATATGTGCTCGCATATGCCTCGGAGATTTTATTCGTACGAAACATATTTCACATGCT
AGAGGCCCGCTGAGCTCACTATGTTTGAAGGCGTGTCTTTCCAATTTATCCTGCGATGGA
AACCATTTGAAACAAACGGTGCATTTGTGAGAGCTCTGCTTATATTTATGTGAATACTGC
CGATTCAATACTTCTTTCTTTAACTTTTCATGGTCTAAATTAGTTACAGAGAAAACATTT
TCGTCTATCGCTTTTGAAGGCCGGACGTAAGGTTTTTTTCTTTTGCGCCCCCTTTTCACT
GGTTCATCATCTTCAGTCTTCTTAACTTTACTACCAACCTTCTTCTTCTTCTTAATAGCA
GAAGTGACATCAACCACAACATTAGCCGTATTCCCATCATTCATTTGTCTATCATTTTCA
AAATCAAAATCAGATTCAACAGATTTGGAAAACTCACTTTTTTCATCAATGATTTGACTC
TCACTCTCATTAATTTGACTCTCACTCTCATTTTGACTTTTGA
>Contig742_PBS    size  209
ACTACGCGCAAAAAATGGAGTGAAGACATGAATCAATTCAGGCGTACATATCTTATCATC
ACAAAATTAGAAACAGAAACAAATTCTTACCTCACATCATTACCATCATCACCACCTTCA
TACTTACTACGTTCATCAAGATCATCGTCAATGTCAGTAGATGTTGCGGAGGAGGTCACA
TCGACCAAAAACCCTCATCGTTACCATCA
>Contig743_PBS    size  231
CGCGCGCGTATCATGTCAAGTCTAACCGGAGGAGTTGGTCGCGAGTTTTGGCATGAATTC
CTACAGATGTACAGAAGTTATCCGTGCCTCTGGGACGTCAAAGATCCCTCGTATCTACGC
AAAGACGTGAAAAGAGAAGCGTACGCAGTCCTACTAGCTAAAGTCAATGAAGTTGACCCG
ACAGCGACTTTGGACACAGTGAAGAAAAAGATTGACAGTTTTCGTACTGCG
>Contig744_PBS    size  488
GATTGACAGTTTTCGTACTGCGTTCCGGAGGGAAGAGAAAAAAGTTATTTTGAGCATGCA
TTCCGGTGCTCTTGACAATGAAATATATTCTCCAACGTTATGGTATTACAGAGAGTTAGA
AGAATTTCTTGGCAATAACACGGAGGAACACAGGAATTTGATTATTTCTAGAGCGTCCTG
CAACAATGAAGATGAATGCAGAATGGTTGAGGTACGGCTAGACGAAGCAACATTATCAGA
GGAAAGTGAGGAGGAAAAATATACGCCACCTTCGAAAAAACGAATGAAGATCACTGACAT
AAGATCCGAACACCAACCTTCTAGAATTTTTGCTCAGTCTATTCCCGTACCACAGACAGA
CATTGAAGATGATTGTCACACCTTCGCAGCTAATATAAAAGTTCAAATGAGAGAATTAAA
TAAAGATCAAAAGTTTATAGCTCAAAAATTAATATCTGACGTGATATTTTTGGCGCGAAC
CAACCGGC
>Contig745_PBS    size  768
AGTTATGCAAATTGGCAGTAGACTGGTAACAAAAAGCTAAAGCCTTGTGTGACGTCAAAG
TTAATACACTTAATTTTAAAGATGCTATAGGTTGAGTGCATAACTAAATATTAATGTCAT
ATCATGCCCCTGAGCTAGACGCTCAAACATAATGTAGGACACACAATATCAAAGACAATT
TGTACGGAAAGTGAATACCAATATTTAGCCAATAAAAAATGAGGTATTAGTTACTTTTGA
GTACACAAGTCGTGTAATTACGGAGTATAGACAAGTTAATGTGTTGATTAGTTGCACTTG
AGTGAACACAGACTTGCATTGCTAGTTTTTTTTTTCTTCATAGTTAACACTCTGCCAATT
AGTAAACATGTAAACGATGTTTAACCTACGTTGGACCGAATCTAATGTTATTTGCGATAA
TCTAACAAAGGATCGTTAAAATAAGACGACAGCAAATGTTCTGATTCTGATTCAGCGTTA
CTTTGTGCTTATTGAAAATCTGTCATGGCTACGTTTTGCTACGGTAGCAAGGTTATTACG
ATATATGTATTTTTCACTTAGAGTCAAAGATACTCGTGTATATTGTTTGGATAATTGAGG
GTACCTAGGTTTTGTATTCATTCGATATTTAAAATCAGAAGCGGTCTCCGATAATATTTC
ACGACTACCCTCAAAAATGTCTCATGATACGTAACAGGAATCTTAGAGGCATTTTACGAA
GCCTGTCATCGGATAGCGTGACCTTTAGAACTTCTAATTACAAATATT
>Contig746_PBS    size  387
GCCGAACTAATTCTGGCCTGATAAGATGATGATGGTACAACGCCGCTGGGTGGTGGGGCT
GCGGCTGCGGCGAGGAGATGGGCACGAACAGATTGTTACGCAGGCCGGGGGACCCGCCCC
CGCCTACTGGCGAAGCACCCGGGCTGCCCGACCGGGAGCTGCCCAGCGATACCAGCATAT
TAGCGGCCTCAGTTTCATCGGAATCAAAGCGTCCCGTCACGCGGTAGTGTGGGGGCGTTG
TGTCAGACTCCCTCGAAGTCTCGTCACCCTCGACTCCTGTGCCACTTGAAGATAGCGACT
TACTGCTACTCCTCTGCTGCGGCGTATGAGCAGATCCTTGAGCCAGTGGGGTATTAGACG
ACCGAGTAACTCCCCTCAGTGACAGAT
>Contig747_PBS    size  625
GGTATCGGACGGAGATCTCTGCAAGGAGATGGTGGAAGTGAAACGTGCAGACATCAGGCT
GTTGCAGCCTCCTTGGGCGGATGAGTTGGAGGACGCTGGCACTCACGCCGCGTCCTCTCT
TCATCCCTCCCTTCGCATACATCATGTGCCTACTCAGATGGGCGGCGATAACTTCTACAC
GTCGTCCCCCATGCCCGGCGCGGGCGCAGGCGGCGTAGTGAACGTAGGCGCGTTGTCTAA
CGGCTCTATAGACGACCTGCGCAAGCGACCGCCCTTCGACGACTACGGCGAGAGCGATGA
TGATCTGCGCAGGGAAGATATCATGTTCCCAGCTGATGTCTCGCATATGGATTGCAGCAA
CAGCAAGCGCAGCAGTCTTCAGAGCCGAGGCAGTACCTCCAGTTTGTTGGAGCGCAGTCT
CACACCCAGATCTCAACCCCCTACTCCTAGATCTCAAGCGGCAACCCCGCACAAATACAA
GAAAGGGGACGTTGTATCCACTCCAACTGGTATCAGGAAGAAATTCAATGGCAAACAGTG
GCGGCGCCTCTGTTCTAAGGATGGTTGTACTAAGGAGAGTCAGCGCCGTGGATTCTGTTC
TCGTCATCTGTCACTGAGGGGAGTT
>Contig748_PBS    size  488
AGTTTGTTTGCTCGACGCAAGGGTCCACTGTCGTCTCAAAATGAAGACGAGTTAAAGGTA
GTTATCGAAAGAGATAATATGATTGTCGGATTCGTTGATGCTGTGGATAGCGACGCTACC
GATGACAGCCAGAGTGAAGATGTGGCACCGCCACTTAGACGCAAGGGTCTCAAAAGAGCT
CGGTCTAAAAGCCCTAAAGCTATCAAAAAGAAATCTCAACTCATCAAAATGGCCAGCAAG
GATTGGTCAGCTGGTGTATATTGGGAACCTAAAAGTCCCGAATGGCCTCCAAACGCCCAA
CCATCAGGTTCTCGCGTCTCAATGAGTCCAGACAGAGGAGACCATGGTCCACTATCGCCA
TACTCAGATGGCTATCAGTCTGGTTTTAGTCCAGAATACCGGGGCTTTTCTTCCAACAAA
CGGCCTAAATGGGACTGGAGTCCAGAATCGGGCGTCAGTTCAGGAGAAGCTAGTTCAATG
TCTCCCTA
>Contig749_PBS    size  489
GGTCACAGGGGTCATTGTTACAGAATGCCCACATTTTGGTTCAGACCGACAATCGGACTC
TAGTAGCGTACATAAGGAATCAGGGCGGGACTCGGTCCTTGAAGCTGTTAGGCCTAACAA
CCCAGTTGTTAGAGTTGACTTGTCGGCTGAACATAACGCTGACAGCGTACCACCTGCCAG
GAAACCTAAACGGCATTGCAGATTGCCTGTCAAGGGGAAAGTCAGTACCCGAGTGGCACC
TGCTGCCACCAGCCACGGAGGCAGTGTTCAGACAATGGGGGGTTCCAGAAATAGATCTCT
TTGCTACAAGAGACACGGCAGTAGTTTCAAGGTATGTCAGTCTAGACTCAAGGGATGGCT
CCGCAGAGTTCTGCGACGCCTTCAGCCAAACTTGGGACTTTCAGCATGATGCTCAGGGTT
CTGGCACATCTGAACAAGGCAAGAGGGACATACATTGTGATAGCGCCACAGTGGACCCAG
TGCTTTTGG
>Contig750_PBS    size  258
GCGCCGCATGTGAACGATCAAATTGGAGGAGTTCGAGAAACTCCGGCCGCAATAAAGACA
CAAGCAATTATTAGACGAAGGTTTTTCGCGGTGCACATCATGCACTCGTTTGTGAGATCT
TAGATTATCACTTCTGTGAAACTTTTTTTTACACACGTCACATTCATAGAAGTTTTCTAT
TGGCATATGTATTTTTGTATGCTTCACAAGTAAGTCTCGCTTATAGAAACTTCTACTGCA
TGTATCACACTGGAATTG
>Contig751_PBS    size  523
GAAGGTGCTGCGTTGTCTAGATTGCAAGAAAATATATCTCGACGCGCAAAAGTTTTATCA
GCATATTTGTATTGAAGATAAAGCTGGAATAAATAATGTTGAGAATGATTCCACGAATAC
AGATTCTAATAATAAAAAAAAACAACAAATTGCGTCAGAAATTACCCTGCGGGAATTCAT
AGACCCGAACTCAGATATGGAGGCTATCAACTTGCTACAAGTATGCAGTGTGTGTACCTG
CATATTGCAATCGGAATCGGATCTTATTAATCATCGCGATGCTGAACATCCTGAACTGTC
TCATCGGTGTAACCTTTGTACCAAGGTGTTTGCTTCGTTGCGCTCAGCAGCGCGCCATAG
AAGCATGTGCAAGCAAATCGAAAGAAAATATAAATGTAACACTTGTGGACTAAAATTTGC
CTATGAAATATCATTAAATAAGCACATTTTAAGATATCATGAGGGTCAAAGTGTGTCAGT
GAAATTTATAGATCCAAAAACCAGACGAGATGAGCGGCAATTC
>Contig752_PBS    size  294
AAAGCTTTATACAAAACAAAAAAAAATGTACTTCTTGCTACGAAAACAAACTAGAATCTA
ATATTTTTCAAAAAACGATATTGTAACAAATTCATAAGTAACAAAAAAAAATACAGAGAC
TTGTTCGAAGCTACATTACCGCGCTATTAACTTGACTAAAACAATTTAGGATCCAGCATT
ATTATGCAAAACCGTCACACTATTGGTCTTATCCAAAATTCGTGTCGATGACAATACAAA
ACGTATTCTATTACCGACAACAAACTCTAATATAACACTAACACTTAGTATGAA
>Contig753_PBS    size  219
GGGGGGCGGGGTTGGGGGCTGGGTTAGGCGCGGTGGAGGGGGGATCGTTCCCTCTGAGAG
AGTCGAGACTGGCTACTCTTATTGATGGCCATTTTCCTGTGTTGCCGGTAGCTGGCTTGG
CGTCGTGCGCCGCGATGACGGTGGCGGGGATCGGCTCCTCGTCCGTCACTGAGCTTACCA
CTAGCTTCTTCGGCGGCCTCTGATCCCCAGTATTAACAG
>Contig754_PBS    size  233
AGAAACTCAGTGAGCCATCATGTGTCGGACCGTGCACGGTGTTCTACAAACCGTAATATG
TGGCGTTCAAATGTTAGTGAGGGTCGTCATGACCATGATCCTCATGATAGAAAACGTTAT
AAGAATGGTCCTCCAAACATTATACAACTTCTTATCATTTTTGCTCCAAATGGTATCATT
ATTGCCTATCTGTTGTGTGTTCTTACTTACGTCCAAACTTAAATGTCTTATCT
>Contig755_PBS    size  280
TGTTGAAGAGAAGATATCCTTGTTATTTCAAATGACCAGGGTCAGATGAAATGTTTGAAT
ACATAGTTTAAATAATTATTTCGTCGATATACGAGATTGGCGAATACCCTTTGTGGCGAG
AGTGGCTGGCGTGAGTAAGTAATACGTTTTGATAAAACTAATAACGGTTAACCAAACTTT
TACGATGATGGCATAAGGAATCCGTAATAAGGCAGGGATTGCAAAGAGATTCTTATACGA
AAAAGAAGACATAAGGAAAGGTATTGAAAGTAAAATAGTA
>Contig756_PBS    size  643
GACAGCGATTAGACATCTTTTAACGCGATCGTACGAGCTTCGGTAAACACTTAGGTGCGC
TTAAAAGTGTGAGACGGTATGCGAAGAATTGAAGGCATTGGGCGCGGGGGCGCGGCCGCC
CGCCCTGGTGGCACGCGGCTCGAGGCGGCAGTCGGCTTCGCGGCCTCCCAGCGGCGGCGC
GCGATCTCGCTGCAACTCCCCGCAACTGTTCCTACGATTGTTGTAAACACAGTTCGCGTC
GCGTTGCTACGTCCCGGCGCCAGCCAGCCAGCGCTGAACATACTCTCTTCACAAACTCGG
TACAACTCGGCATCAGGACTGTGGGTGTGAGCTGTACTCTTGAGCAGCTGGTGGTGCTGC
AGCGCCATGCGTGGTGGTCACCATGCGGCCGCCACTGCCGGCTAACCGCTCACCTTGCAC
GCTACTCACTCCACGTGTTTTGGTAAGTAAGACGCTATTTCTAATAAATATATTAGTACT
TACAATGATGCCACTGTGACGAAACATGTGTTTCATGATGTTGGGCAGATATGAATATCA
GTAGGCCAAGCACGAATATCTAACGTATTCGAATCGACAATGTATCGAGGCCTCGATTCG
AAAACGGAGTCTGTCGATAGTAGGCAGCACGAACCACATTCCT
>Contig757_PBS    size  681
GTACGTCACGCTTGTCAGCATGGACTTGTAGTATGATTGTGAGCTGTCTCAAACAGTTTT
GTATTGCTAAGTTTAGTAATGAGCACGCATATTGCGATTAGATTTAATTAAACATTTATT
AATACAAAACTGCAGTGGGAGGCTACAATGTAACGTTATTATTTATTGTGTTATTATGTC
TATATAAATGTGATAGCAACAAGCTATCTAGCACATTTCAGCTGTGAATGTTCCCAGCAT
GACCCCACGTTTTTCCTGAGCGGGCTAGCATGCAACGATAGTTCCGCCTTTCCGAGACGT
GGCAGATCAACAGTTCTTTGTTTTGGCATCGTCACCCGACATACACCTTGCCTGAATAGG
GGAACTAACACTCCAAACAAAATTATAACAACCCTACTATATTGGAATATCCACAAGTTC
GACAATTAAAAAAAAATATTCATGTGGCTCCGAAAATGCTTTCTTTAAGCATCTGCATTC
TAGATAGAATGTTATGGCATGTTAATTAAAATAGACCAAATATGAGTCAAAGCTTAGTGT
TCCATATTTATACCAGTAAATTGTTCAGTAACTTTACACCAATAAATAATGTTTTGATAT
TTATAAACTTATTCAGTTCTGTTTACGAGGACACAATATTAACAAAACTCTTGTGTTGCC
TGATGACAGTGCCCTGAAGTG
>Contig758_PBS    size  760
GTTTTTCTCAGTATTCGCTCTAGGTTTTCCGATTTTTCATCTAATTCTGCTAGCTTTAGT
TTGGTAGTATTTTGTTCCTTTTCCATCATATTTATTTTACGTTCAAACTCATGGATTTGA
TTTTTTATAAACTCTGTAGACTTTTCTATCTCGATATTTGATAATTTTATGTCAGAATTT
TGAACTAGGATGTCTGATAAGGATTTTTCAACACCCTGCAGTCTTATATTCAGAGGGGAG
ATCATTGTAGTGAGCATTTCCATCATATCAGCCTTAAAACTGTCGAAATCAGTTGGGGGC
GTTGGGACGTCGTCTTCCAGACGCACTCTTTTGCTATTTCTCAATGTGACATGTGTTCCA
TCGTCTATTTTGCTGATGTTAGGATCCGACGCAGAAATGGTCTTATTCGGGGGCGAGCGC
TGCATTATTGTCTGAATGAGCGCCAAAGTAAATAAGGTATTTTACTCACAGCACTAATAA
GTCTCGTACGTAGCGCGGTGTGAGCAAGCCGGGTGCGTCACAGGGTGGAGTGCACTTGCA
CTAGAGCGGTGGCGGCGGCTGCGACGCGGGAGCGGCGCAGCAATTATTTTCTCGTGTTGT
TTCACTCGAGGGGCGCGGGTGCACGGGCGCACCTCCGGTACACAGTAAAGCTTTTATACT
CGTGCGCAAGAGTGACCACTGGGAACTTTGCAATATGGACTAGTATAGCTTAAGGTAAAT
AATTAGTAATCAAGAGCAACCGGTAACACGTCCGCTTTCG
>Contig759_PBS    size  574
ATCTGATTCACAATAAACACAACAATATAATTGTGTTTCGGAAAAGTCACGAGCGTATCG
TCTGTCGTTTATTATTTCCTACTAACAAGTCTAAAATCCAACTAGATGAACTTGTGCCGC
TTTTTGATTCTACAAGACTCCCATCTCCACGGCTTTCACAATGCCGAAACTCATACATTT
TAGATAAGCAGTCATTATTTGAGTGGCCACGGTTTTGTCAGAAATGCCTGACAGGTTTGT
AGCACAGTTATGTTGCAGTTTGTGTTGCTATAAAGATTATAGAAACATTCATTCAATTTG
TTTGTGCGACGAGTAGGTAGAATCATTGTCAATAATATTAAATTTTAGTGGTACATGAGA
AATTGAGACATTAACCAAGATGTGGCCTTCGAGGGTCACTTTGCTTCTTCGTTTTACGAT
GTGTACGCACTGCTACAGCCTGTATGTTATCTATTCGAAATTCTTTTAGATTCCTTACTA
AATATGGCAAAACAGGATACTATTTATCTAACTTAACTACCCTTTCGAAGGCCTGCTTTA
AATCGAAATACACAAGAATAACAAAGTCTATGTA
>Contig760_PBS    size  813
ACCGCTGCTTACCCACAGCGGGAGGTTTCATTTAATGATTTTTGCCGTCGCTAAAAAATA
AAGTACCGTAGTAGTACGTAACAAGTAGCCTACATTATGTAAACAATTATATAATTGATG
TTCGTACATCTCCCTTAACTTCTAAGAGTCCATTTAGTCGGTGTGAAGTTCGCCGGGTCT
CCCCTAGATACTCCTAAAACCGAAATGTAGACATAACTAATAATAATAATTATGAATGGT
ACTATATAGACTTTAATAAAATAATAATTACTGTCAGACTACATAAATGGTCCCGTAAGT
TAATCTCAATTGCTGTAATAATCCCTAATAGATGTTAGTGCATAACGTGTTGAGGTTTTT
TAGCGCACCTACGATTGTGAATCTTCTAAGACTGAAGCAAGTTATTTGTACATTTTAGCG
ATAGAACGCAACATTATGTAGAAAATATGCTCGTCTAAGCTGAAATGGCGCGCTCCACTA
CCGCTTTTTTAGTGCGTGTACCGTAAATAAATGCGATAGTGCCATTGTAATATATATCTC
GATATTAATATAAACAGTAAACAGCTGCTATGTAAACGCGCTTAAAGATGGAAAATTAAA
CATGCGGAGTATTTGATGCACTCAGATGAGTGTAAAAGTTACCGGCAAACTGTATAATCC
GGTATTATACACGATACCAAAATAATGTATAAAATACCTGAACATTTGTAAATAATGTAA
GAAATACTGTTTATTTTATACTTTGTCTAGGTATTCTATACAAGACTGAATGCGCACCCG
ATAAATAGGTACATTTGTATAAGACGAGAGGCA
>Contig761_PBS    size  327
TCACATCTGTCGGTGTCCCGTAATAACGCATGTAGTTTGGTCCACGTTGCGCCATCTCGC
GTTGCGACATCATGTAATGCAGAGCGTCACCGCTCCGCCTCTACAACTCAGTAACGTGTT
TGGTAGGTTGGTAGGGCACGCTAATAGTCCTCGTGAGTCCTTGCATTACTTCACAAGGCA
TAGAGGGCGTTACTTGTAGTATCGTCTTTATGCTGTGTGTGTGGTGGCGCCCTCTATCAG
CTAGAGGCTCACTGCGTTAGCAACCCGTGAGTGAGCTTCACACCGCGAAGTATCTGTAGA
TGAGGTACCTTCAGAGGTACTAACAGG
>Contig762_PBS    size  460
GGTTTGGTCGTTAAGTTAGTGACTGGATGTCTGTCAGTAATGAAACTTGGGGTAAAGTGT
GTCAGAGGCGTATCGCGTCCAGTACTTTCATTTCGCCTATCTATATCAGGAGTGTGGAAG
GCGAGTGATCTCTTCACTTCATCTCTTGCGAGTTTTGAGTTCACTTCGTCATTGTTGGGG
TCTTCAGAAGGATGGTAAATGATTGATCGTTTCACATCTTCTCTTGTGACCTTAGCGTGT
CTATTTCTCAAGTGACGCTCACAGTTCGCTTTGGTGGTAAAAGCGTAGTTACATACGGCG
CATTCGTACGGTCTGTCTCCGTTATGTGTGCGCATGTGACGTACTAACGCTGCCTTGTCT
AAAGAGGCGTGAGGACACATGTTGCATTGATAAGGCCCTGGGCCTGTTCCACTCAAGTGC
ACTCTGTTATGGCCCTTCAAAGCTCTTAGGTTGGGGAACT
>Contig763_PBS    size  408
AAAATACGAACAGCTTTGTTAGACCCCGGTCCGGATATAGTGGTCTGTGATGAAGGACAT
TTACTCAAAAATGATTGTTCGGTACTTGCGGTCGCTATGAGCAGGGTGGTCACGAAACGA
AGGATTATCCTCACTGGAACACCGATGCAGAACAATTTGAGAGAGTATTATTGCATGGTC
AACTTCGTCAAGCCGAATTTGTTGGGTACTTACTCGGAGTATTCTAATCGGTTCGAAAAT
CCAATAATGAACGGTCAGCACAGAGACTCGCGAGAAGAAGACATAAAGCTAATGAAAGCT
CGTACTCATATCTTGCACAAAGTATTAGAAGGCTGTCTTCAGAGGCAGGAGGCTTCAGTA
TTATACCCTTACTTGCCTAAAAAGCACGAGTACACAGTATTCATAAGT
>Contig764_PBS    size  513
GTGATCACTGTGGATGCAATACTTAATGTAGTTATAAGTCTGAACCAAAAGAAATGGCAA
CAATGCTATAACCACAGTTAAAAATAGTGACACAAATGTTGTAAACAATGGCAACAGCAA
GAATGGCAATATTAACTTATGTTTTAATGTTCTATATTTGTACATGATTTCAGGTAAAGT
TCTTTCTACAACATTTTTAAAACTTGCATACAAAATGAACCCTAAATTAACAGAGCCATT
AGATCGAGTGATCATGGAAAAACCGACTGGCAGCCCACTAAGTATATCAATATTAGCAAA
TCTTAAAGTCTCACATTCTGTACACTTAAACATGGTGTAAAATGACATCCATGCAAACAG
TGACTCAGAGTATGGAGCTGAAAAGAATATGCTTGCTGGGTTCACACAATACAAAATCAC
AGACTTGTATGCTCTGCATTCACTTCTCAATATTCTTAAACTTAGTCTGTGTAATATATC
AGCCGATTTAACAAATATGACAACATTTAAAAC
>Contig765_PBS    size  257
TGCTCTCGCAGGACCATCGAAGAGTTCTGCTACTACAGTCCATAGTATTGAGCCAATTCC
TGCACTAAAGCAGAAAACCACAAGCATCATGGATAGCAGAGGTAAGAAGTTCAAGAATCC
AGTAATTTCAACCCCCTCCTCTTTCAACTGAAAGAAGGCCCCCAATCCAATCATACCGAG
AGGCATTCCAAATAAAGTAGAAATCAATATAGGTTTCCTCCCAAACCGATCAGTCACCAA
AATAGTGCAAAAACAAG
>Contig766_PBS    size  270
ACGTAGTCGTGTCTGAAGTTGGATGGCCAACTGCTGGCGGCGATGCAGCTTCTATTGAAA
ATGCATCAACTCATAACAACAGGCTGATTAACCATGTACTCAACAACGGAACTCCAAAAA
GGCCTCAGAAACGTATTGAGACTTATATCTTTAATTTGTTTGATGAGAACAAGAGAGACA
GTGAAGAGTTCGAGAGGCACTGGGGAGTCTTCTGGAACAACAAGCAAGCCAAGTACCAGA
TCAATTTTCAGAGTCAGTAGTTTAGTCGTG
>Contig767_PBS    size  370
GTAAGAAGATTGAAGAAGTTGAGAAAGTAGAGGAAAAGGCCACAAAAGACCGGCCAGTTG
CTACCGAAACAGTTGAAGAGATCAACGCAAGTAGAAAGCGGCAATTGACAAGGGTAAAAG
TTAGGAAAAAAGATAAAACCGACGCCAAACAAACTGAGGATCCCAAAAGACAAAAGGTGG
AACTCAAAGGGCCGAGAGTCAAACATGTTTGTAGAAGTGCATCTATTGTCTTGGGACAGC
CTATTGCCACATTCCCCACTCAAGACGAGAAAGATAAGCAGGAGAAGAACCTTGTTATTG
ATGATGAGACTACTCTATGTATAATAGAGAAGGATGGTGAGACACCTGATCTGTCCAGCT
GTGAATCTGA
>Contig768_PBS    size  237
GCACGTTGGTAATATTGGTAAGAGGCTTCATAAACGTCTTCTTGGGCACAAGATCCATAA
CAGTTTCATCTTCACTGGATTCTGCCTTGCTTTGTGCCTTTGTAGGCAATGGTTGCTCAA
TCTTTCTCTTCTTAGTTTCAATCGGTGCCTCAACGTCGCTATCTTTTGTAACTGGTTCCG
GTAAAATCTGAGGAGCTTTGTTCTCAGCATCTACTTCAGATTCACAGCTGGACAGAT
>Contig769_PBS    size  231
CACCCTATCATCATCCATGCGTAAAACATGACCGCACCATCTGAGCTGTCGCCGCATCAG
GTACGCTTCTATGCCGCAGACATTCGCGCGTCGTAGCACTTCGGTATTTCTAATCCGATC
CGACCATTTGATTTTCAGAATGTCTCTTATGCACTTTAGATGAAATCGGTCCAGCGCCCG
TATATGTTTCCGATAGAGGACCCATGTTTCAGCCGAGTATAAAAGATTTGG
>Contig770_PBS    size  237
AACCTTGAAAAATGGGAAATAAGGAAAATAAAACTTGGTTTTTCACAGTCTACCTCTAAA
TATGATAACATGTAGAAAACACATTCGAGACCGAAAATCGCGTAAATTAAAAATATGTAT
TTACATATTGATCCGGGCCCTATATATATAGTCAAAATCATTGTAAAAAGTACCTATTTT
TGTTCATTGAAAATGTTGATTAATGGACAAACTTAGGTTTTTATGAAATCTAGATGA
>Contig771_PBS    size  372
AAGATTTAACTATACAGACGCCAGATTCTCCAGCGAGTGATCCTGAAATGGAATTGCCGA
ACTCTGAGCAGCTTTCGAAAGATCTTTCAGAGAAATTACAGGAGATTGAAGAAACTGAAC
CCAAGGAGGTCGATCAAGTTGATTACGTCCAAACTGTTGTAGATGGCGCTGTTAAGATAA
ACATTGGATCAGCAAAAGACGACGATATACCACTCAAATATTGTGCTAGGTTGTTAGTAT
CGAAGTTTATTTTAACTGGCAATAAAGGAGGAGTAATACCTGATAGGCAGGTAAGAGTGT
CATTGAAATCGTCAGCGTTGAACTGTCTATCAGAAATACTACAACTGTACCCCCAAGCAA
TAACATTGTATT
>Contig772_PBS    size  777
TGTATAGTTAAATCTTCGACGCTCAAACTAGGCGTGTTGAACTGCAACAAGCTGCCCAAT
TGCAGAGCTCCAGAGAACGACAACTCTAAGGGATCGCGTAATTCTGACTGAGGACTTGGC
GCGTACCTCGATGATATTATACTTGATGTGCTAATATTCCTCCTATGTCCCTTCTCACTG
TGCGTATTATCCAAAGACACGGGTCTCGGGTGTCTATCCAAAAGCGCAGTTTTGTACTGT
CCCGACGCTAAGGATAGCAGCACAGTGAAACACTCCATTATCGCGTTGTGTACGTTGTGC
TCTTTCGTTTGTTCTATGTAGTGTATGCAGAGATAATATAGCTCTAAATAATCTCGAACT
CCAAATAAGTCGTTTTCGGAAAACTTGTTGATATCGTTGATTTGGAAGATGGCTTTTATG
ACGCAAAACCATCCCATCACTACGGTACTGTCGGGTGATAGAGGCCATAGCTTCTCAAAA
ACTTTCGCCAATATATTGGTTAACAGCGGTTCTCTATGCGAACAGAGATGCGCCACGCAC
GTCGCTATTCCGCGTCTGACCGCTGGGTCTGATGTCTCCACGTGCGATAGTAGCGCTTTT
GATAACTCAGAAATCTCCTCATCGGTTGTATATTCAGCCAAAGCCGTCAATATCCTTGGC
AGATTATTTTCTAACGCTTCAACAGTCAGCTGGATCTCATTCGTCTGTCGCACTATTTGG
CTGAGCTTCGGAAATAATGTCTGCGCTTGCGTCCGAATCTTGCCGACTACGGGACGG
>Contig773_PBS    size  565
GGGCATATTCAGATGATATGACTGTACTAAAACCTCTTTGGTCACTATCATCCTTGGGAT
AATTTCTGGCTGCAATATACGATGACGTAGACGTTAGAGATGGACAATATTTGTTTGTCA
ATATTGTGTCGCGACGGCCACACCCCTCAGTGGCAAGCTGTAACGTGTAACTTTATACAT
TTTAGTCAAATTGACATCCCCACAGGGACTACTAATAACTCATTGTAAAAGTATTTTAAC
ATTTACGTTATTTAGATTACTTTATGTAAATATCACTTTAATTACAATTAATTTATTATT
ATTACATTTTTGTATTGTTACTACGTATTATTCCGTTTTTTATACGTAAGGCGTGACGGT
GTTGCAATGTGTGCTCTAAACACTGGTTGTTCTGTGCGATAGAGATCGAATTAAATAAAT
ACATAGCGTCGTCTCTTTATCTTCTCAGTCGTGCAGTTATTTCTATGAAACATTTATTGA
TTGTTTTTAATTTGATCCTTATGAAATGACGTCTTATTGAAAACAAACAGTATTTAGAAA
GCACATGTTACCAATTTTTTTGCAT
>Contig774_PBS    size  294
TGAGCTTTTCTATACCACCTCCGGCGACGGACGCAATCCGTGAATATTTTTTTACCGTGA
TATGGCGCTGGGAAATCAGTTGCATACTGCCATCCATCGGAGTCAACACCACCAGGCGTA
TTGTAGTCTATCATCCATTCGGATATCCAGTGCCAATGGCGATTTAGCAGTTTAGTGTGT
TCTCGAGTTCTTTTGTGTTTACCAGTCACATCACTCCACATATAACGATCAGTAGGCAAT
CCAGTTGAGGTATACCCAGATAGTGGATTCCATCTCTGGTTTTCATATACACAG
>Contig775_PBS    size  217
AAGGAACCAATAGAATGTCGTTATTCATTAATTTAGTCTCCGCCCACTCAGTAATATCCC
TAAACAGAGACATTCTATTAGTGTAAAAACTTTCTCACTTTGGTAGAATCCAAGTCTTGT
CAATATACATTTCATTATCGTTGGACTTCGATAACCTATCTATCCACTTTAGATTAAAGA
TTGAATTTTGATATTACTGTTACAGCCTTTTTATCAT
>Contig776_PBS    size  480
GGTAGATGAATCATCGGTGTCGGAAGTATCAGTTGAATTGTTTGAATTTGTTGGGCATTC
GTAGTCGAAATCGCACAAGGTGGTGTTAGGATTGTAAAGGGAATTATCGGGACAAGTGTA
TGCCGTTTCGGTGTACTCGTCTCCGTCTTCAACACATCCAATGTAAGAGGTACAATTTGT
GGAACTAGGATCTGCGAAGTATCCTTGTGAAGTGCAGAAGGAAGTAGAATTTGTGTTGTT
GGTAGATGAATCATCGGTGTCGGAAGTATCAGTTGAATTGTTTGAATTTGTTGGGCATTC
GTAGTCGAAATCGCACAAGGTGGTGTTAGGATTGTAAAGGGAATTATCGGGACAAGTGTA
TGCCGTTTCGGTGTACTCGTCTCCGTCTTCAACACATCCAATGTAAGAGGTACAATTTGT
GGAACTAGGATCTGCGAAGTATCCTTGTGAAGTGCAGAAGGAAGTAGAATTTGTGTTGTT
>Contig777_PBS    size  288
AATCTAGACAGGTTACATACAATAGAACATTATTCATTATATAAAGCCTCCATGAACTCA
TCATAGCCACACAGTGCTAACAGGCAATTCATTAATACCTAATTATGTGTTAGAAACTAG
CATTCATACAACAAAGCATCGTAGCTCAATCTAAACAAGTAAGTGCTAAAACATAATGAA
TGATGACACTTTATTAATCACTTAATCTATGACTAGACCAATATTAAAATTTAGAAAAGT
TATCCAAATGAAAACGATGATTTTGACTGCATACAATAACATGCGTGA
>Contig778_PBS    size  551
TTCAGTTACAGAATGCAGGTACAAGTAACACCAATAATAATGAACCACTAGAAATTACCA
ATCAATTATTGTATTGTTATACCTAATTAAAATAAACTAACAAGGTCAAACATACACACT
CAATTATTCCCGTCTCAAGTATAAAAATAGTCAATACCTATTTGTCTTATTTATTTTTCT
GCTCTAAGTAGCTAACGTATGCCTTGCATACGCAATGTAACTAAGTTGTTTTATTATGTA
TGTATGTATGTTTGTGAGAAGTCATACAAAAATCCTATAAATACCTGTAGGTAAAAATAA
AATTAACCAGTTCAAATTTTTTGTACCCCAATTTAGCACAAACCTGCAAAGGTTATTAAC
TCAAGTTTTTATGCGCGCTCCTAAAAATACATTCTATAAATAGACAATCACCTCATTGAC
GCTTGCTTGGGCTCAAATATACGCCATGTTGGAGCTGGTTCTGATCCCGCACAAGCTCTA
CGAGTGTGACTCGTAGATATCATCATTATCTGAGGAAAATAACACTAAAAGTATGTTAAT
ATTGATAGAAA
>Contig779_PBS    size  230
ACACCAACTAAGATTACATTAGGTTCTCGGTGACATTATTGAGTATTATGTATGTATGTA
TGTTTGTTGATATATTACGAATTAAAGGTGTCACTGTCCAAGACCGCACGCTGTCGGCAA
TTGACGATTGATGCGATTTTAGGCAGTGAGCCTGAATCAAAGGAGCCCTTGTTTTGTTAG
AAATTATATTTTAGACTAACATGAGATTAAACGTACGTTTGATGTACTGA
>Contig780_PBS    size  847
AACATTCATCACGACGAAGACTGTGAATTACGTCTATTTATTTTACTTAAAATGGGCCTT
GTGCTTAATACTATAAGGTTCAATATCACTTCAGTCTAGCTTTCTTCTACGTTGGAGAGA
ATTTATATTTAGCTGTAAATACGCCGAGTGTTGCTATTTAATATATTGTCTGTAGATACA
TGGTCCAATGCATGTCATTTCGTACTCGTTTCACTTAGCTCGGAACTAAGGAGTAGGATC
GTTTTGTACTCGCCTACTTTATTAGTGGAGAATTAGCATAATATGTCACAAGTGCTGAGG
ACGAAACGCTTCGACGTGAGTTGTCCTACTCTCGAGGTTTGCACATAGCTTTATAAAGAT
ATTGTACAGAATACGGTTCAGAAATAAGAACTAAGAGAAAGACAAACGACAATACTAGTG
CTCACTTTGTATATACTGTTGTCAGAGTTAAAGGATTTAATAAAATGGTACTGAGGTTTA
TTAGTTAGGACATAGTAGTTATTACAATTCGGATGCATATAGTATGAAACCTGTTGAAGT
TTAAGAGTTTACGCTTCCTCGAAGCTTTCGGTCGGTGAGCACTAAGCCGCGTCTCCGTTG
TTTTACCAGTTTCTAACTTTGAACATATCAGATGCAATTACTAAAGTAAGTCATTATTTC
TGCAATCAATTACAGTTTTGGAGTTTTACAAGTACTTGTGTATCCCGTTTTGACTTTACT
CCGCTTTTTTACCAAACTTTCCTATAAAAATGAAATTAAAAATGCAGAAAAAAAAACTAA
TACGTGAATGTAATAATAGTTTACTTGAAGTGACATTTGTGAGCTTTTACTTTTACGACC
AAATAAA
>Contig781_PBS    size  219
GTCTCGTCTTCTGTGTGATGCTAACAGACTGAATTGTACACAATTCTAAAACTAATCATA
TCGATCTTTTCAAGTACTACAACTTTTCTAAACTTAGCCTTCGGTTCTGTTTGTAAACCT
ATATCAATCAGACATTTGCGTTAGTTACCTATCATACCTACTTATTTCATCTTCAAAGAA
ATCAGTCGAATATTATTAAGAACATTCATCACGACGAAG
>Contig782_PBS    size  753
GCTTGGGTGGGGGTCAAAGCTCGGTTTTATGAAACCTACGGAAGAACGCGTAAGGTCTTA
CATACTCCTTATTTCCATCATCAGATCATTGTATCGTCTAAATTATTTCAGCTCAAAACA
ACTGTATTTTCGTGAATCGTGTCCCCTATTACAAAATTAACAGTCATTTATCTTGCATCT
GGCAACACTTCACAGCAGTGACATTGGTAGAATGGTAGAAAATTCTTCTGAAAAATCTCA
CAAACCACTGGATGCCACAGTTTTTTCGGAAAAATATCGCCACTCTTTTTAAAGTTTAAG
TTAGAAAGTCACAGTCACTTGGAACATTTTCACTGATTTTTTTGTGTTACTGAAGTAAGT
TAGACAATACTTGCGTGGTCGCGTTTGTTCCGTTAGGCGTCGGAGCACTGGGCGAGCTGC
TTGGGCGTGTAGACGGACGCGTTGGGGTCCAGCGGCGAGCCGTCCGACAGCCGCAGCTTG
GACACCGAGTTACTCGACGGCGCTACGAACTCTGTAGGCATCACTGCCAGCATTTGAGCT
TTAAGTTCCTCTATTTCTTTGTCTTGTCTCGATATTAAGTCGTCCTGTATGTGCAGGCGT
CGCTTGGCCTCGCCGAGCGCGGACAGCAGGTCGAGCTTGACGCGCGTCTCCGCCGACAGC
GAGTGCTCCAGGTGCTGCAGCCGCGACGCCGTGCTCTCGAACGGCTTGGCGCCCGCTTGC
CGGCCTTCTAGTGTCCGCACCTGCTCGGTGGCA
>Contig783_PBS    size  264
ACAGACACTTTCGAGAAATTAGTAAGCGTTTAGTGGAGTACACTCGTGACCAAAGGGCTG
GCCTTTACTTCGATCAAAGAATATCAAAGAAACCTGATCCGGCTAGCCTTTTGGACATGA
TCCCCAATGACAGCAATGCTGATGAGTTTTTTACGAGAGTACGTAGTAACACAAATTATT
ATAATAGTTACTACGTAAGTGGTAAGGAGAAATTAGTGTGACGTCACAAGTACGTTATCC
AGGGTTGTGGGCTGACACCCGTCA
>Contig784_PBS    size  218
TAAGCTCAGTTAACTGATAAGAAAATACATTCATCCTTTTAAGAATTTCAGTATCAATTT
GTAATTCTTTTTTTAAAGTAAAGGGTACCTGCACAAATTCCATAGTTTTTCCTCTGTGTT
GTAGTTTGCAGTTGCTATTATTTGTATAGATTTTGTATTTGTAACATAATGTGCATATTA
AGATTTGCACAGAAAGAGTGAGCCAGAGTATTCGAATA
>Contig785_PBS    size  712
CATTTTTGAGCCTTCACCTCCTAATAGAGTGCAAAAAGTTTGTAAAAGGTTTCAGTATTT
AAACCTACTTACAAAAAGGAGGAGATTTTCAATTCGGAGGTTTGTATTTTTTTGTTTGTT
CGAGCATAAGTGCGTAGTTTACCAACCGATTACGCCGAAAGGGTATAATCCCAAATGGTC
CCATTGTCATCATGTCTAGGACTTGTAGGGTAGGCGGAAACCTTGAGAAATTGAGACCTG
TGAGCAACTCGAAAATTGCATTGGTTTTTTATATACCTACAATTAGGTGGTAGTTGGTAA
ATTAACCCACAAGTTTGTCTTCGAATTTCTTACTATCATAAATTGCGATAACTACGCAAA
AACACTTCATGCTTTACGCATTTTGGATTCAACCAGAATATTTTTCGGGATTCAGTGAGA
CTTTTTTTTGCATAAACTGAAGCCTATGAAACTAGCGACGCCAAAATGCTGGTGTATAAG
GGACGAGGTAGGATACTGGCCATGGCTAACCCGCCCATTAAAAAAAAATCACCAGTCACA
GATGTATCAAGAAGCCAAATGCCTTTTTAGTTTTAACTTGGTTTAAAACTGATATTTTTG
GCCTGTTTTACGTTGTTTGACCTGAGAACAGAGCGTCTACCAGCCTTATGCAAATCCGCT
CATCTTTCTTTCCTCTGTGCATTACACTGTTAGGGCTCCGGGAGCCCTAACA
>Contig786_PBS    size  279
CGGACGTGTGCGGTGCTCCGTGCGTGATTATTTTTATTCCGGCTCTGCTATTGGCTGATG
CCAAATATCGGTGCCTCCCGTACTATCTTGTGGCAAGTGCCATATAGCGCCGGCGCCATA
TTGGGGATAGAGCGGGTGCGAATATCAAGTGGGCGGAGCGTGTTGACATTTCCCCTCCCA
TCCCTCGTGACAGTGACATCTGGTGTGTGGTGCGGGAAACTTCTGTGACAGTGACACTCG
ATTAGTGCGATAGTGACGTTTTAGGTATAAGTGCGACAG
>Contig787_PBS    size  740
CAAAAAAGCGTAAGGTCTCCGAGCTATCTCCTCCCAGTGCAAGTACCTCTGCAAACAGAT
TTGCTAATCTACCCGTTGACATAACGGAAGATGAGAATATTCAGCCTCTTCCAACTAATA
GACCTCCGCCAATCATACTCTACGGGATTGAGGACGTTAATGAACTTACAAAACTGATAG
AACCAATTGTAAGCCCTGCAGAGTTTAAATTCAAGGTTGTCAACAAAAATCTTCTTCGTG
TCATGGTTAACTCAACAGAGAGCTACAAGCAAGTTATTAACATAATAAGAGACAACGGAC
TTATTGGGCATACATTTACACCGAAAGATAAGAAGTGCTACCGCTTTGTAATTAAAGATC
TGCATCACACCACCCCGCACCAAGCGATAAAAGATGTAGTTGAATCCTCGAACAATAAAG
TAGTTGGCGAGATAATCAATGCTCGCTATGGCCCGGACAAAATACCTACATCCACTTTCT
TTGTAAACGTTGAACAAAGCATCCACAACCGAAATATCCAAAATATTCAGTACATTTTTA
ACCAAAAAGTTAAAATAGAACATCCCCGCAAATCCAAAACCATTGTTCAGTGTCAGAGGT
GCCAACAATATGGGCACTCTAAGAACAACTGCATGAGGCCACATAGGTGCGTTAAATGTG
CTGAATCTCACAGGACTGCAGAATACCCTAAGACTAACCGCAATACTCCTGCAAAATGTG
CTCTCTGCCATGGCGCTCAC
>Contig788_PBS    size  1061
GTGTTAAACACAGCTACAAACTAAAACATACCATCATGTATGCCAATAGGGACCAAAATC
GCTAGAAATATCCCGAAATTCCTTAAAACTAACTTCCAATCATCTGGAACTGCGTACGGC
AGTATCACACCAGTAAGCTTGTGAATCTCATGGGTCGTACATACGAAGATATACGAGGTA
AGTATAAGATTAAGTATGGGAGCACTTGGTATGAGCACTAAGACCCCATGTGTATCAGCC
GCGAGCCATATATGGGACTGGCTTGCGAATAACTCAAGGGTTATGGTCCCGAACCATGCA
AACATGCTTGAATGTCTCATTCTTAGGGCTCCGGAGACGTTTCTGAGGATAATATAGCTG
ACTATAGGTAGAAAGGCCACGTAGGAATGTATTTCGTTGCAGTCGAAGGTATTGGTGCAG
AGAAAGGTGAACGTGACGTAGGAGCCGATGCCTATGAAAGCGAGGAGGGTTGCTGAGAGG
GAGCCGCCGGGGGGAAACAGGTTGCTGTGGTTGTTGTCGTCTAGTAGCTTGTAGCGACGA
GAGAGGAGGTAGGCGAGAGCGAACATCATGCCGTACGCCATTGAGTAGCGATCCTGCTTC
CACTGCAACCACCACTGATGAATATCATCATCGGAATTCACAAATAGCGCCTTCCAGGGC
CTTGTGACGAATATCTTCTGGAAGAACACCTCGCTCATGTAGAGGATGGTCACGATGACC
AGCAGGCCGATGATCTTGACGGCGATGTACAGGTACTGGTAGGGCTTGGACTCTATCGTG
TGCGTGGATGACGGCGTGATGTGAGGCGGGAGAGCGAAGATTGCGAACATCAAAGTATAC
CAAAATGAGACCAGCGGTATAAAACTATAGAACTGATACGGCCTATTCATTGTCAGACAC
AGTACAACCGTCAGAAAGTTCAGTCTGAAAATCACTCTAAAATATCTGACCAGGCCTGTG
TCCCCAGTTTTCCAAGTATAGTAAAAATGTCCGTAGCCCGTGAGGAACAGGTAGGCGGAG
ACGAGTGCTCGAACTAGCATGTAGATGGGTAAGATTTTGCT
>Contig789_PBS    size  263
TTTAAAATTATTCCAAGATGGAGATTTAAGGCGACACGTGTTTAGGTTGTTCGTTTTGAG
GTTTCCTTCCCGTGAATCCAACTATTCCTTTATATTTTTGTGTGGTGGTTGTTAATTTTA
ATACAAATCCAAGAAGAACAACAGAAACACAACCTCCATTCGCCCCAGCTTCCAGAAGCA
TCAGGCAACATCGGACCGTGTAGACGCCGGGGGGCGGTAGCCCCCTGGCCGATCATATTG
AAAATCTGTGAAGACTACAGTGT
>Contig790_PBS    size  284
GAAAATTTTATTGGATTTTGGAAATAAAAACACATTAAAACTGTGATTCATATCTGAATT
TGTCAAACCGTTGGTGTATTTTAAAATTTATTCCAAAAGTTATCCAAAAATTATTCCAAA
AGTTATATGTCAATAACCAGAATACAAATCCAAGAAGAACAACAGAAACACAACCTCCAT
TCGCCCCAGCTTCCAGAAGCATCAGGCAACATCGGACCGTGTAGACGCCGGGGGGCGGTA
GCCCCCTGGCCGATCATATTGAAAATCTGTGAAGACTACAGTGT
>Contig791_PBS    size  226
GGGCATGTTGATGTTGAGGCTGCGCTCGGTGACGCACTGCGTGGCCGCCTCGCGCCGCCC
GGGCGCCGCCGGCAAGGGGGGCTCCACACATCCGTTGTGGTGCGCGGTGCAGTGACAGTG
CGGCACCAGCCCTCGTCTCTCGCGCGGCCTCAGCTTGCTGCCACTCACGGGGGACGTCCT
GAGCTGCGAGAGGCGCGGACCGTCGGCGGCGGCGCCGGGGCGGCCG
>Contig792_PBS    size  433
GTCCGACGAACGGCCTATCATAGATTATTTGAAGAATAGTGAAGGCCAATCAGAACTAGC
ATACATTGTACTAGTTCCAAAGGATAGTCAAGATTATAAAGTTCTGTTAGACAAGAGTGA
AAATTATAATAAATACGTCATAATTAAAACAAAACCGAAACTACTTGACCTTGACTCGTA
TTCATTAGTACAGCGTGTTGATAAATCTAAACAAATGGTGATGTGGCTCAACTTGTACTG
TGAAATGCATCCAGATTGCAACAAGAACAAGCTAAATGAAGAACTGATGAAGGTACGCCC
TTATTTAGAGTTTTAATAAGTCAATGTCACAACACACAGGAGGCCAAAGAGTCATGGTGT
CTCTGTCTTACCACTGACCAATATTTTAAATGCGCCTTAACTAGATGGACCCAGCTTCAA
TCTAGAATAACTT
>Contig793_PBS    size  238
AAACATAGAAAAGTTGCATTGGTACTAGGAGCCGATCTAAAATCTAAAATCAATTCTGTC
TTCCAATTCACTAGTCCTTTATTATAATTTTGAAACTCAAAAATGTCGCCCTTAATATTT
AAAAATTGATGTTAGCAAACTATGTCACATTAGCATGAAATAAGCCGAAATATATCTAGT
TTTGTGGCTTCACACATTCACTCATTTACGTTTCTATTGCTTCACGTTCATCATACAA
>Contig794_PBS    size  308
AACTTAGAAAAGTTGCATTGGTAGAAGTCGATCTTAACATAGATGGAGTAAAAGACTAGG
CGGGTGATTTAAAGTCATTTTAAGACCTATTTCCGGGCTCATATTTATTTACTGCAAAAT
CAATTCTGTCTTCCAACTCACTAGTCTTTTATAATAATTTTGAAACTCAAAAATGTCGCC
CTTAATATTTAAAAATTGATGTTAGCAAACTATGTCACATTAGCATGAAATAAGCCGAAA
TATATCTAGTTTTGTGGCTTCACACATTCACTCATTTACGTTTCTATTGCTTCACGTTCA
TCATACAA
>Contig795_PBS    size  245
CGCTGGACCGCCTGCCGCAGCACAAGTGGCTGGCGGTGCGCGGCGCGGCGTGGCTGGGCG
CGGAGGCGGCGGCGCTGGCCGACGTGCTGCTGGAGCGGCGCCTGCGCCTGCACGCGCTGC
TGGACGAGCTGGCGCCGCTCGAGCCGGCGCAGCTGCACGAGCCGCACTCCTTATGATCTA
CCACAATAAAATGTTTACCACAGAAAACGGTCTTTTCATCAACTTGAATTTAGAACATCG
TGTGC
>Contig796_PBS    size  633
ATCACAATACATCACCTCACTCTGCACAGTCGGTACATGACACACAGACGGCCGGACGAT
TCACATAGTTCTAGTTATTATATACTTATCGTTATTAACAGGTAATCACAAAATAGTTCT
CTTTACTTATCCTAACTTTTCATTGATACTTCATACTTGTGTTATCCCACGAAAGCGGAT
GAGTCATGCCTGTGTGTTTAAATTTATATACACATTATATTTGTATGTGTAGGCTAGGTA
GGTAGCGTTCAGTGTTTAGTGGTCGAGTCACACAAAACTATGTGCATGTAAGTATATGTA
TATTTACACACACAAGTATAGCTCTCCCGCTTTCATGTGATAAAATATCTATAATATGGA
ATAGCTAAAACATGGAGCTTGATACACATATCTTTATTAGTAGTACACTTGTACAGTTTA
TCACATTGTAGGTTATGGCAAACAGTTCCTAACTAGACGGTCTTGTACTAGACAAGTATG
CTATGTCTTATTGTATGTGTAGTATTGATAAATATACTAAGCGGTATCCACACTCGGTGT
CTTTTTGTTACAATCTATCTTTTTATTCAACAGTAAAATACTTCTACTTGTAGTAGGTAG
CCATGTTTCATATAAATTAGCTTAAGGTCCAGA
>Contig797_PBS    size  384
ATGTTGCGCCGACCCCAAATGACTCGGGAACAGGGCAGGAATATGATGATTCAATATAGG
TAATATTTCAAAGATTTGTATCTTTGTCGCAAGAATAACATATCAGATATGGATTGCTTA
AGTACAACAGTTAAACTTAGCCTAGTTTTGGAGAAAATCACCTGTACCTAAGCTGAGTTA
GAGCTTACATAATTTACACCAAGTAATTTGTAACTATGTAGCAGCTAACATTGTAACAAC
GTGTGATGCTAACTTTTGTATTGAAAACAAACAAAGTGACCTGTATTGATATAGCAGTAT
TACAACAACATAGTAGCAACCCCCAAGCCGACCACAGCAATGTTCTAGTTTCCCTCTAAC
ATCGAAATTTTACAGCAAATATCA
>Contig798_PBS    size  510
TAATCACTTCATTGCTTCAAGCGACTTGGTTACAAATACACAGCAAAGAGCTAATGACAT
ATTTGGCCTATCAAACCTTAGTCTCGGAGACGTGTCGAGTTCCAGCCCCACATCTGGCCA
CTTAGCCGTTATCCTCAATACATTAAGTATGGTCTTAGATGAAGAAACTCCAAAAGAAAC
TTTAATTTTGGTTCTCAATTGGATATCTGATATATTTTGTCAGCTGGATAAGTATTTACC
CATTGTGAGCATGTCCAAGGGCTTTGTGGTATTAACTACCAATATGCTAACACTGGCATA
TCAATTCGATGAAGATGTAGTTTTGCTTGTTATGAAGAATTCCCAACATTTACTTAAAAA
TAAAACTCTCACATGGAATGTTTTGGTTTTGAAAACAATAGCAGTACTTTGTATTTTACA
TATTGATAACCAAAATAAAACATTGTCAAATGTTTGCAAAGATGTACTATTTGAATTGCC
ATGGGATATTGTTCAACTGGAATTAGACAA
>Contig799_PBS    size  291
GACAGATATTCAGAATTCCTATTCGGTTATATTGCCAGATGTACAAATAATAATACCAGA
ATATCATGAAAACGTGCACATTGATGATGCAGATAAAAATGTGATATTCTATTTACAATG
TTTGTCAGATCTAGCAAATGCTAGTAACTCTATAATTGGAATGTGGGCATTACAACCAAG
CATACTAGAACTGTTGGCTATAAAGATGTGTCCCCATGAATTAAATCTAATTAAAGAAAA
ACCAGCTCTTCAATATTCTGTCCTATATTTACTTTATTCGCATTGCAAAAA
>Contig800_PBS    size  378
CGCGCGCCTTTGCACAGAAGTTAGCTGCAAGCCGCCATTACGTTTCGTTAGAAACAAAGA
AATGCGTAGTCCAGTTTAGTTAAACGTACTGTCTGTAGGTTCCATTAACGCGTTTAGTAT
TTACAGCGAAATACGTCAGAACAACCCGTGGCGCTCAACTAATATTCCTGAACGGCCTTT
TGTATCGGGGGCAATGTAAAGCCAATAGAGATGGAAGTAGGACTTGGTACTGTGTTATGT
ACGGCAGGTTGCAGTGCCCTTCTATCATCACAACTGACGGCCTGCATAATATCACCCAGA
TCCGAGGTATTCACAACCACCCTGAACCTGTGATCATTCAGACACCAACTGGTATTATTC
ATAAGCATTCTAAGAAGA
>Contig801_PBS    size  236
GGGTGCGTCCAACGACTCGAACATTGTACATTCGTTATGTACGACGACGTATCGATGTTT
TTTACAATCGATTACATTTATTTTAACCGCTTGAGTTCGAACTAGTGCTGAGGTGATATC
CTATCAGTGTTGTGAGATGATGATTCAGTGAACTGTGTTTAAACGTTGATAAGTGATTTT
TTTTTCGTTCGTCTTATTTTGAACTTTCAGTGATAAGATTACAGTTGGAAAACGTT
>Contig802_PBS    size  237
AGGTTGTATTCGATCCCTGAAGTCAGACTACCAAAAAGGCCCAACTCTATGATCAAGATC
TATGAATTCGTAAAGAGAGGTCAGCTATTAATATAGCCGTTTCTAGGTAATTACAATACA
AAAGACTCAACAACCAAACCTCCTACTACAACCACACAGCCAATTCTACTAGTGTGCTAT
TGTGCGAGTCGAACTTTCAGACCGAAGTCAGACCTAGCACTACAACGATTTGGGATA
>Contig803_PBS    size  388
TTATTACTGGACGTTTCTGAAATTGTAGCGTGGCTTGAAGACCATAACCTTGAAGTTAAC
TTCACTAAAACCAAAATTATGCAGTTCAAACCATATCAGAAACGTCCAGTAATAATCAAC
TACACCCACCATAACACAACAATAGAATGCGTTGACTCTTTTAAACTATTAGGCTTACAC
ATAGACACTAACTTAAATTGGAAATGTCACATCCATAACATAAGCGGGAGACTATCCAGG
TTCACATATGCTCTACTCCAATTAAAAAAATCGACAGACCTAAAATCAGCAATTGTCGCC
TACTATGCATATGCACACTCCTGGCTTGTGTATGGAATAATACTATGGGGTAATAGCACG
AACGCAGATGTCCTATTCAAACTGCAGA
>Contig804_PBS    size  647
GATCCGTTGATGGGATCAGAACTGATCCGTTCGGAGTTATACGGTGCGGAAGGAACGACG
GGTGTGTCTGGAAGAACTGTCAGACGAAGATTATGTGAGGCAAACTTGTATGGAAGGGCC
ACACGGAAGGTACCGCAGTTGAAAAATACAAACATCAAAGCTAGGCTAGCGTTTGCTAAG
AAATATGTTAACTGGACAGAGCAAGAATGGAAAAATGTGCTATTTAGTGATGAAACTAAA
ATAAATATGATCAGTTCCGACGGAAGTCCCAAGTACACGAAAAAAATTGACCAACATGAA
GGTGGAAATATTAAAGTGTGGGGCTGCTTTTCAGGATTCGGTGTTGGACCTGTAAGAAAG
ATAGATGGCAACATGGATAGATTACAGTATAAGAATATTTTAGAAGGGACCATGCTACCC
CACGCCCATCAAAATTTACCAGAAAATTGGACATTTCAGCATGACAATAATCCTAAACAT
ACAGCTAAAGTGGTAAAAGACTTCTTGAGCAATGAGTCCGTGAGGGTATTGGATTGGCCT
CCTTGCAGTCCCGACTTAAATCCAATAGAAAACTTGTGGCACCAAGTAAATAAGGCAGTG
GCTTCAAAACGTTCATCGAAGGGAAATCAACTTTACGATGCATTTAA
>Contig805_PBS    size  217
TATTTATGGGAGTATTATTTAATATTAAGTCTAAATATCATCAACAGAACTTCTCAGAGT
TGAAGTACAGATCAATGAAACATTATGATGTGTATCAATATTTGGTTGCATGTCCATTTG
CCTCAATAACGGCACGACATCTCTTGGGCATGGAAGCAATCAATTTTGAACATGTAGCTA
CTGGAATTTGCTCCCATGCTTCTTTAAATGCATCGTA
>Contig806_PBS    size  338
TGGTGCTTATTCAGCTTCAACAAGTAAGTTCAACAAACTTTTTCATACCTTTCTTCTATT
TTCTAAAGCTAGAATATAGTAGGTTAAGCCTGAAGATATAAATAAATATGAGACCAAATA
ATATTTTAATGACTGCTTCGTTCCTAATGTTTTAAACGAAGAGCGTTTGAACGAGTTCAA
CTTTGAAGGTAACGATGATTAGGTATTAGAAAAAAATGCATTGACCAAATCCAATAACTA
TCTTACAGGAGAATAAGATGTATAACTAAGAACCTCAGCACCAACTGAACTCAATAGTTT
GACAAAACTGACTAGATAACTATATTTTTCTTAATATA
>Contig807_PBS    size  380
ATCAAAGTAAGTACTGGGTTAGACGATGGCCCCGTCATCACGAAACAATCATCGAAGTGC
TCTTTCAGGAAAGCCACGGGGTCTCTGTGGCCATACTTGGCGAGCGGCATGGGCGACCCC
ACCATGTTGCGGAAGTCCCGCATCAAGGTGCGGACGTCCATCTGAGTCGGGCTCGACACC
ACCAGCGAGCGCAACAACGACTTCAACTCTTTCAAGTCGTCATCCATCGTATTCACACTT
AAGAATTACAGTCAACAGTTTATGTCTCGCTGTTAATGTACTAAAATTAATCTACGATAG
TCGATTCACTCATCTAAATCAAGGCTGAGGTTTCTAAAGCTATTTTTTCAGAAAAGGATA
CCTTGCCGGTTATACTGGTA
>Contig808_PBS    size  539
GCACTTAAATGCCTCATATACAAATTTTAACGTAACGTTGAAAATGACTCGATTTATATT
TAAACATAAAATATAGAAAGCAATAAAACGACTGACTGATGTCTATAAAAAAATTTAGAA
ATAAAGCGGCAGTGTTTGCGAAAATTCGTGCAAATAGAATCTAACTACAAAACATGTCTT
AGGAACCTGATAAATTATTGCTAGAGCTTCGGGCACGACTCCACTCCCTTCCTTACAAAC
GACAATGCATCCCCGGCGCGGCCGGCAGATACATAACGAGATAAAATCTTATCAGTAGCC
AATAGAAAAATATCACCTAAATAAATATGAATATTTTACACGGGCAACTCACCGCCGTCG
TTCGTCGTCGCGACGCCGCGCAAATAAATATAAATCTTTCCAAACGATCGGCGGGAGCCC
GCGACCCAGCGGCGAGCGCCTCGGCCGACGCCGAGCGACGAGTTTCTTTATTTTCTCTTT
TTTGGTAAAAAATAACAAGATTATGAAATTGATATGCAACACCGCGGCGGCCATCACTG
>Contig809_PBS    size  304
TATTTTCAAATAAACAGATTTTTTCCTTTTTTATTTAAAAAGTCGCAAGTATCAAGACCT
TTAGTTAACTCCCTACTCAAACGCAGTACAATTTCTGACTCCCCAATCCTATTTTTTGTG
TCAATCAGTGTCTCCTCATATGCAATCCGAGATGGTCTGACCTGGCGAAGGATCGTCGGC
ACAGTGGACATGTGAACGGTCTATGGCCTGTATGCTTTCTGGTGTGACGGGTCAGCTCGT
CGGATCTGGCGAAACGCCACTCGCAGCCGGCCCAACCACAGGAGTAGGGTTTTTCGCCTG
TATG
>Contig810_PBS    size  241
AGATACACCCAAACGGAAACTGGTACCTATTAGTCAGTGGGGTGTTTACTTCTCAGCGGA
CAATAAAGTCAGTGTTAATGCATTTATTGAGCGTGTTAATGAAATTAAAGAGGCTAGGAA
TGCGACTGATGAGGACTTGTGGCGTTATGCGATAGATTTTTTTAAGGGTGACGCCTTGAT
ATGGTTTAGAGCTAATAAAGTTCAGGCTACAAATTGGAAGGAATTAGTGGTCTTATTAAA
A
>Contig811_PBS    size  260
GCACAAGATAATGATGCCATAAGAGAAGTGAAGACAAGTCGCGGTCGAGTTGTTATGTAT
AAAAAATATACATATTCATATAAAAATGGTAAAACTCAATTATGCTGTTCGAAAAGACAG
CTTTGGAAGTGTCCGGCTAAAATGAAGTTGGATGCGAAGGAAAATATCTTGTCGGCCATG
ACTGAACACAATCATCCTCCACCTGAGTATCATGTCACGAATAAAGGAGAGTATATTTTT
GTGTTTAAGTAAAATTAAGT
>Contig812_PBS    size  769
TATTTTATGTATGAACTCTTATCAAAATTGTTTATTTTTAGACAAGTGCTTACTCAAATG
GAGTGTCGGCGACAGTACCTACAGAACGCGTAGCTTATATATTCAATATGAGCTAAACTT
TCATATGTACAGTAAATGTGACAGTAGCGCGTACCGAGCAGAGAGCAAGCCGTGATGTGG
GCAAGTCCTTCTAGACTGTGTAAGCTATAGAGGCCGTCTCGCAGCCGAACCCCCCACACA
TCGGTCATTTAATTCGTAAATTTAATATTTCTCACTATATGACCATCGTTTCACAGATAG
GTCATAGATATTTTTTTGTTGCAATAAAACTGTGTCAGTTATTATAATAATACTAAGAAA
GCCTTTTTAAACTATTTTAACGCAATTTTTGCGTTTATGAGCAAGAGTCGTTATAACTCG
CAGACGACTACAGCTAATAAGCCAAAATATGCCCGTTCTGATATTGGAATATTCTAATTA
AGGTATTAAATTTTAAATGATTTCTAAAAAGGTGACGTCTTCCAATCGCACTTAATTTCG
CGCCAATCAAATTGTGTTCATTCTAATAGGCCTATTTGATGTTATTATTTGCCGTGGCCT
TAGTAGATTTTACTTAAAAGTATGAGTAATTTTTTGAAACTATTGCTAACTGACTCAAGA
AAGAGAGAATATATTGACAATATTAAAAAAAAATACATTTAATATAGCTGAATTGTGTGT
GCTATTAAAATACAAATGGCCGATGTATGATATAAGTTAGTGCTGCGAG
>Contig813_PBS    size  218
AAGGCAATTGGTCGAAAATTGCAAACGCCAACAGGCGTGCATGAAGTTAGTAAATACGAA
CCGATTGCTATGTAAACTATCAAGTTATAGTGTTATTGTGTTTGTAATCGTTAAATGATC
GCGACATTATTGCTTGTAATAATGAGTTGGGTAAATTCACGAAATGTCATCATAATTGTT
GATAGATCGGATGAAATACGCGTTTCTGTCGAGTTAGA
>Contig814_PBS    size  214
TGTTCTAGATAGACAATTTCAAGCGCAGATCAGAATATTCCCATATTCTTCTGAAAAACA
TCTTTGCCATAGGGATTGATTATTAACCTTGCCATCAGCATCAGCACCAGCCGATATCTA
TAAACCGGAGGCAATTAACTGGTTCAATCTAACTTCAAGTCATTTCGTTTAAAACGAATC
TCATAACCCAGTCAATAAAGTTCAATCCATATTA
>Contig815_PBS    size  315
AACAACACGTCTGTGGCTTATGGTCGACCGTAAACTAAAATTGCAAATTTTTAGTTTTGA
CGGTTTTTAGTTTTTATTTTTTTTTGTAAAAAGTGCAGTTTGTGTTTTTTTTTTGCTATT
GGTGTTTTTTTTAATTTAGCAGCCATGTTGGTAGACATGATAACTCAGAACCAGCTCTTC
GAAGCGAAGCAGGGAGGGGATATCACGTTCATGGACATGGTGGATGAACGAGAGGCGCTG
GGAGAGTCGCAGATACAGAAAATGTTTGCTGGCTCCTCGGTGCTGCTCACTGGAGGGACT
GGCTTCCTTGGGAAG
>Contig816_PBS    size  669
GGCGAGTGGGCGAGTGTCGCCCCGAGATAGCAGGGTTACAGAGGCTTAGTGGTACGATTG
TGGGAGACAATTGACTAAATTAGCGGCGGGGTGTGCGCGGCGCCTACAGCTGCTCGTCCA
GGTCCGGCCCGTACAAGTCGGCCAGCTTGTTGAACCGCGGGCCCCACGCGCCCAGGTAGT
CGTACTCGTGCGTCTCGTCGTCGGTACCGGAAGCGAGCGAGGAGAGCGATCCGGCGGTGC
TGCCGCCGCCCTCGTACGCGTAGTTGCGCAGGTCGTCGAATGGCGGCGCGTTGGGGTCGC
TGTCGGCGCGCCGCTTGTGCTCCTCGATGAACATGCCCACGTTGGTCTCGCCCGGCAGCG
GCACGCCCACGCCCACGCCCGGCGGTACTCCCACGCCCACGCCCATCGGACCCACTCCCA
GGCCCAGGCTCATCACGGGATATGGTAACTTCGTGGGTGCATGATCAGGTAAGGGTCCGC
CGATGGGTATCTGTAGCGGCGTGATGTCGAAGGCCGTCATGTCGTCCTCCCCGCCTCCTT
CGTCATCGTAGTTGATGATGTTCTCGCGGACGTCATCATCAGGTCCAGGGTACTTGATGT
GCGCCTCCCGACGTCGGTTGTACACCACGAACACTAACACCAGGACTAAAAGCATGAACA
AACAAACAA
>Contig817_PBS    size  301
TTTCTGGATTATTTATTACATAGTTTATGTAAAGTTTGCACAAATTCAGAAGTGCGGTTC
TTCTTTTATACTTAGTGAATACTGAAGCACGTGCCGTCCCGCGAGTCAACTATATTTGAA
AAGATTATGAATAAGTTGTTTAACAATAGCGAAAAAAATGCATAATTATGGTGTAGTAGG
CCATGGACTCATGGTATCAGTTTGACACACAGTTTGTTGCAATCTGTACGCACTGTTGCT
AAACTAAGGTGTCCACGACAAGAATATTTAGATTAGCTTTTGGGTATGTACGAAACAATA
G
>Contig818_PBS    size  300
TATATATACAACTTAAAACTAATAAACATAAGAAACATAAAAATAATAAACATGCGTCGA
CACTCTTGCGCCATCTCACCTTCCCGGAACTGCATGTCGTGCTGGCTCCGCCGCTGCACA
AGCAGAGAACCTCAAGCGGCGCAAATATAGTAACCTTATAGGCAATTACATGTTTGCGCC
GTTTGGGGTTGAAACTCTAGGGCCGTGGGGTCCGAACGCCCACCTTCTTGCCAGGGATAT
TTCCCAGCGCCTGGTTGACACTTCCCGGGACCCAAAGGCTGGCTTTTATTTCGCACAGAG
>Contig819_PBS    size  277
AGTATTACCTGAGGTGGAACCTGTCGTTGTTTTAGAAAAGTTTAAGAATAAAGTTCCCGA
ATCCGACAAAATTCGTGAGCAACCTATTCCTGAAAAAGTGAGAAAGAAGCCAGGACCTAA
GCCTAAACCTAAAGTATCTACTGAAAGTCTGCCTGAACCAGAAAAGGCGAAATATAAACC
TGGGCCTAAATCTAGGATAAAAAGTAAACGAGATTCAGATCCTTACGACTTCGACACGGA
ATCATTGGATACGACTACTGAAAAAGCAAGTGATGAT
>Contig820_PBS    size  475
GATCCGACTACTGAAAATGCAAGTGATGATGCCTCCGAAGACAGTTCAGATTCCGAGGTA
GGGTCTCTGGCGTCTTCAAAGAGCTTCGGCAGCAGCGAAGTTTTATCCGAAATTAAGAAA
AAGACTAAACGTAAACGACGAGGAGGTTGGCAAGATGGCGTGATTAAACCTAAACATAAA
AAGAAAAAAGTTGAGACAAAAGTGGATAGTACTCCTGAATCTATGGATACCACTTTGACA
TCAGAGAAACAAAGTGCGATACAGACAAGCATTAGCTTTACAGACAGACTCTATTGTTTC
AGCAAAAATGAATCGGTCTATCCTTGCCGTCTATGTCGCTATACTGGTACCGATATTGTG
CATCATTATAAAACTGAGCATCCACACGTCGAAATTCCATTATCACGTATGGCTCCAGCA
GTAGCGAAAGAAGCAATTGATCAGTGCAAAGAAATTGACTTTAGAGCTGTTAGCA
>Contig821_PBS    size  528
ATGTTGATAAATCGCCATGTATGGTTGACTCAGAAAAAGAGTTCTCTAAATTAAGTAAAT
ACCGTAAAAGTAAAACGAATATTGTAGAGCCTAGAGAAACTCAACTGCAGCATAATGTAA
ATCCTATCAGAACGGACAGTGTTATCATAAAAAACCCGGATAATATCAAAAATTATGAAG
AATCGACAGATTTTTCATCACACAGCTTAGAAAAAGTAATTACAGAAATCCAGCAAGATC
CAATAAATTTGACCTCACAAGGAACTCTACTGGGTGAGACGGAACACTCGTCTGAACCCA
TTAAATCACACAATGCAATTGAAGAGAAGTTGCCTGTTGAGATTGCGATAGACTTCAGCT
TAAATAAGCCGGGGATTTTAACTAGTACACACTCTGCGGAATCAGCAAAATTAGTATCAC
CAACTGAAGATAATCCATTTCCTTTAATAAACCGAGACGATTCATCAGATTCCGTCAGTT
TACTACCCGTATTAAGTGAACAAAATAACATTTCTTCTAGCTTTGATA
>Contig822_PBS    size  319
GGATGTTGTTTAAAAAATATTTGGCTGTTTATTTATTAAAAATTTTGCATTTTTTTTTAT
AGGGTTGTCCAGGTAACCGGCTTTAGGAGGTCAGATAGGCAGTTGTTTCTTGTGAAACCC
ATACTCAGCTGATATGATCACCCAACCGTATCAGCTAACCACCCGGCTTCCAGTCTAACC
GGGTGACTTCCAGTCTAACCGAGTGTAGGCCAACCAAAACATAGTTGAAAAAAGCTAGGC
AGATGACGATTTATTAACATTATTTTTGGCAAATCTAATAACGATTTTCTTTATCATCGT
CCGCATCGTAACATGCGGC
>Contig823_PBS    size  213
GAGGTCAGATAGGTAGTTGCTTCTTGTGATACCCATACTCAGCTGATATGGTCACCCAAC
CATATCAGCTAACCACCCTGCTTCCAGTCTAACCGAATGGTGGCCAACCAAAACATAGTT
GAAAAAAGCTAGGCAGATGACGATTTATTAACATTATTTTTGGCAAATCTAATAACGATT
TTCTTTATCATCGTCCGCATCGTAACATGCGGC
>Contig824_PBS    size  246
GCCGGGGTCGACATTGGTATGGTGAAGAAGATGAAGCTTTTAGGACTCACCATCGACGAA
AAACTCACGTTCAACGAACACACCGCAAACGTTTGCAAGAAGGCAGCCGAAATATACAAG
CAGCTTTCCCGCGCCGCAAAAATCAGTTGGGGACTACATCGAGACATAATCCACACCATT
TACACAGCAACCATCGAACCCATCATCACGTACGCGGCTGCCGCCTGGGCTCCCGCTACC
GCTAAG
>Contig825_PBS    size  384
CGAGACGCATGGGTGGCGGCTGTAGAAGCGCAGATATTAGCGGCGCTGCAGGGACGGACG
TCCCGCCAGCCCATGCCGACGGGCGCCAACTCGACGGGCGACGTCCGCGCCACGCAATAC
ATCCGACGGGTACACGGCAACGACAAGTGCTGTGACTGTGGCGCTGCAGATCCAGACTGG
GCGAGCTTGAACCTGGGAATACTGATCTGCATCGAGTGTTCGGGCATACACAGGAACCTC
GGCTCGCATATATCGCGGGTACGATCGCTGGATCTCGACGAGTGGCCATTGAGTCACGTG
AGTGTCATGGTGTCATTGGGCAATGAGCTTGCGAATTCAATATGGGAAGCTGATCTCAGG
GGACACGTCAAACCCATGGCCACG
>Contig826_PBS    size  371
CTGTATGCCATGTTCTTCAGTACTAGGAGTGGTGTACTCATCAATGATTTCTTGCTTGAT
ATCATCACCCCCAGCGTCCGCATACTCCTGTTCAGGAATGTCCATATTGCGCTCCATGAA
CAACTTCGTGTGGGTTTGCAAGTGTTTCCGCAAGTGATCTTTGCGGTAGAATGATTTATT
ACAAACAGGACAAGACTCGCTCTTGTCTCCGCTGTGTATGGTGCGATGGATGTTCAGATG
CTCTTTCCTCTTGAAGGCCTTCCCGCAGTCCGGGCAGACATGAGGTCTCACTTCCTGGTG
CTCTAATGTATGTCTGTCTAGGTGTTCTTTGCGTTTCAGTCCAGTGCCACATATCCCACA
GAGGTACCTAT
>Contig827_PBS    size  372
GTGCAATGTCATTGTAGACGCGCGGTGGATCGTAGTCGGGGTGTTTGTGGATAGTTCTGA
TTGCTACATCGACAGGATTAGCTCCGTCATACACGTCGTTGTCAATATTCTGGTCTCCGA
GCCTGACTATGACGGGCTCTGGGGTCTGCGCGTTTGGATCTCTACTGCAATGCGCGGCTG
TGAGCACGAAGCGCGGACTGATTAGACTGCCGCCGCAGCTGAATTTGTAGGTCCCGCCGA
AGTCTGCCCAGCCTATGGCTGCCATATGCGGAAACTCCCCCGAATTAGCATTTTCACCTC
CCACTATGAGCTCGACACCAGTATAGTCGCATTTAGCCGACGTCACGGAAAAGGGTTCCG
GGTCCGGTCTCA
>Contig828_PBS    size  402
GCGGGCTTAGACCGTCGCGAGGTGTGCGGGGCGGGGCTGGGGCGCGTGCAGGCACACACA
GGATGCACTAACACCGAGACGAGCGGCGCGGGCTAGTCCCCTACGGATGCGCTAGCGCGC
GGCGGGGCATGCGGCACCTGCGAGGCGAGGTCGCGCGAGCCGCCGTCCGCGTCGCCCGGC
TCGTCGCGCGGCTGCGGGGCGGGGCTCATCTGCACACAACACCGTCACTGCGATGTCGTC
GCCACCACCCTCCCCGTACTCCACTTCTCACTGACTCTCCGCTTCGTGACCGTTGGTCGT
ACGTTGTTCGACGTAACCACTACCTACTCTTTGTGTTGCCACTTCTAACTTTCTAATGTT
ATGCAACAGTTTCTGGTAATGATCTGTTTCATTAGCTTCTTA
>Contig829_PBS    size  486
GATCTGTTTCATTAGCTTCTTATGAGGCGAAGTGTAATTCTCGGAATGCGATTTGGCTTT
TTCCTCTAAAGGTACATCTACATTTTATTCGGAAACTACGTGCTCACTTTCACCGAACAG
GCAGGTATATGGATCGAGTAGGCGCTCGGTTTCATAGGTCGCGCAGGGTTGTTCGTGTAC
ACTATGTCTTATGACGTTAGTTGTTTATGTTATGTATTTGCAGAACGTCAGCTTCAGCGC
ACCAGTGGTACTAGAGGCTTTGAAAAAGCGGCAACATAATATTAACATTTTGGCAAATAA
TATTTCATGTTGGCAAGTGTGGGACGGTTCGGGTCGGCGGACACTCGGTACGCGGCGTCG
TTCGCGGCGCGGGCGCAGAAACAAGAGATAGATTCAGACGTCACGAGTGAGAGCGTGCTC
AGGCAGAAAGAAGCTTGCAGAGAAGCAGTAGAGAAGTGCAGAGCGGGACGTGGGGCTCAC
ATACAG
>Contig830_PBS    size  752
GGCGATGGTGACCGACATGTCGCCCCCGGAGGTGCGGCTCACGTCAGCAGGCAGGCTGAG
CAGGTGCGCCAGTCTCGAGTGATCCACGCCGTACTCCGTGCCTCCAATAGCATGCCTGAT
AAGATGAGTCGCAGCATTCTTATCTTTAGGCTTACTCTTCAAACTTTCTTTCCTATGCGA
CAAAAGTTCATCAATGGCACCAAGTTGGATATTTTTTTTCGGCAAATTTAGTGGATTAAA
AAAAACTTTTCCTTTCATATGCTCACCAACTAATTTGACAGCTTGCAATGGTGACATCAT
GTCCCAGAGGCCATCTGAAGCGATTATTAGAAACTGGTCTCTTGGTGTAAGACGATGGTA
ATAGACATCCGGCATGGCTGTCAGATAAGGGGGAGTGAAATAATTTGCAGGTACTGCTTT
AGGCCCTATAAATGGTGCGGCTAGTTTATTTAAAAGTTCTGCAGGCCACTTATATCTGTA
ATCTCCTATGCTGCGTAGTGGTGCCAGCTCGCCAAGTAGCCTGTCTCTTCTTATTACGGT
TTTCCTTTCACTATCGGGATGCTCATTCCATATTCTTTTAAGTTCATCGAAGTTTTCGGC
GTTGTGCTCTTTGGTAATCTTTTTGGCTATCCATTCGTTTTCGTCTGTCATAGTGCCCAG
CACCGCATTACAATCGCCCACGTTAGCAACGTGCAGATTCGGGCCGTCGATGTGCGCGAC
GCACGCTACCGCCCCTGAGAGGGCCACGTACA
>Contig831_PBS    size  362
GAGGGCCACGTACAGGCTCCTCGGATTCACAACGCCGTTTGCTTCGTAAGAATCAAGAAC
CTCTTTAGATAAATCACTATCTAATCTCATTATAGCTCTCTGTAACGACGCCTCAACATC
TACTTCTCTAGGTACTTTGGTCAGCTCTGCTAAATATTGCTTGAAACTATTACTGTATTT
ATCTCGTAAATCTTCTTTCATTTCCATCTTATCATTAAATGTTGTCACTAATTTATCTAC
TGGTAAGCCACTTTGTTGAAACGATTTGAGGACATCCGTTGGAAGAAGCGAAGCTGCTAT
GTAGTTGAACAGTCGCTTCGACACCACCTGAGCGCATTGAGGCCCTCCATGCCCATCAAA
TA
>Contig832_PBS    size  329
CGTATGAGTCCTCACTGAAAAGGGAGAGAAGAGTTTGTGAAATATTATTAGAAAATTGGT
GTCGATAACATTTATATTATTTGGAGAGATTTATTTATTTGGAGTGCAATAAAATATTGA
GTATTAAGCGTCTGTTTAACTTTAATTTATTTATTTATCCTTTATGCACATTGTACAAAG
GCGGACTTAACGCCTTAGAATTCACTACAGTCTACCTTAACTAAGATAGGTACTTTTAAA
GCATTTTATAACTAAATGAATATTAATTTAAAAATAGACTTAAAATAATATTTTTAAATT
CTACTTATCGATACTTAATTATATTTTAT
>Contig833_PBS    size  243
GTTTAACGATAAGATAAAAATCATTAAGGTAAGTACTTTTTTTATTATCGTTAAACATTT
ATTATTATATACTTTTTGTACACAATATACAAAGGCGGACTTAACGCCTTAGAATTCACT
ACAGTCTACCTTAACTAAGATAGGTACTTTTAAAGCATTTTATAACTAAATGAATATTAA
TTTAAAAATAGACTTAAAATAATATTTTTAAATTCTACTTATCGATACTTAATTATATTT
TAT
>Contig834_PBS    size  206
ATTTTTAAGGGAATAACCAAATTGCAAGACGGGAATTTTAAGTAAAGCTCTAGCGCCTTT
TACTATCACCTTTTAGGCAATCCAACACAGTAAAACATAGATGATATATACTAGGTATGT
ATTACAACATCATTCATACATAAGACATGATACATAAATTTCACCAAACCTACACATTAC
TTGAAAAACTTTGTACACACTGAAAT
>Contig835_PBS    size  236
TCAGGAGACAAGCTCATACATTCAAAATAAACTTAAGTTATACACATATTGTAGATTTGC
AATTTTAACACCCTTTCGGTGCACTTGCAATGTTATTTAATTTCCCATTTAAATAGAATA
TGATTCATACACTCATTAACCTCGATGAGACCAAAGATATAAGATTTATACGATTTTTTT
GTAGTATTTGTTAGCTCTTGCCGTCAAATATACAAATTAATGCCATTTTTAAGGGA
>Contig836_PBS    size  258
AAAAAATACATACGGGTTAGTAGCCCACATATATTATAATCCGCAGTATTCCTATCGGTA
CGACTAGCGTTAACTTGCGACTCGTCATGCAGTCATTTCATTTAGCGTCATGCTTCGCTC
CTATTTTTCCGTTGCCCGCCTAACCCGTTGTTTTACCCTCCCTGTTTTTGATAGCTTCCA
TCTCGTTGCTTTCGACTAACATCTCGATTTCTTTAACTCATTCAATTGCGCGCTTTACGT
ACTTCTGCAATCACTGAT
>Contig837_PBS    size  210
TAGTATATGAGCTGATAGCAGGACAGCCACCGTTTTGCACCATGTCAATATGGCAGCTGG
TTCGGATGATCAGGCACAAACCGGTGCAGTGGCCCAGTTTCATCAGTACTGAAGCCAGAT
CATTTTTACAGGGTCTACTCCACAAAGATCCTATGAAGAGGATGACTTGGCCTGAAATTC
TGGAACATCCTTTTGTTTCTGGCCATGTGA
>Contig838_PBS    size  611
GATCGTTGTGTTGTCATCATGTTGAACGAATGGTTTCAGCGAAGAATAAAAGAAGTTTAC
ATAGAGAATTTTCAGGATACGTCAACGTCTGCGCGGCGGTGTGCCTGCTATTGTTGGTGT
GCGGTCTGTCACCGCGGTCGTCGGCGGCGCCCCATCGGAGCCGGGCCAGCATGGAGCGGC
AGCGACGTGACACGGAAGAGAACAGACTCTGGGCTAACCCCTGCGATTATAATGATTCTC
AGTCAAAACCATCGTACCCGGCAGATCATGCAAAGGAGGTCGCGTTGAAACTCGTCGCGC
AAGCAAAAAACGCTTACTCATCAACTGCGAAGTACAAGGATACATTTGCAATGAAACTAC
ATAGTTATAACAGTTTCGACGAACTACTGGGTTCGTGGAAATCATCCGAATTTCTTCCTA
AGGAATGGCTGCCAAAGGAAAACGTCCTCTACCAGACGATGCCGGATGAATATGTTACTC
AGTTGATGCCAAAAATCGACGAGGTTCTGCCGGGGATGTACAAAGGGCTGAAAATGATAG
TTGCGGGCTTGTACGTGTTCTCTAACGAGGAATTGAACCCCAACATAATAGCTGATGAAA
GCTTAAAGGAA
>Contig839_PBS    size  411
GTGAATATACTGCATAAAAACGGGGAAGGATGTATCGTCACTAGAACCTCCCCTACGTGA
TTTTAAAGATATTTTTACACCCAGCAGAGGCGAAAAAGACTCATAATTCTTTCACCCCTA
GAACTAGGTAATATATTTTTAACCCATAATGATAACGTTAGGTATATGAAACAACTTCAT
AATGAATTATTAAACAAAATATTATTGCTATCTAAAATTGCGTAGTCGGGTAACTGTATC
CCCGGGCCCAATATATCTTGCACAACATTTGGAAGTTACTTTAAAAGTATCGATTAACCA
AGTTAATATCATCAGGCCACATTGGCAGTCTACTAGTTTTGATAATAAACATTTAAATAT
AAATAAAATGATTCTTCTAATCCATACTCGCAATACACTTTGTGACATTTT
>Contig840_PBS    size  203
GATTGTTATTATCATAATAATCCATCGCAATAAACTGTACTCACTCTACAGGGTGTTCAC
AGGTATAATTATTAAACATTGAAGTCAGAAAATATATTCCAGCGGTTATGTCTATTTGTG
TGTCTAACTACTGTGCATATTGTGATGGTGGTGATTAACATACATACATTGCTAACATTT
TACGACGACAAAGTAGAATGAAT
>Contig841_PBS    size  404
AACTTTGAAAGACATTCATTTCATTGTGTATCACAGTCATTTCACATTACACATATCGTA
AAAATGTTCGGAAAGAAATGTACTCATTATCTGAAGCATTTAACCTGTCAGTTCACAGGG
TATTGACTGAAAGAGGTACGGAACTTCTGATTGTGAACTGTTTTCGCTTCTCCCGCTCCG
GGATAGTTGGACGTAATGGCCATATCCGATGGCAATGTACTACGAAGACTAGAACCAAGT
GCAGAGCCAGAATCACTACCCTCGGGGATCTCATTGTCAAGTCCAATTTAAACCATAACC
ATACTTATTAAACAAGCGATTTTTGATAGATCTGAGTTGAGTCGTACGTACTCAAGCACT
TTATAACTCTACTGTTTAAATATTTTATATAAAGTATCACAATT
>Contig842_PBS    size  313
AGCTGTAGGAGATGCACAAGTTCACAGGGTATTGACTGAAAGAGGTACGGAACTTCTGAT
TGTGAACTGTTTTCGCTTCTCCCGCTCCGGGATAGTTGGACGTAATGGCCATATCCGATG
GCAATGTACTACGAAGACTAGAACCAAGTGCAGAGCCAGAATCACTACCCTCGGGGATCT
CATTGTCAAGTCCAATTTAAACCATAACCATACTTATTAAACAAGCGATTTTTGATAGAT
CTGAGTTGAGTCGTACGTACTCAAGCACTTTATAACTCTACTGTTTAAATATTTTATATA
AAGTATCACAATT
>Contig843_PBS    size  226
ATCATTATTTATGTTTATGAGTCCAGGAAGCAGATCTGAGCATTCTGCATGTAATGGATC
ATCTTTGTACATGTCATAGCCACATTTGCAATCAAAAATGCATTCGATACGGCCACAATG
CTGCCTCAAATTGTATTTGCCTTGCAATGAAGCGCAAATACAACCCAAAGAACAGTGCTT
ATTGTCGCAGCTTTTTGTTATTTGAGGTTCTTCAATTTCATCAAGT
>Contig844_PBS    size  496
AGAGCCTATGATAACACAGTATCTTAATAATCTCCGTCCTGGGGATGGCACTATAACCGG
AAAATGGGCTGAATTTGCAGTTTCTGTTTTAGGTACTATTACAAAATCTAATGCTGTACA
AATAAACAAAGATTGCATTACATTTGATTTAGCTTACAAATATAATCAAAATAAATTACT
AATGCGCCGTGGTGCTGATAATCTTTTGAACACCTCCGAATATTCTGGATTGAGAATTAC
AGAGAGAGACAGGCGAACAGCAAGAACAGGATTAAAAACTGAAATACTAGATATTATAAA
TAAAATGATAGATTCTGTAGAAATAAACTTAACTCAAGATACATTATTTACTCAAGAAAA
AGAGACGGAACCATTAACTGATTTGAACTCCATGGATGTAACAAACGCAAAAGACAAGCT
CAAAAGAAAATTTGGCGAACTAGACAGACTTGCTGTTAGGGTGATAACACTTAATGAAAT
TGAAGAACCTCAAATA
>Contig845_PBS    size  356
TAGAAGGGAGTGGGATGCTAGACGCCCATATAAGTAGTTCCTTTCTCGAGCCTCCTGTGT
GGGAATGAGACGCAGCACCTGTGCAGCAAGCAGCGAGTTACGAGCTAAGCTGTCAGTGCT
TCCAGCACGCGAGGATGACCTTGCAATAGTCGACTTAGTCCTTCGTTTTCGATCTAAAGA
GCTACTCCTGTCACTCTCCGGCGAAGACGCGCGATATAAGGGCTTCGACTCAGTAGATAT
CAAATGATCAGCTGATAATCTCTTAACAAATAATTTACTCTTCGGCTTGATTCCTTCAAA
TGATCCTGAATGTTCAAAACATTTCTTAGCATCATCACTTTTAGGAAACTTGACTG
>Contig846_PBS    size  336
ATGATTTTATGGAATTCTCATTGGTCTAGTGATTAATTAAAAAAGCTTAATTTAACACCC
GGAGAGAAATAAGTAACTAGTCAATCATACTTAATTTTAAATGAATTTATACATTCGCAT
GCTGTTAAAAGAGCTGGTTCAAAAAGTTCGAAAATGCCAAGTATAGTTTGGCGTCCTCAT
AATCATAATTTAGATGTTTACCTAGACAGTCAGACAATTGACAATACAAATTCTATGTCT
AGGCCAACTACACAGTCGAATTTTAAACTTCATCTATCAGACTACTTTTCGAAAAGTTAT
GAAAAAATACTTTTAAACACTCAACTTTTTATTTTA
>Contig847_PBS    size  564
AGCGCCCCGCACTCACGGCCTCAGTGTGGAAACCCTCGTGGATATGCTGCTGGTCTTGTA
CGATGAGTGCTGTAACAGTAGCCTCCGGAGAGAGAAGGCCGTTGCTGACTTTATATCTTA
CGTGAAACCTGTAGCCACAGCGTTGAAGAGGCTCCGCCTGTCACGGGACGACTTCGAGCT
GGTGAAGGTGATTGGCCGAGGGGCTTTCGGCGAAGTGTGCGTCGTCAGGGCGTCTTTTAT
GCAGGGCACGGATGGCGGCGCAAATATGGCAGCGGCGACCGCCGGGACCACGGGCACTGG
TGAACGAGTGTACGCCATGAAAATACTCAACAAGTGGGAGATGCTCAAGAGAGCAGAAAC
GGCATGTTTTCAAGAGGAGCGCGATGTTCTCGTGTTTGGTGACAGAAGGTGGATCACCAA
TCTGCACTATGCCTTCCAGGACGAACACAATTTGTACCTAGTAATGGACTACTACTGCGG
AGGTGACCTACTGACTCTTCTCTCGAAGTTCGAAGACCGGCTACCGGAAGATATGGCCAA
GTTCTATATAGCTGAGATGGTGCT
>Contig848_PBS    size  220
ATTAGCTAATGAGAGAAATGTGGCTCAAGAAATATGCAATGAATACATTGACACACTGAG
TAAAGTATATTATTCTTACTTCAAATCATATGCATCAAGGCTGGACAAACTAAAATATGA
AGAAGCTCCTACAAAAGATGACCTCATGGGTATTGAAGATGGCTCTAAAGGAGGATTTTT
CCAAAAGTCAAACTTAAAAAATAAAAGCACTATTTTCACA
>Contig849_PBS    size  201
TACGGCTGGTTATGGTTTGGTTAACGTTAACCCACCCTTAAATATTTTTACGAGTATTAT
TGCTTCCGTTCACCATTCGCTTATAACCAACGCATCTAAATTCTAATCTACAAACAGCTT
ACACATTAATATTGCTATCCATTGCTACCCTAATCTATCTAAACAAGTTGGTAAACGATT
GTCACAAAATAGGATTTCTGA
>Contig850_PBS    size  220
GGACAAGCGGATTTTCTATCTGTATGGAGCAAGGTACACATCGCACTATTTTTTTTTTCT
ATTATTGACACTAACCGTTGATTATTCAGCGAATGGTATCAATAGCTCTAAGACTTATTT
ACTCGTTTTGCTGGAACACATTCTTACGGTGAGTTTCAATTAACTTTAACGATAACCGAA
CCACTTTCAGCTTCATGAAGTATACGGCTGGTTATGGTTT
>Contig851_PBS    size  413
TAGCGAGCCTTTTTCTATTTGCAAAACAAGAGCCATGTTTGTTTCGGGACGTGAGCGTTT
GAAAACACTTTATATGCTTTGTCGTAAAGATTTATACGAATATTATGAGTCATTTTATAA
ATTTGTTTGTAAATATTTGCTGTTTATTTTAAGTCGACAGGTTATTCAGAGGGTTCACTG
TAGTCAGCCATTTTTTTTCTGCTTGCTTTACCAACGCGATATCGCTCGAATCGAACGGGT
GTTGCCGCGTATATGAGCGACAGAAAACAATTGACAACTTTCGGTCCAATGATGTTGCCT
CGAAGGGTGCAACATATTTTTTCCACTCGCAAAGTATCGCGCTAAAACGCTATTAAATTG
GCTTGAAATAAGTTTGACAAGTTTCTATCATAATTTGCTATGTTTTCGAATAA
>Contig852_PBS    size  1019
TCTCTTCTAACACTTCCTGCATCATTTTTAATAATTCTCTCTTCTTGTCCCCTTCTGAGA
ACTTTTCGTTAATAGTCTCATATAGTTGTTGTTCCTGCCTGGCGACGTACTGTATCTTCT
TGGGTACCACCTGCAGCTCCCGCGCCATGTCGAACGACGCCAGGATGAATTGTTGTAGCA
GTTTCACGTGGACCTCACTCAACCTCGTACAATACTCCAGCAGATAACTTTGACAGCTAT
CCGCAGCAAACTTCACCACCGTCGTCAACAAACCAGTTCTACTCTTGACAGTGCGCTCCG
TCTTCCCAGTATCTTGGGGACTCTGTACCGGGGACACGCGGATTTCTGGACGAATGATGT
CTGAGTCGTCTAGGATTATGCATTGACTTTTTACATGGTGTTTTGGGGGTGGGGTTGACA
TCATTTCCCACTGGTCCATGAGTTCATTCATGAAGGCGTTCTGCTCTTCAAACAGTCTTT
TATCCTCTCCTTTATTTTTCTGCTCTGCTGACTTCTGTGCTTCTTGACTTTGTCTGGAAC
TAAATATCCACTTCAAAGCGTCCACATTAATTCTCTTCTCGTGCTTCTTGTTATCTTCTG
CGTGGTCTTCTGTTCTGTTCATGTCTTCGCTGTTGGAGAACAGAACGAACAGGACCTGAG
AGTTCGGGTTGATTTCCTTTATCTGATGCAGATCTAGGCAGTTCTCCCCCGAAAACACAG
CAGGCTCCCTACTCCCACTCCACTCTCTCTTCACTTCACTTTTATCACCATCCCCACTCT
CACCAACATCACCACTATTTTGCACTCTCGCCATAGAGTACAAATTGAAAGTATTCCAAA
AGTCCTCCTCACTTCTCGAAGTAGTTATAGTCCCACTAATATTCTCACTAAATATATTCT
TCCCAATCTTATCAATAGCATACAAATATACGGGGTTAAAATTCTTTAAAATGCTGTCCC
GTTTTGAGTACAATTCTGCGTGGATTTTCTTCAGTGTTTGGTGACTGGCGGCTCCTGGG
>Contig853_PBS    size  329
GGCAGCTGCAATTTGAGAAGCAGAGCTGTCGGCATCGTCAACGCGAACAGCTACATGTTG
TACCAGTTCCTGCACGAACAGACCCTCGTCTGAAGACACGCCGGTCAGGTCCGCGTCACG
GCTGAAGATATTGCTCACTCCGAACTTAGCCAGCGCAGCGACAGGCTTAGTAGTAGTCTC
CACAGAGAAAGTAGGAATGGAAATCTGCAGTTGTTCGTCCTGTAAGCTCTCTTGAATGTC
GGAGAGTGGCGTGATGGGGAGGTCTGCGGTGAGGCGGGTCAAACCGTCGCGAGTGCGGGG
TACCACCAGCAGCAAGGCGTAGCGATCAC
>Contig854_PBS    size  407
ACGCTGTGTACTTTTTCATAATCAAATGCATCTGGTCTTTTATTGGAAACTTGTACAAAT
CTCACAGCAAGGTATAAAAATACATCAAAATACGAGTAAAACGGGTGGGCTCTCGAGAAT
GCCGAAGGCAGACGTTGACAACTCTTCAGAGTATGAAAAAGAAACACCAAAAGATGGCGG
CAAGGACTTAAAACTTCAGACTTCAGACGGGAACCTCGTCATCAATGGAGAATGGTTTCT
CGGGATCAATGACCTTGCCAGCTACTACGACTAGGTTGTCAAGAGTGTCGAGGATGTAGA
AGATGAAGGGATGTTCCACGTTGAACTTGCGGAGAGGCTTGGATGGCGCAAGAGGCAAGT
TCTTCGACATCTCCATTACAGGGTTGGCAGCTGCAATTTGAGAAGCA
>Contig855_PBS    size  678
ATAGATAATAAACTATCCTTATCATAAAATTATATAAAAAGAAAACATTAATATTTAAAT
TAATACTTTTAACATTTCCACTGCTGGGAACTAACACGTTATTTTTCTTGATAAAACAAC
GTGATACATTCGTCACATTTTACATTCACTCGGTCACTTTATGACATAAAACAAAATCAC
TCATTCGTCTAATTCCTATCAATTTTCAATATCAATCCTAACTACAAAACCGCTATCTTT
AATCGACTGTATAGAGTTCAATACAAATAGACAGGGCTACAACTATCTTACCTGATTCTC
TATGACTTCAGGTCAAGTACAAACATTTTTGCTTAAAACTACACTTCACTGTGGGGGCAA
TGTCCACACTGGTATTTCTTCCCTTTTCTTCTCCTTTTTCTTATAATGGTGCCTATCTCG
TAATCTCACGTCATCCTGTCTCGTTCTCTCTTGCGCATCGCTCCTCCAATCGTTCCGTTT
TCTCGGCGAACCTTCCTTTCTGTGCCTTAACTGGTCTTGATTTTCGTCAAAGTAGACCCT
ACTTTTGACGAAAAGCCCGTTCTTTTCGGGGTTGCACATTTCGAGTGGTATTTCGTCGTC
TATTTCTCCTTCTTCGTCGAGTTCTGTGACGTCATCTCGACTGAAGGTGAATGAGTGAGG
GTAGTAGCCTTGTAGTAT
>Contig856_PBS    size  926
GGGTAGTAGCCTTGTAGTATGTCCTCGTGTCTGTATGCTTGCATTTGAAGCCAGACATGT
GGCAAGAGTAGTGGGAATCTCCTTAACCAGTAAGTTACGAAGCCGTCAGGTAACTTGCCT
AAGCTTTCTCGAACGTCCGTTTCTAATTCTCTGTAGTGATGTTTCTTATTCCGTATAGCT
CTAAGCAGATGCGCGGCGCGGTCGCCTCGATACGTCCGCCTCGCACGCAGGTCACTCGCC
ACCGCCGTACACACGCGAGCTCGCCAGTCACCGCGCAGCACTTTGCGAGTTCCACGCTCT
[truncated: 37,320,462 more chars]
