# Supplementary material for: Next-Generation Sequencing-Based Transcriptome Analysis of Helicoverpa armigera Larvae Immune-Primed with Photorhabdus luminescens TT01
Source: PLoS One. 2013 Nov 26;8(11):e80146. doi: 10.1371/journal.pone.0080146 (PMC3841171; doi:10.1371/journal.pone.0080146)
Supplement: Dataset S2 — Deposited TT01-contigs. (FA) [file pone.0080146.s017.fa]

>Contig1_TT01    size  261
GTAGCAGCTTCACCGGACAATCGCGCACAAAGAGCTCCAGTCGAGTTGTCCTTATCGTCA
TAGAAGCCGACCTCTTGTTCCAGCAGTTTCTTGAACATCATCTGCCGCAGCCTCTCCGTC
AAGTATTCGCCCGCAATACCGTAGAAGAATACCACGATGAAGTTAGTGATTCCAGAGAAG
ACGCCAATACCGACAAATATCAGCGCGATTTTACGCACTTCATTCAAAACCACAACAGGG
TCCGGGTCAGATAGAATGGCG
>Contig2_TT01    size  239
ACTGTGCAAGGGGCTACCGGCCAAAGGATCGGCACAGTGGTCCAAGCAGTAGGCACGTTT
GGTTTCGCGCTGGTACTATCTCTGGTGTACGAGTGGCGCGTGGGACTGGTGGCACTCACC
TTCGTGCCTGTCATCGTCTTCGTGTTGTATAAGCAAGGCAGGATGACGTATAAAGCCTCC
TTTGGAACTGCTAAGACTATGGAGAAGAGTTCTAAGATTGCTGTGGAAGCCGTAGCCAA
>Contig3_TT01    size  545
GCTCCTTTTGAACATTTACCAGCTTAAAAAAGTGTTCGCTTGAAATTAACTATAGGTAAA
GAAAAATAAACGCCTTTTAAATATTGTCAAGGTCCACCAATAGCTTGAAATTCGATAAAC
AGTTCATAATCTAATTAAAAACTTTTTGGACTTATTGCTTTTTTGGTAGCAAATGGTAGT
GTGGCAACACTATGTGATTCAGTATACTTATTAAAAAGGCCTAAAACCGTGCCTTGAGCG
CATTGTTATATCGCTAATTTCAGTCTACAGTAAATAATAATTATTAATACTGGCTGTTTG
AATGTTTATGTATGTTTTCTTAAATTCGATTTTTGAATGAAATTAATATTGAGATATCGT
AAAATTAAATGGTGTTATGTTAATACCAGAGATATAGAAAATGAATTTAGTAAAAGTAAT
AGTAATGAAATTGAGAGCTTTTTAGAAAGAGGTTAACCACCCTTTGACCATTTCTTTTTG
TTTATAGGACAGTAAAGAATACCAAAATATCTAGAAAAAAAAACAAATATCGAAATTGAG
ATCCT
>Contig4_TT01    size  207
ACTTTGCTCGACATAATTTCATATAACGCACTTACCCCATATAAAAAAAAAAAACTATGA
ATTAAATTTTGTATCTAAACATTTTCTAACATAATAAGCTCATTTGTGTTTGTTTTGCCG
TAGACATAGAAAATGAATTGAAAACTGAAAGATAGCCAGAGACAAGGCGATCGTACAATA
TGTTGATTTTCAACCGACTTCCCAAAA
>Contig5_TT01    size  406
TTTTTGGGAAGTCGGTTAAAAAAATCTAGTCTCAATAACTTCAGTGGAGTAGAATTTCAA
AAACATCGCTGTGTATATTTTCTAATACAAGTTTATATTTTATCCTATATAACCTTGTAA
CCTAACATACTAGTGCCTTTATTTGCTAAAAAACCTTTCGATAATAAACAAAAAATATAT
AAGTTTCGAAAAAAAGTAGGAGAAAAGTATAATAATCTGATCAAAAAGTTTAATAAAGAT
ATCCAAATCAGTTCAACTCTTTTTGAACTATGTTGCCATAGATGGATAGAAACACATAGC
GTTTATAATGATTATTAATTACTTTTTTGCGTCGGAGGTTAAAGAAATGTCAGAAATATT
TGGCACATATACAGGGTTACTTGTAAGTAGACCGCATCCTTTCATG
>Contig6_TT01    size  361
GTAGATTGAAGTAATATTCCAAGTAACATAGATTAAGGTATATCCATAAAATACGTGAAA
TATTTCCAACAAAAATATTCCGAACGCTCCTTTGGTAAACGCATTTTTGGTGAAGTAAAA
AAATTACCTTTTATGTTGTAATATTATGTGTACAGAATATAATTAACGTATGCAAAAGGT
TTATTGTTATCATATAACACACCGAACAGCTCATACGAGTCTTAATTACTAGGAGTAAGG
TAAGTTTCAGTTAATTTCACCTTTTCTATATGTGATCTGTAATAGCCTTAATAAAAATAG
AAATTATTGTTGGCTATAGCCGAAAGATTTAAAAAAAGTACGCAAAACTGGAATTTTGTG
C
>Contig7_TT01    size  1012
GTCGGGCTGGAAGTGCGTCACCAGCAGCTTGGTGGCCTTCGCCAGGTCGTACGCGGCCGC
GCGGACGTCATTGAGGGGCGAAGGCGCTGAACATGCCAGGGAGACTTCCGAGCAGGCGGC
CCGGAGCTCGCCGAGTACGAGGTTCAGCTCGCGGTCTGAGGTTGTCTGTGGGAACAGAGC
CAGCAGGGCCCGCACAGCATGTCGGATGGTGTCGCCGCGCTGCTGCAGACGCGGGTGCTG
CTCGCGCGCGGCGGCCCACAGCTCGGAGATGGCGCGGGTGACGGCTTCAGCCCGTCGCTG
TACCAGCTCCCCGCTCGGTAGGGCTTCGCCCTCGCCCGCTGTCGGCAGTGACCGCTCTAC
GCTGCCTAGTGTTGTCAGCTGATGTTTAGTAACCTGCCAGTTATTCTTTGGTCCTTCCCT
AGTCTCATACATACTGACCGGTCGCTGCGCGGATTTCATAGACAACTTGCCATCGACCTC
CTCCGACCGGCTCAAGGGTTCTGTCTCAAGACTCTTCCCTCTCTCCTGAGCTTTAGAACT
TTCTAGAACGTTACATGAACTGTCATTGATCGACATTTGTGACGTCATACTCTGATCATC
GTCGACGCTGCTCGTAGTTTTTAATACACTATTTTCTTTAGTCAATTGCTCAACAATTGT
TTGTAAATTTTTGAGTTGGTTCTTTAGCTCTGTAATGGTAGAGTCTTTAGTGTGTATTTC
CTTCTTGAGTGTTTCGATTTCGTTGGTCTCCGGTATGGCACTATGTGCTAGAGTGCTGGG
CGAGTGCGTGCGGCGCGTGTCTATGGCGGAGATGTCTATGGGCAGCGAGGGGTTGTAGGT
GGAGGACACCGTCTCGCCGGCGCGGGGCATTACGCTTGATAGTCTAAAAGAATCCTCAGT
GACATCCAAGTTGATGGGAGCTAATGCGGCGTAGTCCTCGTCAGACGCGACGGAGTCGTA
CAGCGGCTCGTCGTCCGACATCTGCGACAAGTGCTTCAAGTGGCTCGCTGAC
>Contig8_TT01    size  293
AGTGGCTCGCTGACAGCAGCGGGTTCATTAATGCGGGCGCTCTCGGCTGCAACGTAGCAA
TGTGCTGTCGCCTCGTAGCGTCTACGAGGACGTCTCGTAGCAGCGTAGCCATCTCCGCCG
TAGACAGCCGGGCTAGCTTCTGTCGGCCTTGGTTACGCGGCGCCGACAGCGCGGGATTCA
CTGGGAGGAACACTACGCCCGAACGCTCGAGACCCGTAGCGCTTGTTTGCCATATGGCTT
CTGTTTCTCTGCGGTCAATTTCGTCGTAAATGTCCATTACAAGTTCTTCGAAG
>Contig9_TT01    size  351
TTCGAGCTGCACTCTGGACTGTATGGGGCCATCCGTAAACTCCTGCGTCTCCGGGGCGCT
ACCTCGGCCATCTTGTAGCTGGTGTCCATCGCCCAGTAGGAGCCCTTGCCGGGGTCGTCC
TTACTGCGCGCCACCTTCATGAAGCACTTGTTCAGAGATAAGTTGTGCCTTATTGAGTTC
ATCCATCCTTTGCCGGCCTCTTTGTAATAAGGAAAAGCGTTGCATATGTACGTGTATATT
TCGTTGAGCGTCATCTTGCCGTTTGGAGAACTGCTGATTGCTAGTCTGATCATACTGGCA
TAACTGTACGCGGGCTTCGCGTGTTTGATTTTATTCGTGTTTTCTTTCTGA
>Contig10_TT01    size  326
GTTTGTTTGCGCGCCAAAATCAGAAGCACGTACATAAATACACTGCGCGCGCACCACGCC
TGTGATTGGTCTTTCAATATTTTTCAATTTTTAAGCGGGAAAACAGAAACGTAAGTTTTG
TCGTTCATAGATTAAATAATCGGATTTTATTTGGAATTTACCATGAAAATCTCATATTCA
AGATCTTACTTACATCACCAAGCACAGAACTGGCATAAGAACAAGACGCTACTAAGAAAC
GAGGCACTTCTGTTTCAATGAGATTTTCATTATAAATGATTGAAAAAATATTTATTCAGA
CCACTGTCCCTCAACAGAAGTTATAA
>Contig11_TT01    size  288
GCTGTAGGAGATGCACAAGGTATTTACTACCTCCCGTCACACAGAACTGGCAGCATGGTG
TTGATTTACAACGACAACAAATATTGGATCAATAATAGATACCAGAATACCATTAACTGG
ACCTGTAGGGACCGCAAGCGGCTTGGGTGCAACAGCTGCGTGCAAACGACCATCGAGGGA
AGGTATGTCAAACACAAGGGATTTCATAATCATGAGGACAATTATACAAAGTATAACTTC
AACGATTGATGTTCAGAACTACTTTGGCCAGTTATAACTTCTGTTGAG
>Contig12_TT01    size  431
GAGGCGATCAGGCAGGTGACGAGGGGAGGCGCTCTCATTGGTCGGTTAGCTGGCCAGCAG
CGCCCGCAGCCGCAAGCTATTGGTCTGCGGCCGTGGTTGCAAATGCCGGGACAGTATCTC
GTGGGCGTCCTGCACCTGTTGGCGGAACGTCAGGAACTTCTTAATGCTGGACTTGCACTC
GGAGCATAGACGCAGCTTTAGATTCTCTATGTTTTGATCGGCCGCTTGATTGAGAATTTC
GAAAAACAGTTTCTTAATTTCAATATCAGTGATTTCCACTGGCTGTTGCCTTTCCGGGCT
CAGACAGCCTTCACAGACGCCGTCCAAATATCCGGGAGCGTCGCTCATATCTGCTGTTTG
AGCTTACAAACTGATTTTAACAATTAAAATAACATATTTGATGCACTGAATCGCAAAGTG
GTAGTTTTTTT
>Contig13_TT01    size  1142
GTTAAAAACAATTCACTCATAAATAATTTAAGCTTTGATTACGAAGAAGAAAAACAATCT
AGTGATGACGGAAAATCGGTCACAAACGAAGAAAAGTCATCCAAAAAAGAAGAAAAAGCC
AAGGAGGTGGAACCCGAAAAACCTTTTAATATAATGGACCACATAAGCATTATTAAAGTA
AATCAAGTTGGTGTGCTATTTCAGTGCAAATTCTGCAATAGGAACTTCCTGAAAAAAGAA
GTAGTCGAATCTCACAATTGTGCAAAAAATGGAATTCCGAAACAAATGCCTAAGACTGAC
CCTATTCCAGAACCTCCTCGTGTTCCAACAGTTAAATATATTAAGCTTGATGGTGATTTG
AAAAAGCCAAACTCATGGAAGTCCTATTCGTATGAAAATGGTCATTCTTCAAGTGATCAT
AACTCAGGTATTACAAATAGCAATAAAAATATCGATAGTAATAACAGGATAGAAAAAGAG
CATAGACCAGAAGAAAATGTTCAACCTGTTCCAAAAGTAAAACCTAAACCAAGAATAGGG
CCAGCAAGCAAAATCAGACGCTTTGAAACTGATTCGAATTCAGGGTCTGCTCAAAATGAT
TCCGATTCTCAACAATCACATTCATCTAACGTTCAGTCACCCTCGGTACACATTCCTTCT
GCGCCTAATCTGAATGGTCGCTTTAAATTAGTTCCTGGACCGAATAACATATTTACCTTG
GTTGAAGACACTGTAGCACCTGCTTCAGGAAACCAAAAATCTGGCAAGAAACGAAAATCT
GATAGCGAAAGTGAATTAAAATCAAAGGACCGTAAAAAAGATTACCATGAAAAATCTAAA
AGTCCAGATGATGATAAACCAAAGCCATACCCGGTTGGATTATTTCAAACTGTAGCCCGC
CAGTGTGAACCTATAAATGTTGCTCCTCCGACCTCATTTACAACGCCCGCCATGAAAAAA
CAGTCTTATACTATAGTTCAGACTGGGAATCCCAGTAAATTACTAATATCAACAAAAGCG
CTAGCTCCCCCCGTAGAAGTGCCTAAAAAACGCCAAAGGAAAACGAAACCTGAAGTAAGA
GAAGATGTGGAAGAGCAAGAACCGTTTCGAGTCACGTTAGAAGACGTGGCACATCCGAAG
GA
>Contig14_TT01    size  265
ATAACCGAACAGTGACGGACTGACTTAGCGGAGTATTAGTCATAATATTGTTAACACCAA
ATACTTAACGTTAGAGTTTAGACGACTTGTAGCGCCCTTGTAGGCCTTTTGGGACCCTTT
TCAATGTTACCTAGTTGATACTCTCGCCACTTGATATATAGGTTAAAGAGCCTAGCAAAA
GTTGAGCAAACTTTTTCACTTCTGACATTTTTTATGCGAATTTTGGGTCTCGATTACTGA
ATCTAAATTCCTATTTATCGACCGG
>Contig15_TT01    size  262
CTTAGGGTGCGTTTAGGCTACATAAACGAATGCGTTTTCTGTACTTGTCTTTTAAATAAT
TTTAGTGATCTAAGTCAACATTAAAATAATTCGATACTAGAACAATGCTGAAATGCTGGA
AAGAATGCTCATGTTTCTCTAGATATTTGTTTGTTTCGTCTAAACGCACCCAAAATGAAC
TAAAAAGTTTCAAAACATGCATGCATGCATTTATGCTGAATACGGTGCATATTAAAAGTA
TAGAGTAGGAAGTCAAATTAAG
>Contig16_TT01    size  406
GTTCAATCCGGCTGTTCGTGACATAATATCAACGTTAAAGGACGATATCAATACAACAAC
AACAGAGGTGTTAGGTCAATGACAAACATTGGTGTGTGTTTATAGGCGAAAGTGTACCGC
AAGAGCGTGGCGACTAGTGAAACAAACAGCGCAGAGCACGATGCACGATGTTGGAAGGTC
TAGTAGCGTGGGTTCTGAACAACTACCTCGGGAAGTATGTGGAGAACCTCAACACGGATC
AGCTGAGCGTGGCGCTCCTGTCGGGGAAAGTGGAGCTAGAGAATCTCCCCCTGAAGAAAG
ATGCTCTCCGCCACCTGGGCCTCCCCGTGGAGATCAAAGCAGGGTTCATTGGCAAGGTTC
AACTGCAAGTGCCAGTGCGGCAGATCAGATCAGCGCCCTGGCTGAT
>Contig17_TT01    size  440
TATTTAGATTTTTCATGTAAGATAGAAAATAATTCTAAAGAGAAACTATCGAGTCCTGAA
AAACCCGCTCTGACTTCTTGTCCGTACTGCAATCAATCCATAGTAACATCGAAAAGACGT
CAACACATGAGTAAATGCCCCGCCCGCGTATTGAAATGTGAATGCAAAAAAGTCTTCACA
AGCCGCAAACTCTTTACGGAACATATATGGGCCCAACATTCGAACGCAAATGCTGAAAAA
AACGACACTGACAGTAAGAATCCGGCTGAAGATATAAATCAAGACAGTAAAGCAGATGTT
AAATCACAGGATCCAGAGCCGTCAAAATATAAATGTGAAGACTGCCAACTTTCTTTCAAG
CGTCGAGGCATGCTAGTGAACCATCTATGGCGAGTTCACAACATGGTGTCAGCGAAAGTT
CCGCTAGAGCGGAGCGTACG
>Contig18_TT01    size  293
CGGAGCGTACGAACCTACCCGTGCGGCAACTGTCCCAAGATATACAGGACCGCGGCCAAG
CGCGACCGACATGTGCAACAACACCATCCAGGCGCCGCGAAGGTCCGCGGTCAGGCTTTA
GAGAGCGGTACCCGCGTATGCGAGCCCGCCATGTGTTCAGCGTGTCCGCGCCAGTACGCC
ACGCGAGCCAAGCTGCTGCAGCATCAGAGGGCGCAGCATCCTTACATGGTACCCCCTTCA
AACAGAAATACTACAAAAACAAAATGAACAAAGAAGGAAGGTAAGTTGATCAG
>Contig19_TT01    size  231
GCTCCACTCGATCACAATGGAGGATTTGACGAAGGATCCGGACTCGAAGCACCGCATGCT
GATGGTGTCGCACACGCCGCAAGTGCCGCCCAAGGCCGTGTTCGTGTCCAAGTCCTGCCC
TGACTTTGTCACGGAGTACGCTGACGACATGTCCAGTGTCAGCTCGCTGCAGTACATGAA
GTGCTGCTCTTATTCATTGCCCAGTCAGCTCAATGTCGCGGCTAGAGAGAG
>Contig20_TT01    size  232
ACGCCAACACATTACCTATGTCCACTAGCATGCTATTAACATTATTAGAGCCTGCCACTT
CAAATGGTTCATTAATTTAATGTAAACGTCGTTCCATTGATTGATGTTTATCATACGAAT
GTGCTGATCGTAGTTGTACAAGGGTAGGCCCTTCAACGTTTATATTTTTAAACCATTGCT
GTACTAGTTGCAACTAGTGAATTTGTTATCAGTGTTTACGGAACCACAGTCA
>Contig21_TT01    size  547
GACATTGTGCATAGTTCACTCACGCGAAGCTATTTGATTACTATGAGAATTTGTAGTTTC
TCATACTGAATTAATTCAATTTAGTCCGTACAAAGAACATTTTTATCTAGAGTTTATTCG
TATATATTAATAGTAGTCAGAAAAACTGGTGTCTCCTAGAAGCAATCGTTTAATAAAAAT
GTCATATGTTTCTGAAACAATTCAATGGCCGTATTCGAGTGTCAATAATAAGAGTTTTGT
TGTTCCGGAACTATAAATTGACATGTTTTCATCAAGGAATGTGATAATGAATAGTTTTCA
ATGGCGCAAATGGTTCCTTTTTTTGATTTTTGCCGTGTACCGGAGGTTGGATACCGTCGA
TGGCTTGAAGTGTTATTGCAACAGTGAAAGATGTCCAAACTCAACATGTGAGACTGATGG
CTTCTGCTTCGCCTCTACAAGCTTGGAGAACAAAGTGCAGAAGTTTACCTACCATTGTAT
CGAGCTCAAATCACTGATACCCATCGAGCATCCCTTCAGTTGCTCCACGACGAAAACTAA
AAATGAA
>Contig22_TT01    size  475
CGGGACGAGAATATTTTGACGGCGACATTCTCTCCGCGCCAGCGACCACGCCACACTTCT
CCGAAGCGCCCCTTGCCGATGATGTCAACTAGCTGGATCTGGCGAGCGATTGAACGCTGC
ACTAGAAGTGGCAGCCCTGATCCGGAGCCGGAGGTGGTGAGCTCGATCATGTCTCGTATG
GTGGTGGTGCGCATCATGGGGTGCCTGGTCTCACAGACCGAGTCGTCCGTCGGGTACGGA
GTCCGAGACGGGACCCTCTTCTTGGGCCCGTGCGAGCGCTTCGCCCACCAGAAGCTAATC
GCGGCGCACACACCGAGAACCACCAACCCCATCACCCATGGCAATACTTTCCATGCCGTC
GCAGTGGTGCCCGTCTCTGGCTTCGGTTGCAGGTCCAGGCGCAGGCCTTCATTGCACATG
TCATGTGACTTACAACATTTTATCACCACTGATTCATTTTTAGTTTTCGTCGTGG
>Contig23_TT01    size  756
ATAGTCTACCAAAGGGTTGATAATTAATTTTAAGTACATACATATATAGATACAAAATTT
ATGTACGAATAAAAACTACTACTAAACGTGTAGTCACACTGGCAAACGTGCAAATTAATA
TTTTAGGGGGAAAATCAAACTGAATTACAACCGAGGTTTCATTCACAGCTGGGACGAAGC
GCGCTGTCACACCATTTTACTCAAATAAACACCACAGATTAGGTCGCACTTAGATAATGC
TGTAGTTATTTCATGTTTGAAGGTACTTGTACTTAAAACTGATTTTTCTAAGTGATTTCT
TACAGAACGAGACAGATCGCCTGAGTAGCAAATGATTTAGACAAGTCTGATACAATTGTT
ATTTTTTATTGAGCTGTCATCAGTGGAAAAATAAAGGAAAAATCCTTTTCGATTTTAGTT
GACATTTGTTTAAAACTTGCATTATCTAAGGGATAGCATATCTGTGATGGTGACTGTAAT
TGACATTATGAGGTAATTATTATATTATTTCATCTTACTGGCCTTTTCCACGTTTTTGGC
TTTACAATTGACTTCGTACTAAAGTTACTTTTCATTAGGCCGAATAATAAATTAGTTTCC
TATGCCATACAATAAGTTCATATTGTGTCAACATTTAAAAAATTGCAGTTTATGACATTT
TATTCTGTTGTCTATGTTATAAAGTATGTAATGTTGCCACAATATGGAGCTGTCTTTTTT
CTAATAATTTTATGGGAAGCCCAACTTATATTGCCA
>Contig24_TT01    size  245
GCATAGTTTATTGTACAAACACGCAAAATTACAGATTTCATGTAATATCAGGCCATTTTT
AATGAAATAATCTCTTTCTATAGAGTTGGGCAATACTGAAAATACTGGTATTAATTGTTG
GCAACACTTTTGCAAAGAAATATAAAATCTATTGAAAATTGACACGTAAAATTATCAGTT
GTTTCTGAATTACATTAAAATAAACATAATTACTACAATTCAATCTGATAGTCTACCAAA
GGGTT
>Contig25_TT01    size  595
GAAGGCCAGCCCCGCGTGCTTCTGCAGCGAGTTCTGCCACTCTTGGGAGCACAGCAGCAT
CACCAGTTCCACCACTGATGTACTGGACTTGAAGGTTTGAAGGCCTTTACCCTCCATAAG
CAGTTCCTGTCCATGGGACCCCACCAGGGTCTTGGAGAGGAAGGGAGCGAAGTCCAGCAT
GATTTCTCGGAGTAGGGGACAGACGGGGCCTAGCGCTGTCTCCAACTTGTGGGTCAGAGA
CGCCTCGCGAGACACGCCGTCGGCTGTCATAGTTGTGTTCATTGCGTTCAGACCTGCTAG
GGTCTCGTTGTCTGGATGTAAATGCCTCTGCGCCGCTTGCAGGTTTCTGTTCTGATGCCT
TTGCGTGAGGTGATGGTGAGACTCTGAGTTCCTCATGTGAATTTGTTTATCTATGTCTTC
ATGTATATTTCCTTCGTGGTCCCTAGTCCTACCAGTAATGGTGGCAGGGCCGCGCTCGCC
ATCCTCATTCAAGTTCACGTCCGTCCATGACTCGTCATTGCTCACCGGATGTTTGTTATC
ATCGAGCGCAATCTCGCTGGAAGTCTCCGGGTCGTTATTGGTGGTCTCATTCGAG
>Contig26_TT01    size  271
AGAATGCTTCAACTGTTATCAGGAAATGATTTATAACTATTAGATTTTTTACGATTTACT
TAAGTTACCATTATATATGAGGCGTGATCTTATTATTCATAAGATAAAACATTAAAAAGA
AAACATTTATATTCGAATTTCCCGCTTACAGTAGCAACATTTGCTATTGACATCAAATTC
CAGAAAATTGAAATTATTTCATTTCTAAAAATATCCTACAGCAGTCAGCAGGTTTTAAAT
GCCGTTCCCAATATTCTATCCATCGGTTGTT
>Contig27_TT01    size  923
AACTGCTTGGATACGTAGCCGGCAACGTCGCCATGGCGTCTTAATGAGGCAGAGCTCTAA
GCTTATAAAGAAATAAGTATCCATCAAATAGTAACTTCAGACTGCCTAAAATTGTCAGTC
CATTGTGTACACTATACAAGATTACGAGTCCAATCACAAAGTGTTTAGTCACTTCATCTT
CTGCAGATATTCAATCAGCTCTAATATTTGGTAATCTCAGCACTCCATAGGGGCTATAGA
ATTTGAATTATCTCCATAACCACTCAAACTGCCTTGGAACTCAATACCACTGATCTGACT
ATCGGCATTGAACGAGGCTCCATAGGAATCATTGCTAGGTGCATGTGTTGTCTCTAAGTT
TCCGTCCCCGGAGTCCGTAGCCGCCGCCGCGTCAGGCTCCGCCCAATTAATCTTAAATCT
AGTCACTCTAGGCTCAGAAGCGAGTATATTCCTCACTACTTTGTCAAATTGAGGCTTGGC
AGGAGGATTTTCACGTAACTCTGGTTCAGATTCTGAATACTCGTTGTTGATGAAATAACC
TACTCTAACGAACTCTTGGCCTCTGTATGAACATGTTAGCAGCACCACTGTGACGCCCAA
AGCATCGTTTTCTGGGATTCGAGTGACGTCCGGCGGTGGGGCTTGAAATACGAACATGTG
TCTGCCTTCTGGTATAGGTCCTACGTAAATCGTGTCTAAAACTTGATCGTGCTCCTCTGT
TTCTGCTGAACCAACGTATATCATCTTCCATTCTAAATCTTCCTTTAGTTCTTCGATACA
TTCGAACGTTAACTCGAATTGGAAAGGGTTGAGAAACGGACTCGGATTGTCCAATACAAC
AACATTGGTTATGTGCACTTTTGCCATGATTACACGATTTTAATCTTGATTCACTTCAAA
CAAATGTCTAGCACGCGTTTTCG
>Contig28_TT01    size  237
GGTATGTTTATCACAGGTTTATTTGATAGCTTAGTAAGTTCATTGGCAAAATTTGAAGTC
TGTACTTCTTTGCTAATTAATTCTGTCTTGAATTTCAATAAGTTATATTCATTGATGGAA
TCTAGACGTTTGTCTAGGTTCTTATTGAGTGATTCAATTTGTGTGGTTATTCTATATTTT
TCTAATTGAAATTCTAATTCTTGGAGTTTCTTCTTTAACTGAGATATTACTACTTTT
>Contig29_TT01    size  433
TTATAAAGACTCATACGCAGGTCTAAAAACAAAACTATTGTGTTAATTCCAGGTCAGATG
CTCCTGAACTGGTTCGTATCATCAATAACGGAGAACAACCACTTGAAATCCTTGTTAAGT
ATCCAAGATCAAAGAAACCTTGGGATTCAGTACTGTACCGATCTTTTGGCCGCTGGTGTC
CTTAGACAGATATCAGACAAGGATGCACCCACTGAGAGTATATTCAAGCCAAATTTGATG
TACTACTGGGCTCATATGGAGGCACCGGCACTACAACCAGTGACCCCGGGCAGACTGCAC
ACGTCCGTGTGGCCGCCTGACAAGGACTCCTTTAACTTCACACAAGACAACAACCAACGG
GATCTTGAAAACAACAAGTTTTTCAGCCAAAACAATAATGAAGAAATTAGTGACATTGAT
GAGGCAAAAGTAG
>Contig30_TT01    size  430
GCGCAGCTGGCTGATCTCCTTATACGAGAACAGCCGCCGATAATTGGCTTGTTAAATGGT
GCAACTCAACTTATGTATATTACATGTTTAACTAATTAATAATAATTTGTGTGTAATAAC
GACTGCCTCTATGCCATAAAAAGAAAAGTATTACAATCACTGTGTGTGCCTTTTTATAGT
GCCTTGAATTTAAGCACAATTTTGTATGTATTTTGAAAAGACATATTTAATAGAACGACT
GAGTGGTACTAAGTATTTGTTCATACACTCATTTTTATTTTAATGTTACACGGGTTATCA
TAATCAAATCACTCGGTCATTGTAAACTAATATTTTCGCCAGAATTTTTCACATAAAAGC
GCTATTAAAATAAATAATAACATTTCTCTAAAACCTGAAATTATTTCGACTTATTCTGGC
AGCAAATTGT
>Contig31_TT01    size  382
AGGTTCGACGTATCGATGCATAAATACGATCGTGTTCACTTGTGAAGGGATGCTGAGTAT
GGTGCTGGCGAGGCTGAGTCGGGGGTACTTCTCCAAGGGTACGGCGTGGATGCACGACGA
GCTCACCATCAGGCACATCATCAGAACAGTCTTTACTTTCGCTCCCGCGTTCTCAGGCGA
CAACGCTTGAGTCACTGTGTAACTGGAATACAGGAAAGTCCCGACGCGCCATGACCAGTA
AAAATAAAATAAACCTGTTACAAAACTGTCAAAATTTTTCATAACATTTTGGGAGGCTTC
TTGCGAATCAATAAATTTTATCAGTGTTAAGTACTATTCCATGTTTGATACTGCGGCACT
ATTTATTTGCAACAAAATGCAA
>Contig32_TT01    size  201
AGCTTGGTCAAAGTTCATCAAAACACAGCTTTGATACGATATTCCACCATGAAGTTCCAG
ACCATATCTTCTCGACTTTATCATCAGATCAATTTGACAGTACTAATTTACTTTATTTTC
GTATTTTCATTAAAAATACACACATCTGACAATTTTCATGACGCTGTGATCCTTGGAAAT
AACCTTAGATTACATTACATA
>Contig33_TT01    size  342
GTCCATTAACTAATTAATTATTTTTCTTAGAAATCCAAATACAGAAATAAAATATATTAC
TGTAGTATTTGAAATCGCAATCGGCCATCTCACAAAGATATAGTTAGCACATCGCTTGCC
TCACAATGCGGTTTAGTATCAATAAATGGTACCCTTTGTTTTGTTATCGAGTCGCGTTGA
TAAATTGATTATGTACCTACACGTCACGTGGTCTATGTCACGACCAAATACGTCCGGGCT
GTTAGTTAGTCACTTTGCACAGGTGATGGCACACCTATTGTTCACAAAAACGAGGTTTTT
AATAATCTATACTTAGTGCAACATTCCAAGTAAGTAGTGTAT
>Contig34_TT01    size  243
GCGTGGGAATTTTTTGCCAACCAATCACAACAGCCAACCACATTATTTGGCAGCAAATAA
ACCAATTAAAACGACTAGGTGCAATCTGGGTGCAGTCTTTGAATCGCAATTGGCAATCAT
TTAGCTGCAATAGTAACGTGAGCCAAACAACCATGTCATTCTCTGCATCACAGAATAATA
AATCTAAAAGCTACCATTTAACAGTCCAATACTTTGCTTGAACACTGGTCAAAAAGATTT
GAA
>Contig35_TT01    size  538
ACGGCTTGTGCGTTTTCCATTAGTGCTGATTGGTTGACTGGTGCATTTTCTGTGTTTTCG
GTGGTCTGCTGAGCGTTATCAATAGTGCGGATTTCGTGGTACTCTCTACGGCGGTGCTGT
GGCACACTGCTGAGCGTGACGGTGTCTCCTCCAGCGCCGGCCTGCGCGCCAACATCCGCC
CGAACATCTTCCAGCATACTCATTGAAGCCGAGCCACTCGAGCTTTGTCTGCGCCTTTTG
CGTTTGGTCGACGGCGAAACTGCTGGGGACTGCCGATGTGAATCTAACGAGTCCCCTTGG
TTTTGGAACTCGGCATTATTTGCCGACGATCTTGTGAGCGACGTGGAATCCGGCATCTCG
GTCAAGCCTTTAATTTTGAGGTGCTTAGCGGTGTCCAGCACCTTAGGTAACTGCTCCTCT
GTTACGTTGACCTCGCCACAATACATGAAGTCCACTATGATTCTCAGGTCCGCGAACGTG
ACATCTTTCAGTATGACTATGGGGTGCTGCGCCGGGTTATCGACAAACAGCGATTGGA
>Contig36_TT01    size  237
ACAAACAGCGATTGGAAGTATGTACTACAGGCGGCCAGAACCACCTTATGTGCTGAGAGC
TGTTGGCCATCGGTCGCCAAGGTCACGTCGACCATGGATTGGGTGTTGAGGAAGGTCGTG
AACATCGATATAAAGTTCGGCTGGTGGTTGTTCCATTTTAGACTGTATTGTTGCGGCATC
TTTGGCAGGAACAATTTTTTTTCTTGTAACAGCGACTTTTCGCTTAGGAGTAGCTGA
>Contig37_TT01    size  504
ACAAACTTCACGTCCTCCACATCTTGTAGCGTGTCGGCTGCTCAGGCTCCGCTAAACTGG
AAATAACTGTATTATGCCCGTCAGTCCGGAGTGTGAAGGCCAAGAAACGGTGTGCTGACT
TATATTAGGCCCTCTTACCGCGCTGTCAGTTGCGTAGGGCAGGCCAAATCTTCATATTAA
ATCTCTCATGACAAATAACCAAGCATGTATTGCTCTAATATGGTCTTACGTTAAATTTTA
ACTCTATAGCCAAATGGGAACCCCAAATTTGGAAACTCTTGAATATAAGACCATGTTGTT
TAATTGATTATGCACAATTCCCAGTTTAATGTTAGAGGCAGCATGCTCATATTGAAATAG
TGTGCGCTGACAGAGGACTGTCGTTTGGTTACGATTGGTAACAAGGTATTGGTCAGGTCA
GCAACACACCATAGTCTAGCCGTTAACACTGCACGCATGCGCCTCTGAAATGAAAAACAA
TCGAGAATAATGCCAAGTCAGTCA
>Contig38_TT01    size  341
GAGAAGGATTGAGCATTAATCATTCAGATTATATCTAAATAAAAACTTCATACTGAAAGT
CGACTGCTTAATAACAATAATCAAATAATATCGACATTCTAATACTCTATTGTTCCAATA
CTGAACATAAACTGATGTAATTTCTAATAATGATTGGCGACAATAAATCGCATTATGTAG
TATAAGTTGGAAAAGTCCAAATTTATCTCGTTACCATACATATTGGCTAAATTTATTATT
TTTCTTGTAAACAATGGTTGATGTTAGTCTTGTACCAATTTAAATATTTTTTGAAAGTGG
TAACACCAAATTAGGCGACTTTTTGTATCTTGCTCTGCGTC
>Contig39_TT01    size  234
GGCAGATAGCATCTAGCGCTTACAACATCATACCCATCAGTTATTTCACAATCATGTGTT
CAAAAACACTTAAATTATATAACTCAAAGATAATACTAATTAGCTTTTATAAAACTGCAT
ACAGTGGCAAAAACTCAGTTACAGCACTACATTTAGCATAAATTGCTTTCGGCTTGTAAC
CGTTTTATAAGTGCATAACATTGCTTTAAACATACTTATTTTATTATAAATTAG
>Contig40_TT01    size  304
GATAGGTACACACAATCTTGCTAAAGCTAGGACAGTTAAATTAGAATGGTCTTATGATAA
CATTGGTGTTTATGGTTAAAAGTATCCCGTAGTAGATAAGTTTGGCTAAGCGAGAGGACA
CAGCGGCAGCCGCGGTGCGGTGCGACATCAGACGTGATGTAGGTAGGTACAGAGTAATTG
AGAAGGAATTGCACTTAGGAAAGGATTCGCGACTCTTGGCACTTTGACTTACGCTAATAC
TGTGTGTCGGACGAGTGGAGGAACACAGGAGATGTGCGGGAGTGTAAGCGACAGACAAGC
AGAG
>Contig41_TT01    size  268
GGACACTTGATCGGGAACACTATGTTCGAAGCGGGATAAGCGTACTCGACTATAGCACGA
TCAGCTATAATGCAACACGAGTGTACGCAGGAGGGCGGCAGGAGCAGGTACGAGCGGCGC
AAGCCGAGCAAGGTGCTGAAGATAGCCGAGAGCTTCACGAACTTGGATGAGACGGCCAAG
TCGGGCCGCTACGTGCGGGGCCCGCACTACAAGGCGGGCCGCAGGTATCGGGACGGCGAG
AACGGGAGCCGGACTAAGCGTGCGCTGT
>Contig42_TT01    size  395
GCCGCCGCCCAAATCTTTCATTCTATAGAGTCATCACGCGCGAGTGACTCGTAGCCTTCA
TAAGCTGTGTTGATTTTGTGGAGCGTGGCCAATCTGTGGACACGTTCTATATCTTTGCCG
GCCACGGCGACGACCTTGTGCTGATCAGCCGGCAGCGTCCCCAGCGCCGTCAAGAAGTCG
TGAGCTATCATACCCACGCCGGCTACCCCCCATTTCAGTTGTAAACCCATCGCTTGATCA
GGCATTGTAACTACTGAACTTTTTTGTATATTCCTCAGTTATGCACCACCGAAAAATATA
TCAGCTGACTCGAATTTATCACCGTAAGATTATTTTGTCCGGGTTTTCTAACCTAACTTC
CTTTCACTAGAGTATAAATATTAATGTATTATATT
>Contig43_TT01    size  634
GAAGCCAGCAGCAGATAAAGGAACAATGTCACGTCGTCCGGTGTATACAATTGAACTAAG
TCCAACAGAAACAAACATCAGTGAAACTTCAATGAAACCAATGACACCTCGTCGAGTAAA
ACGTCGATCAGGTTCTCGAGGAAATAACTCGTCAGTCCGGAGGTCCCGTCGTTCATACAG
AAACGCCGGATACTTATCGTCAAACGCTTCATTGCCTCGCGAGTCGAGAGCGTCTCGACC
GACGTCGGCGCACTCGTCCTACTCCAATTTCCACGCGGCGCGACCTGTCTCTTATCACAC
AGCAGAGAGAGAAAACTTTCCTTGTGTAGAAGACGCCTATGACCCACCACCCCCAGTCGA
ATCTGTTCCTATAGTCACTAATAATAGGTATAACACCATAGGTCGTAGCAGTATGAAATC
GGGTTACGATGTAGTCGGCCCTTACAACGAACCAAACCCACCAAGGAAATACGAGCCCAA
CATTGCATCTTATGACAATATTGAAAGAAACTATGAGACCGCACCCACATATGATAATAG
AGCAGACAATATAACTCCTTGCGAGTCTCCTTCGTACGTGTACGGCAGCGCTTACGAAGA
GGGGGAGTGGGAGACCTCGGCCGCCATCACCGCG
>Contig44_TT01    size  347
CATGTACTCGAATGAAACCAACATTTTTGAAGCTGGTGTACTACTATACCAGTTCTTCAC
GGTAGCAGACCAGATCATTGCTGGAGAAGACGTGCAAAGAGTCCAGGTGTACTCTGCTCA
TGACGCGAATGTATTTTCCTTCGAGGGAGTCACCAGGGTTGTGAAGAGGCAAGGTGCTCC
TAAATACGCTTCCATGTATGCCTTGGAGCTAAGGCAGGTGATTGAGACTGGAGAGTACGT
TGTTGTGCCAGTGTACCTGAATACTCCCAGTGAAGATGTGATCACGTACCTGGACATTAC
TGGATGCGGTTCTCGCTGTGAATACGAGAGCTTCCGCTCCATCACAG
>Contig45_TT01    size  219
GTGATTTATGATTTTGATAAGAAAGACAGAAAAATAGTATTAGAAATGTGTATAGTGTAT
GATTTTCTAGGGCAGTTTAATTGTATAAAATGTAAAAAGTGTCAGTGTAGTAATTAAACC
ACCATCATGGAGAATTTCACCGGGTCTATGGATGATCCGGTGGCGCAAAGATGGAATTCG
TCATCAATAGACTTCGCGGATTTAACAATAGATAGAAAC
>Contig46_TT01    size  239
GCCGTCGGCGACGTAGTTGGCGGTTAAACTAAGGTTGCCTTTGAATTTCAATGTGAATGT
TCCCTCGGTTTTAGTGAACTCTAACTTCAAGTCTGTCAATTTGCAATCGCTAAGTCCATG
CATAGCTGCATCACTAAAGGTGAGGTTCAGCCCGCTGCCAAGTATTTCAATGTTTTTCAA
TTTGACAGGGTCTATGGATGGCACGTCCATTTCAGGGATGCCCTTCGTGAACTTGGGGA
>Contig47_TT01    size  389
GTCCGCCGGTGCCTCCTCCTGTACCAGGTCCGTAATGACCACCGGTACCACCTCCTGTGC
CGGGGCCGTATTGTCCACCGGTCCCACCACCAGTGCCTGGTCCATATTGTCCACCTGAAC
CACCACCGGTACCGGGACCATATTGTCCTCCTACGCCTCCTCCTGTGCTGCCTCCAGTAC
CTGGGCCGTATTGCCCACCGGTGCCACCTCCTGTACCAGGGCCATATTGCCCACCAGTAC
CACCCGTGCCGGGCCCATATTGTCCACCGGTGCCTCCCGTACCAGGTCCATATTGTCCAC
CGGTGCCTCCTCCTGTACCAGGGACGTATTGGCCGCCAGTACCTCCCGCACCTGGGCCGT
ATTGTCCGCCGGTGCCTCCTCCTGTGCCA
>Contig48_TT01    size  493
ACCGCGTCGCCCTCGCCCGACACGTCGATGTACTCCACCTTGTCGTTCGACACCGTCGTG
GAGAGTATGGCGATGTAGTTCCTGGTGTAGAGCAGCGCGTGTCTCGGCAGCGGCAGGAAG
CGCGGCGGCTCGTCCGCGTCGCCCGCCCAGCCCCGCGCCTGCACCAGCCACGACACGCGC
GGAGCCGACACGTCCTCCACGCTCACGTGCGCGATAGCATACCGCATCTCGGGCGAGCGC
GCAACGTTGACGGTGGCGATGAGCAGCAGCAGCCCGTTGTTGCCGCTCGGCTGCACGTCC
AGCGCCATGATCTCCAAGCTGTTAAGATCTCCGTGCGAGGCGAGGTGTGTCCTGGCGACG
GCGTCTGTGAGCGGGCGGCGCAGCGCGTGCTCGTGCAGCTCTGCGCCGCGCCACAGCTGC
AGCGCCGGCCCGCCCGACACCAGCGCGATCGTGCTCTCCGCGTCTCCGCCGCCCGGCAGG
ACTACCACACCGA
>Contig49_TT01    size  204
AGGACTACCACACCGACTAGTTTCGTGTCAGCGTGTGCAGGCATGGAGCCGAAGAAGAGC
AGCGAGACGCGGCGTCCGATGCCGCCGAGCCAGCCGCTGGGCGGCCGCAGCGTGCGACAC
GTCACTGTCGCGCGACCCTCAACAACAGTAGGGTTGAGCAGTACCACGGTGCATGTAGTG
GTGGCCAGCACCAGACCCTCAGGG
>Contig50_TT01    size  383
TATTGCGGGAGAGAGAGAAACAGAGTGTAGTGAAACCAGAGACTACTCCACCTGAGGCAG
CTAATGAGCCCAGCACATCATCTGATACTGCAGTACTTGTGCCTGATGTAGATACTCTGT
CTAGAAAGAGTAGTGCAAAGTCCCAGAAATCAACTCTTATGGATGCTGAGCTCAAACCTG
AGGTTGGTGAGCCATCAACCAAAAACTTACTAAATGAAGAACCTGCTGAAGAAGTATTGA
TGTCAAAAGATGATGCTATTAGCAACAAAGTACTATTCAAAATGGATAAATCTCTGATTG
AAGAAAAGAAGAGCAATTTGACTCAACTTGTGATTAACAAACCTGCTTGCAGCTGTTCAC
CTGTGACAGAATCAAACCCACTG
>Contig51_TT01    size  653
TTTTGATGAAAATGTTCACACCCCAGCAACTGTGTCTGAGTTCAGATTTGTACCTAATCA
GACAGAAGAAATGGAGATTGAAATCTTAGAAGAGTACAAGAAATGTAAAGGTCTTACCCC
TGCACAAGCAGAAGTAAACTACTTAAACAAAGCAAAGTGGCTTGAGATGTATGGTGTTGA
TATGCACATTGTCTTAGGTAAAGATGGGTGTGAGTACCACTTAGGATTGACACCAACAGG
CATATTGGTCTTTGAAGGACCTCAGAAAATTGGTTTATTCTTCTGGCCTAAGATAAGCAA
GTTAGATTTCAAGAAAAAGAAACTAACACTTGTGGTTGTTGAAGATGATGATCAAGGTCG
GGAACAAGAGCATACCTTTGTGTTCAGATTACATAATGAAAAAGCCTGCAAACACCTATG
GAAATGTGCTGTTGAACATCACACTTTCTTCCGCTTGAGAGCACCAGTCAAAGGTCCATC
AGCACGCCAAAACTTCTTCAGAATGGGTTCTCGATTCCAATATTCTGGAAAGACTGAATA
CCAGACCACTCAGCAAAATCGCGCCAGACGTACAGTCCAGTTCGAAAGAAGACCCAGTCA
GAGATTTGCTCGTAGACAGAGTCATGTCTTGCGGGAGAGAGAGAAACAAAGTG
>Contig52_TT01    size  567
CCGCCGCCGGTGGGGACTCGTGCAAGACCAACCTCATCGTCAACTACCTGCCGCAGACCA
TGACCGAGAAGGACTTGTACGCGATGTTCATGACCATAGGACCTATCGAGAGTTGTCGGG
TTATGAAGGATTTCAAGACTGGCTACAGCTATGGCTTCGGCTTCGTGAACTTCACGCGAG
AAGAGGACGCGGCGCGGGCGATCGACACCTTCAACGGATACCAGCTCAGAAATAAACGGT
TAAAGGTATCATACGCGCGCCCTTCAGGGGACGACATAAAGGACACGAATCTGTACGTGA
CGAACTTACCGCGCGCCATCACTGAGGACCAGCTGGAGACCATATTCGGCAAATACGGCA
GAATAGTGCAGAAGCATATACTGAGGGACAAGAGTAATGGGACGCCGCGTGGAGTCGCTT
TTGTGAGATTCGACAAACGTGAAGAAGCACAGGAGGCGATAGCAGCGTTAAACAATGTGA
TACCAGAGGGAGGCACTGAGCCACTCAGCGTTAAGGTGGCTGAAGAGCACGGTAAGCAGA
AAGCTGCGTACTATGCGGGATGGGCGG
>Contig53_TT01    size  248
ACCATAATAGAGGTGATTATGCTTGGACATGCGGTAACTGCATGATGCCGGATCCTTGGG
ACAGGTTTTCATCGCCCCCCTTACCGGGCAGTCACCCCACCACCCCTAGGAATGGCTGCC
GTCCCGGGGTCTGCGTCAACAACCGAGTGTACCCCCCTAACTTTGTAGGCAAAGGGGCCA
CACGACCGAACAGGGGTAGAAACCTCCCCTGGGCCCCTAATTTTGGTGCCGAGGACCGCT
TTAAAGGT
>Contig54_TT01    size  680
GAGCTTGTTGAAGTCGGCCGCGTGGAAGGCCACCACGTCCTTCGTGATGCGGCCGCGGTC
CGACTCGTCGCCGCAGTGGATCGCTTTTAGTACTCCGACAGCGGCAGTAGTGATCCTGTC
GAGGCCGTGTCCGACGTGGTCGGCGTGAGCTCGGGTGCGGTCCTCGAACAGGAACTCCCG
CGCCTCGCTCCAGCGCGGCAGGTATTGTAAGTTGCGCAGTTCGTTTATACCGGTCCTCCT
CTTCTTAATAGGGCTCTTGCCGAGCTCAGCAGTGGGTACCAGCTGCTCCCCGGGCCGGAT
CCACAGGATGGGCCCGTCGTTGGACTCCTGGGGTTCCATATCCACCGCAGACATCGGGCC
CCATGGCATTGTCATGTTAAGAAACGGACAGGCTCCAAGCATGTCCAGCATATCAGGGAA
GTATCCTCCCACCTCCTCGTGCACCGTGCCCACCAGCGAGATCTGGTGCAGGGGGCCGCT
GCGGAACGTGCCGGCTGCGTAGGATTGTTGCACCTGCTGATAATACCGGCTAACAGTAGT
GGTCTCGATGTCAGACGCTCTGGCCAGGACTCCGGCCTTCACAGTGAGGTTGGGATGTGT
GTCAGACAGGTACTGTAGGAGACAGGGGAAGCGGCTGGCTGCGCCGCGGACCGCGCCGCA
TACGAAATCGGACCAGCCGT
>Contig55_TT01    size  561
GCGCCGTACGTGGGCGCAGTGGGCGCTGTGGGCGCGGTGGGCGCGGTGGGCGTGCCCGGA
GTACTGCCGCTCTCCATACCGCCGCTGCCCGTCATCGTGTCGCCCGACCAGGCGCAGATG
CAGTTGCAACGAAAACACGAGGAGCTGCAACAAATGATAGTCAGGCAACAGGAAGAGCTG
CGCCAGGTAAAGGAGCAACTGTTGCTAGCCAGGCTTGGCATCCTCCAGCCGCTTATAAAC
GTTCAGGGGCCGTACGTGCACCCGGAGGATATTCAGCAGAACCAGCGTATTCCGGCACAA
ATAGTTTACGAGGGCGGCAGTTCACGCGCCATTACCGGCTACCCGCAGCAGCTGCCGCCG
CACTCGGGCGCTCACCACCAACACATGCCACAGTGAGCTGACCGATCCACGACCTTATTT
ATAACCTATACTCCGTTTGAATACGTACTCAACTAAAGGTTAACAATCTTGATAGGACTT
CTTTCCTAAATATTATCGCCTAATTCGCAAGATGGCGCCCGATTCTCAAAAGGGCCTCTA
AGTAGTAAAATGCCTAATTCG
>Contig56_TT01    size  312
GCGCAGGGTCTAAGTACTGCGCGCCGATACCGTGCTGCGGTGCCGGGGCCGAGTCACTGC
TCTTGTGCGTCTCTCGCATGGAATTTCTCTGTGAAGAGCGTGAGTCGCCGGATAGCGAGG
CGGTATCAGACCCGGTGAACCGGACGTGCGAGGCGCGGGTCCACGACGCGCCGGCCGTCG
CCACCGTGCCGGCCGTCGCAACCGTGCCCGTTGTACTGCCGGCCGACGCTGACTTCACCG
AAGCCGGTTGTGACAGCGGTTGATATGAAGAGTTGCCGAAAGCATCGCTCGCCTCGGACA
TGTATGAGGGTG
>Contig57_TT01    size  242
AAAAATAAAAATAAAACAAAAAGCCAACTAACCAGTAACAAACATTTGAATTAAGAAGCC
AATTTAATCTCAGGCGACTTTGTTGGAGTAGACTGTGTTGTCCTATTCAACATATAGTGT
GACACGTTCTCGTAAGTTAAGAACGTGATCATTGTAGCTGGCAGCACTCGCGCTATGCTC
GGCTTGAGGCCTTTGTAGAAGCCACGCCAACCTTCGTGCCTCCAAGTCTCGTTGATGCAG
TG
>Contig58_TT01    size  294
ATGGGCGATGTTACTGATTGTATCATTTCGGCTATATGTGTGTCGACTCGAGGCTTTTGC
AGTCTTTTCGCAGATCGAGTGCGAAATTTAGCTGATTCCTGATTGGCTACTAAGTTCGGC
GTTAACGATTTTATGCATCTAGCAGCCTCCTGCAGCTTCCTAGCAAGCAGTTCGTTCTTC
ATCTTGGCGGCGGCCAGCTCCCTGCGCAGTTGTGTCTTGGTCTTGTTACCAGCGGGATGC
AGTAGCGGATGTCGGCGGAGGCGGGCCGCTGACGGACGGGCGGACGGGTCGGGG
>Contig59_TT01    size  521
GGCACTGCATAGTGTAACTAGTTCATATCATTCGGTGATGAACTCGACAGTTGCCTTATG
AAGAACACCACGCTAGCTGTTAAGTTATCAGTCGTTTGTACATTTGTGATTACTTCTGCT
CAACAATGCAATATACAAGAATTGGTTGCTTCTCAAATATGATCAATTCAAATATTATGA
ATTCACAAGGCGTATCAATATACATGTACCTATTAGTACTCTTCTCAAATCAAATAAAAA
GAAAAAGTAAACAAAAAAAAAAAACTATTATTCCTTGCGATAAAATGAATGCTATAATTG
GGGTGAATTTCTAAATTCTAGAATATATGACAGACCTCAGAAGTACATAGTTGCCAAATA
GAGGGTTCGTCAGTAGCAACTAATTACGCGAGTGTTTACTGAAGCTAATATCAGCCAAAA
ATAATATCGATAACGTTGTTGTGTGTGAATTACAACAATTATGAAATTGCGCGACTTGTT
GGAACTAAAGTGAACTTGTTGTGTGTTGTATAGCGTTTAAC
>Contig60_TT01    size  264
AATATCAAATCAGCCAAGAGTCACAAGTCGTTCAACCTGTACAACATACTCAGTGCTCTT
ATAGCGTAGTACGTCTTGTTTTTAACTTTACTTATCGATAACATACACAGATTACTCTGA
TAACTTCTAAACGTTCCATGTTTTAGGAAACTATTGTCGATAAGTTACATCTCTATGAAA
CAGTCGCGAGCTTGTCAGCTACATCTGTCACGGCGCCTCAAATAGTGGCGATAGCATTTA
ATATTATTAAAGTTATTTCATTTA
>Contig61_TT01    size  203
ATGACGAGCTCCTTCAGGAAGTGATGAAGACTTTTGAGGATATTCCCTCAAAAGTCAAAG
AGTACCCTCAAATGAGGAAGGACATTAAGACCTTCCTGGAGGAGAGGTCAGACAAATGTC
TGCGTATCCTTTTCGAGCTTAGCAAGCGAGTGACCGGCCTGGAAACTAAAGAACGAACAC
CAGCTTTAGCCAGGCCGGCCGGA
>Contig62_TT01    size  275
GTATAGAGATTGAGAAATTGTGTGTACAAAATATGTATTCTACTCGATTCGTAGTGGCCA
TGTTGTGGAAACAGAGTCTATACTTACAGCCTTCTAAATCTCACAGTTTTATCAACTTGT
AGTAGTTTCCAAGCTTAAACATATCTATAGGCTACTTATCTATTAGGCTATATGTATGTA
TGTACTTTACTGTAGGTGATTTTTGTTTTATTTATTTTCAATAGAGATATAACGTAAGAG
TTTATCTGGCAGCTCATATAAGTGCAGGTCACCGA
>Contig63_TT01    size  248
GTTAACATGTGCAAATAATGCATAATTATATACTTATTTGATTATTTGTATTTTTCACAG
AAATTACCCAACAGCTGAGTATAAACTTGCCATTAAGTTCAGTTTCATTAGGTTGTAATC
CTAAAATACACTTAAAGTATGAATGCTATAAAACTGTGATTTTTTCAAGGGAATGATACT
GCAACGATTCCTCTCATAATGACTTCTATCCCTGTAAAACACCACAAGTTATCTTTTGAC
GATATAAG
>Contig64_TT01    size  411
ATCAAATGAACGATATGCTATCTCATTCGATGCCGTATCAACCTGAATCGACGAACAACG
TTGTAGCCACTGGAAATAAAACTATGAACTACTACGAACCAAAAAATGTGCTAAGGATCG
ACGTAAACAACCAGAACGCTACAATGACTAAGCACGTTTGGAATATTCCCGTGAATTCTA
GCATTGTAGACATGCCTTTAGTAGAAGATAGTGCTACAAACATGACTCATCATGAGCCGT
CCATTGTAGATACTTTGGAAAGACTCCAGGACCTAAACTATGTAGTAAGCAAACTGAACA
ATTTGAAGTCACAGTTGGAAACTAGTTTCTAGTTAGTGTTTAAATGCTGTTTCTAATGAC
GTCTATAATATTATAAGATTAACCGTCCACGTTATTAACTAATTTTTTATA
>Contig65_TT01    size  211
CAAAGGAGCTTATAATAATATACCAAGTATAGCAATAAGAATATGAATATTTAGAAATAT
CACATTTCAACACATGGTTCTTCTAGAATATCAAATATGTAACTATTCAGGATATAATAT
ACTCGTAGCCGTCAACCCACACGTGTTGGTGAAACAGGTACCAAATTTAATTTTCATTCC
CTTGCCATGATCACCATTATCTCTACCTGAG
>Contig66_TT01    size  414
ATTATCTCTACCTGAGATCGCTCATGAGTAAATTATATCGTCTTTCAACTGGGTAAACTT
ATCCTTTATATTTAAATATTTTTTCTTTTTACGCGGACGTTCCTCTTGTTACAATGGCAT
GTGTCAATTTGTCAGGTAAAACTCCACGACTACTTACACGACGTGTGGTCTACATACGTC
GACACTGCTTTTCTACTGTTACTCCAACCGGCGTCGGTTCCGGAGAAGTGGCTCAACTCT
TACGGCGCTAGTCAGACTCCTAGCCGGCCAACTGTATACAAGTAACTACCCACAAATTAA
CCTCGACACGTTACCCTTGACAACCAACTCTACATTGCCGGGCTAATAGTGAAACGGTAT
GTGGCTAATCGGACATGCACTACTGTTTTATTCTGATAACAAATATTTATTGGT
>Contig67_TT01    size  1193
AACCAACAGTAGCAGAAAAGACAGTATAGAGTATAGAAATATAGGGCTAGAAACACGTAG
TTAGCTATTCCAAAGTATATCTGTTTTCTATAAGCTTTCCTAACATTTCTCAAACCATCT
TGTATAATATATTTTCTTACGCCAAGACACCAGACTTTCACGAACAAATTTTTCTCATAG
GACCTCAAGTCACAGTTGAAAATGGCTTTGTCAGCATCGCTCATCTTGCTCCTAAGACCC
TTAAGATTATCGTCCTTGAAATCAAATTCGTACGCTAGGAAATAACCGTGGGTTTTCAGC
AGCTTGTCATATTTCTCGTAGATCTTTGTGAATGAAACAGGTTTTCCTTGCAACTTCAGG
CCAGCTAGCCCTGCAATAATATCAATGAAGAAAGCCGGGATATAATGGAGAAGCAAGGCC
ACTATGTTATAGAGAAACCGGTTCTTCACTTCAATCAGGCTGCAGTACCAGATAGCTTTA
TTAGCTGAGAACTTCACACATTCCTTCCTCATAATGTTAGCAGTATAATCAAACGTCACT
GTCTGTTCAGCGGTAGCCAACGCGTATATTTTGACTTCGTTTTTATCATCCCTTTCCTTC
GCTTGCCATCCAGCGGCCAAAATAGTGTTGTTCACCATATCCACGGGGGCTACGTTAAGA
GCCACGTGTTTGTCAACGTTAGCCACGTGAATTAGGCCCATGCCCACCCCTAATATTATC
CCACTTGTGGAGTAGACACAGCTCATATCCATCCAACCGGGGCTTGGTTCGTAGTAACTG
CCGATCACAGCAGGTGGTCTGACGATGGTGACGGGTAGATCTCCGGCGTCGGTCCTCACC
ATCTCCTCAGCTACAGCCTTCGTGAAGGTATAGGTGTTCGGCCAGCCTTTTGTCAACGCA
GGCGTAATAGCGTCCAGTCTTTCGCTGTCCATTTCTTGAGCCATCTTGATCAGGATATGA
GGAGACACGGGAGTCTTATAGAATTCCTCTCTTATTTCCTTCCCAATACGTTCGAAAGTC
GCGTGGCTGAATGCCGTCGACACATGTACGAAACATTTAAGTTTTGGACAGGCTTTGCCA
AGTGCCAAAGCCTCTCTGGTTCCTCTGATGTTAATGAATGTAGCCTTGGCGAGAGCCTCG
TCAAACCTCACAGTGGCAGCCACATGGAAAATTGTATCCACCTCACTGGTGAG
>Contig68_TT01    size  390
GCACACTTCACTACTTACACGTCTAGTGCTGAGAATAAGTCTGCGTTCTACACGCCGTTC
TTCAAGGAGGTGTGGGAGCGTAAGGGCGAGATCGAGCGAGCCTTCCGCATGGAGCAGCCG
CACAACCTGCCCGACGTGGCCGCCGCCCGCCCCGCGCCGCCGCCCAGGAACCACTCCTAC
CATCTCAACCATATGAGAGAACATAAGCTGACGAATTCACTGGACTTACTGATCGGTCCC
GACTCACGTGCAGACATCGATTCTGAATACAGCGATACACTCAACAATTCTAAGAATAGA
GGATTTCTGAAAGGTTTCAGCGTATATCCTCCGCCTAGTACGCCACCGGAGCCCGCACCT
CCAGACCACAGGATGCATGCAGATCTATCA
>Contig69_TT01    size  241
GTTCCGAGAGGAGCTGATCCACGGCTTCATACTCATATACTCCGCCAAGAGGAAGGCTAG
CTTGGCTACTTTGAACGCCTTCTCAATGAACATCCCGAACCTACCAATACAAATGGTAGC
GGTCACCGATGGTGGAGGTTCTGCAGCCAGCACGTTCTTCGGCACAGACCTCGGTCACGC
GCTCATCACGGAAGGCAACGCGACGGCAGACCGGCTGTGTGCACACTTCACTACTTACAC
G
>Contig70_TT01    size  302
GCTTCAAGGAAGTTATAAGGACATTGAAAGAGGAAATCGACAGGTTACGTCGCATCCAAT
CCCGAGAAGGTGCAAATCTAGAATACCTAAAAAACGTAGTGATGGCATACCTAATGTCAA
CAGACTACGCCGGGAGAAAACACATGTTGAACGCAATAGCAGCAGTCCTGCACTTCACTA
CGACGGAGAAAAATATGGTCTCAAACAATCTATGAGGTTTCGAGCATTTTTTGTTGAAGT
TTATGTGCGCTAATTTCGTTAAAGTTCATCCCGAACGCAGTTATTTGTAGACTTGCGTTT
TA
>Contig71_TT01    size  406
CAAATCAGGAGCCAGAAAGTCTGTCAAACAGTTTTACTTATCATGGATAACGCGGTGTCT
AGTTCACTGGGTTGAAGAGATCAGATAGGCACTCCAAGTAAACATTGGTACTCAAAAAGA
TTCGGTTTGACTGGAAGCCAACACCCACACAATTGAGGAATAGCTGGGTGGATGATGACT
GAGTCATCAGGCAAGCGCATAGTTTCACTACTTGTATTTCGGGGATTTTCTGTGCACTCA
CTCACTATGTTATGTTGGAATTCCACAAAAATGTTTGCATTAGTTCACGATCAGGTAAAG
TATACGTCCGAGAGAGTAAGTCCAATTCGTGTGTTGGCACTTGAAGCCTGCAGTTCTTCC
AAGATTTTCAAAATGTACGCTCGCAATTTGTCATTTCTTGGTGGAG
>Contig72_TT01    size  238
GTTACACTCATTTATATTTATTCCAGTAGTTTGTTTAATATTTTTATCTGCTGTTTGAAC
GTCTTGGTCCTTGGTTCTCCCATTTTCTACATTAATGTCTATATTATGTGTATTCCCATC
CTTGGGCACACCACTATTTTGTTCAGTTATTTGATGAGGACCTAATGATGTTTGAACTTC
TCGATCTGTATTGACTTTTACTTGTACATCATTGTGTTTTTTCTTTATTACTATGTTG
>Contig73_TT01    size  288
GGAGGCACGAACGACGTCGGCTTCTTCTTCTTGCGAGCGTTACCCGCGCTGTTACTGACT
GGGTTCGAGAACCGACAGTTGAACACGCCTGGTATCGTCGGGTTATCAGCCTGGTTCGAC
TGTTTACAATCCTTATTTTGTGAGGATGTGTTGGTGCTATTCGTGCCTTGCTGATGTTCT
CCTAACATATAGCCCAGGCGGCGTACGTGGAAATATCTATAATAAATAAGCATAAAAGCC
AGTCCAGCGAGGAACGCGGCGGCAGCAGCGGCAGCCGTGGGCGCGGGA
>Contig74_TT01    size  362
AGTGTGCCTTCTGAGCTATTTTGGGCACGATCCCGGGCAAGTACCGTTCCAGTGGTGTTA
TGAAGTAGCCCTCGAAGAGTTTGCAGTCTGAGAGAGTTTGTTGCTTGGTAATCGTAACAG
GATAGTCTCTTTCCACCAGTTTGAAACATTCATCCCGGTTCGAAACCACTTTCCTGAACT
CGAATAACCTTCGCAAGTTCTCTGGTTTCCCCCATCCTTTAGTAAAGAACTTTGTCAGAA
GAATACTCCTGTACACGGCATCTAACCTACTAGCCGACATATTTCGTGAGCCGGACGGTA
ATGGCCTGTTTCACTGACGAGTTTTTTTGGTGAAATCTTTTTTGATTTCGCTGTTACGAT
TA
>Contig75_TT01    size  270
AGCTCAGAAGGCACACTTCCAGGCCCTGCTGCCCATTCACTGGCCCGAGAAGGGATGCAA
GCCTGTTTGTTTACATCTTGCCGGTACCGGTGACCATTTTTTTTGGCGGCGGCGAAACCT
GATGGTGAAGCCCTTGCTGAAAGAGGCGGGAATCGGCGGCATTATACTGGAGAACCCCTT
CTACGGACTACGCAAGCCGACTGACCAAGTTCGTTCATCTCTGCACAACGTGTCGGATAT
CTTCGTGATGGGCGGGTGTCTGATCCTGGA
>Contig76_TT01    size  419
TGGACCCCACAGCGGCGCCAGCAAACCCGCCTCCCTACCAGCAATACGCAGCCTACTACC
ACCAGTACCTCGCTCAAGAACATCAGCAGAAACAGCAGCAGAAGCCGCAACCCTCGCTCA
AGTCCACCGGACTCAGCCTCATGAAGAACTATAATAGTGATTCTGATAGTGATGTGTCTG
ATTTCGACGACAGCTCCTCAACGGACAGCAAAGACAAGTCTTCTATCATCACTCCGCCGG
AAGACGTACAAATCGTCATCGACAAGATGGCGTCATACGTCGCGCGAAATGGCGACGAGT
TCGCCGACATTGTTCGCGCTAAAAACGACCCGAGGTTCACGTTCTTGGACCCTGGGAATG
TGTATCATGCGTATTATAAACGGCTGATGCAGCAGAAAAGAGGTGGTGATGTTAATGGG
>Contig77_TT01    size  744
CCACCTCCGCGGGCTTTGGCTCTAGCGGGACTTCGTGCGAGTGGTGATGCGTGGCGTGGT
GGGGATGTCGCCAGTCCCCCCACCAAATGCCGCTGCCGCCCGGCGCTGCGCCCGCGCCGT
AGTTGTAGCCGTAATTCTGTTGGTAGTAGGCGTCATAGGGCACTGCGGCGGGCGGCGGCG
CGTGCGGCGTGTAGGGCACCTCGGGCGCATGCGCCGCGCTCGCGTACGGCGTCTCGCCCG
CCTCGCTGCCGCCGCGACCGTAGCGCTCGCGGTAACGCTCTCGGTCCCTATCCCTGTCCC
GGTCTCTGTCCTTGTCTCGGTCCCGTTCGCTGCGACTGCGGTGCCGGTGTCGGTACTCTC
GCTCCTCGTCCGACCACCGCGTGTTGCTGTCGCTGTGCTCTACTGAGTCCTTGTAGCGGG
GGTATGGCTCTTTTTCAGCAATCTTAGTTTCTTCTAATCTTTTACTGAGTGTGGGGTCCA
CCTTGGGCGGGCGAACTTCTTCCACAACTACTGGAGGTTTGGGGATGACGGGCGGAGCCA
CCAGCTGGGGCTTCTTCTCAACAGTCTTATTTTCGAACATTTCTTGACATTTTTTACCAA
AAGCATCATGGAAGACATCAAGCACCTGGCCCATTACTGATTTTCCATTATATTTTTCTA
CACATAATTTTGAATATTTTACATCTTGAAACACTACTCTGGCAAATCCCAAGTGCCGGT
TTGTTATTGGATGGTAGAATATTG
>Contig78_TT01    size  677
GTCAAGGGATTTTAAGGGATTGTCACGATGACCCCACATCTGGTCATTTTGGCGTTAAAA
AATCAGTCAATCGCGCGAGACAGCATTATTTTTGGCCAACTTTGATTCAGGACATGAAAA
ATTATGTACGGAAATGTGAAGTGTGTGCGAAGTACAAGCATTCACAAAATAAGCCATCTG
GGCTTATGGGAAAGCAACGAGAAGTTACAGAACCATTTCAAATCATATCTATGGATCTGA
TGGGCCCTTTTCCAAAATCTAAACATGGTAATACTATGCTGCTAGTCATAACGTGTTGGT
TCAGCAAGTTCTGCTTTTTATATCCACTCAGAAACGGGAAATCCTCGACTATAACTCAAA
TACTCGAGGATCAGATATTTTTAATGTTTGGGACCCCTAGTGTGATAGTTTGCGACAATG
GAAAGCAATTTGTATCCCACCAATTTAAAGATCTAGTGTCAGGTTACGGTGTAAAACTGT
GGTATACCCCATATTACCATCCACAGGGTAACCCCACTGAACGGGTAAACAAAGTCATTG
GCTCTGCTATAGCTTCTTATGTTGAACACAATCATAAAGAATGGGACAAGTACATACCGC
ACATAGGACATGCGATCAGGACATCGGTTCATGAAGTAACTGGGAAAACACCGTCATACT
TGTTTTTTGGGCGCGAG
>Contig79_TT01    size  212
AGAGCGGTTGAGGATGAAGTTAATATATTGGAAGTAAAACCAGAAGACAAAGATGATTGG
TATAAGTCAAAAGAGGAATTGGTACTGGCTGGGAAGAATGACCAGGATTGGGAAGTCAGT
CAGGGACAGCTGTGGAAGTACATAAAATTAAAACAATTTCCCCATGAAAATGACAGTTGG
AAGCAGGTAGTACCAGAAAAACTTCGTCAAGG
>Contig80_TT01    size  239
CGGTGGTACATGGGGACAAGTTGGGCATTTTGGACACGGTGGCGTGTGGGGACAAGTTGG
GCATTTCTGACACGGCGGCGTGGGGGGACACGGTGGAGGAGGACATGGCGGAGTTTGAGG
ACATGGCGGAGTTTGAGGACGAGGTGGGCATTTGGGACACGGCGGCGTGCCGGGACATGG
TTGGGCTTTTGGACATGGTGGGGTGTGAGGACACTTAGGAGGAGCAGGATCCGGGGGCG
>Contig81_TT01    size  251
GTTAATCTGTATGTTTGTAAGGTTTGTAAAGCGGTAACAGAAGATTACCAGGAATACCAC
AGTCACTTGAAGACGCATACAAATGTTCACCAGTGCGCACTTTGTAACACTGTGTTTAAG
AAGAGAAGCACCATTATCAAGCATCTCAAGTGGCACGAGAGAAGGAAGAATATTAGTAAG
GCAGAAAATGCTCACATCTGTGAGATATGCGGAGTGATCCTGGAAGATGAAGTGTCTCTG
CGTCAGCACTA
>Contig82_TT01    size  546
GTAATAAGTAATTTATGCTAAGCTACAGAAAACTGTTTTTGATCCCTGAGACTAAAATAG
CCAATTAAAAACACGTGACTAAAATAGGGTTTAATGGAAGGCACGGATTACACATAAATA
ATGAGTGGTTATTAAGAAGTACTGCTTTAGGTGCAGAATCCAGGAAAACAAAAAGGTGTA
AGATACAAATGGAAAAGAAGACCTAACAACTAATATTCCTATTCTGTAAAAGAGGCTCGT
TAAGTCGAAGAAATTGGCCAGATAGGCACCTACAAGACCCATGCACAATGTATTGCACTG
GCCAGTCAGGATTTGTAGTTTAAAATAACAATGTAGCCAGTATTATTGTAAACGAGCAGG
CTATCATTAAACGTATCTTAACATTTCCTGCTTTGAAAACAAACGGTTTATCACCCTATT
ATCCTCCACTAAGCTTCATGATAATATTCATATAAGGGACTTTTTGTAATTTATAAAACG
AGCGCGAAAACGAAAGAACTTCGTACGTTGACATATGCACACCTGTGTCTATTTCACTCT
GCTAAT
>Contig83_TT01    size  412
TTTGACAGATTATCATCAGTTGAGTAAGTATAAGAGCGCGCGCCCACTACAAAGCTTTAG
TCGGCCGATGGTTGATTTTTACCCATAAATCAGTATGAAGAATAATGATGGTCATCTACC
ATTGAAAAGAAACAACAGATGGTCAAAGTCTCTCTTGAAATACAGACAGTAATTTATAAA
CTTTTGGCTTCAAATGAGTATATTGAAACGCATGACTGAAAAATACTAGTCAGATCTGGA
TTAAACTTAAACATAAAACAACTTAGTGTATATTGATGATGAAATATATTAAAATACTAT
AATTCTTGAAGTGGAGGGGTTTCTAATCATAATAAGATAATATCACACCAATTCGAGTCC
ATTTGTCTATCATTTGGTTCACATTTTTCCGTGTAATGTAGTCGTATTTCAG
>Contig84_TT01    size  433
TACAAAAGCTGGTACTTTTTTAAACCACGTGGATGACAAGGTGGATGAGGTTTTCACGTT
AAGGCGCCCTGGGTTGGTAGAGTCATGAAGATGATCAAGAAAGCTGATATAAGATTCTTA
AGAAGGTATAACCAGCAAGACAAAATAAAGATGCAGGAAAATAACAATTTGACGACAATC
CGAGTCGGTTGAAAAGTAACGTCCAAAGTTCAATGTGTAGTGTCAATCACGGCAAAAACA
GTCGAACGTTCAATTAATCGCATTTACATCAAAATCATTTCATTTACAATCCTACCTGAC
GTTACTAAGTCGGCCATTTTGTGACAAAAGCATTTTTCATTTGGAAAAACCTTAGAATAT
TATTATAACTACAATATATTAGTAAATTCACTTTACATGGATGTAATTTAGTAAAAAATA
TTATTATGTATCG
>Contig85_TT01    size  286
AAACGAAAAAAAAAACTTATGTAACACAGGATTATACTCAATCTTGTGTACATAAGTTTT
TTTTTTTTCGTTTTACTGGTGGTTAAATATGTCAAGCCCCGCGATGTGTTTGGTCGCTGT
CTGTTCTAATATCCACTGTGTCATCAACAGTACACAATCGTTCGACTACTTATTTATTTT
TTGGTTCAACAGCAGTACAGTCTTAGTTATCGCTCATCTCGTGTTCATCAGCAGTCGCTA
GATGGTCAGCCTGCGAGCTCGGCGCACAGTTCGGGTACAGCGACCG
>Contig86_TT01    size  1333
ACCCAGATTCCTACCGGCTCCCCGAAGATCTGGACCCCATAAATTATGTTGTGGAGGTTA
CCCCTTACTTCACTGCTACAGATACCAAGGAGGCGTTTACCTTTGATGGTGTTGTTACCA
TCACTCTTAGGGCACTCAAAGCTGACTTGAACGCGCTCATCATTCAAGAGAACGTACGTG
CAATAAATTCTGTAGCTCTAACCACCGAAGCTGGTACCACTGTTCCTCTTCATGCCACTA
ATCCATTCGAACGCATCAGTGCCTACCATTTCTTGAAAGTCAACCTACCTGCTGGGGCTA
CTTTAGAAAATGGAGCAGTTTACAAGCTGACTGTCGATTATGTCGGTAACATTAATGAGA
CACCTTTATCTCGAGGTGTATTTAGAGGAAGCCATAAGGACGCAAATGGTAATGTACGCT
GGTACGCAGCTACTCATTTGCAACCAACAAATTCGAGACAAGCATTTCCCAGCTTCGATG
AGCCTGGTTTCAAGTCTACCTTCGACATCATCATCAACAGACCAGTAACCTTTGCTCCGT
CCTTCTCCAATATGGGAATCAAATCAAGCGATTTGGTCAATAACCGCATTAGGGAGGTGT
TCTATACTACCCCGCGGATGTCAGCCTACTTGGTAACCTTCCACATCAGCGAAGACTTCA
CTGTCATCGCCAACAACAATAACGACGCGAGATCTTACAGAATCTTAGCCCGACCCACCG
CTGCCGGCCAAGGACAATACGCTCTAGAAGTCGGACCTCCAGTGACTAATTGGCTCGGCG
AATATTTAGGTATTGACTACTACAGCATGGACGAGAACACTAATATGAAGAACGATCAAA
TAGCTTCTCCTTATTGGGCTTCAGGAGCCACTGAAAACTGGGGATTGGTAACATACAGGG
AACTGCGTCTGTTATACCAAGAAGGTGAGACCAATGCTTTGGACAAGATGTACATCGGTA
CTATTACTGCTCACGAGCTCGCTCACAAGTGGTTCGGTAACCTCATCACCTGCAGATGGT
GGGATAACGTCTGGATCAATGAAGGCTTCGCTAGCTACTTCGAATATTTCGCCATGGATG
GAGTAGACAAAACAATGGAATTAGAAGATCAGTTCAACATTATGTACGTTCAAAGCGCTC
TCTCTGCTGACGCCACGCTTTCCACAAGGGCCCTTCAACACACAGTGAACAGCCCAACCG
AAGTCACAGGACACTTCAGTGGTATCAGCTACTCTAAGGGAGCTTCTTTGCTCCTCATGT
TGAAGCATTTCGTTACGGAAAATACTTTCAAAAAGGCTTTGAACATATTCTTGGAAGCCA
GGAAGTTCGAACA
>Contig87_TT01    size  322
ATAGCACTGCGTTTTGTGATCTTTCATGGGGGTGTATAACTTATCTATATTTGATATTGA
ACTTACAGCTACTTCTGTTTCCATGAAACTATATCCCAATTCTCCTTCATTATCTGGATC
GTTACTAAATAACGTAGTACAATCTGTTGCTCTTAATCTAATCGCTACTCCGTCGTCTAT
GCACACTTCCATAGTAAACTTATCTTTCAACTTAATTGGCTGTTCCTTCCCTCTATCTTT
GGCGTCACTGCTACATTTAATATAATTACGACTGTCTTCGTGACATTCATACACAGATAA
TTCGAATTCGTCATCCGACTCA
>Contig88_TT01    size  524
ATAATATGGATAGTTTATGACTGTTGCAATACAAACAAAAAAGTTATAAACAAACATTAC
AATTGTGACACAAATTAATGTTCAATTTAATTGGTAATTGTAATGTCTTGGAGGAGAATC
TCGTTCAGGATAAAGAATCAGTTGGGCAGTGTTGATAAACAGACGTCGATGGCTCCCTTG
ACGGTTTGTGCACAAAATGGAACTGCTGACTGCAGTCCAGCGGAGCCTGGTGTCACTGCA
ACGATATCCGCTGATGACGAAATGTCTTCGGCGAATGACACAATGTCACTAATTGCTAAA
TGTCCGGATGTGGATTTGGACAACAATAGTGACGTCACTACGATAGAACCGACACTATAC
ATAGAGCATGACCCCGTGCTCGGCCAGGCCGAAGACAGCCAGTCGCTCGCAATTCCTGAC
GGTTTGGTGATGGACCCGTTGGCGCCCACCGCGCTTGCAGTCTCCTCGGACTTCATGGAC
CGCATTGGCAGTGGGCTCACCATACTCAGAGATCACGGCAAAAA
>Contig89_TT01    size  321
ACAAGGACTGCCACTACACATATTGGACAATAGTTTAGATTTTGGGCACAAGCAATACTT
ATTGCCGCTGCCAAACAAACAAAAGGAAGGACAGGATCTACAAGTTCTTGTTGATTCCAG
TCAGGGACCAGCTAAAATTATGGGGTTAATAGTTGATAACAAATATCAGGATACACAAAA
TCTACTCGCTGGCTCCACTTTTCAACTTCAATCAACTGTAGAGTGCAATAACTTGGAACA
AATATCAACTAATACAGGGAATAGCAATTTAAATACACATACAGGTCTTCGAGATGAAGA
TTTAAATGGAAGTAATACAGA
>Contig90_TT01    size  243
GAAGTAATACAGAATGTGATCTTAATAGCACATCAGCAATCAAAAACTTTGTTCACATAT
CTGACCGAGTCATTCCCCCGCGAGCCCTGGCTGTGTTGCCGCCGGTACTACAACTACAGC
GGCGCCACATCATTTCAACCCGACGTAGTTTACCAGCACGTGCACGATTCGGACCCGTAC
AAGGAATTAGATACAAAATATCTTATTCAGAAGCAGTTGACTTAGTATTGAATGCAACAT
CAA
>Contig91_TT01    size  392
TGACAAAAGAGTGCTTGAGCACAGGTATGTATAAACAAATTTTAAACTATTTAAATACTT
TAACTATCTAACAAAATTGGTAATGTACGATACGTATTAACTCAAACGGAGATCTTATGT
TATCGCGTTGTTGACGTGGCCTTAAAATTAAATATATCATGATATTATATCTACAAATTA
TTTTTTTTAGCTGCGATTAGTTATACAATTTATTATATTTTTCTGTTTTGTATGAATAAA
TTACTCCTATAAGTAATCCTGTCTCAAAATTAAAATCGCAGAAGAACTTCAGTATCGATA
TTTTTTTGCGTTGAGTCCCATGTCCCGGCTGAGTCTAAGTCTGCAAAACTTTCTAAAAAC
ACTGGAAATTATAAATAATCATAAAACTAATA
>Contig92_TT01    size  262
ATAATTATTTAAATACTATTTAAAAAGAGGTACGTAAATAAAACAGTAAATAAAAATAAT
AATATCATACATAACAATATAGCAAGATTTAAAACAACATTAAATTGAGTACATATAACA
TTCACTACATAACATAAAAATGCATAAGACATGATTATTAGTACGAAGGTAGGCTTTACA
CACAGACAATATAAATAGTTGTTGCCTATGCCTAAGTGGCGTGGTTAGACCTAAAGGCTA
ATTCAAGAGGCAGGAAATCAAT
>Contig93_TT01    size  250
AAGAGGCAGGAAATCAATTCAAACAGGTATATAAAGTACCAGAAAAGCAAATGAAAGCGG
GTCGGCGATGAGAGCACCAAATGTGACAACATAGATAACAGCATTGATCTAAGACTATCT
ATACTAAACATTAAAAAACTACAGGACACAAAACGCTGACGAAACCGCTGCCAGAAACTA
GTTACATTAAACAAGTTCAGCATAAACGAAAATCTCAAGCGCCTTATCCTGTTCTAGTTG
TTTTATGATG
>Contig94_TT01    size  483
ACGTTAGTATTAAAAAATGGAAGAGTTTAGGTTTCATGAGCAATCAGTTCGTACAGATCG
AGCCAAATTACTTGGTAGCCCTGAAGTTAGCCATTTGACATTGAGCATTTGTCCCTACAA
CTATTGTCTCGAAGATTTGCTTGTCCGAAGTTGGCTACACAAAAACAAAACACTACTGCT
GTAAGACGTCAAATGCCTAAGTTCAGAAAGGCAAAGTTTTTTGGTGTGAACTGTAACGAA
TTTTTCGAGATTCGAATTAATTACTATACAACTTTAATGGATGCAAATCATAGAACATGT
TTATGTGGAAGGCACATTGAACAGACAAAATGTCGTAATAACATTATGATATCATATGAC
AAGTCACGTTAAACAATCACTAGAGACGGCTAACTAACGATCTTTTTACGACCTACGTTT
ATTTGAAACGTTAATACCTTATTCTTATCCTACGTAATTAATTGGCTAAAACCTTAACAA
TAA
>Contig95_TT01    size  660
TAGAAAATAATCACGAAGGCTTTTATAACGTTATTTAGATATAAACTGTAAATAACTATT
GATCAGAATCCACACCAGGGAACATTTCGGAAATATTTCAAAATTGCAGCGGCCATTTTG
GATATTCCTTCACTTACACACAAAATAGCTCGCAGTATTGAATTTGAGCGGCAAACAATG
AAATTATATCCAAGAAAATCACGTTCACGCACAGCAAACAATTGGTATCATCTGAAATAA
GTTTTTTTGCAGTAGATGATTTAAATTAAATAGAAAATCGATAAGCATGGAAAGGAGAAA
AATCCATGCCGTAAGAAAAAAAAACCTTATTTCAGATGGTTCCCTTTTTAAGTTTAATTT
GAAATAGTGGTCGAAGGTATCAATTGTGTCTTGGCTTTCATATAATTTTTATGTTTTCAA
GTTATCCAAATTATTTAAAAATAGGTACATCCTTCATGTAACTGTTACTCTTATTAGCAT
GGCCCATATACATCTAAACATTACTACAATAGATCTATTTATTTACTCTAAATTGATACA
CGAGTAATTCGATAAAAATAAATTTTAAATACCCGACATCAAAATCCGAAACTTATTATC
TAAAAACGTTAAACTAAATCTGATAATAAATCAATAAGTTAATAGTTTAAAAATTAAGTA
>Contig96_TT01    size  209
AGACCCCGGAGGTGGCTTCTTCCTTGCCTCATGGAAGCAGAGGGCCTCAGACTTGTGCAA
GGCCACCTCGAGGCCAAGACGCCGGATCCTACCCACGACCTGCGCGACACTGACTGTGGC
CCGAATGGCCGCCTGTCGGTACGTCTTCCCACGTGCTGTTACTAGCGTGTCGTCAGCGTA
GCATATCACGCTGACGCCGTGGAGAAGCG
>Contig97_TT01    size  238
AAAGGCTCGGAGGATGATGATATTACAAAATAGATAGATAGAACAAGATAGATATTACCA
GATTATTCTTTCCACTGTCCACGATGTAGACACAATAGTTAAACAGTCGCTGTGTATCAC
ATATATACTCATGGGACAGGAAACTTATTCTAATTGGTTATAAAAAAAGGTGATTTTTGA
CCTTTATTTTTATGAGGCTTTATGTCAAAAATCCACCATCTGTAAGCGAAACGTTTAG
>Contig98_TT01    size  717
GAAACGTTTAGTTTATTTTTATAATTAAAAATTACAAAATAATAAGAATTTTTGGATTCA
AATATAGTGATATTATGAGCGTCAATAATGATTAGTAAGATGTGAAGAAAGTATTTATAA
TGGCTATTTTAGATATAAATAAAAATGTATGACCTTATTTTAATTTAAAAAGATTGTATG
GTTAAATGACAATTTAAATTTTAACCAGTTTTGGCCAGTATCGACACTCTGTACTAACTG
AACGCATCATTTGAATAAGACATACACATTTTATTCCAGCTATGTCATTTAATTTGAAAG
ATAAAAATTCAAACAGGCCTTTAAAGTATTATTTTAGGACTAACACAAATTATACTTGAC
AGTATCTGTAAGTCATTTATATCTTGAAGACAAGTAATAAATAAAATCTACATAATGTTT
AATAGATAAAGGACTCATTTATAAAAGCTATACAAAATTAGTCCTTATTCCGTTTTCATA
GAGTTTATTTGGGGTTATTTAGAAATTTTGCATAGTTGTACGCTGTACTTATTACAGTTA
CAGTTACCAATCTTGGGAAAGTTTTGCTTATAGCAGTCAAATATGTACTTTATTAATTCT
GTAACTACAGCAAATGATATAATTAAGCATTTTACCTGAAAAAGAAAAATGTAAGTGAAC
AAAATAAATGATTTGATATTAATTGCATTTAAATAAAAGTAAAACCTTTTTAAGGTG
>Contig99_TT01    size  239
ATAAACAAAAATTAAGTACTTATATAATACGAATACTGCATACATAACAATAAACTACTT
GTATAATCATAATAGTTGTAATACATTTGAGTGATATTTTCAACAAAATACTTATATAAA
CACAAATAGGTATACAATATATTATAGTTAGGAACATTACAATAGTGTAAAAACATTCTG
ACTACCGTCAGATTGTAAAACATTCTTCCTCACCGTAGTCCCCAATAAGCGTAACACTA
>Contig100_TT01    size  218
GGACCTGAAGATGATGAGGACGAAGACTTGGAGACAGTTCCTAAAAAGAAATCTAAAGCA
GCAAAACCAAGGTCTAAGAAGAAAAAAGAAGTTAATCAATCAACTTTTGAAGAAGTTAAT
CAGACAATGCCGAGTTTCAGTGAGGCTCAGCCGTCAGAACTCGATCCTTCAGACCCAGTT
GATGCGTTTTTGTTAAGCATTGGTTCGACATTAAAAAC
>Contig101_TT01    size  272
GCTAAATCTAAGATATTTGCGGTCGTACAAGATCATGATTTGCAGCAAATAGTTGAGAAG
AGACAAGAAAACTCTGAAAAAGTGACTACGAGTGATGCTTTGTTTGATCAATAGAGTAAG
ATTTTAATGTGATTTATAAACGTGTAAGATTATTGAGGTTGACGTTATTAGTTAAGAAAA
TGACTAAAATGTTGTGTGTTAAAATAAGTCTAAGCTTAAGATACTCAGTATTTTAAACCG
ACTAAAAAAAGGGAGGTTTTAAATTTTTCTTT
>Contig102_TT01    size  228
AGATGAAGTTATCACACATACATAGATGTCTGTGAATTAATGACAGTGTTTTCAAAAGTT
TAACTTCACCCAGTGAATTAGTGTAAGAAACTAGTGTGAATTTGTAAAGTGATAATTGGG
AAGATATTCGTCCTGAAAAAGAAGTTAAAAGAATCCAAGATGAAGTTATCACAGTCAATG
TTAAAAATGATCATAAAACTGCTAATCCTAATGATGTTATTCGTGATA
>Contig103_TT01    size  885
GGTACTTTCGGCCAGTATTCGAATGATGTTTCTAAATATCGACTTTTACTTACAATCGAA
TACTGTCCTAAGTTGCATGCACGCATAAATATAATATAGGTACAATATTTGACTTTACCT
AAGGTGGGCGTGTCTTTGGCTAACCCCTAAACCCACAATTCTTATTAAAATACAATTTAC
TTAACATTACAGTACATTCATAAAACAAAAATATAAATAATGTTTAAAAAAATTGGGTCA
GGCCCGATGTCACATTTTAGAGGCACTTAAATTAACCCTTTGTATGTCGGAGTGCAGATA
TACGCGAGGCACAATTGATTTTCTATTGTTTGATAATCAGCGACATACAAGCAGTTAAAG
CATGATATGGTTACGATTCTTTCTATTGAACACCGTGTAATATTTTATTGTCTGCATACT
ACATTAGTTAAAATTTATTAAGCTAGAATTACATCGATACAAAAATTGTGATTACGTGAT
TGACCCAAGTATGAAATAAAAGTTGAAATAAGTGCGTTTAACAGTTTTACAAACACAACC
AACCACAACACAAATGAATGTATTAAAATATTGCTATTACATATCGAAGTCAACCTTCTT
TCATCTTTCGCAATTTATTAAATTATTTTATTTTATAAAAGTGTTGCCCACACTAAAAAG
GCTTATAAATAATATACGAATCATAATAAAAGAATAACAACAAATGGCACTGACACAAAT
CTATAAAATATTACCTATAATAACAATTTGGTATAAAACAATGCTTTTCTTTGTAATGTT
TATTTAATAGTCTACGTTTGCACTTAACCCAATTTGATTGTTTGAACAAAATTACATTTT
TCAATCGAACAGAAATCTATCGATTTTCAAGCTCAAATATGCCAA
>Contig104_TT01    size  453
TTTTCAAGCTCAAATATGCCAATAGGAAACTATTGCAGTAGGTACTAATTGAAACTTTAA
CAAACCAACATAAATAAAACCTTAATAAATTATATCGTTGAGACGATAAGGTTTTATTTT
CAATCTCGCCATTTCAAAACAGTTCCTATATATAACAGAATAAGGTCCAAATTCCTCTAT
GGCATGCACGAACAGCTTACATGTTTCCACATTGAAATCGGCCGGCAGCCGGCGCAAACG
CCGCGAACCGTGACGTCACACGCGTCACAGATTTTACGCGCGTACGCAATGATGCGAGCG
AAGTAATTTCCTTTTGTTCACATGCAGACCTTCGATCGCACACGAATAATTATCGAATGG
AATACTACGGCTAAATGAATGCTATTGTCTTTAAGTAATTAGTTTAAAAATACATGCTTT
ATGTAACTGTTTGAACGGTTGACAGTAATACGA
>Contig105_TT01    size  310
GCAACTAAACAACAGAAAGAAACAAATGAACAAGAAACAACCCCTCTCAGAGCTGCACAT
GAATGTTCTAGAACCAAAAAAGAATAACAAGGAGTTTCAAGTCACAAATTTAAAAGACAC
ACTAAAGACTGAGACAGCTAGCTCATCCGGGACTGTAAATACTGTCATAGCACAGGACAA
ATATAAACTACATACAGAGACAGAAGCCCCAGCAGTAGTAGTTACTCAAAATTTACAGAC
TAATGAGCAATTAATTGAAATTGATGATACCAAGTCTAAGAAAAGTGCGAGATCTAAGTC
TCCTTCAAGC
>Contig106_TT01    size  261
TCTTTCTGTTGTTTAGTTGCAGCATGTCTGTTACACTCACATTGGATTGTTTGCCAAGAT
AATCAGCAATTCTAGAAATACTCAAAGAATTCTCGACCGAACCTTCAGTATCTTCACTAA
CCAATCTCAGAGAAGCTTGCAAATTCTTTAGAAGCAAATCAGTTTCCCGAGCAGGTACTG
GAATATTCTTTTGTGGTGAAACTGAGTTTAAAGACATTTGAACATACTTCGGTTTATCTG
GCACTTGGCTCATGAAAAATG
>Contig107_TT01    size  480
GTTGTCCACACAGACGTCGTCAGCTAATTTCGAAAGGAAATGAACAAAGTTTCCGAACCC
CGTGGTCACGCACAATATTTACTTACAAATCATTACGCCTGTCCTCATTAATTACAAATC
TTATACATTTCTCTTCAACACAGTCATTAATCATTACAAAGTTTACGTTTATCTCGACAA
TTTAATATTAAATACCTGTTTTTAACAATAATACGCGTATATACGACAAAAAATAACATT
CAAGATAAAAAATAAACTTACGCTTTAAGCCGTGTAACAACTAAAATAAACTTTGGCCAA
ATAATTAATTAAATTATCACACTGTGCGTAGAATGTACGATATCGACAACTGATCATTTG
AGCAGATCTAATGATTGCGCGATCGCTTTGAGCATAACTTGTTCCTGTAATCAATTCTAG
AATATTCTGCGTATACGCTCAAACGATCAAGTTCGTTAAACACAAAAATAAATCTTTAGT
>Contig108_TT01    size  368
ACTCCCTAGGTTGATAACAATGGAATAGATGTGGAAAAAATATATAATAAAGACTAGAAA
TTGAGCGTTCAAGTGGACTATGTTTATAGAGAAGGGGACAAAGAATAAAGTCATCTCTTA
AACGCGCCACGTATTTCCTAAGCTAATAATATAAACCCTACTTTATGCCTACAATATATA
CATATGTCCCTTTCGAACTGGCTGTGACTTTGAGGTCTGAAAACAATGTTTTACATAATT
TAGAAAGAAACTAACCCTTTGAAGGTATTTACAAATGTATCAATTTCGCCATAGCTGCCA
ATTTGCTTATATTTTTTGAAATCACGACTCAAAAACGACGATACAATAAATTCTCGTTGT
CCACACAG
>Contig109_TT01    size  550
GGCAAGTCGTTTGGCAAAAGATCGGGGACTCACTCGGCAGGCCAGCTCTAGTCTGCAAAT
CGAGATGGATCAACATACGAGACATGATGCGACGCAAAATCCGGGATCGCCTGCGCAACC
CTAACGCACACAGCTACAAATACAAGTACGAGGATGAGCTGGGCTTCATGATACCCTACT
TCAAGGAGTCAGCAGGCGCCCCACCAGCTTCCGAAGAGTACACCGAGTTCTTAGATGACG
AAGCCTGCGAAGTCGAAATGCCAGCCGAAGTCTTTGTAGACGAAACCCTGGACTTCGAAG
AACCTAGAGAAACGAAACCCATATTTAGGAAACGACAAGAAGAAGCGAACACTTCTAGAG
AGTTCTCTGAATCTATGTTCCAGGAGTTAAGCCCTACTGATCCTTTAGATGTGTTTCTGT
TAACTATAGGGTCGACGTTAAGGAAGTTTAGTCCGTATTACTTGAACCAGGCGAAGAGTA
AGATATTTCAAGTGGTGCAAGACTATGAGCTGCAGCAGATTGTCAATAAGGATGACCAGG
CTCCGGGCAG
>Contig110_TT01    size  468
ATCAGGTTATTAGAATACATTTCTGTGTGATTTCAAGTGATTTTTTTAAACTGATGACAT
TATAAGTAGGTGGGTACTTAATTTAATAAAGATCATAAACTTGAATTGCTGTTATGTCTA
AATCTAGGAATTTGTTACCATATCATAATAACCACGAAATATCGCTGTAGGTTTGCTTAA
AACATTGATCAATCTCCAATAAGCCAAAATAAAAAATAAGTAGGACCAAGCGTGTTTAAA
AGGCTTTCACAATAGCGGGTTTTCCGCGCGGATCGTACGGACGGCTATTTCAGTGTAAAT
AGCATAATGTAGCTTTTAAAAATACTGTAAGTAAGGTGATTCGATCGACTGTTCCTGCTC
AAGGGAAATATGTGTTGGAGTATTCAATGTTTGCAAATGTTAGATGTAACTAGTAGTGTA
TCAATTTTTAATAGTGTTTTATATATGATTACTGTATTAGTATTCTAA
>Contig111_TT01    size  1007
AATACTTTAACATATTACTCACGCTTGATATTTAAAATTAACAAAATCATCAAACAATGT
GTACCTGTTACCTTTTATTCAATGTAGTGGTGAAGGAAACGTAAGTCGTTAATAGTAAGA
CGTAAAGCAAAAATCAACAATTACGAACTTGTAACATGATATTTTAATGCAATCGGCTGA
AAATGACTAAAATTGTTGTAATTGATGTAAATATAGTTAGAAAAGAATATAAGTTAGCTA
GTGTAAGTATATGTCAGTAGTGTACATTATGGGTGTATGATTCAAAATACCATTGACTAC
AAAAGCAAGGTAGAAACATTGCTGTAGCATGAAGGTGGTTCAATTTATAAGGTTTTGTTA
ACCCGTGATTATACTATGTAGTGAGCATAGACGCATTGAATTTACGTTCTTAAGTTCCCA
TTTAACATTATATATATTTCATATCGGTTAATTTAGTTTATGCAGCAAAATTAAGCAACT
GTGTTCGGATACCATTGGTCAATTATAAAATATGCAGCTACCATGAATATTTCCGAACTG
TTGAGCGCGTCGCAATTTTAGTTTACTTTTAAGTGACAAGAGATGTTTCATCAATTTATT
TTTAGTTCTGGGTCTTATTGGTCCGGTTAAAATATTCATTATATAATTTGTTATTGAATG
AGAAACCCATTGCAACATAGTTATACTTGTAGAGGTGTGTTAAGAATAGCATAATTTATT
TGATTCTTTGTAACTTAAAATGTCGTCTATCCAATTTACATAGCAAGAACACCTAAGAGG
TATTATAGATTAAAAGTCTACTAAACGAGTGAAAGTGATTACCTAACAGAGGGTATGTTA
CAGCGTCGCGCAGGTAGTGATGGCAAGGTAATATGCAACACCCATTTACTGTTTCCTTTC
GCTGCCTTAGCTTTTATTTTCTTATTTGTTAAAGTACAATTATTTTGTTAAAATCTTATC
ACAAATGCATAGTGGATAATTGACACTAGTCGTTGCAATTCAATGTT
>Contig112_TT01    size  1216
GTAATATGTTAAAGTATTTTGTAAAAATCGCATGAATTTTGACGCAACCCGCCGTTATGT
ATGACGAAGAAAAGTTCCACATGCCGAACAAGATTGGTCTGGCAAAATATAAGAAAATTA
AGGACCCACTGCACTAAAGACTTCTACTATCTTGTTGTTGACACTAGACAAAAGAAAAGA
GACTACCTAAAGCCATACGTTCATTATCATGGAATACCTGTAGCTGTAATCGCATAAGTA
TCGTTTGGTTTGTATAAATGCAAAGTTTTTTTTTTCAATCATGGTGTGCAGTAATGTAGA
TGCATGATGATAAAATTCAGTTAATACGAGTGTTTGGCGTATTAATTTTATGTCTAGTAA
TAAAAATCTTTTAGCCGTGGTAACCACTGGAGGTACACAAAGGCCTACAACTGGTAACCA
CGCCACAATTCCGGATAAAATTCAGCATGTGAAGCTCTTCAATTTGCACGACTTTGTACG
AATCCCACGCCCGCCTAATTGGCCACTTGATTAATTTAGTTAGAATCAACATCACATCTC
ATATAATACATGCTAACGCATTTTGGCGATCTACAATCTAGAATTTACACTATTACAACT
TGTTTAAATCGATGTCCCGACAAAAGAAATGCGGGAGCCATCACGACAGAGTGCTCTAAC
TAAATGAAATGTAGCAGCGCATGAGTTTCAGGTGTTGTCCATTCCTACATTTTATAATAC
AACTATTTTCATTAATTGCGCGCATTTTGGCCACTATGGTAACTTCTCACGGCTTCTTCT
CAGTACCGTGCCTACTGTGCGCACGGCTGTCGAGAACGCATTCTACTAACGCCAAAGAAG
GAAAAATAATATATTTACTTTTCGATAAACTCTGTGGATACATTAATCAAATGTGATAAT
ATAGACCGACATGGCTATTTATACAACTTGGAGGCTTGCAGATTATCATTGACCTAACTA
CTACACGGATGAAATCCTGGGTTTACTAAAACAAGGTCACATTTATGATTACATACTTTT
AAATTACATTTTACATTCCTAAGTAGCCATGCTGTCAACCGTTTTCATAAATAGCCATGT
CGGTTTAAATAATACAGAACAATTACTAAACATAACAATAACAAATTGAAAGCGCAAGTG
CGCTTAAAAATATATTTTATTCTATAAAATGTAACAAAACGAGAATAATATAAAGAGAAA
GCCAAAGAACATAATG
>Contig113_TT01    size  262
GCTCAGCCACTGAAGTCTCCATACGGTGAAAATTCTTGCGTGAATTCACGGCATAAGTTG
TGCCCACCGCATTCAAAGGATGCTCCATCGTTCGTGAAAACCTGACGCAACATCGACGTA
GAAGCTGTTGCAACTTTGCAGAGGCAATATATTTAGAAATATTTGTTGTCCGGAATACGT
AAAGGCAGCACAAACCCTTCGTCGCATAATTAAATTGAGTTAGGTGGTTATATATTTCAT
GTCATTTCATGTTATAAAAAGT
>Contig114_TT01    size  291
AGCAATTTAAACGTAAATGAGTGAATGTTTGAAGCCACAAAACTAGATATATTTCGGCTT
ATTTCATGCTAATGTGACATAGTTTGCTAACATCAATTTTTAAATATTAAGGGCGACATT
TTTGAGTTTCAAAATTATTATAAAAGACTAGTGAGTTGGAAGACAGAATTGATTTTGCAG
TAAATAAATATGAGCCCGGAAATAGGTCTTAAAATGACTTTAAATCACCCGCCTAGTCTT
TTACTCCATCTATGTTAAGATCGACTTCTACCAATGCAACTTTTCTAAGTT
>Contig115_TT01    size  221
AGCAATTTAAACGTAAATGAGTGAATGTTTGAAGCCACAAAACTAGATATATTTCGGCTT
ATTTCATGCTAATGTGACATAGTTTGCTAACATCAATTTTTAAATATTAAGGGCGACATT
TTTGAGTTTCAAAATTATAATAAAGGACTAGTGAATTGGAAGACAGAATTGATTTTAGAT
TTTAGATCGGCTCCTAGTACCAATGCAACTTTTCTATGTTT
>Contig116_TT01    size  230
TCACAAATGTCTGAATACGTGTGAGAAATATCCTGAATTACATAGTTAATTAAGTAATTA
TAGCAACTGCGTAAATATTGAAAGAGTAACGCACGAGTTAGGGTTATTCCCATAGTAGTT
GAGGCATGTATAGATATAACAAATATAAACACATGTCTAACAATACGCTTATGTCTGTCT
CGTACGGAAACATACTAAATTATACCATTTAATCGTAGGCCTCGATGTTG
>Contig117_TT01    size  213
ATAGGGCTGCAGTTCAAATAGCCAGTCTCTTCAAAGTTATTTTTGCGTTATTGTATACTT
ACATTCCTATTCAATGTGTATTATTATAAACAATGTCTTTTAATTAGTAGTGTTGTAGAT
GAATATCAATGTCTGATTTTAAACACCACCTAGCTCCTCTTCATTTCTGCTGTCCTAGTA
CTTTTATAAAGAAAAACATTTGATTTTTGCTGA
>Contig118_TT01    size  206
GCAAAGTATTTAATGCTTTCAGAAATTATTGAACACAGAAATAAAAACCTGTTCTCATTG
GTACATGATTATCTTTGGGTTGATGGCCTGATATACAGTCTACATAAGCCAGGTTTAGTT
TCTGCTGGTGCCGATATGTACTATGCATTGCTCAAACAAACCAACTTTGACACTGAATGG
TGTAAAATATTTCTAGAGCCAGTTGT
>Contig119_TT01    size  514
TGGAAAAACAATCCATTTGCTTATTTACCGGTTTGCTACTGTGAAAACACTAACTTTTGT
GTGTAAAAACATAACTTTCCAGATCTATTATTTTCTTACAAGAGAAAAAATCTACTGTTG
TGGTCATCAATTGTCAGTTTTTCATCAATATCGCGACAGTCGAATTACTACGGTATATTG
TGCATACAGCATATTATAATTTTATGTATAACATTTTAATATTAATTTAAATTGAATAGT
AATTCAATCGATATAGCCCATATTTCACAGTGATTGTAGAACAGTTATTTATATTAGCAC
GATGGTCGAATAGGCCTATCATAGTAAAGTAACGGTTCCAATTTTCATTAACAACAAATA
AAGTATTGCTATCTCTTACCCACATACAGAATTATAAAGAGACGGAAATAGATCATAAAA
CCTCAAGTCTCATGTAAGTAAAGCGACAGCAATATTAAAATCTGTGTTTTAAAATTACAA
TAAACATTGCCTAGAAAAAACATAAAATACATAA
>Contig120_TT01    size  238
GTATTCCCTTTGAGCATCTCCATCATAAGATTCAACTTCTACTTTCCTAGGGAGCCTTAG
AACTGGTGGAGTGAATGCATTTGATGCCAAGTAAGATGACTTGATTTTATCCAAATGACT
TTTACTAGAAAATATCTTCTTATACAGTTTGTCTCTCCAGTGAGTTCCAGAGTAGCATTG
AGAAACCTGGTCTAAAAATGACTGATTCTTTTCTTGAATATTTGCCTGCAAGTAATGG
>Contig121_TT01    size  487
ATGATCTTCTTAAACATAACTCTCACAACACCAGTGACTGGCTGTACCATTTACTTCTCC
TTACGGTAAAGGAGCGTATTTGTTTATTGAGTATAACTGAAACACCTAGTGGTTCATCAA
AAAGTCTGATTGAATCTAATGATCTCCTTCATGCATATGATCAAGCTATTGACAGTGTTG
CAAAATTTGGAGCATCTCCTGGTTTTGGTGAATTTCATAGTGCACTGTTACAACACCATA
GAGGTCAAGTGGCTTTTCATGCTGCCACATTTTTATTGAAAAAAGCCAAGAAAGATCAAA
TGAGCTGGCGTGATGCTACCAAGCTTGCATCCCCATTAATGTTGGTGGCATGGCAAACGG
TGCCCTTAGATTCAAAAGTAAATTGGCTTAGAAATGCTCCTGAAAAACAAACAATTGCAG
TAAATCGTTGGTATTCTGAGGGAACTTATAGATGTTCCCAGGCTGGCCATTACTTGCAGG
CAAATAT
>Contig122_TT01    size  258
AGAGTTTTAGGAAGCCCCTAGAACTACAATAACAAATTTGGTCACTAAAAATCATTGCGC
TATCTGCAATATTAACTCTGTGGGTCAATAAAGTAAGATGCCCAAAACCGTATGGATCAA
GAACCCGATTTTTGTTTGGTAAGGTAGAGCAGACTTGCTGTGTCTAAATCCAATATTAGT
TTTTGCTGTACAACTAAGTGAGCATCATATTGATATTATAAAGGCAAGAGTCTGTTTTGT
ACCGGTAGTTGTCAATTG
>Contig123_TT01    size  318
GGCAAGATATATTTGATTATGTTTTAACCAGGCAAGCATTGCCGAGATATGATATTGAAC
CTTATAGTCTTCTATATAAAGTTCAAAATATTCCAAAGTAAAAGTCTATAAAAATTTATA
TTCGCGTTCAAAGCAGTTCTCAGCACATTAAAAGCTGCCACGGTTACGTGCCAAAGTATT
TTAGACCTAAAGTTATGTTAATTAGCTACAAATTCCAAGCGCTCTTTGGTCAATTCAGCG
ACACCCACACATTCATAATTGTCCTAAGCACAACCTCATTCACTTGCATTATGTAAAGAG
TTCAAAAATCTATGAAAA
>Contig124_TT01    size  290
GTAACCGAGGAAGAGTTTGATCTATTATTAAAAATGATTTAGAAATTGAAATAATTTGTG
TAACATAATTTTCCTCTACGTTTATTTACAAGGCTACGAAAAACAGGAAGACAATATATA
CATACATACATTAAAAACACAATTATATTGTTTCTGATAACGATTATCAGATATATTTTT
TACACACGAAAGCGCTTGAGATTACCATTTCTATCAAAGATTCGACTGTTGCAATAAATT
TTCCTAAAGCCTACCAGATCAGTCCTTCAAATATGCTAATTTAATAAATT
>Contig125_TT01    size  392
ATCAAACTCTTCCTCGGTTACTTTAAGTCATTTAGCCAACATTATACCTCATTCTTCTCC
GAAAAGGTAGTTTGTTCAAAGGACTAGTTAGCTCAAAACAACACTTTGTTAAATATGTAG
TAAGTACTTAAAAACACGATGTCTGGTGTGGGAATACTTCTAATTGAATTTGTTATCAAA
TTGTAGCTAAGTTGTGTAGCATAAGTCACGCTGTTATTAATATATTAATCAGTAACCAAG
AATTCTCATTATTTTTATAATTTATTTGTATAGTAAAACGTTGTACAGCTTTTACAGAAA
ATACTTGCCTAGTTCACACTATACTTACTTCTTGTTTTTTTATACAATTTCAAATAACAC
CCGTCTTGTAATAAGGCTGAGGTTTTAATATA
>Contig126_TT01    size  951
GAATTCCAGCTCGTGGTTACCCGCGCCGAATATAAGTAGCCTGTTAGTAGTCAGCTTATG
CAACGCTTCCAAAACAGACATTTGATCCGCGATCGAGTCAGTGGAGCGCGACAGGAGAAA
CAGAATAGTTCGATTCAGACAATGATGCAATCCTTCCAGAGATATCACTGACGACTTCTT
TTTCGCTTGAGTTATTAGTTTTACTATGAAATCGAACACCTCGTGAGGGTCTCGTGAAAG
TTGTCCCTGCCATAGCTTATCAACCAGCCTAGCGGCTAAATAACAAACGTTGGATATGTT
CGACTCCGATCCAAATAGCTCAGTGTTCAATAAATTCTCCATGAGTGTGGTTAAAACCTC
CGTTTGATACTCTATCTGTTGCTGGCTGGTTGAATTTGGCGGTGAAGCATCCAAAACTAA
GTCAATTACCGGAGCAGTCTTGCCGGTCACGTTGAGCGGCAGCGAGTCGAGAACGATCAC
GCGTAAGAAGTCCATAACGCCTTGCCTCACAGGATGTTGCGTTAGCATCCCAGCTTGACT
GGCACCCACTATGACTTCTTTCTCAGATCCCGGGGTCGATGCTCCTGAACTTTCACCACT
CTCGCATATTGGCATGTGAATGTCATCCGTAGAGTTCGGCGGAAAGAGGATAGCTGCAAG
AGCTGTCAAAACTTCAGCCATCATCATTATGGGAACGAAGTCAGGTAGCGTGTTGTATAG
CGAAAATAGGACCTGCACAATAGCAACAGGATGATCAGCGAGCCATTCCGGGGAGTTAGC
CCTGTCTGCATGTACCAAAGCCCTCACAGCGGCCAGTAATACAACAACAGCGTCGGAACA
TAGAGTGATTCTCGCTGACAGTGCGGCGGGGGACTGTCGGGCCGGGGCGGCGGCTCCCCA
AGCTGCCCCCCATACGCGTTCCACGGAGACCGTGCGCTCTGAGCACATGGC
>Contig127_TT01    size  302
GAAGTGCGAAAGGATGGTGTGATTCGTAATATCCAAACCTCGCCAAAACCACAAAAAGTG
TCCACCCGTAAACCTGTCTTCTCCTCACTAGCATAATACATGTAGTACATCGTAAGCAAC
GTGCGGAACCAGAATAAAGCGTAAAACGTCAGCGTGCCTGTTTGGGATTACACGCGGGAC
GGGTTTGGCTTGCGAGTGCGCGTGCGCCTTCGCCCGTGAAGATGTGCGCGAGAGACGGCG
ACCTCCTCGCGCTTGCGCCCGTTCTATTTGTGTTCGCCTTCGTCACTCGGAACGCCTTCA
GT
>Contig128_TT01    size  1252
ATTAATGTGAATCATTTGTTTGCGATTTCTAAAAAATCGAAAGAAAATTATTGCAAGATT
ATTATTTGTTAAAAAAGTTTAGTTTCCTACTGACTACCTTATTCCATCCAGTGAACACAG
GCAAGGATACGAGTTATGTCAAAAATCAGTTGTCGACTGTTTTCGTATCGGCGAAAACGT
GAGCGGCGCCCCGAAGTGGGCTCGTACCTCACCCCCTCAGGTTGTCGATTTTGACAAGAC
AAGGAGCCTTAAGACATAACATGTCATTTGAACTACTCGTATCAACTATAACAACACTGA
AACAACAGATGAACAATTCACAGCCTAATTTGTCCACTAATAATTTTCTCGTATTCCTCA
ATTCCTAGTGGCAGGTAGCGGCCTTGTTTTACGTCTAAATAGTAAAGCTTGTCTTTTTTC
GCCAGTTTGGGGTCGAAACTGTCTTTTTGCAGGTCAGTCTTCTTCATTTTAAATGTACCA
GTCATATCTAAGCTGTCCATGACTCTAATGAACACAGGTCGTGCGTACACCGGCAGGTCT
CGCGCCAAGTTTCTCGCTAAAATCTCCAGATCTAATGTTCCGTCTACATCTACTATACCG
CACATGCCCGCTCGCCCTTCTGTGTTTGGTACCAATACGCCATAGACAACAGCGTCTCTA
TGCTCAGCAACTCTAGAGATGGCGGCCTCGACCTCCGTGGTGGACACATTTTCTCCGCGC
CATCTGAATGTGTCGCCCGTGCGGTCGCGGAAGAATAGGTAGCCGAACTCGTCTGCCGTT
AAGATGTCACCAGAAATAAAAGCGGCATCACCGAACTGGAAGACATCTTTAACGACCTTC
TTCTCTGAGGCGGCCTTGTCTACGTATCCGAGGTACTGCCGCGCGGGGTTGTGTGCCTGG
ATCTTGCCGATAAACACGCCTGGCTCGTTTGGTTGCGCTAACTGACAAAGTCCTCGTGAG
TCTCGGATGGGTTCCCCAGTCTCCTGATTGACCTTGATGATGGCGATAGGATACACCTTC
GGGAATATTCTTGAAACGAAACCGATGGCTCCGGGCGTGCCATCCACATTGGCTATATTG
GCATTTCCTTCAGTCGCTCCATAGAACTCAGTCACCGCCTTAATGTTGAACCTTTTGACG
AAGTCCTTCCAAATCTGTGGTCTAAGCCCGTTGCCGTATATGACTCTGACGTTATGCTGA
GTGTCGGCGGGCGGAGGGGGCGGGGCCAACACGGAGCGACACATCTCGCCCA
>Contig129_TT01    size  311
ACGGCGAACAGCTCAGCGACTTTGGTAAATATTTCAATTTAGAATAGACTGGGAATAGAA
CGAATAGACCCCGTCACTGGAGTATGACATATTTCCTAAAACAGACTTCTCGATATCACG
TCTAATTTTGAATACGGTTCACGAAACAACGACAGCTTTCAAGGTAGTTCTATATTTGAA
GTCCTGGTTTAATTTGAAACTTATAATAAAGTACTTCATGGTTTGTACGTAGGTAGGCAA
TATGAATTATGACCCATTAAAGCAATAACTTTCAAGCAATGTTCTTGTTAACATAATGAA
AATGTAAATAA
>Contig130_TT01    size  418
GAGTGGATTTCGCTTACAATAATACTGGGTACACAATTATAATAAACTGAATCAGCCAAC
CTTGTTACCTGCCTTCGTGCACCTTACATTCTGTCTAGTGCGCGGCGCGGATCTGGTTGA
GGTCATCATCGGAGTCGGTGGGGGGCGCGTGCTCAGAGCCCGCCAGCACGGTGAGGTGCG
TCGAGTCGCTCTGCAGCGTGCTGCACTCGCCGCCGCCGCTGCCGCTCCAGTTGCCGCACT
GGGCCTTCTTCTGAAGAGCTTGCACGTATGACTGTGATATAACATCGCCATGCGCAGTCC
TCACTTGGTACAGGTACCGGTACTTGCGCTGTTTCATCTCGGCGCGCTGCTCGCGAGTGA
TCGGCCGCGTCGCTTGCACTTTCAAGTGACGCTTCTGCGCGCTTATGCTCTGCTCATG
>Contig131_TT01    size  630
AAAAGAGTACTTATGAGTACAGTTCACCGGTCGCACCTGTAATGGCAAAACCATCGCAGA
CATACCAGCCTTCGACAATGACTAAACTTTCCTACAAACTTGCCGATATCCCCATACCCA
CAACGTCAACATCAACATCCTTCTCAATGCAAAAAACAGACCAAAACTCCACAACGCCAC
CGAAACCTGTGAAAACATACTCTGCAATACTTTTAGACCCAAGTTTGAGAGTACCAAAAG
TTGTACCACCGATAAACAAGAACCCTAGTGCATTTGAAGATGAATTCCACAGGTTCATGA
GTAAGAAGAAAGAACCGTCACCGCAACAGGTTCCAACTCCTCGGAAAACATCACCGACCA
TACAGGCACAGACCGGGAAAGTTGTGGTTGAGAGCATTGAGCAACCACCTCATCATACTC
CTCAGCAGAGGGAAGACTGGTCAATGCCTATTGGGCAGTATAATGACTCTATATTCCTTA
ACACTCCCTTAGATTATAGGACGTACTCGAACAACCAGAGGCATCAGCCGCCACCTATGG
AGAGAAGTCAGTGGAGACCAGAGTTCTACCAACCTAACCCTATGCATAACAACCCTATGC
CTCCGATGTACTCACAAATGACAAATAATT
>Contig132_TT01    size  561
GCCGTAGCTGTTGAGTGCGTACAGGCGCCGCGACCACATCGTGTTGGTGCTGACACCATC
GCCCGTGCTTACTTTCTCGTAATACGCTCCTAGACATACCAAACTCTTTTCCCACTGTTT
GAACACCTCAACAGACTCCTTGTAGTATCCGATGTTGACGTCAACATCGACGTTGGTGGT
CTCGTCGTTATACTTGGCTATCAGTAATTTTGCTTTAGCACATATTTTCCTCTGATCATT
ATTGAGCTGTTCCAACATCGGATACGTATCGTCTAAGCCTCGGCGCAGCGTAGTGAACGC
GTGCTCGTGCTGTCCCCGCGCCCAGTACATCTTGGACTTCTCTATGAACAACTCCTCGGG
CTGGTATTCCTCTGCATTCAGCACGTACATGTATGACTGTTGGAATATACCAGCCTTCCT
AGCGTGTTTTGCGCTTTGTAACCAGAGGTCCCCTATGCAAGCCTTCAATCGACCCGCTGT
TAAAGGATGTGTTGGCTCTAATAATTGCTGTGTTTGTTGCAACAATATCCGCCTGAGTCT
TAGCAGCGGTTCTATGGTTCT
>Contig133_TT01    size  522
CATATTTTTTACTTTCCGTAGAAAATATAAATATGTTTTGCTAATCATAAGACGGAATAA
TGTTTGGCCTTGAAAATGCAGTCAGTCAAGAAAGTGGTCTGCCAGTTTTAACAAAAAAAA
AATCTGTACGATCCATAGTGGCAAAGGTTTACTTTTTTAATGGAGTTAAAAGGGGAATTC
GACCTTGTTGTTTCATGATGTTCAAATCAATGTCACACAAAGGGTAGGTAGTATACATTT
TTAGGCGATTGAACATAATATGTATAAAGAGTACATTGCCTGCATATAATTTTAATTACA
TACCTACTGATTTAAGCCTTCTGTACTTTGACACCAGTCATAAATATAAAGCTTACTGAA
AATATGAGCGATGAAGTTAAAATTACAATAATTACCGCACAACATAAATTATACATATAT
GCCAAACAATAACATGTCCTTAAACCCGTTTACACAAAGTCACAAACAAAGGTTTTAACA
TAATAAATACAAGTCTTCAATCATTCAACACAGATTATAAAG
>Contig134_TT01    size  215
ATAAAATAACGACTTGTCACAATTAAGTATAAATGGATCTTAGTGTGAACTGTATTTTTT
TAGTATTATCACTATCATCGTTAAAAATCCTGCCTGAATAAAAATCTACACAAACAAACC
AAAAAAGTAGAAAAAAATTTACCAATCGCGGTCGGGGGAACAAAGTTGTTCTGTTGTTTA
CAACTTTTCAGTTCAGTTGTAATTTTTGATGCATG
>Contig135_TT01    size  236
TCCGATCTTCACGTGATCGTTGGAGTCCAAGAATATGTTCACTGGCTTCAGGTCTCTGTG
GATCATGCCTCTTTGGTGCACGTGGGCTAGGCCTTCTACTATCTCTCTAAAAAGCCTCCA
AGCTCTGAAATGCTCTTGGCACAGTCCGTTATCTATCGCGTGGCGCAGCGTGTGCTTCTC
ACAGAACTCCATCTGTATGTACAGCACCTGCCGGATCCTCTCCACGGGCTTGCGAG
>Contig136_TT01    size  289
GATAGCAGTAGGTAGAGTACCGGGGTGGGTGCAGAGCCTGGGCGCGCGTGCTGCGGGCAG
GTGGTGGCGCGCGAGGTGCTCGCGCAGGTGCTCGCGGCGCAGGAAGGCGCGGCCGCACGT
GCCGCACGCGTGCTTGCGCTCGTCCGTGTGCCGCCGCGCGTGCCGCACCAGCTTGCTGGC
CGAACGGAATGCCCAGCCGCACTCCGGGTACCGGCAGACGTAGGGGCGGTCGCCGGTGTG
CGCGCGCGCGTGCTCGCGCAGGCGGCAGGGCAGGCGGAACACGCGGCCG
>Contig137_TT01    size  266
TCTGCACCCACCCCGGTTGTGAACAGTCTTTCACGAACATGAGCTCCTTATACATGCACA
TGAAGAAAGTCCACAGAAAGAATGAAAAAACTACCGTCGCGTCCAACGCTGAGGATCCAT
CTGCGGCGTTATGTGAAGTCGAAAACAATGTTTATTTGGTCACATTGCCTGGCGAGATGG
CACAGGACACCACAAAGGACGCAACACTCCACGTTGAACTTGAAGAGAAGCAACCAGAGA
GCTTCGTAGAGGACGAAGTGTCGACG
>Contig138_TT01    size  378
ATTCCATTCGTCGTAATTGAGCACACTGGGGCCGAGCCCTATGAAGGCTCCGTTGAGGAA
TCTGTCAATGATCCAGATCTGGAACATGACGTGAAGGAGGTTCACCACCTCCATGGATAC
CAGCCATACTGACCAGGTCCTCGTTATACGCAACCTCAGTTTAATATCTCTCCTGATGAT
GTCAATGCGTTTTTCCAGCGTCTCCTTGGAAGGTACGTCCATGCCGGCTACATTCATATC
TTCTGTCGTTAGCGCTAGGCTGGCATACTGCAGGCCATTCACTAGAGCTCGTATTCTGCC
TCCTTCTTTCTTCTTCCAGATATAATGCGGCATATAGAAGCAGATGGACTGAATGAAGAG
CACGAACGGCACCCACTG
>Contig139_TT01    size  325
TTCCTCTTGGCTTTTGAATTTGGCTGCCAAAAGACCATGGATGCCTAGCGCCTGGCGCTC
TTCCAGTGTGAATGCTAGACCCTTATTGAGACGGGGATCTCGCAAGTGATCGATTCCTCT
GACAACATTGGGACAGATTATGTTGCCGGTGACCTCATGGTAATCCCGGCTTTGTAAAGT
CTGTTGTGCGATGGATGGGCTCTTCGTTAGCATTGACGCCAGCGCCCTTTGGTGGGCTAA
GGCGTTTGAGCAACATAATAAAGATTTAGACGCTGTGGAAAACATTTCAAAAAGTATTTT
TCATGTACACAACTGAAACCGTCAG
>Contig140_TT01    size  653
CTCCGGCGTACTCATCCAATTCGGATTGCCCTCGTCACACGAACTCATTGACAGTGACCT
AATAAACCTGTCCCCCGACACAGAATCAGGGGTCAAATCTACGTTTTCTATTGTTGGATT
AGCAATCGTGATGTTAACCGAGGTCATTGACTGTGATCTCACATGTTTGTCGTACATAAA
CACCTCATCCCGAGACTCGTCCTTCTCAAAGCTACTGAAAACATTATCCTTCACCGAGTC
TATAGACTTCACAGTGGGCTTAGAACTGGAGGACAACTCCTCCTGCGTAGTATCATTGTG
TGTGTATCTCGTATCAGATGATTTAATACTTTGCTTATCAGAGTTAGAATTAAGACTCGT
AGTTTCTGAGGAATCTGAAAATGCACGTTCGTTGTTAGCGTCCAATTTAGCGCTGTTTGT
ATTACTGCGGGACATGGGTATTTCCTTTGCATTCGCCGGCTTGCCAGCACATACTAGCTC
CTCACTCGGACTGGTTTCTACGGCCGAAGGACATTTCCGCAGCGTAGAATTCGGAATCCA
GTTCAGGAAAAGCGTGGGTCGTTTGGCGTTGTTATGTTGGTCCGTGAACACCTTAGTCGT
GACTGTGAGGTATCCAGGATGGTGTACTATATCAAGTTCATGCCTTGCAACGG
>Contig141_TT01    size  441
GTAGAATATTTCGGGAGATATTTTGGGAAGTTTCCCTTCTTCAGGATGTTGTTCAGACTT
TTGAACCTCTGGACGGCATACCATGAAATGACGGTAGGGTAGATTTGGCTCTTCAGAACC
TGTGGAAACAGTGCCTGGTGTAAGTTTGATGTTATGTAGCAACGAGTGCCATCGATGCAG
TACTTGTGCCAAGTGGTCCAAACCTCCATAGTGGAAGTGGAGTATTTTGTACTGGGATTC
CCTGGATGCGACTACTAACTGGCCGCATGTGCAATTGTCGTCGTTGAAGAAGAGTCGCAA
AGACCGCATCTGACTCAAGTCTACTGAAAACCTTCGACATTTTAAAGGAGCTCTACGTTG
CGGCACCGGTGAGCTATGAACGCTGTCAGGAAACACCAAATTGTGTTTCAGAGCTAAAAA
CTCCGGCGTACTCATCCAATT
>Contig142_TT01    size  604
ACGCTGCGCTTGCTAGTCCATGGTCTGATGCGATTCCCACTAAATAAATATAGGCCAGTT
AAATTCGAGTACAAGTTATTAAAATTATTCAAGTACTTTCTACAATTCTTTAAAGAAAGT
AGGTAAATAATTGCTGAGAACATATATTGCTAAGTTTCGAAATGTGTGTGCTAAACATGC
AGAAATTGAATTGACCTAAATGACATGTTACAAAAAGGTGTCTTATAACATTTTACAGTC
ATATATGGACACTGAATGTTATAAATATTATATTTACAAATGATGACTTAGTATTTTTTC
ATGTGTTTGTGACAACATTTTTATGAAATTGTTTCTTTTCAAAACCCCTGGAAAAATGAG
ACTTACCAAAAACTCTTTTTTGTGAAAAGACTAGGGCTGTTAACCTTATTAGGGGTATTT
GTAGGCCAAATACCCCTATTTCCCATCCCAGAGGGTGCCTCAGACCCCTGTAGTATATGT
TACATTGGTGCTCCTAGCTCAGTCAATAAAAGGCGTTATTAAAGGCAGAATGTGAAAGTG
CAAGATGTATGAATGTACCTATGTGTATTTGAATGCGGTTGCTTCAACAGTAATTTTGAA
AACG
>Contig143_TT01    size  380
GTTTATGTAAAGCGGTCGTGGACACATGCGAAGGTCAAATTCCCAGCGAACTGATTCCGG
CTTTCAACTGCAAGCAGTATGGTCGTACAAACTGCGTGGCTGCCAAGACACCATGCTACC
CGCGCGAGTTTGCCTGCAGTGATGGCTCCTGCGTACCCAGAGACTGGATCTGTGATGGCA
CCAAGGATTGTGCTCTTGGAGAAGATGAGACCACATGCATTCAGTGCGATCAGAATGAGT
ACAGGTGTGGTTCTGGAGGGTGTATTCTGAAGCGTTGGCTTTGTGACGGCTACTCGGACT
GCCCGGACGGTGAGGACGAGCACGTGGACACGTGTGGCGCTCACAGCCACCACGCTATCG
ATGGAGCGCATGAGGTCGGC
>Contig144_TT01    size  262
AACTGTAGCAAGGCTTCTTCGGAGGGTATGGAGGAGGATTGCATTCAGGCTCGAGCAAGG
CACATACGAAATGTCTCACACGGTCACTGCAATTAGCTGCCACTAAATAGTCAATCTGAG
GCCTCAATGATGTTATATCTGTATGTCCAATCTTCGCTGGAGTACCGGCTAGGTCGTATG
GTAGCACACCGCGGCACAGAGATAGACGGGTTGAACGACACTGAACTGAGGTGAAGTTGA
TGTCGTCAGCACTGGGGTGGCG
>Contig145_TT01    size  274
TATCTAAAATTTACGAGCTCTTGAACAATGGCCAAGTGCCACGGTATATGATTGAGAAAT
TTTTATTATTACCTAGAAGGCTACTGCTTCCTAGAGGTACCGAGGGAGGTGTTCCATTCC
AGTTCTTCGTATTTGTTTATCCATACCAAGCTCCGTACAAAGAATGGGAACCGATGAAAG
AATTCGTAGTAGACAATAAGCCTTTTGGCTATCCGTTCGATCGTCCAGTAACTGAATCTT
ACTACTTTACTCAGCCTAACATGTACTTCAAGGA
>Contig146_TT01    size  444
GTGTTTGTGCTTGTTATTGATTTTTTTCGAACTTAGAACAAGTGTTACGTTTTGAAAGCT
TTGAGGATTTTCGTTAACAGCAGTTCAAACAGCTCAAGATGAAGACTAAACTGACAGCAG
TAACATATCTGGGGTTTACGGCAATGGATCGAAGATTCTCGAATGCCATGCTGCCGTGGC
TGCTGAGGGAAATACGCGCGACTGGTGTCAGAGACAAGCTAAGCATCGCCATAGAAGATG
GTTGCTTGAAGGCTTACAATGGCAACTTCGAGCCTGTCATAGTTCACAGATTAGTCGATA
TAATTCGCGCCAGTCAAGTACCAGGTCGTCCTGAGGAGTTGTTCTACATACTCCTCAATG
AGAAGGAGGGACTCCTCAACTGCTTCCTCTTCAAGGCTGCCACTGTGCATGAGGGATCTC
AGTTAAATAAGGCTCTGCTGGAAT
>Contig147_TT01    size  831
AAGCAGTTAAAATGCAAAAGCTTCAAGATAGTGTGTTTTCTATAGTTAAAACAACAAATT
TGTCTCCTGCCGTGTTTAATTTTCTGCAGCCAACGGAAGATTTTTCAGATAAGACACCTC
TTGGCGGAATATTGAAGGATACGAAGCATGGCTGGCTGGCTTTGGGTCCTAAATTCTGTG
TCGTCGATCTTAGAACCGGATTGAAAGTGGCAGCGCGAACCTTTGGAACCCCACTGAGCA
ATTTCAACACAATTATAACAAGCGTAGTGGAGCTGCCAAGACCATTGACTTCAAACTCCA
TACAACTCATCATTAGCCTACAAAACGATGACGTGGGCACAATCTGCATACTTCACGTCA
ACGGTTCCCAATTACTCCGTTGCATACAAACCGAGGTGGTTATTACGGAGTTGGCCGTGT
GGGACAGAGTACCGGATGGACCGTTAATGTGTTTCGATGGAGTTGTCATGGCTGGAACGA
AAAGTGGGGAGATATTTGCTTTTGATCTCAATAGAGCTAGTTTGTTGCAAGCATTAAAAG
ACATCTCCCAAGGTTATGAACACCTAGTCTTAAATGAATCCAACCCAGCCAACTTAAGCT
TCTTACAAATGAGTGCTATCCACAGAATTAGAGAACAACAAGAACTGGCCATAGAGAACA
ATGATCACTTAGCCGTACTCCTTAATGAGAACTCTTTGGTCGATGGCCAGTATATATTCT
TGAATCCTGATGGAACGGTTCGAATGAAGGCCAAAAGAGATCATATTCGCGTAACAGTAT
TGCAATACATTCCACAATTGGGTAGTTTGGCAGTTGGATATAATTTTGGCG
>Contig148_TT01    size  249
TTTCAGAGGGATGCAGAACTTCGTGACAAAGTGCCTGAACCACTTACACAATCCGGAAAG
GATAGAAAACATACCGATCATGATTGGTTACAACAGCAAAGAAGATTTTGGGTCATACGC
GAATAAGCCTCAAGAGTTCTACGACACTTTAGGAGATATATTCTACAGGAATTTGCAGAA
CAATTTTGTTTTAAAGACATGTGAATTGGAGACTTTGAGTAACATAACAAGGACATTTTA
TTTAGGGAG
>Contig149_TT01    size  610
GCCATTGGGGACCTCCTTATACAAACAGAAAGAAAGAAGAGGGAGGAGGAAGCAGCGGGG
AAGAGTCTAGTCCAGACGGACCCACCAGGGAGACGCCCAGACCGCCCAGTGATATCGATA
GCCAGATATCCCTGCCGCGCTCGTACACCCTGCCGCGCGAGTTCCGCTACTGGCGCCGCC
GCCCGCGCCTGCGCGACGCACACGTGCCCAGCAACAACAGTAGTGACGGCGACGTCGACA
GCGCAGATGACAACGACAGTTCCCACCGGTCGAACTGTTCAGCCGCGTCGCAACTGCAGA
GCCCGACTTACGAGTACTACCGACACGAGCGACACGACGACTACGTGTGCGCCCGCACGC
GCCGCCCGCATGCGCCCCGCAAGCAACCCGCCAAGCCTGAGACTAAGCTATAGTGTAGTA
TGTGACTTGAAATCATCAGAAGTTGGGTATGTTACGGAGGTACATACCCATAATAATGAA
CGTCGGATTTTTTTGGGAGATGGCAAACGTGTGATGAAATGTTCAACTAAATCTTGTTCT
ATTGTCTGCCAAAAGCCACATTGACTTCATCATCATCTCAACTCGCTGATCACAGGTTTC
CCATAGCCAT
>Contig150_TT01    size  275
AACAAAATACGTACAAGAGAGAAAGAGAGAGAGAAGCCTTTTTTTTTGTTACAACTGAGG
AAAATGCCTGACGCATACACACACCGCCCGGGGAGACGGTGAGGTTATGTGGGGCTTGCA
CCCACTAAAAACCTCAGCTTTTGTGCCCTCTTCTGCCTTTTAGAGAGGGGCCACGAGGAC
CAAAGACGACTTTCGTGACCTCTCGGCAAAAGAGTGAGAGAAGCCTGTTGACGCTACGTT
TGTAACTGTACCTACATAAATTAATAGCTTTAAAA
>Contig151_TT01    size  320
GCTGAGCATGTCCACTAGGAACCCTAGTGCTCCATCGACTGAACACAAAGCTGCAGTTCA
CCAACGAAAACATTAGCTATAGTGGAAAACGCAGGTGGCATCATGAGGAACGTGTCGAGT
CACATCGCCGTTCGAGAAGATTACAGGCAAATTCTCCGCGAGAGAAATTGTTTAAGTGTC
TTACTGCAGCACCTCAAGTCTCCGAGTCTCACAGTTGTCAGCAACTCTTGTGGCACGTTA
TGGAATCTGTCCGCGCGATGCCCACAAGACCAACAATTCCTATGGGACCACGGAGCGGTG
CCAATGCTCAGAAGCCTTAT
>Contig152_TT01    size  225
TCGTCGGAGATGTTGCCGGTTCAATATTGTCGCATGTCTCGGCCAGGTTTTGGTCCAATT
CTTGTTCCAGAGCTTTTTGCTTTCTTGCACCCAATGTAGGAAGCGCTGGAAGATTCATAT
TCCTAGCTGTCGTGTCCAAAGAGATTATGTGCGTCTTACCGGGCTTGGAATTGAGCAAAT
TTTTGAGGGCTGCACTTGAGCCCATCGCTATCATTTTATGCTTGG
>Contig153_TT01    size  270
GTACAATGAGACAACTCCAGAGTTTTATCAAGGATCCTTGGGCACAGGTTCATAAAAGTC
CCATAGGGTTCCTGCAAAAGCGAAGAGGAGGTCACGCAATGCGTCTAACCTACTTCGTGT
CGCCATACGAGCTTTTAGACAAAGATAAAGGCTTAAATCCTCTGACAGCTGAACTCCTGA
CAGTGGGCAAGCCGGCCGCTACGAGTGGCCTTGCATCGCTGGTGGTTCCTTCTCACACGC
CTATTGGACATTCGGCGACCGTCCTTCTAG
>Contig154_TT01    size  217
TGCACGTCAGCCTCGTCATGGCGAAGGCGAAGGTGGCGCCGCTGAAGCTGCTGTCAATAC
CGCGCCTCGAGCTACAAGCCGCGGTGATGGGTACGCGCGTCGCAGCCGCAGTGATATATG
AACACAACGTTAAGCCCACCTCCAGCTACAAGCCGCGGTGATGGGTACGCGCGTCGCAGC
CGCAGTGATATATGAACACAACGTTAAGCCCACCTCC
>Contig155_TT01    size  612
GCAGACGCATCGACGCGCGTCACGCCAAACCATAGTGCATTCCCGCCAAAATACACGTCA
ACTGTCAAAATTGACATCTGTCAAAAAGTTTTAGTGATAAAAAAGTGTAATAAAAATTGT
TGTTCTGTGTTTTAAAACGTTGGTATAGATGAAGTAAAAATATAATTATTATTAACTAGT
CATGCTAAAATAACCATAATGGACAAGTTGGTGAAGAGTGTTAAATCTTGGCGTGCTCCT
AGGCCTAGTGAGGACCTGTCTAGGAGTCAGTACTCCTTGGTGTCTACGGACCTGACGGAT
GGAGCGGTTCAACTGTGGCTGGGGTTACCAGATGAGGTCAAATATGACCCTGCTTTGGAG
CAGTTTAGACAACACTATGAGAAGGAACATGGTGGCCTCGGCGTCTCCCGCAAGACCAAG
AACGGTTCATCCAAGAGACTGCCGTGCGTGAGTTCTGCTCCACATCTGAACAACAATGTT
CACAGCACTAAGGAGGAGATCGCCTTCCGCAATGGCAAGAGCCTTCCGCCTACTGAGGAG
AAGAAAGAAAAGAAGGAGAAGACGATAGAAGAAATACCAGCTCCTAAAAAGAAAACAAAG
ATGGCTCAAGCT
>Contig156_TT01    size  522
AAAAATAAGCAAAATAAAAACCGTGATGTAAAAACCAATCTAAAAACGTTCAGAATTTGG
TGTCTAGAGGATACAGCTATGTTTATTTTGCTCCAGGTCGCACCAGGTTATGTTGCTTTA
AGTGTTTTTAGAAATCGTTTTTTGTAACTTTTCTGTAATACACTTAACTGTCACTATCCA
CGTTAGTGGAAAGTTTCCGTCAATACCAATAATATAAGCAACTTGTTCTAAAAGTGTTAG
TTCGTTTTCAGCTCAATTGTAAAGATGGTTAATTATGATGGTTACCATAAAAATACCAAA
AATGTTTCCTATTTATCATACCTATGTACTAGTATATGTAGATTACTCATGAAAACTAAA
GCAGTAAGGTAAGATAATTTTGTAAAGAAAGTTTCGAGCATGAATGTGGATGGATAAAGA
GGAAGAAGGCGTCAAAAGAAACCACGGATTGAAATTGTGTGAAAGTCGTTATGGGTGCAT
AGAGAGAGATGACATCAGAAATGAAGAAAAAGGTATGGAAAA
>Contig157_TT01    size  1203
CGGAAGGCGGTGGTGTGAGCAAGATGGCGGCGTTCCTCCCGGGCGCAGCGCTGTGGCGCT
GGCACGGCGCCGCCTACCGCCGCACGGCGCGGCCGCGGCATCGCAAGCTGTTCTACCGCG
CTATACAAAGGGGGGACGAGCTACTCAATGTGGGTGACGCGGCAGTGTTCCTGTCGACGG
GGCGGCCGGACCGGCCGTACATCGGGCGCATCGTGGCGCTGTGGGAGGCGCGCGGCGCCA
TGGCAGTGCGCGTCAAGTGGTTCTACCACCCCGAGGAGACTGTCGGCTGCAACGACCAGT
TGCACTATCCCGGTGGCCTCTTTGAATCTCCACACACGGACGAGAACGACGTCCAAACGA
TATCTCACAAATGCGAGGTGTTGCCGCTCGCGCAGTACAAGGAGCGCATGGGAGACGACC
CGGTCAAGTACAGCACGGTATACGACAACAATGACGTATACTACCTCGCCGGGAACTACG
ACCCCACGCCACAGACGCTGCGCATGGAACCAGACATACCGTTCGCGAACAAAACGACCT
CCTAAACGGATCTGTCAACCTAGTACTTTGACTCTGTCATTGTGACGAGTGAAAAGGAAA
ATGTTCGAAAGAAATTGCAAGTTTAATTTACAGAGTGCAATAACGATCTTGATCGTTTTA
ATATTTTATTTTCTCAAGTCGCAGTACAGTCACTGTATCGTGACGCAGTAATTTAAAAGT
ACACATTTTATCTATCTCGGTGTTAGCGTGTTTTAAATAGATTTTCGCAATATGAATGTG
TTTCTTCCATTAAACTGATTGTAGCTTGGAGGTATCAGGTCTTAAAGTACAATGTAGATT
TTTGAGGCTCAAATTGTGACAATTTTTCACATTCACCCGTCCTTAGGAGACGACTTATAT
TGACGTAATAAAACTCGAATTATATTAAAAAGTTACCCTCGTTACGTTATATTTAGTGGT
ATCCATTTGGAATGTTGAATTATTAAGTGGTGTGTGGGCCGAGTTGCGAGGCGCGAGGAT
CTGTGCGAACTGTTGGTCGATGTGGCGCGACCGAAGGTGATGATATGTGATTTTATTTTT
TATACGTGTAGCGCTGTAATCTCAGTGTATAGATATATTTTCATGTATATTATTCGATTA
GATTTTATGTATACGTAGTTTTCCTTGGTATAAATGTCTATTATCTTAAAAATGCAATAC
TTT
>Contig158_TT01    size  660
ACAATTGCACATGACTCTTTAAAATTACATTTTATATCAAATAAAATTAAATAAGATTTT
GATTTTGCTTCAAAAATATTAGGCCTATTTGACCACATAGCTAAATTCCCCGGACCGCAA
CGTAAAACTTAACATTAGATCTAGCTACTGTGGTTAAAATTAACTACGTTTTCATTTAGC
GTGAAAATGCACAAAAAAGTGTGTTGCCAGAAGCAAATTTCTTTTATATACCATAAAAAT
TTGCACCCAAATACAAAGAAAATCTACATATACATACTTTTTTGTCTGTATCTACTTGTT
AGTACTATCTACACAGGTTAATATGAAACCAAACATACCTTTGGAAATTAAATATCTTGG
TATTTTCTTGGTTGATAATGAAGCAGTAAAGTAAGAATATATTTAATTTTAATACATGGG
TTTTCAAACGTAATAGAAGTGTTTATATCTGGTACCGGTATATTCCTGTTTATAGCGGTT
TAGTATTATTATTGACTATTAACCTCCACCTTATTTTGATCAGAATATGCTTAGACTTTA
GTCGGATAATAGGGTGTACTGAAAGGCGCGATAAAAGGTTTTTCCTACCACTGTGTAATT
CAATTATTTAAATAAACCCAGCACTGGCTTGGGTAACTTCTCACTTATCACTCAACGCTA
>Contig159_TT01    size  388
GCATTTTGGAATACGGTAGCTTGACTTGCTTGCAAATTGATTATTTTACTTTCTTTTTTT
TTTATTCTGAAAGCATTTCTGTAGCTTTTTTATTAGCCAATTTTGCTTATATTTATTTTA
AATTTAATAAGACTTGTTATAAGCCTATCTACCCATAAATTGTAAGATTTCTCCACAACG
TATACATAATACAACAATGCGCGTAATATTAATGCCTTCTAGTTACAGCGATGAGGTATG
ATGCGGTATTTATACAATCCAAATTTAATACATTCATAGTAAAGTCAAATAAAAGCAAAA
CAAGGCGGTTTTACAAGAGACCCGACTTATGTGACGTGTAGACTTCAACTGGACTTACAA
CTCTATGCTCTCGGTGATAAAGGTCGAT
>Contig160_TT01    size  558
AGAAAATTACGTAATACCGTAAATTACTAGATTTTATCGTGAAAGAGGTATGTTGATAAC
ATACAGAAGGTATGTTTAAGGAGATTCCTGGCTTCAGACATTTACTTTTCATACCAAATG
ACTGTTTTACAGTACAATAACTATAACCATTTTTACAGCAAGAAAGGCACTTGGGCCTTT
ATTCTAAACTACCCTTAAGCAGGGTTTTGACTGAAAACTACCTCTCAAACTGCTCTTAAT
ATGCATGGGTCCGATAAATCTATATGTGGTGGCCTTATCGTAGACTTGACCACTTCATGA
AATGGCTCGACCATTTCATGAAATGGTCCCGTTTCATGAAATGTTTCACTGTCTATTGGC
CACATCATGATATGACTTGGGCAAATCAATGATGAGAAATCGTTTCTCGATATGTGCAAC
TGAAAGCTCGGTTTCTTCATGAAATGATCAAAATTAATTGATCACATCGTGAAATAGTTA
TGTAAATTGCCCCTAGGGGCGCTGCCAACGCTTTATTTACGTTTGAAGATGGCGGCCGTT
GACTGCAATGAAAATTCT
>Contig161_TT01    size  317
AGAAATAAACCACGTAAAGGCCGAAAAACTAAAGAAATGAAAGAGATGGAGCGACGTGCG
AGAGAGAACAGCGATTCGGAAGATAAGAGACGATACCCAAGCCAGATGAGAAGAGCCGAA
GGACCTATACCCTGTGAACAGTGTGGCCTCCAACTTGAAGATTCGAGAGCGTACCACGGT
CATTTCAGACGCATGCATCCCGATAAGAATCGTACCAACTACCCCTCTATGAAGTCACCT
TGTATGTGTGAAGTTTGTGGCAGGATGTTCCAAAGCTTCGCCCTCCTAAAAGACCATACC
TACATCCACACCGATGA
>Contig162_TT01    size  395
ATGATAGGTATACACTTGTATACTGTGATGGTTAACTGAACGTGAAATAATACAATTTAA
TTACATTTACGAAATAATGTACCTATACACACTATTGATATAAAAAACATTTTTATTCTT
ATCTGGTAAATCCTTGATTGCAAGTACCTATATGACAATGTAAAATAAATTGCCGATTAT
TGTACACAATACAGAACCTTGTCATAGTAGCTGCCAGTATGTTGTTGGTTAATAAATGAT
ATAGTCACAACACATAAAATATGTATATCAATAATAACGATAACTAAAACTATCCATAGT
AGTCTTAGGGATAGGAATTATTTGGGATCATCATGTGTAATGGTGAAATACTAACTCTGG
GTATTATATTAATTAAAATATATGTCTCTCATAAA
>Contig163_TT01    size  522
GCGAATATGAAGCGATCAGATCGCTTGACCTAACAACTATATTTACATAATGTGAGCCGA
GAAAAAAACCGTTTTCCTTAATTACAATATACATTTGTCTATACATAGTTACGAATCTCA
TATCTATTGCTATCTATAATGTTTTTTTTCATCGTATATCGTTACAACACTAGAAAATGC
TTAGTGGACCTTAGCCACGACTGGAACTTTCCTGTATTGACTTACATATAAAAGCAGTTG
CAATTTAAACTATTCTATGAATAAATTGAAACATTTCGATAGAACTATCAAGGAATTATT
AACAATATTTAAGTCTGTTGCTATGCTCTACACAGGACTATATAAAGGACAGTTCACTAT
AGATTTAAGGGAGTATCACAATTTAGTTATAGTTTGCTTGTGTGCATTATTGTAAAGTTG
AGTACACTTTTGTTTCATATACACCATTATTCCACAATTCAAAAGTAGTTCATAATTTAT
TTGAATCTGAAATGCTAGATTTCCTTCTTAGGTGAAATTCGC
>Contig164_TT01    size  256
AATAACTTAGTTCGGAACGATGGTTTAAACCTAGTACTTTTTTAAGACCACGTTTTATAA
TAAGTTGGAAAGTTAACGCTAGGCCTCTGTTAATATTTTGAAAGTCGTCCTATATTGTAA
AACTAGACTATCACAATGATCAACAAACACTAGAGTATTATGTAACACCTATATGATTCT
AGTTCTCACATTTCTATCCGTTTAGGGCAAAGGTTACAGTTATTTTAATATTTGTGGGAA
CTACTGCCCGTACCGG
>Contig165_TT01    size  395
ATCCTACCCGCAGCCACGCTATCAAAAACCCACTTAGAATTTACTTCACCCAAACCCGAA
CCCACTACCATATCATACAGACTATTTTCGTTTGGACCAACTTGTGTTCGAGAATTAGGA
CCAATTTGTGTTCGGATGTTTGGACCAACTTTTGTTTGGGTGTTAGGACCAATTTGTGTT
TGGATGTTAGGACCAACCTGTGTTCGGATGTTAGGACCAACTTGTGTTCGGATGTTAGGA
CCACCTTGTGTTCGTACGTTAGGACCAATATTTTGTAGGTTGTTTAGGCCTATAGTATTG
ACAGAAGCGCCACATAATGTTAGTAGTTGCATAGCGGCGTCCTTTTGGTCGGCGTTAGGC
TTCAAATGTACGCGCATTCCGTTGAAAATGTCGTA
>Contig166_TT01    size  247
GCCAGGCTACTGATGATAAAGCCATGGAAACCAATTATAAAACCTTCATTATCAACATAC
TGACTTTCATTCAAACAATATCTAAAGTATCTGATGATAAAAGTGCTAAATATTGGCGTG
TCATGCTGCATCACAGTTATGACTTGCTTGACCATACAAACAATTTGCTATCGGCACCTA
TGTTCTTGTCAGTAGTCAGAGGTTTAATGAAACATACTCTGCAGACAGTAAGAAGGAAGT
CTATGGA
>Contig167_TT01    size  1018
GTCTTCAGTCTCCATGCTGTCCTATCAAGTTACAGAAACAGATGAATGGAGATTGGGAGT
TGCTTTCCTTGAATTCGTTCAAAGCAAAAAGAAGATGAAGCTGGATAACTCTTTTGTTTC
ACTTCTGTTCCAAATATTAAACAAATGCCTGAGATTTGAGGAGCAGTCTTACGTGGAGTA
TACTAAACAGCTGGTTTTGTCATCGCTCTGGTATTATTGCAAGAAATTCGTTGACGAAAA
CGATAAGGATCAAATGAAGTCTCTAAAATCCGTATTTGATGTGGAGCTAGCTGTGCAATG
TATCAGGGGTACTCAGAACCCTCAAACTCACCATCATGCTCTGATTCTCTTGTCTCATGC
TGCGTTCATGTTGCCGGAGCAAGTTCTTCACCATACCATGGAGATATTCACATTTATGGG
CACATCAGTGCTGAGACATGACGACGCGTACAGCTTCCAAATAATCATAAAGATCATAGA
AACTTTGATACCTATATTGGTGAAGTTAGACAAGAACATTGAGGATTATACTGAAAAAGA
ACTTCAACAATTACAGAACCGTGTGGTCCCAGTTTTGCGTATTTTCGCTGACTGCGTGCT
ACATGTTCCTGAACACAGAAGACTTCCACTTTTCAAAAAACTTATAGAAACTCTTGGACC
GAGTCAATTCCTTTGGGTATTCCTAGCTTTATTGCTTGAAACACATGTTGCTCACTTCAG
TGAAGAAAAGAAAACTGACAAGCGAAACACTAGAACATTAGCAGACCAGGAAGCTCCTAT
AAATCGTATTGATTTTGGCCAAAGCATCGTTTTGGAGTTCCCACCAGAAATTGCTTTAGA
AAACTTCATAAAACTGATAATCTATATAAAATCCTTACCTTTGCAAAAGGATGAGAACAC
AATGGATGCTGACGTTGACCCCAGTGATATATTTAGCGTTGCAGGACATAGTCCATTACA
ACTACGTCATTACAAATACATGATAATTACTTTCATGAACACCTGCCTAGCTTCGTCT
>Contig168_TT01    size  707
GGCGCGGTGGACGTCACCAGGTTGCGCACGTTGCCGAACGTCACCTCCAGCCCGATCGTC
TCTTGGAACAGCTGGATGGACTTCATCAGCTCCACGTTGTCTTCAAATAACTCCTTGATC
TCTAGTTCGTAATCCTTCAGCAAGTCACTAGCGATGTGAATGAGATAGGTGTTGATCTGT
CCGCCTCGCGACTTGAGCCGCGAGTGCAATCTCAGCACCGCGGGCACTAACACCTCCGCT
ACGGTGATCTTCATTTTATGAGAGACAATGTTATTGGTGACGCGCTCCTGCAATTCGTCT
ATGTCATTCACCTCGGACGGTTTTTGTTTTTTGGGTAGTTTCATCCTAGGTCCACAAAGC
AGAGTGATAGTGTCGAGTAGGGCGGCGTTAATTTCCGGGGGTAGTTCCCCATCGCCTTCG
TCCGTCAGATCGGCGGCATGCTCCAATACTTCCCGCGCGAGGCGACACTGAATGTTGAGC
TTTTGTACTATCGACATGCGTTGTAGCATCACGTCGTAGATTAACTGACGGTCGTCGAAA
TCTATGCGATCTTTCTCTTCGTGGTTATAATAGAGCACACACTCTACGAAGTGATGGTAG
ATGGAGTCAGTGGTCAGTCCGCACGTCACGTAGTACTCGGCCGGCTCGCGAACAACGTCG
TCTTCGTCCGCTAGGAGTGGGCAGTACCGGTAGTAGAGCGGCGTGCG
>Contig169_TT01    size  349
GGAAGACCATGCAGAAGAAGAACTTGCTTGCGTGAAGTCATCTCATGCCTATCCAGACCC
AACGTCAACAACTCCATCTGCAGTTTGAGGGCACTCATTGTCTTCCATACCAAGCACTTG
AAGTCCGTGTAATCCCGGGACAGGCTGGCAATGGTTCTATGTGAGGCTTCATTGCTGCTC
ACACTCTTCAGCTCCTCTTCATATGCTGCCATCCGTGACGTGAATGTGTTGGACAGTTCT
TCCATACTGCTAGCAAGTTTTGTGTACAGGTCCATTGTGATGTTAGAAGTTTGTGTTAAT
TATATTGTTATAGCTGAGAGTTTTATATCAATATAATTAACACAAACTT
>Contig170_TT01    size  593
TAAAATACTTTGTACGAATTTCCATAGTTATTAAAACAATACAGTAAAACTAAGTTATGA
ACTAAAGCTATTTACAATTCTTGTACTAAGTCTAATAATCTCACTTTGGTAAACTGTGGT
TAATGAGTTTCTTCTCTTACAGGAAAACCTATTATAAGTAATTATTTACCTACTTATTTC
TAAAGAAAAACTGGAAAATTGTGCGCAAATATCAAATGCTGGGCCAAACCAAATCAATTG
AAAATTAAAATTAAATCAAAAATAGCGTGTATAGAACAAGCTCTTGAACTTTACACTCAG
AATGAAACACATACAAAGTCACACACATACACACAAGCATATAATAATAACAGGCTAATG
AACACATACAAACATGTATATCTGAGGTATGTTATATACTGATGTGAATTATAAATTAAG
TAAGTTAAATTAATTTACACGATTACGGAATTTCCAAACAATGGCCATTTTGAAGCATGC
ACTTTGTAAGCCATATTACTTGATCACTTAGATATACACATGACAGCTGATCGATGGTTT
AAAATGAAACAAAAAAGAACTATAATCTACAAAACCCTAAGAACAGCACATGA
>Contig171_TT01    size  227
AAAACCCTAAGAACAGCACATGATCAACTGTTGACACAAAACACGCAAACAACTAACGCA
AATAATTAAACTGGCAAGTCATACTTCGCAAATTTGCAATGCCTTGTAACTCAATTACTA
ACAAAGCCATGTAAACGTTTACAAGAACAATCTACAAACATGTGAACGATTTCTCGAAGG
TAAGTAAACTAGGTACGAACTTAGGCTGCGGCTCCACTGAGGCGGAG
>Contig172_TT01    size  404
GCTGATGGTAGACTGGGCGGGATGTGGTCCTCGCCTAGGAGTAGGCAGAGGGAGACTAGG
TGGGGAGATTCCCGGAGCCATCCTAGGAGCTCGCCTAGGGCTGTTACTTCCTTATACTTC
AAGACTTTGTAGGCATCCACGAATATCGCTCTTTCAAGGAGACTAGCTCTCTGACAAAAT
GCTATAGAGTCAGCTTCACATCTTGACGTGATCAAGTTGGTGAGGTTCTGGCGCTGCTGC
GAGCACACCCAGGCCACCTGCAACAACTCCAGAGCCCGCTTCTCCACCTCCTCATTGAGT
TTTTGCAACAGCTGCCTCTCAGAGTTGATAAATATCTTTTCTCGCCTCAGCTGATTCGCG
AGCTCGGCGATGTTCATACATCCCTCCGACGTTGATTGCATCAT
>Contig173_TT01    size  943
ATCCCGCCCAGTCTACCATCAGCTCTAGTAGCGGGGTTGTACGGAAGCTGCAGGTCTGCT
TCCGATAGGACGAGGTTCCTGGCCGTCGTCAGGTCGCTCATCAAACACCAGTTGGCTACT
TCGAGTGATCCGAGAAAATTATTCCGCACAGGCAAATGTGCCCTGTCGTCTCTGTACGCG
GTCTACCGAGATGGTCACACGCCAGCTCGCCAGTTCCTAGTGGCAGCGCTACAGAACCCC
GTGATGGCGGTGCTGCATGAGGACGAGTTCTTCCTGGATATCGATCCTGATAAGGCTATG
GAGAGGTTCTCCCCAGCGGATCGCGTCAAGAAATTCGGCCAGCCTAACAGCCAAGAGTAC
GCGGCCAAAGTAGCTCGGTACCGCAAGTGGACCATTCAATCCTTGTACAACCTCACCAGC
AAGTTTATCGCGTCCCTGAGAGAACACTGGCCCAACTTCCCCGCAACTATTGCCTGGATT
GTACAGCAGATTGTTCATCTATTGAAACAGCATTCCAGAACATCAGACCGCGAACTCCAC
GCGATATGCACGGACCTAATACTGAACCACTTCATCTGCCCCGCCATCGTGAACCCCGAG
GCCCACGGCGTGGTCGAGGTCCCAGTGTCGTACATCGCGCGCTTCAACCTCATACAGATC
GCGCAGATCATACAGATGCTCTGCCTCGCCAAGTATCAGGAGGTGGAAGCGAAAGTCCGC
GACGTGTACGTAAAGTTCGAGCGTTCCTGCGTATGGACGCTGATCGAGAACGTGGCGAGC
GAGGCGTGGGCCATGGCGCCCGCCGCCGCGCAGCCGCACGCCCACGCCGAGTCGCCGCGC
ATCGCCACCGACGCGCGCCTGCACACCACCGTCGCGCTCTTCACGCCGCACGATGCGCAG
CTGTTGATTACATGTCTAAAGCGCATTTCGTCGAAGCTGAACA
>Contig174_TT01    size  653
GAGTGAGTATATACTTGAGTGGTTTACTTTATACGTTGCGCGATCTCACAGTGAGACTCA
ATGCAAATTAGATATATGTTGCGGTATTTTGATGAGAATCATGTGCGGTTTATACTATGT
TTATTATTTTAAAAACACAATTGTGTGTTATTTTATTATATTTTTATTTTCATTGCAATT
AATGTGTAATCTGCATTTGGAAATTCTAAATTGCAGCTTTTTCTGGTGTCGTTGGGAAGA
TTTCTGAATAATATGGGGTAGACGTTGTATTATATTATTGTGGTAGCATTCACTTCGGAT
TAAGTGGTCACAGATCGATGATACACTTTGGTGTTGAAGTGGAGTAGAAATTGATAAATA
ATGCAGTATTTGGGCGTTTGTAAATTGGGCATTGGACGTAGGATGCTTCCGTAGTGAATT
CTTTACGAATGCGTGTATGAGGCCAGCTTTATAATAACGACAGTGTCTTATAAGAGCCTT
AAAAATTGACACTAGCGTCTGGCATTTCCAGGATCGTTATTTATTCCCGCTGCACCTCAA
ATACCATGACTCATCTCATACACCGAGATAAGACTTTTTACTATTAATTTTAAATATAAC
TTCCAACAAATGCCCTAAAAATCATGCATGCGAAGGTAATTTGTACTTGTGTG
>Contig175_TT01    size  218
CAAAAACTTTCTGAAATAAGTCCCATCCTTCCATTATATAAGATAGGTATAAACTACATA
CAAGATACCTGTCTAGGGCCTGTACCAATATGGCATTTTTATTTTAAAACTTTGACAATA
TTTTTCTAATTTTTTACTGCAATTAATGTTAGGTAAGTACATATAACATTTAAGATGTAA
GTTTCAGAATACATCGCACACTGCAAACTTTTAGTCGG
>Contig176_TT01    size  245
TAACCGCGATAAAATCCGTAAAAGCTGTTTTATTGAAAAAGAAAACCATTTTTTAATACG
GGTGTATTTCAACATAGTTCTTTATTGAATATTTTTCTACAAACATACAGGTGTTATATA
AACATTACTTTTTATTAAAATAGCAACGAATTAAAACAAGACTTTGTAGTAAAAAAATAT
TATTTTTGATACTTACTAATTACTTCACACAAAAGCATTTATTAGCCAAAAACTTTCTGA
AATGA
>Contig177_TT01    size  222
TCCGCCTCCACGAGTGCTCCGAGGTTGGCGAGCGTTTTCCATGAGCAGAATGTGGATCTA
ACAGCTGTGCGAGGTGGTCAGGTGGCGGCAGGCAGCAAACGCTCAGCAGCGCCCGCACAG
CAGCCCACCGCCTCTGACCCGTGCCTAAGTCTTTAACGGTGCCCAATATCTATAATCTCT
ATTAATTGACCTATTAAATATTCTCTTTAAATGGGTTGTCGA
>Contig178_TT01    size  283
AAGAAAGTGTAACGTATGCAACGAACGTTTAGGTGAGGTCCGTGTGCGTTTATTAAGAGC
TTTCTTGGCCGAGGCATTACTAACGTTGGCGAGCGTTTTCCATGAGCAGAATGTGGATCT
AACAGCTGTGCGAGGTGGTCAGGTGGCGGCAGGCAGCAAACGCTCAGCAGCGCCCGCACA
GCAGCCCACCGCCTCTGACCCGTGCCTAAGTCTTTAACGGTGCCCAATATCTATAATCTC
TATTAATTGACCTATTAAATATTCTCTTTAAATGGGTTGTCGA
>Contig179_TT01    size  346
GTCTTGAGCTATCTGTTCTAAAGTTGCCAATGCTTTGTCAGGTTCACCACTCGCCACGTG
ATATCTAGCAGATTCAGGAAGCCAAGGGCATATAAGAGCAAACAACAGTAGTGGTATAGT
TGACAATGCCAAGAGCCAGTGCACTCCTAATGTGGGCATCACCACCAGCGCCAGAGCTAC
TTCCAAACAAGCTCCCAGTGCCCAGAAACAATCAAGAAGTACAACACATTTTGCCCTCTG
TTTTGTTGGTAAAAATTCTGCATACAGTGTGACAGATTGTGGTACACATCCAATAGCAAA
GCCCACTAGACCTCTTAGGAATAGCAACCAGAGGAAGTTTGGAGCT
>Contig180_TT01    size  299
ACTTTTTAGTAGCTTTGTCCAAATTATTTGCTCAGTTTTTTTTTTTTAAATTATAGTAAT
TATTTTTACAATCAAAATTTATTTATACTATATTATTTATTAAAATTTTAAATGAAATTC
GTTTATTTATAACCGTCATGAATGTGAGATAGAAAAAGATATAATAAGAAATTGAATAAA
TTAAAAAGTTGGCTTTTCTTATGAACGAAGATAGACTAAATTCTAGATTTAGGCAATAAC
AAGGTTTATGGGGAAAATAAAAATAAAAAATTAAGTCATACTAACATAAAAATTACTTG
>Contig181_TT01    size  532
TATATCTATGATGGAAAAGCTTTTGACAAAAACTCTAGCAGCTACAGATTTGATGGCAAG
CAGTATGATAAAGTAGGAAGCAAAGATGAAACCCCATATAAAAGTGATGAAAACGCTCTG
AGAAATTTGGCATCTAGCCTAAAACAAAATGCTTCTTTAATTGCACAACTTGAATATAAA
GTTAGAAACAAACCGATAGCAGACACAAATGAGCAATTGAACCTTCTTGTCCAAAACCTC
AGGAGTCGGTCACCAGCTGTGATAAATAACAAAGATTTAAGTAGCCACGTGAGATTTCTG
TCCAATGACCCATTGCTTGTGTTTGGATGCGTAGTGGATATGATATGCCACTCAGGATAC
TCAAACACGCTCATTAGCGAGTGTAAGGAAACTGCACCAATATGTCAACTTTTTGTAAAG
CTATGCTATGAAGCTGGGTTCAAGGACATTATAGTGGTATTCGGAGGTCATCTATTCAGT
GAAGTTCCTGAATATTGGTCAAGAAAAGGAGAAATCAGAGGTCTGGACTCTG
>Contig182_TT01    size  532
ATATTTTCAGAGTACAGTGATATTCTTACAATAACTTATCGTAGCGGCTGCAGTAATACT
ATATCATGTATTCATATCCCGAAACTGTCACAAATTGAAATAAGGGCTTAAAATAAGTAT
TTACAATTTTATATAATTTCAGAGGATATTTCTTAACAATCATCTTTTAAGTCTCATAAA
ACAGGGGCACATTTGTATTGACACAATGGTTTTCTAACAGAGAATTTAATACCGAATAGA
AATATGTTTAGTCCAACTTTTTCCGTGCAGGGTTATTAACTTAGTGAATCCATGGACTGG
TAGGAATTTCCTGCTACCAGTCGAAGCTTTTACTTTAACCTGATAATATGTACTAAGATA
GAAGTGAAAGGCAATATCTTTTTAATTTATAAAATTTACTATAATTGAATTGAACTTGAG
AAAAAGAGATGATTTTACATACCGCGTCTCTGTTACACACTGAAAATAATGGTTTAATTT
ATAAAATAATGTATTTGTGACAGTTCGATTACTGTTAATTATTATTTACTGA
>Contig183_TT01    size  503
AATAGTTGTATAACACGTCGAAGGACAAATAATAATGAACTCTAAGTTATAGTGATAAGG
TTTATATTCGTCTGTGATCAACAAATTGTTATATAAGTAAGAAATCATTGGTTATTTTTG
TTAAATTATTGAATGAAATTCAAGCTGTTTTCATTAATTGTTTTGGCGTTAGTACGTACT
TATATAATAACAACATTACATAATATAATAGCACAGTTTAAGCTTGGCGGCTGGGTGACA
AGCAAAAATGTACCTTAGGGCAATTCAAATAAATATCAAAATTATGTTTCTACAAACTTT
TCTAACTTTTGGTCCATCGTAATATTGTTTTCAAGCCGCTAAGTTTAAATCACTGAATTG
TAAAAGAAAACCACTTGATATTAAGTAGTTTTTATTTACTATGTACCACTACATAGTAAT
CTAAAGAAATTAATACTTTCCGTGGTTTGTTTAACATCTTAACTAATAATCACTCATCGC
AATAGTTCTTTTATCAGTAAATA
>Contig184_TT01    size  370
ATAGCCAAACATTAATCCCTGGAAGAAACAAATAAATTTAAAATTGTATATTGATTTTGT
ATTATTAGGTATTATCATTCGATTTTTTTTATTACTACTGATGTTTTTGATTACACATAA
TAAATATTACAAGAAAATCACAAGACACCCAAGCAGCAGGGTAATAAGGAAATTTAGTTA
TCCTCAACATTGCACAATAATTGCAAACAAATTTTCACATGGATTTTTCCCAAGTAAGAG
GTAAGAAAACATTATACTTGTGAATCATATTATCAGTCGCATAACGAAGTTACAAGTGTG
TTATGAAATCATTGAATGTTTCCTGGATTTTTGTTAGTGATAACCCTCACTGACAATTTA
TAGATAGTGG
>Contig185_TT01    size  202
CATCTCCTTGAGATTGCAATGTAGATGCCGTTCTTGAGCGGTCCACGTACCCGACACTGC
ATAACTGTCCACCTGGGCTCCCCAAGCCAGATCGGAGGCATCTGTGGTCACAAAATGAGT
TGGTGGTGGCAGATGGATAGCAGATGGCTGGTGGCAGTTGTGAAGCCACCACCGGAGATC
TCCTAGGACTTCGTCTGGTAAG
>Contig186_TT01    size  292
GCGGGTAGAAGATGCCACTCTGGAGCTCGTTTGTGTCTGGATAGGTGATCTGCATGTCCG
TTGTAAATGCCGGGTATATAACTGACTGTAAGATTTATTTGATGAAACTCTAGTAAGTTG
AACACTCTCCGAGTTACTTCCATTAGAGATGGTGACCTCGTACCGCCCTCGTTTCGCAAG
TGGGACACAACTGTTCGATTGTCGCACTGAAACAGAGCAGTGGACCTGCCCATTACAGGC
CCGTGGGATTCGAGCACCTTTAAGATCGCCAACATCTCCTTGAGATTGCAAG
>Contig187_TT01    size  357
TGATTTAAAAAGTTTTAAGTAGTTTTTATACTCACTGGCTGGTCAATAGACCACAATATT
ATACTTATTCTAAATTTCAAATTATGTTAAGTTGGGCCGTTTTGCTTACACCTAGTCCTA
TGTTATTGTAATTTCGACGTTATTGCTTTGGTCTTAAGATTAATTTCATATTAGTATTGC
GTCACAAAAGCTACATTTTAGTATTTAGTATTAAAGTTAGTTGTATGAGATAAGGAAGCC
CAATAGAAATGAGATGGCAGTTTTAAGTTTACACAATAATTAGTTACAATTATGTTTTGA
TATTTCAACTAAAAACGAAATATATTATCTTCATGGAATCATCTTATTTTAGTGACA
>Contig188_TT01    size  529
CTGAGAAGGTTGTCTGTAGACCAAACGGATGATTGTACTCCTAGTCAAAGCAACTCACTG
CCAACGAACGTGGTTCCCTGGAGAACTAAAAGGCAAACTCACCATTCACAAAAAGAAAAT
AGAGGCGATAGCGCGCAGTCGAAGCGCGATTGGCACGACTCTGGCACGTTGATGTTAGCT
TGTACCTACACCTTGATGTTCTCCCAACACCTGGCAGACTTGGACTGGTTGACGCTGCTA
GGTCTGCTGCTGGCAATGATCACAATTATCGCTATGCTAATAATATAACATAGGTGTAAC
AATGTAACAAAATTCCCATGGAGATGTACTGATTTACTGACAACGAGTTTGCGAAGTTTA
TTTTTATAACACAAGCTTATAAACAAACTAGTTTAATTTTTAATTGAAAAATATTTTGAA
AATGAATAGTCAATTTATCGGTCCATCTCTAGACAATACGCATTTATTGGCATAATTTTA
ATAAAAATCACCCGTAATTTTATTTTGATTTATTTTATTGATATTCAAT
>Contig189_TT01    size  1170
AATGATGACGAGATCCAACTGCGAAGTCAGCCAACGACGCCTTTGAGACGAGTGCAAAGA
AGGTCGACATTACCTGACAAGTTGCAAGATGATATGGCATTTCGAAGAATGAATTCCTTA
ACAAAGGAAAAACCTAATTATAAAGAAGCACAGGCGCAAATAAGCTACATGCTAGCGTCA
CCCGTTTATGTGCCGTATGCGTCCGATGATGACAGGCAATCCGAACGAAACGAGCCAGAT
ATAGTTTATGACGATGTTGTTTACAGAAATATAAAGCAGACTAACAGTCGATTAAAGACT
TTAGACCCTCAACCGCCGTTTGGCATACCTATAGGACCGGTTTCCCCAGCCCCGCAGAGT
GATTATCTTCACGCAACACCAGAAAACAAAGGCCGCCCTCGATTTATCCCTCGCAGATCG
CCCGACCTCGTCTCAGACGATTTAGCGTATCGAAGTTTGAGGAAGGATAACAGACATTCT
ACACACTTTAACGGCGAAGATTATAGTGGTCTCATTAATAATAATCATTCTTACAGTGAA
TATCCATATACTAAAGACTCCGCCGCTAATCTTAAGAAGAAGAGAGCTGTTCGATCCCTG
TCAGCTAATATATTTACAATGATACAGAAGGAAATTGACGAAGCCTTGAACATGAGTAAA
ATGGCTACTCTACAAAAAACGCACAGTAACAGCGATGTCATGAAACGGCTTCGTAACACT
TTTGAAAATAACGACAACGAGCAAGACCACTATCCTCGTAACAAGGCGATAGCGCGCAGT
CGAAGCGCGATTGGCACGACTCTGGCACGTTGATGTTAGCTTGTACCTACACCTTGATGT
TCTCCCAACACCTGGCAGACTTGGACTGGTTGACGCTGCTAGGTCTGCTGCTGGCAATGA
TCACAATTATCGCTATGCTAATAATATAACATAGGTGTAACAATGTAACAAAATTCCCAT
GGAGATGTACTGATTTACTGACAACGAGTTTGCGAAGTTTATTTTTATAACACAAGCTTA
TAAACAAACTAGTTTAATTTTTAATTGAAAAATATTTTGAAAATGAATAGTCAATTTATC
GGTCCATCTCTAGACAATACGCATTTATTGGCATAATTTTAATAAAAATCACCCGTAATT
TTATTTTGATTTATTTTATTGATATTCAAT
>Contig190_TT01    size  1708
GTAAAAAAACAGCCGTTCAATCAAACAGCTAGCCCGATCACTAAACATCATTTTTATAAT
CACTCGCCTAGTCTTATAACTGCGATATATATATCTCAAAATGCATAAACTATAATCATA
ATCAGTATTTTTTGTCCGTCCATCCCACGTTATCTTCGAAACGGCTGAACTTACATATAT
ATTACGATGTGTAATCCAGGCTGCTCTTATTAGGTCTGGATTCGTGTACCTCTTTTACGA
GATCGGCTAATTCTCCGGCGCCGTAACCCAATAGCTGACGTAGGTCACATACGAATTTAT
AGACGAATCTTTTCCCAGAAACCTTAGCGATCATATCTCCGTCATAATAATAGCGTAAAG
CTCTGGACAGTTTCTCGTAGTTCATTGCAGGTTTGTGCTTCCTCGCGCCCCATAGTCGTG
CCACGCGTTCCGGCTCGAGTAACTTGAATTCACCTTCCGTACCGTGCCACCGAATAACAT
CAAAATATTCGGCACTAGTGAGCAGTTCTAGTAGAAACTGCCACAGTTGTATCTGTCCGT
TATTTCCGTTGCGCGAAGTTACATATGTCGATAGTTCCTCTTCTGTTGGCCTTATTACTA
TTGGTTTTGGTTTCTTCTTAATAGCAGACTGTGGAACTTCTAGAGGATCTTTGGTTGGCG
AATTCGTCTGTTCATCGTTTTGTATTACAGCAATAAATTTGCATTTCCTGAGCAACTCAA
AATGCGTCCAAAATATGTCTCCAGGGTCCGAAGGTACTTTTTCTTTAAACTCCACATTAG
TGATAGCACATAGTTCTTTCCCGTTTATATTCCAATCTGACAGTTTCACGCCGATCAAGT
TAAACTGTCGGACCGCCCATTGAATCCATAGTTTGACGTGTTGGACCGACCATTGAGCTG
GATCATCAGGGACCTTAACCCTATGCTCGCTCTTGAACTGGGCATCGACCACCCACTTCA
CAGCCGCTGCATGAGACACAGCCCCGGCTTCTATCTCTGTACCTTCTGATACTTCTGTTA
GTTCTGTGTCTTCTTGACGGTCTTCTAGCTCCAGTAAATCCTCATCCATCTGATTAGGCA
GCTGCACCAGTTCCTCATCAGGTTTCAGCACATCTAAGATATTGATCTTCCTCTCCAAAG
CACGGATTTGTATGTTCACTTGAACCACTCCCTCCCCTCGGATGCACTGTTCTACTAATG
TCTTGTGGTTCTCCAACATCTTAGCATTTTGCAGCCAAAAAGTGTAATCTGAGAGATCAA
AACCCAGTCTCCTTTCCAGCATTGCTCTCAATCTAGATAAATTGGTTCTTATATCCATTA
GTTGGACTATCACCTCATCACTGCTTTCCGTACTCTGCATAGTATCATCTTCATCGGGAG
TATCAGAGAAAACTGCTAGCGGAGTCTGCAGTATCTCACCTCCTGCCTGCATGAGGCCCA
AGTCAGTCTCAGTAACATATTGAGGAATAATAGATAAAGGATCCGAGGTTTCGACAGTAC
TTTCGTCAAATACTGTTTCTCCCTGTTCCATTTTAATAGAGCGAACATTTAGAAGATCGT
TTAAGTCCGTCACCTCCATTTTGCGAACGCAATCACACACAAACAAGCAAATAGACGCTA
GAACCCGGAAAATATTTGTTATCCCAAAATAAATTAGAAGTTTTGATGTGATTTGAAAAT
TTTAGGAAAAGGAAATCACTCGAATGTT
>Contig191_TT01    size  388
TGGCTGCAATCTTAAGGAGGATATAATTTTATTTGTTTGCATTTTTGGCTGTTAATTGAT
TGAAATTTATTATGTATTTTTGAAAACTTGGCTAAAGTAAATCAGCATCATTCTGTTAAT
AATACGTCACTCTTTTTTAAATCAAATCAATAGAAAACACAAATAAAAAAAACAATTTTG
GACATCGATCTTTAAAGAAAGAAGTAAACTATAATTTATTTACGTTCAGCTGTTTTTGCG
ATATTATAAAGTACCAAGTTAATATTCAAAACTAGATTTTCTACGTGGGGAACTACTTTT
GGCACCCGGATAAAAGGAGTCTTTGTCCTTTCTCAGGCTCTAGAACTGTATACCAAATCT
CATTTAAATCGGTTCAGTAGTTTAGGCG
>Contig192_TT01    size  455
GTAAAATTACCTTGGTTTACTGAGGCACGAGTTGAACATTAATTTTTAAGTCCTTTACTT
GTTTAAGAAAACGTTCTTGTAACTATCTTTTAATAGCCGTTTATAAGTTTACACATTAGT
TCAAACGTTAATGACAGTACTAGTTAAGTAAACTGCGACATAGCCATTAGACATTATCTA
TGGTCTTTAAAGATCTTATATTGTTACTGCCAGCCAGCAAACAAGCAAACACATTTACGT
TTATGAACATTTAAACAAACAAACTAGTACTTGCGTCAGTTTTATTGACAAGTTTCTAGC
ACGTGATGAATGTTGAAAAAAAATATACGAAATTATCGTGACGAATCGAATGCTTAGAAT
CTTTCCTTTGTAATAAATTACATTTTATTATTTTCGTTCTTATTTTGATTTATTTTCTAA
TCTGCAGTATTTTGACTTCTACCTTTTATGAACAT
>Contig193_TT01    size  389
GTCTCTGGGCAGCGGCCTCTTGATGAGCTTCATCGTGAGAAACGTAGTAAATACGGGAAT
CATGATGAACTTGTTGAGAAGGTAGCTGCCTTGTTGGATTTGCCTTGTAAACAGAGCGTC
CGTGCCACGTCATGCACTATTTCCTGGCGTGGCGTTTGGAGCCTCGGTTCTTATAAAGAA
CTGAAGAGCTTGGTCGGGCTAGATGAAGGTGTTTTCTCCGGCATCCCGTCATTGGTGCTA
AGAGGTTCTCGCATGAACTGGACGAGGTTTAACCCCATGACCACCCGAATTGAGTAGGGC
GGGGAGCGAGTGTTCGGGTTCCTGTGGTATAGGGGCGACGCCGGGCCCATGACATGGTCA
AAAGCTCCCATGAGTCTTACCCGTTGATT
>Contig194_TT01    size  685
GTAAAGATAACGAAATACGTTTCCAGTGTCATCTGAAAAGGGGATCATTGGATTTTAGAG
ATGAAACCACATATGAACTTGTACAATTTAACGGTCATTTTCGAACTAACATGGAATCGC
TTGATAATGATGACTTGCCAAATTATACACCAGACCATGAGTCCAGGTTACTGTTCGTAT
GTACGGGCCGACTGTACACTCCGCAACTGATACGAGACGTGTCACTAGTAGACTCGAGTC
GCAGTGAGTTCACTTCGCGACATAGTCTAGAATGGAAATTCCTGTTTTTGGACCACCGTG
CTCCGCCTATCATTGGCTACTTGCCATTCGAAGTACTCGGCACCTCGGGATACGATTACT
ACCACTTTGACGATTTAGAAAAAGTCGTAACGTGCCACGAAGCTTTGATGCAGAAAGGTG
AATTAACATCGTGTTACTACCGATTCCTTACAAAAGGGCAGCAGTGGATATGGTTACAGA
CTCGGTTCTACATTACGTATCATCAATGGAATTCAAAACCGGAGTTTGTAGTTTGCACTC
ATCGAGTTGTAAGTTACGCGGATATTGCGAAGAGCATGAAGCAGGAAGGTGCCGAGGCAG
ACACCGTGAGTGAAGCGGAGGTAAATCGAGGAGTGATGAAAGAGGCTCCGTCTGATGACG
CTATGGTGTCCATGTCACCCTCATA
>Contig195_TT01    size  376
ATTTCGTTATCTTTACCCACTGTGTGCATTGGATCCGTTGCTGTCCGAGGATTCTGCAGT
AGATTGTATAAGCTTGGCCGGTCATCTTCACATGCTAAGTCAAATATGCTTTTATTTACT
ACATCAGCAGGATTGTGACCCAGCAATGATGTTATGCTTTCCGATACATAGTAAATTTGA
CCAGTAGCAGAGAACACCATTACAAAACCTTCAAGGGCTTCCAACACTAAATATGTAAAT
TCTTCATTAGACAAGAATGCCGGTTTCCAATCTTCTTGTACATCATGAGCTCTTGATCTA
ACAGTAATTTCATTATGATTCTTCAAAAATGATATAGTGGACTTGAGAACAGTTGATTTG
TCCATCTTCCTGTTGT
>Contig196_TT01    size  503
GTGCCCATGGACACATGAGGGGATGTTCCTAGTATTACGTAGATCAGCACCGGGAAGAAT
GCCATGTACAGCCCAACTATTGGAGGTACCTCCGCTAGGAGTGCGTAGGCCATACCTTGT
GGAATATGCATGACGGCCGTAGTGGCTCCAGCCACCAGGTCGCCTATCGCGTACTTGTGG
AAACTGTACTTGGGCAGCCATCGCACCAGTGGCACGGAGTTAACGATGCAATCGCCGAAA
CCACAGTTGCGCACGAATTTTTTACACCGCTCGCCGAGCGGTCTGTCAGGTATCCTGTAG
TCAGCATCTTTGTTGAGGGTCTCCTGCTGGTACACCCGTCGGACCACGTTCAGCTGCTGC
TGACTGGACACAGTCGGGGCCCATCCATTAGGGTCCAATTTCTCCTTCTCCCATTCAGCT
CCTTTGTCACTGTTCCTCATATTTATATCACTGTATTTGTATATTTTCACCACTGAAGGT
CCACCACATTATCACAGACTTAT
>Contig197_TT01    size  285
GTTAAGAGTGAGCAAAAGAAGGAAACAAGTTTAACAATGAGTCAAAACAACGTCTACAAC
AACAAAGTTGAGGAGGAGTACATGGAGATCGTATCTAAGAATGCTTGGGCATTGGTCTAT
CAGAAAATTGGCTTGCAATGCCAACAGTTCCAGCACTCGTGGAATGAAGCCAAAAAGCCG
CAGAACAAGCCACTGAACCGCTACCGTGATGTCAACCCCTTCGACCACACCAGGGTTGTG
CTGAAGCGCTGTGAGAGGGACTACATCAATGCCAACTATGTAACG
>Contig198_TT01    size  221
GACACTATCGATATCGATAAAATTTATAATATGGGAATGAGGCACCATTGCCGTATGAAT
ACAATGAAATATTTAACGAAATGAGATAATACCACAGTTAGTGAGATCTGTTGATACATG
ACTTAGAAAAAGAACAGTTTATTGAACGTACGTATAAGTCAAAAAAAGTTCTAGTGATGT
TATAGCTGCTATAATTAACTGTTCTTTCTCTTGAATTTTAT
>Contig199_TT01    size  366
GTGCCGCGCGCGGCCCGCCGGCGGGAACGGGAAGGTCTCGACGCGCGCCGCCGTGCCGCC
GGCCGCCACATAGTGCAGGCGCACCTCGTCGCGCCGCCCGCTCGACTGCACCTCCAGGTA
CCTGTTGTAGCCGTGCGAGAAGGACAGTATGGTGCCGGAGTTAGCGGGCTCCTGGCGCAG
CGAGGCCAGCACCGTGAACTCGGGCGAGCGACGCAGGAGTTCGGCAGCGCGCTCGAACAC
CGCGCCCTCCACTTGCAGGGAACGAGATTCTCCTTGTAACGTATAAGCGGTGCGCTGCGG
CTGCATCCCCGGCGCGGCGGTGACGCCGGCGCGCGACGTGTTGTGCAGCGACAGAGCGCC
CAGCAA
>Contig200_TT01    size  816
GCTTTATAACGACGTGTGCAGGTGAAAATGTGAAAAAAAGTGTGGATGAAAATAGAGACG
ACAACGGCGAAACAAACGATGAGTCCAAAGATGAATCCTTGGACATCCCCGTTGAAAATG
AACCCAACAACATTACCTGTACGAGAAGACAAAATAGTCAAATGCATGAAATACAGAATG
CTGCTCACCGACAATTTCCATTCATGGCCGCTATAATGTCTCAACAAAATGAATATTTGT
GTTCTGGTGTAGTTGTCTCTAATGGATTGATATTGACAACAGCCCACTGTACTCAACAAC
CTTTAAGTTACATTCTTTTGAACACTACCACGGATAAGAAAGACGAAACAACTGTTTCAC
TTCATGTTATAAAAACTGAAAGATTCCCTACTTTTACTGGAACAGAGTCTTTAAAAGACG
TTGGTATTGTTTATACGGAAAAACACAACAGTAGCATTGCTACGAAGGTAACTCTTAGCA
ATTACACAAACCCTCGTAACGTTCTCGATTTAGAAGGATTAGGATTTGGATTGAATGCTG
ATGTTGGGCAAACAAAAGACCTTCAGTACGTCGGGATGGAAAATCGGTCTCCGGAGGAAA
TTACTGATGTTTTAAGAGCATATTTTGATTGCGTTGAAACGAAGGTACCAACTTGTTTCA
AAGACACTGGAGGCCCTGTTTTATTTGATAAAGAGCTCATGGGCATTATCATAAAAGGAA
CAGAAGAATGTTCCAAAGAGATGTCTGCCACGTACGCTGTAAACAAAAAGATGGTAGATA
TTCTACCAACATATACATTCAAGGCATGGCTGGATG
>Contig201_TT01    size  215
GTTGTGCGTATGATTTTTCATTGTTCTGTCTTTTTATTGTTATATTTGTTTTCGTGTTTA
TTTTTATTACTCAATTTTATTTGTCTTACACATTCACTTTTAAACTTGTTTTTCTTCCTA
ATAAGTGTTCAGACCAAATGGTGCGCATTTCTTGCACTATCGAATGGGAGTCCTCTTGGA
TTAATTGTTATCAACCCACTTTTAGTTGCTCTGCA
>Contig202_TT01    size  493
GACGCAGCATTGATTAACTTTGGCTGAAGCTGTAAAAAGTGCTCGCGAAAGTTCCACAAT
CGGTCTATTACCAGGCCCAAGTATTTCATTTTGGTTTGAACTCTTACCCTTGTAGTCCCA
AGGGCAAGGTGGGCCCCGGCAGGTGGACGACGCCGGGGTCCATGAAATACTAGGGCCTCC
GTCTTCTCCAGAGCAACGCGCAGTCCGAGCGCTTCAATACGGCTGACGACCAGGGACACG
CACTGGATTGCCGATTGAGCTGCTTCGTCAAAAGTCTCACCCCGAGCGGTAACGAGGGTG
TCATCTGCATAGCAAATTGCACCCTGCCCGGCGGTAAAGCCGCCACGCAGGGCCCAATCG
TATCCGATGTTCCACAGGAGTGGTCCCAGGACTGACCCCTGCGGAACACCGCACGTAACA
GAGCACCGTACCATGCGCCCGTCGCGTCCCTGGTAGCAGACGCTCCGTCCTCTCAGGTAG
TCTGCCACTAGCT
>Contig203_TT01    size  203
GACTGCGGATGTATCAAACTAACTCCATGTTTATTGATAGCAATCAGCAAGAGCTCAGGA
TAATTTGGTTCTGTGGTCTGCTTGACCTCGAAGAAGGCGGATCCGAACGTGGGCCAGCGG
TAGATGACCTTCAGGAAGGTGATCTTGGCGTCTTCGGGCGTCATACCGGCATCCGTGTTG
TACGAGGCAACGATCGCTCGCTT
>Contig204_TT01    size  298
AGAATATCGAACTGGTCATCTGGCAACACATACTTCCACATGACGATAGGCAACCTCGTG
CGGGGGTCCAAGCTGCTGTGCGAGACTTCCTTGGGATACAAAATGGACGACCTGCTGACG
TCATACATCTCCCTTATGCTCACTAACATGAACAAGCAGCGCTCCGTCCGCGTCAAGTAA
GGAGGTCCCATACCTTATCGTAGTCAAACATTCCGAATATAGACACAATTATTTTTTATC
CGCTTACCGTTAAGTTCGCACGCTTCCCAGCGGTTAGTATATTTAACTTAACATAGTG
>Contig205_TT01    size  1253
GTGGAAGTTGGGATCAGTGATGAAGGGGCACAGGTAGAAAGACAGCTCTTTGAGGCTGGG
AGCACTTGTTTTTATAGCCTTTGCAATCTGCATAGTCACATGTAAACAACGCGAGAGACT
TAAGTAAGTCAAATTTTGAAATTTATTATTTGTAAAATATGCAAGTAGAGCACTTGTTGA
AAAGTATCCATGGCGTAATTTTAATGAGTGTAAATTTTTTAGTCTATACAAGTGCAGCAA
ACTTGAATCAAAAAGTGTTTTGCATGTCATAATGTGTAATACTTGTAACACCTTACAGTT
GGATATGTTGCGCATGATATCATCATTCAGAGTATCTCCATATATGTGTAAAGCTCTTAG
AGTAGACTGTTTGGTTCTCAGAAGAGATTCAAGAAAATCTGCCGGAATATTCTTCATTTT
CTCCATATTAATACTGACTAAATGGGTGCACTGCAACATGTTGTACAAGCTATCATGAGT
TAGGGCAAAATTGGACAAAATTAGAGTCTCAAGGTTTTTCAATTTGTCAAAAGGCAAGTG
ATAGACAAAATTACCATTTGCATTCCCAGTATTTTGTACTATGAGTGAGTTACGAAAACT
CAAAAATTTTAGGTTTGGCCAGCTACCTAGATCATCAAAGATACAACTATCAACTTGAGA
TATACTTATTTCTAGATGAGTCAGATTAGGACAATAGCTTATTAAGGAAGCCCTCACGTG
AGAATACAACTTGAAATACTGTAGTTTAACATTTTTCACATACTTGGCGACAAAAGGCAC
AATGTTTTCACTTATCCTCACATAGTTCTTCATACATACTATGAGGCGCGTGTTGTCCCA
CACACATGGAGTTAGGCAAAGTTGTTGCCATCTCATACAAACTTTAGAAACTGCCAATAG
TGACTCAAAATCTACCATTGAAAATATGTAAATAAGTATTTCATTAGGTAGGTCATTTAT
GGCGAGAGTGTTTGGGTATAGTTGAGCACCTGTCACGTCGAGGTGCACCATGGTGAGCTG
CGGAGCGCGGCCCCGCACTCAGGTTTACCTTGCTTCCTATTCGAGAAAATTGTAATGTTT
GCTTTGGTAGAAACATAACTTATGTAAATTTTAGATCCAGACGCACACACTACATCCACA
TAGTAAAATACTCATCAAAAAACTAATACTCAGCATTTAGGCTTAAAGCGTTCATTCCAA
AGAGTGATACAATAGTTTAAAAATCAATTTTTAAAGAAATATTATAAATAACT
>Contig206_TT01    size  294
GTGAGCAATTACACATTGACTGATAAATTTACAATAATATTTGTATATCTATAGTAGTAA
CTGAAAGTGTGTTTATATTTTTGTAACGGATGAAACTAGATGTACTATGGCATAAAGACA
TTGTTAAACGCTAAGTGTAGATTGTAAACGCCTCAGCAATTTAACAGACGGGCTACGGCT
GGCATATCCCTCAATACGATTTGAAAAAGCAAATTGCAATTTTCAGTTGCCGAATAAAGC
TGGTTTGGGAACCTAACTTTTATATACATACATAGAATATAGCAACTCATTGTT
>Contig207_TT01    size  231
GTAAATAAAATAAATGAAAATGCTCACAAAGTATAATAAGTTTTAGAATATTTAACCACA
TTCCTACTTATATCGGGAATGATACGAGGTTATTTTAAGACTTTTTTATATTCGTCCTTA
TTTATATGACATTATTAAAAGTAGTGTTCCAAGATATCCATACATTGTGTGTTCTACTTA
GTGTTCTGTTGTAGTGGTCTGTGAAATTGCTTTTACGGTACTCAGATTCAT
>Contig208_TT01    size  241
GTCACCACTACAGCAGACGTCACCAACGCCGCTGACGTCACCACTACAGCTAACGTCACG
AACCCCGCTGACGTGACTAGCACAGCTGAGGCAGTTGATGTCCACGCCGCCGGTAACGGC
GTGACGGCGACTGCGGCGCCGCCGCCGCAGTACGCTGACGGCAGTGAGGCGGGCCCGCGC
ACCGTCTATGTCATAGAGTCCGACCGAGCTCAGCCGCCTGACAGCACGTCGCGGCCGTTC
G
>Contig209_TT01    size  452
AGTTGTATCGTAGGTGTGTTGAAAAGTGAGATCTGGTTGACTGATTTAATGTTGAAGTAT
AAAAGAAATATTTTATTATTATAGCTGTTGTTTTTTGGAAAGACATGGCACGTCATGTAA
AAGACATGGCACAAATGAAACAGATCGCTAAATAAAATGGTAACCAATGTCTTTATGTAG
AAAGGAAACGAATTTTAACGAATAAGTATATTATGTTCTTTATTGTTTAATACATGGCTT
AATACGAAGAATATTTATTGAAATTGTAAATAAGTTTTACTTTATACTTAATCAAACTTA
GACTTAACTTAAAATCGAATGTAGGAATCACATGACATTTTGCTTTTACTTAAATAAGGA
TATTTACATTATGTACAAGTACACAGCCTAAGAGGACCTTTGTAAATTAAAATTAATATA
ACAACAATTAATTATGTTTTAAAACTATGTTG
>Contig210_TT01    size  329
TGATGATCATCAGATTTCTTCATATTCTCGTCTTTTTGGGTATCAGCCACCAGTGGCTTA
GGTTCACAGGTAGTCGGAGTAGTTTTTATTTTCTCTGCAGTTGGGTCTGTACTTGTTTCC
TTAGTTCTTTCGTCATTTGTATTAGATATTTCAACATTATCCTCTGTACTTGATCTTAAT
TGTACAGCAGAACTTCGCAAAACTCTCTTACACTTTACTACAGAATCATTTGAGGAGAGT
CTGCGTCTTTTCCTTGAAGTTGTATCGTCGGATGTTTCGTTGTCATCTTTTGTTTTTGTC
GGAGACGTTTTAGCTTCGCAAGCCATAAA
>Contig211_TT01    size  260
GAAAAATGGTAGTTCTGATATTGTGGCTACTTCTTGTTCAATTTTTTCACAAATTAATTT
GACTTTTGAATCTGGTATTTTCTTAGCAAAAGGCTTCACACTAGCTGTGCCATATTTTTC
TAACATACAACACAAGATGCTGTCTTTTGGTTGACAAGCTGTTGATGGATTAGAATCTAT
TTCCTTTAGCGACACTGATGGTGTTTCAACTTGTATATCTTCAGCAAATAGATCAAGATC
GTCATAGGTGTTAAGTTGAT
>Contig212_TT01    size  326
GTAGTTAGACAACACTGGTTAGGCAGGCGGAATCACGTCGGGGTCACCACTGTAGCGCAG
ATAGGTGTAGATAAATTAAACTCCACAGTCGAGGTAAGAATGAATATATTTAACTAAAAT
GCCTGCCTATTTAAATGCTATTACAATGATTTCGTAGTATAGGGCGCGAATCTAACACAA
TCCGCGTCAGCCAATGAGAGCGCTCGAACGAAACGTTATAAATATGGGTAGCTTGGCGCG
GGAGACTTCAGTGGGGCGCCCGCTGTTGCGGCGCGCGCATGTATGTATTGCAGCTACAAG
GGCTTGCAAATGTAATGTACGAAGTT
>Contig213_TT01    size  594
GGTGGGGCCGAAATTTCGGCAACTGCTCCAGGTGGTTGAGTTTGTTCCAGGATTTTATCC
GCCATCACCGCGAGCTCGTGGAGGTCTGAATGCTTCGCGATATTGTCACTGACGGCGAGG
ACTGCGCGTATGGACTGCGGCAGGTGGTTCGTCCACATAACACGCAGCGTGGAGTCGGAG
ATGTTGTCGGCGGCGAGATTCTTCATGCGACGTAGTAACTGTGATGGCTTCAGGTCGCCG
AGCTCCATTTCAGACAGAAGCCGCTGAACTTGCCTCTGCTCGGACTCATCATATACCTGC
AGCAGCCGGCTCTTCAGCGTTTCATACCGGTTCTTATCGGGTGGACGCAGGATGATATCG
CTGATCTCGTCAAGGTCTTGTCTCTCGAGTTGCCCGACGAGGACCTCGTACATGCCTTGA
TCACCTTTCTTCTGTGGCGACATGATGGCTTCGAACTGAGCGAACCACAGACGAATCCGG
TCGCGCCAAATTAGTGGGATGCGCTGAGCCGTTGATAGCCCGGAGACTGTGGCCGGAGCT
TGAGCTTGGTCACCGCTGCTCGCCATGCTGAAGGATGTCTTCTTCGGTATGGAG
>Contig214_TT01    size  305
GCCACCAAGATGTGCACGATCAGACCGCCGTGCTTGCGAGCGTTCTGACCCATCAGCGGT
TTGGGGAACTGTTCAATAGCGGGTGGTGAGCAGTTGACTCGCAAAGGTTTGACAGTTGGG
TTCGATTTCCAGTTAGACCTTTCCTCTTCTCTCATCTCGTCCGTTTCGCTGTCCTCAACA
TATCCGGCGTCCTTCTGTCCCTTCTTATCCGGTTCGTCATCTTCCTCGAGGCCTTTCATG
CCTTTCTTACCGCCCTCGGGAAGTGCCTCGTCCACTTTGTCCTTATTCGTGGCTGGTGTA
CTCGG
>Contig215_TT01    size  321
TACTTTGAGGTATATTATCACATCTAATGTTAAATTAGGTAAAATAACAAAAAAGCATTT
AATTTGTGTTTCCCTTCTAACAGTTGAAACATTCTTCTTAAGGCCCCAGGTATAATAAAA
ATAATATTTTAACATGCATGGTTTTCACCTTTACAAAAAAAATAAAATACTTCTTTCTCA
TGCATCAAAAAGCATTTAGAATCTATATCTCTGATTACAATACACTATATACTATATTAT
ATACAAAATCTATAAGTCTTTGACTACAGATCAAAGCTTTGTTTTCTGACATCCATTCAT
AATTTTAATTCCATACATTTG
>Contig216_TT01    size  339
TGCTGTTAGAACAAAGTCGGGTGGAGATTTTGTTGAAGATCCTGTTTAAAGCGCCTCCGG
ATCAGGCAACAACACCCCTAAAACTAAAACTCCGCTACCTCTCAATAATAATGGTGCTTC
TAAGAAAAATACTCGTCCTAATCCCAGAGAGCGAAATCCTTCTAACAATCAACTACTTGA
AATCAACGTGCATATCTCCACTATCCATTTTCTTCAACGTCAAAACTGACGTGGATCCGT
TAAACGTTCAAAATGTGAACGAGAATTGTGCGAACTTGTCGCCCGACGTTATTCTCGTCC
GGTTTTTGTTTAAAACCTTGACGTATGCGATAATGGAGA
>Contig217_TT01    size  214
GATGTACTTATTAACCAAGTTATAAAATATAACCGTTACCCAGTTTGACCTAACAATACA
TACATAAAAAATAACTGTACATGTATTCGCAAATTATGATACATAATTTGGCTGAATAAT
ACTATTTTATTTGTAGGTCGAAAACATTTAAAAAGTAAAAATAATAATAAAAAAAAACAA
CGAAATCATTGGCTCAGATAAAGATGGGTATAGA
>Contig218_TT01    size  203
AATATCCTTGCCGATGATTATACCAACAAAGATTTAGTAATTGTACTCAAACAAAAGTGT
CACTTAGATTTCGTGTACAATTCTTGTCAAATAACTTTGCCGGTCTGAAGTCAGCCATAT
GACATCTCGAACAGACGCCAGCAGGTTATTCACCCGAATCTGTCAAATATCACCAAACTA
ACATTAGCCTTCCACTATTGTGA
>Contig219_TT01    size  328
AATATCCTTGCCGATGATTATACCAACAAAGATTTAGTAATTGTACTCAAACAAAAGTGT
CACTTAGATTTCATGTACAGTTCTCGTCAAATAACTTTGCCGTTCTGAAGTCAGACAGTT
GACGCCTCGTCCAGACGCCAGCAGGTTAACCAGAATCTGTCAAATATTACCAAACTAATA
TTAGCCTTCCCCTATTGTGATAAGTTTGAAAATCTATTGAAGAAATTAGACAGATTGAGT
ACATTTTGACTAGTTAGTTCAGTCATTCGTACCTAACTTCAGATGGCCGATGGCGTCGAA
AAGCGCTGGAGTGGAGACCACGGACTAG
>Contig220_TT01    size  449
TAATCTTGGCCACTTGGTTATGTCGTAAGCACATAATTATTATTTTTACACCAGAACCAT
AATATAGTATTTAAATACCTCGTCCCTCCCACTCACCTCCTTTTATTTAGTTTCATTTGA
AAATGCAGAATGAAGAATAAAATAGTTATTAGCTGGCTAGAGATATGTATACCCTTAGTC
TAAACATGGTTTAAATAAACCAGGGGTAGGACAGTTCCATACATTGACAGATGTGGGGTA
ATTTTTTTCTCTACTAGCTCTATTCGCAAACAATTAGTTACTTTAAGTCACCACAGGTGG
CGACACTATTGATACAAATATAATTTGTCAATCATTTTGCGTAGGTAGGTACTTAATTCT
CATCATTTAACAATAGCAAGTAATTGTTTTCGTTTAACAATAAAGTGATAGCCCCAATAG
GCTACCCGCAGTATTGTTAAGCTAAGTGG
>Contig221_TT01    size  257
GCAGTATTGTTAAGCTAAGTGGAACTGGCACTTGAACTCGAAGACGAAAATGATGCGTCC
GATCCTGATGAGGATGATGGAAGGTTTCTTCGTTGATCCTTATGTTGATGCCGGGCGCAC
ATCAATTTACGGTTCAGTTTTTTTGACCTTTCTTGCAATTTCTTCGTAATGATCGGTGTT
TAAGCGCGTGCGCTTTCCCATTTTTAATCAAAATGTTCAAAAAACTTTTTAATGCGCGTC
GGCAAGAGAACACGTGC
>Contig222_TT01    size  290
ATTTCCCTGTAAAGTTGCAGCGACAGGTTTCTTATATATTTGAATTTGAAAACGTATAAC
ACTTCGTTTAGGAACTCAAAAAATCTATAATTTCACATTTTGGCGCCTTTTTAGCCCATC
ATAGTTACTCTTGGGACATTATGGCACAAGTTTTAGCGAAATAATTAATTCAATGAAATA
ATTTTCTGCGAAATGAAACGTAACTTGTTACTATTTTTATAACAGAATTTTAAAATTTTA
TATTATTTTATTTTCATCAAATCAACGCCCTAATAAGTCCATTTTTATTG
>Contig223_TT01    size  1375
AAACTCATTATCCCCACTTCAAAACATACAAAATAGTCTACTTATACACATCAATCACCT
ATTACACCCGTGTTGTGATGACGTCATACACTAGACATGGCGGGGGAGATGAGAGGTTTG
GATCGGAAGCCGCGACTGCATAACTGTGTGACTTGAGTTGGAGTCTTACCGCGGGTTTCT
GGGAAGTATAGCTTCTGGAAGACGAACAGCACAGCAGTGACGGCCGAGAAGACCAGGAAG
GAGTAGGGACCGATGGATTCCCTCATGCTGGGGAAAGACATGCCGACCAGGAAGTTACCC
CCCCAGTTGGCGAGGGAACCCCACGCCATGCCAGCCGGCCGGGGACCCACCTCGAACAGC
TCCGAGGCAATAAAGTAGGGTATCGGGCCGAGGCCGAACCCGTAGACTAGAACATACGAC
AGCACCGCTATCATACACACATACGGCATCCATGACACCACGTCCATAAACCTCATACAA
GCAGCCAGCGACGCCAAAATAACTGAAGCGCTGAATATAGACGCCAACAGTAGTGGCCTT
CTCCCGTACCGCGGCAGTAACTTGAGCATGAGCACCGCGGTACACACGTTGATGAACCCG
CAGCCTATTGTGGCGTATTGCGAGTTCTTCTCTGTGAGGCCGGCCTGCTTGAAGATCGTT
TGGGAGTAGTAGAATACGGCATTGATCCCGCTGGTCTGCTGTCCAGCCTGCATTGTGCAA
GCCAGGAGTAGAGGCAGACGCAACCTCTTGTCTGTGAGGACTCGTATCATGGACCACTCC
TGTTCTCCATTGAGAGTGGCGGCCTCCCCACATCGGACCTCTTCTCGAAGAAGTTCCAGG
TCATCTGATAGTAGACTTGGGGATCGGCCGCGAAGGCGACTCAGTTCTTTTAAAGCTCTC
TCCTCATTTTTCTTAACTACAAATAAGTACTTAGGGCTCTCTGGCAGTATAAATAACAAA
GGTAAACAAATAATGACTAGCAACGCATAGACGGACAGAAGGTACGGCCAGTCCTCGGCA
CGACCCAATATAAAATCTAAGCCCATGACCTGTCCGACGAGCACGCCTACATTGACCCCC
ATGGGGCACGCGACGCCCAGGGCTCCCGTCAGCGCGGGCGGGGCTAGCTCCGTCAGGTAC
ATGGGCACTATGCTGGTGGTTAGGCCACCAGACAGACCGACTAGTAATCTTCCTAAAATA
AGCATTTCTACTGAGTTAGCTTTTTGGCACAGCAGAAACAACAGGCCGCCGGCGACCGAC
AGTACGCTCGTTAGAACTGTCGCCATTTTCCTTCCCAAGCTGTTGGCGAGTACAGCTCCG
AGAATGGACCCGGTACAGCCTCCGACTATGAAGATGGACACGACAGACGACCACA
>Contig224_TT01    size  231
CTTATGTGGCTAAACTAGAGAGTGACAGTTCTAATATTTTGAAACTAGTTAAAACTGGTT
ATGAAGATATTGTCAGCGTTGTTGATTTCCATGATGATTCCAACTTGGGACCAGTTAAAG
TTAGGTATTTTACGGACTGTGGAGTGAAGGGAGGACCTATGAAGGAGGAAACTAGATGTA
CTGGAGTAGAATATGGCATGACTCTGCGTTATGAAGCTCATGTCACTTTGG
>Contig225_TT01    size  212
GAAGTAGTTCCCTTGGGATGTAGGTGAAACCGTGGGTGGACTGTACGTAGCTGTTTTCTG
CAGCTTCACCCGTGTCCCGGGGGAACTTCTCCCCATACCTGGATAAAATATAGCCTATGT
CACCCGGAGATACCGTAGCTTCCAAACAGTGGAATAATAAATTGGTTCATTAGTTTCGAA
ACCTACGAACCAATGCAACGAAGCAAACAAAC
>Contig226_TT01    size  204
CATGATGAACTCTTTCTTCCAGAAGCCGCCTCACAGGAAATGGACCTGGTTGAGTCCCGA
TGGTTTCACGAGAAACGAGATAGACTTCTTCATGACCGACAAGAAACGGGTATTCAGTGA
TGTCTTTGTGATCAACAGGGTAAAAACCGGAAGCGATCACCGAATCGTAAGAGCCTCACT
GAATAATAATGTTAAACTTGAAAG
>Contig227_TT01    size  239
GCATAAAAATTGGTCCATTTCCAAATCTTAGTAGACTTGTTAATTAATGTGCCAAGAATT
GTTTCCTGTGTCCACTTTTATGTTAGAAATACCAATTTGAAGATATAACAAGTCAAATCA
TGTTAATTAACTAGTGAGTCATATAGAAACATGCATTATCATCCTGTGTCTATATCCACA
GTAATTAATGCAATAATTTAATAAATTATGACACAAGAAATTCGATCTTCTAAAGTTGT
>Contig228_TT01    size  218
TGACAATAATTGCTACCTTTTAGCTACATTGATTAGGCTAGCCATTTTTTTAGTAATTAG
TTGCCTGGACATAACTTAAAATTTATCCAAAGTTTGTTAAAGGTAAAGGCCCAAAACCAA
AATATTTTGGGGTATATAAGAACTTAAAAATATACATACAAACAAGTGATAGTTTTAGGA
TTATTTTGATTTTAATAACACAACTTTAGAAGATCGAA
>Contig229_TT01    size  383
CATTTCCTTCACAGCTGTGGCCGCCGGTCGCGCTGCCGGCTCCATTGTGAGTAACGCCTC
GATCGCACTCACTGCCTCTGGGGATAATGCCTCGTCGTCTTCTGGCCATTCGATGTTTCG
TGATAGTATGTTCTTGAAAACGGCTTGTGGTGTTTCATCATTGAAAGGGGGAACTCCTGT
CATGAACTCGTACAAGCATACTCCCAGCGCCCACCAGTCCACTGCAGGACCGTGGCCCTT
TCTCAAAAGTAACTCAGGTGCCAAATAATCGGGTGTTCCTAAAATCCTTTGGTCTGAAAC
TAAGTTGCCTCGCCGCACACTCTTCGGCGTCCTGTATGGCGTATGAGCGGTGGCTAGAGG
AGTCCTACACAAATCTGTAGGTG
>Contig230_TT01    size  336
GCCACAGCTGTGAAGGAAATGCCCATATTCCGCAACATCAATTGGGACAACCAACTCAAT
GTGGAGCCGCCCTTCGTACCTACTCTCGACGATGTACACGATACTGGCTACTTTCAAGCT
CGCAATATCCTGCAACATTTGCATGTTTCGAACTTCGACATGTAACGGGAGGTAACTGTA
GGTAGACTTATTACTCAATATTTAAACAAATGTATTCGTAGATAATGTGATATGTAGTGC
GTATAATCGATTTTAATATTATGATTATTATAGCAAATTTTTTACTTACAATAATGTACT
AATCAAAACCATATATTTAAAGACTGATTTTATGAA
>Contig231_TT01    size  389
GAGCTTAGTTCAAAAACGACCCAGATGTTAAAGATATTTTTACAACATACATAGTTATAA
TGCGGTCGTCATCGTGAGACAAAAGGTTTTTTAGTCTCAACAAGTCGAAAAACCATTCAC
AAATTTTTCACAACTCTTTAAGCCAGCATCCATCCGGATTTCCAGATCTTAAGATCCGTC
CTAAAATCCGGATATCTATAGACAAAATTCCACGAAACTACTAGAAATGGACACTTTCAA
AGGTGAAAACCTATACACGAACAATTTATAGATTATTACGTATAATGACTGGATTCGCCC
GCGACTTTACATTTACATACGATTTTAGTCTTTAATCTTATTACAATAAGAACCTTAGTA
GCTTAGCATAAGATGATACGAGACTGGAA
>Contig232_TT01    size  253
ACAAGTAATTTCAAATTTCTATCACTGTTATACAAATCAACAGATACTTAGAATATTTGG
CAACGACCGTTCCATCCATCATGGGCTTTGGGTCGTCAGTCTTCAGACGTAGGCCTCCTC
CAAATTTTCCATTTCTGCCTACTTCTTGCCATTCTCATTTCATGGGTTCGGCTATTTTGG
ATATGTCATCGAAAAAAATTATAGTAGTTAGGCTAGCTTTATAAGTCCTTACCTCCTTTA
GAAGGCCAATGCG
>Contig233_TT01    size  420
GATAGAAATTTGAAATTACTTGTACGGAACAAATGTCAAAATTACATCTCTAGCAAGCAA
AACAGCAGACGAATGGAATATTGAGAATGATCATAAATCAACACCAAACAAATACATCGA
ACGATTTAAATACATGTATAGATGCTAGCGCATCACGCTGCTACAATGTGTCAATTTCTT
TAATTGATTTTCAACTTTATCTCTTAGAGATAAGGTCCAATGTTCATTGGAAAAGTTTAA
CAGATAGAAGTAGCACACTTAAGCAGTATAAAAAAGTTGATCCAGTTTTGTATTTAACAT
TTACTGTAATTAATTTAATAAATTGGCCCTAAACTTGCAAAAAGTCCTTCTCCACTCCGC
TTTTTGTATAAAATAAGTTATTATCATATAACAGTTTCTAATAACTGGGATTAATTATAA
>Contig234_TT01    size  359
AGAAACTACAGGAACTTTCTTATCAGTTATGGGCAACTCATTTATATTGAGAACTTTAGA
AATCTCTTCCGTACTTGCATTATCTTGAGGACATGTGATATTTTGCATCATGTTCTCAAG
CGTAATTTCTTTAGTAAATTTGTTACTAGCTTCGTTTTTAGATCTATCAAGGTCATTATC
GAGGTCTGCAATTAGCGCATTAATATTATCGAGTACAGGATCAGAAACTACATTGTCGGA
AAACATTTCCAACTCTAACCCAAAGTTAGTATGAATATCGATAGCGTTCGTTTGTTTCGG
TACTGTTTTCTCTTTTATAGGACTGCTGACAGGTATAGGTGTTACAGATTTCGTTATAT
>Contig235_TT01    size  495
AGTGGCAGTTTACTTGGAAAATGACATTGGTACGAGCAACATCTTAGGCCGCTTCCAACT
TCAAATTTTATTGTTCAAAGGACGTATTGGTCTTCTGTGCCCTTGATTTCTAAGTAAAAC
TGTAGTTTACAAAACTAATTAAGTATAATACAAATACACATTCTCAATTGACTTCACTGA
CGACTATCTACCCTAACAAGTTAATATCTACATTGTACAAACACCATGTGAGTCGGCAAT
GCTTTGGTTAGATCATCAACCGCACTTTCAGTGGGGTTGGCAGTTAGCCCGGTAGAGTTG
AACTTTGTAAATAGAGTGGCAATATACAGAAGTAAAAAATTCGTCGAAAACTATTATATT
AAATAATTACATTAATTTAATGTAACTACAAATGACTAATTCGGCAAATTTTTACATATT
ACTTTTACATCGAATCGAACACTATGGTGAATACCAGCAGCGGAATCTGATAAGTATGCG
TGAGTAAATGTGTAT
>Contig236_TT01    size  214
GAAATGTTTTGTTATACTATTACGGTGATCTGTCACAATAAATTCAGAAGTCTTTCATAT
ACATTTACTTTGTTAACAATTATTGTACGAGATTAATGTTAATTATTTTTCTAAATTAGC
TGTCAAATGTTGTGGCCTAAAATGTACTGTGATTTCAAGAGCCTATAGTATAGAGCCGGT
CTTGTCGTGTTTTCCTTTACATTTCTACTGACAT
>Contig237_TT01    size  244
GTAAATCCCACGGATTTACAGTAATATTAGGGTTCTGTACTTCTATGTAGGTGCGGGCAA
CTAAATACTGGCCATTTCGCGTTGTTACAGTCACGTTCTTTGGAAAGTACAATCCATCAG
CCACGCCTTCTTGATCGTCAAGGTGATGCATCTGGTCGTTACTGATAGTCCACACAGCGC
CCCACACTTCTTTACCTTCTTCCTCCACTATGGTAGCCACGGCGCCTTGGCATGCCTTCG
TTTG
>Contig238_TT01    size  229
GACAGTGGAGCCCATAGATGGTGTGGTGCTGCTGGACGAGGAGTACGTGCGCGGGCGCAA
GGTTTTCGGCCAGATGGTGTGCACGTTCCGCTACGGCCGCGAGGAGGATGAAGTAATGGG
TCTCAACTTCTACAAGGAGTTGTTCCTAGCCTCGGAGCAGATCTACCCGCCGCCGGAGAA
GAGGAACTATGAACTTTCACGAACTCAGGAGCGTCTCATAAAAAAGCTG
>Contig239_TT01    size  525
AAGTAACCCAGCCCCAACCAGAGCCTCCCATCCAAGTAGCAGTTCCAGACCAATTAGTGA
CTGCTCCCGCAGAAATACAGCACAACAAACCAGACACAACCCGCACTTCTCCAGACAAGA
AGGTGGAGAAGACTGGGAAAGTGGAGAAGGTCGAGAAAGTGGAGAAGGTCAGGGAAAGGT
CGCCGGTTAAAGAGGATAGTGTTGAAGTTAATTCTACTTGTGAAAACCTAACCCCACCTC
ACAAGACTACCCAGAAACGCGAATCAGTGGACAGACTGACGCCCCCCCTGCCGGACAGAC
GGACGGACAGCGACGACGACCTCGACCTCATACTGGGCGACATCGACGGCATACTGTCCG
ACGACGACGATAGCGGACGATTCAAGGATAAGAATAAGAAACCGGACCCACCGAAGTCCA
AGCCTCAAGTGGACTTACGTTCCAAGCTGCCCCCCAAGTCTTCCAGCGAACACAAGAAAC
AACAGCGACAGAAGATCGTCTTCACTGACGATAATAAAGAGGAGA
>Contig240_TT01    size  494
AAGTAAAATTGGTATCAGCCCTTTAAACTACGCAAGAAAATACAATGTTGCAAATCTATA
AAATGATTTTTTACACTGGTAATACGATTCGATAAGTAATCACAATTTTGTACTTAAATA
ATTACGACATAAAACGGTAATTTTGTATAATTTCATTAGTTCTAATTAGTAACTTAAAAT
TTGAGGCAGCTAGTATAGTTGCCATATTTAAAAGCTGGTGTAGCCAGACCAAAATATACA
AATCATTTATTGGAGAAATAAATTAATTTCGGGGTTTGATCTGGCTACGTTTTTTAATTA
TAAAAAAGCGGTAGGCATGCAAAATAAGCCAACGATCCGCTTTGAACGCATTTATTACAT
TTTATATACTAGACGGTAACATAATTTGCATTAAGCGTGCAAAATTACTCTAACCAGAAT
ATTTTACAAAAATATTTTCGAGATGGTAAACACCTGGCAACATATGGCAATGTTTGCACC
AAATGATAAATAAT
>Contig241_TT01    size  486
TTTTTTGCCAACATTGCAGCCACATAGTGCACAGAAATGTAGCCCGTCAAGAAGCGCCCT
TATGAAAATTTGAATTGCATTGTAAATAAATGAAAGCTTTTCACAATACTACTGAAGATG
AGAATGAGTCTCATTACTTAATATTTGTCTGTAGTCTTCAAACTTGTATGTATTTTAGTT
GGTAGATTAGCAACTATTGTACAAAATGCTTTGAATATCTATTTAAAATAGCTTAAGAGT
ATTTGTGCAGTTTCGTTCTATGATTAATATTGTTCGGATTGACATGTACAGTTTGTGGCA
AAAACTTTGCAATTCTAAAGTTAGCCATATGACGATCCTCCTCTCATGCTTTTCTTGTTC
ATATTTTTTTCCTTGTGTGAAGTATATAAGCCAACTTCGGACAAGGAAACCTTCGAGACA
ATATCTGAACGAACAACAAATGCGCAAGGAGTTTAGTGGTTAACTTCAGAATAGCAAAGT
TACTTG
>Contig242_TT01    size  352
GGCACTCGCGGACAAAAGCCGGTATCTGTGTAGTAAGCAAGAAAGCAGCGGCCTCCTTGA
CGAGATGTCTCTGCTTCGCCAGCTGCTCAGGTTCGGCCGCGTGTTTGATACCCGCGGAGT
ACACATCGGGGTTGAACCGGACATCGAACTCCGACTCCTTCAGTGAGGCTACTGCCCGAG
CCGCCGCAGCGACCACTGCGCGTGAACGTTCCCCTGAATCACTCTCTTGTTTGTCTGACC
CGCTGCAGATCGAATCAGTTATACTTTCAACAATCTTCTTAGCAACATCGGTATCAATCT
CAGAATAATTCTCATTGAGGAGTAACTCATCATCTTTCTTCTCCCCCTTCGG
>Contig243_TT01    size  206
TTACTTTTTATTCATATTAGAAACCGGGCAATCTTTCTCCATGATTAATTTGTACAGTTC
ACAAGGAAGGCATTGGTTGAAGAAATATATTTGATTACTGGGACACCAATGTTTTAAGGC
TTTGTCACATAGAACACAGACTAGCCGCTTGATCCGCATATTCACTGGCTTTTCTCGTTG
TTCGAATAGTGCGTTGTCGTCAATTG
>Contig244_TT01    size  462
TTAATGGATAAGGATGACTATTATGGCACCAACGGTGACAATGGCAGCACTCACGCTTTA
TACCTCGAAACGATAGTCGAGGAAACGAGCGATGACTTGCGCTCCGAACGTTCTTCTGCT
GCGACATGGCTCTCAGATTCAGATGCAGACTCCGTCATCCATGTGCGGGGTACACAAGGG
TCGGAGTGCGACAGCGAGTCAGAGCGCGAGTGGGCGTGCCCGGCGAAGCGGAGGCGGCGC
GAGCGCGCCACCTCGCCCGCCAGCTCGGGCTCCCTCTCGCGCTCCTCCAGCCTCGCGCAG
TTTGAGTCGCTGGAGCGGTCCTGCGCCGCGCCAGCCTCGCCCAGCCTCTCGCCGGACTCG
CTGGAGTCGCCGCCACCTTCCCCACCGCCGACCCGCGTGCCGGCTACACGGACCCACCTG
TCTGCCGAAAACCTCAGCGAAGACAGCGGCTACAGCGAGCGG
>Contig245_TT01    size  268
ATAGTCATCCTTATCCATTAAGTCATGCTGGAAACCATAAGCAGGGAGCCATGCATGGGA
GCCCGGCGGCTCGGGCCAATCCGAAATCCGGACCTCCTCCATTTGGACATCAACACAACA
CTGCACTCCACCAGCTAGTTCACACTGTTAGCACAATCATGCATGGACTACCTCTTCGTT
CGTCCATTAGTTGGTCATTTAGGGCGATAACGGTTGGTCGTGCGGTACACGGCAGGTGTC
GTGTCCTTCGGCATACGCGCGCGCGCGG
>Contig246_TT01    size  348
GATAGTTAGCATTGTACTCGCGACTTTAAAGCTCAAAAATAAGATTAATATTAAGAAGCG
TAGAAAGAAAACACCACACATATACAAATAGCTTATGACCAGAATAGTTATGATAAACAA
TAGTACAATACTTTATTTTTTGGGCGTATTTAACAATACATTTCCATGAGATGAATTTTA
TTTCTGGAACAGGAGAACAAACATCGTGGTTTGACATTAATATATGCATCCAATTTGTAA
TAATGCATGCTTTTTTGACAAAAAGTCTGCCAATTACGGATACCAATACGCCTAAAGACA
AAACACTGTTCAGAAAATATATAATTTTGAGTTTAATACGTTACAAAA
>Contig247_TT01    size  409
GCTAACTATCAATAGTTATATGATTAAGAGATATTATTATAGATTCTAATATATAATTTA
AAAGCTTATAGCGTACATATATTTATTAGCTTCTGGTGCTTGGGTACTTATTTACGTAGT
TTATAGTGACTGGTTTTAGTATACCTTTAACCGCCTACTTTAGAATTTTGAGACGATTTT
TTTCATGTGTTAAAATGGCCGCTTTGTAACCTGATGGTTGTTTGTAACTTTTTTTTGATA
AATTCTTGCCAATGACAAAATATTAAAACCAGTCAAATATTCATATTCCAGTTATATTTA
AATTACATTATAAGATGATTGGTTTATTTTTTCCTTTTTGAGTCTTTTTCTATTTTTTTT
CTACTTAAATTCAGTATTATACTTTAGATGTAATTTGCATTTAATAACA
>Contig248_TT01    size  452
AGAAACAACAATACGAATTTGCATTTTCTTTTATTTACACTAAAATCTTGATGTCTGGAC
GTTCCATACATTTTTATACAATAAAGCCGTGTTTTTTATATTATTTGCTGTTAAAGTGGT
GAACCATAGTGAAATACGCTTATATCATTTTATAAATTCAATTATACAAAATAGTAATGC
ATCCAAAATTGAAAATAGGTAGTTTTTCATAAATATGTAGGCAATCTTGAGTATAAATGT
TTTTAATACCTATGTGAATAATAATTCTGTAAACGCATTTTGTCTGTCAATGTATCTGTG
CACGCTTTTTATATACTTTCATATCATTGTAATTTTGTTCCTGTCATAATAATCCATTGT
TTTTTTAAAGTCTATGTAAAAAGATTGTTTTATAGTTTTTGTGTTATGTCTTTTTCATGT
TATTATTGTTTTTTGTGTACTATAGATGTTGT
>Contig249_TT01    size  449
ATTGATTTTCTATTGTTTTATAATAAGAGACATACAAGCAAGTTGCATAACCAAGATATT
TTTGTACTCAGGAAGAAGTATATTACCTCTATATATGCGTAGGTAACGAAGATACAATTA
TATTCATAAGACTTGATAAGACCAATTTACTCTTACAAATAAGAACACATTTTATATGAT
AAAACAAATTCACCCACCATTTTCGAGCTAGTTTACAAACCATGGTTTTTAAATGCAAGT
AAGGCCAAAATTCACTGTTAACATAAACTTCAGTTTTCTTAAAACAACTGTTCACTTTGA
TTTTTTATGTTCAATTTTCAAAGTAAACATTTGTTTTGAGAAAATCAGACGTTTATGTTG
TCGATGCACTTAGGCCTAAGTATACTCTACGGTTTATTCTCAACAAAATTGTAGGCTATT
TCCATTACAACATCTATAGTACACACAAA
>Contig250_TT01    size  474
GATGAAGGCGGCGGTCCCCACCTGCAAGTACCCGAGGTATATGACCGCGGCCACTTGCAG
AGGGATGATCCACACGTAGTGGAGGAACATCATCGCCAGATCGAACCTCTGCAGGTCGTT
CGACAGCAAGTTCACCACCTTACCCGCTGTCGTCTCACCCAGGGAACCGTTGCTCATACG
CATTATCTTTCTAAACATTAAAGAGCCAACAGCACACCTTATCTTCATACCGAACTGCTG
GCAATACAGTGCACCGTGATGGTTCATGAAAGACGACAACCAGTTGGCGAGGATCATTCC
CAGGGCATAGTACATGGCTGTCTCTCGAGCCATCGTGGAGTCTACTGACCAGTACTGAAG
TAACTGGCTGAACAGCAATGGAGACGCCGTTCTTAAAGCTATTGAAGTAAATTGCATCAA
ACCACCTGGTATGAAAGACCAGAAGAATGTTCTAACTAGAACTCTCACGAATTT
>Contig251_TT01    size  235
ATATAATTCAAATTGTGTAAACAGCTTAAATCTCAATAATTTACATTCTTAACTTAGAAA
CACTGTTCAGAATTAACTCACATAAAACTTTAGATCAATTATATTAATCTATCAAAACAG
ACATCAAACAAATATTCAGCCAATAAATCATTTGCATAACAAAATGGAATGTGATTTTTA
ACTTTAATACTGTTATCAAAGAAGACACTAGCCATCATTGCAATAGCTGCATTTA
>Contig252_TT01    size  816
GTTTACACAATTTGAATTATATGAGATTAGGGTTTTGACATCTAGTGTATTATGATTTAA
AATCAGCATTATTAAAGAGGCCGATTCTATAAATAGGTACTGTTAAATCTTGCTCTGGGC
CAATAAATACTTTTTAAATCCAGAGTTCATTTAGGGCCCTCTTTTATTTTGTCCCTTGCC
GTACTGGAGGCGGAAGGGTCTTTATTTAAGGGCATTTTCACTAACAAGGGCACGAAAGAG
GTCAAAAATAACAATGATCATGACTGGTAATTAATTTTCTGTTCTTAGCATAGAATCTTT
AACGAGGTGTGTGAATAATTGCAAAGCATTTATTATATTTTAACACTTTATTGAATGTAT
TAAGGACACTTCTAAACATGAAATTGCGTACAGGATTTTGAGCGTCAATTCCAAAACAAC
CGTTACATTACAAATAAAAGATTTGACACTATTTAATAAATGATATTTCTTGAAGATATT
TTATTAAAAAGAATTGGAATACTGTCAATTTTCATGTTGATCTTGGAAATATTTCGGAAT
ACTTTTTTCATTATAGGCATATTCCCCAGTAGAAATATTTGCATTTAGGTACCTATATCA
ATTTTTAAATAGTGTCAAATGGATTAACCAGATAGTAAATAAGTTTATTATAAATATTCT
TTCTACGATTTTTTTTAAAGTACAATGATACTTCAACTTAATAGTACAATAAGAAAATTT
GTGCCACAAGAAATTATTTTTATACGTTGTGTAGACGCCTGCATCAATAATCAGAAAGGC
CAATTTTCATATATTTATGATCAAACAGACAAATAA
>Contig253_TT01    size  650
TTAATGAGTGATGGTGCAGTGTATTGTTGTTGTTTGTGAGAAATGATACATCCCCCTTCC
GTTGCCGCAATGTCGATGCAAAACGTAAGGCCATTCGATTATCCCGGTGGGGGAGAATCT
CGTCAAAGGAGCAGATCTTCGTCTTGGTCACTGCGGCGCATGCAAAACAACTTATCAAGA
TTTGAGCCAAGATATTCATTACAGTATCAGACTGATGAGAATAGCTTCCTACTTCGGCTG
AGGATTGTAGGGGCTTACTCATTGGCTAAAAAGGATATATTTGGTGCTAGCGATCCTTAT
GTGCGGGTGGAGCTACAGAAGGTCGATGGGGATGTCACCATTGAGACGTTTCTCACCAAA
ACCAAGAAAAAGACATTAAACCCCACATGGAATCAGGAGTTTGTATTTAGGGTGAAACCC
CAAGAGCACAAGCTGCTCATCCAAGTCTTCGACGAGAACCGACTGACTCGCGATGACTTC
CTCGGCATGGTGGAGGTACCTCTCTCCACCGTGCCTACGGAGACAGCAGCGGCGGCCCGA
CCCAACGTCGTTAAGTACCCCTTGCGTCCACGCAGGTCCGTTGCACGGTCGCGGGTTCGC
GGCTACATCGAGGTGTACCACGCGCTGGTGGGGCGGGTGGGGGAGCCCGG
>Contig254_TT01    size  736
TTATCCCCCGTGATATTTTAGTTTTTTTATTTGTGTATCACGTATTTCTAGATAATTGTT
GCAGTTTTGGTGTTTAGATTTTTATATTGTCGCCATAACAAGTGTTACTAATGTTGATAA
ACTGTAGAAAACTTTGTAATATAGTGGCGAACAACAATTAGAGGAACGTGTCACTATTAT
TTTGCAAAGAGTTGTTTTCAACCGATACGTCGCTATAGGAATGTGAATCGTGTCTAATTT
TACTTAATTATTAGTATATTTTCACATGGGTGATGGCTTGGCAGTCGGACACTCGTACTG
ATGAGAATAGCTTCCTACTTCGGCTGAGGATTGTAGGGGCTTACTCATTGGCTAAAAAGG
ATATATTTGGTGCTAGCGATCCTTATGTGCGGGTGGAGCTACAGAAGGTCGATGGGGATG
TCACCATTGAGACGTTTCTCACCAAAACCAAGAAAAAGACATTAAACCCCACATGGAATC
AGGAGTTTGTATTTAGGGTGAAACCCCAAGAGCACAAGCTGCTCATCCAAGTCTTCGACG
AGAACCGACTGACTCGCGATGACTTCCTCGGCATGGTGGAGGTACCTCTCTCCACCGTGC
CTACGGAGACAGCAGCGGCGGCCCGACCCAACGTCGTTAAGTACCCCTTGCGTCCACGCA
GGTCCGTTGCACGGTCGCGGGTTCGCGGCTACATCGAGGTGTACCACGCGCTGGTGGGGC
GGGTGGGGGAGCCCGG
>Contig255_TT01    size  911
TATCTGCAAAGGCAAATATTGATAGCTTCGGAATAGGACTACCACACCTAACCGGGACAA
TGTGACAGTTGGGCTCACAACTGTGATTGATATATCTTCCAATATTACCAAATGTACTTG
GATCAATAATAGTCACTATAGGATGATGCCCAGAGAGCTCTCTAAGATAAAATATGTAAT
TCATTTTGCCTTGCAACTTATTGTTATGGTGTCTTACAGATGCCTGGCTTGGAGTAATTA
CTTCTCCTGCATATTCACATATGAATGTTCCAGAGGGAATAAAAGATGTTGCAAAAAGAC
CAAATCCTTTCTCACATCTCCTGATATCAAGGCCTTCAAAAGGTCCTTTTTGTACAACCC
TGTTACCACAATCTGTTGAACAAGAACAGCTGTCACTGCACTCAAAGATTGGATATGATT
TAACTTTGTTCTTCAACTGACCATCAGTCTCACAAATAAGATAGTTGTCACCACAGGATC
TCTGAAGACACAAGCAAGTTGCTTGGACACAGATCTCCTTACAATGGCAATGCTCCTCAT
ACACTGAGTTAAATTCATTATCCAATAGCTTGTAATCAGCACTCTGGTCACATGGACCTA
TAATATTTTCAGAAACATAGAATACATTGTTATCAACATGTACATAATTATCGTTCATGT
TGATGATTCTATGTCTAATGTTCAAACTACTATAACGCCAGTCAACTTGATATCATTTAC
CATCATTAATTTGACATCTCTCACTTTTTACATAGGACTACTTATACTGATTAATAATTA
ACAGTGTTAACTGAATTTATGAGTAAATCTTATCATAACTTTCACAGATGATCAAGTTGA
CAATAAAAACAAACCAATTCATTCGGCTAGAAAACTTTTCATTTCGGACTTGATTTTAAA
CCTTTGATTGA
>Contig256_TT01    size  270
TAAATAATTACCTATATTTTTGTTACATTTTTATCAGCTTCTGTATAGTTACATAAGGTT
TTTTTTATAAATAATTCCTTTTCTGTTTCCAGTCCTCCTTTTCTTCATACACACTTAATA
AATGTGAAAAGGCATAAAACCACAACAATTCTTACTTCTACACAAACAAGGAATGCGATC
ACTCATTACTGCAGGATTATTATCATCATTCAAGCCATAGTGGAATGTTATTTCTTCATT
TGGTGAAATATCTGCAAAGGCAAATATTGA
>Contig257_TT01    size  320
AAAGATATATTTATGTATAACTTAGCGTGTAATTGGTGTATGTATTACTGAAGTACCGAG
GCGTGAGTTTGTAATGTTAGGTCGATACGCACAAAGTTAGTGTAGTTACGTGTACGGTCG
TGTTCGTGTGTCGCGGCCGAAATATTTGACCATACAGCGCGTAGCTTAAACTAAGGTTAA
AGAGAGATTCCTAATTACGAGCAATATTAAACGCCTAATGATAACTAAATGTGATGTGGA
TGTTAGCTGTGTCTACATTTAATTCATAATTAGTAGTACTTGTGTACCGGTTGTACCCTT
CGAAGTTTCAGCGTAGATTT
>Contig258_TT01    size  608
GGAACCCGCGAAAGCAATAAGTAAATGTAGAAGTTATTTTACATTACTGTTCAAGCCATT
GGTTATAGAGAATATTTTATTTAGGACAAGTTTGAATGTTTAGCTTATATTGTAGTTGTG
TAGGTAGGTGCAGTCTGATAGCCGAATGGGAAGTTCGGATTTTTCTGTGCATGGTAATTT
TTTACAATAATAATTGAAAAACTGTGTCAGAACCATAAGTAGGAGATAATTTGATTAATT
ATGGTGTAGCAAACAAACACTGAAACACTATTCTACCCTAATTGTATGTTTTCAAGCTAG
TAATGTATAATTACATAATGTAGGAATGAAGAAGGTTGGTTTTACAATGTTATGTCCAGT
TGGCTCTCAGACTGAACCGTTAGTCGCCTATTTAATACGAATCATAGGGGACCTTGTAGG
TAAAGATAAATTCCAAACGTATTATACAAATGCCATATTCGTGTATCCCAACCAAAGCAC
CATTTTTTATTGAAAAGTTAAAGTTTTGGTATTTTGATTAAACCTCGGAGTACAATTTAA
GTAATATAAGTGAGATGTGTCGAGCTCTTCTTTTATCTGTGTGACAGATACAGCAATAAG
TATAATGA
>Contig259_TT01    size  428
TAATTTGACGCTTTTTGATGGGAAAAACATTTTATAATTTTATAGATTTTCATAACTTCA
GAAGTGAATTAACTATAGTTTTGTGTTAATTAAGTGTTTTTAATATTGTGCTCAAAGTTG
TATGTGCTGCGTTGGCGTAAACATGATAGAAACGCCGATAAGCTCTACTCCAGGGCTAGC
CAGGATAAGTACTGGCGGGAGTAGCAATAGTTCTATCAGAAGACGGAGTCTTATCCCACA
GAAAAGGCCAACAAATTCTAAAAATGAGGAGTGTAATGATGATGATGCAGAGAGATCATC
GCTGGTGGCATCGGAGCGGGCGCTGGCTACATCAACACCACAAACAGCCTCTCCTAGACG
TGGGAGAGATACCATGTCCTCATCCCCACAGAAAGAACACTTTCAAGGCTGTTTGAAACT
CTATGCTG
>Contig260_TT01    size  236
GCTGTTTGAAACTCTATGCTGAGAATAAAATAACTAAAGACAATGCCTGGAACTTACAAC
TGATAGACTTCATGACGTCCATGTTGAGGCGGCATGACTCCCGCATGGATAACTTGCAGA
CAGCCTCCACCGTGGTTGATGCCTCAGCTAGAATATACTCTTTTAGAGTTGATGCTGTAC
ATTATGATGTGCTGAAGATGGCGGGTGGCCTTAGTAAAGCTGCTCAGACAAAAAGA
>Contig261_TT01    size  219
TATTATAAAGAAGTGGAATTTTAAAAATGCAAACTGGCCTCAATTTCAGCAGACAATTTC
TGATAATGTTCATGAATTCTGTGAAACAACGGATGATAGCAATATTCAACAGATGTATAA
CTTCCTAATCAACCTTATCGAAGTTGCTGCTAATAAACATATCCCGCGAATAAAATGTAA
GATTGAACCGACCGAAAAGTTTAAGCCGAAGAATTATTG
>Contig262_TT01    size  215
GCTAGTTTGGACTTTTAAAATTCCATTTCTGTATAATATGAGTAATGGTAGCTAAATGAG
CTGAGAATTTAATTATAAGGTGGTCACTCCCTAAATTTTCATTTAAAACCTGCCAATTAA
ATTTTATTGCAACGTCCGCGGTTACAAAAGAAATATCTGGGGAAGTTTGCTGTAGGTTTC
CGCTAACTAATTTTACTCGCGTCCCTAAACCATTG
>Contig263_TT01    size  507
GGCGGCGGTGTTCCGGCACGACGGACGCTGGTACCGCGCCAGAGTACACGACATTAGAGC
TAACGAGTTCGATGCTACGCAACAGGTGGCTGACGTGTTCTTCCTCGACTACGGCGACAG
CGAGTACGTGGCGACACACGAGCTATGCGAGCTACGAGCTGACTTGCTGCGGCTAAGGTT
CCAGGCGATGGAGTGTTTCCTAGCAGGCGTCCGTCCGGCGACGTCGGCTGAGACGCCGCG
TGACCGTTGGCATCCACAAGCTATAGAACGGTTTGAGGAGCTCACACAGGTTGCTAGATG
GAAGCCATTGATGTCCAAAACGTGCACGTACAAGAAGACCGCCACCGCAGAGGGCGAGAA
GGAAAGGGAAATACCCGGCATCAAACTGTTCGACAATACTGACGAGGGCGAGCTGGACAT
AGGCGCGACACTGATAGCAGAAGGTTGGGCGGAGCACGGGCCGGGGGAGCGGCCCTCGCC
CACGCAGCACCGCCCGCCCTTCGGAGA
>Contig264_TT01    size  376
ATAGGCAGTCGCTCCTTGTAAAAAGATACAGGGTGACAATTTGACAGAACTAATTCAGGT
AAAGCAATATTAGATTTTTAGTTTATTGCTCAAGCCTTTTAAACACAACCTATACCTTTG
ATTAACATTAATATCAAAGTTTGGAAGTGTTTCAAAGTTATAAATAATTCTGCTAATAGG
TTTATATTATATAGGATCACAAGGCTTCCTTTTATCAATAAAGTATTCGAATATACCACA
TTTACAAAATGCTTTATGATGAATATTCGTTTTCAGATATATTAATGCCATATTATAATG
TTATCTCAAATTATCACCCTGTATTGTTTAACTGTGAATTACAATATTAAAGATTGAAAT
TTGACATAATTTATAT
>Contig265_TT01    size  342
AATATAAATTACTTGTAACATAAAGTTTCCGTAAGTATAAGATAATAATTGGGAACCACA
AAGAAGCAAATTTTGTACAATTCAGTATTATACTAATCAAATATGTTTTTACCTGATAAA
CATACAAATAAAATGTAATGTTTTAAATAATATTGCATGTAGGGACTATTTGCCATATCG
TTTATATTTTGTCAATGCAATTTTACAAACATAGTTGACTGATTGCAGAGAATTAACTAT
TGGTCAAAAACACACAAAATTACAAACTAAAAATACATATTAATTTAGTTTGTTACAGAT
ATAACAACTTACTGAGGATTGGCTTCATATAAATTATGTCAA
>Contig266_TT01    size  258
GGTCACCGATTATATTATGATATACAGGACGAAGGGCGTGCAGAATCTGGGCGACCTTTT
TCCCAACCTCACAGTGATAAGAGGAATGCAGCTCCACAAGGATTATGCACTCGTTATATT
CGATAATGAGAATCTGGAATCCTTGGGTCTTCGTTCTTTAGCGAAGATTGAGAATGGCGG
CGTGCGAATACAACAGAACGACAGGCTTCGTTATACAAACACTATTGACTGGTCTCGGAT
CACTCCGCCTGACGCCGA
>Contig267_TT01    size  224
TAAAACAATGTAATTAATCATTTCATTATAACTGACATTTTATATCAAATAAGTGCCAAT
CTAGCGATAATAATGCATTTATTTTTATGTCGTTCTACACAGCTCTCCATATGGAAAACT
ACTCAAAACTTTTCTACTATTATAGTAAGTAATGTACATACATGGCAACACTGTTATTTA
TTTCATATTCATTACGAAGTAGCTTTTCATTTCAGTTGCATTAA
>Contig268_TT01    size  537
AATATTTGTTTGTAATAGTGATATCGAAACTACTGAAATAGACAAGCAAAAAATATACTA
GAGAATACCTCTTTATAATATTAGTTTGGATGATTAACGCTTTGGGTATTCACTATCAGT
CTATCATCAGCTTTATATTTACATTAGATAGCAATTTACTGCTTAAAATATTACAAAATG
AAGCAACGCTGTCTTGTGGGAAGCAATAAAAATGTTTCGCTTGGGAAGTCCGCCAATAGA
CCGTGAAATTAGTCTATTGATAAGTTCTAGTAAATTGACTGTGACTATTGAGAACAGCGG
GTTTTTCATTGATATAGTTCGCAACTCATTGAAGAGTCTTGAGTTTTGTTACATACCTAT
AAACAGTTTTATCTTGTCAGAAATGATGTTGTGATCGCATTATGCACTTTCGATCGCTAT
TTCTTAAATTAAGTCCCAAAATATATAATTTAATTGACATGTTTGATAATAGTATGACCT
CTGCGAAAAAAAAGCGCACCCTAAAGCGACTTCAACTATTGACAAAACGAATACACA
>Contig269_TT01    size  438
AAACGAGTGTTGTACGTGGTACAAAAATGTTCTACATTACATAGAAACTAAATATGAACT
CAAGGATAGCAAATTGGACTTATTTAAACCATTTTCTCTCCAGGACGACTCATTCTCTTA
CGCGTCAATGGTCAAAATTATTGAAAACTGTAAAATTGATTCGTTCTTCGACATGGATCA
ACTTTACGAAGAAGTGTGTAACGTGAAAGAAGTAGTCAAGGCAGCAGTGGCAAACAAAGA
CTTGACGGCGTTACAAAAGTGGCACAACATTTTTAAAGACAATCAAGACATTACAAATCT
TCAAAAATTATTTTCTTTTATGGCTTCAATACCGGTATCAAACGCGGCAACGGAAAGGGT
GTTTTCCCAGGCTAATATAATTTGGTCTGATACGCGTAACCGTTTAACACTTGAGCATGT
CAAAGCCGAAATTCAAAT
>Contig270_TT01    size  287
TAAAAGATAGACACATACTGTCACGGTATATTTTTTACATAATTTTAAGGAGAACATTTC
CGTCTTACATGTTTTCTGTGTAGCTTTCACCATTAAGGCTGCACACGCAACGAAGGCTTA
AAAAATGGAGTAACTTCTCCCGTTTTCCCAACATTTCCCTTCACTGCTCTGCTCCTATTG
ATTGTAGCGTGATAAAAAGTATGTTATAACCTGCCCAGGAATATAAAAAATAATTGTACC
AAGTTTCGTTAAAATCCGTCAAGTAGTGTTTGTTTCTATAACGGACA
>Contig271_TT01    size  238
GCACCGCCAGAGCACTTCGTCTTCCTGAAGCCGAAAACAGTAACAGTTCCTAAAGGCACT
GGGCCATTACTGCCATAGTCATTACATGTAAATTATCCTTGATGAAAACTGGACACCTTT
GCTAATACCACCATATATTTAAACTGTAAGTAAGGTAAATTCTATACGTAATTTCTTGAT
AAAATTAATAAACCTAACGTTATTCACTATTCACCGCAAGACAGAATTCCTTACGATG
>Contig272_TT01    size  279
ATATTATGCCTTTTATTTTTGTGCCGTACCCTTCTGTTATTATAGGTATGAACTGCTGCA
AATCAACCAAATTCAGCTTTGACAGAACATCGGCTGCACTGGTGTCGAAAATATCTCCAA
TTAAAGTAAATCCTCTGCAGTAGTCATTTGATTTCAGGTATTCTGCTGTAATCACAAAGA
ATTTGAACAGCAAATTGTAGTCTGTTTGACTGATGTCTGAATCCGCTCTGACTTTCACGA
TGACTACCCTGTGGTATTCTTCTGTTAGTGTCGGCACGA
>Contig273_TT01    size  237
TATACGGTGAAATGAAATTCTTCGTAAGCTCATAAACTGTACTAAGACAATAACAATCTA
GAAACTTCGATTTTCTACGCCCTAGTAGCCGTCTACTTGTATACATATTAAAACTTACAA
TCAGTCATATTAAGCTTTTTGGTCAACCAGGAGATTTCATTAAATATTTTTGTAAGATAC
ACTTCTGAAAAAAGCGAAAGCAACTCCGTCAAATCGGCAATATTAAATACAGGAATA
>Contig274_TT01    size  598
TTCTTAGACTAATTCTATGCACATACACAAGGTATGGTATATGAAGGTCCGGGCTTTGGG
CTTCCGAACCACCATTCGCTGAAATATGACCCACAAATGAAATCCGAAGCAAGAGCATTC
GTGACCATCGGTGGCTTTCTTCGGCGGTTTTATTAAAGGTGACATGCAGTCCGCAATGTA
ACGCAAACCAACGACCACGCGCATGGTTGCCTCGGACCCCATTCCCTTAGGGAGCACATG
AAACTAAACAGAATGCAGGTTCTAGTTCAGGCGCGTTCTGCCCCAGGGAGAAGCCAGAAA
CTCCCAAAAAAAACAACACAAAGAAATTAAACCCCGAGATTTAAATCTATATGATGATGA
ATATAATGCTGTGTGCTCGTCAGCATTTTACCCATGTGCATGTCAAGAAGCATAGCAAAA
ATGCATGGACTGCGTACAACCCATGCCCCGTCACGTGGAAATGGAAGAGTCCGGAAAGCT
TCTGTAGACGGAGATCCGCCTGACCGGGGAGATGTTACGGCATTATAACCTCCAGTGGTC
TTCAAGTAGTCGAGTCAACTAAAACCTGCTTCGACTGACTCTAGATAAGTAGAGGTCG
>Contig275_TT01    size  321
AATACTCTATGCACATTTGAGTAACAAATCAATTGTTGAAACTTATACAAAATTATTGCC
TGTAGACAGAGAACTTATTAAAACAGCTGATATGAAGGATAATGTAGAAACAGTAGAGAA
CAAAAAGAGGAAGAAAAATCATAGTCTTAACATAGAGACAATGTGTTGTGATTGTGTGAA
AGGAAGTAAAGGGGAGTTTTGTGAGCATCTATGTGCAGCTTTGCACTCTGTCAATCTGAG
TACCACATTAAGTGAAGAGCAAAGAGTGTTATATACTTCACTGATTGGCGAGCGAGATAT
AAAACCTGAACTACTTACAGA
>Contig276_TT01    size  201
ATGCGCATAGAGTATTTGATGCCAGTGCTTATCCAATATGTTTAGTAATACATCTATCAT
GATGACGATACTGTATGAATTACATCGGCTCAGTAAAAACTGCTTCAACATACGTAACGA
TACATCTATAAGTTTATTTGGTGTGTTGAGTTCGTCTCGTCTCTCCCATATATTAACTAC
ATATTCTTTCAGCTTCAGAAT
>Contig277_TT01    size  745
GTGACCTGCTTTTTATGTGGATTACCGCTTTGTGAATATGAATCATTATACATTGTTATA
TCAAAATATGTGGCTAATATATTTAACACATTTCTATATAGACAAGTGGCTTCCTTTTGT
CTTGCATAGATTTAAATGTATGTCACAAATGTGTGTTACAAAATCAAATAAGTATCTCGG
ATTTTGAGATATCTAGTTAAATATATTTGTCCCAAAACCTACATATTTATAGTGTTTCAG
TCTCAAGACACTTGTCTACGGCCGCCATTTAAAAAATTAAGTACATTAATTGTATGAAAA
AAAAAAAACAGTAAATAATCAGCATTTGTGTTCCATACATTATTATTATAACCAATTCGA
ATTTAAAAATATCTACTCAAAAAAAATGTATGTTCGGTTAAGTTTAGCAAATGTGTTATA
CTAGATCTCATATAGATATAACTGTATACATATTATAAGTAGTTATGTAAATACAGTCAA
ATGTATATTGAATTGTTTTTTTATTATAGCGAATTAGCCAATGTATGTATAAATAATTTT
TACTTGACATCATGCTTTGTCGTAGGTACCATCATTTTATTGTAAAATAGTTTTGTACCT
GATTTTAATTATAAGAACCTTCTTACTGGTGAATCAGTCCAAAAAGTTTACATTCATTTA
TAAGATAAAGACAGTTTTTTTACAATATAAATATTGTAGATGTTATTTGGATTTTTATGT
CACATGAATATTCAACAATTAATGT
>Contig278_TT01    size  605
AGCCTTCATTAGGATTATATTCTTGTAATTCTGTCTCAGAACCTGGTAAATATTTTTCAG
TGGATACAGTCGATCCTGTCGGCGTATATTTATCACACTGCACGTTCTCAGTGCTTCCTG
GAGTATATTTCACTGGGGGAGGAATGTAAATAAAAGGTTTAGAGGAACCATTTGTTTCAA
TGGGTCTTTGTATAGGAAGGCCTGCAGGTTTCCTCGGTGTATATGGAACTGGTATGTGTC
TTTTTCTTTGTTCAACAACATCTTCAGTAGTTTCTTCTATATCAGGATTATTAATCTTAT
TTAACTCGGCTATTGGCGTGGGGTTATATGTTGCTTTGGCTACACCTAGCACTGCACCAG
CTGTACTACTCTCTGGCTGACTTGTGGTCGTTGTTGCCGAGGTCTCTTTCTGTTGAAGAA
CCTTTTGCACCGCTGCCGACACTAGCTTTTGTAATATCGCTCCACTTTCGATTCCATCAC
TTGAAGTACTCTGAGATTCTTTTTTAACATGCCGAAAATGGCAATAAGGTCTTTCACATA
AACCATTATCATAAAAAGGACAGTTGTATCCCTTAAAATACCCTGTCGACGGAAGCATTC
TGATA
>Contig279_TT01    size  651
GTCTTTGCGTGCTTGCGTTCTTCTACCAGGTCGTAGAATTCGACGCCAAGCTCCTGACCC
CCATCGTGAAGAACCTGTCAGCCATCGAGAACTACAACACATCCATGCAACTCCCTCACA
CCTTCTCCCTCTCTTCCATCCTCTCAGGTTTAGACACTGAGCGCTTCTACACCTACAAGG
GTTCCCTCACCACCCCCCCTTGCGCCGAGGCCGTCACGTGGGTCGTATTCTCTGACTACC
TTCCAATCTCCGTGTTCCAGATGGATAACTTCCGCGGCCTCCTGTCCAACCTGAACCTGC
CTCTCGTGGACAACTTCAGACAGCTTCAACCTCTATTCGGCCGGCGCATATTCGTCCGCA
TTACGTCAAAGAACCCCAAATTCAAGAAGACCAAGCTGCACTACTCCAAATGGGACTGGG
TTGGACATAAGAAGGCCGAAAATGACGTAGCTGAATTCGACGAATAAATCACCAAAGCTT
TAAGATCTGCTTCAACTCTTAACTAATCATCACCGACGTTTTCAATACGGGTATATAGCT
CATTTAAATTGATACCAAATAAGGTATTTGTTACCATTTTGTTTTTATTTTATTTGATAT
AAATATGGTTGTGTGCACTGTACTTTTTAATTGTATATTTGTGTGAATAGA
>Contig280_TT01    size  215
AGTAACGAATGCTTGACATTTGCTTGCAACAAACTTTAGTTACTGCTAAATTCGTATAAG
ATTTCGAAAGCACTTTCTATAAACTTCGTTGAACGTCAAACAGCATAAGTAATTTGATCA
CCAACTGCAACATTGCTAATAATTCGAAAAATCTACAGAACAATTGAATTATCTTAATCT
AGATTTTGCAAATATTTTGGTCGATATAGAGGCGA
>Contig281_TT01    size  1074
GGGGAAGGCGTCGCTATGTCCGTTCTAAAGCCTGTCTTCGTGCGGAGCGCTCTCGCCGCT
ACTTAGAGAAGATACCGACCCTGTCCTGGTAGAGGGTGCTAGCTGTTGCGGCAACTTAGC
TTCTAACTGCTCGCAGCGCTTCACAGCGCGTTGTAGCTCACGGTTCAATTCCTTTATGGC
ACTGGTATGTTTCTTCTTAAGAACTCCATTCTCCCCCTTTTCCCACTCTAACTTCTTGTT
CGCTTCTGACAACTCTTCTGTCAGCTCTGCCACCTTCCTAGCCAGCACTCTGTTCTCCTT
GTTCCTTGTGTCGGTCTCCTCGGCTAGAGCCGCGTGCAGTCGCGTACACTCTCCCTCTAG
CGTTACTAGGCGTTCCCGAAGAGATGCATTGTCGACGCCTAATGCCCGGGCCTCAGCCTC
ATGTCGACTGGCAGCGGCGCTAACAGCCACGTGGTTGGCAGTCAGCTTGGCGGCATGCTC
TAAGGCGGCTGCCTCTCTGCGGCCGCAGGTTTCGGCGACTGCTCGTTCGACGCTTAATGC
TTCTTCTGCTTGCGTTGCTCGCTCTGTTTCTCTCTGCAACTGCGCGCTAAGAGTGTCAGC
TAGAGCAGCTTTGGCTCTCAAAGCTGCTAACTCTGCAGCTTCCTCTTCTAAACGCAGATT
ACTCTCTTTTAGTTGTTCTACCTCGGCAGTGGAGCGAGCGAGGGCGGCGCTAGCAGTATC
CCGTTGTCTCGTGCAGCTGTCTAACTGCTGGGTGGCGGATGTCAGACGACGTTCTAACTC
GTCTCGTTCGTGACGACATAATATTAATGCGGCTTGGCTTTCTTTCAGTTCTGCTTCTAG
TTGCTTAGCGCGGGCGGAGTCAGTAGCGTTGGCAGTGGCGGCCTCTTTCGCTGCTTCTAG
TTCTGTCACTTGCTGGGTGAGCTTCTCTGCGCGTTCTGATGTTTCCTTATAAGCGTCCAT
CTCCATCCGCAGCTTGCTCTGCGTCCACTTGAGTCTGCCGTCCAGCTCGCGCAAGTCTTC
GCGCAACTTCGCTAGCTCACGCTCGCTGGTCATTAGTTCGTGGCACTTATCATC
>Contig282_TT01    size  522
GAATACAGCGATGTCGGTGCGCTTGACGGCGGCGAGCCCGTCGTCCCACGTGAGCAGCGC
GTTGAACGTGAAGTAGAGCGCCAGCGCCGACAGCAGATGCCACAGGTCGTGCGAGTCGTA
GAATTGCAGCACGCGGCACTCGTGGTTGCGCTCGCGCGACTGCGCCGGCGTCGCCGACCA
GTCGGAACTGCCGGACACGAAGAAGTAGAGCGCGGGCATCCAGGTGGCGGCGCCGGCGGC
CAGGAACAGCCAGGCGTACCAGCGCGGGCGCTCGCCGTGCAGCAGCTTCATGCTCAGGTA
GAACACCATGTAGAGCAGCGTGTTGCACAGCAGCACCGACAGCAGGTGCCCCGCGAAGTC
CGCGCTCTGCGTGAACAGTCCGTAGAGTGCGAAGCCCCAGTTGACGGCGTTGGCGATGAG
CAGCATGACGAGGCGCGGCGCGTACAGCGGCCGCAGCCCGCGCGACGGCAGCGCAGCCAC
CGCCTCCTGCACGCTCTGCTTCTCGAGGCGGAACTGTCCGAC
>Contig283_TT01    size  240
GGTCTAAATTGCAGCAGAGTAGCAACATAACATCTCCGGCCGGAGGCTGATATCTTATCG
CTTGAAAATCAACAAGGATGCAGTCATCTGGCTCAGGCTGGTTCTCCCCGGCCTCAGTGT
AGTGAAACATGATGTTATTATTCCACAGGTCCCGGTGACAAATTACATTCTTCTGTTTAG
GAGCGAAATCACTTAAGCTTAAAGCGGTGCTCCAAACGCGCTGCCAATGACTGTCTATCA
>Contig284_TT01    size  468
TATTTATTTTAATTTGTAATTGTATCCTGTTATGTTAATTTTATGCATACTCTTTATTTT
AAAGCATTGGCATGAGCGTACCAGCTTTTGGAGGGGGCAAATCATATTTTTTACGTTAAT
TTAATGTTGTTATGCTGGTATGGTTATTTTGTTAAAAGCGCGAATTACTGTAGTGTGGGA
GCCTGCAAGAAACTGTTACGCAAAGGGGTCCAGATAGAACTGGTGGGTTTTAAGCAGCAA
ACATCTGACACATTTTCCTTACCGTTGTGCCTACTGCGGGTGGGAGATGGGACAGTGAGG
GGTAATCTTATGATGTCTCATGCCTAAAACGGGGTGGGGGCCCTTTGTCCTCCCCTGAGT
ACGCTCATGGTTATGGATATTTAAAAAACTTTTTATATTAATCAGACAAAGCTCGCACGT
AGCTGCTAGTTGGCGCCTGTAAGTTGTAAGTAACAAAAAGTAAAATTG
>Contig285_TT01    size  274
CATGAGAATACTTGATGTTCGAACGGGAAGGTTGCTCTCTGCCCCCGACACAAGGCAGAC
AATGACTATTGAACAAGCGGCCCAAGAAGGTCTCATAGACCCTAAACTTGCTGCACGGTT
AACAGGACCGTGCGGTATGACAGAAGATGGAAACGAAGTCACATTATTAGAAGCTATACA
GAGAGAATTATATGATGCCGAACAAGGACTATCAGATCCTGCAGAGAAGAGAATCAAGGT
AACTGTTGAAGGCGAACAGTCATCACAAGGAATG
>Contig286_TT01    size  1040
GCCAACAGACACAAACAAGCTCCCTGATCTACTAGATTTCTTCATTGTTAAAGGATTTAC
AGACAATTATCTTGACATTGAAAGCTGTTTGGATACAACTTCAGACCACACACCAATTGT
AGGCACATTTAGTAGAACCATAATTTACAGAGAACCACAATCAACCCTATATAACCACAA
AACCGATTGGGCAGCCTTTGCAGAGTACCTAGAGAACAACACAGAAATGAAAGTTAGATT
GAAAACTGAAACTGATATAGATGAAGCAACATTTTATATAACCAACTTAATACAAGAAGC
AGCTTGGCGTAGTACACCTTATCTGACTACAACAAGCAAAGGTCCAAACATCCCACTACA
AATACGAAATATACTGGTCAAAAAAAGAAGGCTGAGAAGGGTCTGGCAATTGAGTAGACA
CCCAGAAGATAGAAGACGGTACAACAAGGCAGCTAGAGATCTTAAGGAATTGATAAATGA
AATTGAAAACCGTACCCTCCAACAGAAACTATCATCACTGTCTGCAAGGAGGTGCGACGA
CTACACTCTGTGGAAAATCACAAAGAAATCTCAGAGGCCACAACAACCAGCTCCACCATT
AAGATCACAGTCGGGAACATGGGTTAGAGACACTAAGGAAAAGGCTGAACTTTTTGCACA
ACATCTTTATCAAGTATTCCAACCAAATGTATCTAGGATGCCTGACTTTGACCGGGAGGT
GAATTCCTTTCTGGAGAGTGACCAACAACTATCTCCACCAATAAAACTTATGACACCGAG
AGAGGTGCAGAAATCCATAAGATCCCTAGGTAACAAAAAAGCCCCTGGCTTCGACTTGAT
CACTAGTGAGGTTCTGAAACAACTACCAAAAAAACCCATCGTCTTTCTGACCATGTTATT
TAATGCCATCATGAGAGTGCATTACTTTCCCAAATTATGGAAACTGTCCCAGATATGCAT
GATACCCAAACCTGGAAAGGTACACACGGAACCCAGCTCGTACAGACCAATTAGCCTTCT
TCCAATAATATCCAAACTCT
>Contig287_TT01    size  472
GACGCAAACGCAAGGGCAGCGGCGCCCCCACCGCCGCGCCGCCCGCGCCCCTCTGGCCGT
ACCCCGCTCAAATGTCGATGGAGAGCATGATGGTCGGCGGAGTAGGCGTGGGCGGCGTCG
GGTCCGTGGGCGGCGGCATGTCGGGCGGCTTCCAGCTGGTCCGCGAGCCCACCTCCGGCG
CTCTGCTGCTGCTGCCCGCGCCCCCAGACCTGCCCCACGCCGTCGTCTGGGGAGGCATGC
CCTACCAGTCAGCGCCCCTGCTGCTACCCCAAGCGCCCCACCCATCACACCATCTACAAC
TCCTACCAGGAGACCTCCTCGCCAGCACGGCAACGTTACAACATACCCACACGCATTCTA
CGCGCCTGGTAACGCTCGCGCCAGCGCCGCAGCCACAACCACATCCAGCACACACGGCGG
ACAAAAGAAAACCAATCATCCAGCCTCTCATCACGCCACATTTAATAAAAAT
>Contig288_TT01    size  213
GACGTATTTTGAAGTTTCTTAATGTTAAAGAACCATGGACAATTTAGCATTCCAATTGTA
AATTATCGAGCACCCTATGGCTAAATAGTCGATGTGATAAACTCTAGGTCTCCCTTAATA
AACCAAAATGTACTGACCCTTCTGTGCCTATTCTTAGGTAGTACGCTTCTCGACCATAGT
CTGAGAGCTCTAAGCTTTTAAATCACGTATGCA
>Contig289_TT01    size  619
ATGAAAGTCAAGAAATATTTTATATTGTAAGTTTTATAAAACGAATCATGGCGTCAAATA
TACATGGTGGAAGATCTCACCTGAAATACTCAGCGGAAAAAGGAACAATTATATTCCACA
AGTTCCTGGCTATTCGACTTGTGTTCCCGGGTACTTTCCGTACCTGAGCAAATACGTAGA
ATGTAAATATACTTTTGTATTTGTGTGTAGTATCGGAATTTCACTAATACATGTTATAGA
ACAGAAAAACCTTTGTAGCAGTAAATTATTACTACTTATATGCAACGTTACGAAAATACA
TTTAGCAAATTAAGGATTTTATGAAACATATAGTAGGTATCTGTTGATTCATTATGTACG
AAAGGTTCTCTTCGGGTAAAAGCATCTGTTTCTATAGCAAAGTCTACGGTGGCACTTTCC
TAACTTTTCCATTTTGTATATTTACGCCATTGATTTGAATTCAGTAAAATTATGTAAAAA
ATAAAGTACAATTAGCTGTTTATAAGATATGGAAGTTATTTTGTCTAAATCTATATTTGT
TTATAGATATTTATAAAATAATTTCATAAGGTGCTTTGTAAAAATAAGTTTTTTTTCTTG
GGCTGCAGTCATACGGAGG
>Contig290_TT01    size  899
GCAAAAAATACTACCGCAAATGGTATTGTATTGTCGTGTCGGCGATTAATTAAATCAAAA
TGGCTACGTGGTCGAGGTTCCAAAAGGTGGCTCTGCTAAGTTTGGGTGCCGTTGGAGGCG
GTTTAGCGTATTACCGAATAAACAATGACACAGATGAGAGAAGATCTATCGCTCACAACG
CTTGGACCACAAATTTTACTCCCAGCGTCCAGTGGGATAGAAATTGGGACCACCGGGAAC
CTGAATGTCTAGTGAAACCAATAAAGCGATCCGTCGGTGACCGTCCCGAGGATGACAACA
AGTACAATGAAAAGCTGGAGAAGGCTAAGAGCCGTGCTGTGAGGCATCTCTTCCTGATTA
GACATGGACAGTACAATATTGATGGTGCTAAGGATACCGATAGGACTCTTACGGATTTGG
GCCGTCTCCAAGCAGACTTCACAGGTCAAAGACTGGCCAACCTTGACATAAAATGGGACC
TCCTCGTCCAATCAACCATGACCAGAGCCCAGGAGACGGCAAATATTATAGCTAAGCATT
TAGATAAGGATATAGAAGTTAAAGACTGCCAGTTGATTGAAGAAGGAGCTCCGATACCTC
CGGAACCTCCTGTTGGACATTGGAGACCGGAACCGAAACAGTTCTTCCAGGACAGCGCTC
GCATCGAGGCCGGGTTCCGTCGCTACTTCTACCGCGCCCCCCCTGAGCAGACGGAGGACT
CGTACACGCTGTTGGTCTGTCACGCCAATGTTATACGGTTTTTCGTTTGCAAAGCACTCC
AATTCCCGCCCGAAGGTTGGCTCCGAATATCTCTAAACCACGCATCCATCACTTGGCTAT
CGATAATGCCGAACGGCAACGTGGTTCTACGCTCACTGTCAGATACCGGCCACATGGAG
>Contig291_TT01    size  251
ACTTAAGTGTAATTAGTAATACGAAGAGAAGTGTAGATAGTGAGAGAATGAAAGATGATC
TCGTAAGAGATGGACAAGAGAACGCAGAGAAAGAGATAGCCAGGCCGAGGTCGTTCGCGG
CCGTTCTCAAAAGCTCTGGTTCTGAAAACTCCTTAGATAAGCAAAGTAGTCCCGATAGTG
GTCAGCCAGTTGATAAACTACCTAGTAAAGTTATAAGAGGCATCAAAGAAAATATAAGCC
CTGAGAACACA
>Contig292_TT01    size  355
AAGCCCTGAGAACACACTAACTTCAAGCATGACTAATACTAAAGCATTAGCTGTTGAATT
AGAAAGACAAGTTAAAAACCCAAATGTTTCTGAAGCAATCAAAAATGAACCTAAAATTGA
GGAAGTTAAGACACAAAGTGATCTAGCACCGATAGCGACAATTGAAGAAACTGAGGATGA
TAATCCTTTACAACTAGCTTACATAGACGATGTTAAAGTCGACTCGGATATAACGATCGA
TACTCGGGTTGCGGAAATCGATAAGGGAACGAAAATCGAAGGTATCGATTTAGGCAAAGA
TGCATTGTCGTACTTGATATACGAAAATCGAGATTTTGAAGTTGGGGCCGGTAGT
>Contig293_TT01    size  388
ATGACAAATAAAGCTACTTGGATATAACTTTTTAGAACATTTTCATCGATGTTAGGTATA
CATATTAGAAATCAAGTGATTACTTAGTTTATTATACCTAATAAGCTACATAGCACTAAG
ACTACAATGAAGGAATACTTTGATCATTCAGATTATTAATAATGAAATACATAATAGTTA
CTACTAATGGCACAAAATATATGACATTATGACTTAGGCCACTACAGGTCCCTATGTCAG
CTAGTCACAACAAACTTTCAATAGGATGCTATTCAACTTTTCACTACTTAGAAATAGAAT
CTGATAGTAAAAAAATACATTACTTTACTTAATAATATTAAAATGGCCCTTGGTATTAAA
AAAATCTTGAAGAATAACAAATAAATAA
>Contig294_TT01    size  246
GTACAGCTCCGCCGTGTACACGTACACAGACGTCATCACGATCGCGATGCAGTACTTGCC
GAACAGGTACAGCGCCAATTGCAAACCGTCGTTACCTTCAGGCATGAATGCGAATGCGAA
CTGGCAGGCGGCGCAGAGCCAGTACGCGCAGATGAGCACGGGCTTGCGGCCGATACGATC
GAGCAGCAGGATGGCGGTCCAGTAGCCGGGGATCTCGATGGCCGCCACCACCACGTAGTT
CAGGTA
>Contig295_TT01    size  336
GCGAGACTTACTTGTGAAGCATACAAAAATACATATGCCAATAGAAAACTTCTATGAATG
TGACGTGTGTAAAAAAAAGTTTCACAGAAGTGATAATCTAAGATCTCACAAACGAGTGCA
TGATGTGCACCGCGAAAAACCTTCGTCTAATAATTGCTTGTGTCTTTATTGCGGCCGGAG
TTTCTCGAACTCCTCCAATTTGATCGTTCACATGCGGCGCCACACCGGGGAGAAACCCTA
TAAATGTGATTTTTGTGGTAAAGGTTTTCCAAGGTCTTCAGATTTACAATGCCACAGACG
ATCTCACACCGGGGAAAAACCATGTATCTGTCGTGT
>Contig296_TT01    size  295
ACTGTATAAGTGATCGCTTGCACCTCAGAAGGCGCTTCTGCTGGAGGAGCGGGAAAGTGG
CCGTGGGCTCTTCTGTGGTTCTGTAACGCTGTGCCCTGTATGAATCTGTCGCCGCACACT
TCACAGATGTACGGCCGGTCGCCCGTATGTCGACGAATATGCAGGTTGAGATCGTTGCTC
TGTGAGAACGCCTTCTCGCAATACGTGCACTTGTAAGGTCGCTGTCCAGTATGTACTCGC
ATGTGACGAGACAACTTATTGCTGCGCGAAAACCCTTTACCACAAACACGACAGA
>Contig297_TT01    size  854
GTCTGGCAACAGCCGTGGTCCAGCTATTCACGACAGAAGATCCTTCGCACTCGAAATGGA
AGAAGAAGGACACAGGTGTACTTTGCCTGATAAAGGACAATGGGAAGAGGTCATACTTCT
TCCGAATATATTGTCTGTACCGCAAGGCGATGATATGGGAGCAAGAAGTCTACCTCCAGA
TCGAATACAAGAACCCACGGCCGTTCTTGCACACTTTCGAGGCAGAGGAATACATGGCCG
CATTCAATTTTGCAAACGAAAATGAAGCAAACATCCTTAGAAATATACTACTCGAGAAAA
TTGAACTCAGGAAAATCAGACGAGAAGAACGTCGGCACCGCTCGATGGTATCAGCTCGCA
GCAGCGGCAGCGGCCCCCCTCCCCCGCGGCAGAACGGCACCCTCCCCCCGCCGCCGCCCG
AGCCCGCGCCCTCGCCGGCCTACGTGCCGCCGCCGCCGCAGCCGCAGCCGCAGCCTGTTA
AGACTAATCATAGTCTCGGAAGTTACACGTTAAAAAGTAATAAGAAGCAGAAGGGTCGGA
AACTAACGAAAGCTGATATCGGCGTGCCGCAGAACTTCAAACACATATCACATGTCGGCT
GGGATGCTAATAAAGGCTTCGACTTGGACAATGCTCCGAACGCGGACGAGTTGCGCTCGT
TCTTCACGAAGGCCGGAGTGTCGGAGACGCAGCTACAAGACCAGGAGACCAGAGAGTTTA
TATATGATTTCATTGAGATGCATGGAGGTCTGCCTGCTGTTAAACAGGACTTGGATAATG
TTAAGGCACCAGGACGAGGTGCGTTACCCCCCGCGCCGGGCGGTATGGCTCCCCCCGCCC
CGCTGGCGCCACCT
>Contig298_TT01    size  310
GGATACGCAGGAATTGAAATTGTCTAAGGTAGAACGATATCTCCTTGGCCCATCATCTCA
AACACATCAAACACACACGCATACAAACAATCCACCACCTTTATCTGCGCTTGCGTCGAT
ATGTCAAGCGTGGTCGAGCGGGCAGCAGTGCCAGCGACCGGTGCGGGTGAGCGCGGGTGC
CTGCGTCGGCGCACTGGGCGAGCTCAGCCCCGGCGGCGCCCTCATGCGCCACCACCACGC
CGCCTCCATGGCACAATTAATACCACCCGACGTGAAATCAGAGCTCCATCGTATCTACCT
CTCCGGGGGG
>Contig299_TT01    size  214
GGTGTTAAATCTCGGAGCATTTTTTCCTCAAAAGGCCTCAATTTAACATTCCTAAATCTT
AACAGGGCTTCATAGAATTTCTCTGCTCTGGCCGTGGTATCTTCCGTGTCGGTCGCCGCC
CCGGGCTGTGGGAAACACCGCCATAGTTCCCGCAGTAACTCCCCACCGGAGAGGTAGATA
CGATGGAGTTCCGATTTCACGTCGGGTGGTATTA
>Contig300_TT01    size  247
TGCGGTATTGAGTCGCTTGCCAGTAGTGGGTCAATTGAGAGGTGCCATTATATTTTATAA
CGATTCCTTATCAACTACTCATCCTTTGACTAGCCTTTTCCCAACTATGTAGGAGTCGGC
TTCCAGTCTACAGTTGAGTACCAGAGTTTTACAAGGAACGACTATCTGACTTCCTCAACC
CAATCACCTGGGCATACCAATACTAAGAGTAAGACTGGTTGTCAGACTGGCTTCTGACTA
CCCGTAA
>Contig301_TT01    size  221
ATTATTTGACAAAATAATCATATTATAGTGCTATCATTGTTCTTGGTAGGCAAACTAAAT
AATCATAATATACGAAGTATCTTAACAAACCTGAACTTTCATATTTAGACAAATATGTAT
GAGATGTTTCAATTCGCCTGATATCTGCCTTGTCCTTAATGACAGCTACAAAAGATTTGT
AGTAACATATCATCATCATCATCTGACTAGCCTTTTCCCAA
>Contig302_TT01    size  234
ACACAAGTTAAATAATTTTGCAACTATTGCATATATCTTTGAATATACTCCATAAAATGA
CAGAGCAGCTTCCAAATTATTTTGGAAGTCAATATAAACCAATACAAGCCCAAGTTGTAA
CTACTCACTAAACATAGTTGTCGCTAAATAGTTTTAAAACATTGTTTAAACTTGCCAGTC
ATGGACGGAACTATGTTTTAACCATAATTAGTCTTCTTGTTTAGTGAGCAGTCA
>Contig303_TT01    size  233
TTGGTTCCATTACACTTGACAGCTGTACATATTGTGACCTCAATAGGATTATGAACATCC
CATTGTAGATATCTTTGTAACCTATGGATCAGGAATTACAAAGTTACCTGACTCTGAACT
AAGATGGCTATCTAATCGGTGTTATTAGAACAAAAAAAAATAATCATAAAATTAAACCGA
CTTCACTAAATAATACAGATATGTACTTAAAACCTTCTCCTAAGTCTGACAAA
>Contig304_TT01    size  367
GTGAATAGTTAGATTTCAGACTTAGTTCAATTTTTTTCGGAGTAGCCGCTTCCGTTATGG
TGGAATAACCGTAATCGGATTCCGTTTCGCTACATTCAGCCTGCCTGCTACTAGAGTTCG
ATCTGTAACCAGAAGTCTCAGTATCTTCAGCTAAATTACTTTCTGAATAAGCCTGGCGCA
TATCAACGCTCGGATATTTCTTGAGATCTCTGGTTGGACCACTTAACCTTCTGTTATTTT
TTAGAATAGATTTCCTTGGGGCTGTATAACTTTCGTCATATGATGTTGTCTTATCTGTTA
TTCCATTAATGTTAGTCTCACTTGAATCCTCTTCTTCTGGCAAGCCATTGATTTTTCTTA
ATCTGTT
>Contig305_TT01    size  487
TGGTGAACCTAATAATATAACACGGATGGTCTAACCGCATGCTAACTGAGCGAGCAACCT
CGGAAGACAAATCCGCGGCCAGTCTTGGCCAGGGACGCCTCACGATGTTCAAATGTGCCT
CAGCAAGTAATACCTATACTATGAAAACATGTTGAACTAAGAACTCTATACGGTGCAACT
GATCGCTCAGTAAGTACACGGACAAACCTAACCAGAAGTATTCTCTTTTTGAAATCTTCT
GATCTTTTACAAAACTCAGCATGCCTTGAATGAGCCCTTGCAGTGTAAGACCCCAGGGCT
GCCAGACACCTCTTATTTTCTCACTAATGAAACCCACCCAGCTAGGGATTCACAATAAAC
AATATGATTGGTACAATTTGAATAAGATAAGCGCTTTAAATACAAATATTTTGTATGCTT
TAGTTCTTAATTTGACAGCACTTAATTACCTATTATATAATTATTATCAAATCAATTTTT
AAAAAAA
>Contig306_TT01    size  220
GTTATATTATTAGGTTCACCAATATTTTAGAAGGTAGTTTTCACTATTACAAATAACGTT
CTAGTCTTGTTTTAAAAACTTCAGTCTAAAAACACTAACTTGTTACTACAATTAAGAATT
TGGATAAGATTTTTTCTGTAGATTGTAAAAAAATATACTACTTTAAATTGACAGCTAAAC
CAATTTCAAAATATTTACAAAAATTGCATGCCCTAATAAG
>Contig307_TT01    size  254
GGAGCTGTAGGAGATGCACAAGCGCAATGGAGTGTGTCTCGGTTTGGTAACCCGGTGCTG
GTGGTGGACGGGTGGCGGTTCCGTAAGAACGGCAGGGTGTTCGACGACTGCACCAACTGG
CTGTGCATCAAGTCCGACCTCGGCTGCCGGTGCTATGCCGTCACCAGCAACAACCGCATC
GTCGCCATGGGCTACCAGCACGAACACGCCAATCCTAGGAAGCGGAAGCGCGTCAAACGC
GAAAAAAATAAACG
>Contig308_TT01    size  483
ATACTCGTGGGGTTCCGCATCATTTTATGTTCGTTGGTAAGAAATAATATAGCAGACCTT
TTACTAAATACATAAATACATCAAGTTTTATTAGCAGAAAAAGTACTGTATTTCTGAGTA
ATTCATTTTGTATGCAATGATCATTATTAGCGGACATCGGATCGATGTTTTTCAAACTCG
TTTTATCGATACGGAACCCGGAATCGTGTCAATTTATCGACTACAAATTCATCCGTCCCC
ACGCATCACTTACAAACGAACGGTTATTTACCTCATAAGATTAGTATGGAAATATGGAAG
ATATAAAGAAAGTGTACATACATAGGTGTTAAATAATAGTGAGATACACATATGCTACGT
CAGTCTATCTAACACTTAATATACAAAATAGGCCATCCGCTATACATTGGTTTGTTATTT
TATTTTTAAACACCAATTTTTAAATTACATGCACGAAAAACAATCAATTAAATATGTATA
TCA
>Contig309_TT01    size  243
CTACGAGGGTTGTGGACGAGAAGGGCCTATCAGATGCATATTCCTGGGCGAGTTCCACCC
CGTGGCAGGCCCCAAGATTTCCTGTCAGTTTCCCGAAGACTACATATCAAAGGAGGTGTT
TGATTCAATCAGTGCTTACATCATTCCAAAACCACAAATCCAAAAATGTACTATGACCAT
AAATGCCCTCGGTCATAAGATCGTGGGCTACCCGATTCGGATTGACAATCCTCGCTACGA
GAG
>Contig310_TT01    size  300
CTCGCCGACGACGCGGCCCGCACCGACAATGTCTCCACCGACGACAGCTTGCTCGACGAG
CTGCAACGCGACACCTATTGCGTGCTCAAGGTATGCGAGGATGAGCCGACTGAAGCTCTC
ATCGCCTCTTCCCCGCCGGAAGAACATCCGGACACTGAACCGTTGTCTCGTGCGTGCGCC
CAGCGTAAATCCAATCCCATCAAAAGTCAGACCACCTCGACACGACCGCTCAAGACTTCG
AGCTCGACGTCCAATGTCCACGACGCGGGTTCGACGTCGTCGCGTCCGCTAGCCGAGCGG
>Contig311_TT01    size  385
GCAGCGACGAGCGGCGCCAGGCGTCGGCGTCCGCGCCGCCCGCGCCCGCCTCCGGCGCCG
GCTCCTGCGCGCCGTACCGGTGCAGGCTCAGGAACTTAAGGTTGGCCACGATCGACGAAT
TGATCGGCCTCGTCGGGATGTTCACGGTCGTGGCCGAGCGTTCGATGCGTTTCGTGCGGC
CTTCCGGCGGCGCTAGTTCCAGAGACTGTCCCCGCCCATACAGTCTGGACTGGCCGAAGC
GGGGCGTCAGCCGTCCGATGAGATTTTCCTCCTTGCGTGTAGATCGCGGAGCCGTCTGAG
TTTCTTCTGGCGGTTTAGATTTTCTCTTTAAAAAGAAGGGTGTCAGCCGCTCGGCTAGCG
GACGCGAGGCAGTCGGACCCCCGGC
>Contig312_TT01    size  308
GACCAAGGGTTCAACCTCACCCAATCAGAATTTGCGCATACTGCGCAACTTGTGCGCAAA
CTGCGCAAAAGGGCGAGTTCGCACAATAATTATTGGTCATAAACTTTAGGTAGGTATACA
TTTCATGGACTTTCATAACTTAAAAGTAGTGATTTCAGATAACCCCATCTCCTGTCTATA
AAGCTTGCTTCGTAAATCCATGGTCTACTCCCTTCTCAGAAGATTAAATCAGATTAAATT
ATCGGTAAAATAGCGCCGAAACGTAACATATTATTTACAGAGCAAATAAACAATCAAATA
TTTACATA
>Contig313_TT01    size  405
GATTGAACAACCTTTTTGTTGAGCCCGTCTCTTTGGCGCATGCAGTCTTGTAGTGTCTGA
TGTTCCCTGCCTTCTGTGACTAGAATGAAGACTTGCCCCCCTCGCTCACGACCGGTTCGA
CCACATCTCTGCACCAGTCGAACAGGCGACTTGGTGGATATATCGAAGCAGACGATGAGG
TCCACGGAGCCGACGTCCAGCCCCTCCTCAGCGACGCAGGTGGCCACCAGCACGTTGCAC
TGACCCTCGCGGAAACTGCGCATCACTCGTAGCTGTTGCTTTTGTGATACTACTGTTTTG
CCATCCTTGCCCGAAGCGCCTTGGCCCACAAACATCTGTGGTTTGACGAGCGGTCTACAC
TGCAGTAACAAGCAATGTACCAAGTTTACGCTCTCCCGGTACTCG
>Contig314_TT01    size  354
AAATATTTCATCATTGGAAGCACTCCTTTCCACAAAAATATTTCAATCAGTCATAGGCTT
TACTTTTAACACTAACTTGCTGCATCAATGAGGTAGTCGGATGATTAAATGAAAAAATAT
ACATCTGTTTGTCTCTATTTGTACATAACCTCTAAATCACAATTCCACAAGGCTATGGTC
AGAATTTAAGCTGCAACAGTTCCCACTTACAGTAGGTAAAATATCTTTTACATGATAATA
AACATTCATAATGGTACATTCTATGTATGATAAATATTTTCCATAGTATCTTTAAGTATC
ATAATTTTATCATCCTCTCTATGTTTTATATAAGTCTGATAGTTTAGCCTTGTG
>Contig315_TT01    size  238
AGTCTGATAGTTTAGCCGCCAATACATTTGAACATTTATTACAATTACACCCTAAATATA
CTTTTCAATTTAAAATATAATAAAAATACTCATGGTACATTTTTCAATGCGAGAAGACAC
GATTATAAAGGCAACATAATTTAAAGGTATACACTCAGTGTCTAAACAGATCTAACCCTG
TTTTACACTTGCCATATTATTAAATACTATATTTATTCAAATAAATGTATGGATCGCG
>Contig316_TT01    size  322
TTATATTTCCCACAAATATGATCAACCAATTGATAGTGCCGGCTAAACCCTTGCTTGCAT
TGTTCACAAGAGAACTTCTTGATTCTCAAATGTCTCTCTCTTATATGAGCTAGCAAACTC
TTTTTAAGCATCTCCTTGTTACAATAATCACAGATAGCTTTTGAATATTGAGATTTTTCC
TTGCTCGCAATTACAGAGAACATGTACTCTTTAAATCTCGATTTTTCATCATTCTCTTTA
GGTGCAACCTCTTTGCTATTCAAACTCTTTTTAATGTTAATTATATTGTTGTTAACTTTA
GTTATTTCGACGCATACTTCTG
>Contig317_TT01    size  330
AACTATTCATATTTTATTGGTTTGGTTCACCGCGTAGAACTCATAAACTTAAGAATAGTA
CATATAAAATAGTGTGCAATAAAATAAGTATTTAGGAATTGAAAATCCGTCTCATTTTAT
AACAGAAAATATAAACTTCAATAAACATTAATGCTTTTATCAACTTCTTTGATATAAACG
GGCAAGAACTAGAACAATAGAGGCATTAAAACTAATTTAAAAAATCCATTTGCCAAATAA
AAATGGCGGCGTAAATACAATTACTATTGGCGAAAGAAATACAATCTCTCGTCGTAAAAT
AACAACAATTAATGAACGTATAATGCGTAA
>Contig318_TT01    size  729
TTTTCTAATCTGTTCGGTGCGACTTTAGAAAAAAGAGATCAAAAAGTTTTTTTTATTGTT
ATCAGAGGGTTAAGACGTATCTTATCACTTTAAATTGTCAGGATATGATGATTGTAAATT
GGTGTCAGTAGGTTACGACTGACTATTAAATAAGCCGACGTCAAATGTCAATTGTTGTAA
AATTACCAAATGACAATTATAACAAGCAATAAACGTTGTTTGCCGCGATGTTTGGACAAA
ATATATTTTTATAGGTGTCAGACTTATCTAGGGGTTACTCGACACTTAATTTTGAATGTC
ATGAGTTTGCGTATATCAGTGTTTTTCTTTTGTTAAATGGCGCGAACAAATTGTTTTGTT
ACCAAACAGTAATTTGTGTTATCGACTGAAATTAGTTTAGTTACATCATTGCAACATTGT
AACTGTAGGTATCACCGATTCAAATATTGGATCAATGGTTTGTCATCAAAGCAAAACTGT
CGTTTTCCCCAATTATTTGCCACTTTCAGATTTGAGCCGACGAGGCATTCATAAAAGTGT
TGTATAGCGAGTCAAAGTAGGATAATTTCACGTGCCAACGGCTCGAGACAATAACTCCAT
GACCAATCGGGTTGCACATTGTTATGTACCTATTAAACTCACTGCGGAGTAAGTAAAAAT
GGCAATAAAGTGAGCGCGGCCATATTGTTTTGCTAATTGGCTCTCTTATCGGTCGTTACG
CATTATACG
>Contig319_TT01    size  219
TTATTCTATCATTGTAACCATAATTATTTAACGTTTAGAACTCTTCAAAACTGTCTAAAG
ATATAAGCATTATTCTCCCAAATTAATGAACTTGGAGTAAACTTAATGGTGATGATATGG
TGTTCCAAAAGATTGACTTTTTAAGTAATTGAGTACTTTGAGTGAATTCACGCGGACCGC
ATTTGATATTGTGTATTTGTACTTTATGTTTAAAAATAG
>Contig320_TT01    size  520
GGAGAACTTTACTATACTGCAGGTGGTGTCAAACCGAGATACGCAAGAGACATTATTATG
TGCCGCGTTTGTGTTTGAAGTGTCGAACAGTGAGCACGGAGCGCAGCATCACATCTACAG
GCTCGTCAAAGACTGAACGCTCCGCGCTCCCGCACAACCATTCCGCACGCTCGCCTCGCC
AGAACTACCATACCTGACGCCTCACCTACGGTCGCAAGCGCAGTTGTTCAGCTCACCTCA
AATAACTATGCCGCTATGAAGTTAGCCGTTGATACCCCGCGCATGAGGAGTAAGGTTGAG
TTGCGCAGTCGCATCTAACTAACTTTAGTTGAGCAAAATTATTTGAAGTGACTTGTACTT
TACGTAGAATTCTACGTTTGTGTGTGTGCGCCAAGTGGGAAACAATGAAGTTGAAGTATT
TGTACAGTATCAAGTATGTAGTCTGTTCGACCGCTCTGCCGCGGTCGGTAACGAGTGCTG
TCCTAATTTCACTCCTATTCGTAAACACTTTCTCTTTAGA
>Contig321_TT01    size  596
GTATAGTAAAGTTCTCCAACACACTGTTCATCATATATTTCTCTGGCAAATGTTTGAGCT
TGTGTATGAAGTTCACCATGTACTCGCACATCGGTGACCGGTGTATGCGATACACGAAGC
GGCCTCCCTCGAAACGCGCGTATTCTGTCTCCACCTTCTCTACCACTTGTTTGCCGAACG
AACATACTTTAGTACTACATGTTATGGTCATGTTCTCGTTGCTTTCATATACACTAGTAA
CCCCGTAGAATGCCCCTGGATCGTCCAGGTTATTTGTGTTCAGGTCCGCCCAGAATTTGA
CCAGGAAGAAGGCATTTCTAGGACCCTTCTCATATAACTCTTTGAGACCACCTTTCTTCT
CTGGGAACTTATCATTAATCTGTTGTACGTCTACCGACTCTAATAAAGGATCTGCGTATG
TAACTGTACCGCCTATATGAACAAATAGATGCTGTGCCGGCGCCGAACTGGGGTACGTTT
CAGGGTCCCGTGGATGTTCAACAAAGGCGGAGAACTCGACCAGGCGTAGCTTATGTGTCG
CTATAGCGCGTCCCTCCCACGGCGGCGGTGGCGCGACATCTGTCCCACTTGGTACT
>Contig322_TT01    size  307
GCCCAGACTACACGCTTGTTCTACCCGTTCAATTTTTTCCCCCTTAATGACTATCTCAGG
CTTGGCAGTTAATATATTGGTGACCTGTTTTTTTGTACCTAGCACCATAAACTTGGACTT
AAGGGGGTTAAGCAGCAAACAATTCCCCTCCGACCAAGTCACTATCCGCTGCAGATCCTC
ATTTATCCTTTGAACTGCAGCTACCACATTATCCCTCTTGAAGGATGTGTACAGCTGAAT
ATCATCTGCATACATGTGATATCTGCAGCTCATAAGGGATTTAGCTACATCAGCACTATA
TAGGATG
>Contig323_TT01    size  352
GAAATACAATAAATTGAGTAACGATCACTCAAATTCGGTGGCTGACAGTCAGTTTGGTTT
GAACACAGCCTAAAAGAGTTAGGGCGATTTTTTATTAGTAGTATATTCCAGATAATTAGA
ACGTTGAATATGTCGTATAATGTAACAGGTTGCGTTTCCCGGCGAATGAACTTGTACTCA
CTAGTTTAGTAACTTGTCGCATACATCTATATTTCAGGTTCTTGGGGAAAAACTATGTCA
ATAGGCTTTGTACAACAGATTACCTACATTGTGGAGGAACTTAATTACGAAACCTTAAAA
CAAAACCGTATTGGGCGACAAAAGTAGGTAAGTAAGCAAAATTTCGACCTAT
>Contig324_TT01    size  281
TCGGTGTTGTGGTATCGGTATCACAAGGTGGATATGTGGTATTTATTCCATTTGGTGTTG
TAGTATCGGTATCACTGGGTGTTGTAGTATCGGTATCACTCGGTGTTGTGGTATCGGTAT
CACAAGGTGGATATGTGGTATTTATTCCATTTGGTGTTGTAGTATCGGTATCACTGGGTG
TTGTAGTATCGGTATCACTCGGTGTTGTAGTATCTGTACCACTTGGTGTTGTAGTATCGG
TATTAGTCGGTGTTGTTGTATCTGTATCACTCGGTGTTGTG
>Contig325_TT01    size  958
TGGCGGGCCTTCGACTTCAGACGAAAATCACTTATTGGAAGGTGATATAGACCATATATC
GGATGACGAAGAAGGTGGTATACGTATTGGGGACATCTATATACCGCCTGCACCGAAGCC
CGCGCTTACTTTTGATACTACAGGCCCAAGGCTGATTATAACACACATAGTAAATGAAAA
TTTCAAGAGTTACGCTGGTGTACAGACCTTGGGACCTTTTCATAAGAGTTTTACAGCAAT
CATCGGGCCGAACGGCAGTGGAAAGAGCAACGTCATAGACTCTATGCTCTTCGTGTTTGG
GTACCGAGCCACGAAGATCAGATCGAAGAAGATTTCCGTACTCATCCACTCTTCCAGCAA
GTACCCTAATATATCCAGTGCATCTGTTGCCGTTCACTTCTGTCGGATTATTGATGGGGA
AGGTGAAGACTTCACAATAGTACCAGACAGTGAAATAGTAGTTTCTAGAACAGCCTTCAG
AGACAGCTCCTCATATTACACCCTGAACGGAAAGAGAGTGCAGTTCAAAGAGGTGGCTAA
AATGTTGAGTTTCCATGGCATTGATTTGACTCATAATCGGTTTTTGATTTTACAGGGTGA
AGTGGAACAAATTGCAATGATGAAGCCAAAGGCAGTGAATGAACATGAAGGAGGAATGCT
GGAGTACTTAGAAGATATTATTGGCACATCCAGATATAAGGAGCCCATAGACAAGCTAGC
CATTAAAGTAGAAGAATACACAGAGATGCGCAAAGAGAAACTTAACAGAGTTCGTCTGGT
TGAACAAATTGCAATGATGAAGCCAAAGGCAGTGAATGAACATGAAGGAGGAATGCTGGA
GTACTTAGAAGATATTATTGGCACATCCAGATATAAGGAGCCCATAGACAAGCTAGCCAT
TAAAGTAGAAGAATACACAGAGATGCGCAAAGAGAAACTTAACAGAGTTCGTCTGGTT
>Contig326_TT01    size  259
GATACATCTCTTGCAGGTTCCCACAAAATCTTCAAAAAAGCCATAAAATGTGTCCACTAG
TTGATATCAAAAACTTTGCCTTTGCTTCACATATTAGGAACCCAAAAAATACTTTAGTCT
CGCATATGCATGCAACATTGAGCACGTACAAAATAAATACGTCACAACTTGTATATTCAT
CCAAAAATATTTTACTTTGCCACAACTTTTATCACATTCCATTTCTCTTCATGATATTTT
TAATTTTTAAATACATACA
>Contig327_TT01    size  232
GACACAAGCAACACGAAAACATGGAAAAGTTGTTTAAACAATTTCGATGCGTCATGTTAT
TTTGATCGGACTTCAGCAACCTGTGACCAATGTAATTCTGGAACAAAATCTTCTGTTAAT
GCTTTCCAAAAAAACAAATGCACCTGTGATCTGGGTTTAGTGGAAGCCACTGATAAAGGT
CCCAAACAAGTCTCGGAGCACAAGGGGTCTTTGTGCTTAGCACATTCTCAGA
>Contig328_TT01    size  835
TATACCAATTTTATCGTTAAGGACTTTAATAATTTAGATCTGCCTTTTGTAGACTTAGTG
GACAGGAACTCGACCCCCCGCATGCCTTGGCACGATGTAGGCGTCGTTGTACAAGGAGCG
GCGGCGCGGGACGTGGCGCGGCACTTCATACAACGGTGGAACGCTATCAAGCTGGAGAAG
GCTAGACAAAACCCAAACTACCCATACTTGCTACCCAAAGCGTATATCGACATCAAACCT
CTTCACGATCTGGACAAAGTGCTCGAATGTGACATTAACAACGTGTCTTGTCAGGTACTC
CGCAGCTTATCGAGTTGGTCGGGAGGCTTCTTAGACCCCGACACGGTGGAGCAGAGCATA
CATGAAGCGTATGCTGATACTATTACAAGAGCACAACACTACGTTTATATTGAGAACCAG
TTCTTCATTACTTTGTCGAGGTCCAGTCTTACTGTGAGGAATCAGATAGGCGAAGCGCTA
TACAACCGTATAATGCGAGCGTTTCGCTCGGGCTCGACGTTCCGCGTGTTCGTGGTGATG
CCGCTGCTGCCCGGGTTTGAAGGTGAAGTGGGGGCGCCGTCAGGAACATCTCTACATGCT
GTCACGCATTGGAACTATCAGAGTATTTGCCGGAGTCGCGAAGCAATAATCACCCGTCTC
TACGAATCCGGAGTCCCCGACCCCTTCGAGTACATAACCTTCCACGGCTTACGAACTCAC
TCAGTGCTGGGTGACGAACCAGTCACCGAGCTCGTATATGTGCACTCCAAGTTACTGATA
GCTGATGACAAGACTATCATATGTGGCAGTGCTAATATTAATGATAGGTCCATGA
>Contig329_TT01    size  830
GATTGGGAAGAGGGATTCGGAGATTGCTGTGCTTTTACAAGACGAGCAATTCGTAGACGG
CACAATGAACGGTGAAGCATTTCCTTGCGGCCGCGTCGCCGGCGCCCTGCGCAAGCGACT
CTTCCGCGAACACCTCGGCCTCATGGGGGAGGACCTCGACAGGGCAGGGATATCGCTCGA
CGATCCCTGCTGTAAGGAGTTCTATAGAAACGTGTGGAAAGCCACTTCGAAGAGGAACAC
TGATTTGTATGAAGATGTGTTCCACACAATACCAACAGACGCAGTACACTCATTTGCCGA
ACTAAAGAAATATCAAGAAGAGAACCAAAACCTTTGGAACACAGACCCAGCCCTCGCCAA
CAGAAAGATAGACTTAATCCAAGGTTACCTAGTAGATATGCCTCTAGAATTCCTCTGCAA
CGAAACCCTGACTCCAAGAAATACGTCTATGGAAGGCATGATGCCAACCTCACTTTGGAC
TTAGTTGCTTTATAATAAAGTCTATATTACATTGCCATAAGTTGAGACTTAAATTGCCTT
GTCATAAATTATTACATAATTCTTATGAAATAAGGCCCAAGTTTGTAGGCAACATGAACA
TGAGTTAAAAAAAAGATGTATTTGTTGTCATAGAAAATGGGACCTTGTACTTTGTTAGTT
TACCTACCTCTGGATAACGTAAAAAGGTTAAGATTACTAGAATTATATGAAGTGGGGTAA
TCACAAAGCTATATTATTTTAAGTTATTTCCATTTTATTTTATTCTACGAAGCATTCATT
CCGATTTTTAAACTTATTCTGTCCAATTATTTTTTAATATCTTATTTATG
>Contig330_TT01    size  232
GGGATGGTTTACCACTCACTAACTTTTATGAAGACCATTTTAGATCCACCGCAAACAATA
TAGAGTTCATTTCACCTCTCTGCGTAAAAATCCTTTGTTAGCCGAAATTGTGAATGAATG
GGTTCCGTCCCTTCCGACAACACTTTCAATAATAAATGCACCTTTTTCAACTTCAATAAA
AACGTTGTCAAAGTTACAAGTATACGCAATCATACAAGTCGGCAAACCTTAG
>Contig331_TT01    size  218
GTGCATAAACACTTTATTGATCGCAGAGACAAAGCGATCAACATTGTCCATTGTGCTGAT
CATGCCAATGTTCAGCGTCATTTCAGGTTTCTTCAAATGTGTATAATTGGGGCCAAGGAG
TGGCTTTTCAACTATAATGACAGACACATTTCCTGCCACTGTGAACTCCGGCTGTCCTGC
GTCCAAGTCGATGACCAAAACTGGTCCGTTGGCCAGCA
>Contig332_TT01    size  1026
ACTATAGCCTTGTCGTTAATATACATTTTGCTGAGCATAGCGGCAATAATATTCAGATTT
AACGATTGCGACTTTGGAGTTACAAATAATGGAGCTAATTATTTTTGGAAGACTATCATC
AGTGCCTACATTTTAGATGACGAATGTGAGATCTCGTTCTTAACTCGCAACCAACTGGAC
ATCACGGGATCTTACACCGTGTTCGTTTTCGCCACACTCACTCTCAGTTTCTCCGTGCTG
TGTTTAATCACCGCCAGCGTACTTGTTGCAACGATTCAAGATGGTGGTGCGGCTCGATAC
CTCAACATCGTGGTGTCAGCTTACATCGGCAGCTGTTTCGCAGCATTCGTCGTGGATCTT
ACTACAGCTACGCACTTTGGAATAGACCACACTACTTTATCGAACAAGTTGGCAGAGGTA
CCAGCAGGGTCTTCATCCAACTACAGACTCGAAGTGTTACGTCACGGAGCGTTCCTCATG
ATGACGATCGGACTGAAAGGCTACGTCGCACCCTTAGTCCACATGGTACTGCTAATCCTA
CTAATTGTTTACTTGTTGGAACACAGGAAGCAAGTTAAGAATGCTGAGCATTCTATCCAC
AAACTGGGAGCTGTAAATGCATTCGATCAGCCAAGGAAGCCAGACGACAATGCCTGGGTA
TCGGAACCTGATGTATTTTCGCCATTTTCAAGAGGAGCACAGGTGAATAATGGCTTTATC
AGAGACGATGAGTCAGATCGCCCGCCGCGGCCACGTGTTCCGCCAAAGATAGATTATAGT
AATTCCAACCGTTCTTACGACCGCTCCGACTCGTGGCAACGCGGACAGCCGAGCTTGAAC
CACAGCAACAGGCCCTTCTCGTACCTAGAAGACATCAAGAGGCCTGGGCCCATAAGGCCT
GCGCCTTCCCAAGAGCTTCCTTGGAACCAGGACAATTCGCCATGGTCCCAAGGCCCGCCC
GTACCGCAGCCCGACTACAGCCCACAGCCAAGACGATTAAAGTCCGCACTGAAACCAGGT
TACTTG
>Contig333_TT01    size  222
ATCTTCGCATTTAATATTCATATCATCCTGCAAACAGGCTTCAACCTGATTCAAAGCTGC
CGCTTCATTGCTATCCATACTCCCGACATCATCATCAAAGTTCGGATAGTCATATGTCAC
CAACGATTCATCACCCACAACTGGTTCTTGTTTTACTCCATTCTCTTCACAATCCATTTC
GAATTTAGGTACCGATACATGATGTTCTAGTTCTTCTTTTGG
>Contig334_TT01    size  217
AAAATTCCAATTCGTCCTCTTAAATTCGGTTTCATTTATGTCCAGTGGGTTAATTCTATT
CCTAAGTTTTGCTCTACAATGATTAAAAATAAACATATAAATAACTAATTTTTTTTCAAA
CACATTAATTCTATAGGTACCTACGCAAATAAATAAAATATGATTTAATTACTTAGGTAC
CTTGTTTCTCGTGCTCGATATCCATAATTTTCTAGTA
>Contig335_TT01    size  249
GTATGGTCGAAACATTATTCACTTGAAAATAGTCGGTGAGAAAGGTTTCGAGAAGTGTAA
AAATAAAGTTTTAACCGTGTTTATGTTTTGTTTAGAGTTAGTTTTGTGAATAAAAGTGTT
TTAAAATTATTGTTAAGTTATTGAACAATTTGTAATAGCTTCATTATAATTTAAAATGCA
AAGACGGCCACTGTATGAACGTAGTAGGTACCGCATATTATTTTTTAGCGGCAAATTTAC
TAGAAAATT
>Contig336_TT01    size  240
TCAACATTTTCTTTTGTATTATCAACATTTATAAGATCTTTGTCACAAATTTTGAGAGTA
CCAACATTTATATTCTCATATTCATTTTGTGTTTCGAACGCAATGTTTTCATAATGTCTG
TCTTCTGGTAGCAACATTGCATTAACTTCATCAATGCTCTTTTTGAAGAACTTTACTTGG
CTATAGACATCTAAATCATCATTAAGGTTAGTTTCTGTTGGAGTTTCAAGTATGATTAAG
>Contig337_TT01    size  283
GGAGTTTCAAGTATGATTAAGTCCTCAAGATCATCAGGTTGGCAAGCCTGTTGAGTAGGC
AAACTGGCATCAGTCTGAGGTACACTAGCATCTTCAACTATCGACAAATTCTTTTCTAAA
TCAATATCTTCGTAAACCGAATCCCTATCATTTGTGGGTGTATCTTCAAAATTCTTAGAT
TTACTTGGAGATCGGAATGTAATACTAATGGTAGATTTTAGAGGACTTTTTAAGGGACTC
CCTGGAGAACTTTTGCTAGTACTAGACGACTGTAAATTAATAT
>Contig338_TT01    size  279
AAAAAGAATAATAATACAGCAAAAGCCGGGACAGCGAAAGTCGAAGTTCCCATTCTGAAG
ATAAACTCCCGAACAATGAATGGGAAACCGTCAAATGTTTGCACGACAAATTCCCAGACG
TTATTATAACCTCGATACGGCCCACAGTTGATAGAGGGAAATATTTCAGCAACAGAATAA
GCTACCGGAGCAATAGAAGCAATAAAACCCAGCAATAGAACAGACATGAACAACGACTTT
GATTTCGAAGCTTTATACACGACCGGCGACGGCGTACAA
>Contig339_TT01    size  484
AGGTCTATCAAGGACTGAAATAATGCAAGCAAAGAGAGCAGAATTTTTCAATACTTGCCC
TGAATCATCTCCTCCCAAGTTATCCTCCTTCAAGAGTCCAACTGCGGCTGGCCCGTCACC
AACCTCTCGAAGCAAAACATCTCCAGACCGCGGCAAAGTATCGCCTACAACACTAGAAAC
AGCATTATGATAAAGCTTATACTGATGTGTAAAAGCGGTGCTTTAGCAATTCCAATCTCA
AAGTTTGTTCATAAGGCAATGAAATTCATAGAAGCTTTAATCTAGTCTTTTCTTTTGCTT
ACGGTGCCATTTTTGCAGGCACTTTTATTTTCCATAACCAGTGTTTGACTACTTCGTAAT
TCGAGCTCAAATTAATATTTTTTAATTTTAATGCTCTGTGGGGCCAATTTTATTTGTGTA
AATTACATTTTCTACAATAGCTGGTTAAAAACTTAGTACGTAAGTATTTATTGAGTACAT
ATTG
>Contig340_TT01    size  224
CAGTTTTCAGGGGAAAATACTGAGTGACAGCAGCTGTCAACTGTAGCAAGGAACGTTGAG
AGTGTACCGGTGGTCCAAGATTCAATGCGTTGTGTGTGTCGGTGGGTGAGGGACGCAGCT
ATGCGGCGCGAGGCGTGTCGATGCCCGGGACGGGTCACCGCGCAGCGCCGCGGCCCCGCC
GGCCGGGCTTGCCGCGCCGGTTGAAGCCCCTGTAGGGTCCGCGG
>Contig341_TT01    size  426
ACACGATAAGGCTTTCCATAAAGGTAAGAGCTATATTCTGCCATTCAAATTCACGGATAA
TGATATGCCCAAATGTTTGTTTTGTGGCAACTCTTACGGTAATTTCAAAGTATTGCTCGA
ACACATGAATTCACATTACAGGAATCATGTGTGTAGCATTTGTGACAGTGGTTTCGTTAA
CAAAAAGATCTTGCAAAACCACGAATATAGACACAAGACGGGAGTATTCAACTGCTCATT
TTGCTTCAAAGAATTCGATAACCATGTTAAGAAAAGAGATCATGAGAAGGCAGTGCATAT
AAAAATGCAGAAGCGCAACAAATGTGCCTATTGTGGCGAAAAGTTCGCAGACTACACGAA
GAAACTCAGTCATGAAACGACGGTGCATGGCGCGAAACCGAGAATTCTGAAATGTCAAGC
TTGTGA
>Contig342_TT01    size  745
AGACACGTCGCTGTCGGCACGCGTGCTGCCACTGACGGCGGTCCCTTCAGTCTTGTCGGT
GTCTTGTTTGTCAGCGACTCTAGCGACAGTACTGCCGGTAGCGGCACCGCTGTCCGCTGC
ACTGTCGCCGGCGTCCTGACTAGTGGGGCGGCGACAGAGGCGCGCGTGCACGGCTCGCAG
CCAGCGCGGGCCCCGCTGCGGCAGCGCGTACAGCTGCGCGGCGTAGTACTCGCGCAGGCT
GCCCTCCCAGTGCCGCGCCATGCGCTCCGGGATGTGCAGCTGCCGCGCCAGCCGCGCGTA
CGCCGCCCGCCGCCGCGCGGTCCTGATGTTGTCCCGCGTGGGCGGGTCGAGCAGCGCCGC
CTGCGCCACGTACGCCAGCGCGAACTGCTTCATGGACACCGACCGCACCTCAAAGTCTCC
ATTGCTCTTGCTGGAGTGGCTGACGAACACGCTGGGCACGTAGTCCCGGTTCTTGCAGGT
CCTGCTGGGCCGGCCCGACACGAAGTGCTCGCTGCACACCACGCTGTGCGGCTCCGGCGT
CCACCACTTGGAGTTGTTTCTGCGGCGAATAGTCTGGACCCATCTTTTCCTGTGGTACGA
TTTATATCTAGCATCAGGGAACGCAAAAAACTTCACGTTTGGGGTCGCGGAAGTGTTCGG
GCACCTCGTCACACAACAGCTCTTAACAGCCGGAGCTTCACTCATTTTATATACTCATCA
AGCTGCTTAGTAAACGATTTATTTT
>Contig343_TT01    size  327
GATGGCGCGTTTACTCACCGTAGTTTTGGTTTTGGCTGTGGTTTCTTGTGTTTTGGCTGC
TCCAGGTAAAAGGAGCAGAGGCGTCGCCCACGCATCAGACGGCAGTATCGGAGTAGGTGC
TGTAGACGGTGGTACCTTCGGTGACGGCAGCTTCAGCATCGGCCACGGAGGTGGTGGCAG
AGGTCGAGGCAGCGGCGGCCATGGTGGCAATCATGGTACCAACTCCTACGGGGGCGCGGG
AGGAGATAGGGGCAATACTTATTATGATAAGTAGTAATGTCTAGTTGATCTACTGCTATC
GAACTGTTTTTTTTTTGTATGTAATGC
>Contig344_TT01    size  323
GCCCGCGACCTTGCGATGTGTAGTCGAAGGCAGACCGAAGCCCTATGTGCAGTGGTACAA
AGATGGCTCGCCGTTACCACAAGCGGAGGACGGCCATAGAGTGCTTTTAGAAGATGGATT
GTTATTTTTAAGGGTGAACCGGGGTAAGAAGGAAAGCGACGAGGGTGTATACTGGTGCGT
CGCACGCAATGTCGCTGGCGAGGCCGTCAGTCACAATGCCTCGCTTAACGTCGCAGTTCT
TCGAGACGAATTCCGAGCAGAACCAAGAGATGTCCACGTAGCGGCTGGTGATCCAGCTCT
ATTGTAGTGTTCACCACCTCGAG
>Contig345_TT01    size  626
AATGAGTATGAAGATGATATGAATAATAAAGCAAGCACGATGCCGCCTTTCAAGAATCGC
GTGGATGCCTCAGGACAACCTATTGAGTCGGTATTCCAGCTCTTCAGATCTAATGAGACT
ACGGACTTATTGCTACAGGACGCCACAGTAAACTTCAGGATACTGAAAGAGGAAGAACAA
GCAGCTAAGCATATACTAAACAACAAGTTTGTAGGTGGTCAAGCTGAGAAAGCAGTGTTG
GCTATCAGAGACTGTCCTATTAAACGTGCCACGCTATGTGTGACCAGCGATCAGGAGATG
GACAAGTGTTTGAAAATGAGGGTGGCGTTAAAAGCAGCATTTCTGTCCCCGACTCTAGTG
TGTTGGCGCGGGCACAGCACGCGGCACTGCGAGCGCGCGGTGGCGGAGGGCGCGGCGGAC
TTCGCGCTGTTCGACGCGGCCGACATGCTGCATGCCGCTAACCAGCACCGGCTCGTGCCT
TTCATGCAGGAGATCTACTCAAGCGGCGACAACTGGTACTACGCCGTGGCCGTGGCTAAG
GAACAGGATCCGGACACAGATCTAACGTATTTACGCGGCAAGAATACTTGTCATACTGGG
CTGGGTACTGCGGCGGGTTGGGTGTT
>Contig346_TT01    size  906
ATCTTCATACTCATTCTGTCGGCTATTAAAACTATCCCTGTTAAAGTTGTTATAGGGATA
GCGAGAATTTTCAGTAGTCGAATACGGGTTATACGGAGCTCCTTGTTGAAACCCATTCGT
TAGGTTATAGTTCCTGTTCAAAGGATTCGGCTCGCCGTATAGTTGGAATATCGTTTGAAG
AAGATTTTGGTATTTTTTCCTCTGATCCAAAGTCGCAGCACTGCTAGTGACAATAGCGTC
AGCCGGTACCTTCCCCCAGTTGCAGTTCTCTGAGTCTGTCACCGGACGCCGAGAGCCGTC
GCGGCAGATCAACTCAAACTGGTCTTCCGTTACTCCTCCGAGTATCTGATGCGACAGTAG
CGCGTGCTGTATGGTGGTGTCGCGCACGAAGGCGATGTCTCCCGAGTTGTTGGCGATGAG
GCAGCGCAGAGCACCCTCGTACCCGGCGTACGGGTCTGCTAGGGTGCAGCGGATACCTGC
ACCTCCTGTGCAGAGCTTGCAAAGCTTGTCAGAATTATCACCAATAGGATTGTACATGTC
CTTCAGAGAATTTGGTGCACATGAGTCTCCAAAGAACTCGATAGCTGACTTAACATGGTT
ATTGCAGTCTGTTATTTTGAGTCCACCTTCTTGCATCAAAACATGTATAGGCATGACCCA
TCCAGCAAGTGCTCCAACCCCAGGGAAGCAGGCCTTTGCCCCTCGTAATCCATGGAGGCC
ATATCCAGGTTGTATTCCAGGTAAACCTCCTTTGCGGACTACTGCCACAGAGTATTGATA
GGGTTCTCCACGCACATATAACTCCTGTAAAATAGGCACAAGAGAGTGATATCTTCCAGC
GACATACACCTCACCAGCATCGAGACCAAGCAAGGAGGCTTCTCCTCTGTCCACCCATGT
CATACA
>Contig347_TT01    size  798
GTATAATATTGCTAGTACACGAGTTGGATAGATGGTACACATGGCAAGTTAAATTGCATT
GATTCTAAGTTAATATATTGTAAAACTTTCATGATATTATAACAAACGAAATGACAGATA
TGCGACTTATACCAATGATCCGTTTACTATAGTGACCCGTTGATACGGTTTCTCCAAGGT
AATTAGGTACTAGCAACATTATAACTAGTCGAACTAAACCATCGATACGGGGCTCGGGGC
TTCACGTCTTATTGTGTATAAGCCGACGTCATATATTAATTATCATAAGATTCCATCATA
AGATAGCGGGAATTATGTATATTTCCGTACATTTAGCACGCGTCACTCGCCTGGCTGGGG
CGTCGGGACTATTTACGAATAACATCATGACTAGCGTACGTAAATGAATGTTGTTATTTG
TCCCGAGCCGTTCCCGCAGCCAGGCGTCTCCACGGAACATCAGAGCTCGTCACCCACACA
CTCACGCGGGTTTACAATGTTTTCTGAACAGAATATGCTTCAGGGAAGACAGAATGTGGA
CACACTCGCGCCGTACGAAACGCCATCGACAATAAAACTTATAGTAGCTGAAGACATACA
CGTGATGTCGAGGCGTTTCGTAAGGCAGAGTGTGTTACTGGCTGTATTTAGTTATATGAA
TATGCTATAGTACAACAGTTCAGTGTAACGCTATACATAGTCGGACACTCGCGTCCCGCA
GTTTACAGCAGTCCCGCGCACTGACGACACACAGCACTCGACAGTATCACTCGCTGCAGC
CCGCGACACCGCGGGAGG
>Contig348_TT01    size  331
TGATTCCAACTGGCAGTACATACAAACAATACATAGTACATACATATATATTAGTTATAT
ATTTAAATAATATTACAACAGCGACAGTACCGAGGTCTGGTGCCGGCGCCACCGACTGGT
GGAGTGACGGGCGCGAAGTATGCGTGCACCTTTATGTTTGGTAAGTGATTCCTGAGCTTC
CGTATAGCATTTCGGCTGACCATTTGACAGTCGTACAGTTCTATTAGCTGAAGATTGTGA
CAGGAAGTCAGGTGTTCTAGCGCTCCGTCTGTCACTAGTGGACAGTTGTCTAGACCGAGT
ACAGTAAGATGTTCAGCGGCACAGGGCGACA
>Contig349_TT01    size  503
GAATGGTGTAGAAGCGCTCGCCCGCGCCTGTCCACGACTCAAGACTTTTATATGTAGAGG
TTGTAAGAATGTGAACGACAACTGTGTGTCAACGCTAGCAACATATTGCCCTGATCTCAG
CGGTCTCAATGTACAGGGATGTGATCAACTAACAGACGAATCAATATCAAAACTTGGACC
AGCCATGCGTCGGCTCTGCGTATCAGGCTGCTCCCGTCTGACGGACGCCGCCCTGTCAGC
ACTAGCGGCCCGCTGCCCCGACATCGTGACGCTGGAGCTGGCGCAGTGCAGCCAGCTCAC
TGACGCCGGCTTCCAGGCACTGGCCAGGAGCTGCAGAATGATAGAGCGCATGGATCTGGA
GGAGTGTGTGCTCATCACGGACAGCACTCTCGTACACTTGTCTATGGGATGTCCGAGACT
TGAGAAATTGACGTTATCCCACTGCGAGTTAATAACAGACTACGGGATCAAACAGTTGTC
CATGTCGCCCTGTGCCGCTGAAC
>Contig350_TT01    size  902
GTGATGTCAAATTTATTTGCGAGCCTTGTTGTCAAGTTTTCAAAAATATGAATGAAAAGT
TTCATCATATAAAAACTGTCCACATTACGAATAAAGTTGATAAAACAAATAAAGTTCCTC
AAGACCCATTACATCAAGATGTTCAAGTGAATTCTGCAAAAGAACTTGAACAAAGCAAAA
ATGCGCCCAAAAAGCCAAAAGTATTTATATATCCCAAACGGAATAGAAATAACAAAATGG
GCCATCATATGGAAATTCATAACGTGCCAAAACGAAGGAAAAAGACTGCCCCCAATAATT
CTCATCTGGCCAGCAAGATATATAAACGTAAAGAAACGATAGCTGTAAAATGTCACCATT
GCGAAGAATTTTTCACGGGCAAAGCCGCGTTGAAAGCGCATATCTACAGTTTGACTCGAA
ACTTGTCATGTGCCACGTGCCGGAAGAAATTTAGTTCGCGGCGAGAATTCCGCAAGCATG
TCGTTTGGGCTCACGACAGCGACTCAGTACCTGAACAAGAAATGTATGTAGAAGAAATAA
GGATTAAAAATGAAGAATTTAACACAGAAGTTCCTGAAACTGAAATGGATATTGAAGAAA
TAAAGATTGAAGATGAAGAATTTACATCAGAAGTTGGAGAAGAAAGCGAGGAAATATACA
CAGAAGTTGAATTTTTAAAATCCGAAGAAGATTCGGACACAGATATAGATAAAATAAAAC
TAGAGATTGATGATATTACCACTGAAGAATATATTATTTCGTAATTTTTAGAACACTTCC
CACCACACTAAATGGCGGTTTGTAACTATATTCCGAGCAAAAGTATTCGCATGTGGCCTA
CAACCTTTTTTTTAACGACTGCAAAAATCATCAAATGACCTCCCGCTGTGGGTTAGCAGC
GG
>Contig351_TT01    size  597
AAATTTGACATCACCGTGCAAAAGGGTAATATGTTTCGACATTTTCTTCACGTCATTCGT
CCTAAACGCACACTTCAGGCACTGAACTACTATGAAATGGCCCTTATAATGATCGTCTCT
TAATACTTCATTGGTGAACCTCAATTCACATATATCACATTCATAATCACCATAGGCCGG
TTCATGTTGCAAACCATGTTCCTTCAATTCCTGAGAATTCGGAAACTGGTCAATACAAAG
CTCGCACTTAAAAACAGACCACTTATAAGCATGCCTCGATTTCTGCTCGTTCCTAAACTT
TTGGACCTCACTTCTAGATATTAACTTTAATTCATAATCTTTTTCTGCACCTCTGACATA
ACTTTTAGACTTATCACTATCGAACAAAAATGCTAAAGTCTTATAGTCTTCAAATTCTAA
ATATTGTATAACTTCTTCAACACCTATGTCCGGTATTTTTATATGTTCTTGAAACGTTTT
TTTGATTTCGTCGCTAATTTTGTCCATATTTGTCTTAACTAATAATGCTGGTTTTTGAAC
GTATATTTCTGAATTGGATATAGTGTCTTCGTCAAGTTCTTCAGTTGAATCTGATAT
>Contig352_TT01    size  438
CGTTATTTACAATAAGAGATTTGACCATTGAAGAGCAGATAGCTGAGATATTAAAAAGAA
GGGACTCGGCGAATTATAAGAATGCGATTTATAAGTGTACCGCGTGTTTTAAAGGGTTTT
TGGATGAAGATGCTTATAATAGTCATATGACGAGACATACAGATCAATGCGGCGAACACG
AATGCGGTGTATGCAAAACACATTTTAAGCATCCGCACGCCTTACGGAAACATATAACAG
CTCACCACACTCAGAGGTTCAGTTGTAAGCAATGTCCGTATATCACTACACACAGACAAA
CAGCCAGATTGCACGAGAGATGGCATAAGGGGACTAAGTACAAGTGCCCGCATTGTCAAG
ATGAGTTTGTTAAATTCACAACATACATGGGACATATACGCATAAAGCATCCTTCAGACT
TCGTGTGCGGTCTCTGCG
>Contig353_TT01    size  405
TGCGTATGATATCTTTAGCGTATATCTCATTTACATATTATGCTCAAAAAGTTAAAAATG
CGAGTTTGATCACTTGCTTAGGGGTTCCGCTTCGTCGACTTAGCGAAAATATTTTTTCCG
ACAAAAAGCCCAACTCTTGTTAAATACATACTACGGAGGTTCGTGCGGTCAAAGTTTTCG
TACCTTACTTATATTGGTTTTCCGTTGTAACGGGCACTTAAAGATGCATGAAGGAGCAAA
GTAATGTCCAGCCGGGTCACCATGGGTGAGGTCCAGGGACCACTTACGGTGCAAAATTTA
GAAATATTTTCCACTTGGTATAGAAAAAATGGTGAGTTGGGTAACCGAGGCAGCCAACTT
TCGTAGAATGTTAAAGTAAAAAGAGAACGGCTCTTGATAATAAGA
>Contig354_TT01    size  242
AAGTATTTTTTAACATGTTTCATATTCACACAAATGTTTTTCTTTCTTTAAAATCCACAA
TTGTAGATAGGGACATCAAAAGTGCCAACAGTGCAACTAAATGTCACTGTGTTTTATCGT
GCTGTCACTAAAAAGTACCAAAATGGTACTTTCGACTAATCTAAAGAGTTGCATAATAAC
TATACTTTGCAAAGGTTTTTTTTTCGTGTGTATTTGAACTCAACTATGATTTTGTATGTG
AT
>Contig355_TT01    size  445
GATATACCCACACAGCCAATATAAATGCTGAGACAACATTTTTAATACATATACAAACAA
AGCTCCTAATGTTTGGTAAATTCTACATGATTCATTATCGTCATAATAATTATGTAGATA
GATTAGTTAATTGATGTAGGTATTCAGCCAGGCGATAATTTTTGTTTTGCTTTTGTACAT
AACAAAGAAGCTAGGTAGGTAGGAAATTAGGTATACATGCTAATAATCATAAGGAAAATG
GCTAGAATGTTCACAAACACGTCGTGGAACTAAACAGTTTATATCGTGCTGTGCATAACT
ATTGATTAAATTGCTTTTGGGTATTGAAAAATTGGGTAGAAAAAACTTATTGGCGTTGTT
GTAACATTATTGTATTGAGTTTATAGTCGGGTTACGGGTAGCTACATTCTACAGGTAAGA
CACACACTGTTGTTGCATGCTAGAA
>Contig356_TT01    size  1369
GTACTCGATGCCGACTGCCATGTACACGGGACATAGCGCTGAGCCGTGCCAACCTGCTGT
GCCTAGCTTTAGTGGGGTGTGGGATTTGTCTTCCATTCTCTTCATTTTCTGTTTCTCTAT
GTACTCCTTCTGTCTCTTCTCTATTTCTTTCGCCATGAACGCCGCTTCTTTCTTCATTGC
GGCGGCCTCCTCTAGCTGCTTCCTCCTGGCGTCGTCAGCTCGGCGCTGCTCCTCCGCCAG
TCTCTGCTGTCGAGCCTGCTCCTCCGCTCGTCTCCTCTCTTCTGTTTCTGCCACTTTACG
TGCTAGCTCTTGCTTTTTCCGTTCGACCTCCTTGAGCCTCTCCAGCTTGCCCAGGTCGGC
ATGCGCCTGCTTCTCCTGCCGCTCGCGCGCCGCCGCCTCCAGCGCCGCGCGACGCTCGCG
CTCGGCTGCCTCGCGAGCTGCCGCCGCCGCTGCCATTTTCTCTTCACGTTTTTTCTTCTG
CAACTCCCTCTTAGCCTCCAGCATGGCTTCCTTCTTCTTCCGTGCATCCTCTCTCTCGCG
CTTCAGCTCCTCGGCGGCGCGGGAGATGCCGCTCAGCTTCGACGTGGATGACGGAATCAT
AGTCTTGATCGATGTCACTATGTTAGCCCGGGGTTTTGTGGCTGAACTTGATATCTGTGG
TGGTTTCCCGTTGAAGATCATACTGTTCATCTTGGTGAGAGTTTCAGCAGACAGCACTGG
TTTCACTATCTTGTCGGGAGGAGTGTGGGTTTCTGGTTCTTCCTCCTTTTTAGCCATAGC
TCTTGTTTTCGTCCTGGTGACTCTGGATGCTAACTCTTCGAATTGTTGCACTTTCTCTTT
TACTGCGGATGTGGGTTGTATTATCGGCGGCGCTTGCTTGGGCGGCGTATGGATTTCTTG
AGAATCGTCGTCATCCGTCAGTAACGAGTTATCATCTGTTAAATTCACTGGTTTGGGATC
TTTATCAAGTACAACGGTGGCATCCATGATAGCGTTTTGTGGCTTTTCTATCACCATAGT
TTCTCTGCTCACTGCTTCTATCACTACAGTTTCGTTCATATTGCGCACATTCTTAGGCGT
AAGAGGTGCATGACTATAAACACCATTGGGTATAACGACAGTTTTATCCATATCCCCTAT
ATTTCCCACTTTCATAGTTTCCGCATCAGTTTCATCTAAATTCAGCCTTGTGACCTCAAC
AGTAGGGTTCTTTTTGCCTTTCTTAGTAATTTCCTTTTGTAATATAGGGGAGGAAACGTC
GTGGTTTGAAAGTCTTTCTTCTTTCGGTGAAATTGTGGGTGGTGGGGCGATTTCTGTAGG
TTTTTCCTCTGGTTTCTCTTCTTGTTTTTCAGCAGCTTTCTGTCCTCGT
>Contig357_TT01    size  235
TGGAATCATGTCGGCAAAATTTAGAGTATTGAGAAGTACAATGATTTTAAGCCCAAAATC
AGCCAAAACCATAGTTCTAGCTACTGTTCACTTGCATAACTTTCTTCGCAGAGACTCTTT
ATTAAAAAAAACAAATGATTCGACGATTAAAACAGCTTCCTTTACTCCAAATCAATTTAT
TACCACTCCTTCTGATATTCGTATTTTTTTGTCAAGATATTTTATGACAAACGGA
>Contig358_TT01    size  704
GGCGCGGGCGAGGGGGACCGTGAACCACTAGCCGAATCTCTCTCTTCATGTGTCGAGTTC
CGTAATGAGTCTAAAGAATACCATCTCCTTGATTTCTCGTTTACTGGTTCTTTGGTATCC
GTATGCGTTTGCGCATGTTTGCTCAAATGTGGGTCACTGCGACATCTAGTGAGTTGTCGC
CGTGTGCTGCCGGGTTCTTTGCGAGGGTGAGGCTCGTGACCTGATTTTGGTGATTTTCCC
GGAGTCCTAGTACTATGCGTAGTGAGTACAGCGGCAGCATGATGGGGCGCAGGCCTGGGC
AGCGGCGCCGGTGCAGCCGCCACCCTCCGGCCGCCGCGGCCTCGCTCCGCACTCGTACTC
TCCGACAAGTCCAGCGAGTATACGTGACGAGCTAGCACGCGGGTCAGGGTTTCCATTGTT
TTCGCCCACTCCTTGATCAGATCCTCCCAATGCGTCAATCTGGTGAGTAGTTCCATAAAG
TTCTGCCACAGTTCCGGCTTTACGGCTACGTTCAAGTTAGCCTTTATCCATGTCACTATC
AGTGTTTGAAATAAGGCCGGGGCTAGGAAACCTCCTAAAGACTCCTGTTTCCTTTTCGGC
GGCACTTTCGTTAGCACCAATGATGTTATTTGTAGTAAAACTAGTAATAACTGCTCCCAA
GTATTAGCATCCATAGCGACATGCATGACCATATATCTGTATAT
>Contig359_TT01    size  219
TTTATATTTTTTATCATAATTTTTGTTTCGCAGCATAACAAAACAAACTTATCGCTTGAT
CAGTGAAGTTTGGACTTTATACTGTCGCACTTTGCTCACAAATAATTTAAAACAACCTTA
TCTACAGGTTGTAGGTACATAAATAAAGATATTATAAAGACTAGACTTCGAACTTGATGG
GTAAATGATAAAAAGCAGATGTAACAAACTTGATCTTCG
>Contig360_TT01    size  302
TGCACGTTATTTGCAGAATAAATAAGGAACGATTCCGAAAAAAACAATTGCTATCTTGTG
CTGCTAACTCTATTCATGATGCAAAGTTAACTATGAATTCGTATAGAGTGTACCTTATCT
AGTCCTCTCGATTTTTATAATCGATCCATCCGTTAGTTTGTGATAACACATCATCAAAAT
TAATCCCTATTCGCAAAAAAAAAACGGATAGATCGCTTATGGAAACTGCAGTAAATTACT
ATCACGCGCTCTATACGTGCAAACTGTCCTGTGAATTATCAGTTCAATGTGCGAAGATCA
AG
>Contig361_TT01    size  283
GATGCGTCCTTTCTTCACAGTTTTCTTCGAGCGTTGTAGGCGGTGCGGGTTCTGTAGGCC
ACGAGTCTTCCGGTAGGTATAGGAAGTCTGGCCCTTTGTACCACCGGTGATTTTTATCAA
ACGCGGCTGGCACGTCTCTTGTTGCGTCGTCGGCGACATTTTGTTTTGTCGGTATCCAGC
GCCAGTCATTGACCTTAGTACTCTCTTCTATTGCTGCGAGTCGGTGGGCCACGTACGGTT
TATATGACCGTGACCCCGTTCTGATCCATGTGAGTACTGTTCG
>Contig362_TT01    size  284
TTTAGAATTAATTAAACTTTTTCATACTGCTTTTGTAATAAAATGAATGGATGTTAGATG
CTAGATTAGATGTTTGTTATTAAATATCTACAAATGCTGCCGTTTATGTTAGAATACCTA
GTTAATAAGAATGAAAAAGATCAATTATTTGGAATTAATTATTATAAATCTAAAATACAG
TTAGGTTCGGTACCTAATACATCCCTACTTTATAAAAATACTTTGTCAGATAAATATTAC
CTAATACATCCCTACTTTATAAAAATACTTTGTCAGATAAATAT
>Contig363_TT01    size  271
TGGTGAATGGCATAGAATTGATATTTTCTGGGACACAGAAAACGTCAGGATGATTGTTGA
CTTCTGTAAATCAGCCGACATTCAAGAAATGGAAGATGGTACGCCACCAGAGTTCGATGA
CTCCACTTGCCAAGCCACAGGCACCATACCGCCTTTCAATGAATACCTAAATGTTAATGC
ACCACTCCAGATTGGTGGCTTGTACATAGAACACTTTGATCCGACTCACTATCACTGGCA
ATACATGCCCATCGGCAAAGGATTTGACGGA
>Contig364_TT01    size  299
TTTTTAATTTCTAGTTTATTTTTACTCGAGTTAAAATTTTGATTGACAAGGATAAGATAA
CATATTTCAGCTGGAAAATACTTTGAGATTAAGAGAACAACACTTTTCTGACATGGAATG
ATGAAATGAAATGCTTAAAGAAGTAATAGCTGAAGTATCTAACAATCTATAAATATTGTC
TGCAAAAATAATAAAATGCTTCATTAAACTTTCAGACGGAAAGCTGTAAATTATATAAAT
AGATTAGAATCGTAAACACGCTGTAAACTATCTTCGTTTAATGCTAGCTTGCTAAATTG
>Contig365_TT01    size  295
GGAGTTATGTCTTGCACTGGTTTGTTGTCTATGGAAAGCCAAATGGAGCCTGGCGTACCA
GAGTTGAACATGTCAACCATTGCCTTGACTCCTGACTCCACCTTTTGAAATACCATTCCT
TTAGCTTCAACTCTTGCAGCAAAGAAATCTCCAATTTTTCGATCATATGCCCTTGCTGCT
AAATTTTGCAACAACGGAGTGTCCGTGGGTCCCAGACACATTGTCAAAAATCGGACTCCT
GTGTTTTCGTAGAAAGGTTTCACCGATATACATTGGGTGAAGTGTAACACAGCTA
>Contig366_TT01    size  242
TGTCTACGCCTGGGGCTGGAATGACACTGGCCAATTAGGAATAAATAATGATAAGGGGAA
TAGTAATGAAAGTTATTCTATCCCAACTCTGATCGACTTATTTGATGAGCAAAATGCAGA
GGTTACAAAAAATGTAAAGCATATAGCCTGTGGCTCTCGGCATTCAGCTATATTATTAGA
TGATAATACGGTATGGACAACAGGATGCAATAAATATGGGCAGTTGGGCCTTTCAGAAGA
GA
>Contig367_TT01    size  243
ACCTATTTGCATATCATCGGCTTCATTTATAGCCCATTTAGTTAATCAGAGAGTTGCTCA
TGAAATTCTAGCTTTAGAACTGTTAACTTTGCTAGTTGAGACACCTACCGATGATTCAGT
AGAAGTAGCCATAGCATTCTTGAAGGAATGTGGTCAGAAACTGACTGAGGTGTCCTCGAA
GGGTGTGAATGCTATATTTGAGATGCTGAGGAACATTTTACATGAAGGTCAGTTGGACAA
AAG
>Contig368_TT01    size  628
ATTAAATCTACTTGCAAAGTGCCAAGTTCGGGTTTACTATTAAGAGAGGTTTCAATATAC
TGTTTTATTTTTATTATATCTTCACTTTCCGTTTCTTTTGGTTTAGCATCTTGGGAACCG
TCATCGGACCACCTTAACGCTATTTGTTCATTATCGGAGTCGTGCGAGGACATAACCGAA
GCTGTGTTCGGTTCTGGCATTATGTTATGTTTAGCAGGCGCATTAGTATCCGGCGATTCA
TGACCAGAACTTTCCGAATTAAACGTTTTAGTACAATGCAGTTTTCTAGGCGTTGATGAT
TTTCGACGCGATTTTGTAGGAACAGGATTTACGACGGGAGTAATATGCACTTTCTTTTCT
TTAGCAGTCGGTTTCTTTTTTGTTTGGGGTTTAGATGTATTATTCTGAGAAAACACGTCT
GTTTTCCTTCTTGTTCTTTTACTTGTATTTGCTTTCGTTGGAGTCAACCGTCTTGGTTTT
ATTTTCATGAATGAATTTGACTTGTCTTTTTTCATCGGAGATATTTTTAGTTTTTTGCTC
GATTCAATTTTTTTCTTAGTTTCCGATTTAGAACTTACTTTTATTTTACTACATTTAGGC
GTTTTAACATTAATCTGTGTACTTTCCA
>Contig369_TT01    size  276
AAACCAAAAATAGTTATAGTGCTTAGTGGTCTTCCAAGAGGAAATTCTCAGGCTCATTCT
CATTCTTACGTACCTACCTAGGTAATAATATTAGCCATATGGGGCTTAAATATAACTTAA
GGAAAACAGGAAAAACGTTTTATGATGATGACTGAATTGTCACGCATAAAAACCCCAATA
GCTACAAAAATAAATACATTTTACCTACTGCAAATATATTCCATCGATTTGTGCAGGATA
ACTAGGTATTCTGACAAAATATCTGATCATATGCAA
>Contig370_TT01    size  300
GGCAAATTTGTAAATCCGCCACTGACTATACGTGACATAAATAGCCGCAGCCTTCGTCCG
CAGCAGTAAATCAGTATTATTTACAAAACTCAATCGGCCGTGGCGAAGCATAATTACACT
GAATGTCAAACAAGCGAGTATAAAATTACGATTGATCGCGATAACACACGCCTCGTACGT
TTGCCGAAGTCCGCATAATGAATCAGTCACGGTATCGAAAAGTTCCTAACTCTTTTGTGT
TTTTACGTCTAGCACTAACTAGGTATTTGCACTCTATATTGACATTTACACACGATAACA
>Contig371_TT01    size  331
GTTGAGCATGGCGCGAGCGGCGACGCGGCGCGGCGCTCGGTGACGGGCGCCGGGCCGGCA
TGGCGGACGCCGAGGCCGCGGGGCAGGCGGACGCGGTGCTGCTGGCGCCGCTGTCCGAGG
ACACGTTCCTGCACAACCTGCACGTGCGCTACAAGCGCGACATCATATACACGTACGTGG
GCAACGCGCTGGTGTCGGTGAACCCGTGCCGCGCGCTGCCGCTCTACTCGGCCGAGCTGG
TGCGCGCCTACCTGGCGCGGCCGCCCTACCAGCTGCCGCCGCACCTCTACGCCATCACGG
CGACCGCCTACCGCTGGGTGCGCGACAGGAA
>Contig372_TT01    size  987
TCACCAGCTGGAGTGTCATCAGGCGGTGGGTTGTCATTAGGTAGGTCAGAAGTGTCGGCG
TTGTCGGACATCATGTTGTCGGGGTTTTCGGTTATTATGTTGTCGGCATTGTCGGGAATT
ATGTTGTCGGCGAAATTCTGGTTGTTGGTTGAAACGTCTGTTTCTAGGATACGGCGTAGG
ATTTCGTATTGCGAGTTAGCTTTAAGCATCTTGAGGTGTTGTGTATCATGCGGCGCCGCG
CAGCACTGCACCGCGCCCGCCGGAGCTGCACCGCTCGGGTTTGCTGTACTGGGCCCGCGA
CCGTACCAATGCCTCACATTCTCTTGATGTGCATGTCCGTTTTCCACCGTCAAATGCGGC
AGTAACGTATGTTCGTACTGTTGATGTTGTGCGTGCGATTCATGCGCGTCGTGCGAGTCG
TGCGGGACGTGTGTATCGTGTGGAACGTGCGAATCGTGCGGAACGTGCGATTCGTGAGGT
TCGTCGACTGCGACGTGGATGCCTTCCATTAGGTCTTCAGGTTCGCTGAATTCACCCATG
TCTTCCAGCTTCATATTACTATGAACCTCCTTAATATGCGCTTCACACTGCTTCTGCTTC
CTAAACGACTTATTACACTTCCCGCAGCTGTACAAATCCAATTTATCCAGTGAATCATAT
AGATCCGTCTTCTCAACCTCTTGTACCACTGTGGGTGGTTCCTTGTCCATACTTGCCATG
GAATATTGGACCTTATTGTTAGGGTACGTGTATGTTTTATCGCTTGTAGTGTATAACACG
TGTTTGTCTATCGTTTGGTACATGGTTTTGGGTATGGTGTTCTCGAGAGATAGTTCTACG
ATTGAGTCTGGAATCGTTGTTACGTTGTCTACTATGCAGGTGTTGGACATCTTATCGATG
CCCAAATCAGGCACGGGGTTTTCAATAATAATGTGCGGCTCATAGTGTTGCTTGAGATGC
TGGTAGAACTTCAGCTGTTCCTCGCCG
>Contig373_TT01    size  518
CGCAGGTCGCCTCCCACGCGGAAACTCTTGTCACACTGGGAACATTTGTGGGGTCTGTCA
CCAGTATGAGTCCGCATATGGCTGAGCCTGTAGGAGGAGGCTCGGAAGGTCTTGGTGCAG
TAGTCGCACTTGTAGTTCCTCTCGCCCGTGTGGATGCGACGGTGCACGTTCAGGGAGTAC
TTGCGAGCGAACTCCTTGCCGCAGAACTCGCATTTGAATAGTTTCTGGTCGGAGTGTATG
GAGATCTTGTGGTACTTGACGTCGCTCCACTGTCGGAAGTCGCGGCCGCACACGTCGCAC
TTGTACGGACGGTCGCCGTTGTGTACGCGCTTGTGGATCTTAAGCGCAGCAACAGTATAG
AATCCCTTCCCGCACTCTCGACACATATGCTGCTTGCCACTATGCGACAACAAATGATAC
AACAAGCTATTCCTATGCTGAAACACTCTCGGACACTCCGGACACTCGAAATGTTTACTT
TTCTTCTTCTCCACATCAGGTTTGACGTCACCAGCTGG
>Contig374_TT01    size  446
AAATGCCCAACTCCTCCTCCTCCATGTGAAAAGCCTCCCAGTTGTCCCCCGAGTCCTCCT
CCGTGTAAGAAGCCATCATGTCCTCCGAGTCCACCTCCGTGTAAGAAACCATCATGTCCC
CACGATCCTCCGTGCAAAAAGAAGCCACCGCCCTGTCCTGGTTCTCCTCCACCATGTCCG
TCGCCTCCGCGCGATAAAAAACCACCGCCGCCATGCCCACCCACTCCGCCTGTCTCCCAA
AAACTGCCCCGATCACCCCCATCATGTCCACAAATCTGTCTCGACTCGTGCCCTCCTTCT
ACACCGAAGTGTCCTGTCTCACCCACTCCATGTCCCTACGTTCAACCATGTCCTTGCACT
CCGTCAGTGTGTTCGCAGCCGCCACCAGCTGCTGCCGTTCCCATACCTTGTCCTCATGCA
CCACTTCACTCCCACACCGCACCCTG
>Contig375_TT01    size  471
ACTGTCTGCTCCATAAAATAATGAAGTCTTAAGTAGATAGGACAGTTAATTTCGCAAGCT
ACTCTTAATTAAGATAACTCAATAAAATGTTGGGAGAAAGTTTGATAAAATAACTGATAA
GAGAAGGTTAACTCTTGCGATAACCCTTCACAGATCACCTTTAAGCTGCGTAATTAAATT
ATCAGATACTTACTCTTATCCACTTATAAATAGTAGCAGTGTTAGGATCATACTCGAAGG
ATTTTTATTGCTCAACGGTTTTCATTTATATTGGCAGCAAGAATTTGGCAAGGAGTGTCG
GATGTCGATTCAATTTTTGAACTATAGTATGGCTTACCCATTGGCCGATGTGCACATTTG
TATGACGGTAAATGATTGAAAAATCGTAAACAAAAATAAACCGGCGAGCGAAACCGGGGA
CTACAACTAGTAAACTACAAAATAATGACCTTCGCCAGGTCTGCACGTTCG
>Contig376_TT01    size  330
GTCAAGTATAATCGTGTAATTTGGACTATAATTATTTTAAAGTGAGGGAAAATGCGTCGG
CTCATACACTTGTGCACTATAATATGCCTTGGCCAGACAAAAGTTGTTTAAAATTGGCTT
TCGTGACCATAATTAGGTCTAAAAATATTATTTCTATGTACTTATTATTTATATCAGCGG
TTCCCAAATGGGGTTCCGCGGAACCCTGAGGTTCCGTGACAGGCCCTCAGGGGTTCCGTG
GAAAATTCAAGATTTCCATATGGTAAATCGTTTCACTTTTGACAATATTAAATTATTATT
CATTTTCAATTAAATTGTTTTAAATATTGC
>Contig377_TT01    size  352
AATTACACGATTATACTTGACTGGAATGAGATCAAGATCATGATTAATATTTTTACAATT
TCTCCCATATTTATAAAGGTGATGGCCACCCATCCATAGCCTGACCGCGGCAAGCAATAA
TTTACTATGCAGATTTAATTAAATAGGTAATTTGTTTAATACATTTTACAAGATATTCTT
TAAAACTGCTTTACACGTTACCCGGTAAGAAGGTCCTAATTTTTCAGACCTTGTATGATT
TTTCAGCTTACTTTTTGTGTATATTTTGACAATTATTAAATTCTGTTCAGCCAACTTCAA
ATTATTTCATTACTATGTATTACATATTGATTACATTTTTATTAAATGTATG
>Contig378_TT01    size  908
TCGGCACATGGCGTGTTTGCTATCATGTTAGCTATCGGAGGTATAATACTCAATAGTATA
ACAAAAAAATTTTCTCTAAGATTCGGAGGCCTCATAGGAGCGGTCCTCTTATCAACAGGA
TCTATTAGTACGATATTCATTACGAACACCAACCAACTCCCAATCACTTTTGGAATACTA
CAAGGCATTGGCTTCGGTATGATGGTACCCGTGTGCTATTCCACATTGAATCATTACTTT
GTGAGAAAGAGAACGACGGTGATGAGCATTTGTAAGGCAGTCCAAGGAGTCATCTTAATG
TGGTACCCTCAACTTCTAAAGAAGATTATGACCATTTATGGGTTTAGAGGAACCTTGCTA
ATCTTAGCTGGAATGTCCCTCCACACATTCCCAGGAATGCTAGTAATGAAGACAGATGCA
GCTCCTTCAAGAAAAATAAGAACAGCAACTGATGTAGAAAATGGGGGACGTCATGAAAAT
GAGGATTTGTTGAGTTCTAATGCTGAGAATAATAACAAAGCAGACCAGAATGCAGACACG
AGCCTCATTAAAAAAATAAGACAGAAGTTAATGGAAATATTCAACTTCAGGATCTTGAAA
GATGCTGTTTATTGCAACATTTGCTTGGGACAGAGTTTCGTCAATTTCTCCGATCTCACC
TTCTTCGTTCTACAGCCGATGCTACTGTTTCAATATGGCTATGATAGGTCTCAAGTGGCC
ATGTGCATATCCATATGCGCGGCAGCTGACGTCGGCGGCAGATTTGCTCTCGCCATCATC
AGCAGTATATTCCACATCAACACACGACTTCTGTTCTACCTAGCAACACTCCTCACCTTC
CTAATCAGATTAGTAATGCTACAAATAACCAGCATAGTTTGGATGGCGACAGTGACAGGC
GTGCTAGG
>Contig379_TT01    size  207
AAGACAATGTTCTGGATAATAAGGGGGAACGTGAAGACACAGTTAAGGAGAGAACAGATA
GGAACAGCTGGGGTTATGCAGTCGGATTCGGAACAGTGATAACTTTTATAGCTGGCATTG
GACACGTGAACTCATTTGGACTGATCTACAATGATTTTATTATTGACACACACTCCACTG
CAAAATCATTAACTTCGGCACATGGCG
>Contig380_TT01    size  450
CGTCAAATATTCTCATACGTGTTAGTATTAAGACTTTACAGATTTATCGGAGTGTTACCC
CTCTTTTGTTACTTAATTATTTACGTATCGTTCTCGCCAGTCTTTATGGCGGCTCGGAAC
AACGCGCATTTGTCTGCGAAGATACCATTTTTAGGTATCAATAGGTAGCATAGGTGCACG
AGGAGTACGAGCTACTTGCTTTTAGCTACGCTCTGAAGTTCGTTGCGATCCGCCATTGAA
TTCGGCGAGAACTAAGGCATAGTTTACTTAATTATCTACTAAGTTTTCAAAGTTATTTTC
TAGGACGAATTGAATAATTACGCCGAATATTTAGTGTTAGTATTAAGACTTTAGAGATTT
ATCGAAGTGTTTTCGATACCAGTATTCAGAATAAGGACATGAATCTGTTTTTTTTGTTAT
TAAATTTTTTTAGTGATTAAGTTGTTGTTG
>Contig381_TT01    size  293
GATTTCAGATCCCTACAGTCATAAGTTAACCCTCTTTTGTTACTTAATTAGTTAAGTATT
GTTCTCGTCAGTCTTTATGGCAGCTCGGAACATCGCGCAATTCGCTGCGTAGATACCAGG
GCTAGGTATCAATAGGTAGCGTAAATGCGCGAAGGGAATTAGTTACATGTGCTTAACTAT
GCCCTAAAGTTCGTTGCAATCTGCCATTGAGTTTGGCGAGAACTATATTTTTCTTTATTA
TACACTATAAGTTTTCAAGTTATTTTCTAGGACGATAAAAAAAGTCGTCAAAT
>Contig382_TT01    size  243
TGGCGGAAATCAATTCTATCAGACCTTCATAAGTTTTGTTGACATGAGTAAATACCGAGG
AAGTCAAGTTCTTTTCGCCGATCACACTATCATTAACAATTTTTTCAACAATATCAGCTG
TCCAATTTAAATACTTTTTCTTTAGGAGATCTGAGTGACTAGAATGTTGAGTTGTACCAA
ACACCATTGGTTTAAAAACTTTGTCTTTCTTACTCTCTTTTTGAACATCCCAACTCTCAT
AAG
>Contig383_TT01    size  389
GAGCGAAGCGAGCGCGAAATTTTCGGATTCGCGGAGGTGCAAAAGTTGGAAATATTGTCA
CACTTTGATTCATGGTAAAAATAGCCACTGGAAACACTCGTATGCCGTGTCATTTCACGT
CCTGTCAAATGTATGAAAACGTATAATCCTGGCGATGAAATAAGCCCAAAAAATGCGGTG
CTTTTTGGCCGACTCGCTACCTACTTTTGCCGATTGCCGAAGACCTGTAGGTATTAAGTT
ATTCTACAATTTGTAACAAACGGAATTAAATTATCTGCTGCCGTGGCCTTCCCCCGCTAC
TTGTCGCGAACTCGTACTTACACTCCCGAGTGGTACCCACCTACATGATGCCTAAATGGA
ATTTTGGAATGCAATATTTAAAACAATTT
>Contig384_TT01    size  763
GTACATTTGCACTTGACACTGATGAGATACAAAGCAGACGTAAATGATTTATCACTGTTA
TCGGATGTATATTTGCTAATACCGGAGTAAGGGACTCTACGAATTTCTGAGTACTTTCTA
GCACAAGTGGGGTTAGCATTATATCGATTTCTCCTCGAAGTTTGATGAATAGCCCGCTTT
TAGAATCACTTGTGGTCGTTACTGTCGATGCGGTACTTTTTTCAGTGGTGTTCTCTTGGC
TGTCTTGTACGGTCTGCTGAACATCCCACCAGCCTTGCGGGTAAGGATGAGCTTTCACTT
GAGAGTTAAAATGTGGAGGCAAATTGGAATAAGGCCCATGCTGGTTTTGATTATTATGAT
CTTTCTTAGATACCAGTCTGAGTATGTTAATTTTACCAACTGGTTCGAAGCTTGGCAGGT
ACTTTTGTCCGACGTAAACTAAGGTGCCGTCATCGGCTCTTTTGAAAAGTGGTAATGTGA
AGACGTCGCTCCCGCTTGGCAGGGAACAACAGGTCCAATTAGGACATTTGTACTGTGGTA
AGTTATGCATGTAACTCGCCATTAGTAATGGTGAGTCTACTATAGGTTTGTTTGTCTGCA
TGTGAAGATTTACCAGTGTCATATCTTCTTGCGAAGAGATAGCAGAAATGAAGGATGTTG
ATGACACAGAACCACTTTCAGAATCTGGCTGAACGCCAGTGCTCAAATTACTTATCGTAT
CAGGAATGTCTACCGCCTCAGACTTGGGCGCTGAACTGGTCCA
>Contig385_TT01    size  279
ACAGCGCTACCTGGTCCTTACTGCCTGCATTCCCCGGTACGTCCTCAGTGCCAAGGCACA
GAAACCCGTGAATACTGAGTCTATAATTGAACGTGACTACGATCATATCTTTTGTTTCCA
TAAAGTGAAGAGCTCGCATCATGTCACCGTAGCCTATTATAAAACCTCCTCCATGAACGT
AGACGATTACTGACAGATTTTTCTTTTCCGTGTCTGGGACATATACATTGGCGACAAGGC
AATCTTCCTGCTGCACTAAATTTTCAGGCATTATTTGAG
>Contig386_TT01    size  344
GTGTGTGTGCGCATATGAATTATTACATCTTTTTTTGCAAAGAAGGCTTTGCCACAGTGT
TCACAAACAAAATCTCTCCTCTTTTGTACATGAGAGTGAGCGTTATCTATGTGCCGTTTC
AAAGCGCTGGAGTCCTTGTATCTCTTATCACAAGTGGGACAAGGATGTGGCTTCTCATCA
GTATGGGATCTCATGTGCACCTTATATGTTGAAGGATACGCAAATTCTCGGCCACAGTCT
GCACATGGATATGCCTGCAATCCCTTGCATTTTGATCTGGATGTGTAGGTTTTACGTTTC
CGGGAGATTAATTTAGGTTCATCAGTTTGCAATTGCTCTTGCTT
>Contig387_TT01    size  218
TGGCTGCCTGCTATCAATTTATTCTTAAATGCGAAGCATCGGACAAGAAGTTGCATTCTC
AATGTTTAGCTTTGAAGGTGATATCCCAAGTTATAGCAGACCTTAACGTCTGCGAACCTA
AGCTGGAAGTGAAGACTGAAGCCTGCGACAGTTACGATGAACATTTTTACACAGAAGACG
CGGATATACCAGTTGAACAAATTAAGCAAGAGCAATTG
>Contig388_TT01    size  276
ACCAAATGTTAACTGATTGTCTTAAATGAGAGCCTTTAATGAAGGATGGTCAATATTTGA
TATTAGGATTGACTATTTAGTGCGATCCGGTCACAAACCAGCTATTCTTAAAATGTCTTT
ATAAACCCAATAAAGTTCATAAAGATTACGACATCTAACATCAATGATTAATGTCAGTTT
TCTGTATTTTATTACATTTTAATTGATTCACAACCACCAATCGTTAGCTGCTTACCTTCA
GCCATTTTCAATTACTTAATTATTGGTTTCAAGTAA
>Contig389_TT01    size  707
TTATAATTAACGGTGTGAGCATCTCCGATACGGGCGTATGATCGTGCGGTGAGCGATCTC
GGCCGATCGTAGTCGGTCGAAATCGTTAGCCAGTTTTATCAAACTGCCGTCATGACACTA
CACTGGTGGATGCACTGGTTCTGGGTGACAGCGCTGCTCACCATCCACGCGAGCAGCGGG
CGGAGCTTCGCAGCGCCCCAATCCGAGGAGTTGCAGCACATTAGCGCTGACACGGAGCTG
GACCGACGACTCTCAGAGCGACAGGGCCGAGCCATGTACTACACCAAGACGCCAGTCACC
ACGCAGACCTCAAACACGACAGACAACCAAACAGACAGACCACCAGAAATTATAGTCACA
AACACAACAGACCCAAATAAGACGGAAGAAATAGTGCACCCGGCCATTCAGTGGACGGCA
GTCAACATCACAGATATGAGTAACGTTACTCAAGCTCCTAGTATAAACGTGACGGTCGCT
CCGTTCACGAATTTGACAGAAACGCAGAACACGACGTTCGCGTCCAAGAAGAGGAATCTG
ACTAGACCAGACTTCGTGAAGGACGGTGGAGGGAATGTGGCTGAAAGTCGAATAGTGACA
GAGAAACCTTTGTCATTGGAGACCACGTTCTTGCAGACTCGGATACCACCGAACGTGGAA
TCTTCTAGAAGGGTGATAGACCAGGGTGAAGGGGGGATGGATACTGG
>Contig390_TT01    size  204
AAATAAAAAGCTATAATAAATTAAAACATTATTGACATCATCCTACAAAATAACCCCAAG
ATAAAAGACAAGTTTTTCACGTTAAAAAAAAAACATATTTTGTCGTAGTAATTTTTTTAT
AATAGTTTTTGGTAATGCGTTGGTCAGTGTTGAATGTTTGAAAACAACGATGTAATATAT
GCGTATCATCACAATTTATTGTTG
>Contig391_TT01    size  265
GACAATACCAGAATGTTACAAATCAGACTCGAACTTCTCATCACATACAACAAGCATCAC
AAACGACGAAGAGTTTCAGGCGACAGCGCTATGCCAGTTCATGGATATATTGAATGATTT
GGACGAAGTTTTAGATAAGTCTTTACTGGCGTGTCTTGACGATGGAACAAAAAATTTTGA
TAGCGACGAAGAGGATCTCATTTGTAAAATTAAGGAATGCATTGGGGAGGCTCAAGGAGA
ATCAGATCGTTCTGAAGCACAGAGT
>Contig392_TT01    size  313
CCTTCAGTACGTGACGGTGAAGGTCCCGGGACAGAAGCCCCGGGGCTCCAAGTCTATCAT
CACGACGGTACCTGGATACAATGGGTACAGCAGTCTCGATATACATGATAGCATTGGCGG
ACTGTCTATTGGTTACAAAGACAAGCCAACCCGTGCCACAGACAAAGCGCTAATGTCAGC
GTTTGACACAATGAAGGAGCCCGCCCCCAGCCGCCAATCCCTCGCTTCAGAGCCCGAACT
CGGATCCACTAACGGACAGGACAAGGATACGCCGCACGTCAAGAAACGACATCGACGCAT
GAAGAGAAGTGGG
>Contig393_TT01    size  345
AATAGTATGTAAGTACAGTTAATGCTAAACAAATGAAAACGATTTTCGATCCGGTTTTTA
GTTTGAAATAAGGAGTGCCATAAAATGGTGCGTTCCCCACTTGAATAGCAAACTTTAGTA
CGTGCTAATATAATTTTGACTAGTAAGCACCAATTGACTAACAATATTTTCCCTTACAAA
ATCTATGTACAATCTTATTTGGCTAATAAAATTTAGCCAATCACACAGCTTCAGTTTACG
AAAACGTTCGGTTACTAAATAAGTAAGATAACTATTATACACAGTGAAATTATCGTTTTT
TTTTTGAGCGACGTACGATAATGCAGCCCAGTTAACATAAAATAG
>Contig394_TT01    size  316
CGGCAACGTTCGGAAACGTTCGGGTACACTCAGCAACACCTCGTAACAAGCTCGTAACAC
ATTAAATTAATTACCGAATAGAGTACAGAGTTAAGCGTTAGCATCAAGTGCGATAACGTT
TACATGTGTAGGTATATTTGTCGTGTTGAAATGACTACAAGACTTCTGCTGTTCAAATGT
GAAACACAACTTTTTTATGGACCGGGCTATTCAACTGAAATTGAACCTTATGTGTAGGGC
TTAGAGTTGATATTAGTTCGAACGACTCACATACAAGTAGTATGTAAGTGCAGCTAATTC
TAAACAAATGAAAACG
>Contig395_TT01    size  221
AGTAGAAATCCTTTGTCATCACGAGCTTAATGAGTTCGGGATCCTGGACGATCAGCGTCG
GTTCTGTGCCATAATAGGCCCCGATTAATGGTTCGTTGGGGAATTTCTGGCATATTTCTT
TGACAACTTCTCCAATAAACTTCTTCTGTAGAATGTATTCGGAGAAATTCCCGAAGATAG
GAACCGGTTTTATATACGGCACTTTCTTTTTCTCCCAATAT
>Contig396_TT01    size  355
GTCCTGTTCTTCTTTTTCTTCTGCAATGGACCGCGCCTGGACCCTCAGGTTCGTCATCTG
TGACTGGAAACTCATCATTTCCGACCGAGAGTTGTAACCTTCTATCCTATCCACTTTACT
CAAAATGTCCATGATGGAATTGCCAGCTGCGATCAAGTCCTGCCTCAGTAGAGCCACCGT
GTTCTGTAATTCCAGCATCGAATCTATCTTAGCATCCAATTTCGTAAACTTATCCAGAAT
CGTGTGTCTAGCTTTGTGTGTCTGGTTGACTTCTTTGTTGACTCTGGTAAGGATTGCCTT
GCGTAGTTCCCTGAATTTCCTCTCGTAGGCGCTGTCTTCCCGGCTGTCTCGACTT
>Contig397_TT01    size  285
AAAGGACAGAAGACTTGTCACCTGGAAACCACAAAACTTGAGATCCAACATGATGGGGCA
CTACGCACCAGCACTACACACTACACGCAGGCACGCTACACTCACGGTCTGTGAACTGAG
CATTACCAATACTCAAACATCATGTTTTATCAATTGTATGTATTTGATAGTACAATGATC
CTTTTGACTCCACAATAACTTTAAAGTTAATTCTCAATTCACAGTACACATAAATGTTTG
AAAAGACAATAATTTAGCATACTTTTGCTCACAAAAAAAAATTTT
>Contig398_TT01    size  325
AAAGGACAGAAGACTTGTCACCTGGAAACCACAAAACTTGAGATCCAACATGATGGGGCA
CTACGCACCAGCACTACACACTAATAAGAAAACCCATGAAAGTAATAAATAATAATAATA
TAATGCTAATTTGTAGGGTCACTGGGTCATCTTTAATGACTATATAGGAAAAGACATTAG
TATAATAAGGCCAGACTGTATTTTTAATTAAGAAATGATCAAAGCACATAATAAACTGAA
CAAGAGCAAAAGATTGGACTTAATTTGGGAGCACTTCACACAAATATTTCATATTGTGGT
TAATTTAAACAGTTTACAAACCTCG
>Contig399_TT01    size  442
GAGCTTATACGCCGGGGTTATCCTCGATATAGTCAGGGTAGACTTCAGCATGACACTCAT
GCGGTAATACACGGTGGAAGGTGAGCAGACCTCGCTGCCAGGAGACAGCTTGACCGTCCA
TAGTTCCAGCACCATATCGTCTCCATCGACGGTGTGTAAAGAGATCTCGATGCAAAGGAC
TTTGGTAAGTGCGTCCACCACTTCGCCGTTGAGGACTCGCTTCGTGTCTTCCGTCACGCC
TGGCTCGTCGGGGATTGATAGATTGAACCATTGCGGCGAAGACTCCACTCCGTTGTCCGG
AAACTTGGCATTACATTCGTGGGTTATTTTTTTTCCCTTGCCTGCTCTGAACCACTATTT
GTGCAACCTTCAGGGTCAGTACCTTCGTAAACTTATAGTACAGTTTGCTCCTTTCTTGTA
ACTCCGCGTTAGAAGATGCCAT
>Contig400_TT01    size  728
TCTCGAGGTCACAGCATAATGAGTCCTATAAGATTTCCCATAAGATCTATGGCGGGGAAC
CTGATTATGATATTTTAGGCGAAAAACGCAAGACGGTGAAAGTGAGCGAGCTACACACGC
CGATAGGAACGTTAATGATAGAGGTGGTGTACCGGACGAAGATGACGTTCATGCCGGAGA
CTAGACAGAAGATTGAGTACGAAGCCTCACCAGCCACTACCGGGATCATGGTGAAGAGTG
ACCATTTTTACACTGAGAGTCCCAAAAAAAACCGCAACGAGAAGAAAGAGTTAGACCTCT
CGAAGCCGTTGACTGCTGGCGCGTTTGTCGACCAGAAGAAGATCCAGGAGTTACACAAGA
CCCTCAGTGAGCAACTGCCTCCGGAGCCGCCCATGGCCTGGCTGCTTGCTGAGAAGGAGA
AGATGGAAAATAAAATGAAAGCGCTAACGATATCAGACCACGAGAACGCGAACAAACCCA
GCTGCAGTACTAGTGTGCCGACTTCCTCCGCTCATGCCGTCAGCCGCGCCATCGAAGTGC
CCAAGCCTAAGAACGGAGACAGATACTCTGGGCTTATGGAGTTTCCCTTCGCCGATGGCA
GCCCAATAGCAGAGCTAGCGAATTTCTACCAAGAATGCTTGCAAGCCCGATCCATAAGCG
ACGAATGGACGGACATTGTGATCGAAGCTTCTGGAACCGACTCCGAATCTTTGTCCAAAC
AACTGAAG
>Contig401_TT01    size  390
CCATCAACCCCGACGAGGCGGTGGCGTACGGCGCGGCGGTGCAGGCCGCCATCCTGAGCG
GCGCGCAGGACGCCAAGATCCAGGACGTGCTGCTGGTGGACGTGACGCCGCTGTCGCTCG
GCATCGAGACCGCCGGCGGCGTCATGACCAAGATCATCGAGCGCAACTGCAAGATCCCGT
GCAAGCAGTCGCAGACGTTCACCACGTACTCGGACAACCAGCCGGCGGTCACCATCCAGG
TGTACGAGGGCGAGCGCGCGATGACCAAGGACAACAACCTGCTGGGCACCTTCGACCTGA
CCGGCATCCCGCCCGCGCCGCGCGGCGTGCCCAAGATCGACGTGACCTTCGACCTGGACG
CGAACGGCATCCTGAACGTGTCCGCCAAGG
>Contig402_TT01    size  248
AGTGTTTGCTATTATTACGTATGATAATATCCTTTGGGGCTTTCCTCATCAGAATTAGTA
GAACAACCACGTAACGTTTAAGGGTTACAGTAGTGCGCTCCATAAAAGCATATTTCTCAC
AGCTGTCACTTGCTGTTTGTGTGGAATTACAAGTAGTGGTTATATTGCTGTATACATTAG
ATATCTTGTCTGTTATTTACCAGTTTGTTTTAAGATGAAGTTTCTTTGTTTCTCTGCATC
TGGTCTGG
>Contig403_TT01    size  647
AAGATAAAGATGATGATGATAAAGAAAATGCCAGCGTGAAACATGAGGCGGAGCAGGTGC
AGGCGATCTACCTGGAGACGGAGATCCCGCAGCAGTCGCGCGTGCTCGTCGCCGACTTCG
CTGAGAACACGGCTGCCAGGCCCAAGCCCACCAAGCACTCGCCGATGGTGGTTAGCGGCA
AGATGACGCTATCGCTGATACAAGACGCGCCCCGGGACACGCCTGAGAGAGATCTGGAAT
CGACACTGGACGACTTCACAACGGCAAGCGCTCTCACACAGAATGCCGAGAAAGAAGATG
AGTCAGAAGAAGAAATCGAAGAGGAGATAGAGGTTGAAGAGATTGAAGAAGAAGTTGAAG
AAATTGAGGAGGAGGAAGAAGAAGAAGTACCCGACCAGAAGGAGCAGAAAGAACAGAAGG
AGAAGGGAAACAAGACAGAGTGAAGTACTGATAGATTTATATACTCCTTGTATAGTAAGC
CAAATAACTGTGCAATTGTGAAGTTAGCTATTTGACGCCCTTCGCAGTAGTATGAAGATA
ATCATATATTGTTGACTGTCGTGAAGTTAGGCAGCCAACTTTGGATAAGCATAACTTGTA
TGAAAAATATGCGTAAGGAGTCGAACGGTTAACTTTAGAATAGCAAA
>Contig404_TT01    size  243
TAAATTGCGCAATATTACCTACGTGTTGTGCAACTTTTTTGCCCATGTTAAGATTGAAGA
TTGCGCAACAAAAATTTTATTGCACAATATTTCTGTTGCAATATTGCACTAAGTTATTGT
AGATCTAGGAGTTGCCTAAAGCCTTGTAAAATAATAATTTGCCAACATTTTTCAAATATA
TAGTTATAGTATAATTTATTATTCAATGAATAGTATTGTGCGAATTACGTGTCTAAATGT
TAA
>Contig405_TT01    size  271
ATTGACCGCCTAAGGGCCTTAGCTAAGTAATTTTTCCATCTCTAACTTGGTATTGTGACA
AACACAGTTTGAAGTAAATATTAAGAGCAGCCTAAGACTTTTGTCTAATTCCTACTTCAT
ATGTATTTTAATGTATAGTTGTTTAAAAGCGTGAATAAAACACATCACGTGCCTTATTTT
GTAAACAAATGTACATACAACTAGTTTCTATGCATTTACTGTCGATGTTTTTAATAAATG
AAAACTTTTTACAATTGTATAGTTCTTGTGT
>Contig406_TT01    size  928
ATGAAAGGCTTAGAAAGATTCTACACGACAGGTGATATCGTACCTACGTCTTGTGGTAGA
CTACCCACTTCCAAAATGTCTCATAACCCTAATGAAGTGATAAGATATTTAGACAAAGTG
AGGGAGGAATTCTTAGTGCCTCTGGACCTCGAATTATCTTTACATTTAGTTGAATGCAAT
ATATCTATGGAGCTGTTTGGAATTCGGTGGTTAAGACTACTATTTGGCCGCGAGTTCCCT
CGGTCAGAGATTCCCAATCTTTGGGGCTTTCTGTTCGCCGACGGACCGATGTTCCCGAAC
TTACATTACGTTATCGTCGCCATGTTGGTCTCTATGCGGAATACATTGTTAGACCCAGAC
CCGGGCGTGATATTATCAGCGCTGATGCGTCCGTCGTGCCTGTGCGTGGGCTACGTGTGT
GCGCTCGCCCTGCATCTGCGGGCGCCGCTAGAGTTCCCGCGACCGCCGCTGCGGCAGGAG
AACAGTAATCACAACAACAACACGGAATCCCAACCCCTAAAACCTTGGAGCAGCATCGAA
CACATAAACACGGACGGTGACTCCGGGTCGGAGGGAGTCGCGGAGGGGGCCGACGTGGCG
CGAGAGCTCGCCGCACTCGCACTGCTGCGAGCACAGCTCCCACGCGCCGCCGCCGCACTC
GCACGTGCCCTGCCGCGCCCGCCGCCGCACGTGCAGCAGCCGCTGCAGCAGATACTGCAG
CTAGCGGCACTTCTTCAATGCCGCAACCACGCCTTAATAGACGTCGAAACAGCTCTCGAA
GCAGCTGAAGGTCAACAAACTACTGAAAAGATCGGCCGCCGGCAACTAGTCCCCGTCGCC
ATGATTACGAAGCAAGGACAACAGAAACAGGTAATAAAACCTCTAAACAAAGTCAAGGAG
GTCCCACTCAAAGTGTTCCACCAAGGAG
>Contig407_TT01    size  388
TCCTTACGAGCGAATTTGTAATACCAAGTGCAAGCCTTTCTTTTTCCGGGATGAAGGCAT
GTGTCATTAACCATGGTATTTCCGCCAAGCTCTCATATCCTCCCAAACTCACAGACAAAG
TAAACACTTTGAGAGCATATAAAAACTTCTTCGACTCTCTTAGACCACCGCAATGCCTAA
AACTAAAGACTCCCGAATGACCACTCATTTGCCTTCTGCCAAGGTCATGATTCGGGTGCG
TCGGAAGTCCTGGGTGCAGTACTTCAACAATCTTAGGATGCATATCTAACCAGCCAGCTA
CAAGCAAGGCTGACTCCTTGTGCCGTTCCATACGCAAAGGCAATGTTTTCAAACTCCTGT
TAACCATATAACAATCGAACGGAGACGG
>Contig408_TT01    size  240
AACAAATGCTTTTAAAACAATCTTCAATGTTTGAACTTCTCCTCCAACAGATGAGTACCC
TTATTAGTCTCATGACAACACTACTGTCCAAGTCAACAAAATGACATCATTAAAGATTGC
AACCTGGAACCTAGATGGACTAGCTCCAAATAAATATGAGGTTGAAGTACTTCTCCACAC
CCATAACATAGACATCCTACTTGTATCAGAAACCCACCTTACCGCGAAAACATGCATCAA
>Contig409_TT01    size  232
ACAGTGATAACGCACCGATGTCATCCGTGACACATCCATACGTGCCGATGCTCCAGCGCT
CTACCAGGACATGTGAGGACTCGCAGCAGTGCCCACAGGCGCGGCTACCTGCACGCACTC
GCACCTGCTTCCTCCAGGGTGTCAGCTGAAGTGGCCCGGCACTGGCGCGCGCACATTGCG
AAGGTCAGATTGATCTTCGCGAAATTATTGGGCGATCGCTATCACATAGGTG
>Contig410_TT01    size  701
GGAGCATCATGTTCTAGCAGCAGTATGCCAATATCATTAGTGAATGCAGTGGAACTGTAC
TGCTCATGCTTCATCTTCTGTTTGATGAGGATATCCACGGGAGTCGCGCCTTCATCCTCT
CGGGCTAAGTCCAGCTCGCCGAGACGGACTACGTAGAGATCTTCCTCATGGTTATGAATA
CAATGCGCGGCGGTGAGCACGTGACGCGAGCTGATGAGGGAGCCGCCGCAGAGCCAGTTG
GTGCCGCCTGTGCGCTTGCTCTTGTAGCCCAGGAGAGCCATCCATGGGAAGTCACCTAAC
TTAGCATTTACACCACCCACGACTCTGCTGAACGAAGCATTGCTGAGTCCGCACTCGGGG
GGGTCAGGCAGCGCCGGCAGGAAGTCTCCAGAGGTCTTCGGAGCTGCAGTCGGCTGGGTT
GGAGCAGGCGTGGGCGCTGGGGTCGTGGTGGTGGTGGTGGCGGCTGTGGGAGCTGGTGGT
GGGTTTGTGGGTATGCCTGGGCGGGGGCAGCAGACCTTAGGAGCATTTCCCTCAAACCCG
CAGTGAGCTCGCCTCAACAGCTGCACCGCGTTGGGGTTGGTCCTGGACTCCTGCAGCACG
TTCAGGTACGGCTGGCACTGGTACACGCTGATGCAGCTGCCGAGTCCACCTTCCACTGTC
TGGCAGCTCTCCGCGAATACTTGGTTTGGTTGGAAGTTGAA
>Contig411_TT01    size  338
GCAACAATGGATAGACTTTCTTTTTAAATTTAACTTCTACTCCTATTTCACTATTGCCAG
CAATAATTTTTGAAGAAGGATCGATGGATTTTATTTTGAGTAAACCATCAAGTGTTTTTG
GCCGTATCCATGTAACATGTTCTCCAGCGAAAAATAGATACTCTTCTGAATAACTGGTAT
CTATCTTTAGTTCTGGTGGGAAAATGGGTTCTTGAGAAGGATCGTATGGTTTGAATGAAG
ATTTGTTAAAAAGTCCGGCATCATTATTTTTGGCTGTCGTATTTCGACAACAGTCAGCGC
CCATTGCACAAGAAGTGCTTCCACTTTCACGGCAGTAA
>Contig412_TT01    size  510
TGGCAAGAAAAACGCCCAAGATGAAAAACACGCAACTCGCGTTAGGGGGCAATGTCATTT
GCTTCTTGTAGGGGATCCAGGCACTGGCAAGTCACAATTACTGCGAACTAGTGCCGAACT
GACTGCGCGATCCGTATTTACTTCAGGTGCTGGCAGTACAAGAGCTGGACTCACCTGTGC
AGCACTCAGGGAAGACGGTGAATGGCAACTAGAAGCTGGTGCCCTTGTTCTATCAGACGG
CGGAGTATGCTGTATTGACGAGATTTCACAACTACGGGAACATGACAGGACCGCCATACA
CGAAGCTATGGAACAACAAACTATTTCAGTTGCCAAGGCAGGTATAGTGTGTAAATTAAA
CACACGTTGTGCAATAATAGCTGCTTGCAATCCCAAAGGACATTATGATACGGATCAACA
TCTCAGCGTCAATGTGTCTCTCGGGACGCCATTGTTAAGTAGATTTGACTTAATATTCAT
CTTATTGGATTCAAAGAACAAGACGTGGGA
>Contig413_TT01    size  356
ACATACTTTTTGGCGATTCTAATCCAACAGAGTGTAAGAAAAAGTGGAACCTTGAAAAGT
TGCAGATGTACATAAGTTTAGTTGGGCCTAAATATACAGAAATGACGAAGTCTGCAAATA
TGATAATGCAAAAGTATTACATGGCGCAAAGAAAGTCGGAAAATAGAGATCCTTCCCGCA
CCACTGTAAGAATGTTAGATAGTTTAGTAAGATTATCTCAAGCCCATTGCAGACTTATGT
ACCGCAAAACAATATTACCAATGGATGCCGTTGTAGCAGTATCACTGATCGATTTATCCA
TGCAGGATTGCACTTTAGATGATACGGTAGATGCTTTACACTCTACTATACCCAAA
>Contig414_TT01    size  603
AAAAATGGAGATGTTGGCAACACACTTTGTGGCGGTGTTGCCAGATGATACCTTCACGGG
GATGATGGTGTGCGCTCTCGCTACCGGGAAATGGTTGATTCACGTCAACTTTATTTACGA
CAGTTTCCGATGCAAGAAGTTCTTACAGGAATATCTGTACGAGTGGCTCAAACACCCGAG
AATACTGGAGATTGACACAACTAGTGTGGAAGTAGCGAAAGCAGCAGTCTTCTGGCACTT
AGAACTTGATGCACTAAGTGCCAAATTTCCTTTTGAGGGAAAACAAATTGTTCTGATCAT
GAAGAGAAAGTACCGACAATATTATCAGATGATATTCAAGACTTTAAAAGCAAAGCCTGT
TACATATGATCCAAGGACTCCAGGGAGTTGCTGCACAGCTGATTACTGTTTCGTGGATAT
GAAGATTATTGAACGAGTTAAACTCCGGTTTTTCGCTCGCCATAATGTTCCAGTGTTTCC
ATATCAGTATATATTAGTGTTCTTACTGAAGAGAGGTCAAGTAGAAGATGAATACAAGTA
TCTCTTGCAGGACTGCAAGAAATATGCAAAAGATACAATGTTCCTGTTAAACGACACTTA
TTG
>Contig415_TT01    size  381
GAAACTTTCAGTAGGCAGAGTACACCCAAAAAAGTGAGTTTCCGAAAATTAATAGAAAGT
GGCAAAGAGAAGACTGCCAACTACCTGCCGTTTCAGAAGTACATTCAGAACTACAGACTT
AAGAAGAAAGCTTCTAATTACAGCCCAATAAAGGGGAAGATGCAGGTGTCCACCAAAATT
AAAGCCAGCTTGTGTGAAATGACCTCAGATAGTGACTATCATTCTCCTAGTGGGACATCT
GAAGAGTCATGGAAGCTGAAACAGAATTTGATTTGTGCTTGCGAGAAGAAAATTTTTATG
CTCTCAGAGAGCATTAATAACCGAGAGAGAATCGCTGCGATGATAAATGAATTAGGCGGC
GTAGTGGCAGAAAATACAAAA
>Contig416_TT01    size  486
CTGGTCGGAAATTGGGAGGAAATTCAAAATATCAGGACCTGCAGCCAAGGAGAAGTGGAA
GAATCTTCGAAGCGTTTTTGTCCGCCATTTGAAGCCTTATAAAAGTGGACTCGTTCGCAG
AAAGCCTTATTACCTAAGTGAATACTTGCAATTCGCTGTGCCTTATATAAAAAAGCCACT
AGACCAAATCCCAGGTGCGGAAAGTTTTAGAAACAGAACGATAACTATTGATGATGACAG
TGATGAACCTCCGACTCCTGAACCCAAGCCACCCGCGCCTCCACAACCATCCAGTACGAG
GAAACAGGCTACTGATGAACCGCAGCCAAGAAGCAATGCTGCATCCTGTTCAAAACCGAC
TGAAAACAATAGCAGTAACGAAGATTGCAACAAAATGTTCTTGCTCAGTTTACTGTCCGA
TATGAACCAGATGAATCTAAGTCAAATAAGACTTTTTAAGAGAAAGGTGCTCGGTTTGAT
AGATAG
>Contig417_TT01    size  666
GGTGTTGGGGGTGCGGGCGTCGCCTGGCGAGCCGCAGCGCGCTGACGCGGCACCTGCGCA
CGCACTCGGGCGAGCGGCCCTACGCCTGCCACATCTGCGGGAGGACCTTCGCGCAGAAGG
AGGTCATGGTCAGGCATCTGCTTGTGCATGGAGAGCAGCGTCCATTCGCATGCTCTGTAT
GCGACAAGAGCTTCACCCAGCGCGGCGCCCTCGCGGCGCACGCGCGGCAGCACGCGCCGC
CCGCCGCACGACCGCTCGCGCTGCACCGTTGTGACAGGTGTCCTAAAGTCTTCCTCTATG
CCTCCGGTCTGAGTCGTCACATGATGATGCACAACGGCCGCGTGTATGTGTGCGGCGCGT
GCGAGCGACAGTTCAAAGACAAGAGCTCCCTGCTGCGCCATCTCAAGAACGCCAACCACG
CGCCGCGAGCCACCGCGCCTACCTGAGCCACCCACTACTTGAGCCCAGCGACACGTATCT
TACGTCAGACTGTAAGGAACTCAAATGTCTGGTCAGTTTACTCAGAAATGCAATCGTAGT
TTATTTTTGTCGGCTCGCATACCGATGTTAACGGACATTTGAAGGTATTGCCAACCGATA
GTGGTTGTTTATTTTATTTATGATTATGATTTAAATTACAATAAGTTTAACATCAAATGA
ATTCTC
>Contig418_TT01    size  404
AGTGTCGACCGACATATCAGGCGCAGACATACAACAAAAGCTTCAACTGCTCACCATACA
CTTCCCTCGGTTGAAGCTGGTCTGGTCTCCAAGCCCCTATGCTACTGCAGAGTTGTTTTA
TGAACTAAAACAAGGTAGAAAAAATCCTAACGTAGCAGAAGCTCTAGCCCTCAGTGGCGA
TAACACCGCTGAAGATATGCATTACGAGCGATACAACATCCTAGTTCATGATTTTGTGCA
AAAGCTACCCGGCGTCAACTCGAAAAATATCGCAAGAATTATGGATCGAGGCAAATCTTT
GGATCACCTCATTACTTTATCCCAAGATGAGTTACAAACTTTGATAGAGAACAAAAATGA
TGCAGCAACCTTGCATTCTATTCTACACGTCAAGCCTCGCCCCG
>Contig419_TT01    size  323
GCAAAATCAGCAAAAAGAGAAGCCTGCAGTTATCGTAGACATGAGAGAATTTCGTTCAGA
TCTGCCAGCCTTACTTCACAAGAAGGGCATCAACATTGAGCCTGTTACAATCGCCATTGG
TGACTACATACTTACACCGGACATCTGTGTTGAAAGGAAATCTATTTCCGATTTGATTGG
CTCCCTAAATTCTGGCCGACTCTACACACAATGCACCCAAATGTGCCGAAATTATAGTCG
CCCCATACTTCTTATTGAATTCGACCAAAATAAGCCGTTTAATTTACAGGGCCACTTCGT
AGTGCCGACCGACATATCAGGCG
>Contig420_TT01    size  425
AGAATTTTTTAAGGAGACTATTTTCATCTGTGAGAGTAGAATGCAGTGTAACGACGGTAT
TGTGGCATGTTTCGCTTTGGTTGATTTCACCTACTTGACCAGATAAGATCCATCCTAGTC
TTGTGTTTTGCGCGATGAGTTGACTGGATGAACCTTTGATTAAACCTTCTAACAAAATCT
GGCCATAAACTTCGGCGCCTAAAAGCAAGTCAATCTTGTTCGGCGTATCGAACGAAGGAT
CTGCTAAAGCCAAAGACGAAATTGTGGTTAAAACGTTTGCCATAACTTTCCTTTCCGGTA
AAATAGTCGTTAACTTCTTTAAAACATAAGCCTTAACCGTGATAATAAAACTAGGGTCAA
TGCGTGATTTAACCTTAATAAGAACCATCGAATTTAGTGGAATTGATGCCTTGTCTTGAT
CAAGA
>Contig421_TT01    size  210
AAAGATGAAACAGAGGTTTTGGACGAGATTCACAAATGCATGGAAAAGCAACAAACGGAT
GACATTTATTGGGACCAGTGTTGCCATATTGTTCAGTATAAATTGAACATGACGGAGAGA
GTTTTTACCAGTATGGAAACAAAAGAGGAATGTAGCGGTATTCCTTATTACCTCTTCCAT
AATAGTCGGTCTACTACCATAGACCCGTAT
>Contig422_TT01    size  495
GCCCAAGGAGAAGGGGTTGCCAAGTTTACTGGTCTACCAGACCATTTTGCTTGTGTAACA
CCACATAACATGAGTGAGGTAACCCCTTCAGGACATTTTGAACTAAACAAAGTACCTCTT
TGGACTAAGAATGGAAAGAAAATGGTTACTGCGGAGAGATATATGGATTTGATGGAAGTT
TACAAACCAGACATAATTTTGGCGATTGCAGATTGCCGTACGTCACTTAACGAGGGGTAC
AAGAGAATATTGAAATCTGTGGACAGAACCTGTAACTTGATGGATATCTGTGTGCATCGA
TATAAGGCCTCAAAGCAGCTTCGAAATAGTGCTCTCATAGGTGTAGTAGTAGCGACTGGT
GTACCAAAGAAATGTCAAGAATCAATAAAACATTTGCTTCAGTACAAAGATGACCTTACT
GGAGTAGCTTTAGCAGGAGTTACTGATGGAACGGAAGAATCCATGAAGTTGGCGACTGGA
AAGATTGAAGGCATT
>Contig423_TT01    size  272
TAAGAAACGCCCTTCATCATCGAAAACAACCACGCAGTGCCCCTTGAAATCGCAGACATA
AAACTCCTTGCCACTAATAGCAATATCAGACGGCTCCCTCATGCACTCACTGCAATCAAA
CCAGCTCATGAGGTCACCTTCTTCAGATAAGATGAATACAGTTGGGGTTACACTGTCCAC
TGCCACGATGAGACCTTCAGCAGTTACTGCTAATCCAGCAACAATATCGATAAAACGTAC
AGCAATTTTCTTCAAGAAGTGTCCATTTTTGG
>Contig424_TT01    size  415
TGGAGTTGGTCCTCGTGGAGTGTCTCCGGGAAGACCTTTGCTAACTGCTGCTGAGGAGGC
AGCACTTGTGCCTCCTCCGGCTCCACTTGTACGAGCCACTAAAGCTACTCCGATGCACAT
TCGATTCAAGTTTGGCCAGCTGGGAAGTGGCAAGGGTCAGTTTAATTCCCCTCATGGATT
TTGCCTTGGAAACGACGAAGATATTATTGTTGCTGATACCAACAATCATCGCATCACGGT
GTTTGATAAGTCTGGAACTTACAAGTTTAATTTCGGAATTGCCGGAAAAGAGGAAGGCCA
ACTGTGGTACCCATGAAAAGTGGCGGTTTTTCGAGCCACTGGCAAGTTCGTGGTCTGCGA
TCGTGGCAACGAGAGATCCCGCATGCAAATCTTTACCAAAAATGGACACTTCTTG
>Contig425_TT01    size  321
ATCACTACTGCATTACAAAAATACAATAAATCTATAAAATGTCTATTTTGTCACGAGAAA
TTAATTGCCTATGAGTGAGGACTCATAATGCCACCCACAAACCACTTGCTACTATGTATT
TCAAGAAAGCTCTGTACTGTATTAACATCTTAAAAACTATAATGAGTTAATGACATAAAT
ACCAGTTTGTATTGAGCAGTATTGGTTTATGATTGCGCATACGAGCAGGCACTGTTCACT
GCAACATTATACTTATTTATTTAAGCGTATTTTGTTAAGGCAATATTAATTTCATTTGTG
GTTTTAGGATGGTAGACTAGT
>Contig426_TT01    size  739
GTACTAGAAAAAGGAGTCCTTAAATGTGATGTCCAATTGGATATAGCAATACGGTTAAAT
GACGATTAAGTTAGTTGTTTGTACAAAGTCATAATATATTGGTATTATGTATATAAGGCT
ATAAAATCTATTGCTATTTAATAATTTAGAATAAAGTTACCGTCTATGCACGCTATATTA
AAAAAGCTATTTTCGTTCCTCTTATACTGTAACTCTTGGGCGCTTTACCTAGGGATACGA
CACGTTCAAGCCACACTGACGACATCACATAAAATAATGTGGCATCGATAACTCTGGCAG
ATATGAAACATCAAAAATATTTTAAAGGGTAATAGAATTCTTAAGAGGATAGTTTCCGTA
TCAAAATGAGATTGTATCAAGAGTTTTGTTAAACCTGCTAATACTGACATTAGCCTCTTC
AAAAATAAAATGCAAAATCAATTAAAATAAAAATAACTTTCCCACATACTAGTTTCGAAG
TTCATCTCATCAGTGTTGATATTAAAATAATTATTTAGATATACTTAAAGAAATAATCTG
AAACACAAGAAATAAAAATGTGAGGGACATTTATCGTATTCGTGATGTTGCCATGCCGCT
CAGCGTTCGCATCCTAGCCTCAGTCAGATACATGATACACAGATACCGCACTTGCTGTCC
ATAAGTATCTATTATACTATCACTGCTACATTCAATATTCCAAAGGCTCTAATCATGACT
ACGACATTATAAATCACTA
>Contig427_TT01    size  203
TTTAATGCATACTTAATACTTTAACTGTATCCATGGACTTGAACTATGAACGCTACTTAT
GTTTAGTCTGGCCATTGGACAGGTCGCGCGATGCATACAATGCCGTACAGTGCACGCCTG
TTTCTGAAATGCGAAGAGTGAAAGCGCAGCTCAATAGTTGTTGAAGTCATTGTATAGTCA
TAAAAGCTTAATAATTAATTATG
>Contig428_TT01    size  281
CAATATTTCGAGATCAGTTTTGAGCTGGCAACACTTGATAACTTGCTTATATCTGCGAAG
ATCCATATCTTGACCGAATAAGATGTTTTGACGGACAGATGCCTCGAAAAGCCAAGGTTC
CTGTGAAGCGTAGGCCGGTATTCCGTTGACGGACAGATGTCCGCTGGTAGGTGAGAGTTC
TCTTAGCATCGCTTGTAGGAGAGTGGACTTGCCCGACCCGACTGTGCCCACTACGGTCGT
TAGAGTTTCTGGTTTTATAGCTAAATTAATATCCACAAGGG
>Contig429_TT01    size  340
ACGTCGGGGGGGCAAAGTTGTTTGAAGCGAACTGAACAATAGTAATGGAGAGTAGGAGCA
ACCTTATGGGTTAACAAGGCATGAGTCCACTAGAGCTGGCCCGACGTCATACACACGGCA
CACTGCAGCTTTAGCTATGTGAATACATGCACCGCGCTCCAGTCGGCGTCGGGTCGACAC
GCTACACTGTGACATTAGTCGCAAAACTATCGATCACGCAAACTGTTAGCGAACGACTCA
TGCAGACGCAGCTCACCCGGCAGGCGGCGGCGCGGCGACGAGGCCACGAGCGCCCTACAG
CTGTCCTCTATCAAACCGAGGTAGTCGACGATGGCGCGCA
>Contig430_TT01    size  253
GCAACAGCAGCAACAGCAGCAACAACATCAACAGCAGCAACAGCAACAACAGCAACAGTC
ATCAACAGGCCAGCAACAGCAGCAACAACAGCCACAAGATCAGCAACAGCAACCCGTACA
GCCGGCTGCACCAGCTTACTACAAAGCTAAGGAGTACAACCCCGAGACTGCCGTCGACCC
TCTCGTCAAACCAATCGGGGCTAACCACTTCCAACTAGCGTGGTGGTACCTAGTGTTCCC
GATCCACTGGTCG
>Contig431_TT01    size  463
CGCCATCTCTATACTCGTTATGCTGTGTACGATTGCTAATTCTATCGTTTCTTGGCCCGA
AGCACTATTCATGTTGATAATGTACGGCGTATACTGCGTCGCGTTACGATTCAACACTGC
ACTCGAGCGCTGGGCGATGACGCTGCCGCTGCCATTCAAACTGCCCACTAGGGAAGAACA
AGCTGCTTTGGTGACATACAGGAGTGCGGGCGGTCAGCCTCCCGCGCCAGCTGCCGGAGA
CAGCACTTATGCGCAAATGGACGGACAGACCAAGGAAACGCCACTACAGGATTCACCGTA
CAACCCGGACGGCGCGTACGACAACGCGGCGTACAACGCGGAGCCCACGCCCGCCTGGGA
CCCCAACCACGAGTGGGACCCTAACCGAGCCTGGGACGATACTATGCAAGCCCCAATCTA
CAACGCTCAGATGGTAGGCCAGCAGCAGCAACAGCAACAACAG
>Contig432_TT01    size  428
GAGGAACAGGGTCGATGACGATGACAATAATAATGATGATGATGACCACAAAAGCAATGA
TGGCAAAGATGGACTAGATGGGAAAGACTCAGGAACGGGGTCTAGCGAAGATGGAGATAG
ACCACAACAGAGATTGGATATGCTTGGGCAAAGAACGGAATCAGAATGGTCAGAATCTAG
AGCTGATAGCGGTCCTGAATCACCTGAACCCTATGAACGACCTATTCACCCAGCGTACCA
GCACTTACCTTCACGTGCTCCACCCGGTAGCACCCCAGCATCTGCTAAGCCAAGAATATG
GTCACTAGCGGACATGGCTAGTAAAGAAGGTGAAGCCCCAGCACCGCCCTCTCCAGCATC
GGCGTTCTACCAGTCGGCAGCTGCGGCTGCGGCTGCTCGCCTCGCCCACCCTTACAGCCG
ACCTGAAC
>Contig433_TT01    size  213
ACTCGCTCATGACGGAGGCGCGGTTTCTACGGGCGCCCGAGATATCGCATCGATCCGTCT
ACGGGCATGTCGAAAGTGAAACACTGAACACTGTTCGAAACTCTGATAGTCGTGGTACAC
GATTATTCACGGAGCACATACACACAATGTCCCGTTCGAAAAGATATACACAAAATGGTG
CTGAGAGAATCGCAAGCACACTACGCTCGGTGA
>Contig434_TT01    size  254
GGCGGCCGACACCACCGCCCACCAAACTACCAACGATTGCATTTTCCGCACGATCCGGAG
GGTCGGCGCTCGCGGTACGTGCACGATTTTGACATTGGACGGTGACTTATGAGAAATCCG
AGAGGCGATGACATGACCGCATTCGAATTTCGAACTGGAACCCTTCGCTCGCATCCGCGT
CGGCGGTCCGCCCAGACATGTTTCCTGTGTTAACTTTTTTTTACGTCGACGATCACTCGC
TCATGACGGAGGCG
>Contig435_TT01    size  500
AAAAGTCTCAAAATAAAGAGCTCCCGCAGCATAGAGAAAGTCCTGTTAAAGTAGTAAGTC
CTCATAAGAGAGATAGTTCTCATAGCAGAGATGTTCCCCATAAGAGAGATAGTCCGCACA
GAGATCACTCGCACAAGAGGAATAGTCCCCACAGAGCGACTTCCCATAGTAGGGATAGTC
CCCAAAAGAGAGATAGTCCTCTAAATAGAGACAGTCCCTACCGGAGGAACAGCCCCCATA
AAAGGGAAAGTCCTTACAAGAGAGAGAATTCCCACAAGAGAGAAAGTCCTTACGTTAGAG
AAAGGGATAGTACTCATAAAAGAGATAAAAAGAAACATAGGGACCGTAAAAAGGAACATA
GATCCAAGTCAGAGAGTAGGGAATCAAGACGGAATGAAAGACGTAGTGCAGAGAGAGAAA
AGAAGAGAGAAAAAGAGAAATTGAAGGAGAGTGAAAAAGATAGCAAGAAAAGTAAAATTA
ATAAAGAAGAGTTGGAGAAT
>Contig436_TT01    size  239
CTCCGCGCTGGCCGCGCTGAACGCGTGCATCGTGCGGCAGGTGCGGCGCGCGCAGGCCGA
GCGCGCGCGGCTGTCGCGCGTGCAGCGCCGGGAGCTGGGGCTGGCCACCATGCTGCTGGT
GGTCGTGCTCGTCTTCTTCCTGTGCAACCTGCTGCCGCTCGTCACCAACTCCTTCGAGGT
GTTCCTCGGCGACCAATTCGACAAATTGGACCCACTCGTCAAGACGAGCAACCTGCTGG
>Contig437_TT01    size  314
GGTCCTAGCCAATCCGACAACTGGAAATCTCTCGAAATCCAAGACCGATTCTTCTCCAAG
ACTCTGCTGAAGCTGTCCAGAGAATGTCCTGGCCGCCATAATGGTTGCCAAGGACATGCC
ATCACCAATAAACAGGATTCCATTCTTCGCTTTATTAGTGTTCGGTTTCTCTGCAAGCTT
GGCCTTCAGAGTCTGTGCTGCTGACTTCTTCCAGAAAGATCCATGTTTCTCTTCGGCCGG
TATGTATGCAGGGTTCATGGTGGTGTCCAAAACCTTCTTTGGTTTTGGGGCCGCGACATC
GCCTGTACAGTCAG
>Contig438_TT01    size  363
TCTTTGTAACTCAAGCACGGGGTAGCAGGACGGCGATGTAAGACCAGGTGTTCAACTGAT
CGAGGACCGGGTTGAGTCCAGCTACAACTAGCTGCGAAGCGACCAAGGAGATGGCGCCCT
GGAACCTGTTCACGTAGTCTATGATCACCTCTTCAACCATGGAGTTCACGATGCCGTCGA
TGTCGCCACCGCCGATAACTCCCGTCAGTTGACACTTGAAATGAGGAAGGACGAAGGTAG
CGTCTTCTACTCTGTCGATGAGAACGGATTTTTCGTCGTCTGATTGTTTAAGGAACAATT
TAGCTTGGAACCTGAATCCTTCTACTTCGAATTTCGCACTTCCTTTTCCGTACAGTGGGA
TGG
>Contig439_TT01    size  292
TGGGATGGCAGTGAAGAAATCACCGATCAGGTCGTATTCCTCCGCAGAAATGTCAAGTTT
TGGCACAGAGATGTCCAAGTCGAAGGTAAGGTCGTGCAGGTTGAGGTTGCTCCTGTGCAC
CACAAAGCCACCGATACCAGTCATGAATATCTTCTGCAGCTCCAAGTCCAAGTTGATAAG
CCCAGCTGGGATGTAGAGATGTAAATGTTCCAAGTCGAGGGGGTCCAAGGGCGGGATGCC
GAAGATGGATGAGCCATTGTTGATGACGCGGCGGATGTAGGCGATCAGTTGG
>Contig440_TT01    size  493
GTCACAGCTCCCAGTAACGGCATGTCAGGCTTGGACAGCGAGAGTGACTCCCACTTCGGG
TCACCTCCGAGAGAGTTGCCTTACGAAGAGAATAAGTTCACCACTCCCGTTGTACCTGAT
TATACTCTCCGCATCGGGCGTCTACCGACATGGGCTAAAAAGAGTTTAGGCGACGAGGCG
GTGGCCGGCGAATCGCCCGCACCTGACCCGCCTGCGAGAGGAAAGTGGGCTACTCGGATC
AATCCTAATACTGAAAAACGCGGCGACTCCGACGGTTCTAAAGACAGTTCATTAGACAGC
GGCACCGACACTCGATACATAGAGAAGAGAAAAGACGCCACGAGCGTCAAACAGAGGCCG
AAGTCGCTGAATTTATCTCAACTGCCTCGCGTTGAAGCATTATTCAGGAATTTCGATGCG
ACCATGAGAAAAACATACGATATTCTCACAATATCTCCGAGGGTTGAAAAGGTTACGATT
AATTTGTCGAAAA
>Contig441_TT01    size  344
GTACTTCTTACACAAATTTTAAAAGAATATACGGAATTGTATACGGAGATCTGGAACCTC
TTCTAACGCCTCTTCGCAATAATCAGAAGGTGGTATAGTCGATGCATCAAGCGACTCCTG
CTCATCAAAAATACACTAATATGACAAAGTTGGAATTTCTTTCCACTCAGCACCAAAATG
TTTGCACAACAGCTTCTTCACATCTGATGATTTATCTTTATTACTAATTTTTTCATTTGC
GACATTGTCAGTGTATCACACTTAAGCGCCTTAGAGTTATGGTTACAAACTTTTTCTGGC
ATTGATTTTGGGGAATATCTCAATATCTTAGCTTGGTTTCTTGA
>Contig442_TT01    size  227
GTAATACTTCTTTCCACATAAGGGGCCGAAAGATTCTGAAAGAAAATTATTTGCGTATAC
GTTGGGGCATTGATAGTAGCGTCAAATATTGGTCCAATAAAAACGTTGCTTTCGAAGAAA
AGGCAAGAGGTATCAAAAATGATATAATAAATGGTCCCTATCATATATTTGGTGATCACT
CCAACTGCGCAACTTATTTTTGTAGTGATGACGTCAAAAAACGCAAC
>Contig443_TT01    size  382
CCGAATACGTTGATTTTTGACAGTGTGCAATGCTGGTCATTGCCTTCATTAGTCCAATTT
TATTTATTTTGTAGACCAATTTATTTATTTTTATTTCTAAGCTTGAACGGTATTATTTTG
TGATTTCAAAACCTGGTTTTTAGAGATTAGTGTATCAAATACATTAAATGTATGGGAAGT
ATATGTATAGTGAGTTTATAGAGTGCAATTTGTGTTACGCGGTTAAAGCAAGTAGGTAGT
TACGAAAATGCTTCATTGTGCACATTACACATTATTATATGTATCATTATATAGTTCATC
ATTGTATATTATGTAGTAACTTATATTATTATATTTATTACTGGATTATGTGTGACTCTT
TGTCACGCTCAGGAAAAAATGG
>Contig444_TT01    size  464
ATTTTTAAAAGTATCTGTGCATTGTAACTACTTGAAATACTGTATAAATACCGTAAGTTA
TTTTAATACCATGTTTGTCAAATACTGTCTTTAATTATTTATTAGCAAAAATGAATTAAG
TCTTGATATATTTTACAATGTAATATTTATTTTGTTTCGGAGCCTTTAAAGAACAAACTA
ACAAACAATGATTCCTCTTTATTATATATTAGTATATGTAAAGTGTAATCAGTCAGTTTT
AAAGATTTATCGAAATGAATGCACAGATACTTTTAAAGAACAATTCAAGCGAAATTTTGT
AGATAGAGAGTACATTCGTGGCAAGTTTTTTTTTAAGATTTTTTCACTACAAAGATTGGC
ATGTCTATGGCAAGAAGTGTGATAGAGTAATATACAATATATTAAGTACAAATTAATATT
GTAAATATTACAAATACTTTTCCATTTTGATGTCAAACCCGAAA
>Contig445_TT01    size  256
TACTTTTAAAAATTGCCGTAGAAGACCCAACTTTAAGCTTTATCAGCTTCATGTAAATAT
TTAGTTCATTTTAAATAATTTGTTTTTGTAAATACCTTTATATAACTCGACGGTTAGTGG
AAATGTATGGTGCTACGTAAAAGTTTCTTGTTATTTTATTTCAATTCTGCATTATCGGTG
ACAAAGTATTGCCTTTTTATTTTGAAAACTTTAGTCACTCCTAGTTCACTGAAATAATTA
AATAGAACAACACAAA
>Contig446_TT01    size  378
GCTGGGACCACAGTTACAATGGCAGAATATAAGCTCAGTCGACCTGCTTCTAGTGTCAGC
AACTTGCTTAAACCACTGTTAATGGTGCTAGAGTTTAGAACCTCCATCCAACTGTCAGTG
CCATACTCAGTAACATGCACAGTCAGGTACAATATCCCGCCCACACTCTTAGTATCCATA
GGCACATCATCATCAAACATCAAGTCTTGGATTAACAACCTTATCTCCTCAAACATAAGG
AACAAATTACTTTTACTTTCTGTGCTGATTTTCTGAGTAATGTGTAGCAGCAATCTTATG
GTCATATGTGCTAAGGTGAAGATTTCATTCTTTTCTGTTGGAGATAAGGTCTTCTGTTCA
CTCAATGTCTTCACACAA
>Contig447_TT01    size  210
TGTCTTCACACAACAACTCAAGCAGTCTGTCAGATAGCGTGCAAGTGCTAACTCCACCAT
CTTCATAGCCTGGACTCCAGCGGGAAAGTTCTCTATACACGTGATGAGCTTGCTAACCAT
GTCCGCATACTGCTTGTAGTTAGATGCTTTGGCTGTTATGTGAGATGTGATCTGTACCGC
TAGGGCTTCTGAAAATGGGCCCTGTAGCTG
>Contig448_TT01    size  273
TGACTTCTGGCGAGAACCGCTCAGAGAGGAATTCAACATGGTGGGCTCTCGAGGGCGAAG
CACGCGGCGACCGCTCACACTGCCAGAACTCTCCGGACAACAAATGCACCGCTCTACCGT
ATATGCTAATAACCATACACGTCCCAGAGCCAATGGTTACGACAAGAATAAAAAGACCCA
GTCAGTGAACGGCGAAGCTGCCACTAGCTCTCCTAAGACTCCGGAAGAACCTTCAGAAAG
CCGAATTAGATCAATATACGCGAGCGATTTAGC
>Contig449_TT01    size  305
GTGCCCTTAAAACTATTTGATGACGCCATGGTGACCACTGACTTCGGGGAAGTCATTGTA
GTCAAAAAGGCAGTGGAGAGTCAATCGGGAAATTATACGTGTGTTGCCAGGAATAAAGTT
GGGAATAACAGTGTAGTTTATTTAGTTGATGTTTTGGTGCCTCCGCCATCACCCAAAGAG
TCCACGAAGAAGATTACAGCAGGTTTTGGAAAGCCATTAATTCTGACTTGCCCAGCCGTA
GGCAGCCCACTGCCTGAAATTATGTGGATAAAACATCCGTACACTGAAATAAGTGGAGAT
ACGAG
>Contig450_TT01    size  445
GCCGGAGGTGTCGGCCAACGTGTGCGCCGCCGACCACGCCAAGCCCGCCCGCCCGACCAA
GCACGACACGCCCAACGCGCATAAGCAGCCAACCCCAGCTCCGAAAGGCGAGTCCCCCAG
CACAGAGGAGCGCTCAGCTCCGTCAGCATCGCCGCCGTCGTCCGCGTCGCCCAGCATGGA
GCGCGTGGCGGCCATCAAGAAGTCCACGCTCAACCCCAACGCCAAGGAGTTCAACCCCGC
CGCCAAGCCCTTCACGCCGCGCAGCCCCAGCACGCCCAACCCCAGCCGACCACACACGCC
AGGCACGCCATCAGGCGTGGGCGTGGGTGTGGGAGTGGGCGTGGGCGGTGTTGGCGTGAA
CCTAGGCGGCGTCAGCGTCATGGGCCCCGGCGTCAGCTACGTGCCCGCGCCGCACCCGCC
GCCGCCCATGCAATGCTACCCACAG
>Contig451_TT01    size  423
CACCGGGACTTCGCCCCCGCCGCCGCCGACTCCTGATACTGCGCCCACTGAACCGCCGAC
GCCGCCGTGGTACATGCGTACCATATGCTGATACTGCAACGCCGGCTGCGCGGGATGAGG
CGCTGGATGCGGATGCGGGTACGGCATGAACTGCTGCATGGGCGCCGGCGCCAGGAGCGG
CTGTCCCGTGGCCGCGGCCACCTGCATGCCCGAACCTACGCCCACTTTTCTGAAGTTTCT
CTGTTGCTGTGACTGCATGGGAGGCTGTCCGCCTCCCCCTGTGACGCCGGCCACTCCCCC
GCCGCCGCCCATGGCTCCATATGCAAGAGCAGGATGCGGATGCGGCAGGTACGCTGGCGG
CTGCTGAGCGGCGGCGGCTGCGGCGGCCATCATCGCGTACGGCACGGCCGCCACCTGTGG
GTA
>Contig452_TT01    size  343
AACCAAGATCAGGTTGACACGAGCCTTGGTATTCCCTATCTTCCTTTATGGAGTGGAAAC
GTGGACGATCTTAGCCCGAGAACGACAAAGGATAGATGCATTCGAGATGTGGTGCTGGAG
GAAGATGTTGCAAATTCCGTGGAATGCTTTTCGCACAAATGTATCAATCCTGCGTGAGCT
CAACATCAAGACGAGACTGTCGACCATCTGTATGCGCAGGATACTGGAGTTTTTCGGACA
CATAGCCAGAAAGGAGGGCCACAACCTTGAACAGCTAATAGTCACCGGGAAGGTTGATGG
CAAACGACCTAGGGGCCGCAGTCCAACAAGGTGGTCAGATCAG
>Contig453_TT01    size  286
GATGTGGTGCTGGAGGCGATTACTCCGAATACCTTGGACTGCAAAACGCACCAATGTGTC
CATCCTGAATCAGCTCAAAATAAAAACCCGCTTGTCGACCATATGCCAACAACGCATTCT
ATCTTATTTCGGCCACACAGTGCGCAGAGGCGATGAAAGTCTGGAAAAACTGATTGTCGT
TGGGAGCACCGAAGGCAAACGATCGCGTGGTCGTTCACCAACCAGATGGACCGATCAAGT
GAAAGACTCATCGTCCTCCGAATTCTACGCGGTAGTGAGAGATGCG
>Contig454_TT01    size  206
ATATTGACAAAGTTCCGTTCAAATAATGTTTTGCAAGTGTAAAATGAGTGTTTTATGTGA
AAATGTGGATCTGAAGATAGTGCACGTGGGAATCGGCTTTCCCAATGAAAACTCCGACAT
AATGTACGCTAAAATATATCTAAATCCAAGTTTCAACGTGTTCTCGATGCCGAAATAATG
TTTAACTTCAGTAGATTTACCATCCA
>Contig455_TT01    size  336
GCTGTCGTACATCTGAGGAACAAAACAATCTCGTCAGTACATCGCACCGGAACACGATAA
CGTCTGACACTCACAGATAAACATACAACGCGCGTTTCGCTCGTGTGCTGTTTCTACTAT
GTTCCACGAATTGCGTGATTACCTTATGTGTCAAGCAACAGGAAAAAATCTAACAGTCCC
AGACGCGGTGTATGAATAATTTCGAGCGCATTTATTTGATTACGGTGAAAATGGAAACTG
CGTATTTACATTTTACTTACTGATAAATTAATATTTTAATATTTTTGATGCATTGCCTTC
GCGTGACTGATATTGACTTGGAACAATAACAAAAGT
>Contig456_TT01    size  1261
GCAACATAGGCTGGGATTGGGGAAACGTCACCACATACTTCAAGAAAAGCGAAAACCTAA
AAGACCAGCTCATAATGAATAGTAAATCCGCTGACTTACACAGCACCAAAGGATATTTAA
GAGTCACACAACCGAATTGGGATCAGGAAACAGGGGTATACTTCAAGGCTTTCAGCGAAA
ATGGTCATTCACTTCATTTGGACAGCAACGGATATGAACAATTAGGATACTCTCCCTCTA
GTTTCACTGCTGACGACATTCGGCAAAACACTGCGAACGCTTTTCTAAGTCCCATTAAAA
ACCGAAAAAATCTTCACGTCCTCAAAAATACATCGGTCAGAAGAGTTTTATTTGACAAGA
CTAAAAGAGCAATCGGTGTTGAAGTGAAACTACCTGAGGGAGAAATAATAGAGCTATATA
CAAGAAATGAAATAATCTTATCTGCAGGAGCAATAAACAGCCCTCAGTTATTGATGCTAT
CAGGAATCGGACCCAAAGACCATTTAAACGAAATGAACATAGATTTAGTGCTTGACTCAC
CGAATGTTGGCAAAAATATGCAAGACCATCCATTAGTGCCCGTAGCTCTGACTGTAAAAA
GAAAGATTTCTTCTATATTAGACAATATCGAGCCCTTAAAAAATCTGGATCGTTTTCCAA
TACCATCGATTTTGGGCTTTGTTGCTTTGAACAAGTCTCAAGGCTACCCTGATTATCAGG
TGACTGCAGTACCGACACCTACTGCTGCGTTACTGCCTCCTTTACTATGTTCTACAACAT
TCACGTTAAAGGACAGTTCGTGTATTGCTTTAGCTGATGCAACACAAAAAAGAGGAGCAT
TATTCGCCCTAGTAACACATTTACACCCAAAATCCAGAGGTCAAATCCGGCTAAACAGCT
CAGACCCTGAAGACAGTCCTCTTATCTATTCTGGATATTTTAGCCATAGAGATGACTTGG
ACAACTTTGCAAGATACATAGAAGATTATGTGAGCGTGGTAAATACTTCATATTTTAGGA
GGGTGAAGTCAGAAATCATTGATTTTAAAGTCAGTCAGTGTGCTGACTTGGTTTTTGGTA
GTCATGAATATTGGAAGTGCTATGTTTTGAACTTGTCGAGTACTCAGTACCATGCTATAG
GTACTTGTGCGATGGGGGTAGAAGGCAAAGGGGTGGTAGACGAAAGATTAAAAGTAAGGG
GTGTGCGAGGTCTGAGGGTTGTAGATGCCAGTGTAATGCCATCCATAACCAGTGGTAATA
T
>Contig457_TT01    size  223
GAGGCTGTGCTCAAGTGCAGAGTGTTTGGAGCTCCGAAGCCGATCGTCAAATGGATGAAG
GATGACGTTGACGTTACTGGTGGGAAATATAACATAACCGCGGACGGTGACTTAGTGATC
CATGAGGTAGCGTACACCGACATGGGCACCTACCAGTGCTACGCGAAGAACAAGTTCGGG
GAGAAGTCCGCTTACGGATCACTTGATGTTAAGAAACGCACAA
>Contig458_TT01    size  247
TCGCAATACAAGTATACTCTCCCGAGTCCAGCTCTGTGGTATCAGAGATCAGCAGGGAAT
AGTCATTGGTCATGCGGAACCGCGGCTGATTCTCGAAGTCAATCTGTTGGCCGTCGTTGA
GCCAAATGATCTGAAGCTTGAGCGAGTCGTCCGCGTTCGCGTTGCAACGGAATGTGGCGG
AGGAACCCGCTGCTACTTCGTAGTGTTCCGGCTTGTCGGTGATCATTGTGCGTTTCTTAA
CATCAAG
>Contig459_TT01    size  536
GGGGAAAAAATATTAATAGTCTACAGTCCCGCAATGATTTGTAACAAATTGAATGATAAT
TTGTGACTATATGAACTTGAAGCATTTCTGTTTGTCGTGCGGTATCCGCGTCTTGAAGAG
TACGGAATCCGCGCGGTACTGCGTCGTCAGAAGGGGCGTGTAACCCATCACCTGTGAGAA
GAACTGTATACATTTATGTCTCTCGTGGAAGTGCGTCTCGTCAGCCGACAGCGTCACCGG
ACACCCGGGACACCGGAAAGTCCACCGTGACGTCACCTTGACGGGCGGTTTCCTAGTAAT
ATGTGAGACGAGGAAGTTCATAGCTATATCTTCGCAGTTCATGTACTCGTCGACATAGTC
CCGTATAGCGGCGGGCAGCATGCGCCAGTAAGCCCACAAGTAGTACCGGTGGACGAACGC
AGCGCCTGTCAGCACCATGCTTAACTCGCAGCTGTAGTTAGAGTTGTAAAGGAATCCGTT
GTTAAAATTGAGATCCCAAGCATGGTAGCGACCGGGAAAGCCAACGATACGGTCCC
>Contig460_TT01    size  217
CGTACCTGTCGCTGCTTCCGTGTAAGAGCGTGAAAGAATACGATAAGATTAATTTTTCAA
TTCAATTCAAAACATTTATTTCAGAGGTTTTGGTCCATAGTGTTAGTAATACATCGAGGT
AGCTTAAAACTATGTTAGTAACTTACATACATACAATTATGCTATGGATTTAATCTGTAA
TTCTTCATATTTTCATGATGAATTTATTGTAATTGAG
>Contig461_TT01    size  224
CGGAAGCAGCGACAGGTACGCGACTTATCGATATCGGTTTGCCAAGTTTGCAGTGCCGAT
TTCCACAGTTTGTTACTAGTGACTGCTAAACAGTCAACATGTATGAATAAAACTGTATTG
TACATGCAAGAGGCATCACTTTGCTGTCGGTGGCAATTTTATTTGAAGAAAATTGTGACA
TTTTTTCGTACATGTTGACCTTAGTAAAGTTGCTGGTAGCTTTG
>Contig462_TT01    size  352
AGTTCTTAGAACATTGCGAAAAGGGCTCTTTGCCCATACCGATAAAGTTGCTCGGTGATA
CGGCTATCAACTGCAGAGCTTACGCTAAGGCATTGTATTATAAGGAACAAGAATATAAAA
GAAACCCATCTAAACAGGTCATTGAAGCACTTATACACATAAACAACAAACTGCAAAGAA
ACGAGGCCAGTAATGGTTTACTTGAGAAAGTCATAACGCAAAAGAAAAATGGCGAAACTT
CCCTCAATGTTCACGTTAGGTGGTACGAGAAGCTACACAATTGGGACCAGGCTTTAGAAC
TGTATAATAAGAAGTTAGAAGTGGAGCCATTAGATGAAGATTCGCGACTGGG
>Contig463_TT01    size  223
GAACTGCGAGTGCCAACTCAGGCGTGTCGGGTACAGTGAGGGCATGCTCTAGAGCCTGCA
CCAGTTCTTTACGGGACTTGTCATCTAGTTCCGTCCAACAAGACATGAAAGCCGCGTTAA
ACAGCTCACTCGCTAACTGTGGGTAGTTTTGAGCTAGACTTGAACACGCCCTGATAGCCG
GACTGTTAGACTCGGTAAGAAAAGCGACGCTCAACTGTCTCAG
>Contig464_TT01    size  645
GGGGATCCCTAAATTTAGGTATTTCTTGGTGAAAATGGGCATTAATGTTTAGGAGAGACA
TGAAAGAAAACATGGATCCCACTAGAGATTGCAGTGTTACTCGAGCTAAGATGTGGATGG
AATCGATATTAAAAATAGTTATGCCGAATAAAACACACGCCAACTTCGAGATCTTGCAGT
AGCTTTTTATCAATAAGAATTGTCTCACATCCCCGTCAGTTAATGATTGCTTGATAATTC
TTTTCCAAACACAAACCAAGTATTTGGTTTGCTTTGGTTAGTAGAACATTGCTCACAATT
CGCTCCCGCTTCCGCAGTCGTGAACGCTCCCACACAAATGTATTACCTGTTATATGAAAT
TGAATATTTGACTTTAATCAGTGCTTACATACCATTACCTACGTTTTAAACATAATAATC
ATAACTATTACTTATACAATTACCAAATGATATATAAGGTGTCTCGAATCTAATTCCTAT
TTTTCTATTTATTTTTTTTTTCAAAAAAGTGGATCCTAGAAAAAAATGCATTGTGTTAAC
ATTTCCCACATTAATAAAATCTTAAAATAGTCTGTGTATAGTCAGCATGAACTCGCCCAG
CTCTGGCTTTGTTTCTCAATATAATGATATAGTGTTACAGCACTG
>Contig465_TT01    size  309
TGAATTTAAACAAATTGTCAGTACGCTGTATAAAATAAAGAGCTATGTGGTATCTAGATA
GTCGCTTCTTGTAAACTGTTCGTGACGTGCTATCCGTGTTGTGGGCTAGATGTCAATGTA
TTTGTATATAGGAACAAATGGGCTTTGAAAAGAAGGGTTATGATTTTGTAGGATTTTCTG
CGGAAATTGGGAAAATGCGTTCAATAATGTATTGAGATCCAAAAGCATTGCTTATAGAAA
TTACAAATGAAATGCTTTTGTGTCATATAATTTTTTAGTATGTGATACCTATTGAACAAA
ATTTAAAAA
>Contig466_TT01    size  351
ACTTATGAGGTTGATATCAAAATAAGATTGTCCATGGTGCACCTCATGTAGTTCCTTCCT
TTGCATCTACTCTACAAAGGGTTAGCTTCTTGGGACTATTGAATGTAATTCATAATATTA
ATAAATATATCTTAAAATATCACAATATCAACAACTACACTACCACAATACAATGAACAT
TTTGATTTTATTGTATTTATAGGAGCTGCATAACAAGTGTGGAAGTAGTTTTTTTATATA
TTTTTTCCTGGCTATTGAGTGAACAATGACTTTAAAACAACATTGCATGGTTAAATGCAA
AATATTAATGAGTAACTTTGAAGGAGTCAATACCAAGAATTAACAGAAAAA
>Contig467_TT01    size  456
ATTTTGAATTTGGCCATTATTCGGGCGGTTATTACGAACTTTTTATAAGAAAACTAATAT
TGAACGCAACCGGACGTTTTTTCATTCCCTACGTACCGCGCATCACATATCCGGTTAATA
ATTACTTTAAGAAAAAAGTTTATCTTTAATTTTACCTAATTTCCTCAGTCTCCTCGCAAT
TTTCTTTCTTATCGTCCTCCGTTTTAAACCTGAAAGGAACAAACCGAATTACAAAATTTT
GACTTTGTACCCCAATCTAAAACTAAAGTCGAGGCGTAAACAGTCTTGTGTTGGGTGTGT
TTTTTTTTAAATTCTAGCACCTTTCCTTATCCCCCACTTCCCTTCGAGAATGTTCCGCGT
CGAACGCAATTAATCCTACCTTACCATCAGGTTTGCGGACAGATTTAAACTAACAGAAGG
CATTCGACACTTTGAATAGTATTAACGCCTTAATCG
>Contig468_TT01    size  573
GCGCGGTGACGCAGCAGTGACGCGGCGCGCGCTCTATCCGGGGAGCGGAGCTTCCTCGTA
GAAGTCGGGCTCGTCGTCCTTGTCGATATCTTTCTGGGCGCCATCCAACGCTCGGAGCTG
CAGCGGCGTGAAGAGGTAGACGAGCGACATGCGTAGCGGCACCATCATCACCAGGAAGAA
GGGCATGGCGAGCGAGAAGCGCGACGACTTGACGGCGTACAGCACGGCCAGCCCCGCCGC
CTGGATCAGCGTGAACAGGTGCATCTTGAGCGTGGGCACCCGCCGCACGTACGGCACCTG
CGGGTGGTGCTTCACCGGCTTCAGCAGCAGGATGCAGCGGTCCCAGAACTGGATGCCGCC
GAGCGCCGAGATGCCCATGTAGAGGAACACGCCGAACAGCACGGCCATGGGCACCAGGCG
CAGCCAGCGCGCCGCCAGCACCGACACGCCCACCAGCAGCGCCACCAGCAGCGCCGTCAG
CCGCTGCTCTTTGACCTCGACGATGTGCGGCTTTTCGCCCGGCGCGGGCGTGGGGGACAT
GATGGTGAGGGCCGACACGTGGGCCCCGGAGCG
>Contig469_TT01    size  325
AGCCCCACGGCGCCGCGCTCCTGGTTCGTGCCGCTCAACGACGGCCTGGCCACCATCCCC
GCCTGGGCCGCCTTCGCTATGGGGCTGCCGGCGCTTATGGTCTACATCATCGTCTTCATG
GAGACGCACATCGCTGAACTGATCATCGACAAGCCGGAGCGCAAGCTGAAGAAGGGCAGC
GGCTTCCACATGGACATCGTGATCATGTCGACGGTGAACGCGCTGTGCGGGCTGTTCGGC
GCGCCGTGGCAGTGCGTGGCCACCGTGCGCTCCGTGAGCCACGTGTCGGCGCTCACCATC
ATGTCCACCACGCACGCGCCCGGCG
>Contig470_TT01    size  426
CAATTTACATGATTTGTGTGGACGTGTGTATAAATAAAATTGTTTACAACGATAGGCAAC
ACTGCCACATTCCATTTTGTCGTATTGTATCGTATCGCTTCGATAAAGCTTACTCGTCTA
CTAAATAAGTTTGTCGCTAAAGTCAGTCTTTTTTAGTAACCCCTCGTCACAAATAAATTT
TATTATTATACTATATGTTGCATATAAATGTTTTTCTGTATTTTCAGCAATAATAACACA
GTAGTGTTGGCATAGCTAAAAGGGACTGATTTTGGTGGCGTTAAAATATTTTTAAGGAAC
GATAAAGCCCCAAAGAATGGCGTTAAGATGGGAAGGAAAGATTAGGTCACGTAAACAAAT
GCATGTTCCAAAATATTCTTGTTCCTAATTTCCATACCCATGTTCCTTACTTATATTGTG
CTAAAG
>Contig471_TT01    size  272
GATTAAGTTGTAGACCAGTACTTTAAAAAAACTGGTACAAATCACGAAAAGAGGAATATT
GCGACGCGAAGTGAGGATCAGCTCGTTTCCTTGTCGTTAATGTTCCGGAAGAAAGTGTAA
ATAAAATATTAATAAGTAACTAATAAGACGCAGTGCCTAATAAATGAATACTGAAACAGT
TCGCACTGCTTTAGACAGTTTATAATAAACGTACTTAGTTCATCCGTTATATGGCGTTAT
GCAGTTGACTCGAGACAATTTTAAATATTGCA
>Contig472_TT01    size  452
ATTGTATTTTTACGGAGTTATGTCGACTGTTTTGATATATATTTTTATAGGTAGTTGTCT
GGGCCTAATTAATGTTTGTTTTGATTCGATGTGCAATATTTTTGTATTCTAAAATTGTTA
CAAATGTTAAAAAATATATTCTAAATTATGAAGTAACTCCAAAATCCTGTTGAGATGTTC
GTGAAGACATGAGAGACCTCCTGAAGCTATCTACTTAAAGTGATTAGTATCATTAGTGCC
CTATAGTATAGTTTGAGGTAATCGTAACTATGTGCCAACATACCCTAGATGTACCTAACG
ATAAGCACGACGGCACTTACTGTCTTGATCTCACACCGACGCAGCGGCGATGTCGAACGA
ACACCTATTTTTTCGACGAATAATTTTAAATATTATTTGCCTTTTTTTGCAGAAAATTAA
TAAGTAACTTTTAACTTCACTGGAAATTTTGG
>Contig473_TT01    size  411
GGGTCTCCTGCACTCCGTAACTAAGACTGACGTCATCCGCATGATCTTGCGGCACCTGGA
GAACTACCTCGCAGTCGCCAGGAAACAGGCTGAGGAACGTGGTCCTGCTGCTTTGAAGGT
GACAGTGATATTCGACCTGGAAGGGTTCAACATCAGACAGTACGCGTGGAAGCCGGCCGC
GGAGATGGTGTTCACGTTACTGCAGCTGTACGAAGCCAACTACCCTGAGATCTTGAAGGT
CTGCTACATTATCAATGCGCCAAAAGTATTCTCCCTAGCGTTCTCAGTGATCAAGAAGTT
TATGCACGAGTACACGATCTCAAAGATCAAGATTTTCGGCTCCGACCCCAAGAAATGGCA
GCCACAGGTCCTCAGCATCATAGACAAGGAACAGCTGCCGGTGCACTATGG
>Contig474_TT01    size  228
CCAAAGTGCGTACATTGCGAGATGAAGTCCTTCTTAGTATTATGTGCAGTGGTGGCACTT
GTCATCGCAGAAGAGAAGTATACTACTAATAATGACGACTTGGATATCGAAGCATTGATT
GTCAACGTACCCGAGCTTAAAAACTTTAACACCTGCTTCGTTAATGACACAAACTGCAAT
GACGTTAGCAGTGACTTCAAGAGAAATCTACCAGAAGCAGTAAGAGAG
>Contig475_TT01    size  349
GGTGTTAAAGTGGTTTAGTGGTTTCATTTTCAGTCAACAATGGCTACGTGTGTTCTTCTA
GCTGGAATGGCCATAGCAGCGATATATACCGTTTATATGACTGTAAGTCATATCAGGGCT
TCTATTAAACAAAAGCGGTCAGCAGATACTTTAAGTTACTTCAAACTTAAGTCTGAAGAA
CTGGTGGAATGGATTTGGAAACCAAACACGACGACCCTTAATGTGACAAATTAGGAATGA
GATGGGATGCATCTTGAGTATACTTGTTCAGCTAAAAAGTTAATTGCACATAGATTTACA
AATATTATATGGCTGTATTATATGTGTGTCATCTTTTAAAATAATAACC
>Contig476_TT01    size  259
GTTGTAAGTAAAAACCGTTTTGAAAGCTGTCTTTTAAAAGATGGTAGGTATTAAAAATAA
TAGATACATTAAATGCATATCACAACTGGCCTCTAACGTCAGTAATGAATTATTAAAATT
TTAATTTCCTTGATGTATGTAAAGTACAAAATTTTATGGTTTTATCTCCAAATATTTAAA
TTTCTACTTCAAAACTATGGAAGCCAAAAGTGGTGGGTTGCTACAAACGCCACCTAAAAA
AATGCGACATATTATTTTT
>Contig477_TT01    size  625
AAGAGAGTGAAAGTAGAAGCCGAACTAACATGGAGCGCGGTGTTCTCACACTTCAACTAC
GACACTCAGATGTCGCCTATAGGTTTAGCACGAGACATGGCTACGGAAAAATGGTCGAGG
GGCTACTTTAAGTTACTCAAAAAATTACATCAAACACATTACGAGCAGATGGGTGTCATC
GAAGGTACTGTCACCATTGACGGCAAGGAACACTCTATCAACATACCATGTGTTAGGGAT
CACAGTTTCGGACCGTTCCGTGACTGGCGTACATTCCACCGATACGTCTACCATTTTATG
TTCTTGGAAAATGGTGATTGCCTGGCCATTGGCACAGTTTGCCAACCTGCTGTTTTGTCG
CATCTGACTATCGGATACCTCTGTCGTCAATCAGACCAAGCTGTGTTACCAGTACAATCC
AGTGACTTCAAAATGTATCAACATGGTGAAAATCAGATCCTACCCAAAGATTACGGATTT
ACTTTCGAAGCTGGTCACCAGACATATGCAGTAAAAGTACAGGTCGAAGATGAAGAAATA
TTTTACATCGGCAAGTCAAGGGAGGCTAAGTTCTATGAGCGATGGTGTACCGTGGACATC
AACGGTGTCAAAGGCTCCGCTTGTG
>Contig478_TT01    size  414
ATAAATGTTATTTTCCATAAATCGTTTCATATTCCCAGTTGTTAGTTAGGGGATTGTTTC
TAATATGGCTTTGAGTGTTAGAGATTTGTGTAGACTGTGTGCAAAGAAAGACGAGTTTTC
AAAAGATCTATTGCACGAAAATAATCGCAATGTCCTAAAACTGTTACAAGATTTCATACA
AATTACCATCTATGAGGACGACTCTTTGCCGACGAAGATCTGTCTGAACTGTGAAGAAAA
AATGGTGTCATTCCAACTTTTCATTCTTGAATGTTATAAAACTCAAGACACACTGCAAAA
GATGTTTGATGATCATGACTCCCATGACATCAAGGTAGAACAAACACAAGCAGCTATGGA
ATATGATGTTTCTATCAAATCAGAGGTCAAAGATGAGATGTCAGCAGAAGATAT
>Contig479_TT01    size  304
ATCAAATCCGAGGTCAAAGATGAAATGTCAGCAGAAGACATAGTTTGTGCATTAAACAAT
GATCCATCATTGTCAGTAATTGATGCTTTCCCTGACAGCAATGATGAACATGATGACATT
GACATACACAATGTGGACGTTAAGAATGATGATGATGATGAAGACTATCTTGATGATATT
GCCATAGCAGCACTGAAACCTATCAAAACAAAACGCATCACAAGAAGGGAAGTTACAGAA
CAGGACACAGAAAAGTTAAACCAAGTTCTTAGAAAGTCTTATTCAAAAGTAAAGGATTAT
GTAA
>Contig480_TT01    size  977
GAATATATCCAGGCTTGATATTACGAGGCAACGCAGAGAATCTAATGAAATACTTCTCAC
TACCAACTACTATAGGTTTCGGAAGATCACCAAACTCCACTTTGAATGGTTGCTCGTTAA
TCAAAACTGTTCTCAGTGAATCGACGAAGCGTACAGTCAAAAATTGCCCATTGACTAAAA
TCTTTTGCACCTTGGCATCCAAGTAAACTGGGTGCATCTGAGTCGCGTTGACGATAAGGT
TGATTTTGCCAGCGACCAAGTCCGTGCGCTTAGCTTTACCAATATCTACCTGAGGCATGG
GACCTTCTAAATGTACTAGTCTCGGCTTCCCATCTATAATTACGCCTAAAGGCTGGCCAC
CAAAGAAGCATTCATACCACCTGCCATTTATGTACAATTCTCTAGTCGGCGAACCGAACT
TTATATCGAACACTTGGTCATCTATCTCTACTTGCTTATAGCCTTCATTGAAAGATAATA
CTATGGAGTCTTTGTTATCAAACGTCACTCTTCTGCATCCGGGCAAGAATTTAATTTCTC
TAGGATCATCCCAGTCTAGCATGATGACGGCAGTATCACCGTAGAACCTGATCTCTCTAG
GAATGCCGTCAATTTGGATAGTTTTGAATGGATCCTGGTCTATGTACTCAATAACTTTGA
AGTCTGTGGGAGGGATGGCGAAGCCCGGAGCTCCCAAAGGCGGCGGAGACTCGGTTCTTT
CATAAGGTGGTAATGGATAATCTCCTTGACACATGCCCATTTTAGGGGTGGGTAGAGGAG
GCATTGGCATCCGAGGTTCGAAAGGCGGTCTCGGAGCTCTTTTGTCAAACTTCCCTCTGA
AGAATGGTGGCGCAGGACCTCTAAACCTTCTGGGTCCGAAGTCATCGCCTCTCGGTCTCG
GTCCTCGCCACATTTGTTGGTATGGCGGGGACAATTGCCTGGCAGGAGGGGGAGGGAAGA
GAGCATTTTGCTTTATG
>Contig481_TT01    size  372
GAACATTTCACAGACGGACAGCTAGACAAAAATCAGTACAATACACTTATGTATCAAATA
CTACAGATCAACGAGAAGCTCAAACTAAAAGAGGCTAAACAGAGGGAGTCCCTCGAAATA
TCAAAAAGAAAGCTCAAAGCACAAACTCTTGACGAAAACCACAAAGTACCTAGTCCGAAG
TCTTCACCTACTGAACGGAATAGGTTCGGAGACATCGACGAGAGAATCACACCGTCCGTG
TTCATGGACACACCTCCAGACAGTCAGGGAATGTTACAGGACTCCGACATGAGAGTGAAC
TCAGATGGCGTCGACGGCATGAAGCCAAAGACTCTGTTACCTCTCCCTCCTGGCATGCCA
ATGTTCCCGCCA
>Contig482_TT01    size  229
GATAAGAATATCTCAAGATTGCATGTCCAGCTAACTGGCCTTCAGGGTTTCACCAATTAT
TCATTTTCTGTTCAGGCTTGTAACTCTGCTATAAGAAGTTGCTCTAAGCCCAGCCCTGAA
AAAGGCATTTTTGTCAGAACTAGAATTGGTCCTCCAAGTATCTTAAAGGCACCTTCTGTT
AAAAGCAATCCAGATTACTTGACATGGGAACCTCCAGAATTTCCTGGAG
>Contig483_TT01    size  239
GAACCTCCAGAATTTCCTGGAGGGACAGTAGATCTCTACCAAATAAAAAGGGTAAAAGAC
GAAAGCACTTCGGCTAAAACGGAGATACTGAATACAACAAATTTGTCATATTCTCTAATT
CTTTGTGAAGGAGTAGATGAAAGTGAAACATATCAAGTCAGAGCAATCAATTTTGACGAA
GATCCCTTCTATGGCATATTAACGGATGGATTAGAAGTGGCTATGCCTTCAGTTAAAAA
>Contig484_TT01    size  720
TCTATTATCATTTTCCTAAAAGTCTTTCCGTAAGCTTTATATTGCTCCTTTTCATCGGCA
CCAGTGTCCAAGTTGGGTGGGTCATTCTGCAGTGTCAGCATCAGAACCTTCATTGGAGGG
TACTTGTGGTAGGGCGCGGTGCCAGTCGCCATTTCTATTGCAGTTATGCCAAACGACCAG
ATGTCGGCTTTAAAATCGTATCCGTGGTCTTGTTCCATAACTTCTGGTGCCATCCAACAT
GGAGTGCCCACAAAGGTGTGTCGTACTTTCTGCCTCGACATATCTCTGCCCGTGGCCAGC
CACGCAGATACTCCAAAGTCAGCTATTTGTACTGTCCCATCTTCTCCTAACAATATATTT
CCAGCCTTTATATCCCTGTGAATTTGTCCATTACTATGAAAATATTCTAAACCTCTGAGG
ACCTCCTTGAGAACTGTAGCAATAGTTGCTTCGTCAAATACTCCATGCTTGCAATTGGCA
ACTTTCATTTTATGTTTTATCACATCAAGCAAACTGCCTCCTTCAAGGAGCCTCAGAACC
AACCACAGTTCATCATGCACTACAAAACTAGTATAGTATGTCACCACATTCTCATGATTG
CAGCTTGACATAGCCTGTATTTCTTTCAATAATTCGTCCATTGATGTATTCCATTTCTCC
AAGTTTATACGTTTTATGGCACATTTCTCACTACGTGGGGCACAATAAGCTGCGTGAACG
>Contig485_TT01    size  751
GAGAAATATTAAAGATACCTTCATAAATTTAATTTCAGCCGAGCTAATCCAACGTTAGAT
AAGAACATGAGATGAGTCCAAACAGATAAGTTGGGAATACGGTTTTATTTGCAGAAATAT
ATTTATCTCTCCCAAAACGACGACGCTTACCTACTGGTAGCCTTGCAAAGGAAGTACCGT
TGTTTTAAATTACCATTAATTTGTCGTTATGACATAAAATGATAGGGCACGACTCATTAG
GCAACGTCGAGGGACGGTTTAGGAAGAAATGTCGCCGATACTTTCAGTTCAAGGTAGAAA
TTGACAAAGAAAAGGCTTATTATGTAAACTATCTAGGTATCTGTGCAGCGACGAGAATAT
CAGATTGCACAGTTCAGGGTTGCATGGTTATGTATGGTCACATCGAGTTGCTAAGGTCGC
GGTCGGCGGGAAAGCGTTGCAGGCTTGCCAGTAATACTTTCCGCCATGACTAGCGTGGCT
TGCCGCTTCAGATCCTATCGAACACGCCATTTGTTATTTATTCCTCTTTTATTAAGGTTA
AGGACTCTCACAAAGCTGCTTTTGTCATCATATTCCATCTTTTTTAATATTTGTCGTGGG
AGAGGGGCGGTTATATGAATGGCAAATATTGATCGTAAGCGACATGATGAGTTATTTTTT
GCTTCATTCTTGAGTCACTTTTCATCATTGGAATAGAAACTCGTTTTTTGGATTAAATAA
ATCATAGGTCTAATGAAATTTCTTTGGACAT
>Contig486_TT01    size  326
TGGACATCGCTACAAAAAGTCGAGTGTGGTATCAATGTGAATGGTAATACCGAATAAGGC
GGGTAAAGAACGATGCTCTCTTAATTAATAACGTAGGTAATTGTTGAGAAGATCACGTAA
AAATAGACTTCGTGGACTGTCTTAGGATTTACCGCTTTCTTCCTAAAATATTCAGGATTA
CCACACACTTTACAAAATGAATAATATCTTAGAACACAAGACAATTGTACATTATCAGAA
GCCAGCGCAGCTTTCAATCGAAGGTCGGTTTCATAGATATGTGCAGCTTTATATCAAATA
ACAAAAATACGTTCAGTGTTTAAATA
>Contig487_TT01    size  317
TTTGAAGATAATAATATATTGATTGGGTTGGAAAATACGACAGACGACTATAGAAGGTGT
GTCAAATTGCAGATGGCGATTTTAAAAAGGCTAGAAACGTCAGAATTTGTAGTCAAAGGT
TCTGCAAAAAACAGCTCAGATTTATCCCTATTCACAATTACAAAACGATCGTACCAAGAA
CAAATACATGATATAGAAAAACGTAAAGAAACTCAGAAATATAAGGAGGCGCCCTACAAA
TGTGAAATTTGTTTTTTGCCGTATTATAAAGCGAGGACTTTGGATCTACATACGGAAAGA
CATACTGATGTGTGGGG
>Contig488_TT01    size  220
ACACAGGTAACCATTGTTATTGTGTTCCATCACAGGTTATCACAATAATTCACTGTGACA
ATATCGAAACACAAACGCGCTTGTTACCTGCGTCCCAACGCTTCAGTATCCTATGCGTGT
TTAATCCTGGTGACAGCTTCATCCTCTTACTCTTTCTAAGGCAATCCCTAGACGATCAAT
AACATTGTGCAACATTACAATAACAATATTGTGCAACAGT
>Contig489_TT01    size  203
AACTCCATTAGAACTTTCCCAGACAAGAATTGACCAGGAAAATATAACAATGATGTGTTA
TCAAACACTATAAGGAACTTTAGAAGTTTGCGCGGCATTTTGACTATTTGCACTCCAAGT
TAGTAATAAATTCGTCTTCTGATTACTTTTGTGGTAATGCAAACTTGAACGGTTTTATGA
ATGAAATCTATAGCAAAATATCA
>Contig490_TT01    size  217
ATGTAAGAACTATAAATATAATACTATCAGCGGTTACTGTAAATGCTCAATATGTAGTCA
ATCTCAGTACTTTCTCTATTTCTAATTGGTTATATAGGTAGTCACAAAAGAAACAACAAA
GACATAGTACTAAACTAGGCAATATTTCACTGCGGATGATAACGTATATATAAAGTATTT
GATTCGGATTAAAAAATTATTTGGATTCTTAAAACAT
>Contig491_TT01    size  375
TATCAGTTATATATAATTGTATCCTTAATTATTGTTTTATATCAAACAGTGATATATTTT
TATCGCATTTGATTTACCTAATATAAATATGTTTGCATTTGACACTAAAAACTACATAGA
AAAAAGGGTTTCGGTAAAGAGCAAATCATAAATGTACCTTTTGGTAATAATGTGCGATGG
ACAAAGATTTGGAGGCAACAGTTACGTTTCCCGAGTCACGGCTGTAATTACCAGTAAACG
TATGGTTGTGTGTGTGCGTGTGTTGTGTGATGTGCCCCTACTGTATGTCCTTTGATCTTG
TTTAGTGTATTTTTTAAACAAATGCAGCTTTTACATACGCATATCTTAATCAACAAGTGA
TAATTATTTATTAAA
>Contig492_TT01    size  1477
AACGTTTAAATGTACTCGTATAGAGAACTCCGAAGCAGGAATTTGTAAACACCTGTACAT
ATTTATTTTGAGACAGATCGCGTATATAGCCTCTAAATTTAAGGACATTAACGTTACTTA
ATCCAGTTTAAACTAAGTGACTTTAACATGACCAAGCTGTACATACGTTTTAACTTAAGT
TACTTCCTACAACTAAATTCGGATATCCCCTTAAACTGATATCGTATTTCATTGCAATCA
TAATTCAGTATTCGTATCCTATGTACAGTACCTTAGGCCGCAGTACAATCTAAAGATTTG
TATGTCCACTTCTGTGCATGAAATTAACGAGTGTTGCCGCGACAGTTGGAGGTAGCATAA
TTGATGAGACATATTAAATTATGGTCCCACATTGATACCGTATGGCCCCGCGCGTGTGGC
GCCGCGACATCCCGCGAGCCGCGTGTGTGCGCCCGCACTGCGCCTCACATCCCTTCACAT
GAGATCTAGTCCTTATGCTCATAGGTAATAAGAGTTGCTATAAATTTAAAGTAACTGTAA
GTAATGCGCTTTGTAAGTTGCGGCACCTGAGTCAAATTAGTGACGTCCGCAATTAAGCTT
ATAATTATGTTGTGATTTATAATACGTTTTCAGATATGTTGATGCCTACACGAGCATTGA
AGCAATTGCATGGATTTAGGTGTCTACCTCTATTAGACGATATCAGTAGAGTATCGTGTT
AGCGCGACCTATGAATAACGTGAGCAGACTTACAGACAAATATAGAATGTTGGCTCAGTG
AAGTACAACGTATAAAACGTAAACAATGTAATATTAATATATTGCTTAAAAACCTTTTGA
TGTTTATAACTCCTAGTGGATAGGAAACATATTGAATTTATTATACAGTTTTATCAAAAA
ATACGACCACGTTTGAATTTTATTGTTCTGCCAAATGCATCACACTGTTGTGATAAATTG
AATATTGAAAATACTTAGTTGTAAGTTTCCGTAGATGACATTGGTCACCGTAATGATTTG
GAGTCTGGCCTCGTCACTAAACGGAGTATTTGTATAATTTCCTCGCACTGTAGTTAAGTT
TAATTGTAAAATTATATTGAAACGTAACTGTTGCTTCGATTGTATTGATGGAATCTATAA
GTACTTTTTTGTTATATAGTTTTGATACAATGAAGCCGATGCTACTCTGATTGCGTAGTT
ATCCTTCAAGGACCGCTTGACAATACTGACACTAAATCCAATGTTATCGTTATGTTTATT
CATTACAAGAAGTACAAACAAAAATGATACATTTATTTCTATCCGACTGCCAAGTAGATT
GATCTTTTGTGCTACTACGTGTCAAAATATTTTCTGCTTAATTATTTACCGCCAAAACTA
CCCGGTAATAATGTATCACTTTTGATAAGCAAAATATGTTAGAGGAAAGTACCATGTAAG
CGGAAGCGTTCGGTATATTTAGTATGTATCAGTTATA
>Contig493_TT01    size  258
ATCATTGTTACCGTAAATGGTACCGTAATTTGTGTGTTGACTTGCGTCTGTGCGTAGATT
ATTGCCTACATTGTTCCATTGAGAATTGGTATTGATAACACCAGGCAGGCTTTCATACAC
AGGTACGAGTGTACCATCGGGCTGGACATAGTACATTACTTGCGGAAGACAATGACGTAA
CTCCAACATAGCCAACAGCAGAACACCGCACACCAGCCACCTCATTTTGTATGACACTTA
GAAATATACTCTAGACGG
>Contig494_TT01    size  355
GTTTCTAACATATTTTTAATTTTGCGATTGTCAAAAATTGCAAAATTTGTTTTTGCGTAA
AGACGGTAGTCTTTTACAGTTCAGACTTACGGATCACGCCATAAAATACCACGTAAAAAA
AGAAAAAAATATATTTTAAGCAGTCCATGTATAAACAGCTTATGTCACAACACTGAAACG
GCAAGGGAAGCGGGTCATTACAGAATCGTGGCCGACCACACAACAGCTCTTATACTTAGT
TAACATTGCCATTTCGAAACCACCACGTGCGGGCTTAAGAACTACCAACTCCCGTTTCAC
CTCTTCCTACAATGAAGTTTTCACCTACACAGGATTCCCCGGTCTCTATGATCGA
>Contig495_TT01    size  249
TAATAACATACAAACATACATACATATGCACACATACCTATTATGTTACCAAATATACAC
ATACACTCATTACATAAAACCAACACATACAGGTCTGAACACAATTACGATACTATTAAA
CAGAAGCAAACTACCCTTTATGAGCCCACAGCCTCAATACAAATTCAGAACTCCGGAACA
GATGAAATTAAGCAGGCCGGACACTGGCACCACTAGCATCTATATTACATTAAAAGATCT
ATTGCACCG
>Contig496_TT01    size  479
GTTCTCATTACAACAACATATAGATAATGACTGTTTCGTTTTATGGCAAAGTCTAATCAG
TGTCACGTCAATAATGATTACAATATTAAATCTATTTCTTACTTATTCTATGTTCTATAT
TATTTAATATATATTAACATTTCGATATAAAGTACGTAGGACAGATTCAGGACTACAGTA
AATAGGATATTCGTGAACATTTTAAATGGTCTAGATGATATTCATTGAGCACAGTATACA
AGGGTACATTCTATGGAAAGTCCATTCATAAATAGGTATAGTGTATACTTTAACATGTGA
ATGTTTAAATAAATACTTTTCAAATTTCATTTTAATATAGTATAATTTTAAATAAGAATG
CTTTTAAAAGGATTCACTAACCTTAGGGACGACAGCTAAGGTGACTTCTACTCGTAGTCG
TACTATCATCAAACCATCTTACAACAACTTTAAATATGCTAAAACTGATGATCTGACAG
>Contig497_TT01    size  328
GATGATCTGACAGTAAATGCACACTTTATTATGCTAATATATATACATATGCATTTTTTT
TTCAGATTATGTGTGGATATTTGCCTACAAATTGTCTTTCAAAACATTATTTTAAATAAT
TTAAGACCATTTCATTAAGAATATCAGTTTCTGTATTTTCTTGCGAAGCTGTCGTTAGAA
AAATCTTTGTATCATAACCATGAAGAACAAAATGACAAGCGGACATGTCATAGTGCAAAA
TATCCAAAGAAAGTTGTGAACTTAAATGTGGGTTTCTATGGAACCCTCCAAATGTTTCCA
AATTGAAATCACCAATCAATCAAGACCA
>Contig498_TT01    size  212
TAAAATGGTTATTACTAGATACAGTCTAGCTGTATCAAGCAGAACAGAACACCTCATCAA
GAGCTGTATGTCAACTATCTACATTGACATTGATCAAAATTGGATTAAATTGTTTGATGA
AGGAGTTTTTGTAGTTTTACCACATGCTTTAAAAAAAAAAACATAATTATATGTAACTTC
ATTACCATGTTTGTATTACCCACCTTAAACTG
>Contig499_TT01    size  204
GAGCAGCACTCAGTTTCACGAAGCATCGCAATGGTTACTTAATCATTCCACATGAAACTG
TTTCACCGGTCTTAAATTCAAGGGAAATGTGGAATTCCCACCGCGACTTTCAGAGGACTG
AGGGTTCGGGCCTACGGGAAAATATCAAGCCTCGACCGGGATTCGAATGAAAATATACAA
GATGGGGAGAGGCGGCGGGCGTTT
>Contig500_TT01    size  337
AACTAAAATACCTAATTTAAAACCAACTCTAGACATAGTTTCAGATGACGAAGATATATT
TTCAACAGTAACTAAAGCTGAAAAACCAACTTTATTACCAATACCTAAAGAAGAAATTCC
TGTAGCTGAAAGTAATGTAGAATCAGTTAAATCTTCTGATGATGAACTTTTCGTAGCTAA
AACTGAAAAACCTGTAGTTTCTGAAAACATACTTAAAGATACAAAAATAACTCATGACGA
AGATATATTTAAAGTACCTAAAAATAAACCTGAAATAACTAAATCTGATGATACACCTGT
TGAAGTGAAATCTGAGCCTAAGAAAGTAGGAAAGCTA
>Contig501_TT01    size  1017
AGCCTAAGAAAGTAGGAAAACTAAAAGTTGGTCTAAATATTAACGTAAACGCACTACTAC
CTGGAGCTTCACCTAAAAAGTCTAAACCCAACGATCAGACTGACGGTCAGACTCAAAGCA
TTTCAGACCCAAAACCAGACACAAAAGTCTACCCCGAAAGTCCAAAATCTGAGCCAAAAA
TACCAGAAAGTCAAAACACAGATTCTAAAATGATAAAATCTGTGAGTTTTGATGGTGAAC
CGGAATCTGATATTCTAGATAATAAATTGTCTAAAGAAAGGGCTAAGATCCAGGTGAAAA
GACGGCCGTCTACTAGAAGGGCTAGGCGGGAAGCTGTCAGAAAGTCTGGAATCGATTTTG
GAGAAGACTCAACTGATAATTCTAGCTCGATAGACGATCCGCCTCGGAAACAGACTGAAA
TCAGTCAAAAGTCTAACTTAGATAATGAAATTAAACAGACTGAAAGTTCAGAAAAATCTG
AAGTTGAACCTAAACTAGCACAGGTTGAAATAAAGCCTGATCTAAAAGAAAGAACTATAA
TTAAGTCGGAAACTACTGAAATTGATAAACCATACCCAAGAGATGTGAAATCTAAAGTAG
TTTATATACTAAATGATGAAGATATATTCAATACTAGTCCTATTAATAAACTAGAATCTT
CAAATAAAGATTTGACTTCAGAAACCAGTAAAAAATCTCAAATTCTAGACTCAAACGTGG
GAATTTCAACTCTAGGCAAAGTCTATGATAGTACAATTACTAAAAATGATGAGACAGCTA
AAAATATTAAATCATCACTGTTCGGTGATGAAAATGATGATGATGATGAAGATATATTTA
AAGGTAAAAGTAAAACAAGTAAGAAAACTACTATATTCGATTCAGATAGTGAAGATGAGT
TATTTGGTAATAAGAAAGAAAGAAAGGCAGTTGAAAAGAAAGTGGAAGTAAAGAAAGAGA
TTAAAAGAGAAGTGGTGAAGGGATCGCTGTTCGGTGATGATGATGATGATGATGATG
>Contig502_TT01    size  382
AGAGATACAAGCGACTTCATATTTCCTTCATAGAATTTTAAGTATATTTTATTTCACTAT
CGAATGGAATCTTTTGCATAATATTTTGTTAATGTTTTTTCTTTTACAAACTAATATATG
CAAATTATATGTTGTTACATTTTATCTTGCCTCTATAAATAAATTAGGATCGCGTATGCA
GTGATACTAAGCTATTTTGATAGCATTGTTAACGTCCAATAGTTATACAAATCTTGTACA
ATAGGTATCGTAGATTTGTAATATTTTAATTTACTATAGATTTTATCACTAGTAAATAAA
ATACATGACATTCATTACACAGGTAATACAAGTATTTCTGGGACACTAAGTTGCTTGCTT
TGGTTCTCAATTATATGGTAAA
>Contig503_TT01    size  204
GGTGGCCCTGCAGATGCAGCCGGACGCCCAGTCCTTGCCGAGCTGGACGGGCAGCTCCTC
CGTCTTGTCGTCCTTGGGGTACAGGAAGGTGTTGGTGAACTGCTCGTACTCATCCAGCAA
GTTGCTCCTCGCGTATTGCGCGTAGCACAGCAGCAGCCAGATGTATCGGGCTACTGACAT
TATCTTCTATCCTTCAACACGATG
>Contig504_TT01    size  228
ATAAATTGAAGCAACAACTTTCTATTACAGAGCACTGTTATTACTAACCTTAATTTAACT
CTAAGGCAGAATGAAACCAAAAATAATGTTGATTGATAAGATTATTCCTCACAATGTTGA
TAGAGGCAGTGTCATTAGAAATATGAAGAATATAAGTGTGACTTATAAACATAATGAAAA
TAAATACTTAGTCAATGTCCTGAGTAAAACGGGACAAACTTTTGAAGA
>Contig505_TT01    size  501
GTGGTCAATGAGTGCACAAACGACTGCCGCATGACCGCACTCGGCCGCGAAATGCAACGC
CGTCGCGCCGCACAGTGCTCGCTCGTCGACACGAGCGCCGCTGTCTAATAGAAATTGCAC
CACATCCAAATGTCCCTTATAAGCTGCAATCATCAAACAAGTATTGTTATACTTGTTCGC
TTTATGTATATCTGCTCCGTGCCTCACTAAATACTTGACAATGTCTAGTCTGCCATCAAA
ACAGGCTGCTCTGAGGGGCGTGCTCAAAGTCTTAGTGGCGTGGTTCACGTTAGCTCCAGC
TCGCACCAGGCGTTTCACAATGCCTAGGTGACCTGCCCCCGCGGCACACCATAGGGCTGT
CGCTCCTTCTATAACATATTCATCGAATTTCACTGTGCCTTCTGTCTCAAGTCTGACGGG
TGGTCTGAACTTTTCGAGGAGGATTCTGACGGCTGCCTCCCGGCCATGTCGGGCTGCTGC
TATCAGTGGCGTGCATTTGAC
>Contig506_TT01    size  270
TTGTGCACTCATTGACCACCAGGCTAAGATACTTACTAATGAAAATGGTATGACGCCGCT
GCAGTGCGCGGCGGAGCGGGCGCGGGCGTCGGTGGTGGAGATGCTGGCGGCGCGGCCCGA
GGTCACGCGCGCGCAGGCCATCGAGGCCTTCGAGCTCCTCGGCGCCTCCTTCGCGAATGA
CAAGGAGTACTACTGTCTTAGGATGGCATACCAGTACTTACACAGAGCGATGGCGATGCG
TTACGACACTAGATACGGCTTGCTGCTGAA
>Contig507_TT01    size  316
GGACTATGACTCCGTGTATTTCCACCCTGACTCGCTGGAAAGCGCTACAGTTGCTGCAGG
ATGCGTCTTACAGATGGTAGACGCCGTCCTATCAAACGAAGTCGGCAGTGGAGTGTGCGT
GATCCGTCCGCCCGGACACCACGCCGACGACGACGTACCGTCCGGCTTCTGTCTGCTCAA
CAACGCAGCCGCCGCCGCTAAGTACGCCATACATACTCATGGGCTGGACAGAGTGATGAT
ACTGGACTGGGATGTACATCATGGAAATGGGACGCAGAGGATCACTTATGATGATAATAG
AATTCTCTACATGTCT
>Contig508_TT01    size  562
GTTGTTATGATGGCTCTTCGGGCAGTGATGACTTCTAAAGTCCCTATGGTGATAATTTTA
GGTGCTACAGGTACGGGGAAGACCAAGTTAAGTGTGGAATTAGCACAAAAGTACGCCACG
GAGATCATCAGCGCAGATTCTATGCAGATCTACAAAGGTTTGGATGTGGTGACTGCGAAG
GCATCAGCCAAAGAACGGGAGATGGCTCCTCATCATCTCTTGGACATCCTGGAACCACAT
CAGATGTTCACCGTCGTGGACTTCAGAAACAGAGCTCTTAAGATCATAGATGATCTAACA
GAAAAAGGGAAGATACCTATCGTAGTCGGTGGAACAAATTACTACATAGAATCTATTGTC
TACAAAATATTGGTAGAAAACATGGATGATAATGAAGCTTTGTTATGGGATAAGAGTAGA
AGAAAAAGAGATTTAGACAACGAAGAAATAGATGAGGAAATTAATAATAAGAAACAAGCA
GTAGAACCGTCAAAAACAGAAGTAGAAGAACCTACATCATCAACTGAAACTAATAAAGAA
TTAAATAATTCTGAAATAACCA
>Contig509_TT01    size  485
TTTCCCTGCCTCACTATTTCTTTCCTCTTCTGATAACATTAAATACTCATGAAATTCTTT
AAATCCTAATGTTTGGAAGACGCCTTTTGTGTAATCTGGTGGGTTTCCGTCCTGTATCCT
CTGCTTGTTGTGTTTATCATGAAAATCCAACAGCTCTTGAATGAGACCATCTTTTATCAT
GGAGTCCACTCGGGAGTTCAATCGCTCATCGTGAATCGCCTGTTCACATTTCAGCCAGAA
GATGATGGTTTCCCCTGGCTTCCGCAGCTGGCCCTCAGTCAGTTTCTGCGCAGCGAGGAT
CTCGCTGTGACGCCGACCTGTCTTCAGCCATACTTCTATTGACCTTAGTATTTTTCTTCT
ATTGTTTGGATGCAAACGTCCCGCCATGACTGGATCTATTGCATGCAATTTTGCGTGAAT
CTCTTCATTCGTGAAAACTTTTTCATTATCTACGTCTTGTTGTAGTTTTTCTTTGGTTAT
TTCAG
>Contig510_TT01    size  329
GGTGCGTTGGGCATGTTCTACGCATTACTCGCATTACTGGATGGGATGTAAGGCATCGCT
GCACACCGTCGATGGAATTGTCGTATCTCAGAAGAATAATCACTGCCATCCTCCTAGCAG
CTAAGTATGTTCATCACTGATAAAGGTTCTCAGTTAAAGCACTTTCAAACTGGCGGTTTT
TTTTTGTACGTACAAAATCGACGTATTACACACACATTCTAAGTTGATAAAATCTGTCAG
TCGGTTTTAAACATCTTTTTTCGCACCTTTCGGTAGTTGTCAATTGTTTGCTGTGCAAAC
CGAGCAATGTCACGTGGAAAATCCGCTAG
>Contig511_TT01    size  262
ACAATTACTCTAGACGAAATCATTAGTAAAGCAAATGCATTGGAGGTTGTAACTCGACAA
CTAGAACAATTTAAAACAATAAATACGAAAGATGGAAACAATTTTAACAAAGCAGAAATT
AATGAAATTAATAACAAGAAAAGATATAATAAACATTTACAAAAACAATCATCATACACA
AAATGTTCTAGATGTGGAAGCTCTTCCCATTTTTCTAATGACACAAAATGTCCAGCAAAA
GATAAAAGATGTGTAAAGTGTG
>Contig512_TT01    size  519
AAAATCAAGTTATTACCCAATGATAATTAATGTGGCAATAAAAAGTATGCAAGTGAAAAT
CAATAGAGTATCATTTATCGTGCAAGTGCACCAAGCTTACTTCTCAATTGTGAGTCTGTG
GGCAGAGCAAGTGCCCACTTACGTAGACCAACTAACATCACTGAACTTAAAACTAAAATG
GCTCCACAAACAGAAAACTTGCTTGGTATCTCATTGAAAAACATGACTTGCCAGAGAAAC
GCAAATACAATGTCAGCAGATCGAGCAATAGCCACTGGGCCAGCTTGCTCCATTTGCAGA
GACATAGTCAACAATATCTGTCCCAAATAACTAAACAGTGCCAAACACACAACTAGGAAT
CTTTCAGTGCCACAAATAGGCATACACAACACGCCAAACACATAAGAGTAAAACAAGGTC
TGTAAAATAGCGATAGCACCAAAGTTTGTCATTATTACTGAGAAATGCAACCCTTTGAGC
ACTCGAAGCAAAACATACGCATTAGCCCCAAATATAGTT
>Contig513_TT01    size  279
GGCGGGTGTGCGGAGGTGTCGTGCGACAACCCGCGCAACCACCTGCGACCCTGCTACCCC
TACTGCGAGCCGGGATGCATATGCGAGGAGCCCTACGTCAGAGACGACCGAACACACCAG
TGTGTTCTGCCCCAGGATTGTTCACCAACGCAAATGGGAATACCGGTTCCAGCGAAAAGA
GCTCAGGAGCCAAAACAACCGCCAGCTAAATACCAGAACAGAATGCCTCGCACTCACACC
AAGCGCTCGGACTCAGACACGATGGACTTCGTTGCCGAC
>Contig514_TT01    size  316
TTCAGGCTGTTCAGTCAATGTTCTCATTGTTTCTGGGGACAATTTCTTTGTGTTCATCTT
AGCAGCTTTGAAGATAATTCTGGCGGCTTCTTTATTGTTTCCCTTGCTGATTAGCCAGCG
CACGCTCTCCTCGACGAGCCAGTAGTAGATGATGAAGAGCACGGAGGGCGCGTAGATGAC
GAGGGTGTAGGTGCGCCAGTAGGGCACCACCCACGCCACCAGCGCCGTCACCACCTGCCC
CATCGCGAACGTGCTGGAGATCAGGTTGCCGCCCAGCACGCGCTTGTCGGGACCCACCAT
CTCGAGGGCGAGAATG
>Contig515_TT01    size  401
GTGAATTTTCGTCTGGCTATTACCGTAACCTTGGCAACGGTATGTATCAACGAGCCGACC
TATTCTCAGCATGGCAATACTACAACTTGGCCTTAATGTATGCACCTCTAACATCTACAA
CTTACAGTTTAGCCATAGCTAACCGATCAGCAGTACTTGCTGCTATGAAGGAATATGAGG
CTTGCATAGAAGATATTAACATGGTCTTCACTCTCAGATACCCTCCTACAATTAGGGATA
AACTATTGAAAAGAATGAAACAGTGCGAAGAAGGTATAAAAGAAAGGGAAACACCAGAAG
TATGTGAGGAGGACGAAGCTCTTGCAGAAGAAGTATTGACATTAAAAGCTCAGGATAAGC
ATGAGAAATATTTAGATGCTAGCAAGAAACTAAAAGTCGTG
>Contig516_TT01    size  211
AGCCAGACGAAAATTCACATTTGTCTTCTTTGAGTATAAGTGGAATGACCTTGTATTTTG
TTAAGATATCATACACATAGAATACTCGTTGGACATTGTCTGTGAGTGTTAGCAGATCAC
TGGAAATATCATTTATTCTTCTGTCTGCTCTTAGTTCCTCCAAAATTCGTTGGTAAACTC
GATCAATACTCATGTTGAGGTTATCAAGTGG
>Contig517_TT01    size  788
GGTATTGGGATGAAAAGACGCCTACAGCCTTCCTCGATAAATACTCTATCTCAATGAAAG
AACACTTACTGAGATTGGCATGTTCAAAAGTTCAAGCAAACATACTTTTCAGCTTTCTCA
TACAACAGTATGGATACATGCTCGCAAACCGTTGTCGAATATGGTCGCGTTTAATTCCAT
ATTAAAGATTTTTTTCTACAATAACGAATGCATGGGGATCTGGCAGATTCCCCAAATGCA
GCCAATTGTGTGTGCCAAAAAAAATTTATATGTGAGCTGAAAATGGGTAGCAACGTCTCA
GCTCAGCTTATTCTTATGTCCGCGTTGTTCCTAATTTGCCCAATTTTACTAACGATTCGA
TGTATCGTAGTCACTATCTTTAGGTGCCTACTACCTAATTATCACTTTGTACTTACCTGT
CGTAAGTGTGAAATATTGTGCTATCCTATTTCGTGATGTACTTATTTTATATACGGCGTT
AATATTCAAAGTCAACTCTATGTACATGAATAGACTAAGTAAGGGTAATGCCTACAAAAT
TACACAAATTTTGGATAACAAAAGATTGACATATTTTTGTTATGGAATTGTTACCATTGA
TCATAGATAATGCCAGTTATGAATATCAAATATACAGTAATTAAAATATAAGTTGGTCTA
TCTGTCCTAGTTCAAAAATCGTAACTAATTCGGATGGTTAAAATCTATGTAATAAGATTT
TTTACTAATCAAATGTATCGAATGTTGACTTACTGTATTATTCTAAGTGTAGTATTAGAT
ATTGGACA
>Contig518_TT01    size  419
AAAAACGTTAGCAACAATATTACCTTCGAAGCGTGTACAATAATGCTAATATACATGTAT
ATTGACCGAAAACACAGACGTTATGTATTGCTCTTATAACTATTATATTAAATATTCAAG
TAACAATTTAACTGACATTATTGCGTTTCTCACTGGAGGTTAGTTATTTGAAGGGAATCT
AAAACCTAGACTTACTCTGCCTATACATCTAACAGTTTAGACAACGGAGATTACAAAAGA
AAATTATTAAAGAGAAAGAGTATATATTTACATTTATATAAACTTGAAATACTTTGAACG
GTAGAAGTATATATAATAAAAAATGTGGTCAAAGCTACGATATATTACAGAGATATTCTA
GCTTACTTAAGTGGCAACACCATTTTATAGCTAAAGTTCTTTTAAATCTTTGCATAAAA
>Contig519_TT01    size  259
TTCTCGGCTCAGACCCGTCAAGTACCAAAGTGTATGGAGATAACCTCCACAAAGACTTAG
CTACTAGGTGGCGCCATACGCTTATTAATGGCTTGGCGAAAGAGGAGAAAGCAGAAATGT
TGCAGATATACCTGCCACCTGAAAACTGCCAACAGATGAAGGCTCCTATTTTAAACCCAG
AGATAAAATCCGCCATCTCCGAAGTAAATGTAAAAAAGGACATCTACAGCGAGTCCAAAC
AGAATCAGATGGCCAGCTG
>Contig520_TT01    size  212
GGCAAAGTGGCCAACTACGTGGAAACTGAACAGATTGTGTCCATCATATGTTCTGATAGC
ATACATCGAGCTTCCTTTGTGCAGGTGCGTGGTTCCGTGCCTATATTTTGGAGTCAACCG
GAGTACAAATTTAGGCCACCGCCTCGTCTTGATCGAACCGAAGACGAATCTCACTCAGCC
TTCAAGAACCATTTCAAAGAAGAGATAAAAAC
>Contig521_TT01    size  292
GGAAGCATGTCGATGATAGATTCTTCTGGAATAAGTATATGCTGAAGGATATTATTGCGC
TTGGGAGTCCAGACTGCGACCAATGGATCCTACCCATCATCCAAGGTTACGTGCACCTCT
CACAAATAGCCGTGGAGCCGGCAGACGTGAACCCTCTGAATACAGAGTCGTTATCCAATA
GTAGCTCGTGTGATGAGACCTTTACATTGGGGCTGATCTCTAGAAGGTCGAGATATCAGG
CTGGGACTAGGTACAATCGTCGAGGCATCGAACCGGGCGGCAAAGTGGCCAA
>Contig522_TT01    size  249
ATGATAAGCTTTGGGTTCGAGTGGAAACTGTAAAAGATATATTCAAGATTTTGATTAGAG
AGGGTGACGATTCTTATATGCTTGTTAGTGGGAATACTGCGAAAGGAGTATACCCCATAG
ATGATTACCCTCGTGTCCTGATAGACATAAGTGGAGTCCAAGAACTGAAAGGGTACACAA
TAGACCAGAACCTCATAGTGAACGCTGGGACCACTCTCACGGAGTTTTTGGAAATACTCA
AAACAGTAG
>Contig523_TT01    size  359
GTCCTACATACGTCTCCCAGCATTCGAGTTTTGACGAAGATTCGTCTTTTGTGTACGAAC
AGACGAATCCATTGTCTCTCACATACATATACATTTGGCTTAGAAGCACTGCTAAGGATG
ACAGCCTTAACAAAACTGTTCTTAATAAAGTAATGATTAATACATGAGCTGGGGTATAAC
TCTCGAATTGTATTAAATAGCTAAATATTTCTGGGACTATAAGATTTAAAACTACTATAC
ATATAAATGGTAGGAATTCTAGCAACGTGTTCTCTAGTTGGCCGAAGAACATGCCACCTT
CTCTATACAGCTTCAAGGTAAACTTTTCACTGTGTGTCGTATTTGTATCGATTCTAGTT
>Contig524_TT01    size  267
AACGACAAGTCAGCTAAAATCAAACATAAAGCGTTATATAATGAAATCAAAGGATATTTG
GAAGAAGAAAAATATAACGAAGAAAGGCAGTTAAGGACTAGAGAATCACAAATATTGATA
TATTTCAAACGTTTACTTATCAATGTAATTGTGTTTGTAATACTTATTGCTTCAGGAGTT
TTAATATATTTCGCGTTTAATTACTCCACGGATAGATTAAATGAGGAAGTTTCCGAAAAT
GTCGAAGAAGAAACTAGAATCGATACA
>Contig525_TT01    size  304
TGAAACTGCTGCTTCGTAGTGGGTGGATGGTGGGGATGATGCGGATGGTGGGGGGTGAGC
GGCGGCGCCAGCGCAGGGGATGACGGCGTCGAGCTGTTGCACGATGACGTGTTGGAGGAA
GAGTCGGGACCGCCCTGATGGTGCGGCGCGGGCGGCGCGTGCGGCCGGCGGCGATGCGTG
AGGGACGACAAGAAGCCCGTGCCTCGGCCCGGCGTCGGCGACACGTAGCCGTAGTAACCG
CCGTCTTTATGGAACTTTTCTTTGAAAGCATCCACAAACTCTGGCGGTAGACCACAAGAG
GGGG
>Contig526_TT01    size  257
GGTAGACCACAAGAGGGGGGGACTTTACTCTCGCAATCCCTGTGACACTTAAACTTGCAC
TCCTTACACTTCAACCCCGAACCGAAGAGCATCTGCTTATCACAGTAATCGCATGTCGCG
ATCATGTTGAAGGTCTTGGTGAAGCGATGCGCGATGTCATGCGCCATGCAGCGCGACACC
GTCGGCGTGCGCGGCGACCGCGGCGCCGCTACCGCCACGTTATTGTTGTAGTAAGCTAGG
GGTCTGTGTTGTGGCGT
>Contig527_TT01    size  216
TATTAAAGAAGATGGCTCCGGTAAGGTGGAGGTGGAGGTGAAAGCGGAACCGCTCTGCGA
AGACGACACTCACGACATGGACGATAGAGACGAACTGAACGTCAACGATATCACAGAGCC
TATAGACCCCAAACTAGAAGACACGCCACTCGAAGCCCCCGTGTCACACCGCACGCGAGC
CAAGCGCGAGCGAGCGGACCGCACACACAAGCGAGA
>Contig528_TT01    size  239
TACTTATAACTCAAGAATGACTGATGAGAGGGTAGGTAGCTTAGACCTGGGAGAAGGACT
TAGTGTGGTCGTTACCATAACGATCAGTTAACTAACGAGGCGTTTGGGTTCCTGGAGACA
ATTGTCGAAGATTTTTGGTTTTACAGAAAAATGGGCGGGTCCTAAAGGCGTATGAGGGCA
TTCATTTTTTCCGAACACCTACATTTTTCGTTTTGAGGGTTTTAGAAACTTTCACAAAG
>Contig529_TT01    size  258
CTGAGTGGAGAGAGCCGAAATGCCTTTAAGCAAATTGTCGTCTACATAGAGGATGTGAAC
GACAATCCTCCGATATTACACGTGCCATCCGATTGTACGACCATAACGGAGTCTCACAAC
TATCGGGAGCCGATCGTGTCGGTGTCAGCGACCGATGCCGACGATAACTCCGCCCCTAAT
GGACGGGTGCAGTTCCATCTAGTTGGAGATCTATTTCGCTTCGAGCAAGTAGGAGGCGAT
GCGAACACAGGCCGACTA
>Contig530_TT01    size  216
GAGCATGTGACCTCTTAAGGCTACTACAAACATGCCGGCGGCAAGGCCGCCGGTTCCATG
CCGAGCGGCAATGCCGCCGGCAATACAAGCAGCACAAAATCGTTTTTTTGGTTGGTTGGT
CGTGCTTCTTTGTGCGGCAAAGCCGGCGGCTTTGCATGCCGCCAGGTGCACGGCGGCTTG
GGCGGCGGCTTGGGCGGCGGCTTGCCCGGCGGCCCG
>Contig531_TT01    size  378
GAAAACTCCTGTGTGATGGTGTTAGTAGTAGTAGAAGCAGTTGTAATGCTGTCAGGAGTT
TGACCTCTGATGAATCTACGTTTGGTGGGTATTGTGCAGCTAAAGTACAGTAAGTCTGAT
AATACTGATCCATCAGCAGTGGTTGCGGTAACTCAGCTAGAAAGCCCTTCAGTACAGATG
CACAGTCGTGGACCGAGAACCTTCCCTCGTCAAGTCCTAGGTTTGATCCTGTGAGCAGCA
AGTTTTTAAGCTCTTGTTGTCGGCTTAGAGAGCCTGTGCGACGAAATATACCTTCTTGTG
TTACATTGTCAGGTTTAGATAGAAAATCTATCAGCTCATTCACCCTCAATATTCCTTCCT
CTGTGATAGAATTCACTT
>Contig532_TT01    size  203
TGAAACAGGTATATGGGATTCACACCACCCAAACGATAAAAAGTACGGAAATTGAACTAT
AGGTCACAAACGGGAAGATATAAACATAGTAAACATCAGTTTATCAATTATAATGCCGAT
GACGCGGGAGTTTATAAATAAACGCGAAGGCCACAGGAGGACGCGCCCAAAGTCGCAGTG
ACGACTGTCGTCGACTGAACCAG
>Contig533_TT01    size  293
GAAAAATAAAAGTGCAGCAATAGATTATACAAAAAGAAATAGATAAGAAGGAAGTGGGTA
CTCGTAACAAGAAAAGAAACTAAAAAAAGAAACTAACTAGAATTACCCGGTCTTAACACG
TTATCATTGGAAGAAAAACACTTCACTTTTTGTTGGCAACAGCACGCTTGGGCCTGCTTG
CTAGCACGGGCTTCTGTGGAGCGTTGATTGATGCCTCTTTAGGAGACTCGGTGCCATCAC
GGGACTGCAAGGAGTTTAGTTCAGCAGAGGATGTGACGCGATGCCGTGAGCCA
>Contig534_TT01    size  640
ATAAAAATCTTCCAAACGCAGTACAGCGAAAAGAAATAGCCGAGAAAGTTGAAGTATTTT
CCCTGGAAGGTGTTGGACCACTCTATCTTCTCCCTCATAGTTCTGGCGTCGTGAGCTTCT
AAGAACAGCTGCCGACTTAGCTCTTCTAGACCTGATATCTCTTGACGGAGTTGGGTGATA
TTCTCACTCCCATGGCCCAAAGGATTAGCAATACTGCCAACGCTAGACAAAATATTAGTC
CAAAATCCCCCTCTATTCTTAACATTACTCTGGTCCAACATATTGTATTGCTGTCTCGCT
CCCATACTGTTGGCTTCGGCTAATGCTATCCTTTTCTTTTTCACTAATATCATGTCCATG
GTTTGAAGTAATTTTTTCTCTATTGATAGAACATCTGATTGGGTTACTGGTCTTATAAAT
ATAGCCATAGATGTATACGGGTAGTTGACAGCACCAAATCCAGACAGCAAAGCCATTACT
GTAACGCCAATCACTCCTATTCGAGAGACACCTTGCTCTATTGAAAATATACCTTGTTTT
GGACTCAATATTGGGAATGGGTCTCCAATCTTCCAGAAGAAGTACAAATATATGAACCAC
ACAAACATTGTCAATGGCCTTATCATATTTTGTGAAACAA
>Contig535_TT01    size  505
TTTTATTTCAACAATAAACATAGTATTCGACCGGGTCGGCAAGAAGGACCCCGTTACCCG
CGGTCTAGAGATAGTCGTCCACTGGCTCGGCTGGCACATCGACGTCGCCTTCTGGTCGCA
GCACGTGTCTTTCATACTGGTCGGCTGCATCGTGCTGACCAGCATCCGAGGACTGCTGCT
GACGCTCACCAAGTTCTTCTACAAGATATCATCATCGAAATCGTCGAACATCATTGTCTT
AATTTTAGCTCAAATAATGGGCATGTATTTCTGTTCGTCGGTTCTGCTAATGCGTATGAA
TATGCCTTCGGAATACCGTATTATCATAACCCAAGTATTGGGAGATTTACAGTTTAATTT
CTACCATAGATGGTTCGATGTTATTTTTCTTGTTAGTGCGTTGTCTAGTATATTTACTCT
GTATTTAGCACATAAGCAACCGTCTGTGAGTTAGTTTTGAAAGTTAAGTTGAGAATTTTA
AATTGTGAGGTTTTGTCTTGTTTTG
>Contig536_TT01    size  322
GTAGATACAACTAGAATACTTAGATTTAGTAATTTTAAGAAAGAATAAGAAAAAAAGCGT
TGTTTTACCATGACGTGTTTTAATTTTAACCCAATGGACTTGATACTTTTCTGAGAACTC
ATGGTAGTAGTGGCCACCCAAACCGCCCCTCGTCGGGGAACAAAAACGCAGGAAGTGTAG
AAAATACCTTTTACATTACAGATATACAATTCAGCAATTGTTGGCGATAGAAATATTTAA
CCAAAATAATTTACTATATGAAAATGTAGTTACATGAAATATTCAAAGTATTGAATAAGA
TCAATAGATCCACTGTTTGTAT
>Contig537_TT01    size  703
AACTATATCATGTTAATTGAGAATTGGCACATTTAGTCAATGGTAGTCTTCCTTATGAAG
GATGTAAGAGAAGAAATCTCACTACTTCCCCTCTCGCTAGGAAGAGGGCTGAATTCCATC
TCCTCGCTCAAATTCTGTGTGTCCGAAGTGTTCTCAACGACTGGCCAACGTTTGTGACTT
GGGGCATACAACACCAACAGTGCAAAGATGTAGATATTCCACATACCATACACTCCAGTG
AAGAATGCTGAAGTGTATTCAAGCTCAATGTTCTCATCCCACTTCCACTGGCCTTCAGCA
ACTTGTCCGAGTATGAAACCAATCACAGTCAATGCAGCGCAGAGCAGGGTAGCCAACATA
AGAAACTTGAAGCGATAGATAATCCCCTCGTAGTGTAGGCGACGAACAGAGCACATTGTA
GGCAAAGACTGCCTCTTGTGTGAAATGTTTATAAAAACTTGCCAGATCATGTAGCACAAG
AATAGGAAATAAACTCCAGTTGATATCCCAGCCAATATAATGAAAGTCAGAGCCAGATTA
GTGCCTATATCTGTCACCCAGATAGAATAAAATGGGTTACGGAGTTGTACACCTCTCTCA
CACATGTCAAATATGAATAGAGAGATACATCCCATAGCGACGGCACTCAGATGCCTCCAG
TACTGCTTCACAGAGCTCTGTGCCGAGGCATCTTGAATCAACA
>Contig538_TT01    size  420
ACTAAATAAATACCGACTACACTTCCGGTTAAATATTCGAGTAAAAAATTGTTCGGCGAG
ACTAAGCCGGGTCCATAAGTATGTCTGTTGCCTATATTGAGAGAATCTCTCAACCTATGT
CTAATTAACGCCTACGGGAAACCTGACTGCCTATTTTACGATCGCCGGACTGACTAATAT
GACAATTTATGACCATAATTATCGTAAATCCGTATTTTATAAGCCAACTTCAACGAGCGA
TTACGTAACCGCGTCTTACGAGCCTTCTAATCTCTTGGGGCAAACATTTGGCCCAAATAT
ACAAGTTTAGGCAAGATTTAGAACAGTTTATGGCCAAGATTGGGCCAAGTTTTATTTCCA
ACACATGGAATCTAAAATTCATCAAAAAGATGGAAGAACAGACCTTAAAACTATGTCATG
>Contig539_TT01    size  324
TGAATCAATTTCATCGTCTTCATCATCATTAATCAGTTTATTTTTCCTAGCATCATCATC
GTCTGTTACTTGATAAGTTTTGATTATGGTCTCAGCTACTTCTGTGTTTTCTGCCAATTC
TTTGGTTTCTTCGGATTTAATATCTATTTGATCTCCGTATGTTTTAGGGTCGGCATCGGA
CTGTCCCACTTGGGAGCGTGCAACAATATCAGTGCTCATAGGGAGAACTGCCCCGTCGAT
TGCTCCCAAGCTCCGCTCGATGGACCCATCTGTGGATCTACGATCAGCCCACTCATATGG
CATTGAGCAACAAGGATGTAAGGG
>Contig540_TT01    size  373
GGCACAAGCCTGAATCTTTCCTTCAGCAATTTTCTGATTAAAGTACAATTTAGTTTTATC
GACATTTTGGTACTTTTCACATTGAACCCCGTCACATTCGTACATGTATAATATGTTTAA
CTCCGTGCTTGTGAGATCATATTCATGCAACGTATTTAGTAACTTGTATAAAACATTAAA
GCTTTGCGGGAATGGTATTAAATGTTGCATCAATAACGGTTGTAGTAGTTGCGCGGGTGT
TGGTGCTGGCAACCCTTTATCGGTAACTAAAATCTTCTTTAGTGGTTCCTCCTTTTTGGG
CGTTAAGTCATTCTTGTAAGATAAGCAAGGAGGTTGTACGTTTAGAAGTAACGAGGCCAC
GTAACTAACACTC
>Contig541_TT01    size  228
GATCATCACCCTACTGCTAGGTCTTGACTACAAAGAAGAATGCATTTCAACCATATATGA
GGCGTTACAACTAGATCCTGGATACTTACGTGGTCTAGCTTACCGGAAACATATCTACAC
TGTCTATCCCTATATAAAAGACTTCATGGAATATCTTAATCCTATCTATAAATGGGATGA
AAAGGAAGATGATCCCTTTGATGATGAAAAGGCTTTGAAATTGTTAAA
>Contig542_TT01    size  211
GAGCGTATCTGAGGAAGTAGATGCTGCTATAGAGGCTTACTGTGCCGCGTCTGAGCTTGA
CGACACCGATGTTACCCTGTGGCACCGCCTGGGGCAGCTCTGTATGCGCGCCAAACGCTA
CGAAATGGCACTGCGCGCTTTCCAACACGGCGCAGAATGCAACCCTCGCCACTGGCCTTG
TCTTGACAAGATCATCACCCTACTGCTAGGT
>Contig543_TT01    size  333
GCTAGCGGCCGGTGGCTGTGCTCACACAGAATGTCTGAAGGCGACGTGTCGTTGATCCGC
GACGAGGATCTGCTGCGGCGCATGTGGCAGCAGACGGAAGACTTCTCTCGCAAGAAAGAG
ATTCGTGCGCACATGTACCGACTGCGGGAGGAGCGCCTGCGCGACCTGTACTCGCCCGAA
CCTCCCAGAGAGGGGAAAGACTTGAAGGCGCTGTCGAACGCTGGCTGGAATGTGGAGTCG
GAGAACAAGACCACCGACGATGGTCACACGCACGTCAAGTCTGTCCACGCCAACATTGAA
GGCAGATACGATGTGGATGGCGGCAAAGGACAA
>Contig544_TT01    size  225
GTCAAATATGGCACTGTTTCATGTCGCGTCGAAGACATCTGCTGGAACTTGGACGAAGAA
GTCGACGAGCTGGTGGTAGACGATATCTGCGTGCCGTCATCAGTTTTGCGCACGACGTGT
TCGCGAGCTGCTGTGTTCGACGAGGTCTCGTTACGTTTCAAGCTGCTGTTGTCATCGTGA
TACTCGGTGACGGCTTCTTTATGATGATCGACGGCAGCAAATTGT
>Contig545_TT01    size  277
AGCGATGCCGCCAAGGATTTGGTTCAGCGCATGTTGACTGTGGATCATACTCAGAGAATC
AACATTCAAGAAGTACTCAATCATCGCTGGATAAGGGACCGCGAAAAACAAAACCGCATC
CATCTCGCGGGGACAGTCGAAGAGTTAAAGAAGTTCAACAGCCGCCGCCGTCTCCGCGCC
GCAACCCTCGCCGCGGCCGCCGCTGATGATGAAGAAGATGAAGAACAACCCGCACGACGT
GCTGTCATGTTGGAAGAGGCTAATGCCGCTGCTGTGA
>Contig546_TT01    size  584
GACACCGAGGAGGACATAATCGAGACCCTGTTAATCGAAACGTCGACTGCGGTGGACCGC
AACCTGAGCACCGAGCTGATCCGCGCCGGACACGCGGACGAGCGGCCCGACTCCGCGCTG
TGGACGGCGGAGTGCTACCTGAACCCGAGGTTCGAGGCGCTCGAGAGCGGCGCCACGCCC
AACCTGGAGGAGATACACGCGTACCTGCGCGACGGCATCGTGCTCGACTACGTGGCCGCG
TACCGAGAGCACGTGCCCGCCTGCCTGCCGCCCGAGCCCGCGCCCGCTCCCTCCGACTCC
CCCGCCAGCGACCACCCACCCGACCTGCCCGCGAGGATCCCCCTGTGGCTGCCTTCTACG
CCCGATGCCTGCCTTCCTTCGCCTTCGTCGCCAACTGAGCTCTCCTCACCCCAGGTCACG
TCTCAGAGACCTCTATCTCCGCCGGCCGCCCCTCTCGCCTTGTCGCCCAAAGACTCAGAG
CCTTGCGAGGCAAAGGCGCATTCAGCCATTAACGTTCAACTAGACATACACAAACAACCG
AATGTGAATATTCCGCCGGACGACAACCCGCAGACAGAGTGCCG
>Contig547_TT01    size  698
ACCCGCAAGTCAGCCATCCTGTCCTTCGGCGCCGTATCGATTTACACAAGAAATGTCGAC
ATACGCTTCCGAATCTCATTTGAGTTCATATTTTCATAGTAGGTATATGTATGTGTCGCT
AATCACTGCGCTCGAACCTCGGGGAAGGGGTCGGGACAATACTGATCGTCGGACGCGTCC
TCGAGATTCGCGCACAGTGGGTCACTGCGAGGACGCTGACGCTTGCGCGTGTTGCAGACG
GCGGAGTGCTACCTGAACCCGAGGTTCGAGGCGCTCGAGAGCGGCGCCACGCCCAACCTG
GAGGAGATACACGCGTACCTGCGCGACGGCATCGTGCTCGACTACGTGGCCGCGTACCGA
GAGCACGTGCCCGCCTGCCTGCCGCCCGAGCCCGCGCCCGCTCCCTCCGACTCCCCCGCC
AGCGACCACCCACCCGACCTGCCCGCGAGGATCCCCCTGTGGCTGCCTTCTACGCCCGAT
GCCTGCCTTCCTTCGCCTTCGTCGCCAACTGAGCTCTCCTCACCCCAGGTCACGTCTCAG
AGACCTCTATCTCCGCCGGCCGCCCCTCTCGCCTTGTCGCCCAAAGACTCAGAGCCTTGC
GAGGCAAAGGCGCATTCAGCCATTAACGTTCAACTAGACATACACAAACAACCGAATGTG
AATATTCCGCCGGACGACAACCCGCAGACAGAGTGCCG
>Contig548_TT01    size  232
TGTTTTGTTACAAACTGTGCAAGTTAAGCTATCTCCTACTATAACCGGTTCTTCTCCAAT
GGTCTCCTTTCTTAGTGATCCTTTGCAGTATGTACTAGTGTGCTCGTCTACTTCCTCTTG
GCGTTCAAAATTTTCATTGCATCCGCTACAAACATAATCCGTTTCTTTATGTTCATCTGT
ATGTTTTAAACAGTCTTTTGAAGTAAAAAACTTCAAGTGGCATTTGTAACAG
>Contig549_TT01    size  447
AAGTATGTCAACGGATCCCAAACATACATCAAGTATAGAATCCAAAGGCAAAAAGCGCAA
GATCAGTGAAACATCAAAGGAGCTATGCATCTGGGGAGAGAATGCTCGTCCATCAAAACA
AAGCAAGATATGGCCAGTCTTCGACTCCGGAGGGTACAACAACGCTGCTGTACTCAAACT
CAACGTCCTGAAGAAGTCTCCACCAGTGAAGAACCCACTCCTCTTCAGCACAAACCTTGG
AGAAGACATTGAACTGGCTGAAATCAATCGAGATGCCTTCAAATCCGATTGGTATGGAGG
CCTTCACGCTTGGTGGAAGCAGACGCAGATGACAAACAAAATGGCTGACGATGACGTCAC
GAAGAAAATATTCTCATCTGTTTCCCGCCAGTTACGGATCATAAACACTCATTTTCAGAG
GTCCATGTGCAAATATAAGTATCCCAG
>Contig550_TT01    size  371
ACTCTTCGTGATCTCGTAGACACCGAAGCAGACCCTCGCCATTCTGGGCAGGTTGTACAC
CTTGATGGGGAAGGTCAGCTCTTGGTCCCATACTGCCACTCCGTCCGTCATGATGGCCGC
CCGAGTCTTCTGTGTCTCGCAGAGGGGCTTGCCGCCGTGGAATATACCGGCTTGGCATAT
AACCGCAGCACCATTCCCCGGGTCGACGTTCAACTTGCTAACACTCTGCACGACACACGA
GTAATACTTGTCTATATTCCACGCGGACTCGTTCTTCTTGCGTCGCATCGTGTTCGAGTG
TTCCGATGTCAGACGCCGTCGCTCCGGTAGGCAGTACGGGTAGTAGGGTAGGTCACGGTT
CAGCGTCAACG
>Contig551_TT01    size  283
CTAAAATGAGTTTGGTATGCAAAGGATCTGCAGATATGATGAAGCCATTTCTTCTAATGC
CTGGGATGTCAAACTTTATATCATTCTGTGCTATGTTTATTGCTTCTTGGATGTCACTCA
TAGGCTTGTGTCTGAGCGGCAAATAGTTTTTACAATATTTCTGGAATTCTTCTGGTGTTA
CTGACAACTTCCAATGAAGATATCTTTCTAATATGTTCATGCGTATTGTTAATATACACG
TATCACTATCAGAGAATTTCTTTACATCCTTACTACTGTCAGG
>Contig552_TT01    size  336
GCCGGGCCCCTGTCTCATGCCGCTCACGGCTTCGCTGTGCTGTGTAAACGACAGAACGCG
TACGTAGTGAACGTGTACGAGATCACCCGCACTGTAGCGCGTCGTGTCCGCGTGGCGGAG
CTGCGTGCTGCGGGCGCCGTGTGCAGCGTGCAGCTGTGCGGGGCGCGTCTGCTGCTGGGG
TACCGCGGCGGCTTCGCGGCGCATGCCCTCCCAGACCCGCGCCGGGCTACGCTCGACCAG
CCCGCCGTCTCTCTAGTCCACCCCGAGAACCAAGTGAACGTGTTCCTGTCGCACTCGGGG
GCGCGGCCGCTGTGTGCCGCGCCGGTGCCGGGCTCG
>Contig553_TT01    size  221
GTGTGCTGCGCCGGTGCCGGGCTCGGGCGACACGCTGCTGGTGTTCAACTCGCTGGCGCT
GTACGTGGACCGGCACGGGCACCGCGCCCGCGACACCGAGCTCATGTACACTGCTCATCC
GCAGCACCACGCGATCAACGAGACGCACCTTCTAATATTCACGGCGACGCATATCGATGT
GTACGACATCGAGACCGGAGATTGGGTGCAGACTATGAATA
>Contig554_TT01    size  390
GAAGAGGGATGATGCTAAAGTAACAGTCTCTTCAGATAAGATTGTTAATAAAGTTGAACC
ACCTGTTACTCCTAAAACTACTAAATCACCGCGCATGGCTTTAAAAGACCGCGTCTTTCG
CAATGTAAGAAATCTAATAGAAAAGTCGGCAGACCAAAAAGGAAATAAAGATTCACCTAA
GGTACTTAATAAAACTGAATGCATTGCTCAGTCTCCAACACAATCTAAAAGAGATGAAAC
AGCAAGTGTTGTTAATTCAGCACCTCCAATGTTATCGGCTGATAGACCATCACGAGTGAA
AAGAAAGCCAAAGAAGTTTGAAGAGTTGCTGTTATTAAATTCGAAAAAAAAGTCGCCAGT
CTTTTCCAGTCCTGAAATCGAAAAATCAAG
>Contig555_TT01    size  243
GGATGCCCACAAGACGTAACCACATTGCTCAATGTAGCAGCTCGTCGATGCATCCTTCTA
GCCCAGTTACTCATTTTGGCTGTTTGCGGGACGTCAGGCTTTTGGCAATACTATCAAACA
ATTATAAAACCTATACGCATTTTTTGTTGAAGTATTTAGAACCGTATATAGTAAATTGAT
TTTTTAATGCAAAATAAGAATTATTTCGGTACAGTCGCAATCCCCGGTTCGTTCGTTTGC
CAG
>Contig556_TT01    size  387
AAGTAGTTATAAGTTAAATTAAAGCCCTCTAAATATTTATTTAACACCTTTGTTACAATT
ATGTTGGGTACAACTTCTATTTGGTCAACATGTTACAGAAGGATTTCGTATTTTTTTTAT
AAAACAGAATTTACAGTTTGGTACGTTACAGCACTTCGGTTGATGCTTTTAATATTCTTT
CATAAAAAGTTATACATTGCGAAAATGGAATAGAACATGATCATAATTATAAATTGTTTT
TAATTAAAATTAAAACTATTTCCTGTACATTTTTAATAATACTTTAAGTTCAGCCTGTTA
CTTAGTTGTTAGATAATCTTTTGGGTTGTTTATTCTCTTTTACAAAATTGAGATTTTCAT
TCCATCAAAGTTAATATTACATGTTTT
>Contig557_TT01    size  304
GTCATCAACAACTGCCTTTCAGCCACCATCCTAGGATTCTTACTATCTAAAGACAACTTC
TGACTAGCATTCGAACATACACTACTTCTTCTAGACTCTTCTTTCAATGTACTTAAAACA
TTCACCATCATCACATCTTGGTAAAAACTTGGTTTGTTCTCAACTTCAGTTTTATCTAAA
ATACTCATAAAATCTGAGTATTGGTTGACCATATTTGTACCGAAAAGACATTTTAGTAAT
TGTGTGATGCAGTAAACGGTTATATCGGGGCATAGAGGCATGATAACTTTGAGGTAGAAT
AGAA
>Contig558_TT01    size  325
AGCGTCATGGCATACTCCAAGCATGTACCCAATATCTTCAGCGGCGAGTGGCTTCAGGAG
TCCTTACCCCACGTCGTTGCCTATTTCTAGTTCTAGTCTATCGAGTGAATTGTACCGGTT
TTCTCCAACACTGGGCGGAGGCCTAGGGCTGGGCTTAGGGCCTGCGCTCGTGCCTCCTCC
CCCCTCTAAGTCAGACCTCGACTCACACCATTCAAGATATGCAAGGTCACTAGAGAAAGG
CAGCAGCAGTTCTTCAAGCGACAAGCCTTCAGACAGTTCAGCGAATTCGAACAACAAGGA
ACAAAACAAGAAACCTCATATAAAG
>Contig559_TT01    size  241
TTTTTGTAGTAAGGCCCTAATAATCCCTACACATACAGATTGATATAATTTGTAATCAAT
CTACCATACAGCCATAAATGTAGCAATTTAGCCCTACAAACTACTAATTTCTATAACATC
GTGAGATGAAGTGAGCTATCTACGACATGTGCCCAAACTACAGAGGTACAAGTTTGTACT
CAGTCTGTCGACGATTGTACTAATAAAATGCCGTGTAAAGCTGCACAGTAGCGACACACC
G
>Contig560_TT01    size  808
GCTGCACAGTAGCGACACACCGTGACACTCAGTGGGGAACACTACACAATGGGAACATTA
ATACCATCGGCCTCGGTAGCACGCTCTCACGTTAGTCACACATTGTACCTGACCGTTATG
CTCAGCCATAGCATAACTACTGGCCTTATTATAACTAAAAAGTACATATCGACATTGTTT
AGGGCAATAGTATAAGTAAATCTTGATATTTCTTCGTTCATGGTACCCATAATCGTACAC
AGATATGTGTGAATGGAATCTTTCTTACATTCTATAAGAACAATGATTAGGAGCTCAACT
GAATGAATGGTGCAGCAACAACGCAGGAAGCGAGTAATTTGTAAGCAAGCGCATTTCGTC
ACGTCATTTGTCCCCACGGCCCGCGTGGCGGTGCGCTTGACACCATTACATTCGGTTGGC
ACAGCTCGTAAGCGACAATGCTGGGACTAACACGATTCTAGCGCAAGTATGCGACGCTCA
GACATTCCCAATTCAACAAAATAATTAAGACGAATTTTCTATTCATTATATTTTACATGA
CATAATTTGAATATGTAGTCATGCACAGTTCATAAATATTCAATAATCCAATTTGTAACA
AGAAAGATCTCTATGCTAATAGCTTAAGACCGCAGCCGCCACTAGAAACACGTTAGTTTT
ACTAATCTACACAGTTATATAAACTTAGTACATATATAAACATTTAATTATAGCACATGT
GAATACTGACGGGTGAACATTTGACACATTTTCACCATAAAATTCAACAATCAAAAACCG
ACAAAGTTGTCAATATATCTTTAAGAAA
>Contig561_TT01    size  359
ATTTTGGGGAAAAACATTGTATAAAAAGTAGCAATGTCTGAAATTGTCCTATTATAACTA
TTTATACATAACTATTTAAAGATAAAAGTACTAACGCTTCATTTTATTTTTTAAAACAGA
ACATGTTATAAATGGCGCTAAAACAAGAATGAGGGATAACGGCAGTGGCACAGATAATCA
CAATCGGTCGTGTGACATTCCTGTTAAAACCTAAATGTATAAAAATAACTAACCATTACC
TACAATCTGTAACTGATATGCTTATTGCGGTGTAACTTTGCCCCTTTGAAACCCCTTAAA
GAAATCTGGCAACACTGATCCGAATTAGCGCTGAAACTTTTTTTTACATTAATTATTAG
>Contig562_TT01    size  536
TTAATAATCTGGAACACGGTAACAGGAAGCATGTCGATAAAGTGTTCCATGCTATAACAG
TGTTGATGAGAGAACTGCTCGACGCTGCTGACACTCTAATATGGTTAGCTGACACCTGCG
AACTATCCGCTGCAGTTACCACGATGTTGTCAGACTCCCCGACACACTACAAACGCGACG
CGTCCGCACATCCCTTTCATAGAAGTTCAAAACTTGCTCTCGCCGTAGACCCGACCTCAT
CCAACATGCATCACACTGCTAACGTTGTTGCTGCATCAAGCTCGCCGAGTGACAACTCGC
AAACATCACGTGTAGTCACTAATATCGACAGAATGGCACACGACAATCATTCCAATGATA
ATTTAGAACAAGTTTATGAATTGACTGACTTAGATAGATGTAGGATACTTAATCATGGAA
AATTAGAATGCCAATATGAGTCTGAAAGGCGATGCTCTGCCAAAGATAGAGCCTCTCAAC
GATACGTATTGCATAACAAAGAAGACGTATACGGAAAAGAATCGATTACCAGAAAG
>Contig563_TT01    size  1429
GAAACATAAAACGACTTTATTTAGGTTTCCATAGCCGAGTCGCTTGATTGCTGCCACCTT
CCAATCAGGTAACGGGGGATCGAACTTGACGAAGTTCTGTTGGTTTTGTCCATTGTTCGC
CACGGCCACCTTCAGCACGCCCAGGGGTAGCGTACATAGTACCACGTCACCTTTAAATGT
TTGCGGTTGACTTGGGTTTCTGGTGCTGACAGCCTTCACGGTGACTCCAGGCCCTCCATA
CTGTATGTCGGTGACAGCTGTGCCCAGCCTGATGTCCAGACCATCGGCCAGAGCTACTGG
CACGCAAGAGTAGCCGTTGCGAACTGTTAAGTGATTCCCGGTGAATTCGAAGTCGTCGTC
TTGATCCCAGTGTTTGAGAGACAGGTTGCCCAAAGGTGTTGCGTTCGCGAACTCCAAGTT
AGCGAAGTGCCAGTCGAGTATTTGTCTATCGCGTACCGACAAATACACTGAACTCGGCGG
ATTAGTTTCGAGTTGCGCCAGTTTTTCCTCAATCGTAGCGTTAGTAGTCACCAAACTTTC
ATACTCATTACACAACAGATTCATTTCTCTGTTCAGGCGGCGAAAATTGAACTCTTGCAA
AATACTTGCGTCTCCCGTCACACCCTTATCTCTCTCTACTAGCAAAGCATCTTTCTCGGC
TTTCATTGATTGCAAGAGCTCTTTCATATCCGACATTTTGTTAATGTTGGTTTTAAGTCG
CTCTTGCAATGTTATGAGCGCCTTCAGGTGTTGAATCTGCTTATGTTTGACATTCTTCTG
TTGCAGTTTGATAACCCATTCCAACGCTTGGCCGAGAGAGACGGGCGTGTCATTGTAGTA
ATTAAAATCAACTTGATGTGACAGATAAGACGTAGCATCCAGAAGTCTGTTGAATTCACG
CTCCACCATTTCATCCTTATGTTTAGGTACTTGGTTACCAGTTGCTTCATAAAGGGGGCA
CTTTTGCTTGATTTTATGCAATTCCATATTCATCTGTACTGACAATGTAGTCACGGGGTT
CCCTCCAAGTCCAGTCACAACCATTGCTCCTAAGTCCGCAACATAAGGCCCCTTGCGGTA
TGTCACAATCCTGCCACCGACTCTATCTCTTCCTTCAAGGATAACCACTTCACAGCCAAA
TGAAAGCAGCTGTCTAGCAGCAGCTAAGCCGGAAACTCCTGCTCCTATTATGATAACTTT
TGGCCTCTGCTTTCCTTTTGGAGGAGTTGGAATGGGAGTGGTTCGCTCATATATTCCATA
GTTTATGAACCCATGTCTTTCCAAGAATGCATGAGTTCGCATTACCAATGCAGGATCACC
ATTGTAAGGGGCTTCCATCTTTTGAACAGAAATTTCTTGAGTCAACTGTTTCTTGGGATC
TTCAAACCATAGTTTCAATATACGGTTTCTGATTTGAACAAAAGCATGG
>Contig564_TT01    size  646
AAAAAAAAAACAAATGCTATTTTAGAAAGTTACTACCTAGTAAAGGAAGAATCAGCAAGA
TTGCTGAGTAAACACAAATTGAGCTTAAACTAAGATGCTAAGTTAGCTGCCGCGGTGGCG
GCTGCAACACTGGCGTTGGTGATCGGTGGCTGAGGCATCAGAAGATCTGCTAGACGACCA
GCCTCGCGAAGCCCTGACAGAAACGCCCCGTGAACTGTCGCTGGGTAGTTCCTCATCGTG
TGTTCACCAGCGAAGAACAGTCTATTCTCTCCTGGAGCGCCCGGGACTGGGGCCGCTAAG
AGGTCGTAATCGGTGCCAGAGGAACCAACTGCCACGAAACTGTACGAGCCCCGAGCGAAT
GGGTCTGCACGCCACCTTGTCACCACGCATTCCTTCGGCTGAGGCACAGCTGCATGTCCA
AAAATGCTCTTGAGGACGGCGATGCATCTGCCTACAATGACGTCATCGGTGACGTTTTCC
ATCACAGCCGCTGCCTCCCCTGCTACCAGGGCCAACAGCACTGGAGCACTATACAAGTTC
CAGAATAGGAACAGTTCACCTCTGCTTGCGGTGGTCGTTCCGACGTGGCCGAAGAGATTT
GCGCTCGGATCCCAGAATGTTCGTTCGAAACATAAAACGACTTTAT
>Contig565_TT01    size  767
GTATGATCGTTTGTTTAGCATTTTGCATTGGACGCGATTTCAATAATGGCGGAATTGTGT
TACTTAAAGCTACGGGACGTGGAATGTGATCAAATATTGCAATACTGATTTGAAGCCGCT
TATTATTTGGAATGAGATTAGTGGAAGATATGCATAATGCAGTTTCTAAACAGTGCAATC
AATAAACTCGCGATCAATGGGCTTGATATAAGTCAGACTTACTAACTTAGGTTTTGAAAA
AGTGGTGTGGTTTGTATAAAATAATAAAAATAGAAATCTAGTTTCAATATTGCGGCTTCA
AATCATAACAGTTGCTTCAGACATCTGGAATGCATAAATATAATACTGCTAAAATAAGAG
TACACTTTAGGTACTTGGCAAGCAACATTACAACAATATATACTTAGAGCTAAGCTGGAA
ATAGACGCTAGATGGATCAGTTAGAAAAAGTATAGAAAATATAAGTACAGCTGCAACAGC
CTTTACCTCTACTGCAATGGTTTGTAAAGTAACAGTCCGTTAGGATTCATCAAAACTTTG
CGTTTGAGCTCAAAATGAGCTTATAATAAATCAATAAGCACCTCGTTAGGTATAGATACC
GTGATATCAATTCAAAATTCAATGGTTTGTCTTGCTAATCATAACTTCATGGGGACTTCA
GCCAACTACCACAAAATTCTAACGGACCGTCACATAAAACCAAAGGATTCCACTACAGCT
TACAAGCTGATTTAAAAAAAGTCAACACTACAAGTTATCTGGAAGGA
>Contig566_TT01    size  626
ACAATAGTTAGGACACAAATTTTTAGAAGTTCCATTGATTTTCTTGCCATATTTTCGTGA
TCTAATCACTTATAAAATAGTTGTCAGATCAAAATATAATTCGATATAAATACTTAGTAT
TTTATATACGTTTTACTAACTTTATATACGTATTTATATAATGTTTAACAAATCGGACGG
TTTAATACCAATGTCAATCAAATAACAATTATATAGTAATTGGCAAGTATTTAGTTTACC
CAGCAGAAACATAAAAATAAGTTTTATGCTTTAAATGTGTTTACAAGGCTTCAGCAAAAA
TCTATTTGTTTTCTAAAGGTTATTTTACTACCAGAAAACACAAAATTACTTATTTGTTTT
TGTGTTTCTAAAAAATTCTAACTACTAGCTCAACTTGATAGAAGTTATTAGCCCTTAGAA
TTTTAGCTCATTTGGGGTTACTTAACAATTTGTGCATAAATGTAGGCTATTACAGGCCTA
TGTAAATTAAACGCAATTTAATTAAAATGTTCTTTGACAATGAAATAAAATTCCATGGGC
TCGGCTTCTAAATTAAATTCATGATTAGCTGACACGATAAATTATAATAAGACTGCCCGC
TCACGTCAGACTTTTTGTAGGACAAA
>Contig567_TT01    size  696
ATGTTTTCTGATCTCAATAACGATACGTCTAGTCAAAGTCGCCGTCTTGATACTTCGTCA
ACGTCCTGTAGTCATACGCCTGTGTCTATCTTAAAACGCAAATCTATTCACGAAGACAGT
GCTGCATCTAACACTACTAACCAAGCTATAGCATCTCCGCCAGTAACGTTTTCGCCCAGC
GTTGTTGAACCAAGAAATGGTCGATCCGACAGTCGCCAACGACAAGGTATTTTAAAGAAA
CGCCGAAGCCTAGACGAGTCCCAAGTAGCTCGGAGGAGGTCCTGCAGTCCCGAAGTATCC
TTCGCAGAAGATGGTTCTTTAGAAACTAACAAGTCTATACTGAAGAATCGGAGATCTTCA
TTGGAGGATGTTGTAAGGAACAGATCGCCAGATGGTCAAATACAAGGGATACTTAAAAGG
AAAATGAGCAGAGAAGAAGAGCATCATACTGACGACTTGTCTCAAAGCTCACCTGAACCC
CATGGAATATTAAAACGAAAGTCCAATTCTAGTTCTAGTAGCAGCACTGCATCATCGCAT
GTATCTATTGCTCAAGCTGTGTTGTTAGCAGCAGCGGGTGGTGCGGAAATAGTGGAGGAC
GACAAAGCGATTGTAAGACCTATCCTAAAGAAAAAGAGTTTCTCAGAGGAACGACCATGT
CCAGATGTTGTCCTATCCGATACCCCCAAACCTATA
>Contig568_TT01    size  217
GCCATTAGTGACGGGTCCCCAGGTCGTGCCATTGGTTATGGGCTCCCAAGTAGTGCCATT
AGTGGGTGGTGCCCAGGTGGTCGGTTGCCAAGTAGTGCCATTTGTGACGGGTCCCCAGGT
AGTGCCATTGGTTATGGGCTCCCAAGTAGTGCCATTAGTGGGTGGTGCCCAGGTGGTCGG
TTGCCAAGTAGTGCCATTTGTGACGGGTCCCCAGGTA
>Contig569_TT01    size  626
GTTTCTTGCGTATTATCTTACAAGTCTCAGATCCATACTGGTTGTTGCTTGCATGTTTAT
AATAACTGGAGTTAGGGTACCGGGAACTTATAACCAAATCTACTGCGATCATTATCATCC
TAATTCTATTTGGGGTCGGCGCAGAATGCCTTCTTCCTGCCGTCATCTCAGAAATAACAT
TCTTTCTAACCATTGTTTTTCACACAATCCACCCATCGTTTCTTTGGTCATCCTCTTCTA
CTACTATTGCTGATTTTAAACTATCGGAAAGTAATGTAATTTTAGGCTTTGTTCAATGAA
AAAAAAAACATCAGAATTGAGAATCTACTTTTTCCGACTTACCAAAAAGGAGGTGGTGCA
CAATTCTGGTGTTTTGGGGATAAAAGCAAAAATTTTTGATATGAATAATATCACCGGTAC
TCTCACTCCAGCTATATCCGTCTTCAAGGCGTTTTTAAAGTACAAAATAACTAGTATCAA
TACCATAAAAGTTTTGTAAGATCGTTAACACATTTTGTCCATCCATCTCTGAACTAAAAA
TAAGTAGGTATTATGAATTTATGCTTCGTGTGCCTAGTTAAGGTCGGTTACAATACAGGT
TTAGCTAGTTTTTAAAAGTAGTATTT
>Contig570_TT01    size  522
GCTAGTTTTTAAAAGTAGTATTTATTCTTTAAATACAGGCGTGGGGACATAATTTTACGT
GTAAATTATAGCTGGCTGATATTTTTGAGTGGGTTATATTATTTTATTATGTATACCTGT
ACCTAATTGTATCTCGTTTGAAAATAAAAATATATGCGAAGTCTACCACTTTGCGAAGCC
AGGTCTGTTTACAGTTTTTTTTGTATCGAAGTTAGCAATTTAATTTATTCCCTTATACGT
CACACGGGCACTCCATAGTGATGATATGATGATAATTTAATGAATGTAGCTAGAACTTTT
ACTATAACAAGTATTTTTATAGGTACATAATATGAGTAGCTTTCTGGTCCAACGACCACA
TCTGTATTTAAAGTGTAAAGCATATTTTTACAATAATTTTCAGTGCGCACAAATAGTATT
TATTATATTAAATACGTCCACCACTTCGTGTCTTTAAAGTTTTTTACCGTTTATACTAGA
ACTTACAAACATCACTTTAGTGCATAATTTATATTAAAAAAT
>Contig571_TT01    size  530
AGCAACGGTTTTAATCTTGGAGCTGGTAAAGTAGCTTCAGCATTTTTGAAAAACCTGCAT
ATTTCACCAACTGTTTCCCCAAACTTGTTTGATACATTTATATGGTCTCTCAACCATGCA
GATAGTTGGTTTTTTAATTTAGGACTGTTGAACCTGCTGTCACAAAGTAAAATTGCCCCA
TAATCATTTTGATGTCTTATAACTCTGCCAATAGCCTGGTTAACAGCTCTTGTTGCTTCC
AAAGAATACCATTCATCACCTGATAGGAACTGTTTATCTTTAGTTCTAAGTTCTTCCAAG
TATTTCTTCTTCAAAATAATTCTAGGATCTTTTAAAGGCGGAAATGGTAATCCTGTTATG
ATTACAGCTCTGCCATTCATATCAGCAAAGTCTAAGCCTTCAGAAACTTTTCCTCTACAC
ACAGCCATGAAGCATGCTCCTTTTGTACTGGGATCACTTATTTTACTATAGTAATCACTT
ATTATAGCATTGAAAGTATCTTTACGCTGAGGCTCAACAAATAGTGGTTT
>Contig572_TT01    size  488
AGTTATCTCGAAACAGGATATGTTGTATCTTCGATGCTAAACTAACGCTAAAACTGATTA
ATTATTCAATTTTAAAAAGTTATAAAAATCGATACGAATCGAAGCTATTTATTGTCATTA
TTGGCTAGCCCTAAATGTCTACTAAGTACATCTGTAGGCCTATCTTCTACAATCTACTAG
AAATATCGAATCAAAAGAGTGAGCTTTATACAAAAGTAGCAATGTCTAATTTTGTGGAAT
GTGCAAGTGACTCGACTACCTTGAAATATTATTACAATACAAAATAACGTAGTAATGGCA
CAATATTTAAATGTCCATCGAAATAAAAAAAAAATTGCCAAAGAATTTTAAAAATAAGAC
CCAACCAATACTTCGAAAATATAAGTACATCATGAATTATTTAAATATTTTACACAAACC
TGCTTTCAAGGTTCCATGAAAGTAGAAATCTTATGTTCTACAGCTAAGGCATGCTTCACT
ACAATATT
>Contig573_TT01    size  214
AACTTTCTAAGTCTACCTCTTAGAAAACAAATTGTAGACACGCTAGTCTTATCCAAGCTA
AATTACTGCGATACTGTATACGGGCCGTGCCTGCTTGCTAGGTCAGATAGGCTGATACAG
CGTGTACAGAATGCATGTGTCAGATTCTGCATAAAAGTCCCCCGCAGACACCATGTAACG
CCATACATCAACCAAATCAAAATGTTAAAAATGG
>Contig574_TT01    size  255
GTCAGGTCATCGATCATGAACAGATGGTCAAAATAACTTCGAATTTCTCAAGGTTGGGAG
ACAGATGTTACTTGGAAAACGCTGGAGCCACATTATATCCGGAATGTTTAATGCCTATTA
TACATGAAGATCTTATGAGCAATGTCTATATGAACCCTCACTCAGACAAATACACCAAAG
ACTGCGTTGAACAGATCCGAAGTAATATCCTCAAGCATTTCAACACTGATCCGTCTACCT
ACACTGTTGTATTCA
>Contig575_TT01    size  259
GGAAGAACTACAGTGCATTTTGCGATGCAGAAACTCTCGGGACTTGCAAAAACATGGTAC
GAGAGTCTTAACTCGATTTTGTTCACCTGGGAGGAATGGCAGATAAAGTTGATGAGTGCT
TTTCCCTGTGAGCAAAATTACGGACAACTCCTTGAGGATATGTTGAAGCGCAAAAGTCGT
CCCAATGAGTTAGTCGAGAATTATTATTACGAGAAATTGGCCCTCCTTAATCAATGTGAC
ATAACGGGTAGGCGCGCGG
>Contig576_TT01    size  526
ACATTATTACGATACCATATTATTAGCATTGAATATTAAATTAATATTACGTTGATAATC
CTTATTAGTAGCTACGTAGGGTGTGCCGACAACAGGCTCTAGATGCACAGAGTTAGCGGG
GGGCTGGAGTACTTCCTCGTTGTCGCACATCCCTCGCAGGTGATACCATGCGGCACCGTA
GTCATACTGCAAGATGATTTTGAAGAATTCTACTGCTGGTGCCTGCAAGGCCTTAGGCTG
CCTCTTCGACAAGTAGGGCTGGACGCAATTCATGACATCTTCTAGCCCTTCGTCTTCGAG
CATGAGATCAGTAGCAAGCCTGGGTAGGGCGGTTAACGCGCTGATCTGCAGGCTGAAGGC
GGGAGAGCTTCGGTAAGCAGACCCCACGTCCTTCAGGTAGCTGTCGTGCGAAGAGTGTTG
GAGGAAGCTATAGATGTGGGGGAGGGCGTCTTTAATAGCCCGACTCCTAATAAAATCCTT
CGCCAAATCAGCCATTGTAACGAGCAAATCAAACGCATGTCTCATG
>Contig577_TT01    size  330
AAGAAGAAGGAGGAAGATTTATTGGATTATGATGATACTGTTACAGAAGAAAAACCCCCA
CCGCCGCAATACGTAGCCGTAATAGTAGCGATTCTAAAACGCTGTCTCAACTACGTGAGC
TCAACACAACGCGACAATTGCATCCTCGCACTACAAGTCCTTAACCGGGGCCTGCCCGCG
CTACGTCACCAGCCTGACGAGTTGCTACCCCTCGTGCACCGCACCTGGGGCCCGCTGGCG
TCCCGCCTGGGGCCCGGCAGCCCGCGCCGGGGGCCCCGGGGCCCGCGACCGGGGATTAAC
GACGGCCCTGACGCGCCTGTCATGAGACAT
>Contig578_TT01    size  563
ACCTGGAGCAGGAAGGCCATGGTTCTCAAAGTTTACATCAAGCATTCTTATGTCAGGCGT
GCCATTTCTAGATGGAGCTGTACTCTTAGGAGTTCTGCTAGGTGTTCTACGCCAGTAGCG
CTCATGTTCTGTACTCCTTGACCCCGGCCACTTGGTGCTATCATCAGTAGCAGGTGTCCG
TGACCTGCTCCTGTATGACCGCTCAGAATGTACTGGTGTGGAAGTTCTGCTTGTAAAACT
TGAATTCTTGTTTGATGCTATATTGCACAAAGCTTTTATAACCTGGTCTTTGGGGTGAGT
GTCCAAGTGGGACTCGAGAGTGATCCCATTGTGGAGGAACAGCGTGCAGACGGGACACTG
CACGAGCTGGTCCATGTTGACGTCACTCGGTGTCCTCAGGGTGACAAAAGCAGCAGCGGG
GCGGCCTCGCAGCGCGACCGTATCGTGTATGTCGTCACAGCACGCGCACTCAGTCCGCAC
AGGCAGGTCGCACAATGTCCGTGACGCGCATATCTACTATTCACACGTAAGGCTCTCGCA
CGACCCACAACAATACATTACTT
>Contig579_TT01    size  431
AGGGTTGAGGCTGACGAATGTGGTGGTTCAAGGCGGGCCGCTAATTTGAAATTTAAATGT
AGTCGGGATGCACAGAAGTGGATGGGAGCGATCGGGAGGACAATGGGCATTCGTGTTCAC
GTGCGCGCCATAGCCGTCGTGGGGTTGTTCCTGGCCGTGTTAGCGACGAGTGCCGCGGCG
CCGACGAGGTCCCGGCCCACGCGCAGCGCACACGAGAAATCAGCGAGAAGTTACCTGGAG
ACGTTCGGCTACCTGAAAAAGGGCAGGCCGGAGGTCGGCAACCTGCAGCTCATGGGCAAC
GAACAAGAATACGAAGACGACTTCAGGATCGCCATCAAGACTTTACAAGAATTTGGCGGT
ATACCAGTGACGGGTGAGATCGACACAGCTACGAAGAACTTAATGAAGCAGAAACGATGC
GGCCGGCCGGA
>Contig580_TT01    size  259
GGTACGGACAGAGTCTGTTGCATCAGGGGCAACTTGTATTCCATACGCCGCCATACAACA
GTCTGAATGTGTGCCTGCAGCCAACTAATGTGGCCACTTTAATACCATCGCCTTTACCAC
AAAACTTAAACAAGTCCCCACAAAGTGCTGAGCGTCGAAGTCTCACAAGAAGATTCTCTT
ACACAAGCATGAGCAAAGGAAGTAACAACCTTCTGGTTTCTAGTACGAAAAGCGATGTTC
CTTACGCTCGCTTAGTAGA
>Contig581_TT01    size  473
TAGATTCATCCGTGCCTTTGGGAAGTACTAAAATTGATAGTGACTCCAAACTCAACAAGA
GTATATTGAACGTTCCTCAGATGGAAAGCAGTGTTTCAGATTCCAAGTTGGCCCTTAGTT
GCGGCGCCAAAGATAATGCTAATGTGACTGGTAAGAAACCGGCTCCGTCTGAAACAGAGT
CGTTTGTTGTTCCTAAAGTGCCTGTGAGAAGCGTTGCTGTGTCAGAATCGCATTATTCAT
TGAACTCTCAAGTACCACCAGAAGACACCCTTCCCGCCGAGGTACAGAGGACCATGTCTA
TTACAAGCGAAAACCATTCCGAAGCTTTTTTCTCGGCTGACGAGGACATGTTCCCAAGCC
GGTCATCTAGTTTGAAGCATTCCTTCGGCAGTCGCCATAGTAACCCTAGAGATAAAAGCT
CCTTTGGTATCAACGATATAACGAACGAGAAATGGACCAGTTCAGCGCCCAAG
>Contig582_TT01    size  239
GCTGCTAACCCACAGCGGGAGGAGCCATTTTATGATTTCCCATAAAAAAGCTGCATCACT
GGTTTGCCTTTTTTTGCATGAAACCTCCCTTAACCAATACAAATAAGGCAGTTTGCTAAC
TAACATGACTGTGTTGATAATTAGTAACGCCACTCACACAAGTGTTTGTACATAATATTA
TAATCACTACGTAATTTATCTAAAACCCGTAGTTTATCTAATGTAAGAACTTAGGCCGA
>Contig583_TT01    size  415
GGTTTCATTCGAGTACATGTATTCCCAGCCGAGGCCAGCAATTTCTTCAATTTGAGGGAA
AATTGCTTCGATACGGGGATCCAGGGGGATTCCTAAACTTTTCTGGCTAACATAAACATC
ATAGAGTTCTACAGCATACAACAGCTGAGCCGAGACGTTGTATCCAGATATTTCAGTCCA
CTCTTCCAGAACATCAGTATACTGCGCCAGTTCAGCTGGGTAGCCGTCACTGAACATAAC
ATCACTGACGGCAGGGCAATTTATTCCTCCTTGGTTGAAATCGTATTTAGCAGGTACAGT
GGTGTAGGGTACAGGGGTCCAGTTGACGTCAGCGCTCCAGTTGTCCTCAAGCGCGGGGTA
GACGGCAGCCATGGCGGAGAGAACGGTCATCTTAGCCCTGGTGGAGTCGGTGGAG
>Contig584_TT01    size  294
GCGACCCCCCCCGCGCCCAGCCGCAGCCCTCCGTGCAGGACTCCGGCTTCAGCACCGAGA
CCTCCTGCGGCAAAGACGCGCATTCCTCCTCGGCCTCCGCCTCTGCCTCCGCCACACGAT
CTCGCCCACTCGAAGACGAGCTGTGGGCGTTGCTCGATGTCATCCAGAGAAAAGGAATGC
GGTTACGGGACGAAGCAGAACAGCTGCGCGGGGAACTCGACGAGCGACAACCCGCCGAAA
CCGTGGAGGAGTCGTTCGCTCGGGCGCTCAATGACACCGCGTGCGCCGACTGCG
>Contig585_TT01    size  453
GCGGGTGGCGTCGCCGGCGCCGGCCGCCAGCTTGCGGCGCACGCGCACCCCGGGCTCCCA
GTCGCGACGTGTGCCACTCGCAGGCGTCGAAGGCGCCATTTTGGAGCGCAGGTTTGGGAA
TGTCTCGATGACGAGGTCGCGAAACTCAAGTAAAGCACCGACTTCATTCTGGAGTTCCTG
TAAAGCGACGAGGGACTTAGCCTGCTCCGAGATGAGGTAGTGAAAGGGTCCGGGCGGCGA
GCGCAGTTGCAGGCACTCCATGCCCGAACCACCTGAGCCGCCGCTGGCGCTGTCTGCACC
GCCCGTCACATTATTATAATTGAAGGCTGTGGCCCCAGGCTCGAAATATTCTCCGTTAAT
CTTATCCCCCATCTTGATGTTGGCAATCACTAACTTTTTAAAGTTTTAGGTACACACACA
ACCATTATAAACAACAACATTACTTAATTTTAT
>Contig586_TT01    size  368
TTGTTGTTTGTACACAAAATGTGAAGGGGACGCCAGAACTTATGTTTTACTGTATGTAGA
CGATTTATTAATATTTGGTAATAATAAAAGGCAGATTTGTGATCTTAAGTCATTATTAAA
TAGTGAATTCAAAATGAAAGATTTGGGTTTAGTTTCTAACTTCTTAGGTATTCATGTAAA
ACAAGACTTAGTAACAGGGGTCACTGAACTTAATCAAAAGGAATATTTAGAAAGTGTATT
ACAGAAATTTGATATGCAGAATTGTAAAGGAATATGTACACCAATGGATTTGAACTTTAA
CACTAAAATATTAGAAGGTAGGAATGATTATGTGGTTGATAAAAACATTGAAAATACATG
CAGAAAAA
>Contig587_TT01    size  416
GCGATTTTTAGTCGCAAGTGTGTTACCTTTAAAGAAAATCGCAAATACGTCGCCAGCCTT
TCTTCAAGCTCAATTATCGTTCTGTAATTCACTTTACGTGTAACAGTATATATATTATGA
ACGGGTCTTACATACTATATAAAAATACAACAATATACTTTCGGATAAAAATTGTTTGAC
ATGTTGATCGCTCGAAGGTGAAAAAGTAAGTACATTATTAATGTATTTTCTTTCGCTTTC
AAAAATTCGTTTTTCACGTCTTTTAAGAACGTCAGCAGGTCAAACAATTTAAAGTGGTAC
CTAGGTGATATGCCACATACCTTATTTTGTACACACTACCGTATTTTACAATGTTCTATA
ATTATAGATATAAAAAAAATTAAAACACGAATATTTGGATTATTGAACTAAAACAG
>Contig588_TT01    size  458
GAGCTTGGCCTGTAGGCTGACACCGCGCCAGTGTGACTGCGAGAACTTGTACCTTCCACT
CAAAATTTGATCTTTGAGAGTCATGTCTTTGTAATCTGCCGAAAATGGCAGGTATCCAAC
CAAACATACAAAGAAGATCACTCCCAGACTCCACACATCTACTTCAGGGCCATAGCTCCT
CTGTCCGTTTGCCCTGAGCACCTCAGGAGCTAAGTACAATGGCGTTCCACACATAGTCTT
CATGAAACTGTCTTCTCCAACAAACTTACTAAGGCCAAAGTCAGTTATTTTGACCAAGGT
GTCATCGTCTTGACTCTCAAGTAGTACATTCTCAGGCTTCAGATCTCTGTGAGTAATGCC
CTGAGAGTGGAGATACTTGACGGCTAACACCATTTGTCTGAATAGGAACTTGGTGAATTG
TTCAGACAAATGTCCCTGCTTAGTAATCCTGTCAAACA
>Contig589_TT01    size  472
ACCTAAAAACTTGCGCTGTTTTTGAATTGTAATTTTATGCATTTTCAGTAATTTATCACT
GAAATATCAATAATTAAAGTGTGATAAAAGTAGCGTAATATTTTAAAGATGGAAGGATTT
GAAATTCGAACGTCGAACAGCAAAAAGGGCAAAGGGTTGTATGCTACTAAGAAATATGAC
CAGGGCGACGTGATTTTGGAAGAGGACCCTTTAGTTTCGTGCCAGTTTGCTTGGAATGCG
GCCTACAGATATTTAGCCTGTGACTATTGCATGAGACCACTAGAAACTCCAGAGCAGAAC
GTAAGGCGTCTATCATGCAAACCAGACATCATTCTCCCACATTCCAACACTTTTGAGATA
AACATTGAGAGTATAACTAATTGCGATCAATGTGGCGCCCTCTACTGTTCAGAGGAGTGC
CGACAGAGGGCCTATGTTACGTACCACAGGTTACTGTGTCATGACTCCAGTG
>Contig590_TT01    size  1333
GGTTAAGACTAGACAAGGAAAAGGCTGAACGTGAGAAGGAAAGATTAGACAAAGAAAGAC
TTGACAAGCTAAGAGCAGAAAGAGAACGAATCGAAAGAGACATAGACAGACTAAACAGAG
ACAGAGAAAAATTAGAAAAGGCAAAATCTAAATTAGAAAGTAGCAGTAAGTTATCTGACA
AGGGTACCAAAAGTGCTGACAAATCTGTAGATAGATCAAAATTAAATTATAAGGATGGTT
ATAAACAAGACGTTAATAAGAACATAGATTTAAAGAGCCAAAACACATACAGGATAGATA
AGAATTCAAATGAAAGACGAAATTCTATACCAAGTAAGCAGTCTGATGGTAAATTGTTGA
ATGGCCACAGCAAGCAAGGTAAACCAGTGCCAAAAACGAAGGAACAAAGTCTACAACAAA
ATGGTATTAGAGATAAGCAGGCTTTACTAGCTAAGCAGAGAGCGGCCGCTGAAGGATCTC
AGAGAAGCAATGATAAGAGAATGTCTGACAGTAAAGGAGTGCCTTCTAAAAGACCTGATG
ATAGGAAAGTTGGGGCTAGTGACAAAGCGGGCCCAAGTAAGCCGAAGGTAACAAATACAT
TTGATTTTGATAAGCACATTAATTGTTTGGGCAAGAATGGCGCGAGGAAGCCCGACGGTA
CGCGACAGTTCCCGCCCGCCGATGTCAAGCGAAAAGGACAGGATCCCAGGAGTAAGAAAC
GTCGCGCTTTAGATTCCGATTCAGAATACGATTCGGAGCTGGATGACTTTATCGATGATG
GTGATGATGAAATGGACTACTCTAAACACATCAAGGAGATCTTCGGCTATGATAAGTCCA
AATACCGGGACATGGATGACGACGATGATCCTACGATGGAATCTAGTTTCGCGCGCCAGC
AACGTGAGGAGTACATTAGTAAAAAAATAGGTATTATGGAAGATTTAGAAGACATGCGAT
TAGAAGCAGAGCAGAATAAAAAGAAGAAGAAAGGGCGACGCATCAGCGACGACTGACCGA
CACATACTTAACGACTGGATCACAATCACGACCACAGAACTTTGGGGACAATCGCTTGCT
ATAATATACACTACAAGGTATTATTAACTAAGTAGTCGATTTTACAAGGGATCAATTAAA
TTGAATTGTAATCAAGCAAAGGATTGTCCCCCAATAAAGAATAGTCTTACATTAAATAGT
TACCTGTACATTTAAAGAATTGTATAAATTGATCTAATTTTTATTTGACTTGTTAAAATA
TAGCACTGTTCGCTCATGTTATTGTATGTAATTTTTTTGACTGCTTTTTTAACAGGCACT
GGTATTAACTTCG
>Contig591_TT01    size  521
ATAGAGGTTTTTTTTCTGATTGACTACACAGATTTTTTTTATTTATTAATATTGTCTTTA
TGTGAATGTGCAATTGACATTTTCCCCAATCATAGAATATGTTTGTTTACGACATTTTTT
GTTCATATTTTTGTATAGTTCTCGTATCAGGTTAAGTTTGGGTTGTTAGATTTTTTCAAG
AATTGGTTTAATCCAACAAATGTAAAATAGTGTCTAGTAGTTACAATATTTGTATAAGGT
TTCTTTTATATATTAATTCTGAAACTAGTGATGTATCTTCATGCTGTAATTTACTTCAAA
TCTGATTATAATCATTCTTACAATAGGTGCACACGATTTAGGGTTGTCATGTCAAAAAAA
TAATTAATCGTGACAGCCACAGCCCTAATATCGAAACTTAAAACTACAATTTATCACAAA
TAAACAATAGAAAACACTAAATTATGTCAATTTAAAACAATAGGTTTTAAATGAGGTATT
TTAAGTAACAAATTGATTAATTTATATTTTAGTAGTTTAAT
>Contig592_TT01    size  336
ATGGATTTTGTTAGCTGTTTTCTTGTTGATGATGAAAACATTGGGGTTAGTTCGTCTGCG
TGGGCCGTGTGGGTGCCGCCTAGAGTGTGGAACTGGAATATGTCGCTGACCTCATTCCAC
CCGTATCGATTCTTGGCCTGCACGATAGACTCGTACACAGCTCCCGGCTCCAGCCCGCGC
AGCTCGTGTGTGACGCGGTGTGTGAGCGAGCCGGCGGGCGCGGGGGCCGGGATGACGACG
TCGTGCCAGCGACCTGGCTGCTGGAAGGATTCGTTTATCGCCAATTGTCGATACAGCAGC
CTCAGTTCGTCTAACGGTGGATAGCTGTCTACTGCG
>Contig593_TT01    size  662
ATCTCTTGAGCTGGCAATTCTGGGATAGAAGTCTTGTTTTTTCTTGTTCTAAGTTGTAGA
TATATTCAGCTGTCTGCTGAAGTATGGCTGCTTTGCTTAGCTTTTCTCCCTCATGTCGAG
GTAAAAGAGTGCGCAATGCTTGAAAACCAGCATTGATACTCTGCATTCGTCTACGCTCAT
TGCTGTTAGCAATTTCTCTTCGAATCCTTTTCTCTGCCTCCATCGTTTTTCTTCCGGAAC
TTGGATTTTTGTCACTGGCTAAAGCGTGATCAGATGCCTCCTCTTCGTACAAGTTATAAT
CTTCCACTTCTAGCAAACAAACGTCATTACCGTGTAATGACATTACTTAGGCGCACTTAT
TATTTGTTATTCATCTAAATTTTGAGACACACGCACGGAAATTCATATAAATGATGAATT
TGCAGTCCACAATGGCGGGAAATGACAATGAGCTCAGTCAGGTGACGCTACACAATTTAA
AGGGACACACAAGTTTATTGACCACCAGAATCACTTTCTAATTCACTTATTAGGTAAAAA
CCAATATCGGGATAAGGATTTTTTTTAAATTTTCATGAAATAACTTTTAAAAACAGTAAT
TAGATAGAGGGAGTCAAGGGCAACGCGACATCAATGCAACCCTTTAGGGTATATATGTTC
TG
>Contig594_TT01    size  243
GTCGTCGCAGTCTCCGTTCACGATCTAATTGAACACGTAATTCACTGCTTTCAGACTCCT
TTTTCTGTGATACGCTAGTCACAGATATAACAGCTACTGGCTCAGGTGATCTAGAGTTGG
TGATGGTATCCTCAGTGGAATCAGGAATGATAGCTGGAACATGGGTTAGAATTTCACCTT
TTCTTTTCTTCAGAGGTATTTCACCACCTTCATGCTGGTTGAGTAATCTCTTGAGCTGGC
AAT
>Contig595_TT01    size  257
GCAATAATATTGTGAACTCGATCAATCAACAATAATTTGCAAAGACAAGGTGACAAGGGT
CGAGGACATAAGAATTATGGCACCATTGAACTAAGTCTCAACAGGAAATTAACTAAGTAA
TATTGTTTTGTAGTAGAACGTATGCTTATTCCTAATTAAATTACTGATATGTGTGTGCTA
TATTTCTGTAGTATGTTGATTGTTGACGTGACGAAAAGTCGAAATCTTTAAACGAAAAAC
GTCCCACTTCCACTTTT
>Contig596_TT01    size  581
GCTTACACATACAAAGACAATGTGAATGTACATTAACACACATACGTGTGGCTCACCCGT
TTACGTGAAAATTAATATTTGTACGATTTTTTATAGCAAGCTTGAGGTTGTGATTATTTT
CAAAATAACGCTTGTATAACTTCTCATTACAACAGTTAGTTCACTGTACCGTGATATTTC
CTTGTAACAGAGTTACAATAATTATGTTCCCTTTATGAGTTAATTGTAATCAGTAAAGTG
TTGGGTATGGATGTACTCACGTACCTTATTTAGTTATCCGTTGCTATGGTAACAACATCA
TCATGTATTGAAGTCTCTTGAGAAAGTTTTTTTTTTATCGTTGTACAAAGCCTGTGTGTT
CTAAAATGTATGTTTGAAATTAATAGAAGCCGAATTTGACGTAATTAATAAAGCAATACT
TTGTCAATAGCTAATTGTTATCATGTTTTATAAGTGGTGGACGTACAATGCTTTCACATT
AGCGGATTTTCACATTCTGAGGTGCAAAAAACCTGTCACTTTGGTTTAGGCGGAAAATAT
CGCGCGAAAAGTCTGCTATTGTGAAAGCGGTCTTGTTGTCA
>Contig597_TT01    size  751
GCTTACACATACAAAGACAATGTGAATGTACATTAACACACATACGTGTGGCTCACCCGT
TTACGTGAAAATTAATATTTGTACGATTTTTTATAGCAAGCTTGAGGTTGTGATTATTTT
CAAAATAACGCTTGTATAACTTCTCATTACAACAGTTAGTTCACTGTACCGTGATATTTC
CTTGTAACAGAGTTACAATAATTATGTTCCCTTTATGAGTTAATTGTAATCAGTAAAGTG
TTGGGTATGGATGTACTCACGTACCTTATTTAGTTATCCGTTGCTATGGTAACAACATCA
TCATGTATTGAAGTCTCTTGAGAAAGTTTTTTTTTTATCGTTGTACAAAGCCTGTGTGTT
CTAAAATGTATGTTTGAAATTAATAGAAGCCGAATTTGACGTAATTTTTAAAGCAATACT
TTATCAATAGCTAACTGTTATTATATTTTATGACGTATTTGTATGCGGACTTACAGTGCT
TTCACATTCGAGGATTTTCACATTATGAGGTACAAAAAACCAGTGGCTCCGGTTCAGGCG
GAAAATACCAAGCGGGAAGTCTGCAAGTGTGAAAGCGCTCTTACTGTCTCTTAATTTATG
TTTAATTGCTTTATTAGGTTTAAGACTTGGGTTTCAAGAATTTATTATTATTATAGAAAT
AAATTAATTTTAAGACAAAACAGAAGTTAAATAAGTAGAAGATCCATTTTGTGGGTAAAT
ATAATCATCATAGCCGTCACTCGGGATTGGT
>Contig598_TT01    size  244
GAGGTGTAAAATCATCCGCTCCCAGATCATTCTTCTGGTTCAGGAAATAGCCTCGGTGGA
GTGTTCCTGAATATTGTACATAGAAAAATTGCATAAAGAACAAAGACTCAATTAGTTACA
TACAATATAAGAATACCAGTGAGATTATAGAAAATAAGCGGTGATTTTAGTACCGGCGAG
CTTGTCGCGCGCTGCCTTGGTGAGCGTTCAGTCTTCAGGCGCTAGACTGTAACTTGAGGT
TCAC
>Contig599_TT01    size  216
ATGGGCTATCAAATCTTCTAAATTAGGCATTGGTACGCCACATACTTTGCAAGCTAGGTC
CGAAACATCTATTTTAACCGAAATCCTTTCGCCTTTGCATTTCTTCATGCATTTAGATTT
TAGATCGCATACAGGGTGTTCTACTGCAGTATGTTGTCGTAATTCATCAAATTCTACGAA
CTTTTTGGAGCAGTAAAAACAGGAGAACTTAGAGAA
>Contig600_TT01    size  351
ATATGTGATACACACCGATTGTTTAACTATATGTCTGCTTCGTGAACAGTGAAATGGTTA
GCTGTTTCGCGTCCTGAGGGAACTATTTCCCGTAACAGGATAATATATAGTCTGTGTCAC
TCACAAAACATGGTGGATTTCTATTGCAAACGAATTTAATTAAAAACCCCTTTTCTGCAG
TCGAGTATAAACACAAGTAAAAGTAGTTTTTATACTTATTTACAACTTGTATCAAAGACA
ATATTATTAAAACAACAATAAATAGAACTATCGCTGACCACTGACTTGACTGACTAACGG
CCAGTTTCTTCATCAAAGGAAAAATTAAAAGTAAAGTAAAAGTAACGGTCA
>Contig601_TT01    size  399
GGAATTTATGTGCTTATACTTAAGTCACTTTCAACAATTAATTTTCGTGATCATGATAAC
CTAAAGAAAATCTACATCAAGCATAACCGAGAACCTAATGCATACATTTCTGGCAAATGC
CTTGCTTAAGATAATATGCATCATAGTTCGGGTTATCTGGAAATTAAAGAAACAAGATTA
TTTCGAATAGGACGGTGAAGACTATCTTTGACAGATGTCTCAAGGAACACAAACACCTCG
TTGGTTTAATAGTAACTGATCGTTTTAGTCACGCCTACCGTGCCTTACTTGACCTACAAG
AAGACGCCTTATGGCATCTCCGCTTGTTTCCCTTCTCCACGGAGAATACTCAAACCAGTA
CCTATGGCGGTGCCGGAAAGGGTGTTACCGAGCGGGAAT
>Contig602_TT01    size  503
AGTTTAAAAGGCACTATAATAATAATATATAAATAAGTTTGCATGTATTATGACAACAAG
CCAATATGTTATATATGGAATAACATTTTGTAAAAGAAAAATATATACGAAGTATACTTT
ATTTACTGTATACATAACTGATTTTTATATGGATCTTGTCACACATGTCATTTATATAAA
TGCTCTATTCAAGGGACCAAAATCTAGAAGAACCTTTTTATAATTACTTGACTAATATTC
TCTTCATAGTTGTAACCAATTGCATACTTGCACTAATGAGCATACAAAAAGTCTAACAAC
AAGGTATATTGTCTCAAAAGTTTACCCCTATTTTTAAAGTCGAGGTAACGACCCATGCTT
TACCCCTAAGGTACGTTTTGACTGCAAATGCCGAACTGCACTGCATATGACGCGCTGCAT
GAAACCGTTTTGGATCGTAGCAACAGCAGCACGTGCAGTCGCCTGCAGATATCGACCGAG
TTCATGCAGTCGCTGCAAGTGCG
>Contig603_TT01    size  450
GCAGGATTTAAGAAATCTCAAAATAAGTATTATTTTTGTCAGAAAAATATTGTATAATTC
TGTTTTAGAATTTATATGTCATAGGTATTGTATTAGAAAATAATGTCTTTGCTACGGCTG
ACGTCCTGTAGGACTTATTTTCACATCTCATCTAGAGCGCAAAAATACCTTACTATATGC
AATTTTATCATTTTTTTCCTGCATATATTTTATGAAATTATAATTATGTAGATACTAAAA
ATACAATTAAAAAACTGTTCGGAATCGTAAGAGTAGCTTTGTAAATCTAAATATTCCTCA
ATATTTCTCAAATAGATTGGCAGCATTTGTCTTACGTAATACGTTAATAATGTAGATACG
TTAAATTATTTTTATACAAGGCAAATAGATTTTCTGTGTTAAAAGCATGTAAAAGCAATT
TATAAACATGTAGCATATAGGGCTTTAATG
>Contig604_TT01    size  399
ATGAACTTGGTACTTTATCTACTACTTACTTTAACAACTACTTGGTACTTTACTACTGCA
TTACTTTATCAAGGCGACTTTTGATATCACCATTATTTTTTTTTTGTCATTGTTATTTTG
TTAGGAGTTGAGTTTCAATTTCAATATGCTGAACAATACAAATATTTTGCAGAAATGTAT
TCAAGCACCGGTAAAACTATTTTGATTTTACTAAACTTTTAGACAATTTAGACATGACAT
ATTTATACAAATCCCAGTATTATATAATGTACTATTTTAAAGATTTCTGTTCCATATCAA
TACACAATGCTTCCTGTATTATTTTTATACATTACATGTAATATTATGTTGACTGCCAAA
ATCTGTAAATAAGTAGAAAATAAATAATATTCCATTGGA
>Contig605_TT01    size  269
TATTTTGTTAGGAGTTGCGTTTCAATTTCAACATGCAACAACACAATATAAATTTTGTGC
AGAAATGTATTCAAGCATGCAGGGTAAAACAAATTTTACCCAACTTTTATATTTATACAA
ATCCCAGTATTATATAATGTACTATTTTAAAGATTTCTGTTCCATATCAATACACAATGC
TTCCTGTATTATTTTTATACATTACATGTAATATTATGTTGACTGCCAAAATCTGTAAAT
AAGTAGAAAATAAATAATATTCCATTGGA
>Contig606_TT01    size  522
CATGTGTCAAACAGTGTCATAAAATTTAAATCACGAAAACGATGCATGGTGCCAATTATT
GTAGTAAACAATAAATGTGTTTAATTGTTGATGCCGCCGTTGTAAGCGTAATCTGCTTTG
TTGTGCATCACCAAACGATTGTCGACAAAGTAAAAGCTGTCGGAACACGTCTCGAATGGT
GCGGTTATCATTTCATCCACTAGGTCAGGAGGCAAAGTGGGGAACTCATATATGTGTTCG
CAAGTGTTTCTTGAGAACGGTATGCAGAAACCAAACTCAAAGTCGAAGGTCTTAAGCAAT
GTATCCCTGAAGAAATGCTTCTCTATCATCCTGAAGTGGTTGACAGGACGAGCTCCAACG
GTAAACTCCACCGTGGCTCCTACAGTCTTTAGCTTCAAGAATTGAGGCGTGAACTGGTAG
CGCACGAACCTCCCGGCGTTAGGGTCCAGCGGCTCCTCTGGAGCATCGTCGGTGCCCTCA
CTGTCCACTCCAAAGTCCGTTGGAGGCTTCGCAATCTCAAAA
>Contig607_TT01    size  257
TTTACTTGAGTTTTATAAGACAATCCTATCAAAACTTAAATATGTAATCAGAGCCGTGTT
AAAGAACTTAACCAAGTTCTGAAAAGAAAATCCTGCAGTTTTTTTTTTAGGTACGACGGC
GGTTTCACCCGCTTCTTGTGGAAACTGCAGTGCTACAAACTACACTACAAACTACACAAG
GTGCCAACAACACCTGCTAGAAGATTCCACAGAAAGAGACCCGTTTCTTCCGAGAGCAAC
AGTCGCATACGCTTGCG
>Contig608_TT01    size  341
AACAACTTTGTTTATACTCTTAAACTCCAAAACAATAACAATGTCTCTGCTACCATTCTT
GCTCGGAACCGCTCCTCACCGCCTCGCTGACCAGGAGTTCGGGCTAGGCATCTCACCCGA
TGACTTGCTGACTGCTGTCGTCGCCCCTATGGTGGCTCGGGATTACTACAGACCCTGGAG
ACAGATGGCCGTCGCAGCCAGGGACATAGGATCCACCATCGTGTCAAACAAGGAAAAGTT
TCAAGTCAACCTGGATGTGCAGCATTTCGCTCCTGAAGAGATCAGCGTGAAGACTTCCGA
CGGATACGTGATCGTCGAAGGGAAACATGAAGAGAAGAGGG
>Contig609_TT01    size  307
GAGAACGAGCGATCTTCAAGGTGGAGCACTTGGTATTTACTTGGCTGTGCCGTTGGCGTC
AGCCTGGGCAGTGGGCTGGCTGGCTGCGTCCTTGATCTCCTTCCTCACGGGCCCAGTCTG
AGAGATTGGGACAGACCTCTCGTTCTTCGACGACGGAGGAGTTTTCGGAGCAATGATGGA
CAACACCCCATCAGAGGACAGCTTGGACTCAACAGTAGCAGGGTCGCAGTTCTCAGGCAG
GATGTAACGCCTGGTAAACTGGCGGGAAATATAGCCATGTTCATCCCTCTTCTCTTCATG
TTTCCCT
>Contig610_TT01    size  207
GTAAAGTCTTCTGTTAGACGAGGGGTCCTACCTGCTTTGTTGAGGAGAATCTTAGCAGCC
AGGCAAGCTGTTAAGAAGAATATGAAAGTTCAGACTGATGAAGCTGTTAAGAAGGCTATG
CATTCCAGGCAATTAGGTTTAAAACTAATAGCGAATGTAACATACGGGTACACGGCGGCT
AACTTCAGCGGTCGCATGCCTTGCGTG
>Contig611_TT01    size  404
AGCTTGACATTATTAATCGAACATCAGAATTAGCCCGGTTATTCGGTCTGCAATGGTGGG
AGGTACTTTCGCGAGGTTCTCAATTCCGCGTGGAGTCTCTGATGCTGAGAGCGGCGAGGC
CTCTTAATTTGGTGGCACTGTCTCCCACTGTGAAGCAAAGAGCTGCTATGAGGGCCCCAG
AATGCCTTCCTCTTATATTTGAACCAGAATCTCGTTTCTACACTGATCCTGTAATAGTTC
TCGACTTCCAAAGTCTGTATCCATCGATGATGATCGCTTACAACTACTGCTTCTCAACGT
GCATCGGGCGGGTGCAAAATATCGATGGTGAAGCGGCCTACGAATTTGGAGCCTGGCGAC
TTAGAATACCCAAAGCTAAATTAGAAGCGTTAGTAAAAAAAGGT
>Contig612_TT01    size  734
TGCCTTGTCGACTGTGGAGAAAAATTAAATGGTCAATTATGATATATTGCAATAACAGCA
GTTCTTTTGGTAAAAGACCATATATTAAAGGCAATTCATATTTTTGTCAAATAAAGTTCA
ATTTTGAAAAGATCTCTGTAACTCGTCATGATTTGTATACCTACAACAAGAGTAGATAAA
AAATGTTTGCAATAAATATAGATCTTATACTCGAGTTTAAGTGACATAACAACAGTGCTG
TCTTTATTTAAGCGATAAATAACGTCCATTTATATCCTCAATTTGCTCTTCACAAACAAT
TGAACGATTTATCACAAGCACATACACTCAAGTGGTCCGGAGATAATTGTTTTATTTTTG
TCTCAGTTGTTGTGTGCAAAAGTTACACAACGCAATGTAACATGCACTTAAATTTATTGT
TTCTCAAGTATTAGAGAAAAACAAATAAATAGTTTACATTTATGGAAATAGATACGTGAT
AATTCGATTAACGCATCAGTTAGACCATTTGGAAGAAAACTAAATTAGGCGGGTACCTAA
TTTACACATATTTTGCATCTTTATAAATATCCAAAATATTATCTATGTTAATAAATAAAC
CAACAGAAAACGGCGAATCACCAGACTAACACTAGACCGTCATAAAAACCATATGAGTGC
AAGTCTCGTTATATAAAGAATCAATAGAAGTCATCTCTACGGAACTAGACTATAAATATC
TATTAACAAAGTAT
>Contig613_TT01    size  314
GTATTCAAATAACTATTGCTGAGATATATACGTTTTTCAATAAAATGTATATACCGTCGT
GTATTCGACATATAACTTCGAAATGCTCATTTTGTCTAGTTTCCACATGTCCATGACATA
CTAATTAATAATGTTTGTGTTCATATAATATTTTTCTCCTTTACATCCGCCTATAAATTG
CTGGTGTTGCCAGATTATGTTGTCAGTTCCCACCGACATACACTTTCTCAATATATACCT
AAGTTTTCAGAATGCTCATAAGTTTTTGTATGTAGTTTTCTAAGATACTTAATATGTATG
TTTATTATAAAAAT
>Contig614_TT01    size  224
AGCAACAATGTTCCCAGATTAGATAGCCAAAAATAACGATCAAATCATTAAATTTTAGAT
AAAGAAATTAAAACCCATTTTTGATTCCGAGTTCCACAGCAGAGCATAAGCTAAACAAAT
TGTATTTAAAAAAAAAAAGAAAAATTTTTGCTAAAAATCTGTCAATTCATTGAAAATCGT
GTCAGTTAAGAGGTAATATTTAATGGAATGTTGCCTCATACATT
>Contig615_TT01    size  375
GTTTCCAGACTTATGGAGAAGAGAGTTGAATGTGTGTTCGATAGCAATTCGTCTTTAGAA
ATTTCTGGAAGTTCCATGGAAAGTCTTAACGAGCAGAATAAAACTGTTCAAGAACTTGAT
AGACGGAAATCCGGTACCATCCTTTCAGCTGAAGGTAGCATGGAATCTACCAGTGACGTG
ACTCCTGTTAACAGTGGAAATTTTCTCAATCTTTCTCTCAGTTCTAACGAAAGTGTATCT
CCTATTTTTGGCAAAACAAAGCTTATACATGACTCTCTTTCGAGTTTAGAAGCCAGTGTC
AGTTCTTTAGATTCTGCCAAACATGATAGAGTTATGGTGACATCAGCTGACTCGGGAATA
GAATATTCTTTACAA
>Contig616_TT01    size  214
AAAAGTGCATAATTTCGCAACGGGACGCAATTACCTGCATTTTTTCCTTTTACTTTTCAC
GAGTGCAATGACACATGCAGAATACATGACAAAAACGGTATTGAGACAATACCGGTGGAT
TGACGGGACTTCGAATAAAATGTACCTTGACAGCAAAACAATTCGTTTTTGACACGTACC
ACTGACCTTACAAAGGTCGCCGGAAGACGCTGGA
>Contig617_TT01    size  494
TCGCCTTGAACATGGTTAAATGCTAGAAAAGCTTAATTAAAAGGAATATAAAAGAAAATA
ACACCTTTATTCATATAAAACGATGTATGTGTGCTTACACGTTGTAGTATTTGTACCTAT
CTAGAATATAAACTCACAAAAGGGCTGAGTCTAGATTGGTCGAAACACATACGTGCCATA
CAGTGGCAGTCAGCTGTACTAGCTAGGGAACCTGCACAAGTTCAACTCACACTCGATTCA
AGAAAGAGAGAAAGAAGCCCTCACAAACAAGGAGTTCAAAGATTCTCCGGCAGATGGCGC
CGGCATACCTTATCAAATCCAACATCAAATAATACAAACCAATATTTAAAAAAAACAATT
ACATAATAATATAAACAGTTGTCACTTTAAAATGTGGTAATATTTTATTTAGGTTTTGTG
ATTAAAATTGCCAGTTTTTAAATCCTGGAGTGTAGCAACACTGGGTGTATATTGATGAGT
GCGCGTTCTCATTT
>Contig618_TT01    size  311
TTCTCCTCGTGCTTGCCCTCAACCACAATGTACCCGTCTGCTGTCTTCACGGAGATCTCT
TCAGGCGAGAAGTGTTGAACATCCAAATTAATCTGGTATTTGTCATCGTCGGCCTTAATA
CTGGATCCGAGGTCCCTGGCTGCGGCTGCGAGGTGTCTCCAAGGCCTGTAGTACTCCCTC
GTGAGTAACGGACCAGCGGCAACAGTCAGGAGGTCGTCAGGAGTCAAGCCGAGTCCGAAA
TGTTGGTCCAAAAGGCGACGGGGGCGGTAGAAGTCGTTGAACAAATATGGTAGCAGAGAC
ATCTTTGATTG
>Contig619_TT01    size  371
CTACACAAGTCCACAGGCCTACAAATTATTGGAGCAAGCTCTGTGCCTGCCGAATGTAGC
AACGTTAGGGAAACATTCTTTGCCAGTCAGCACGGAACTTAATGAGCATCTAATGGCAAC
CCTACAGGCTAAAGTTAATAATATGTCAAATTCAGAGAGAATTTGCTCAGTCGTTGTGGA
CGCCGTGAGCCTGAAATCAAGTCTCTTCTACAATATACGTTTGGACAAAATCATCGGACT
GCAAGAGGTCAACGGAGTTCAGTCACCGGTACTAGCAGGACAGGCTGTTGTGGTCATAAT
ACGAGGCATTTTCGGAAACTGGCAACAACCCATTGGTTTTGCACTCCTTGGGGATTGTAA
TAACAGCGAGG
>Contig620_TT01    size  355
TGTGTAGTACAAATTGATACAAAACTGTTTATATTTCGGCGAATATCTATTGCCTTTGCC
ATGGAATTTCAATTTAGTTTGTGCCTTCACGATCTCCGCTAAGGGTTTAGTCAAAAACTT
GTCGCAAAGCTTATGGAACGTGTCTTTTGACAGGTTACTTGCATTTGCCGATTTCGTCTG
CTTCTTACACGCTGAAAGCTCTTCTTTCAGTTTTTTTACACATGGGAGTGAGTTCTGAAG
GTAGTTAGGAGTCTGTGCCGCTGATTCCAGTTTCAGTACATAAAAATCTGTTTGTGCGAA
TTTGTTTTCGGTCGTACGTACTTCGGTTTGAGTTTCTTTTTGAAGGACATCCTTA
>Contig621_TT01    size  256
AGGTTCCTCGTCTTCTTCCATTTGAAGAACGTAGTTCTTGTGTTGTATATCAGCAATATT
GTGGTGGAATACCTCAGATTTATGTCGCTCTCGAACAAACATGCAGTAGGCTATCCATAT
GATAACCAGCGCAGCCAAAACCAGAGCGACGATAAAGCCGACGTAGATCGCCATTTAAAA
AAATATGTTGTGTTCTGCGTTGTCGATAGTGAGACGAGTGTTTCAAACGAGGTTAGATTG
GCACAGTCGCGGCGAG
>Contig622_TT01    size  338
GCATAATGCATTCTTACATCTAGAGTTATTGTAGGTGGTCGGTGCGGGCATCCAATAAGG
AGATGTCACATAGTTGTGCAATGTGTTACACGTCGCTGTGGCACGGCTGGTGTGAGTCCA
CCTCATAAATACCATCTTTGTAGTGTAAGTCGTCGGCGGAGTCGTTCAGTATATTAATCA
ATTTATCGGTACTATGGGTGACGTGGACGGGACTCTCTGGGTAGTCCGGCCTCTTGTCGT
AAGTCTCTGTTTTCTGCTTATGTCGTGACGGCAGCACAAACACACCAACAGCCAGATCTT
TCTTAACATCTTTCTTAGGTTCCTCGTCTTCTTCCATT
>Contig623_TT01    size  631
ACCCTAAAAATGATTGATTAAACTTAAACAATTAATATCACTAAATAGGAATTTGCTCAA
ACTTAATATCTTCACTTTGTTCATTGCTGTCAGGAGGCATCCATAAATTGCGTGATTTAA
AGGAAGTTAATCTGGACGACCCCTTAACAAGTTATCCCGTTCTAGATCCCCAAACAGGCC
ACTTTGTGTATTGCACACAGTTATAATCATCGGAAATAAATAAACAAAAATCGTAACATA
TTCCTTAATTCTAACATTCGAGTAAGCTTACTGAAAGAAAAATATATTCATATACATATG
TACGTAATGTAGTTTAGGTAAGCTGTGGCCGACACAAGCTCATAATACAATCTTTTATTA
TATTATCTATCACATTTCTCAGCACCTTATCTCTTACAAAATCTCATCCTACTATAACTT
ATGAATTAACAATCATAAAATCAAGACAAGAATTACTTAAGAATATATTTTTTAACACAA
TATCGAAAGCTGACACATTTTTAAATGTCTTAAATGCTGATTTAATATTTTCAGTATAAT
CCAGCGAGCCAGCTTATATTAAAAGAAATCGATAACACAATATAAATACTTGTTAAAAAA
ACTACACTTAGTAGCAAGGCACTTTTGAGCG
>Contig624_TT01    size  272
GGCCGCTCCCACTCGCCACCACTGCTGCTTCCACTAGAAACCGTCGTTGATGATGATTTC
TCTTTTTCGGTGGATGATAGCATTTTATTTTTAAGCCCACTGAATAAACTGCCGACGCCT
GAAGCGGGAGTGGGGCTCTTTTTCAATGGCACTGGAGGTTTCTTCACCTGTTCCAAAGAC
CCATCATTGACTGTCTCGCTGTGAATAATCTTTTCCGATTCACTCTTGTTTGTGTGCGTG
ATAGTACTGTTTGTGCTCGTCTCCTTACTAAC
>Contig625_TT01    size  284
ACGCTATCGGAAGGTGACATAGTGACCATAGTGTCGAAGGAGGCGCCGGACCGCGGCTGG
TGGCGCGGCGAACTCAACGGTCGAGTCGGACTGTTTCCTGACAACTTCGTGCAACTGCTG
CCTGCAGTATCAAATGAATTGGAAGAGAAAAAGCCGGACCGACCGCCGGCGAAGACTACG
AATGCTGTCTACCCCATCTTGAACAAATACTCCGAGAAAACAGCCTCCGTCAAGGAACTC
ACCACTTCGAAAATCAGCGTACACAAGGAAAACACAGTTAGTAA
>Contig626_TT01    size  1171
CAATTCAATCAAAACGGCCACCGCCGTTTAATTAATTACTACCATAATGGCGCCAACAAG
GTTGGCATCGAAGCCGATCGGCGTCAATGAGAACTTGAATGGTTTACTGGGGCATGGGAT
AACGACGAGGAGTAAGCAATTAGCTTCTCTGAAGACTCATAAGGACACTTTGAAGGGTCC
AAATAAGAGGAAAGCCGATAGTCCCTTGAAAGATGTTACTGCAAAGCGGGCGGCGTTTGG
GGACATCACAAATGCCTTCAACAAGACCACCGCGTTCCAGGATAAGGACAAAGTCATGGG
GCTGAAGAAGGTTACTGTGGAGAGCAAAATGCTCCCAATCGTTAAGAGTATCAAACCACA
GACAACCACATTGAATGGTAAGACCTCCAAAGCAAAAACTCTGCAGCGAGTGGCCACCAA
TGCCATAGACGCTGTGCAGAAGCACTTTGCCAAGGATCCTCCTAAGCCAGTAGCTACTCG
GGCACAGAATGGCATCCTCAAGAACATTGAACAGAAAAAAGACAAGAGTCTTAATCAGAA
CCAAAGTCAGAACTCTGCAAAATCTGCAAGGAGTGATGTGTCTGAGCCATCACTGTATAT
GACAGCTTTAGAAACTACCAGCCCCTCAGAAACCTCCAAAGAGGAATACAAGACAATAAG
TGAGAAGCTAGACAAGGTAAACCTTGATGACACAGTCCGTTCCCTGGACGAAGAGACTGA
GGAGCCTCACAAGACACCCTCGGATGTCGCAGACTTTGACAAGGAGAACTGGAATGACCC
CTTCCAGGTTTCCAATTATGCTATGGATATATTCAACTATTTGAAGAGCAGAGAACGCCT
ATTCCCCATCGACGACTACCTGCAGCGGATGAAAGGGATCACGGCGTGGATGCGGGCACT
GCTCGTGGACTGGATGGTGGAGGTCCAGGAGAGCTTCGAGCTGAACCACGAGACTCTATA
CCTGGCCGTCAAGCTGGTCGACCTGTTCCTCACCAGGTCCACGAAGACGCAGCCAGAGAA
GGACCACCTCACGAAGGAAGAACTGCAGCTGCTCGGAGCCTCTGCATTGTTTATTGCTTC
TAAGTTTGACGAGCGTATCCCCCCGCTAGTGGACGACTTCCTGTACATCTGCGACGGCGC
GTACACGCTGAGCCAGCTGCTCAAGATGGAG
>Contig627_TT01    size  630
GCTGCTCAAGATGGAGATGAACATACTCCGCGTGGTGGACTTCGACCTCGGCATCCCGCT
GTCCTACCGCTTCCTCAGGAGATACGCCAGGTGCGCTCGAGTATCGATGCCGACGCTAAC
CCTAGCGAGGTTCGTGCTCGAACAGTGCCTACTGGAGTACAACCTTCTAGAACATTCGGA
CAGCAAGATGGCCGCCGCCGCACTATACCTCGCGCTCAGGATGAAGTCCATCGGAAACTG
GTCCCCTACCCTACAGTATTATACAGGATACACCGTCAAGGATATCCTCCCCATCGCGAT
CGCACAGAACGCGACGCTACACAAGAAACCAAAATCGGCCATCAGCACAGTGAGGAACAA
GTATTCGCACACGATCTTCTTCGAGGTGGCCAAGGTGGCGCTGATCGACGACGCGGCGCT
GTCCAGCTGAGGCAGGCTGCGTGGCGCTTTACATGCAGTGCAGGCTGTACTCAGGTGGGT
CCCCATTCTCTCATAGATGCATTTGTAAAGTTGAGTGTATATTATTCGGGAGGCTAGTGG
ACGGACGATGTCTGACTCAAGGCGGTGTACATAGAATTCGCGCTTTTTCTGTGTTTTCGT
ATTTATGTAATTTTATTTTTTTGTTGTTGT
>Contig628_TT01    size  335
ACCACGCACATCGCGCCAATTTTAATGTTAGCAAGTTATTACAGTACAGTATGACTGGCT
GGAGACATTTTGCAGACAAGTTCTTGCACTGACTCAAGTTCAAATGCACCAATTTCTGGT
TCCTCATTAACATTGGCATTAAATCATTATCTGTAATAGATCCGCAGCGACTCAAGTTCA
ACACAGTCAGTCTAGTACAAGTAGTTGAGAGCACATTAAACGTGTGCGGCGAAAATCCCT
TGTTCATCAATTTCAAAGATTTTAGCTTAGCAAAGTACATATTTATGATTTGCAAGCAAG
TTTTTGAAACACAACGAAAATTGAAACAGTCTTTA
>Contig629_TT01    size  887
TGTAGCGTCAAGTAAGTATATAAGGCCTCTGCAACGTTCCGCGTGTTGAAGGAATTGGAT
GCCTAGACCGTAGTTCTTGTGCGAGCCGGGAATCAAACCCGGTAGATCCGCTATGGCCAC
TTGTTCATAATCATCGTACGGCACCATGCCGATATGTGGTCTCAGCGTGGTGAAGGGGTA
CGGAGCCACGGTGGGCCGCGCACGAGTCAACGCTCGAAGTAAAGTGCTCTTACCAGCGTT
AGGAAACCCGATGAGTCCAATATGCGCCATGGAGCGAACTTCTAGAGTATACACGTTAGT
CTCACCAACTGCACCTAATTCAGCTACGCTGGGAGCCTGTTCAGTATCAGTGAGAAAGAA
CTTGTTCCCCCTGCCGCCCGAGCCGCCGCGCGCCGCCACGAACATCACGCCTTCCGAGCT
CAGGTCACCCACCACGCGGCCCGAAGCGTCGCGGATTATAGTACCTAGAGGCACGGGCAC
GACTACGTGCTGAGCGTTCTTGCCGCAGCAGTCCTTGTTGTAGCCCTTCTCTCCGTGCTG
AGCCTGTACTACCGACTTGCAGTGGTTCAGGCTCTTGCAGGAGTACGTAGCCTGAAAAAT
AACATGTCCGCCGTTCCCACCATCACCTCCGTCAGGCCCGGCGTGGTCCTTACACCACGC
GCTGAGGAAGGATATGCAACCATCGCCCCCGGAGCCACCAACTGCACGAACCCGGTAGGA
ATCAACGTAATATTGCACTGTATTCCTTGTAGATTTCGCCTTCAAGCTGCGAAGAGCTTT
TGGCACGTAATCAGAACTAAAACGTATGATTGACACTTGAGAAGTAAGTGTTAACGATTT
AAATAAGTTTATTAGACGCATTTTTGTGTTTTGTGTTGGTTTTTTAG
>Contig630_TT01    size  323
TATTGATACTAAATATACGAAATACATACTAATAGCTTGCTCGAGGTGTCTACAGTTAGC
GAGTACTCTTAATTGTAAATGCTTTCAAAACACAAGGTATAAACATTAATATCCCCAACT
CGTAAGATTACCCATATTTTAATACTCGCCGACAATTTCGCATTGTACTCAAAACTTTCG
TACTTACTCATTGTATTTGACAACGTAAGAGTTACAAGAATCATAAATTACGCGTTTTGA
TGTATTTATGAAGAAAGTTTTTAATAGAATGCCTTCCATGGCGGCTGTTAAAGAGTTTAT
TAATATCTGCTAAGTGCGGTACG
>Contig631_TT01    size  1227
AGTAAAACCTAGGTATTTAAAATGTTAACATAATTTGCAACGAGTTTCATAAAACCAATA
ATGCAAAAAAACTTTGTTTATATAAATTGGTTTCATAGTTTTGACCTTATAAATACTCAG
ACAAAACTCCCGAAAACATCTATGCTTATTATGTGGTATTGTTGGTAAACACCGAAATTA
ACTTTGAAGCAATAGCAAACATGGATATAATGTAATACTGGGATAAAATATAAAGGCGGG
TGGTGTTATATATCTCAATAAAAGCTTGAAATATGGAGAGACTTTCTATAGATTTGGCGC
GTTTCGTATGACCCGTAATATGAATACGCCGAAGCGAATTCATTGAATGTCGACTTTCCA
CGAAACCGTTATGGGTCGAAGTACTTAATCACTTTTAATGTAAAGACTATCTACGGGACG
TACGTCCACAGTAACTTACATGACCGTTTGTGAAGGTTGACTATAAGCTGAACGGCTTCA
TATTCGTTAGGCGTAAAGGGACTTCGGGTCGGCATGGCAGAAGATTTTTTTTTTTATCAA
ATGACATTCAAAGTCATCTTGTACGAATACTACATACATTGAAAAGATTATAACTTACGC
CTTGGTATCAAAACAAAGTAACTGACATCGTATTGGAGTTCCCTTGACGGGATGCCTGGT
AAACGTCTGGAATACTACAATAGTAAAATCTTCTGCAAAGCCTTTCCTACATAAGCCTAA
ACGCTTGCAGGACTAGTCTAGCAGCGAATGGGGGGCGCGATGGTGACTCGACAGCTGGGC
AGCCAGTTGTCGTTGCTGCAATAGGCAGTACAGTATACCGGCCTGTGCCATGGCGTCCAC
GGTCCCCGCGGCGAGTAAATCCGTGCGTTGCTTACTGCCCGCTCCTGCACTTCCCGGCCG
AAGCAATGTGGGACCGAATACCGTCGCCAAGTTGTGTAGTGACATCTTGTTCTCGCCCTC
GTGTTGGTTCACTTTAACAAAATGGTTCAAAAGGAAGTCGATACAATTTTTGTTGAGGTC
GGGTAATTGTGCGTAACATTTGAGCAGCGCGTGGCGTCTTGTGTGCGCCGGTCCTGAGTC
CACTGACGTCCCTGCGCCTTGTGTAGCTCCCCACGCCTTCAGCAATTCAGGATATAGAGC
ATCCGTGAACAACGCTTCGGGCAACTCTCGCAAATATAGCTTCAAGACGCCAGTCACGGA
GTGTATATCCACTTCTTTTAGCAGCTG
>Contig632_TT01    size  267
AAAGGGATGTAGTGACGTGACATCTGTCAAAAGTAATGTTTCAATTGACCCCTGTATCAT
TCGACCCTTTATTCTGTTGTGAAATCTTGACTTCTATATACTTGTATAGCAATAATTTAG
TGCTTTATTATATACGAGTTATTTTATAGTTAATTATTAACCGTTTTCAATATGCTATCT
ATCTGTTGTTTTGGTTAATGGAGATAGGAGTTTCACATTACTTGTATGGGACTAACGTCA
AAATTATATCGGGTGTGTCGTACCTAA
>Contig633_TT01    size  282
AAAGTATGCTTTGCATTGGCCGTGAGCCGAACAACGAATGAGCAAAACAACTAATAGTAC
ATACAAAGATATTTATAAGAAATTCGATCTCTACTTATACACTTTTAGTTAATAATCAGT
AAATCTAAGCTTAATCTAGACTCTTCAGAAGAGTTTACCCGTTCATCACATCCAAATCGC
ATTGTGCTCTACAGTACTCACATAGAAATGTATTAAACACTCAAGAGTTGGACAGATCCA
TACTCCCGTGGAGACACATTATTTTTGGCAAGAAAATATAAA
>Contig634_TT01    size  585
TTAATACATTGTTTTTGGCAAGAAAATATAAAAAGATATTTGTGAGCCGGCTGACGACGT
TTGGAAAACGCATGCGTAACGTAGTCATTTCAAATCCATCACACATATGATTTAATCAAC
CGAGTTCCATGTCTTAAGAGTACACACCCTTATTTAATTCTGATGTAACAACCGCGACTT
TTATCGAACCTTCCCGAAGCTTCAATCTGACTGAATCCATTTTTTATCGGAGTCAGTACA
AACAAACTTATTCTCAATACAGCCCAATGATAGTTTTAACATGTCAAAAAATGTAATTCC
GTAGATGCTTTTTGCCAGTTAGGTACAATATCAGTTACAAAATTTTTTCCACTAATTACA
ACATTACGAATACTTTTCCAAAAACGAGTTTCCATAGGCTCACTACACATACGACTGGTT
ATCACAGGGTGATGTGTTTACGACGGCTTCATGTCACAAAGTTTCGCATTGTGATGATCA
ACTATATCATACTGTGATGACTGATATAATATAAAATAGAATAAGGTTCAATAAACTGTT
ATCATTGTATGTAGATAACGGTTTTGAAGTCCAAGTTATAGATAA
>Contig635_TT01    size  514
CTGTATGCCTTGTCTAGCGCCCCGACATCTTGCAGGCGGGAGAGAGCGCCATCTATGTTC
TGTTTTGTTGGCGGTTCTACTGTTTTGCCCAATACTTCATGTATGCTCATATCTTGAAAC
AGCGGCAGAATCTTAATCTTCAAGACCAGTTGTTCTAAAGGCACCCTATGTATCTCAGGG
ACCGGTTGTTCCAGTATATGATGGTTGTATCTATGTGAAGTGTATAGGTGTACACAGACC
CCGGGCATGACTCGGCCGGCTCGTCCCTTGCGTTGTTTGGCGTTAGCCCGGGATACCCAG
ACGAGGTCTAAAGATTCCATGTTGCGGTTTGAATCGAATCTTTTCTCCTTCATCCTGCCA
CAATCCACCACAAACACACAGTCGTCGATAGTGACAGAAGTCTCAGCGATGTTAGTGGAC
AGCACGATCTTACTGACGCCCGGTCGAGGCTTTCTGAATACTAGCGCTTGCTCCTCGCTT
GAGAGAGTCGAATGAAGAGGCACTAGGAGGTATT
>Contig636_TT01    size  646
ACGCTGGAAAGTCGGTTTCTATTACAGGGGGCACTGGATTCCTTGGAAAGGTATTCCTTG
AAAAGCTGTTGTACAGTTGCAAGGATATTGACACAATTTACGTATTGATACGTGATAAAA
AAGGCAAAAGTGCGCAGCAGAGAATTGAAGAGATCGTCAACAAACCGTTATTCGCAAGAT
TAAGAAGTGAACGACCTCATGACTTGAAGAAATTAGTTCCCGTTGTCGGCGACACGAGCC
TACCTAACCTTGGTATTTCGACTGAAGATGAGGAAATACTCATACAAAAGGTAACTGCAG
TATTTCACGTAGCGGCGAATGTAAAGTTTCAAGAAGAATTGGAGATACCCGTGAACACGA
ATATTCGAGGAACAAGTCTTGTACTGGACTTGTGCCGGCGTATGGAGAATTTGGAGGCAT
TTGTTCACATCTCCACTGTGTTCTGTCATAGTAGTCAAAAGATACTAGAAGAAAAACTCT
ACCCACCACCAGCTGAGCTCTCAGAAGTATTTAAGTTTCTAGAACAGTCCAACCAAGACA
GGAGACCACTGAAGACCTTGCTCAATGGACAACCCAACACATACACCTTTACGAAGGCGT
TAGCTGAAACGTATGTGGCTGAAAACCATGGAAACATCCCCACAGT
>Contig637_TT01    size  762
GAAACATCCCCACAGTCATCGTTAGACCTGCTATAGTAACAGGATCATTAAAGGAACCTT
TACCGGGATGGGTAGACCACTGGTTAGGGGCTACCGGTCTCTTTGCAGCTACCGCAAAAG
GGGCCAACAGGGTCCTACTGGGCAATCCAAATTATAATCTGGATCTGATACCAGTGGATT
ATGTGGCTAATTTAGCTATTGTTGCCGCGACGAGGTGTAGGACTGACGAAGTTTCTGTCT
ACAATTGTTGCACAAGCTCGTGCAATCCCATTACCGAAGGGAAGTTATTTGAGTATTTAC
AAGTTTTTTTGCAAAAATAATGGATTTGATATCCCACGATTGATATTTACGGAGAATAAA
TTGATATTGTCAATACAGACATTTTTGTTGCAAACAACACCGGCTTATTTTATGGATCTT
GTGCGACGAGTAAGAGGGAAAAAACCCGTGTATATGAAGATCCAATCTCAAGTGGTGTCT
GGCCGAAATGTGCTCAACTATTTTACATCCCGATCCTGGGAGATGAAGGCAGATAGGACT
CGAGAACTTCATGCTTCGTTGTCAGCTGAAGACAGGCTGCAGTTCCCCTGTGACCCTTGC
CATATCGACTGGAAAGACTATATCAACGTGTATTTGAAAGGAATAGAGCAGTTTTTGATG
GTGAGGAAGTAGAATCTACAATGTAGGTAGGGTACCTATGGTTTATTAGAAAGTAGCGTT
TTCCCGTGGTTTCATCCCCGTCCCGTGGGAACTACTGCCCGT
>Contig638_TT01    size  234
ACAATTTAAATTAATTGACAAGGTATACATAGCCGTAAGAATGTCAATCAGTACGTAATA
TCATCATGTATACATACATTTTTAATCATTTTAGTCATACTAAATTGCTTACACTATGAC
TGAAAGTTCTACCGAGGTAAGTGTTAGGATACTAAATGTAGTGCTTACCGAAAAACCTTT
TTAATCAGAAGCCAGCGTCTTTTAAACACAATCACTGCATAGCCTAACTAATCA
>Contig639_TT01    size  295
GAAAGCGTGTTCCACGGCCAAACCGCGCCTCCAATACGCAGAGACGACGACATGTCCTTC
GAACAGATGCTTCTAGAAATGAAGAAGAAACTCAGCCAACGCAAGAACGACTTGAAACGC
CCCGATGATCCCAAGCCTTGACAGTTACTTAAACTTGGCCGGGCACTCATCATGGCTCTC
TCAGTGACATTTGTCAAAGTGACAGTGACAGTTGGCTTAATCTAGCAAAGGCGCGAATCA
TATTCAGCCTCAGTGACAGTGACAGTGATTAGTTAGGCTGTGCAGTGATTGTGTT
>Contig640_TT01    size  223
AATCGGCCAGTTATGATTACTTTGATTGAGAAAATAACTGTTTTTCTACACAATAATTTT
CACCGCTTATACGATCCCTGAATTTTTACAAATACGTTAAGAATGAAATGATATTAGCAA
ATAGTGGCCTGGACCGATTCTCGAGTTTTAGTGAGACAAAAGAACATTAATTTGCATTCA
TTTATATTGATTTGAGATTCTATATCAATTATGACAAGGTCGA
>Contig641_TT01    size  1050
TTGTAGGCCGTTCTTTCCTCTCAGTCCAGTGCGTGCAGGCACACAGCGCGATGATATCGT
CCGGGGGCGGCGGCGGCGGCGGCGAGCCGCACTCCCAGCCCAGCCGCGACCCGGAGCCTG
ACCACGATACACTATCGTGTCTTCTATAAGAGTCCAGACTTCTTTCTGAGCAGACGCTGG
AAGCTTCCGAATCATCATCACGGCCACGACCACCTTCACAAGCCGAACTGTCTTCAGGAC
TCCTCAACATGGCTTCGGCGTCTCTGCTTTGCTGCAGCAGCCTGAGGGTGGCGGCTGGAG
CACGGGAAGGCGCAGTCCTCTCTATGGACTCTCGTCTGCGAACACCAGAGCTTACAACAC
TGCTTGAACGACCGCTCCTGGTAGGGCTGGTCTCCCTTGATCCAGCTAAAGACCGCGGTA
TACCCGATGGTCTTCTCCTGGCGCTAGCTAACGACATCGGCCCACTGCTGCGAGAAGACG
GCGACGAGGATCTGGATGTAGGTTGCGACTGCGAAACACCAGGTCTAGATCTAGACCGTC
CAACACTGCGTTCAGGACTGGGAGGCACGCCGCTAGAAGCCACTGGGGATCTCTTCGCTC
TCGGTAAACTAGCGGTAGGCGGTATCTTGTTGCGACTCATGTGCGAGTAGAGGGCTCGGG
CGCGAGCGCGCTGGGCCGCCGCCGCGTCTAAAGCTGACACTGATCGTGCTGTTCCACCGG
CTGGGGAACGATCTGAAACACTGGCTGAGGGACTTCTAGGACTTGTAATAACTCTTCTTT
CTGTGCCGACATGGTGGAGGCTGTCGACGCTGCCAATATTGCGTTCTCTCTCGATCTGCT
TCTGCGCTGCGGAGTCGAGCCGGGCGAACAGCTGCTCTGCGTCATCCGGGAAGTGGCGTT
TGTATGCCGCGTATGCTCTCCTGCCGTATGTCCGACATGTGCTGTCGGCGTCGACGCATG
CGCGGCGGATGGCGTCGCGTACGGCCGCTTGCTGTTTCTCAATGGTCGTCGCCGGCCATT
TTTCTAGCATTAGTACTAGCACCTCACTGA
>Contig642_TT01    size  724
TTTCCTTAGACTTGTTAGTGGTAAGATTGGTGACTATAACGGGTAGCAGTCGCGGTGAGT
GTACGTATGACACTATGTAGCGAACACAAATGGTGCCTGCTGATGACACCACCTTAGCAG
CATTCTGTATGAGGTTGATCAACTCCTGTAGTATGTATAAACTGAACTGGTCTATCTTGT
TGCGCAGAACTTTAGCCATGTGAGCTATCGTTATGCACGCTTCTCGCACCACCTGACTCC
TCAGATCCTTGATGACGACTAGGAAAGGCACGGACAGGTCCTTCAGATGAGCCGCAAACT
CCGTCGGATACTGCTGGTGAGCGTTCGCCGTTAATAGGGAACGTATCTTCTTTAGAGCAT
CGACCCTTTTCTCCCAGTCGGCAGCCCTATCGCCGAGCAGGGCGGCGGCGTGGCGGCACA
GGTCGTCGAGGCCTCGCGGCCCGTACACCGCGGCCGGCGCTGCGGACAGGAAGGCTGCCT
CGAACGCCTCGCTGGAGACTGCGCCTGCCTCACCGCCCGCTAGTGTGCTCATGCCTGATG
ATACACTACCCGTGCTAGTTAATTTCGCCGGCGGCGGCGGCTTGCGGTTCGCCGACGGCA
TGCTATACAAACCGGCGACGGTTCGTTTCGGGGCGTCACACGCTGGTGTAGAAGCACCGG
AGCTGTCTCCGTCTCTGGAGCGAGCAGACGTGGGTATCGTCATGGTTCGCTTGACTGTGC
GGGA
>Contig643_TT01    size  236
GTTCGCGTTAAACCTAAAAAAAAGTGTTAGTATAATGCTTTGTAATCATGATTCTAAGAT
TAAATAGTGATAAGGGTGGTTTATTTATTGAATACGTAACAAATTGTGTGTAAGAGATGC
AATATCAAAGTAATGACGATGACCTGCAATATCGGATTTTTGGCGAATCCTTCAACTTTG
CCATCGAGAACAAAACAAATGCCGGCCGCCGGAGAAAACGTAGCGGGTATGATTCG
>Contig644_TT01    size  283
AGTTATAAACTTTCATAAGACTATCATAATCTGACCAGCGTTTTCATAATCTTGCTGGGG
TCGGTGGTCAGTCGATAAATACCACTGTAAACCGTTCATGTATATGGAATTTCTGTAAAT
AAGAGTCAAATTGGAAATGGGAAAAATTGTGTGTAAACATCGAATTTGAAAATATTGTAC
ACTATCACCCTAAGAATTCTAAAAATATTTTTACGTATCACGAAATGAAATATTTATTAA
AAAATAAACTAAACGATCAGATTATTACAAATATTGCTTCAGG
>Contig645_TT01    size  345
ATTATTACAAATATTGCTTCAGGAACATATTTATTGGGCACCCGTTTATTATCAAAACTT
GAGGTAAGCGAATAATGATATTATTGACAAATGATCGTAACACTAGTATAAAAAATACTA
TATGGAGCATTGGTAGTAAACGGGTGCGAATATCTTAGAGAGATCTAAAAAATAGCTTTG
AATAACTTCAAACTGAATAAACATAATTTCGATAGTAATTTACAATGTGACACAAAATAG
AAGCAACACTAGCAAATTAAAACTGAAGATATTTTTACATAAAACTATAATAAATATTAT
TGCTAACAGATGACAGTAGTGGGAGAATGGAAATACAGTTGAAAA
>Contig646_TT01    size  388
AAAAAATGCTATAATTTATTTATAGTGATGTTCTATGGCCTAATAGAAAGGATTTTTTTA
AGAATATTTCTGAACAAATATTCGAAAGTTGAATAAAACAAAAGTAACTATAAAAAAGCA
GTTTGTAAGTACGTTCTTAAGTTATTTTTAAGCGATTTTTGATTTTATTGGTGTTTGCAA
ATCATGTTTGATGAGAATGTAAATATCGACAAACTGACTGTTTCTCAGTTTTGTAAGATA
TCAAGGAAATGTGTAAAAATGTGATCGCGATGCGAGCTATGTGTGATAAAATGAAACTTG
GACATACTTTGCTATATATTGTAATAAAATATAATTCAAATTCATAATTTTTAAACGGTT
TTTATTTTTACCTGATCCTGTAGGGTGG
>Contig647_TT01    size  336
AGTATTTGGTTGCTGTTCATCGGAAGCAGTGTCGCTCCGACGCGTACTTCCTCCCCTGGC
AGCGCAGCCGCTCCTCAGTGTTCGGCGTGCCCCTGCTGGTGGGGGTACGCGACGCGTGCA
GCGGGCGGCAGCTGTACGCGCGAGTGTGGCAGCAGGTGGCGCGGCTGCTCAGTGCACGGC
CACCGCATCATGACCAGCATAACCATGCCACTGACTGCGACGACAGCCTGGGCTACGAGT
TCCCGTTCCGCATCCGCGTGGTGCGCGCGGGCGGCGCGTGGTGCGCGCGCTGCGCCTGGC
CAACGCTGTGTCGCGGCTGTGCGCTGCCCTGCACCG
>Contig648_TT01    size  448
ATTCTCCTTCCTGGAGAGAAGCTAACCCCCCTTCTCAAGGAAATATTGCACGAGGAACGT
GCAGTATCCCTTAATCAGGCCAAATCTGTTCTGGAATTTATGCTGTGGGGACCTTTGGAC
GTAGTTCAAGGGGTTCCTGTGGAAGACAGGGAGTTGTCACTACAACGGTGGCTGGACCTC
GAAAGGGCAACAGTCCTACACGGTTTAGTTCGAACAAGGGTCCAATTGAACGTGTTTGAA
CAACTTCATCTCATGTTCTTAGTCCGGTCTACCGCGAAAGCCATGTGTGATGCCTCCGTG
CTTCTCGAAAAAGCCAATGTTTATTAATATTATTGTACATTTTTAAGCTTTACTTTTAAT
GGTGACCTCTGCGTTGATATCCAGTTTTAATTTTGTAATTTAATTGATTAAATCTTGAAG
TTTTTTTTTTGTTGTAATATTTAGGTAC
>Contig649_TT01    size  511
GACGACGGTGTCCAACGTAGCTCGCCCAAGATAAGGAAATACAAGATCCATGGAAATCGA
TGCGTTTTTGTTTGTCCCATTGGGTACAATGAGGAAATGGTGGGTGAGAACAACTTGACA
TGTAGCAAATGCCCCGACGGTGGTTGCATGAAGGAGTGCCAGGGCGGTAAGATCGACTCC
ATGGCCGCCGCTGAGCAGTTCCGTGGCTGCACGCATATCAAGGGCAAGCTCGAGATAGCC
GTCCGCGCCTCTGGTGGCAAGACATTGTCCGTCTTAGAAGAGTCGTTACGTGAGATACGC
GAGATCACAGGCTCACTGCAAGTAATTCGTGCATACCCTCTAGTCTCACTGATGTTCCTG
AAAAATCTAAGGAAAATTACCGGAGCTTTTGAAAAGGGCGCCAAAAATAATCAAGTGTTG
CATATATTCAACAACCCAAACCTCGAGTTGCTATGGGACTGGTCTACTCACGGGCCCATT
GAGATCTCGGGAGGCTCGCTGTTCATACATT
>Contig650_TT01    size  285
GATGACAAACACTGCCAGGAGATTTGCCCACCTGCGTGCGGCGACCGCGGCTGCTTAGAC
GACGCGGCCCGTACTTGCTGCCACAACGCTTGTCTCGGTGGCTGCAGCGGGCCCAGGCCA
GAAGACTGCCATGTCTGCCGTAATTTTTCCTTCGGTAATGGCCCGGAACGTAAATGCGTG
GATAGCTGCCCTGTTGGGACGTATCAGTTGTTCTGGCGCTGCGTGACAGAACTGGAGTGT
CGCAATGCGCCAGCGCCGCCGATGGACGACGGTGTCCAACGTAGC
>Contig651_TT01    size  996
CGAGGAAGTCTTGAGGTTTCCTCATCTCGTTCTCAATGGGCATCACCACGCCGATGCCTT
CCATTGCGAAGAGACTCGTGCTTATAAAAGTAGGAATACCACTGATGGACGTAGCCAGCT
TCCTCTCAGAGACCTTCGGATGATCCTTCAAGCAGTAGTAAAGGCAGATACAGATAGACC
CCAGCCACACGAAGTTGGCGAGTGCTGAGAACGGTACCAGGTACTTCAGCTTGGTGATCT
GAGTTAGTGGTAGGAGTACCACTAGGGAAAGTGCGCAGTACACTGTGACTGACCAATCGG
GACCGCCGTATACCATTGATACTTGTCTAAATGACTCCGCTATGACCACAACATACACAC
AGCACGCGCCCATATGCGTTACTGCTAGTGCCCAATCTGCCAGCTCCCTAATAAACGGAG
CAACTTTTCTCACAGGTTTGGGTCCATGTTGGAACACCAGGTCGCATGTGTCTGCATACC
CTAGCGCGGGTTTTCTTACTTCTACGCATAATTTCTGTGATGTTTTTACCAAAACATGTA
TAACATGACAGCAAATGAGGCCGATGATTAGAGTACCAACGCTGCCCACGGCTAGACCTG
CATTCTTGAATGCTAGAGGCATCGCCAGCACACCTGATCCCAGGGATGCTTTGAGCAGAT
GAGCTAGGGCGCCGAAACTCGATGTATTTGAAGCGATGGGTCTGTGTTGTGAAGGTATGT
AAGGCTCCAAGTCCTCTTTAGATCCATTGTAAGCTAGCTCGATTTTTGAACTGTAGTTGT
CCGAAAGGCTGTGAATAGATGGAGCTGAAGGTATGGTTTTCTCCATTGTGCCGGTGGAAA
TTGAGCCGTATGTCGTAATGTTGAAGGTTCAATTTCTGTTGTAGTTGTAAGGTGTCGAAT
GTTGGTCATCCATCCATTGCCAAGGGTTACCTCCAATTGTGCCACCAGTATTTACACAGA
CTTATCATAAAGATGCGCTTATCACTAACGTGTATG
>Contig652_TT01    size  224
GGATTGCTCAACGCTGCCTTCACTGTCATAGCCGTCATGTACGCCTTTGTGGGGTTCGTC
GGGTACCTGAGGTTCGGTGATGAAGTTAGAGGCAGCTTGACGCTTAACTTGCCACAGGAA
GAAGTTCTAGCACAAACAGCAAAGCTGCTAGTAGGATGCGTATTACTACTGTCCTTCACC
CTAGTCTACTACGTACCAATTGACGTCATCTGGAGAAGAGTGGA
>Contig653_TT01    size  384
CTGATATCAACTCTGCAACAAACAATGTCGGCTTTATAAATATACAAAATCTGGCCTCCA
GATTTAATTGCGAAAATACATGTAACTTAGGGACACACATCATCATATGCCTGCCTGCCT
TATTATTTTATTTAGAGGTATTTATATGTTTTATTCGACTAGCAGTTGAAGCTGCTGCGG
AGGCGACAGGGATGTTAAATAGATATATCCCACTCAGTACTCTGTGGTAGTTAGTTATTC
CGCCACCAGTCGTAGACCAGAGTTTCATCCGTTTTTCAGCAGGTTGCACCGTGAGGCAGG
ATGATGGTAGTACCCTCCATGCGCCCCTAGCATTCTGGGGTTTATTAACTTGATGTAGTT
TGTTAATAAACCCCAGAATGCTAG
>Contig654_TT01    size  648
TCTCCCCAAAGCGATGTCAGGAGTTATGGCCTCTTCTGAACGTCGACGACGTGTTGGGCG
GGCTCTGGATACCCGGAGATGGGGTTGGAGACCCACACTTACTCAACATGGCGCTGATGA
GAGAAAGTGTCCAAAGTGGTGTGGGGGTAATGGAAGATTGCGCCGTTACCGCAGTGCTGT
CGAAGAACGATCGTGTTTGCGGCGTGGAAACGAATCGCGGTGCCATCGAGTGCGAGTATT
TCGTCAACTGCGCTGGATTCTGGGCTAGAAAGGTTGGCCAGTTGGCAAGGCCGCAAGTAA
AAGTGCCGTTGTTACCCTGCGAACACTACTACCTTCATACGAAGCCGATTGACAATCTAG
ATCCGATGACCCCAGTTATCCGCGATCCGGATGGCTACATTTACCTGCGGGAGAGAGACG
GCTGCATCCTCGCCGGTGGCTTCGAACCTATCGCCAAACCCGTATATGAAGAAGAAATAA
CATCAATGGCCCAGCGTTGCGTGCCGGAAGACTGGGACCACTTTCACGTACTTCTACAAC
AGCTGCTGAAACGAGTGCCGAGTCTCTCCCAGGCGGTGCTGCACAAACTCTGCAACGGCC
TCGAAGCATTCTCCCCGGATTGCAAGTGGATTGTGGGAGAAGCACCCG
>Contig655_TT01    size  369
GGAGAAGCACCCGAGATGTTCAACTACCACGTAGCGGCTGGTATGAAGACTGTAGGCATA
TCAGCCGCCGGCGGGGTGGCTGAAGCGACGGCCGATGAGATAGTCGACGGCTACTCTAAA
TACGACATGTATGAACTCGGCCTTAATCGGTTTCTGGGGCTACATAACAATAAGAGGTTC
TTGAGAGACCGCGTTAAAGAGGTGCCTGGTGTCCACTACGGTCTTCCGTATCCGTTCCAA
GAGTTCGAAACGGGTCGTAACCTCCGACTGTCGCCTATTTACCCGACTTTGCGCGACAAT
GGCGCCGTGTTCGGACAAGTCATGGGCTATGAAAGACCTACGTGGTTCGAAACTGTTGAT
CCAAAAGAG
>Contig656_TT01    size  894
ACGTGAAAATTCATAGTAAACAGTTATTAGAAAACTGATGTTATAATATTGTGCTGCTTG
TCAATAGGTATATGAAATTCGTGAAAGGTTTTCATTTGATTAGTTTGTAAACGTACTTCA
GACATTAATTTGACAGAAAAAGACAAAATGACAAATCAATTTATTAAACCAATGCTTTTT
ATCTAAAAAAAATACCAAGTAAATATTTTTGAATTAACACATTAAAAAATGTTTTGTAAT
AGATCCGTAAACATATCGTTTTTTATAATTTTAATGGATTATTATCTGTATATTGTGCAA
TGATTAGTTCCTAAGATATTAGTTTCAGTTTCTAGAGGACAAACCCCTTTACATATAGAG
ACACTTAGTTCAGTAGGAGCCGGGTGCATAAATATGTATGTGAAGGCATCAAATGTCCAT
ATATTTATGCGTTTGGTTATTTTAACTCAGTAAATCAACTTCCAAACTACTAACAAAGCT
TACTTTAATTACGAATTACGAAGTTGGTTTACTGATTTCTTTTTACAGTGAACTTCTAAT
TGCAAGGTGACATTTTTAATTCGTACGATTATATGTATTTAGGGTCGTCTTTGTTTCGAT
TTTTAGTCTGTAAATAGTAATACAGGGTGTTGATTTTTCATCAGTCTTTTTCTCGGCATA
AAATCGAAATTGCTACCTTGTTTTTACAAAGTTCACTGTAGTGTCTCTCTATGTAATAAG
CCTGTATAAAGCCAAGCCCAAATTGAGAAGTATATTTTTGTACGTGGCGAGTTTGAAGTG
AGATCCCGTGCCTAGCTGAGGCAAACATAGTTAATATAGTAATATATTTAGAGTTATATC
AAATTGTACTGACCGTATAATTCGTGTTATTTTTATTTTATTTAGTAAGCTTAC
>Contig657_TT01    size  304
GAAAATTGAACGTGAAAATTCATAGTAAACAGTGGTTTTAAGAAAACTGACGTTTATGCT
GTCGCTAATTTGGGTCTTATTAAGATCATGGCATACATGATCGGCACGGCATGGCGCAAC
TTCTTGTCATTTGATTGACTTTCGAATGTATCTCATATATAACATTTATAACGTCTATAT
AAAAAACCAACGGCGGGGTAAAAGCGAGATTCGAACTACCTAACGTAACCTGACGTTCAT
GTGCGCCATGACCTTAGAATCACATCTTCTATGCTATGTGTACTTGTATGTGACGTGTCA
TAGC
>Contig658_TT01    size  498
TTGTATCGTCTAAATTATTTCAGTTCAAAACAACTGTATTTTCGTGAATCGTGTCCCCTA
TTACAACATTAACAGTCATTTATCTTGCATCTGGCAACACTTCACAGCAGTGACATGGTA
GAATGGTAGAAAATTCTTCTGAAAAATCTCACAAACCACTGGATGCCACAGTTTTTTCGG
AAAAATATCGCCACTCTTTTTAAAGTTTAAGTTAGAAAGTCACAGTCACTTGGAACATTT
TCACTGATTTGTGTTACTGAAGTAAGTTAGACAATACTTGCGTGGTCGCGTAGGTCCCGT
TAGGCGTCGGAGCACTGGGCGAGCTGCTTGGGCGTGTAGACGGACGCGTTGGGGTCCAGC
GGCGAGCCGTCCGACAGCCGCAGCTTGGACACCGAGTTACTCGACGGCGCTACGAACTCT
GTAGGCATCACTGCCAGCATTTGAGCTTTAAGTTCCTCTATTTCTTTGTCTTGTCTCGAT
ATTAAGTCGTCCTGTATG
>Contig659_TT01    size  313
GCAGTGTTATTGTTGTTCTCTCCCTTTTTAAGGTACGGCGGCTGCGTTTCAATATGTAAG
CATAAATGTACAGATACGCACTGATATCGTTCTCGTCGAGATCACCACTGTTCTCGTCCA
CTACTTTGAGCTGATTGTTGCCCACGAAGGAACTACAGACGCAGGAACCGGCTCCAGGGC
GTCGTCTTTTGCTCCTCATGCATTTGCTGCCTATGATATCGGCCAAAAGAATCGTTTGTT
CTTTGCAATTGCCATCTGTTTCTTTTGTTAGAGATAAACCTTTAGGAGTGAGTCGAACAC
GAAATACTGAATT
>Contig660_TT01    size  362
GGAAACTAGGCAAACGCCCGTATCGATAACGCGAGAGCGAGAGAGACGATAATTATGAAT
ATAGCGCTCTTTCTTCAAGTTTCACAGAACACTGTGAACACACATAGGTCCCTGACTCGG
GTTGTAAAATAGATAGCAACTTCAAGAACAATAAAAAGATCAACTCTTCTTGCTCAAACC
GGTCCCCCACTATCATTTGACTTTATCAACAAAATTAATTGTGTTAAAGTTATCAGTAGA
ATGACTAACGTACAAATATTATAAATAACATTAACGCCTGAATAAAATAAACATTTGAAT
CGGTTTCACACGCGAACAATTGTGTATTTGATATGTAAAACTCTTTAGTATATACCAACT
TT
>Contig661_TT01    size  277
TTTACTTTTGCGCATTTCTGGCGTCTACTTTAGAAGTCATATCATCTAGACTTTATCTAA
GTATCAAATATTCAAAAATCTTGTATAACACTAAATCGACTAAAATCATTGAATAATCAA
CTATGATTATATAAAAGACTTTTCACGAATATGAGTTCAGAATGAAGATATTCCAATGGA
GCACCTTTATATGTTTAACGAAGAATTTTAGCAAAACGAATTTTGTTAAGGCCTTTGATA
ATGAATTGTTTAATAATGATGTGCCAATGGAAACTAG
>Contig662_TT01    size  323
GCAGGTTGTGACCACAGACGTTGCGCCATTCGTGTAAGGGCTCCCCATGTTTCTCAACGT
TGGGATACTTGTCAAAGAACTTGATGCACGTAGACTTTCCAGAGCCGATATTGCCTTCAA
TAGACACCCTAAAAGGGCGCTTGTTTACCGTGCGCGCAGCAGTCGAAATAACCTTTGTTG
TTGACATTTTCGAAGGCTAAAGGACACTTTATTACACTATTATGTAGGAAGTTTACGGCA
AAATGTTACTTTTATCAATAACTACATATAACTCTTTTCAAACCTAAGAATCCAGCTTTT
ACGTGAGCACGTTCACACGGTAT
>Contig663_TT01    size  267
GAAAATATAAGACGGTAATCATTTGTTTATGGAATGCTCATCATAATTGAGAACTGTCAA
ATTAATTCGTTTGTTTTCACAGACTTCGAGAAGTGAGTCGCAATTCTAGTGACATAAGTG
AGGTGCATTCAGAAGAAACAGATTGTAGTACTTCCAATAACAATGACTTGGAGACATCTT
ACGTAAGTTATCATATTTCTTTACTACGACTTGTACATGTACTATTATTGTGTTTTGCTA
ACGTCCTTTGGTACAAATGACAAATTA
>Contig664_TT01    size  448
GCTCGACAGAACAGCCCCCAACCTGAGGATAAAGGCTACTGTGAAGCAGGCGAAGGCATA
CGGTGGAAGCGACTTCAAGATTGAAAAGCTGAAACTGAACCTGAACAACAAATACGCTGG
TGAGATGAAGATCACGCTACCCAAGCTGATGGTGGTGGCCAACTATGACGTGCGCGGCTC
CCGACTGCTGGCTCTCGACATCAACGGCAAGGGACGCATCCGAGGAAACTTCACTGGCAT
CACAGTAGTAGCCAAGGGCTTTGCGAAACCCATCAACAAGGAGAACGTGGAGTACCTGCA
GGTTGACAAGCTGGTCTCCAAGGTCAGGATCAACCACGCACAGATCGCCATCGACGAAAC
TGAGAGACCTGTTGCAGCGGCATCAGCAGCCTCATTTTTCAACGCCAGCCCCAACGTCGT
CCTGGACATCTTGAACCCCCTCATCGAG
>Contig665_TT01    size  303
AGTTCTTAGTACCTTTCTCGGTGCTAGCCAACGTCTGTTTAGTGGTCACATTTGGTATCA
CTTGCTTCTATACGTTCACTGATTTGAAACCGTTGGAGAATATTGAGATGGTGGCCAGTG
TTGAAAAGTGGCCGCTGTTTTTGAGTACAGCAATATTTGCAATGGAAGGCATAAACGTTG
TGATGCCAGTAGAGAACGAGATGGCTAAACCCCAACACTTTCTCGGCTGTCCCAGTGTTT
TGAACGTGACAATGGTATTTGTCACAATTCTGTATGGTGTCGTCGGAATATTCGGTTATA
TGA
>Contig666_TT01    size  210
AAGGGTTTGCTGGCAGTTCATTAGGCTGTGCCTGTGGCTTGAACCTTGGCAGTTTAGCAT
CACAGAGTAAAATAGCGCTTAAAGCAAATACTATTTGCAGATGCATTTTTGTTCAATGTC
GTTTGTTCATCACTTTATAAAATTCGCAAATTCGTTGCACAATATCTCACAATAAAATGT
CACTATCAATATGTCCGTGTAAATAACTAA
>Contig667_TT01    size  308
GGCCGGCGCGCCGCCGCTTGTGAATACGTAGTTATCGTTAGCGAATCAGTGACTTGTAAA
TATTATTGACCTATGAAGTACATATTAATTGCACATAAACGATATGACTGAACTTGTAAC
GTACTCATAAACGATTTAGAGTAACCGTCGAATGTAAGTCTCGATTGGAAGTGTTTTGCC
TGCCGCGCCGCCGGAGGGTGAGATCTGTTACGTTGACGTGTTTCATAATTATATTCGTTC
ATTCAATCAATACGCTTTATAACTGTATATGTGTTGGAGTGCCGCCGGCCGGTGGTGCGG
CAGATTGT
>Contig668_TT01    size  454
ACTACGTAGTCACAAGCGGCGGCGCGCCGGCCGCGGCCGACGCCGGCCCTACGTCCGATC
ACTATATTTTATTAGATTAACTACGCGTGAAGAGAATTATCGTGTTTCGTACTAACGGTT
AAACTAGTCGACGTGCTTACCCTAACAGTGCAGATAGAGCGGGATACATCGATACCTAGT
AGCCTAGCAGCCTACGAGGAGCGGCGGTCAGGCGGGCGGGCGGTGCGGGCGGTGCGGGTC
AGTGCGTGTACTCGGGGAAGGCGGCGGCCGGCGGGCTGGAGCCGCCCGGCGACGGCAGGT
AGCCGTCCACCGCCTCCTCACTCGCCCACCGGGCTAACTGTTGTTGAGCTTGAATAAATT
CATCACTCTCACTGTCAGGCGCGTCCCGTAGACGTTCGGCATCGGCGGTTTCATAGAGCG
CGTCGTCGTCGGGCGGCGGGCGCGCGTGCGGCGG
>Contig669_TT01    size  246
TGATGTCGATGCTTCCGAATCATAATGCAACTTATTTGGTGTAGAATAACTGGAATTCGA
ATCCAAATCACTGTCAAGGGTTAGTTTTTCAGGGCGACGTGCGTATAAATCATCTGTAGC
AGCCGACGGTGCCGAAGACGGAGCTGGAGAAAGAGGTGCAGGGTCCAAGTCAGGTAGAGA
TGTCGAACCTCGAGTAAAAATAGCACCTGACCTGCTGACAAATGGTCCACCAGAGCGCCC
TCGTGG
>Contig670_TT01    size  1328
ATCATCATGTGAAATAATGGAGTACATAAGTTTAATGATTAGTGCAATAATTAGGCAAAG
CCTACTTTAAATTTAAAGTTTTGTATCTTAGTACTGTAATTCTAAATTATAAACATAATT
TGTCATATTCGCATCACAACGGAGGTGAGTGTGAGGTTGTATTGTATAGCGTAAGTACCA
GATTCTGACATGGTCTCGGTTCATTGGATTGTTGTACGCATCACAATTTATTTGATTATT
GTCAAATAACATTAATTGTAAGCAGCTTTTTGTAGGTAAGTGCGTTGTACACTTATGTTG
TATTTCATATTCGTATTAGCGGTCGGTTATGACAGAACTATAATCGGCATAATATTCTAC
GTTACAACTCTTGTCTCGGTACATTATCCAAATATTTACGAGGCTACTATGTTTTCATCG
ACAACTAACAATACACCTAGTATTAATTAAGTTGATATAACCGTCAAAATCTTACTCTTG
AAAAAGTATTATAAACTTCCAAAAGAATCTCTCTCTGTATTAGAATTATAAGCTTTCTAG
TCAAAAATGGATTTCATATTGCATTTTTTTATTGATATAATCGGAATTCTTTCATAAGGT
ATTGGAAATTGATAAATTTTAATGTGACTTATTTCTTTGAAGCTCTCTGTCAGTTCAGCG
TGCTATTATTTTTGCGCAGAAATAACTTGATCTCCTACCATTGCACGTAACTACATGGTA
TTCACGTTCTGAACAGTAGGGCGACAATGACAGAGTATGAAACTGAATATTTTCTATTAT
ATTACTTCCTCTTAGTGATGGTTAATTCATACGTAATAACATAGTCTTTTGTATTGTATT
GTAGTATTTACGGACACGTTAAATTATTCATCATCATCATCATTCATTAGTATATTTATC
CTCTGTAAAAGCATTTATTATTGTTTGGTAAAACGTACCCGTAATTTTCAACAGCGAATA
ACGTTTGGCATCTGAATTCTGTGATAAATTTTTATTCAATCAAAATCTAATTTTGACATA
ACGCAATACCAATCGGAAAATTAGTTACTATTTTACATTATTTTAAAATTGTGTTTCGAA
ATTTATTTAAGTTTATAGTGTTTCTCGGCTGGTGATTGCTTGGTTTTAGACTGATCCAAA
TTGAGAAATACACGACACAAGGAGGTGTCAACAAACCTCTAGTATTACTATTATTTCACC
GATACAGAAGTCGAATCGGTATTTAAGCAATCACCAGTTGTATTTATGTAGTATCAAAAT
TGGCCTTGCCATGTAATTTATTATTTGTATCTGAAGATTCTTTTAATGTAATGGTGGTAA
TTTAGTAA
>Contig671_TT01    size  372
ATTATTTTAAACTCTTTAATTTTATAGGTACAGTAAACTTAGTAATAGTATCTTACAAGT
AAAAGTGCTTTTATTCCAATTCTTTAAAAAAAATATGAATCTGAAATTTGTCCACCGAGT
TTCGTGTCTCGTCCCCTGGTCTTTTGTTTTCGTTCAAAAATCAGTTTTGCTCTCCTAGTC
TGTAGAAGTTGTGACCTTGAATGCATAGTGTGTAACGTGAAGTTAGCAGCAAACGGCGCA
TAAGCAACTGCGCCGCCTTTATCGTCGGCAATTTCGATCACGCTACTCGCTGGGTGCAGA
AAAGTTATGTGAATGCAGTCTTTCCTCTGGTAAGTTTTACATTGCAATTTTTTTTGTTAA
AATACTAACATA
>Contig672_TT01    size  236
GGAGACTGATTGATTTATTTCAAAGCTTTAGCCGAATATTTTGAATTGTTTTCGGTGTAT
TTAGAGATGGTGGTAGTGACGTCATTCCTTGACTACTTATATGGTGAAATGTTCTTAGTT
GAAAGTATTTCTGTAGTACTGAGTTTACAACCATGTCCCGAGGGAACTAATTTCTGCGAC
CGGAGAAAAGTAGCTTATGATTTCATTTAAATCAGTTTAGTCATACTTGTGGCATG
>Contig673_TT01    size  240
ATACGGTCCAACAAAAACACAATATTCGTTGTTGTTAGGAATTGCATATATGCCGAACTG
GGGAACTTCAGGTTGTTCCATACATTTCTTAGAAGATAGTCGAACAGTTTTACCGGATAG
ACGTGCAACGCTAATGGCATTTATAATGCTTTCATATTTAACAAAAAATCCTTTTCTAAA
AAATCTTTATTTCACTAAAATTCTTTTTTTTTTTTCATAAAAACCCTTTTTTTTAGACCA
>Contig674_TT01    size  209
TCCTCTGAATGACACATTCTATTTTGTTCCCCTGAATAACTCATTCTCATAGATAGGTTA
CCCTGGCTGACATCATCCAGGTGGACAAAAGTAATCACAGGAATCTTATGAGTGTGATAG
CATTGATACCAAGCCTTTGTGCCCTATTTTATGAATGATGAAAACTGTATTAATACTTGA
ACTCACATTGCTAACTTAGTATGAAGAAG
>Contig675_TT01    size  705
ATAAAACGTTTATATAATAACATTGTTTTCAAAGGAAATATCATTTCATAAGTAGTAAAA
ACTATTCACTTTCCTCCTTTTTTCTTGGTCATAGAATCTTCTAAAGTATTGAGTCTCAAA
TCAACAAGATCTACAGCTTCATGCAGAGCATTCAAATGGTCAACAATTGCATTAACAGTG
GGCAGTACATCTGCACAGTCACAGCTATTGTGTTCATGTGTTCTACTACTGAAATTAGTG
TTCAGTTTTCTTACTTTTTCCACATGTGTGTCACATTGGTCAGTAATGAGTTTGAATCCA
CTATTAATAGGGTAGCTTCTCTTCCTACCTACCCACTCAATAATGCCACTAGTGTAACAA
ACATCATTGTTCCTTAGTTTGATCATACCAAACAAGTCATCTTGTCCACCTTCACGGCAA
CACCCTGAAGACTTATCCAGCACAGAAGGTAAGGTGTAAGTGGTGGGACTGGGAGGAATG
CGAGGAATATGACTTATATGTCCAACACTATTCTGAGAACAATCTCCAGATGAACAATCG
GCAGGTCCATTGTTTCTTGGTGTAGTCTTTGTTGAATTCATCCGTACAGATTCATTGACT
ACAGAGTAATTACCTCTCAGACAAGGCTCAGTGTGACTAAAAAATTGTGGTTCAATCCTA
GTACTGTTAGCATTCGGTTCCTCTAAACAACTCATTCTATTTGGT
>Contig676_TT01    size  746
ATAAAACGTTTATATAATAACATTGTTTTCAAAGGAAATATCATTTCATAAGTAGTAAAA
ACTATTCACTTTCCTCCTTTTTTCTTGGTCATAGAATCTTCTAAAGTATTGAGTCTCAAA
TCAACAAGATCTACAGCTTCATGCAGAGCATTCAAATGGTCAACAATTGCATTAACAGTG
GGCAGTACATCTGCACAGTCACAGCTATTGTGTTCATGTGTTCTACTACTGAAATTAGTG
TTCAGTTTTCTTACTTTTTCCACATGTGTGTCACATTGGTCAGTAATGAGTTTGAATCCA
CTATTAATAGGGTAGCTTCTCTTCCTACCTACCCACTCAATAATGCCACTAGTGTAACAA
ACATCATTGTTCCTTAGTTTGATCATACCAAACAAGTCATCTTGTCCACCTTCACGGCAA
CACCCTGAAGACTTATCCAGCACAGAAGGTAAGGTGTAAGTGGTGGGACTGGGAGGAATG
CGAGGAATATGACTTATATGTCCAACACTATTCTGAGAACAATCTCCAGATGAACAATCG
GCAGGTCCATTGTTTCTTGGTGTAGTCTTTGTTGAATTCATCCGTACAGATTCATTGACT
ACAGAGTAATTACCTCTCAGACAAGGCTCAGTGTGACTAAAAAATTGTGGTTCAATCCTA
GTACTGTTAGCATTCGGTTCCTCTAAACAACTCATTCTATTTGGTTCCTCTGAATGACAC
ATTCTATTTGGTTCCTCTGAATGACA
>Contig677_TT01    size  234
GGATTTCCATCACTCCCCATACACTGCCGGGTGACAGAGGCTCAACCAACGTTTGCATAT
CATTGATGACAGAGGCTCAACCAAGGTTTGCGTGCCATTGGAGACAGAGGCTCAACCAAA
GTTTGCGTGTCATTGGAGACAGAGGCTCAACAAAAGTTTGCGTGTCATTCGTGATAGAGG
CTCAACGTCATAAAGGTTTGCATGTCATTTGACGCCTTCATAGCATAGGCGCGC
>Contig678_TT01    size  258
GCCATGGCTGTAGAACAGGGGCTTATTCGGCCGGGCCCCGCGAACCCACAGCCGGGCCCC
GCGAACCCACAACCAGGCCCCGCAAACCCACAATCAGGCCCCGCGAACGCACAAGGGGGT
GCCGAACAGCCGGGCCCCGCGAACCCGCAAGTGGGTGCCGAAGAAGCAGGCCCCTCCAAA
CGCCGCGCCAACCCCGAAGACCCCCTCGATTTGGCTAAAAGGCGCCGTCTAGACGACGAT
GATGATGATGATGACGAA
>Contig679_TT01    size  276
GGTATACTAATTAATACATTTTAGTTCCTATTACTTCTCATATTTAGGACGGAATAAGTT
TACATTAATCACAACATTACGAATACCTGTTCACTTACATATATTTTAGTACTTAATCAT
GTTTATATATAGTATGCTATTGCCGCGTTCCTATTGTAATAGCAAATATATAATACACTG
TCTCCTCTTTATTGAAATATACATCCCTCAAAATCACGCGAGCATTATTTACAATATTAA
AAAAAACGGAATGTAATTAATGTAGGTATTTTACTT
>Contig680_TT01    size  355
GTAATTGCCAAAATTACCAGTAAGTATTGTAAAAATATATGAGTCTCAAAATGTATAAAC
AATGTATAATGCTAATACCTAGACACAGATCTGGAAACAATGAAATCACATTTGCACAGC
CTAGTCATCAACTTCTCAATTAACTAATTTATACACATCATCAGTGTGCTGAACCCTATG
TAAAACCAAAGCTCAAAGTGTGAAATTGTTTCAGAGCTAATTATTTTCGAATGGTTATTT
TTTTAGATCCTGTTAGTAATCATTTAAAAGTAAATAGCATTAAGGGTAAAGAGTATAATT
TTACGATCGTAAGGGTATATAGTGGAAGCATTACACTTACCAGTTTAAAAAGTGT
>Contig681_TT01    size  443
GGTGACAAGTGAAATCGGTGAAATCATTTTGATAAATACTTGATTAATTTCCGAAGATGT
CTTTCTTTGGTGTAGGAAATCCTTTTTCTACGCCGGTGGGTCAGAAAATAGAACAAGCTA
CAGATGGATCGTTACCGTCGGAAAACTGGGCTCTTAATATGGAAATATGTGATATTGTGA
ACAGCAGCACAGACGGGCCCAAGGATGCCATAAAGGCTATAAGAAAGAGGTTGACTCAAA
GTGCTGGAAAGAACTACACAGTTGTCATGTACACCCTCACTGTTCTGGAAACCTGTGTTA
AAAACTGTGGAAAGTCTTTCCATGTATTGGCTTGCAACAAGGAGTTTATATCTGAATTGG
TAAAACTTATTGGACCCAAAAATGATCCTCCAACAGTGGTGCAAGAAAAAGTCCTCAGCC
TCATCCAGTGCTGGGCTGATGCC
>Contig682_TT01    size  390
ATGCACCAAATGGCAGTGGTACACGAATATGATATCCAGTCGTATTTCATACTCGGCCAG
GTTAGACTTTTCCATGAAGTCTTTAAGCACAGATATGACGCGATCAGCTTCAACCGGGTT
TGATGTCATTTCACTCAAGTAGGTTTTAATTACGGAGAATAGGTAGAACCAATACTTGTG
GGCTTCGGCTTGTTTCCTATGATACAGGTTATTCAAACACTCCTTCCAATGTGCCATTTC
CAGTTTCCTCCAGTTTATAATCTGTTGTCCCACTGCTAAAGACACTTCGATCATATTGTT
GCCCTTATGAGCGTTCTTGTTCCACTCCTCGATTTTATCCCGGAGAAGTTCTAAGCCAGT
GAGGAAACGACTGACAGGACTTGTCACTGG
>Contig683_TT01    size  324
GCTGCTGAGAATACTAGAAGAGACAATCCAAAAGAAGGTCCCGAAGCCTCTCTTCCAGAA
GCAACCATCAGCTCGAGGGCTGGAGCGCCACCGGCTCCTGTTCAACATATCGGAGAAGAC
CTCGGATTCCTTGTTCCAGTATCGCACCAAGTTCGTGCAGCATATGCTGACCAGTGCCAT
GTATGCCAACAGCGCGGTCGGAAAGCCATGGGAGATGATTGGCAGTATATCTGAACAAAT
AATCGACGAGCTCCTTCTAGGCTGTCTGAAGGAGATGGAAGTTCGAGATCTAGTGGTCCA
ACTATACAAGACAGAGACGCGTTG
>Contig684_TT01    size  418
TCATTTTTACAAAAAAATAATCACGACTATAGATGAACTAGCTACTGAACTTAAAAATGA
CACTACACTTTTAATCAGCGTAAAAAATCAGAAACTTTTAAGAACATGTTTTCAATTAAT
AACATCCTTGGGCGTTTCACCATGTCTGATACCAGGCCTTGGCATACAATTGTCAAAGAG
GTGTATCACAGGAGCAATACTTCCAAAAGTTCTGTTCACTGACGAACAAAAATATGAGTT
GCTTGTGGAATGTACAGAGTTTTTTATCAGGAGTTTCAGTGTATCAGCCCTCAAAACCAT
AATAATTACATTGCACTTATCAGATTACTTAGCAGCACTGATACAACTGTCATTTGCGCC
ATTTAAAAAGCCAGGCACTTATAACAATTTTACAATGACTCAAGAAATGTATGATAAG
>Contig685_TT01    size  492
GCAGGAGGATGTCCTTTCTGAGTAGAAGGAAAGACTGGCGGCGCCTACTGCTGGTCATTG
GACTGCGGAGGCCAATTCTGGAAGAGTGGGTGGGAAGAAGGTACGGAGTGCTGTCCTTCC
GTACCACCCAAATTTTGACCAACCATGGGTGCTTCGGGTACTATCTGCATAAGGTGGCTA
GACGGGAACCTACCCCCGTGTGCCACCAGTGCGGTAGTAGCCCGGATACAGCGCAGCACA
CCATTGAGCTGTGTCCCGCCTGGGACGAGCAGCGCAATGTGTTGGCGGCTTATACCGGAC
AGGACTTCTCGCTGCCGAATTTGGTGAAGGTGATGATCGGCAGCGAGGCCGGCTGGAAAG
CCGTAGATACCTTCTGCGAACAAGTAATATCGCAGAAGGAGGCGGCGAAGCGGGTTCGTG
AGGCAGATGCTCTTGCGGACCCAATTCGTCGCCGGGGGGTTACGCCGCCCAAATCACCTA
GCGGCAGCCATT
>Contig686_TT01    size  312
ACCTGAGCCGGAAACCTCTAAAGACAAGGAAAGTTCTACCAAAGACAATGCAAACAGTGA
CGTCCAAGACACGAACAATTCCAGTGACAAAATCAGTGACGTAGCCACCAGTGACGATTC
TCTACTTAAAAACTTAGGTGCCATAGGAAGTGATCTCAACATAAGTGATATTCCAGTCGA
TTTAAGATCTTTAGACGTTAGTATGTCGGGCAACAGTGGTTCTTTACTCAACTCCAAGTC
GCCTGACGATAAAGCTACTCCGCTACAGGAACAAGTCATACCAGAAGTTGTCACAGAGAA
ATGCGAGAAAGA
>Contig687_TT01    size  379
AACCGCCGTCAAGCAACGTATCGACGAATCCTCTACAGTCGTTGCAGACTATGACAGCGA
ATCAAACGGAACAGACAAACAGAATGCGACCAAATCCCTTACCTCAGAAACAGAACACAA
TGAGTCCTAAAACTGTAGTTATGAGCCAAAATGTTCTAAGTCCACAGAATTTACCGCACA
GCATGTTGAGTCCACAGAGTCTGCCTCACAGTGCTATGAGTCCTCAAAGTGTGATGAGTC
CTCATAACGTACCTCATAGCGTGATGAGTCCTCCCAGCGTCTACAACGTCATGAGCCCTC
AGAGTGTGATGAGCGTCATGTCACCTCAACACAACGCGATGAGCCCACAAAGCATGCAAA
GCTTAATGAGTCCTCAAAT
>Contig688_TT01    size  783
ATAATTTACAAATAAGAATTGTATGTTACCTTAGGCCCGGCCTTATTGGGATCTTAAGAA
TATCAAAATTACAACTAACTATAAAAGTGTGTGGTTTTACCGCAGATATATCTCTCCACT
CTAATATGTAATCAACTCACGTTTCGTGTTATTCAATATTATATCATAAGGAATTCGTTT
TTTGCGGAGTTGACGCCGTGGCCCATGTGGAGAGAGCAATATAAATCTCTGTGGGCATTC
TAGTTATATGAAAAGTCATGGCGTTTCTCATAGCTGCTGCTTTTCAATAGATGCTGTGCA
TAATCCTAATGAAACTCGTATCACTCCAAATTACGGGAGACACCCTCACTTCTAAGAAGA
TAAAAATCTTTATATAAATTTAGATTTTAATATAAACTAAACCATATCGCACTAACACAC
AAAAAAATAGACTAATTTAATCGATACGCATCAAATGTGTATTTTTACATGTCTATTTTT
AGTCAAAGAATAAATACATGCTGCAACTCCAAAACAAATTTTGAAATCGTTTTAGAACAC
GATGTTCAATCATATGCTATCACTAACTAAATCGCATCTCAGATACGCGCAGTTCTTGTG
GAACCTAACGTCTATCAAAAAATGTCAGAAAATCAACGACGATATTTATAACACAACTGA
TGATAGCTTTAGTATCAGGCATAGCCTCAAATAAAACTAATAAGTGGAAACACAGTGATA
TATACAGATCATATTTTTACAAAGCAAAAAAAACATGTAAACAGTTAACATTATTTTCTT
AAT
>Contig689_TT01    size  207
GGAGGATGTATCAATTGGTGTGCAGTTGGACGAATTTAAGGAGGAGATGAGGAAAATGAT
GTCACTTTTCACAGAAAAGCGAGAAAATGAGATACATGAAATTAACATAACTTTAAAAGA
AATTCAACAGTCTAACATGAATATAGAAACCTCAATTACTTTCTTAACTGCTCAAAATGA
AGAGTTGAAGACGAAAATTCAACGATT
>Contig690_TT01    size  461
TAACGCGCGTGATGGCCGACATATCTCTCGCGAAGCGCTCTCTGCTCAACAACCCGTCGA
AACGAGCCATCATGGAGCGTTCCAACTCGCGGTCCACTTGCCTCGCTGAAGTGCAGGCTG
AAATCGAGAGGATATTCGAGCTGGCTCGGACCCTTCAACTCGTGGTGCTGGACTGTGACA
CCATCAACCATCCCTCACAGCTCGCCAAGACTTCACTGGCTCCCACCATCGTGTACCTGA
AAATCTCCAGTCCCAAGGTGCTACAGCGGCTGATCAAGTCGCGAGGGAAGGGGCAGACCA
AGAACCTGTCGGTGCAGATGGTTGCTGCCGAGAAGTTGGCGCAGTGCCCGCCTGACATGT
TCGACGTGATCCTCGATGAGAACCAGCTCGAGGACGCTTGCGAACATATTGCTGAATATT
TAGAGGCGTACTGGCGCGCGACGCACCCGCCGGTGCCCGTA
>Contig691_TT01    size  413
AGGCGGGCGGCGCGGGCGGCGCGGCACTACACAGCGTTGAGCGCGCGGCGCGAGGGCCCG
TAGTCGTCGGGCGGGTCGCGGTCGCGGCGCCGCTCGCGCTCGTCGCGCGCGTACTCGCGT
CCGTACTCGTCGCGCGCGTACGCGTCGCGCGTGTAGTCGTGTCCGTACGCGTCTTGCGGC
GCCGGCGCATGCGCGGTGTGGGCTCGCTCGCGCGGGTACTCCGGCCCGTAGTCGTGGTAG
TCGCGCGGGTAGCCGCGCTCGTACCGCTCGCAGCGCTCGCCGCGCGGGTAGTACTCCTCC
TCCAGGCGCTCCGGCCGCGCCGCGCGGGACCTGCCGCCAGGCATGGCGTGCGCGTTGTGC
GCGCGGGTGAGCGCGCGCGCGGGCGCCGCCTCCTCCGGCACCGGCGGGGGGGG
>Contig692_TT01    size  821
GCGGGAGGCACGGGCTTTCATTGCTTCGCTATCATAATGATCAATAGCAGCTAATCTAGG
GTCTCGATCCTCATCCAGCTGCCTCAAAATCCTATCAGCTCCACCGTCCCCATCATCAGT
AGAATTCAGTTTCTTCTGCATGAAGTGAGCATACAATTCTGTTTGCGTGATGAGGAAGTT
CAGCTTTCGACGTTGGCGTTTAGCTTCCATGAGTTCTACATCCATCTTTCTCTGTTCTTC
AGCCTCTCTCTCCATTCGTCGTCGCGTCTCTCTCTCGGCGCGATCGTATCGTCTCCAATA
CGCTTGCATTTCACGACTCAATCGCTTGCATCTCCACACTGTTTCCTTCATGTTTTTCTG
AGACTGCATAGCAATATGCCGCCAATGCTTACAACACAAAGTGGCTAGCCGTTTCCTCTG
CAGCATCACCTCTCTATGCGTAGCTGTGCGGGCTCGCTGCACCTTGCCCAACTCCTTCTT
GACTAAGAGCAGCCAATGACGTCTTCTCCGAGCCGTAAGGGCTTCAGGACTTTTGAGGGT
TGAGAGTTTCTTGCGGCCTCTGACTCCTGGTTTTTCGGCAGACATTCCATATTCGTCGTT
ATCAGGTTCTTCTTTCAGATTACGTAATTGCTCCTCCCAATCAACACCATCAGGCATATC
ACCACCCTCATTCATCCTGGCATCTCTGACCCTCCCTCGTCTCGCTTTATGTAAGCCCCG
GGTCGAGGAGCCTCGTTCTGCAGGCCTGCCTCTGCGCCCCCTGGTGGACGGTGGTGGAGG
CACCGGCCGGCTGATCCGACGCTCTGGGTAACGGTCCACGG
>Contig693_TT01    size  354
ACACCACCGATAACATAGATCTTAAGAATAAACAAGAATATAATGCTAAGAGGGTAATGA
CAGGGTCTCAAAAGAAAATATTAATACGAAACCCCACAGATAAACTTCCAGCATTGCCAG
TTACTGAAAGTCATCCTAGGGCAATGTCCAATACATATGTCATGCATCCAACTGTAGCTA
AAAGTAAAAAGTCTCAACCCAGCTCATGACATTATGATAACTGTTTACCTACTGCTTGTG
AATCCTTCCAGTGCTATGATCCTTCAACCACCGATACAAAGACTGAGCTTAATGCCACCA
CAACTTAAGATAGGAATAATACAAATGTATCATTGAACTCTTGACTTTATGGCA
>Contig694_TT01    size  402
GTAAATATCTTTAATTCAGACACACTTACCGCATTTAAATCTCAATCTGGCAGTATAAAG
TTATCATTGATAGATTTATTACACTCTTATTTTAGAAACTTATACTCATTTCATATAATT
TTATATTTATAAGCCGTAGGTCATACCGACTGCAAAAACATATTGTCTAATGTAGTTTCA
TATCAATTTAAACAACCTTTAAACATTACTTTATCATGGTGCTAAAGCTACGCAATCAGG
TGCAAATAATAGCTACATATTACAAATCGTACCACCGTGCTTTCCACACGGTCACGCAGT
AATTTGACGTTAAGTAACATTAAACATATCAGTTTGAAATCAGCCTTCATTTATAGATCT
AATATCTTGAAGAAATATTCAACTTCTAACAATCCATCTTCA
>Contig695_TT01    size  288
ACATAGTTGGGAAAAAGGCTCGGAAGATGATGATAATCTCACGCTATATAAATAACTAGA
CCGTCTTCCTGCAGTTTTAATCACGTCCCGTGGGAACTAACTCGCTCGTACCAGATAAAA
ATTTAATGTCACTCGGGGATAGTCTAACTTCCCAAAAGAATTTTTCAAACTGCGTTTAGA
GGGTGTAAGAAACAAAAATAAATGTTTCCTCTTTATTATATTAGTAAAGATGTCTTATCG
CAAAAAAAAGGATAGATAGCTTATAGTAATGCACAGATAGAGGGTAAC
>Contig696_TT01    size  239
AAAAGCACATAAATCCCCTAAAGGTAATGTATTTACTTATATACTATGTACTAACTAGTT
CGCATCGCTCGTTATATGCGCGGCGCGGCTCTGCTGCCCCCACTCACGCGTGGCATATTG
TTGCAACTGATTCATTCACTTATTCTTGGCTCAACTATTTCATGTAGATTGACTGGAATC
CTATAAAACCATTAATAGAATGGTACCGTAAAATTATTATCTACAATTCCTGCTAGAGA
>Contig697_TT01    size  274
AGTACTCAATTTTCAACGTGTTAATAATTTGCTCTTCTCTCCGAGCCAGTCTGTCTGAAC
GGACCCTGAGAGGTTTTGATGTGATGGAACTATAACTATCTTATTATGAAATCTGGAAGC
TGACCCCAACATACATAGTTGGGAAAATGATTGGCCGATGATGTTGATGATTTCAGACCA
TGTTGCGTAATAAGATGATTGGTGTATAAAAGTAAAGACTTATTTTACTTTTGTGAAGGT
AATTAGTATGATGTGGATACTAAAAAAATTGGTG
>Contig698_TT01    size  758
TGATAAGTATTTTGTGTGTGGCTTATCAACGCTACAACTGACAGCGTGGGGGTTCCATGT
AAAACCAATGCACTAATTTATATTTCGAATGGTTTTCACGCCAAAGTAAGATCAGTGAGC
ATTAATTATTGCTGTTACGTTATTTTTGTCACTTTGGTTTTTATCATTCATATGTACTTT
TTGTATCGGGCATGTTTGACAAACATCAGAGAGAGAATACCGACAACGATAAAAGGCAGT
CTGATGTTGATGAAGCAGTATTACTCAAGGATTGGGACTTCGCCCGATTTTTCCCTTCAA
AGAATTCTGAGAAAGAAGAAAAGCATGACTCATCGAAAGATGCGGAACAAAAGCGAGCTC
AGCTACAACGTCAGTCGCGATTAGAAATGGAAGATGCGTGGTCTAAATACAAAGCTATAG
CTACTCCTCCTTCTCGACACAAGCAGCTTTTGCAGAAACCCACCGACAAGTCCACGCAGG
AAAAGTTAGCTGATATTCTGAAGTACAAGAAAGAGCCTGATTCCGAAGTCAACTCTCCCA
ACCGATTCTTCCGCGGCTTCAGAAGAGAAAATTCCGATCTCTTTCCACTGCCTAGTACAC
GTCACTCCGCTATATACTTTCCGAAAAATGAAAGCCAAGTAGGAGTCAATAAACAACTTC
GATCAAGTGGAATCTTTAACAATTCTCGCAAACAAGTTATAAAACCTTCAGCTGGAGAGC
CCATATTAACAGACTTCATAAAAACGAATGATAGTTTA
>Contig699_TT01    size  404
AGAAAAAGTGAAAAGAAAAGAACTCCCGATCGAAAAATTGCAGCCAGCAACCCTATCGAT
GCCCTCAAAAATGTTGCTGCCCTAATCCGACAAGATAGCGAGAGCAACGGACCGAGTCGG
CAGAGCAGCGTGAACAGTGACTCGCCAGCAACGAGCATTTGCTTCACGAGTAGCGCCTCA
TTCGAAAAAGCCGGCACGCCCGACCTAACCGCAAATACACATGAGAAATCAAATATAGAT
CATGTGAACGAAGACAACGTGGTGAAGCCACGCAGAGAAAAGACTGAATCGGATATAGTA
TTCCGGAGAAACTCTCAATATAACCGGCATACAGAACTTATGTCAAGTTGTGGGCAGGAA
GCGGTACTCGCTCAGGATCAGGGTCGATCAAGCGGCACCAACGA
>Contig700_TT01    size  520
ATGGCAAGATTTGTTTTATAAATTGGTTTTGCTGTCTAAAAACAGTCAAGATTTGGTAAT
TCTGTGGTGGATTTATCCCATTCTGTATTTGTCATCTACTCTATACCATAGACTTCATAA
GAGTTCATACAAAAGCTAAATCCTTCTTTTAAAGAGGACAAATCCAGCACCGATCAAACC
CATTTGCCATTTTCAGCGAGTTTCTTTTTGTAGATATTATAATTATTGTATTATAAAAAT
AAATCTAGTAATGTCAACTTACTAAGAATTTAATATGGGTCATTCCAAATTAACTTTGTG
AATTAAAATAGCAATAATATTCATCATTCCTTTTACAGTTGTAGTTTAGTAAGATAATTA
GGTCAATTATTAAATGAGTGTAAGCGAATTAAATGGGGCAACATCGTTATTTTTTCAAGT
CATCTGATATTCATACCGGTGCTAACATAGTTTAGAGAGAGAGCCAAATAGCAAATATAT
TTTGGTTCAATGTTGATATGCAATTTTTTATTTTAGTTGT
>Contig701_TT01    size  498
ATATAAAACTGTGATATAAAAATTTTGTGACCAAAACTACAAAGTGGTTTAAAAATTTTA
AACTTTTAAAAATAAATTAAAAATTATTTAAAAAACTGTGAATGTGCCAGTATCAAGTGG
AACTTTCGTGAACCCTTAGTGAAATCAATCTTCACCCAGAGAATGCACGCCTGACCACAG
TCTACCCTAACTCCGTCAGCGCAGAGGCGCGCGCGCACCATGCTGGGTGTTCTGCCCGTC
AAGTGGGTTGCCAGGCTCAAGCATGGAGGAGTGGTCAACCAGTTCATCATGGCTACTATG
GTAACCATCCCCGCTCTAAACTTCGGCATGCTAATGGGTTGGCAGTCCCCTATGACACCC
ATCCTGCAATCCAAGGACGGGCCAGCACCGGAGCCCATCAGCGATGAGACCATATCCTGG
ATGGCAGCCATAACGTTCATGCCGCCGATATTCTGCGGGTTCATGGTGGGAGACCTGGCT
GATCGGTGGGGGAGGAAG
>Contig702_TT01    size  226
GAAGGGAACCTGTCTAATTACATTATAACTCTTCAATAGGATAATACAAAAAATCGTAAA
AATAATTTAAAATTATTGTGCACATTTTGAACTCGACTGTACATGTTTTTGCTATATGCA
TACAATACTTTGTTGTTATAAAAAAGATGAATTAAACTCATGTTGTAACACAAAGGGTTT
AGTTTATAAAAACACAGATTAGTTACATTTTATTTTATTCTGTCTT
>Contig703_TT01    size  308
TTATTTTATTATGAACTATTGCTCAGCTCGAGTTTTTCAAAACCAAATAAGCAGTAATTA
TTATATCTTATGTACATACCTTAAGGATACCATACTTAAAGGAGCAAGCTGTCAAACAGA
CAAGTATGAGAAAAGCTACTTGGATATGGGTTTGACTTCCGTGGTTTAAAGGCTTTTGTT
AGCAACTGTACAGAATTGAAGTACTGAGTTCAGGTTACATTTTGTAATGACCTATTCTTT
TACCTGGCTAGATTCAGTTATCAACGCAAGCGCACCGGTAGTGTCTCGGTGATGTTTTTT
TTGTAAAG
>Contig704_TT01    size  251
AAGTAAAGTAGCTTAGCCATTATTGTCCGTGACTGTACATATATGAGTGATGTATACAAA
GTATTTTATGTAGTTTATGTGTTTCTATTAGATTGTTAACGTTGCTACATTATTTATTCT
GGGTGATAACATGTATTTTTAGAGTCGTCTTTAAAACTGATTAATCCACAAAAATTATCA
TATTATTTAGTAAGAAATATTGTCTTAAGATCCATTTGGGTCAGGAGCATAAATTTACAT
TTAAAAAGTTT
>Contig705_TT01    size  388
AATTTACATTTAAAAAGTTTTGTAGCATGAGAAATCCGCGTCGTCAAGACGATGCATTTT
ACTTTAAAGTTAATTCAACTTAACTAGATGTATGACCTTTGCCATCAGTTGCTACATAAT
TATTATTCAATAGTAATAATTAAATATTACATTTCATAGTAAATTATGTTTTAGATTAGT
TCAGACCTCGGGTCACGTCGTTTATGACGTCAAACGTCAAATTTTTGGAGGACGAGAGAG
TGGCGATATTCAATATTGCACAAAGTGTAATGTTCGTCACTATTATCGTACCCCCGATCC
TTCAGTAATAACAGTGTATAAGTTTAGCTGCATTATAAGAATGTTAAGAGCTTGTGGAGT
CTTATGACTAGACATCGGATTATATGCA
>Contig706_TT01    size  627
GTTAGCTATTATTGACTTCACAATAATCTTAGGACATGCAAAGTTACTTGGCGTTATACA
TATGTAAGAATGGTTCTATTTCGGTACAAAAAAAGGTACACTTATTTCAGGAAATTTCAA
TATATCCATACCTTTTAAATCCCTTCTTATAATGTAAATTTTATCTTTAATTTCACAACA
TACATTTTCAATTTTCATAAATCTACCAACGACAAGAAATCTCCCGAAACACTTACTATT
GCCAATTTACATTTTACAAATTCTACCATAACGAGAAAAAAAAGAAAATTCAGTCATTCG
TTTAAAATAAAAAATCGATATTAAATAACTTATTTTAAAACCAATCGGTGAGGGTATATG
AAAAAATGTCTTTTCGATAAAATTTAATCTAGGAAATAAGCAGTCTATGATAATATCACT
TAAATCAAGATATGGCAACACTAAGGTTATAATAATAATAATGTCAAGGTGATAGTATAG
TCGAATATGACTGTTTATCTTGAAAATCTGTATAGTCGACTATTCTATCCCCTTAGTTTT
TTTAATAAACAAAATAATTATGATCAAACGTAAAACACCGAGAAATTGGGTGGCTATACA
AAAAAAAACATTTAGTTATTGAGAAAA
>Contig707_TT01    size  262
GTGAAGTCAATAATAGCTAACTTCAGTCAAGCCGAGTCAATCGGCTAACTTCAGATAAGC
ACAGTTATTTGGTGCAAATTTTCTTTACAAGTAGCTTTTAATTAATATTATTGAATCTAT
CAGGTCACTTGCCCAAATGAGCTTTTAGTAGCAAACTTCATATTTCTATTAATCACTACT
TTATCACAAAAAAGGCTGGTGCACATCGATTGCTTATAAAATGCGATCTAAATAAACTTA
TTACCCCGCTATTTATTTTTCT
>Contig708_TT01    size  402
GTACGAGGCAGATCACGCCGATGATCAAATCTTTGATGCACCACCGACAGAACCCGATAC
ATTTCCACTTCGTTGTAGATAGCAGATCTCATGTTACCATTAATAAACTTTTTGACACTT
GGGACTTGCCCGATGTAAAATACTCATGCTACAACGCAGAGGAGCATCTAACACAGGTAC
AATGGGTGCCAAACAGTCACTACTCCGGGGTATACGCGCTAGTCAAACTGTTGTTCCCGG
ATATCTTGCCGGACACGTTGAGTCAGGCCATTGTGTTGGACTCGGACTTAACCTTCCTGT
GTGATGTGGCCGAACTGTGGGCTTTGTTTAGAAATATGACTGATGAACAGTTTATAGGCC
TAGTAGAAAACGAAAGCAGTTGGTACCTCAACAAAGCGAAAC
>Contig709_TT01    size  278
TACCTCAACAAAGCGAAACGCTGGCCAGCCCTAGGACGAGGGTACAACACAGGAGTCATG
TTACTGGACCTTAAAAAGATCAGAACTACTACCGATTGGACCAGACTATGGCATGATGCA
GTAAGAGATAACATTGGTAGACTGAAACAAACTACTTTAGCTGATCAAGATGTTATAAAT
GCTATAATTAAAAGTCAGCCTCGGTTTGTGTATAATATGAGCTGTCAGTACAATGTTCAG
ATGTCTACGCAGACGTTAGCTAAGAATTGTTATGGGGA
>Contig710_TT01    size  345
GTGTAATACTGGAAACAAAAGATAGAGAGAAGATGTATGAACAGAAAATGTCTGAATACC
AGGCAGCTGTCAAGAAATATGAGGAGCTGTATGGCAATCTGAAACAAGTGACATCAGATG
CACTTTCTAAAGCTAATGAAACTTTAGAGAATCTCAAGAAGAACTATAATATTGAAGTTA
CAAAGTTGAATGCTACTGTGAAGAAGCATGAAATTACTATAGCTTCCCTTCAGGAGTCTT
TGGTTCAGAAAACAAGAGATAATGATGAACTGATGAGGTTATATGATCAGCTCATTAGTG
AAGTGCATTAATGTCATTCAAACAATTTATCTCCATTTGGTGCTT
>Contig711_TT01    size  221
AGCAACAAACAAATGAGTATTGTTATGGAGGAATATGAAAAAACAATATCTTCATTAATA
GAGGAACAGCAGCGGGAAAAGATATTGAACCAGGAAACCTTGGAAAAGGTTACATCGGAC
AGAGACCAGGCTCTTAACCATCTCAGTAATATGGAGAGTTCTTTTAATGATCTGCTTACC
AAGTACGAAAAATGCAAGAGTGTAATACTGGAAACAAAAGA
>Contig712_TT01    size  581
GGCGCTGCCCTACGTCACGGGGGCCAACTACCACAAGTACGGCGAGCAGCTGCTGCACAT
CACCAGTGCTTATGCTATCGAGAAGATGGGTCTCCTCATGCAGTACCAGGATGAACTAGA
AGAGGAGCAACAGAAGGAGTCGCACATAGACGAGGGTTCTGACTCCGACACTGACTGGAG
CCGCCTCGCCGCCAGCCAGGCGAGCTCGCCCGGCGCCAGGGGGAGACGACGGGGGACTTT
CCGCGGGGGAGTTAGGAAGAGATATAAACGCAAGGGACCATCATCCGCTAAGAAGAAAGC
CATGCGAGGCGCAGTGGCCGCCGCCCGCAGCACGCGAGGCGCCTCACGGGCCAGCACTCG
AGGCGCATCTACTTCTACAGGTCGTGGTGGTAACCGACTGGGCAGTATGCCGGTTCCGCG
CGGAACATCCGCACAACTCAACACGAGACCAGGAGTTTTCAACCCATCGAAACTTAACCT
CATATGAACAATACTACGACAACTATGACTAATACTACAATTTATGAAGACTTTTCACTT
TTAAGTTGTATAGCCAGTTTCAGAAAATAAAAATAATAGTA
>Contig713_TT01    size  431
TAGTGTTTGGATAATCGCTTAGGCGGCGTTTTTGGCTTTAATCGGTCCCTCCTTACCTTT
GTTAATCGCATTCTTTCGCACATATCAAGCAAATCCGGCTTGCTCAGCATATCAGTTAGG
GCCCGCATCTGGTCGGGCGACACGCGATGCGCGGTGGCTCGCGCGTGCGGCCCGCAGGCG
CGGAGCGAGGCGCCGGACTGGTAGGAGAATGTCGCGTCATCTCGCGGGATGACGCGCGGG
TGAGCGCGGGCGGCGCACATACCAGTAATAAATATATCTTCTAAGTGGAAGTAGTTAGTT
CTAAGGGCGGCCGCATACAACGCTTTCGCGGTGTCAGCCGACAGAGCATACCCGGTACCC
GACAGGTATTTGGGGTACACTCTCCCCCCATACATATATCGCGGACTATACCATTTATTA
CTAGAATCTAG
>Contig714_TT01    size  756
TTTACAATTTCATAGTTATATTTAGTGGATTAAAGAGCTCTGATTTACTCAGAAATAACT
ATATAAAATAAATAAGTTTGAGCAATACAGCAACTTTATAAAGCTACTTTTCACCCCTTA
CAATAAAAAACACTGCAATTATTTAGGGTTTAAATAATAATCTCATTATGACCCGATTTT
CCAAATATATAATAGCTAACTTCTATCTATGAAATAAATCAAACTCAATCATATTCAGAA
TGATAAAAGTTATCTGGCTATTGAAAATCGGGCCAAGTAAAGTTATTTTTAGTATATCAG
AGCCCCTAACTAGCATTCATTACTAACGAGCAATCGCAAAAACTTATAAAACACATAAAT
TCTACGGTGTTCTTCCTTAATCTTTGTTAATCGCATTCTTTCGCACATATCAAGCAAATC
CGGCTTGCTCAGCATATCAGTTAGGGCCCGCATCTGGTCGGGCGACACGCGATGCGCGGT
GGCTCGCGCGTGCGGCCCGCAGGCGCGGAGCGAGGCGCCGGACTGGTAGGAGAATGTCGC
GTCATCTCGCGGGATGACGCGCGGGTGAGCGCGGGCGGCGCACATACCAGTAATAAATAT
ATCTTCTAAGTGGAAGTAGTTAGTTCTAAGGGCGGCCGCATACAACGCTTTCGCGGTGTC
AGCCGACAGAGCATACCCGGTACCCGACAGGTATTTGGGGTACACTCTCCCCCCATACAT
ATATCGCGGACTATACCATTTATTACTAGAATCTAG
>Contig715_TT01    size  390
GCTCTAGGTCGATCTGGAAATCAAGGCAATAAGTAAGTTCTCTCTATTTCAATACAGCGA
AATGCTCAGTGATGACGTTTACGCGCGCGAAGTCTACCTTAGCCTACAACTACAATGTGG
ATAAAGAGCCGATGCAGCGAGTTTCGCAGGTACGAGACCTAGGTGTACTACTTACCCCTG
ATCTAACTTTCCGGGAGCACATAGTTAGGATTTGCAAGAAGGCCTATAGAAACCTGGGTT
TCGTACTGAGACAGTCGCAGGGATTCACCAACATCACAACCCTCAGGGTGCTGTATGACG
CTTTGGTAAGGAGTCACCTGGAGCACAGTGCGGTGATTTGGGCGCCTCATGAAGCGAAAT
ACAGTGTCATGCTTGAACGAGTTCAAAACA
>Contig716_TT01    size  286
GTATTTCAAACTTTATGGGGTGTACCCATTTTACCCGCTGATGTATCCTACACTTTTTGT
ACTGGGTATGGTAGGGTACAACCAACTAAGAGTGCGCAGGGAATTTACACTCGCGGTGTA
TGCGGTGTCGCTCCTGCGAGGTTTAGCGCACAACCCGGGTGTGCTGCGTCACCTGCAGCT
GTGCGTGCCGGACAGGTACGTGTGGAGACGGCGGCGGCCGCCACTGCTGGCAGTGCCGGC
AGCCAGAACCAATCTGCTGGCGAAGGCACCCTTCACCCGCACAATA
>Contig717_TT01    size  324
TGAACACAAAAGTATTTTTAGGACAGTACCGTATTTATAACTGTTATAAGCCCAAATAAT
GATTGTATTCGAAAGACATACATATTTACGTTGTATATTTCGTATGATATATTCCCGTAC
AGTATTTACAATTGTGTATGTATATGTACAAAAACTAGAAGCTCTCCCAACATAAACTTA
GTACAAGCCTCTTCATAATTATGTTGTAAATAATGCCTATATGACATCACATTAAAATGT
AAATCCTTTACATGCTAATGTTTAGCTACACATGAAATACAGAGAAAAGAATTTATCATA
TGGGGCAACAATAACGAATGGGTG
>Contig718_TT01    size  207
GAGAGGTGGAACCGGTATCCTCAGTGCTGAACTGGAGGCAGCTGGTCAGCAGACGGAGAT
GGAAGTCGCTGCTGTCCACGAGAGACCTTGATGGTAAAGTCTGAGGCTGCGGGATGCAGA
GCTCGGTCCCCTGGTGGCGTCAGGATCCAACTCGTCAGGAGTGGAGGCTGCAAGCTCGGA
TCAGCAGCCTCCGGCGACGAGTGGAGA
>Contig719_TT01    size  649
TCAGTAACGGTACCTAGCATTTGATAGCTTTTGTCCATTGCATAACTAACACTATATTTA
AGTTTTGTACATAACCTTATTTTCATTTTAAATGTAACGTAACGTCACAAAATATGTAAC
GACTTCTAATGTTCACGTAACACCTAGAAGCTTTAAGGTACCGCCGTCAAATAACTTAGT
ATACTAAGTAGGTAGGTACGAGCACAACAGTGTTAATTCAGGGAGAAAATTATTACATTA
CCTAGATTTAGTGGGCGTACAGCTTGGCAAAAAAGAGTGTGGAATAAATGAGGTCAGCAC
TATCGCACCTGTGGCAACCGGAATACTACGATTCACAGATTTTGATATTTGTTATTTTTG
GAGATATTCAATCTTAAGTAGGCGATGTCCCCTGGACACTTCAATGTCCAGTATTAACGA
TGTTAACAATTTTTATTTGATTTTGATTTTTAGTTCCAACTGTCACCGCGTCAGACTCTT
TTTTGCCAAGCTGTACACTTGTATGTGTTAGTTCGGGAGCGCTCAGTATTGGTAGAGTCG
CCGTGTCATACAAAGACAATGTGCAGCATTTACACACACAAGTATAACTCGAAACGCTTT
CGTGAGATAAAATATCTATATCGTAGTAAGCTTTAGTGTCAAATATTCG
>Contig720_TT01    size  209
GGCTGCTTGTGGTGTTCAAATATTTTGTGGAAGCTGAGATAAATATATGGCTATCGAGAT
ATTTTCATATCATTTCTGCAATAAGTAGGTATTGTGTCGATTGGTGTTTATGCAGGTACA
TCGTATTAAAGTATTGTATCCTACTTATGTACAGTCGAACAGAGCTATTCTAAGACTATT
CTAAGGTGAAGCGTATCCCGTCTCACAAA
>Contig721_TT01    size  589
AGGAAGCGAAGATGACAAGAGAAAGCATGGAGGGTTTGGAGCCAAAACCAGACGGCAAGA
GGGTTCGATCAAGAAAATCCGGTGAGAGGCATCTACTACTGAAACTTAGGGTCATCTATA
TCCAAGCGGTGGGCGTCGGACCACTCGACCTTGTGCTCGAGACAACCCCGCCACCACGAA
GAGCGATTTCACCTCACCACCACCGACTGGACCGAGAAACACCACATACATTACTGGCTA
TGTATGAGCACACCGAACTATCGCTGGTCAAACACAGCGATGTATATCGAACAACGCTTG
GGGCCGTCCGTTGTCCGCGCTCGGTATCCGACGCGCGCCTCCAGTCTCGTTTGCCAATTT
CGCGCACAAGTTCATCGACTCTTCACAAGGATGCATGAATCAAGTGTAATGATACGATAC
GGCATCGCCGCTTGTTCCGACCGGACGGTTGCCGCATTGTTTTAGGAACACTGACCTGAA
TTAACATTGTTTAATGTTGTATAGAATTCAATGAGTTGTGTAAATTGTAGCTTTTTATTT
TTACAATTAGGTACAATCAAACTTTTTGGCGGTAAATGAACTTTGTTTA
>Contig722_TT01    size  260
TAACAGTGTTTTTCATTTCCGCACAAAAAGAAGTTACTACAATCTAATTTAAACTTTATC
CCTAAAGTATAAGGTACAATAATATGCTGGAAAAAAATGAAAAGACTTGTTCTTCAGCAG
ATACAGATTTTCACAGTCACCATGACCTTTCATCACTACATTCATCAATCTTTATTTCTT
TGGAGAAGTGATATCATCTTTGCAGAATCGACATCGAGGTGATGACGATGTGCTGGCTAA
AGCTGCATCTTAGGAAGCGA
>Contig723_TT01    size  611
CTACAGTCATGGGGCCCAGCCTACAACTACACCATATGGTATGTTGAACTCACCGGGAAG
AACCAGGAACAAATCGTCAGCAATGCTTTGGAGACCATCAATTTACGTAAAGAAGAAGAA
GCAGTGCGTATGCTGCTAAAGCACTTACGTCGCCGTCGCTACAAGGACGCGTTCGAAGCG
CTCTCACGAGAGAGCGGGGTGCGCCTCGAGGGACCCATACAGGCACGCTTCTGGAACGCA
CTCGTTGAGAATGGCGACTACAAACAAGCTGAAAAGATATTCGATGAAGCTATTGCTGAG
GGTGAGTTAGACTGGTACATGTCGTGGCAGCCGTACTCACCACTGTGGCGGGAGATATCG
TCGTGCTCCTCGCATGTGGAGGACCGGCTGTGGAGCACTGACGCCCCGCCTGCCCCGCCA
GCCAGGCAGAACGATCTGATTTGCACTGACAGGGACCCCAGACCTGATACCACTGAGGGG
CCGACAGACGACATGGACGCGAGCGACATGGCCGAGGCGATGAGCGTGGCGCTGAGCTAC
AACAAGCCCGGCCCGCGCGGCGGACATCAGCTGGTCGTCGACGCCACCACTGGTACATTA
TACCTGTTCGG
>Contig724_TT01    size  249
GTATTTATTTGTATTATACCTTATTACATAATTGTGCTAGTGTAAACAGACTTGATGATG
TCAAAAATCTATGTTCAACAACGAATTCAATGTGTGTAGAAAAACATTTTTTGGTACTTT
TTATTTCTTGTTTTGCCGTCTAGAGTTAACAAGCCCCTTTATCTACGAACTACGTATTAA
TACACAATTACAATGATAACATTCAATTTCAATAAATCTTAGGTGCGTTGTGCCTTTTCA
TCATATTCA
>Contig725_TT01    size  239
TTGGTTAACAGCGGTTCTCTATGCGAACAGAGATGCGCCACGCACGTCGCTATTCCGCGT
CTGACCGCTGGGTCTGATGTCTCCACGTGCGATAGTAGCGCTTTTGATAACTCAGAAATC
TCCTCATCGGTTGTATATTCAGCCAAAGCCGTCAATATCCTTGGCAGATTATTTTCTAAC
GCTTCAACAGTCAGCTGGATCTCATTCGTCTGTCGCACTATTTGGCTGAGCTTCGGAAA
>Contig726_TT01    size  538
GTTTGCGTTTTTCGCGACGGAAATTCGTTTAAAACTCATTAAATTGCTACGATTATGATC
GAGTTATATATTGAAAGCATCGGGTGATAACCAGTCGCCATGAACGTGTTGGAAAAAGCT
GAGAAGGCTTTAGAATTCCTTAAAGCTAACGAGAGTTCAGCGAAGAGTCATGAGTTGCAG
GCGGCGGCTGGTACTCTTGGGCGGTGCTTAGGAGCCCTAGGGAGCCGTTCAAACTGCGCT
CGTCACTATGCAAATCTACTTCATTCGGCTGTTCCTACGCTCCTCTTATTAGCTAGCAAC
GATAGCGCTGAAGTTCGTCTGGTTGGTGATGAAGCACTGAACCGTGCAGTTGTTGGAGGT
TTTGCTTTCCATTCACACAAAACAAATATTATACTGCAAAACCAAATAGACCATACAAAG
AACGCAAGATGGATCCGTGCCGCACTTTCCCGTATATGCCTCGGAGATTGCTGGCTCCGG
CCCGGAGTCGGCAAGATTCGGACGCAAGCGCAGACATTATTTCCGAAGCTCAGCCAAA
>Contig727_TT01    size  501
AATTTAGTTTAAAAGTAGTGCACATATATCTGAGATGCAACGATTAGACCTGCAGGAACG
TTTTAATAAGTTCGATTCCTTACATAGCCAATTTGATGAATTGCAGACAGAAATCGAAAT
GCTTGCCGATGATGCTGAGACTGCGTTCGTGGAGCGTGAGGAGTTTGACCGCCAGTTCTT
CAATCTGGTGGCACTCACGCGCAGCCTGCTCGGTTCTTCGGTCAACGGTGCTGGTTCTGA
GGCGGGCTTCAAAGATGCTGACTCAGGTGCACATGTTTCTAATAGCTTTGTTCGTTTGCC
AAAAATTGATTTGCCTCACTTTGACGGGAACTACCAATGCTGGCTCGAGTTCCGGGACAC
GTTTACGTCATTGATTCACAATAACGCTAGCATAAGCAACATAAATAAGTTCCATTACTT
GCGTGCTTCTTTACAAGGTACTGCAGCCTCTTTAATTAAAAATATAGAATTTAGTAGTGA
TCATTATAAGATTGCTTGGGA
>Contig728_TT01    size  218
AATAATTAGGACACACACACTTTCACTTTTAGATTACACACACTACAAGACTTCAGTCAG
TCACAAAAAATACCACACTGAAAGTTATTACATTATTGTACTTGATACTTTATCTCAGGC
TCATGATTATGGACACCAATCTCAGTTACGAACTGTCTGTCTTGCGTGACTATGACTCTT
GCTTTACAACCTTTGTTCTTCTTGGAGCAGTACCAGCG
>Contig729_TT01    size  592
TGCCAAGCAAGATGTGCATACTGCTGCTTGGTACCTCGTTCTTGTCACTAACGCAGCCTT
CTCCATCTGGTTAAGTCTTATCTGCAGTTCCTACGTCATCGTTGTAGCTTATACCTTCTT
GTTAACTGATGATGGTCAAACGCAGTCCGGAAATGTCGGCTTAGCCATCAGTCAAGGTCT
GATTCTAGTCAACATGGTACAATACGGAGTAAAGCAGGCCACTGAAGTAGTTTCCCAAAT
GACTTGTGTCGAAAGAGTGATACAGTTTACATCATTGCCTCAAGAGAAAACTGAAGGGCC
CAGCCCACCTGCTAACTGGCCCCAGAAGGCCAAAGTGGTGTTTAAGGACCTCACCCTTAG
ATATGACAAAGATGCCGACCCAGTGCTTAGGAAGCTGAATATTGAAATTGAGAGTGGATG
GAAAGTTGGAGTAGTAGGTCGTACAGGAGCTGGAAAATCTTCTCTGATCTCCGCGCTGTT
CCGTTTGGCGCCAATCGAAGGCAACGTTTACATAGACAATGTCGAAACTGGAAGAATCGC
TCTCAAAGAGTTGCGTTCCAAGATAGCTATCATTCCTCAAGAGCCAGTGTTG
>Contig730_TT01    size  496
GGCGATATCTCGGAGACTCTGTTCTGAAGCGGGTCCCAATTGTTTCACCATCTTGGAGAA
TGGTCCATCGTCGTCTTGCAGTAACTCGTATGGGTGACCGCACTCGATAATCTGACCTGC
TTCCATTACAACAACTCTGTCAGAATCGGCAACTGTATGCAGTCTGTGGGCGACAGTGAT
CACCGTGCAGTCCGCGAAGTGCTTACGGATTGACTTCTGGATTAGAGCATCCGTATTAGG
ATCAACATTAGCAGTAGCCTCATCTAGCACGAGCAGCTTGTTCCGCGCCAGCGCCGCCCG
CGCGAGGCACAGCAGCTGTCTCTGTCCCGCGCTGAAGTTGCTGCCTCCCGACGCCACCGC
GGAAGAGAGAGATGTCACGCTGTTCTTCAGTTCCACCTGTTCCAAAGCTTGCCAGATCTC
GATATCAGAATATTTGTCGAAAGGATCCATATTGTAGCGTAAACTGGCTGAGAACAACAC
TGGCTCTTGAGGAATG
>Contig731_TT01    size  236
GGATGAGGGGGTGCTGGTGGAGGTGGCCGGCTTAGGGTGACCGCCGGTGGTTGTCGGTGT
GCGATACATTTTGTATTCCGTTTATTTTTGTGTAACGACTATGTGTTGTATGCGGTTGTG
TGTATAATATGTGTATATTTGTGTATATGTGCAGTAGGTCTAGCGAGAAGAACGGGGAAC
GTTGTCAGTCTGACCCTGTATAGGGGGGTCAGAGTCGGTATAAGTGAGCCAACTGT
>Contig732_TT01    size  518
GGCATCCTTTTCCACACTTCTTAGAGTACGGAGTAGTTCTAAAGATTTTAGTACTGACCT
GATGATTTGTCGTTTTCTGAAGTTGGCTAGGATTACGAAGGTGGATATTGTGAGATGGTT
CGAGGCAGCTCGGAGCTGGTCTCTGGCTTTCTGACAGGTTTGGAGGGTGGTGGATAGTTG
TTCTCGAATGTTCTGGATTTCTTTGAACTCTCTGTCGCAGTTGTCGCGTTGTTGGGATAT
TAGGTGGAGAGCTTTGCCGGAGACTACCTGTTGTTGACGTTTTAGTTTCGAGAACATACG
TTCGATATCATCACAGGACGAGGCAGGGGCGTGTTCTAACACATACTTCCCAGCGTCGAA
TTCCGACGGCGGTAGAAAATATACGTTTTCTATCTCGCGTAGTACCTCAAGATCAGCAGC
AGAATGGGCAACACTCAAGGACCTGGAGTTGACTCCGGGAGGCCCTCGGCGGTTCTCCAT
GCCATCTTCGGACATCATGGTTCAGTACTGGAGGCGAA
>Contig733_TT01    size  548
AGGAAGAAGAAAACAAAGCTCATAAGAGCAATGTGTCCAAGATCATGTTTAAGACAGCTA
AGGAAACTCTTCTTGCTTCTAATCCTGCAGCTAAGAGAACATTGGGTACGTCAAGGAAAG
CTCAGGCTAAGTTTGTGTCACCTATGATTGGAGCTCAAGATAAACAGGAGACTGTTACGC
CTGGAATGCTAGATGAGCGACTCAAACATATTGATCCTAAAATGATTGAGTTGATTGAAA
GTGAGATTATTGATAAGGGAACACCCATTGGTTGGGATGACATAGCAGGTCTGCACATGG
CTAAATCAGTGATACAAGAAGCAGTGGTATGGCCCCTACTCCGACCTGATATATTCACTG
GACTGAGACGGCCACCTAAGGGAATTCTCTTGTTTGGACCACCTGGCACTGGAAAAACTT
TAATTGGTAAATGTGTGGCGGCACAATGCCACGCCACCTTCTTCAGTATATCAGCGTCGT
CGCTCACGTCCAAGTGGATCGGCGACGGAGAGAAGATGGTACGCGCGCTCTTTGCTGTCG
CCAGATGT
>Contig734_TT01    size  589
GCTAACATTTCATCCAATCACACATTATCAGTATCATTATATCTACTGTTCGTAACACCA
TGTATCTTCTCGGGCAAGGTCAGCAATATCTTCAGAACGGCTTTCTTCACTTCATCGGAC
CGGCACGCCCACACAAAATGAAGGTATTCATTCAAGAGACCCTTTGCTTGGGAACTTGGG
TGGTACATTAGCAGGATTACTAGTGCCCTAACATACAAAGCGGCTTCATTAACATCCTTC
CAGTTATGCTGCCACGGCGGGAACTTCTTCAGCAAATAGAGCAGTTTATTCCAATTGTGT
GAGTAAATGGCCTTACAACAAGCTATTCTGTACACCGACTTGAAGGTTTTCAGATCAGGG
TCCTGGTACTTAGCGTTTATTCTACTTTGTTGAAGCTTCAGCAAGTTTCTTTTGCAGTAT
GTTTTGATAGGGTCAACTGCATAGGGAGCGTCCATGAGGTCGATTACTTTTCTCATCGTA
CTCATAGGAACGAAGTGACATTTTTCCAAGATTTCTTCCATTGTGAACGAATTACACCTT
AATTCAAATATTGTATACACTATGTTTAAATTAGAATTACGTTAGGTAA
>Contig735_TT01    size  251
AAACCTTGACTCGGGAGATTAAGAGTTTAAAATAAAAATAAACCATTAAAATTGACAAAC
AAGAATTGAATTGTACAATAATGTGTCGACTACATTATTATCTTCCTGTTAATTGGGAAA
ACCAAATGGTAAATCATTTTAATGGAGGAAAAGACAAATCTGTCTAAACTCTTACCTACT
TACTTGATACACAAGAAGGTCATCTGTTATCATAGTTTTACCCGCCTTTAATTGTTTATC
AAAGCATTTGA
>Contig736_TT01    size  292
CCCTATCTGATCTCCTCAACCCATTTACCCGAGCAACCCAAATTACACATTAAAATTATG
GTTGTTTAAATTATCAAGATGGTCATCTATAGGTACACATATCCGCCTATGTACATGTAT
ATAAACTTCTTTGTCTAAACTGCTCCGGTTACGGAAAAAATTATAGTTGTTAACTAAACC
ACGTAGAATGATATAATTACTGCTTACAAACTGTGTCGGTTAGGAAGGTTACACGCTAAT
ACACTTGGAAAAAAATATATCATCATCAGCCTTTGTATCATCCCACTGCTAG
>Contig737_TT01    size  429
AGGGCGCGTGGTAACGACTGTCATTTTTGCGCTCCTAGCGATTGGCGTAAACTGTCAAGA
TGAAACAACGGTCAAGCCAGAGACAAATGCAGTTGCAAACAATAATATTTGCAAACTTTG
CAAATGTGCAGACAATAAGGTAGATTGTGTCGATCAGGGCATTGCCACTTTCTTCACCAC
AGTCGAATGGGAAGGTCTCATCGATTTCAAGCCCGAAGTGGTAAACCTTAGCGAGAACCG
TTTCACCAACATCACCATGATAGCTGACCTGACGATTGAAGTCCTCAACCTGTCCAGGTG
TAGCATAGAGTTCATTGAAAACGCTAGCTTTAGAGACCTGCAAGAAATGAGGGTTCTAGA
CTTGAGCTACAACAAGTTGACTACTGAGAAACTAAGCCCCCATGCTTTTGAGGGTCGTTT
CGCTCCTGA
>Contig738_TT01    size  384
TAGTAACAGTATGATCAGCAAATCTCAAATTAATAAGTTGTTCCATACACGATTGCATAT
CATTATGAGCTATACGGAAGAAGTCCCTCATTTCCCACAGATTTGCTAGACGTCGCGTCT
CCGCTAAACACCAGAGTCTGTACGTGTGAATAGAATGATCAAGTCGATGTAAGATAGGTA
TTTGTTCTACAATAGGCAAGTCTTCCAAAGGAGCTCCTAGAATATAGTCCCACGTCACCT
CACATTGGTTGTTCAGCATCACCAGCGATTGCAACATTAACGCAAAACTTGCCCCGGATT
CTGTGCTCTCGGTAATATATAATGATATTTCAGGGTTCACTTTCTGCGTCGTCAATTGTA
AATTAGTTGTCAAAGTTGCGCCAA
>Contig739_TT01    size  503
GTATGTGAATATTATATAATTATAATATCGAATAGTTTGTCTGAATGGTACGCTTGCGTA
TTGCGAGTACCATTATAATATACATTAAACCTATGGGAGTAAAATATGTACGTATAGTTT
TTGTTGTCATTGACATTTAACAGAATCACTTACAAAACATCATAATTTTCATGATTACCT
GCAACTACTGATCTGGAGCTTTTCATCTATTACCAGGTGAAAAGTTTGTTTGTTTGAATT
TGCAATTTTCAGGAACTATTACTCTTTGTCCAGGTTCCGCGAAGTAGGTCCTTCGTGACG
CGGATGAAGCCGCTGGCGGAAGCTAGTATTTATATATTAAATAATTGTGGATAGTAATAA
ATGCAAAGATTGTTGTTATCGCTTAGTTACAGTCCGAGGTGACAAGAAGTAACAGTTCTC
TAAATGCGCCATTATAAAACATGAGGCATATTGCAAGATTCATTAAAAAAAAATTCTTTG
ACTTTGAATTCCCTATTTTTCTT
>Contig740_TT01    size  896
TATGTAGAATTGTTGTACTGTAAGGCCTAATGTTCGTTGTAAACCAATTTACTCCCGAAT
TACTGAAAATCAATTATTAGGATAAGTATAATAATCAATTATGTAATTATATTTTTTTTG
TACAGTCGTTGCGATGAAATATGACCTTCCAGCCTAATGTAACGAGGATATGTACAGGTC
AGCATGAGCAAGGTACATTTGGTCACGGTGACAATAAATACAGTTTCGTGACGTCACCAG
AGAGCTCATGGACAAAATACTGACAATACTTTTGTTAGCCGGCCATTATGTTCAACATCA
CGTGACCAAAAGGTTTTGTCACATACTTGTTCATGGCCGGCTTACCCAGCTACTTTTACC
GATTGTACTTAATATGAGTGATAGAACAATCATGGTGAAAATCGTGAGCATGCCCCTGTG
TCACGAAGAGAATTGTCAATGTGTTTGAAGATGTTACGTCGCAAGGACTGTTATCGTAGG
TTTTAAATTTTATGCCATAATTATGTAGTTACCCCATCCGTTTGCAAGAGCTAGTAGTTA
GAGCCTTAATTCATGATCTATTCCTTTTTATATATTTACGGGTAATCGCAAAACAGTACC
TATTTCAAATAACTGCTTACTCAATGGAATACAGTCGGTGGCTATTTGAATGTATTAATG
TATGTAGATGCATTTAAAAATATAATTGTCTTGTTATTAATACGATCTTCGTGTCTATCA
AGAAAATATTTAATATGTAAAAATAATGCCTATTCTTAATCATGACGCTGCCATTTCTCT
GAAACTTGACCCCCCACGGTTGTCACGAAAAGCCATTGAATGACAATTCAAATTAAAATG
TAGTATGTAATCAAAATTTTCCTTGCTATACATATTAAATACTAAATAAATGTATG
>Contig741_TT01    size  695
ACATAATGCAGAAAGAACTGGACAGGAGGCGAGATGAATGCATACAACTCAAGAGTGTAC
TCACTAACCAGACGGTGAATCTAAAGTCGCTTGCCACATCAAACTACGGGTCGGACGTCG
ATATTATAAATGAAGACGGAGAATTAGCTACCGCTTATGAAGCTCAGAAGGGTATTAACA
GGCAACTACAAGAAGAGTTATTGGCAGAGAAGAAATTCTATTCCGAACACATATCGAAGT
CAAAAACAGAGATAGAGAAATTAAGAGAAGAGAATGAGAAGTATCAGAAGTTACTTAGTG
CTGATTTGAGCGCTGAACCCAAGAATAAGACTCAGGAATTCGCACAGAATGAAATCATTC
GATTGGCAGCTGAAAGTCTGGCGTTACAGGAACGTGTAGACAAGTTATCAGAAAGCTGTC
GTCGCTACAAGAATCAGATTCGACTGCTAGTGAACAAGCTGAAAGAAGTCGGCATTGAAG
ACGTCAACGATATACTTGATAATACTGACCCAGTGGCGCCACCAAACGCGTCGATGACGC
TAGAGATGGCGCCGGTAACACGTAAGAAGGAGCGCGAGTACCTCGGCATGTTCGAGTACA
AGATACAGGACGAAGCCGTTATTATCAAGAAACTTATCTCTGACTTAAAGCCCAAAACGG
CAGTGACGCTGCTCCCCGGGCTGCCCGCGTACATA
>Contig742_TT01    size  213
GCGAACCCCCAAGCGAGGCGCCGAACTCGAGGAGAGGGTTATGAACCGCCACTCCTCAGC
GCCAACGAACCCCAACATAGATCGCTACAAACTCGAGGAACTAGAAATTGAGAATAAGAA
ACTTCGAGAACATTTAGACAGGCTGAGAGCTGCCGGAGACACGGTGCTGGTCTCCAAGGA
AGTCATAGAACAAATGAACATAATGCAGAAAGA
>Contig743_TT01    size  338
TGGAGACCACAATCCTGTACATGGACACTGGTCCATTAACATTTCTAGCTTGAGGGATAT
GCACCACCATTCTATCACCTCTCCTCTCTCTGATCTCTATGTCAGGTGGGCTGGGGTCTG
GAGTTCCAATTATAGTCTCTATTGTAGTTGTAATGTTGGGGCCCTCAAAACCATTATTAA
CTGCAACCACTCCAATCTGATACTTAGACCCTGGCTGCAGGTTTAGTAGCTCAGTGTAAA
AAGTTTTGTTTGACACTCTCCATTCAAGATCTATGAGAGCAACATCTGTGTATGTCTCAA
CAACAATAGCTCTAATTACATAACCAGATATTGAAAAA
>Contig744_TT01    size  662
AGCTTCTCAATCTTCGTTTCCTCTTGTAGGAAGGAGGTGATGTCAGGTCTGGGAGCCAGG
GTGAGGTCCACGTCGAGATAGCTGTCGTCCTGACCTTCGATGCCGAGGAAACTGGTCCGT
TTGTTCCGGATTTCTTTCTTGATGCGTCGCGCTGAGCTCGTGTGTTTGAAGTTGCCATTG
CCAAGAAGCTCATCCTCAGGACTGTCATCAGTAGGTGGTGGAGGAGGCTTCTCCTTGGGA
GGTTCTAGAACATTCGACGGCATATCCAGAGGGAAGGCACTCTCAGCTGGGAAGTCCGCT
GGGTTCTGATAGAACAGATCCATGTTCTCATACAGAGGAGTCACGTCAACCTTCTTGTTT
AAGAATTCTTCTTCTTTCTTCTGCACTTCGTCAGTATCATCCATAGCTGCACTGTCTTCT
GAATCCAGCTCCTTAAATGCCAGTTCTAGAGCGTCCAACACACTGGTGTCCTGGTTTTCC
AAACTTTTAAGAGTGTCTTCGTCGTCTTTGTCGAGCTGTATCTCAGTAACTTCTGTGACA
CTCAGCTCTTCGGGCTGAGAGACGGCTTGAAGGTAATTGCTTGCACTGTCGTCATCGGTC
TTTATGTCTTGTTCTTCAGTTTCTTCGACTATTATGTCTTGAATCAGTTGAACAGGTTCG
GG
>Contig745_TT01    size  220
AAATAAATTGTTTCTCAAAGACACATTTTCGACCAGTGATTTTAGGTCTTTGCTACATTT
GAAGGGCGAATACTTTTCTAGACCTACGCTATGTAGGTAACGCCGATACGAATGAATAAG
ACAAGGGCGTGAAAATGTCTTTTAGAGTGTAACAGAAATAAATATTGCAAGTTTCTAAGT
TTAGCCCCAGCGGTCAATATCCCGCGGTAGTTACCGCAGT
>Contig746_TT01    size  1172
TGCCTGGAGGGCGGCTGCTTCCCGCTCGCCAAGCAGTGTGACGGCGTGTATGATTGTCCT
GATCATACGAATGAGTCTAACTGTGAAACGGACATAAACAAGTCGTTCGAGCTGACGCAC
TTCCGCAAGTTCCGGTTCAACCGCGTGCAGCGACAGTACGACAACGTGTGGCTGTGGCGG
GACGTCAACATCGGTCCACACGGCCGCTACGTCTTCACTGTCGATGTGCCGCAGATACCT
GCTCACTGGATTGTGTCGGCATTCAGTATGTCTCCCAGTCTCGGTCTGGGCATGTTGACG
GAACCTAAAAGATACATAGGCGTTCTTCCATTCTTCATCAAAGTGGAAGGTCCCGAACAG
TGTCGGCAGGGTGAACAGGTCGGGCTCCGCGTGGTGGTGTTCAACTATCAGCCTCAAGAC
ATCGAAGCGGTCGTCGTGTTGGCAGCTTCGCCTGATTATAAGTTCGTGCATGTTGAGGAG
AATGGCATTGTCCGCTCGTACAACCCGCGCACATCATTCGGCGAGCACCAGTTCTTCGTG
TACATCACGTCGGGCGACGCCGCCACCGTCTACGTGCCCGTCGTGCCCACCAGGCTCGGA
GACATACACGTGCGGCTACATGCTTCCACGCTCATGGGACAGCATCATTATGTTAAGAAG
ATTACTGTTGAGCCGGACGGCCTACCACAATACCGCCACCAATCAGTTCTCCTCGACCTT
TCAAACCGAGCATACGTCTTCCAATACATGCACGTCAACGTTACTGAAACGCCCATCATC
CCTTACGAAGTGGACCGATACTACGTGTTCGGCTCCAACCGGGCGAGGATATCCATCGTC
GGAGATGTTGTGGGACCACTGTTCCCTACCATGCCGGTCAATGCTACCAGCTTACTGCAT
CTACCCATGGACTCAGCAGAACAGAACATGTTCAGTTTCGCAGCGAATATGTACTTAACA
CTGTACATGCGGCTGATCAACCAGCGCAACCGCACTCTGGAGAAGGAAGCGTTCTACCAC
ATGAACATACTGTACCAGAGGCAGCTGTCCTTCATGAAGCCCGATGGCTCCTTCAGTTTG
TTCCGTAGTGACTGGAACCAATCAGCATCCAGCGTGTGGCTGACATCATTCTGCGCTAAG
ATATTCCAAGATGCGTCCTTCAATGAGTGGGA
>Contig747_TT01    size  603
AATATCAGAAGATTAACAGTGAATTAAAATTAAATTGCAATAAAACAATATTAGTTCAAT
AATATTAGACATTCTCTTTGAGTAATCAATTAATTGTGCATTTTTATTTTATTTATGGAC
GAATTACTTATTTTAAGTTAGTGGTAGGCTAGACATACATAGGCATTAAGCTTTAGGAGT
AATGAATTATAGAAAAGAAACAGAAAATTACAGCGAAAATGATTCTAGATAAAAAAACGA
CTATCAGTGTGTGGTGATTTGATTTTTCATTTATTTGGACTGAATTTATGCAAAGCTAAA
TGTTCTTGCCAACATGTAAACATTAATTTTTATATTTACAGACGGACAATATAAACATTA
TAATAAATATTATCTGCATTCTCAAACTAATATCACTAAATACTTTTAGGCACAAACATT
TTAAGTACACCCTAATAATACTATATTGTACCGCATTCAATATATCTATGAGAATAAACT
ATTTACAATGGCACCCATACTCACAACGTTAGCTTTAGAGTCAGACAATCACATTTTATC
AATACTTTTCGAAGTTTACAGCGCAAAAGTAACGTTTAATGGTATCAATGGGACGTGATA
AAA
>Contig748_TT01    size  290
AGACCGCATGCGCCCAGAGTCTGTGCTCAGCATCGGTGGCACTTCACAGCATGTCCAGCA
TGTCAGTGCAACGGACACTCGGTATGTGATGCTGCAGCGCGTTGTATGCAGCCGTGCGCC
GGCCGCACGGTGGGCGAGCACTGCGACGTGTGTGCTGCCGGACACTGGGGGAACCCGCTC
AATGGGGGAGTGTGTCAACCATGTGAATGCAACGCTCAAGCGGTAGCCTGCGCCCCCGAC
ACGGGCCGCTGTTACTGCAGTACTAAAGGCCTGGCGGGCGACCGATGCGA
>Contig749_TT01    size  224
GTGGGAAGTTCTGTGGGTTCGTTTCGAGTGGGTTCGTTGCGATTGGGTTCTATTCTGGTT
GGTTCGGTACGAGATTCTATTCGAGGGGCGTCGATCCGGCTGGGTTCGTTTCTAGTTGGT
TCGACTCGCGTGGGTTCGATCCGGTTGGGTTCGACTCGCGTGGGTTCGTTTCTGGTTGGT
TCGACTCGGTTGGGTTCGATCCGAGTAGGTTCGATTCGAGTAGG
>Contig750_TT01    size  298
TGTAAGAACTTGTACTGCGTCGATTATACACATCGCGATAACAGTCAATATTTTGAAATG
GACTTTCCAGTTACGATAATTACAATTATGTACTATAACTATACAATTTGTCAATTGCAG
GTTTATCTTATCATCAGACTCATAAATTTTACTGGATTTAAAGTGTTATCATAACCTTAT
CTACTATCCAAATCTATTTAAACCGAATCAATAAATTTATTATGACCTATATGAAAATCA
CATCTTTAGCTTTGGATTTATGGTAGTGTTGTAGACTTACGATTGTTAAAGAAATTGA
>Contig751_TT01    size  269
TACGATTGTTAAAGAAATTGAAAAAAAAAAACAAAGTTCAATTATAAAATAATTCTTATG
AAATATGCCTATATAACTAAATAGTATAACAATGACAATGTTATAACATGCGCTGTCTTA
TGAATTTCGTGCCTTTTCTGTGCTTCTTGTGAAGCGTTTGTTTTGGCGTAATTTTTACGT
ATATGTTGGTACTAGTATATATTCGTAGATTAATTTGTTATTACCTATATATTATGCTAT
TAATGGTTGACGTTATTGTCTCAATAAAA
>Contig752_TT01    size  353
AATTTTGATAATGTCAGAAATTTTAACATTCGCCCGAAAATTCGCATTAAAGTAATACAT
ATTTCATTCATTATGTCTTCGAAAACAATATATAAATATGATAAAATTTTTAAATAATAT
TCACAAAATAAACTAAAATAAACACTGCCATTCCTGTATAGGTAGGTAGTCTATAACTCC
ACAGTGGAACAAATAGTAAAAACTCTAGATTTTGTTACCTGTCTCTTCGTGTTTATATCG
ATATGTAATTAAATCGACTATTTGTCGTTTTAAGCGCTTATTACGTCGACAATCTTCAAG
ATTTGTGTTATATACGACGATTTTAAAAGTCGATAAATCGGCATATCGATAAA
>Contig753_TT01    size  207
CATCAGTCGGCACGCGGCACGTGAGCACATTGCACGGCCGCTCTCCGCCGTCAAGGGCAA
AGTTACGCGAACGCTATTCCCCACATTTATTACATAAAGTTGTGTCAGAATGCTGGCGTG
GATTCAAGTGACGCTCATATTGTGCGCCTTCGGGCTACTGAGAGAGATCAGACCTTCGGA
GCCGTTCGTTTCAGAGTTCCTCCTCGG
>Contig754_TT01    size  1189
GTCCCGCATGCCGTTCTTGAGCGCACACGCGAGCAGAGCGCCCTCCGTGGGCTGCCCGTA
CAGCGCCTCGTCACGCAGCGTCGCGTTGTTGCATAGTACTCCCACCTCTAACATGGTATT
CACAGCCATCCTAGCGACGTCTAGATCGCGTCCCTTGTACGCGCGTAACTGTATGTCGCC
GCATGCGTTGTACCCGGTGCCCGTCACTTCGGCAATATGGCCGCCAGATGTCGATATTGT
TGTCACTGTCATCTCGTTCTTTGTTAGTGTTCCAGTCTTATCGCTGCAGATGACATTGAC
GCATCCAAGGGTTTCGACGGTGGGTAGTTTCTTGACGATCGCATTCCTCTTGGCCATACG
CATCACGCCTAGAGCCAGGGTCACGGTCACCACGATTGGAAGACCTTCAGGAATAGCAGC
GACAGCCAAACTGACGCTGATAGTGAACATGTCCTGCAAAGCCTTGCCCTGCAGCCAGCC
AGTCACCATGATGAACCCGATGATGCAGAAGGAGTACATGGACAGTTGAGCTCCGAGGGT
ATCCATGGACTTTTGTAGGGGAGTCTTCGGAGCTTCTTCAGCTTGCATCATTCGGAAGAT
GTCGCCGAATTCTGAGCGTTCGCCGGTGCTTACTACAATGCCCTTAGCATTACCACACCT
AACCAAAGTCCCCATGAAGGCAATGTTATCCTTATTCACCCTCCCCGCAGCTGCTTTATT
CGGGAGCACACTCTTGACAGCTGGCTCCGTTTCCCCGGTGAACGAGGACTCATCGATCGC
CAGGTCTGTGGAGTCATAGAGCCTGAGGTCTGCTGGGACTCGGTCACCGATGTTCAGGTG
AACTATGTCACCTGGGACCAGGTTTCGGGCCAGGAAATGTTCGAGGCTGCCTTCTCGGAG
GCAATTACAAGATGGTGGCACCAGCTTGTTCAGCTCCTCCAGCGACTTCTCAGACCGATA
CTCCTGGACGAAGGCCACGGTCACCACGATCATGATGGCGACGGTGATGGAGATCGCGTC
GTCAAACTGCCGCATGCATACGCTCACCACTGCTGAGCCAAGCAGCAGCAATATGAGTGG
ATTCTGGAACTGTTCTATGTACTTCTTCCATAGCGGCTCCTGTTCTTTGACCTGGAACTC
GTTGGGGCCCACGAAGTTCATGCGATCGTTCGCCTCGCGCCATGACAGG
>Contig755_TT01    size  405
AGGTCCAACTTGGAGTGGTCTGACTACAGCACCAACTTAGACGAGCCAGCGTACCGTCTG
CGTGATGTGGTCTATCCTACTGATGTCAACCTGGATCTGGATGTCTACCTAAACCACCTG
AACTTCTCTGGACTTGTACAGATTGATGTTCAAGTACGAGAGAACAATTTACGCCAAATT
GTTCTTCACCAAAAGGTGGTTTCCATCACCGGAGTGAATGTTGTCGGGCCTAACGGCCCA
GTTCCTCTCCAGTTCCCTCATCCTTACACCACTGATGATTACTATGAGATCCTTCTCATC
AACTTGGACCAGCCCATCAACATTGGCAACTACTCCATCGCCATCAGATACAATGGCCAG
ATCAATGCTAACCCTCTTGACCGAGGTTTTTACAGAGGCTACTAT
>Contig756_TT01    size  210
GTCCGTCTTTTAGATAACCCTAAAGTAATGGGCACGTATTTTTTATTTTCCCTTCACAAA
CAAATAACAAAGATACAACACGATTTAATTTTGTGTTACGTCACTTTTAAGTAAAAATTT
TACATAGACGTGACGTCACGAACTCCCACTCTCTATCTTTGTGGCGTTATATCTTAGGAA
ATATTTAGTTTTGTTAAAATAAAAAATACG
>Contig757_TT01    size  259
ATGAAATGAAATCCAGAATATGTAAAACTTCAGTCAGTTTTCCGTAGCTGAAGTTCATGC
ATGAAATGTAACCATTTTATGAAGTTTTCGAACGTAGTATGGGTGTGCAAATCTACGATA
TGGTCATTAAAGATAAATCAATTTGCGTATAAAACCAGTGATCTTACAAATGTGCCAACA
ATATTCTACTTATAATGTATTTCCGATGATCGCTAATAGTTTCTTATTGAAATGAACTAA
AGTTCAGTACATTTAGTTG
>Contig758_TT01    size  373
ATGTGAACTTTCCTTAAATTCGCTAGATGAAGTGAATGATTCTGTAGATATCTTAATTTT
AGGAATTTCATCTTTATTTGTAGTATCTGGGGGTTTTATTGGTTTAATAGTGAGCTTTGG
ACTAAGTGGCTGGCTTTCTGATTTTGATACTGTTTTTATAGTCAGTTTAGGGATCTTCTC
TGGTTGTGTGTCTGAAGATAACTCAGATTGGCTGATAACCAACTTTAATTTTGGTTCTGA
TTCTTCATTATCTTCTGATTGAAAACCTTTTATGGTAAGTTTTGGGACATTTTTCTCTGT
ATAAAATTTACCTTCACTTTCAGTGCCAGGTTTTCCTAGTTTTATAGTAACCTTTGGAAC
AACATCAGAGGGT
>Contig759_TT01    size  382
AGTATTGAAGTATTCATATCATGTTTAAATGTCTCCATTATATCGATGAATCAATGTTGT
ATTCCATAGAATTAATTCCATAATCGATTTCAAAGATACATTTTGTCATTAAATTAATAA
TAATAATTACGATTAATCTCCATTCATATTCAATGTGTAGCCCGTTTCACTGCTTTTGGA
TGTCCAGAGGAAGTTACCAGCCAAACAAACGGCGATGCGAGTATAAAGGAGTCTAGAAAA
AGTGAAATAGGGCTTTTAGTATTAACAATAGAACATAGTAACCAGTGTCGCTATACAAGA
CACGTTTTGTCATTTCTCTTTTAAAATTAATCATACATTTACAAACAGTCAATTGGATTC
GAGAATCAATCATGAGTAGGAT
>Contig760_TT01    size  481
TTAGCCAGTAAGAGTCTGACACTCTCTCATGCTGCACTCACAGCGGGTGGGGTCATTTGA
TAATTTCTCATCAAAAAAGGGAATCTGTGCTTAATTTTATCGACAGTCAATTATAAAAAA
AATACACATTAATTTGGACTTTTTATGGCATTTTTGTGTGCTTTGGGTATACGTTTTAAA
GTAAATGATGCACATTATAAAGATTTAAACTGTATAGATATCTTAACCTTATGTTTGCTT
AGGACAATTTGTATTGTTATTGCCATATTTATACAACGACTCGGCGTGTTGTGGGAACAA
ACCTAAACTGTGTGAAAATATAGGATGCTTAAAGCAAGGGAAAATAATTACAAAATCCTT
AATTTTGTTTGTTCCGATAACACGCCATAGCAACGAGTATGCATCACTGCTATTCAAATT
GTAACGTTATTTGTACTCACATAAAGTTCACTTTTAAACTTCGATAATCACTTTTTAAAT
G
>Contig761_TT01    size  537
AAATAATTTATTTCGAAACGCACAATATATTTGAAAGCACATTTATCATCGAAATACTAT
ACACAGTCCAATCAATGTTTCTGCGATAATAATTTTAACGGGCACAAATAAATAGGAATT
GAATATCACGCGAATAGCATTTACGTAATATTTGTATCCATAATACCCTGTTCCGCCTGT
AGAAATCTCCTAGGCCCTTTATACCGACTGAAAGACCATCAATTTTTAACCGACTTCATA
AAAAGAAAGTTCTCAGTTTGACATGTATGTATGTTTGTTCATGCACGATGCGATTATCTC
ACGTTTGGCTGAACCGATTGATTTGTCAGACTCATACCCTCATGACATGAAATTTTAAAA
CATTGTAAACGAGACGGTGGCAAGTCTCAGGATTCTATTCTCGTAACGATGGGGTCGATC
CTAAATTAGAATGCGTCCTTTTTAATTATCTATGAGATTCCGACATGTCCAATTACAACA
GATTAAATATTCAAAAGGGGAAAGAAGGTAAAAAAAATTATGAACATTAGCATTTGT
>Contig762_TT01    size  1267
ATAAGCGTGGATGCGACGGCGGGCGGCTCGTATTCCCACGACAACATACTGAACAGACAC
GCGGTCAGGGTCGATTTGGACAGCCTCAACCATTCAGGAGAACCTTGCTGGCTTATTGGT
GGTCCACACTACACTCAAAAGTCATACGTAATGACACCCATCCCGAAAATAACAAAGAAA
TCGCCAGTTTCACCAGAAAAGTATTACTCAAACATTCACGCACAAGCGCACGGCGCCATC
CTTGAAACTATCAAACAGTTGAAGACCAGATGGAAATGTCTTCAAGCCAACTCCAACAAA
CAGTTTGACCCACCTACAGTCGCCATGATGATTGTAGCTTGCTGTGTACTACATAACATG
TGCAACCGTCGAGGCTTACCTATAGTTCCTATGACCCAAACCGAAGAACGTTTGGAAGCC
ATGAAACAGAAGGTAGCCAACGGCCCCATACCTAGAAAGCAAGTTGAAGATGTAAACGGT
ACGCAAGCGAGAGCAAGATTAGTTGAAAGACTGTGGAATGAACGTAGGATTGCACCTGAA
TGTGCTCCTAAGAAACGCATGTCAAAGAAGGACAGGATATTGGAGAACCACCAGGGTCAG
TTGCGTCATCAGATGCAACCTCCTCAGCAAATGAACCATCCGCCGCAGCAGTTGCATCAG
AATCACCATGAAGATATGAGTAAGAGACCCCGTATTATCTCTATGACGACCCCCACGTAT
AGCTTAGGAGTGCCCCCTGGATGGGGTCACTATCCACAACACTGAGGGGGTTTTAAGCTA
TTGTATGCGGAAGATAAGTCAGAAAGAGAATGGTAGTACGCTAAGCGAGTACCTATATTG
GCAAAGTGAAGCAGATTCTTCGATTCCCGCATCGGGAGAGATTAGCCTTCAAAATCATGA
AGACAAATTAAACTTTTATTATTTCAGCCAGTTATGGGTATTTTCATATATTTCTGGACA
AGTCTCAGTTAAATTAGATTTCGAATAGATTGAGGGAATCTGGTACCCAATGCCTACTTT
GATGGTGGTGAAAAAGTGGCCAAAAGGGCCTTTATTATTTGCGGTATTTTCTGACAAATG
GCTATGCATCGTCTCCGCAGTATTGCCTATAAAAACGTAAAATGTAACAGTGAGATTATG
AATTTGATGATTTTTTATACATTTTTATTAAGGTAGCTTTAGGTTTAAAAGTTTTGTTAC
ATAGTTCAACATATTTCTATTTGAAACGTACGAATATGGGACAAACTGATAATTTGTAGA
ATTTACG
>Contig763_TT01    size  492
GATATGAGCGTACAGTTTTCAGATCCTGATGGAATATCAGTGACTACGTTTAAAGTTGAT
ACGCAATCGTCGTACATTGGCTGTGCAGTAGTGGGTTCAAGTTCTAAGGTAGATTCAGCA
ATTTCATCGAACAAAGATGGCGGGTTAACCCTGTCTAGGTCATGGAAGACGTTAGTGAAA
GTACTGCACATGGGGAAGTCTTGAATCGGCTGTTTGAAGTCGAAGACTATTGGGGTGCGG
TCCCTGACTTCCGCGACTTCCGACACTATGCTGGAGACGGAGATCATGCTGCTCTCCATG
TCAATGTTCTCCATTTCTGATGGAGGCTTCACGTTGTCGAGGAAGCTGACGGGATTGCTG
TCCAAATGTTCTGAACTGCCCTGGTGCATGGAGTTACTGAGCGCTCGTTTTACCATCAAT
GCTACAGGGAGTGACTTCTTCCTACTCTTTTGGGATTTCTTCGACATTTGCGAAGTTTCA
TCCCATTGGCCT
>Contig764_TT01    size  448
AAACTGTACGCCCATACCTTCAGATATGAGCAGCGTGGAATCGACGCCAAAGAGACAGAG
AGATCCCAAATACCTGACTCCTAAAGAAAAGAGACACGCAGCTAAGGACAGATATCAAAC
CTACACTATAACTGACACAGTTGCGGAAAACGACGTTGTACTCGAAGTTGAAGAACCATT
CGTCACATGGACCAAGTCGGAAAGCGACAGATCCGATGAGTATGTCACAGCAACTTCCGA
AATAAAGTCCAGAAGGAAATTAAGCGCCAAACAGAGGAGATTGGAAGACAGAGCTAGGTA
CCAAACTCAAACTGTTGATATTAACACCATAATGCCGCAAGAACCGCCGCAGAAGGTTGT
AGACCCACACTTAGAGAGTTTAAAACAGCGGCTCGCGGCCAAGAAGACCATGAAACAAAA
GCGAATAGAAGACGCTGAAAGACTCAGA
>Contig765_TT01    size  546
TTTGGTGATTTCTTATAAAACTTAGTGGAAAAAAACAACAAATGGCTATCATACAAAATG
TTTTGACTATCACAATGTACAGACAGCTATTTCATTAACATTAATTAATGGCTTCACATA
AACATTCAAGTATATTTATACAACACATTATAGGTATTCATATAAAGATTTAAATTAATA
CAATATGATGTTCAATGATTTACTTGTTACAAAAAGTCTTTCCAGTTACGAGTCACAGAC
TACGGGAACTTGAATCACCAGCGGGGGCGAATCCGACGAGCATCGGCTATTGTAAATATC
GAGACAGTCACCTCGCGAGCTCCCAAGATCGTCGCTACCGTCGTATCGAGATGGCACAAT
CCATTGAGATTCATCTGTGCGACGATAGGCTCTGTGGTGCTGAGTGCGGCGCTAGTGCGG
TAGTGCGGCGCGGCGGGGCGCGCGGCGCGGGCGTCAGATGTGCACGGGCACGTGCAGCAG
CAGCGCGTCGCGGCGCGGGAACTCCAGCGAGCACATCTCGCACTTGAAGGGGCCGCCGGC
GTCGGG
>Contig766_TT01    size  338
ATTTTAAATGATAAAATAAATAACATAGAAAGATATAAATATGACAGCCCTATTGGAGGG
AAAATTTTAGGAATATTGGCACAAAATACCACACGATGAGGTTTAGAAAGAATGTTAAAT
CTTTGACATGATTTTATATTTTAGTTCCATTTCTCATGTTGTGGTTTCCTATGCGTTGTG
TTAGGTACTTTAAGTAACCAATAAATCTACCCTGCCTACATTACAATACCTTGCTACAAA
TAGCTGCTATGAAACATCAATTTATCACATGGAAACATTTTGTTTATTTTATTAATATTA
TTACACAATGCATGCATAGAACGTGTACTTATCTGGAA
>Contig767_TT01    size  382
GACTTGAAGAACACAAAAATAAACAGAAAAAAATTACGACTTATTCTTGACAATTACTAC
ACAAGTATTTAACATAATGAAATATGAGGGCTTTTACCAACACCCCTAGAATTAGCGTAA
CAAGTCTAAAATCTATGTTATGGAATACAGATCAGTACTTCTAAGTTATAACATAAAAGT
GGTGGGACCAGGCATGAATATATCATTCTCATAGTGAGTTTCCAGGTTTTGTTCATAATA
TAAGGTGAAACAAAGCGTCATAAGCACTGGCCATGTCGCCAAGTCACCTGACCACCTTGA
ATGTATGTTCATGACCTCTGGATTGTGAAAACCTTATGTTGGCATGGACATTAATACTAA
AAAGAGACAATTTTAAATGATA
>Contig768_TT01    size  398
AGTAGTGCAGCTGCGGCCGACTTTATGCAGTTTTCAGTAGCAGCCGACAGCAAGAGTTCA
AAACGTACCTTAATTCAAAAAGCCGTTAAATTCATGTCAATTGACTGTGATTTATCAATT
ATCCAATAACTAAGTAATTCAGGTTTTTTTTGCAAAAATAACAATAAAAGCCACACATAG
ACAATAATATAAGGAATACATTTACCGTTCACGTTATGAAATAAATGAAGGTTTTAATAT
TGATGAACCTTATTTATACAAAACTTTGCACATGCTAAGTAAGGTATTATATGTAGGTAT
ATGTATTATAATATTCATCTTTTTTTGTACTTACAAACGGAGCTAATAAATATGCTATTA
CGCCTATTATTATTTAATGTTCGGCAATAATTTTCAAA
>Contig769_TT01    size  227
AGCGCTTTGCACCTGAAAGCTGAAGCCGCTTGAAGCTTCGCAGCGCAAACATAGCATATA
CCCATCGGTAGCTTGTTGCTCACACCTTTGTTCGGTGGGGTACCCATGATATCTCTATAC
ATAATATGTAGCTTTTGATTGCTCAGTTGATACATTTTAGCATCCAAAGTCAAACACAGC
TTACAAATCCTTGAATCAGCCGGTGCGTCTGAATCATGTATAATAGG
>Contig770_TT01    size  237
GATATGATAGGCAGCAATAAATTATTTGGCTATTGTATTCATGTATCATTCATTCATTAA
ATGAATGATTCATTTAAGCACAAACAGAAAATGGTTAAGATTTTAGAGGTTTTAAGATAC
ATACATACTTATTAATTTATTACTTTTTTATGGGATTATGTATGTATGTTCTACTATAAT
AATTTCTTCTGTGAGTGGAATGTAGCTATTCTCCTATAACCATGTACTCATTATATT
>Contig771_TT01    size  286
TCAATCTGCGAGAAGATGGTACAGCCAGACAGGCTGTGCGCGAAGTCCTGGATGTGCCGG
ATAGGATACTGATCCGGGACAGTGCGAGCGTTCAGCATCCTGTAGTCGCCACAAGGGCGC
CATCCATCGCCTTTCTTGGGAACGAGATGAAGAGGCGACGACCACGGTGACTCGGATAAA
CGGCAGATACCGGACCGCAACATGTCGTCAAACTCGGCCTTCGCGATTTTTAATTTGTCC
GGGGCCAATCTGCGAGGTGAAGAAGATACTGGTGGCCCTGGTGTAG
>Contig772_TT01    size  236
GCTGACTTAACGGAATGAGGTATCTCCACTTATCTGTTTAGCTAGCGTTTTACTTCAAAG
TGGACTCTATATAGACACCATAGAGTTTACAATTAAATGTGCAACTGACTTAAGCTATTT
GGTTCCGTCGTACAACAGACCTTGTCCCGACCTTCACGCTTCGTGTTAGAACTAATTATT
ATCAGTTGATAAAAATACGAGTGCTGTATTGCAATGATTGAGTAACTAGTTCATTG
>Contig773_TT01    size  485
CTGCTGCATTTACAAGAATTGAAGCTGGATAAAAACTCGTTTCATTTCATTCCAAGCCTG
CTACATCATGATCAAATACAGGAACTGAGTTTAAATAGGAATAACATTGGATCGATAGAC
ACGGGTACTTTTCCTGCCAATAGTTCGATCAGATTTCTGAATGTAAACAGTAACCATATA
AAATTCATAGAAGAAGGAGCCCTGACCAATCTGACTAATTTAGAAGTTTTGAAGCTGAAT
AGGAATGAAATCAAATCACTTCCTAATCACTTGTTTATGAATCAAACAAATCTTAGAACT
TTAGAACTGAACCATAACAAGTTACATGTGATCAGCCCACTGCTGTTTCAAGGACTGTCT
AACCTGACAACACTGAAACTCAGGTTTAATAATATTGACAATATAATGGATGGTGCCTTT
TTTGGATTCAAGTCAATGAATTTGTTGCAACTGGACCATAATAGAATAAGGAATATTTCT
AAAGG
>Contig774_TT01    size  276
AATTCTGGTGCACCAAATTTAATATTAACAATATTTATTTATAAGTGTGTGAGTTATGAA
CGAATGTTGTAAGATTATTTTTAATATGGTAACTTCACATATTTAAGCCTTGCAACAAAC
GATATTTTTTTAATACTATTGGTGGAGCTTCATCTTAAAATTACTGAAAAATTTATTTAT
CAAGGTCCATATTAAATTGATGTAAAACGCTGCCCTTAATACACTGTAAGTTATAGTGTA
GTACAGTGTGTTTATTAAGTTGGTGTTTTATTTACG
>Contig775_TT01    size  254
GTGTTTTATTTACGTAATGATTGGTCTCAATACTTTAGGCCTTAGCGGTTTATATTGAAT
GTCAGTATCTACAACGTAAAAGAAATACAAGAATACTCCTTACTACCCGGCCAGTGACTA
TGGACAACAGTTTTTTTCCTGCTTGCCTACAATCCAGTGTTAAAATACAAATCCCATAAT
TATCTTTGAATCGATTTGGCAATATCTTTGAACTTTAACATCGCTATCAATTTTTTTCTC
CTCAACAAGGCCTT
>Contig776_TT01    size  335
ACCAGCCAACAAAGTCGACAGAGTCAACTCAAGATGTATTAGAAAAAAGTTTAAACAAGA
ATGCCACCATAGAAAGTCCACATCAAACATCCCAGAGCTCACAGAGTTCTGTGTCAATCT
CTGATGTTGCAGATCTAATTAGTGAGAAAAGTTCCTTAAGTATAACAAACGTTAGGTCAA
AGAAATCTGAAAGTAATAACTCCAAGGGGAAAACAGATCCTAAACAAAGTCAGGTCCATA
GTGATGATTCTGGTGATTTTACCGAGTCACCTATACCCTCTTTGTCGAATTTGAGTCTTG
ACATACACAGTGATTGAAATGTAGACACTAATATA
>Contig777_TT01    size  414
AGGAAAGTGTTCATTTATAATCAGTACGCGTCGAATTTTTCCCGATGGGAAGCAAGCGGC
GGCAATGAGACTGCGCAGACGCACATCAGCCACAACGTGACGAACTTCGAGCTGCTGTAC
GAACCGTTCTACGTGGCCACTGACACCGTGCCGCCTCATGATGAGAGGTTCCTCGGATAC
GGCTTCACTAGGAATACACAGGTATACGAGATGTTCCTAATCGGATACCAATTCAAGGTG
CTATCCCCCATCTTCACAATCCACTGGGGGCTGCAAGCCAGAAGAAACCGCCCCCTCTGG
CGGGAGAAACAAAACGAAAAGAACAGAAAACATTTCGAAACGTTCAAAAGGGAACTATTC
GCGAGGTATCGGAAAGATCCCCTACATTTGTTGAGAAGACCCCAACAAGGGAAG
>Contig778_TT01    size  460
GGATATCTACAATGGTAGAAAAACTATGCACACACTATGGAGAGAAAATATGTGAATATG
AAGGGGAGACATACTATGCTTTCCCAGAGGTTGATAAACTAGCTCATATTGGGGTGGAAT
CAGAACTCAGAAACCTAGGCTTTGGATACCGAGCTAAGTTTATACATAAGTCTGCGTCTC
AGATAGTTGAGTGGGGTGGTGTGGATTGGTTCGACAGTCTCCAAGATATGAAGTACAAAG
ACGCTAAGGTGGAGCTCATGAAATTACATGGTATTGGACCTAAGGTAGCGGACTGTATAT
GCTTAATGTCGCTAAACCACCTGGAAGCGTTACCAGTAGACACCCATGTGTACCAGATAG
CCGCACAGAATTACCTCCCACATTTGAGAGGCAAGAAGAATGTCACCGACAAGATGTATA
CAGAGATTGGAGACCATTTCAGGAGTTTATATGGAGATAT
>Contig779_TT01    size  203
GTCGTCCATTGAATATAATACTGAGTAAGTATGACTTTTTACATTAGCACACTTATATCA
AAAACATCAAATTATATAAGCTTATTGACAAGCCTGCAGGGCAATGAAGTATTGTAAGAA
CTTAAGACTATATTTAATGACCCACTAATGGGGTTTTCGAGAGGGCCAGTATTTTTGTCA
AGCTAACTAAAAAGATGTTTGAG
>Contig780_TT01    size  429
GGCATTTTGAATACCAAACAAGACATCAGTCACGAACGGAATAAAATTTTCTTACATCAT
AACCATGAAATGGTTAGAGTGAAAATTCAACGTCTTTTAGAGTAGTGCTACCAATTCAGT
CAATATAATTATTATATTACTTTTTCACCGATTATTTCACGTGCAATTTAGCTGAATAAA
TCGTCGCGCGATTAAGCCACCTATCACCTTTTGGAACACACAAAATTCACTGAACACCGT
CTAGAATAGGGTGCATACATAATCGACACACGAAATAATCTAATACCGTAACATCACATA
TCCGACAATACGGAACAGAACAACCATCCTTAAGTGAACACTTAAAATGCGCGGCAAAAT
ACTCAGCCGCTGCTCACCTTATGTTTATGACCACGTTCACCAAATACTGATAAAGTCTCT
GATAGCCTA
>Contig781_TT01    size  312
AGCATGTTGACTTCATCTTCTGATGACGACGATTTCTTGATGTGGCTATTCATGAGAAAA
AAAGACGTTACTGGGTGGGACGTCATCCGTTTGTACAAAAAAGATAGGTACTAACCTCGG
TGTGCGTGCTCACGTAGGAATATGTGGGGGTGTTAAAGGTGTCGCATTTATAATGTGGCG
CTATAATTGTGAAGATACAATTGTATGCCTGGTGTGCGACCTGGCTTGCCGGGACAGCAT
AACTTACCAAAGTCTTCCACCAATCCCCCAACGAAACTGCTCACCAACTATCAGGACTGT
ATGACTTACATA
>Contig782_TT01    size  256
ACTAAAATACGCATTTGTTTTGAACCAATTTATTAGTTTATCGTTTTGTTCCCATGAGTT
CAAACTCAGGTCATATTATGGAGGTTTCTTTACTTAACTTAAAACTAAAGATAATAAAAT
AAATTATACTTCTGTACCCAATCGACGTTGGATGATAGGGGTGGGTTTATGTAAGACCTT
ATATCGTACTATGCGAAACAAAATCATGGACAAAAACTTTTGAGCAGAGATTCTTTCAAA
GCAGACTGTAACCAGG
>Contig783_TT01    size  334
GAAGGAGATGGCGCTGCCGTGCACCGGCGAGTCGTCGTCCATGGTGCCATCGTATGACAC
ATTGGTGCGCACCGCGAACGCCACTGGCTTCTCCCGTGCCTTGTCCAGCTGCTTGATAGC
CTGCGCTTCCTTCTCGCGGCGCAGCGCCTCCTTGTCTTCGTCAAGCGACAGCTCCGACGA
TGGTTGCGAATAGTTCGAATCTGCTGAGCCCCAGAACGCTGGAAGATTCGGCTGTAGTCG
GCTCTGGAGATCAGGGTCGGACAGTGCGCCCCGGCCCAGGGACCCCGTCGAAGACGCCGA
CGTCCGCTTGCTGCGCCCCGCGCGCGCCTCGCCG
>Contig784_TT01    size  472
GGTTCTCACCCAATAAATTGATAGTCCACATGTCATTGAGTCGTGCATTTCCGTCATAGC
CAGCGAAGATCCACAGTTTGTCATCATAGACCGCCGCGCCGTGTGCTGATCGAGGCACTG
GCTCTTGGCCAGTAAACTTCCACTGCACCCACTGAGCGCTGGGGAACTTGTACTCGAAGA
GGTCATTCTTATTGGTCAAGTTCGAGTTGGCCAGAATATCCCCCGTGTAACCGCCGAACA
CGAACATTGACGACCGATGTACCACAGCAGAATGATGATACCTTGGAGCGGGTGGCACTC
CCATACAGCCCGTTTTAGTCCAAGACTTCTCCCGTATATCGAACCTGATCAAGTCATTTA
ACATGGACTTGCCATTGTCACCACCAAACACGTATATGGCATCTTTGTACGCAACCGCTG
TGTGTTTACTTCGCCTTGCCCCAACGAATTCGTAACACTCGGACATGCGTTT
>Contig785_TT01    size  389
CAGGGCTCTTGCTTTGCAGACGAATACGTCTGTCTTCTCACTCATTTGTTCCACTCGGAA
CAATTCTCTATAAATCCTATGAGGCGGAAGACGGGGACCAAATGTCTGACGTAAGATATT
AACTGCTTCTGTCCAGGACGTCACAGAATGCTTGACGCCCTGCCACCATGTGCCAGCCAA
CCCGGTGAGTAACATGGGAAGGCCTCGTAACGCAATATTGTCCTCGATGGAGACACATTC
TTTATAGATTTCAATTGCGTCAATGAACGAAACAACGGCGGAGCTCTGAGCTCCGTCGAA
ACGAGCTGTGCATTTTGCGAAGTTAGCATTACTGTTGAGAACTCCCATAGCGTTTGCAGT
AGCGGGCGGGGTCGGAACTCGCAGCGCAG
>Contig786_TT01    size  241
GCAGTCAACAAGGGCATTCAAAGGGACTCCAAGATGGTGTACGTGTTCTCACAACAACCG
GTGTTCCCGCCCGCTGTGTGGCAGAATTTAGAACCGCCAACGGATGATGTAGCAGAAGTA
ACAACTATAGGTGAAGAATTAAAGTACCATATCACAAAATACGTATTTGTTAGCAACAAG
CTTCCTAACAAACTGCCTATTTAAATTGTATTATTATCTTGTAAGCTATGTGCCTTATCG
T
>Contig787_TT01    size  273
AACAAAAGCATACCAATCTCATTCCAAGACTTTGCTTCTGGAGTTTGTGTTCACGAAAAT
CGGAATAATCCTGTACCTGATTCAAGCACTTCGGAAACCTCAATAGCTACGCCTTCAGTA
GCTAGCAATCAGAATACCGATCTAAGTAACAATTTGAATGATGTATCAAAAAGTGGTGAT
AATTTAGGGTTTGAAAATTACAACCAATATCGATATCCCGTTATTAAACCTAAAGGCGTG
GATAACAAAATTAAAATAATATCCGACGTAAAA
>Contig788_TT01    size  462
GTGGACCAACCATTTCCAGCAATAAATAATGCTACTTCAACACCTTTGATGCAAACGATT
GTTATAAATGGTACGCCGGCTTATAAACATAACCATCCACCAATAAGCAATAACTACACG
AAGGATGAAATCATGGCAATGCCTACAATCATAGTTGTGCCAGCATCAGGTCCCCCACCG
CACTTGACTCAAACTAAACCTGTTCTTACACAAAAGTTACAAAAAAACAAAAACGAAACC
TTCGACGGCAAAAGTGCTTAGACCTCTAGTAATAGATATTTCATCTAGCAGTACTGGAGG
TCCGCCTAAACCTAGCAATGAGTCTTCCAATTCAAATATACAACAAAATACGCAGGAACC
TGGTTTAGTAAAAGCGGTTGAACCTGGTTTAGTAAAAACGGTTGAACCTGGTTTAGTAAG
AACGGTTGAACCTGGTTTAGTAAAACCAGTTGATGTAATGAA
>Contig789_TT01    size  574
ATACTCAAAACAGTAGCTAACCAAGACTATTTTTCATATTTGCACAAGATTTATGATCAC
GTACAGAAAGTGGCGCATATTCCTGTTAGAAATGTGGCGTCGATTGCAGGGAACCTTATG
ATCAAGAATCAGAACAACTGGTTTGCTTCAGACATATTCCTGCTTCTAGAAATGGTGGGA
GCGCAAGTGACTATACAGAACAATTTGATATTCAAAAAAACGTTGACGATGCAAGAGTTT
CTCAAGACGAACATGAAGGGAAAAGTTATTCGGAATATCATGTTACCTCCTCTCAGCAAT
GAACATTATATCTTCACGTATAAGATAATGCCACGTTCCGAAAACGCCCATGCCTTAGTA
AACGCAGGTTTTCTATACAAACTCAATACTGACAACGTAGTGGTAAGCGCAAGAATAGTA
TATGGAGCACTTTCACCAACTTTCATACGAGCTACGGCTACAGAACAATTCCTGAAAGGG
AAGAAGTTATTCACCAATGCAACCCTGACTTCAGCGCTGAAGATCTTGGAACAGGAACTG
GTGGTAGAGGATAATCCCCCTGAACCTTCCGTGG
>Contig790_TT01    size  226
TAATCCCCCTGAACCTTCCGTGGAGTATCGGAAGAAAGTTGCTTTGGGATTGTTTTATAA
GGGTTTGCTGAAACTGTCGCCTGAAACAAATCTGCTCGATCGCTACAAGTCTGGAGCCAC
TAACCTGCACGACAGCCGGCCAGTGTCGCGCGCCACTCAAGTGTTTGAGACGAACCAGAA
AGTGTGGCCACTGAATCAGCCGATACAGAAAGTTGAAGCTTTGATA
>Contig791_TT01    size  815
TCATTATCTAATAAAAGGTGAAATTGAACCTTTTTAGTGATGAATCAAACTGATTGTAGC
CTTTTTACGAGTAACCTTTTCAATATTAAAATGCCATAGACACGAGCATGCCACTTTCAA
TGGGAACAGTACCATCGACAATCTAATATTAGAACCTTATTATTGAATATTCATGTAGAA
AGTCTATCGATTTTAAATACAGCTTAAGACATTACCCCACGCGATAGTTTATTCATTTTA
GTTAAAATTGGATGTTTCAGAAAAAGGTTAGGATTAGTTTAAATAGTAGGTATAGTTTGG
GTAAAATTTTGGTAGGTATACTAATAGTTATAGAATCTAATATTGTAAAAATGTACGTCC
AAGAAATGTCGAGCTAAAAGCAAAATGTTTGGTTAAAATTTTCGGATAGTAGGAAATATT
ATGAAGCTATAAGCGATAAACAAGGCGAGGTTCTAAAAGATTTTTCGTGAACATTTTTAG
AAAATCTACTAAAAGCGTAGAAAAAGGTCTACGTTAAAAAAATCGAAAACAATAAATATT
GGTCCGAAGTCAGGCAGAAATATTTACGGCTGTTCCCATACTCCATCTATCTATTCAATT
GACTACTAGAGATAGACAACCGTACAACCAATGTGAAATTCCTATCTGCAGTAACCAAAA
CCACAGATAGAATATGGGAACAGCAGTTAGAGGTTGAACAAAGTTGATAGAGATAGTAAT
AGATAAGTATTAAAGCGTACGATTCATCGACTAGATTCGTTTTTCTTATATCGATAGATA
CATGTAATGTATAATTTTTGATGCTAATGAAGATT
>Contig792_TT01    size  305
GTTGAGGACTGCGGACAATGTGTGCGCGTGGGCATAAGCCATCTTAGCATCCTTGCCATC
CATTCCAGGCTTCGTAGCTTCTAAGTAAATGTCACAGAATTCATTGTACATCAGAGTCCG
TATTGCTTTCGTTGCCAAATGGAAGTCATAATTATCCATGGAGACATTAACTTTTTCAAC
CATTTCCGCCAATCTGCTGAGGATCCATGTATCGAAGTACGTAAGGTCGTCAACACTCAA
GTTTTTGTCCAACTTTGGTAATCTCGTGTAGGCCATCTGGGTGTATCTCACGCTTTGCCA
GATTT
>Contig793_TT01    size  286
AGAGTCCACAGTCTCACTACCTGTGATCAGGTTATCATACTTCGGCAAAGAAGCTTCCTT
TTGAAATAGTTCCAATACCTTTGGTACTTGTATAGAAAAGTTTGACTGTTGCAAGGGGTC
ATCCAGACAGTCTAAATCAACTGGGAATATCTTCTTTTGGTCATAGGAGAAATATAAAAT
TGTTATTACCCCAGCCAGAAAAGAGACGATGAACGCAAGAATCGTTAAATAGAAGCCAAT
ACCAAACAATCCAGTGATGATAATAGTTACTAGACCGAACCAACTG
>Contig794_TT01    size  253
AAAGATGAAACTAAAATAACCACACTTAGTCCTATATACCAGTATGACCCGATATCTTCA
ATGGCTTTACCTTCAGCCTTCTCTTTGCCAAGAGTGGAAAGTGTGAAAGGAATTCTAAGG
ATGAGAGGAGATAATGAATTCCCTAGGAGTAACAGTGCCAAGACTTTAGAAAGAGTCGAC
AGTAGCGGTAAATTATCGAAGCCCATGTTAAGCAGAGTCGAAAGCTTGAAAAACATAGAT
CCTACCAAATTAA
>Contig795_TT01    size  672
AACTTTTACCTAGTAGATATTGTTCCAATATTGATACTTTAGTATTATCTTTTGAATTTC
CCAGTAGATTATTAGAATTCACTGCTCCACCTTTTAATAAAGTAACTAATTGAGACAAAA
TTTTGCCTTTCATAATGCAAAGGGGTGAAAAACAATTAATTTTAATTTCAGAACTCTGCA
AAATATTTGCTGTATCAATTTTGTTACAACAATGTGAGTAACATTGATACCTTTTCGTTA
ACTGATTGATTTTTTGGTATTCATCCCTTAATGCATCCACATTTTCAGTATTACCTGCAT
CTCTTTGCTTGGTTCCGCTGACTGTACCACAAATGGATGACATATCTGGTTCTGGATCAT
CATTTTCCACATCAATGTTTTTGTCATCCTCGCTTTTGACTTCCGCTTCTTCTTTTTTTA
CATTGGCTATTAAATTAGTCAATTTCTTTTCCTCCATAAATTTTAAGTATGTGCGTCGAG
CCAAAAATTCATCAAGCTTAGATTTTTTAGCAATCTTTGGGTAATATCTTCTGGTTGAAG
AGCTCAGTGCTTTTTCAACATCAATTTCTTCAAAACCGTCATCGTCTTTATCGATTTTTA
AGTTGCGCATTGATGGGGGCAATTTTTCCATGACATCTTTATTTTCGCCTTCATTTGAAA
TAAGATAGTCAT
>Contig796_TT01    size  348
AGTTTTAGGTTCAACAGCTAAAACTTTTATGATACTGCCTTCTCTTACTCGTACTGCTAT
CTTTGCAGGGCCACTCATGAGACTAGCTTTTGTGACACCATGTTTTTTATACTTTCTCGT
CGACGAATTCCATAACCAACCCCATTGTCCATGAATTCTGTATTCTTCTCCTTTTTGTTT
CCATACCTGGTGTCGTAGTCCAAGAGAATACTTTACAAAATTATATGCAGTCCGATATCT
TTCCTCTTCTTCGTCTCTTTCTTTTTTTTCTCTCTTATCAAGTTTTTTTCGTTCTTCCCG
ATCAGTCGCAGTTGTTCGTAATAATCTAACGTGACCTAGTTGTTCATG
>Contig797_TT01    size  378
GTAACTTGTTTTGTATGTTTTGCAACCTGCCGCCGTGGACAGCAACTGATGACCGAGACA
GATACCAAACAACGGTTTTACATTCTTCTTATCTTCAATGATTGTGCGCATATTATCCAC
GAGCTTCTTACATTTCACGGGGTCACCAGGACCGTTACTGATGAACAGGCCATCATACTG
GCTGGTGTCTATCTTGTGATCCCAGGGAACCAAGATAACCTTAGCGTTTCTCTTGATCAA
ACATCTGATTTGATTGTACTTCAAGCCGCAGTCCACAGCCATTATTGTGATGTCTCCATT
GGGATTATATATTTTTGGTTCCTTAACAGAAACTTCAGCAACCAGATTCCTGGCATTTGG
GTCTGATAGGGCTGGTAG
>Contig798_TT01    size  560
GGTCTGATAGGGCTGGTAGTGGGCCAAAAGGGGGGACTCCTTGAATGATACGTCCAAGAG
TAACTCCAGCTCGTAGACGGAAGGTCAGGGCCCTGGTGTCCACGTCACAGAGGCCGGGGA
CCCCGTGGGCTGCTAGCCAGGAGCCCAGGGACCGCTTGGCGCGCCAGTGGCACGCGCGAG
TACTGACCTCGCCCACTATCAAGCCAGCTGCCCATATGCGGTTAGATTCGAACCATTTGG
GTATGCCATGTTCGTCTCGTTCTTCTTCGTCAGGTACGCCATAGTTGCCGACCAGAGGGT
AGGTCAGGACCAACAACTGTGCATGGTACGACGGGTCTGTCAGCGACTCAGGGTATCCGA
CCATACCCGTCTGAAATACAACTTCTCCCTCCACGGGTACTTGTGCTCCAAAGCTTCGTC
CTTGGAAGACCGATCCATCGGCTAACACGAGGCTGCATGGTGGGCCCACCTCACAACTCA
AATCATCAGCCACCATTTTTTGTAGGTTCGTTTTGCCGGCCACGTGGTTTATTATGAAGC
CGGGGAGGAACGGTCCGGCG
>Contig799_TT01    size  531
GACCACAGCGACACGGAGTACGGCTTCGGACCGCTCCCCGAATCAGTGTTTGATGCCATA
GAGGACTCGCAAGACAGTCAGCCCTTTGAAGACGATGATGAACACAAAAAACCTTTGCAA
AACAATATCGAAATTAGCAATATACGCGACACAGCTTCCAGCATTGGAACCAGTGTCCTC
AACGGGTGTATTATGAGTACTGGCGTGTTATCCGACATGAGTACCGTGAATTCTACCTCC
CAGACAGATGACAACAGTGATACAGACGTCGAAATAAGCTGCGCCACAGTAAAGACTGAA
GACGGCAAGAAGAGCCACAACAAGAAGTCTCGCAAGTGCCCCATCTGCGGCAAGGAGTAC
ACGGCGTCCTCCAGCTACTTCTACCACATGAAGTACTTCCACAAGGGCAGCCGCGAGCAC
GGCTGCCAGGTTTGCGGCAAGCGCTTCGGCACCAGGTCCTGTCTCACGCAGCACATGGCC
GTGCACTCGGAGCAGTACGAGTACGAGTGTCAGCATGTCAGAAGCGGTTCA
>Contig800_TT01    size  855
GGAGGAATTGCGTGTGCAGCTGGTTGAGTCACTTGTGCTTTCTAACCTTAACTATGCAGA
CACAGTTTATGGTCCTCGATTGCTGGCACGAACGGAACGCCTGATCCAGAGAGCGCAAAA
CGCCTGCGCCAGATTCTGCTTTAAAATACCGCCAAGAACTCACGTCACTCCATTTATTAA
TGAACACTCCATCCTTAAGATGAAGTCACGCCGCAAGTTACACCTGGCTTGCCTGCTCTT
TGGGGTTATAAAGTACAAAGAACCGTCCTATTTGTTTAGCAAACTTAGCTTCATTGCTAG
TAAGAGAGAACGCCCGGTAAGACAATGTTCACAGCAACTCTCCACGGAACCGCATAGCAC
TGCGGCCTTCAGAGGCAGTTTTAGGTACGCTGCTACTAAATGCTGGAACAATATTCCCCC
GCCAATAAGAAATGCCAAAACTCTTGGTACTTTTAGAATACACCTTCGAAAGTTCCTCAT
TAACTCACAAAAAGAACTTGGTATGACGATCTCAAACACGTCCATAATATAGCGATAGCA
GGTACCTGCCGTGATGGTGTTTCGTTGCCGTATTCCGGTTCACTCGTAGTTTGAGAGAAC
TAATACTAGTAGTTTACCTAGTAACACATTTCTACACTTCAATATTAATCATAGTTCACA
TTCAAGCACAACACACACACAGAACATAAAACACTTACTTCAAATACACACAGCACACAC
ACCAATAGTCTACTAGACGTCCGTGCGTCATTTTTAGGGATCCAGCAGAATACCAGCGTC
AGGTATTCTACCTGACACATGCTGAGCTGGACTCCCATTCGGTGCACACTGCACCGCGCC
GTTAATTTCTGTTTA
>Contig801_TT01    size  576
TCAATTTAGCTATATGTTACTACAAAGTAAATAAACCTAAGTATATTATTGGCATGTGTG
AACATATTGATAGGATTATTGATATCAATAAACACTGTAAAGCTATATTTTATTACGGAC
GTGCACACGAACTTTTAGGTAGGATAGATGAAGCAATTTATTGTTATAAAAAAGCGCTAA
AGTTAGAACCTAAAAATAAAGAGATTGGTCAGATTTTAGCGGATTTAGATCAGAAAAATA
AACAGTCGGCTATTACTGAAAAGGTTATGTGGCGTAAGGCTTTATGTAATGAGTCCGTTG
AAAAAGAAAAGTTAGTCTATGATGTCGATGGAGATTTTAAAAATGGCGTCGAAGACATGT
GTCAAGAATTGGTGGGAAGGGATGGATATTTCAAATTCGATCTGCCAATGGGTTTGACAA
AAGATGAAGTGGTCTGTATTAAAGATTTAACCAGTAAGTTTGATTGTTTGATGGTACTAG
AAGATGGGGATGGGAAGAAAAAGAAAGTTTCTATTATTAAAAAGGAATGATTTTGTAAAT
GATATATTAAAAAAAAAAAACTAGGCTGACCTTATG
>Contig802_TT01    size  366
AATAATAAATTCACAGTCAATTTTTTTAAATTCTCCTTTGAACATATCATCAATGTTTTC
AGGATCAAACATTTGACTTATTTTGATGTAACTCTCTAGATACTTGTTAAGGCTGAAGTC
TCCGTTTGATTTCATAATTTCCTCAACAGTAAATTTATCTCTTGCCGGATTATCTCGGTG
CTTAGCTTGGATAAACAGTAATTTCGGTTTATTATTATTATTTGAATAATATCTGAAGAC
AATGTCATCGAAGGCTCCCATGCCCTCCACATTGGTCGCCATTACGAATTTATTAACTTC
TTGAACGTAAAGAGCTCGAAACAAGATCAAGCTTAACAGTTTAGTTTCATACAGTTGCCC
ACTTAG
>Contig803_TT01    size  701
ATGCACCAGTTACAGGACCAACAATAAATCCGATGGAAAACGCCAAACCTACGAGTGCCA
TTCCTTTGGCCCTGGTTTTCTCATTTGATGCATCAGTGACTACGGCCATGCTTAAGCTAA
CGTTAGCTTTGCTTAGGCCTCCAATGAATCTAGCTAGTACAAAAATGCTGAATGTACTAG
CACAACTCCATAGTCCATGAGATATTGTTATTCCCACCAAACAAATTAGAAGCATAGGCT
TCCTTCCATATGCATCTGAAAGGCTTCCCACTATTGGACTAGTCAGAAATTGGAGGAAGC
TATACATAGACCCAAGTGCTCCTCCAAATAAAACCGACGCGAATTGATCAGGAGCTCCTG
TAATTTTCTGAAAACCTTGTACTCCTCTCAATAAGGATGCATACAGACTATTCCCTTTGC
CTTCTTCTCTGTTATAATAGTCCAGCAGCGACGGCAGAAGAGGAAGAATCATCGTGAAGG
CCAATAAATCTAGAAGTAATGACACAAAAACTAGTCCAATAGTTTTCGTATTTCCTTTCG
TGTTCTTACTCTCATTTTTAATCTCGTCAACTTTATCCACTCCATTTGTAATTCTTTTTC
TAAGTTCTCCATTTCCCTGGTTCATCATTTTTCATTTATTATAAAAAGGTACACAACAGG
TAATAAGTTTTATCGAATAGCAACAAGCCCTCGAGTTAAAT
>Contig804_TT01    size  651
GGTAACTCAACTTTGGTAAAATAGTTATAACTAAACAATAAATATATTTGCATTTTAGAA
TATCTTAAATAACAGCGAATTCGTACTTAACACCAAAAGAGGTGTAGACTAATAGACGCT
AAATATTTTAAAGCTCATAAAAATCAGTGATACGTAAAAATCTTCTAATAGCATTAAACT
GAAGCTCCGAAGGTAATATAGTTACTACTTATTTATTACTCTTAAGTTGTACCTAAGTAA
GTACTTAACACGTGCTGAAGTATTAGCGTGAATCAAAGTACAGTCGAACTACCCAGGACC
AGTTTCCAATAATATCGATCAATATTGATATTATTTATTCAGATTTTGTAGATATTGACA
AATTAGTGTATATCTTAAAAGAGGACGAGTATTGTGTTTGTTCTGCAATATAAAGTGTTT
ACTAAAATATTATTTTTGTTAAGAAACTGGCCCCAAAAGGAAGCTAATAGTAATAAGTCT
AGAAGATCACAATGCGTACACGTAAATTATTTCATAGCTTCCTACAACAGTATTATCAGC
AATTTTAACTTTATTTTTTTAAATATTGACTTATTTCGTAATTTTTGTTATAAACCTAAA
GTCTAATTTTCATTAAACTTAGTTCGTATTTTCATTAATTTTGTTAACACT
>Contig805_TT01    size  206
ATGCCTTATTTATTTTATGCGCACTATTCTTAATTACAAACTATTGTTACGTCGACTTGC
AAGCTTCTGTCTGTCACCCAGGGCGAAGAAAACGATTATGAAAAATCGGCATATAAAAAA
TTCTGTCAAAGTCTGTCATTATAAAGTTAGATCATTATAAAGTCTGTCATTATAAAGTTC
AGTCATTATGAAGTCTATCATTATAA
>Contig806_TT01    size  247
ACATTCATTTTGCCTGAACAAATCCAGTACAAAATTGGACTAGCTGATGCTAAGAGCCTG
GTTGACACTTGAATGTGTACAAATATAATGCAGAATATACACAAAAATAACATATGGACT
ACATACACAAATATTGCAGGCTCATTGACCCCAAAATATTTAGGATATTGCTTTGGCCTG
TAACACATCTTATTTGAATATCCAATAACACCAATTCTCAATCCGAGTCTAAAACATATC
CTAATGT
>Contig807_TT01    size  265
TTTTTTGGGGGGTAATTGGTTTTCATCTCCAAAAATCATATATAAAGTAAAACTACACAA
TAAATTTCAGTAGTAGTAACAAGGAGTTTAAGTAATAATTATGGTTCATTCATTTCCAAT
ACTCAAACGTCAGTCACGACTCAGGTACAAATAATATCTAAGTTTCCAGGGCCTCTCAAG
AAGTCTATTCATTCAGCATCAGATTTCGACGGAAAGATTTTCTGCAGGAAAGGCTAGCTA
GTCCATCGACACAATCCTGTGGCGG
>Contig808_TT01    size  247
ATAGCGCTCAAGGGTACCCTCAGGAACACTAAATTGTTTTGCAGCTCTTAAGTAACCCAT
TTCGTTTCTTCGAACTGCATTCACAGCTTGTATCATGGCATTATGGTCCCATGTCTTCCT
TTTGATGGGAGGCATCTTGTAAACATTTGACGAAAAATATTTTGTTTTATGAAAATTTAA
TAACTACACGCACACGTGCTTCGATCGCCGGTGGCCGGCACGCACTGGCAGACGTTTAGC
GGTGTTG
>Contig809_TT01    size  236
AAGGGGTGTTGTTGTGGGGGGGGAATAAAAAAAGGGTTAAAAAATGATAGTTGCGGGCTT
GTACGTGTTCTCTAACGAGGAATTGAACCCCAACATAATAGCTGATGAAAGCTTAAAGGA
AAACATCACCCAAACGATGCATGATGTACGAGCTGTGCTATGCTATTTTAATGACATCAT
GAACATTCGCGACCTGCCAATCGAGAAGCTTGCGGTAAATGAGATCCCAGAGATGG
>Contig810_TT01    size  319
GTTTTCTATACATTAATTCGCTATTCAACAGCCAAAGGATGCAAATAATTCTACTAGAAA
GAGTTTTTGGGGCTAAGTAATACTGAAGAGTACTGCTTCGCCGTGGTGTTTCCACCAAGA
TTAAGTAGACAGCCAAAAGTTACATGGGGTGTGCAGTTTCTTCTCGAGTCCTTCATCGAC
TCTCGATCATATAAACCGCTGTATTCAAGCAGATTCCGTCTCATAGAGTTTCTGGAAGAC
CTGTGCTAGGTACTCCAAATAGTTAAGGGTGTCCCTGTAAAGAAGAACGCCCATGTTGTT
CGCCATCTCTGGGATCTCA
>Contig811_TT01    size  488
GTTTAGAAATAAAAGATTGTTATTAAGATCTAAATCAATAACAACACAAATAACATGTCT
ATCTTCAAAACCAACGGCTTCAGAAGTTCTCACAGCATATTTGACCCAATGTAAAGACCC
TCCTTGGACCTCATACTTTGTGAAGTACAGTAGTGTAAAGAATGACCAATATGGAATGTC
AAATTTCAACTGGAAGGTTGGTAGTTCCAACTATCAGATATTGAGAACTGGCTGCTTTCC
TTACATCAAGTACCATTGTTCGAAAAAAGCAGCCGAAGATTTGTCAACATCGGACAAGTT
CATGAGAGCCATTAAAGTTGTTAATTTAGGTATACCATGTTTGCTGTATGGTCTGGCAGC
TACACAACTAATAAGACATGAAGAAATAGTACATACTTCTAAGGGGCCGGTCACAATATA
CTTTCTAATACCAGAAGATAAGGGATCCAGATACTAAATGTGATAGTTGGTTTTAAGGTT
GAAATATG
>Contig812_TT01    size  453
AATATTTTTTAAAAGGTAAAAAACAATAGATAAATACGTAACTGATTTACAAATTAATCC
TTAGAATAAACAAAATTGTTAAATACAGTGTAAGTATAGAAAAACCCCTCGTGTTATTGG
GCAGTAAAGGTTTATTATGACATTACTTTGGACGATACGAAGCAATTAACTTATTATTAA
CCTACATTACCTACATATTAGTTTATGGACGGAGAACTTAGCAATAATATTAATCGTGGG
TTTCATAAAATTTTGTATTATGCTGTAGGTTTACACCATATCCAGTCCGAACAAATGGGT
ACTGAACTGTAAAACTAACATTATTCAATTAAGACAACATGCTTAGTTGTAGAAAAGTTT
GAGAAGATACGACATAAAGTTGTGAGTTATTCACGTAACTTCACAACATTTTTGTAAATT
CCTTTGAAACCATTGCTAATAATATTATAAAAT
>Contig813_TT01    size  365
TCAATGTAGTCCAAATTCTGTTTGTCTCCAACATAGCTCTCTCGTTCCAACTTCTCACTC
AGCATATCAATTTTTTCTTGAAGGTTCAGGTTTTCAGTGTACAGAAGGTCAAACTCTTTT
TCTATTTGCGAAAACAACTCGTGTAATCGAGATCTAAATACAGGAGGAATTGATGTTTCT
GAATCTTCCATCTTCAGGTAATTAGGCAGCCCGTCAGAACCCTCCGTGAGGGCCTGAAGT
CTTCGCTTACTAGATTTCATGGTCCAAGGCGGATTGCTTGCTCACCAAAGAACAATTCAC
ATCACTTAAAAGAGCACATCAGTGATTCATGACCAAATTGCAAAGTACTTAACTTTTTAA
TTAAG
>Contig814_TT01    size  301
GGGCATCGTACCGAATGTGCAGCGGTGGCCGTAACTCGGTGAACCGGCTGCTATAATTGT
CATAATCATTTCTTCGGTAGTGATCGGTTATTATCGAACGACGACTGTGATAATTTGCTG
GTAGGTTGTGATAATTTGTAGGTCGACTGTGAAATCCTTCTTTCGGTAAAAGTTTTATTC
TGTTGATGTCTATGTCCGGCTGGCGGGCTCTCAGTGATCCAATAATATTAAAAATTAGAA
GAATAAACACAACTGACATCTTGAGGCAAACATTCGTATTAAAGAGTAGAAAATCACTTT
A
>Contig815_TT01    size  302
ATCCTTTACGAGAACTGTAATTTTGTAATGCCGCAACAAATAGCAGATATCGAATGCGCT
TACTCGGATTTAGAGAGCATGTTATTAGGAAGGACCTGGTTCGGCGGCAGTTGGCCAACT
CTCAGCGACATAGTCTTTGCTTCTACTATCAGCACTCTGAACATTCTTGTGCCTATTGAC
AAAAACAGGTATCCACGACTATCGAGCTGGCTTTTTCGTGTTTCAGAAGAGCTATTTTTC
GTAACAGCTAATAGAAAAGGACTAAGCGAGTTCTCGAGAAGGATAGATTGCGGCAGTATT
TG
>Contig816_TT01    size  490
ACAGTGGTACTTTGTATTTAATGTGCTGTGCATGTGATGAAATATGCAGTGAACAAGATG
ATTTTTTCAACCATGATTGTAATAATGTTAAGCCAAAACCTGTGCCTGTTCTTATTAGCA
AGAATGCAGTCAAAACAAATAGCATAAAAAATGCTAAAAATGTCAATGAAGTTTCAAGTA
ACGGGCCCACAAGTATAGCAAAAGAACCAACAAAACCTATGTTTGATCGGAAAGACAATT
GTGATGGTAAACTAGAGACAGTCACATCTCAAACACATAGGACTGCAGCTATTACACCTG
ATACAAATACTAGTGAACCAGTTGTTAGTGATACAAGCATCAGCTCTGATAGTTCAATTA
CAACTAGCAAGGACAACACAGTTGATTCTGGAATGGAACTTGAGAGTTCTGATACAAAGC
CAGTCTCAAGTCCAGTGCAGCAAACAGTTTTCAGTCCTGACAGAAGTAAACCAACAATTC
CGAATGGTGA
>Contig817_TT01    size  396
GATATTTCTGGAGTATTAAAGTAGTTTTAAAATCTCATCTGGCTATAACTTCAGTGTGGG
AAAACACTCATAAAAAATACTCAAATATATCAAGAACTTTTGTGTAACACATGGACATAA
AGTCAAAATACTAATTACTTTATATGAATGAGCGACATATAATTCGTAGTAATTATTAGG
TATGTATTTGATTATTTCTTCATTACCATTAAATCCGAGTATTTAGTTCTTAAACTTTCC
ACTGCTTGTAAAAAGAAACAGGTAATTAAATTCACAGATATACGCTCAAGATAACAAGTT
ATGAAGAAGTAGTCAAATACTCTAATCATATTCTATAGGAACAGCTTAAAATACTGGCTG
CTCCAAATGTCCTTATACCTAATCTAAATACGATAA
>Contig818_TT01    size  458
ACGTTTATTTTAGAGGGGAAGCACCATACAAGCTAACGGTGAATTAATATATCTGACATA
ATTAGTTCAATGTTCGAGACCTTATCAATTTAGATAGCCGAAAATAGTTTTACCATGCTT
ATAATAAAACCTGTAAATTTTTACCCCTTAAAAGTATTTATATGGTGAAGATCTCTAGCT
TATTATACACTATACATATATTTAGTAACACCTCGACGCGACACCATGAAAGATACATAA
TTAGGACTAATCCTAGGCACAGATAATGATCCATTTATACAATCACAATTAAGTACAAAT
ACATTGTATTTTGAAAATATTAAATAAAAAAGTCATAACAAGATATATATTGCAATAATT
TGTACTATCCTAAGCTAAAACAACAACTAAATAATACTAATTAAGTACTTTTCAAAAGAG
TAGTAATTAAACGTGCATTTCAATATTTGGAAGTTAAA
>Contig819_TT01    size  365
AAGTATCTATATTATGTCTACGTTTCATATGCTTCTTAAAATTAGATCCATTCGTAAAAT
CTCTTTGACAATAAATACATTTATACGGTTTCGCACCCGTATGCTGTCTTAGATGTAAGT
TCAACCGTGTTTTGAACCTAAAAGTTTTATTACAATATTCACAAACGTAAGGCATTAAGT
CTGTATGTAGTATAGAGTGGGATTTTAAGTGTCTTTTTACACGAAAGCTTTTACCGCATT
GTTCGCAGACAAATGGTTTCGCACCAGAGTGTAAACTGATGTGGGATTGCAGATTCCCTC
GAGCTCGGAACGTCATTTGACAGAATTCACATTTGAAAGGTTTCGTGTCTTCGTGAGTCA
TCATA
>Contig820_TT01    size  407
TCGAAAAATCAAAGAATTTGGAGCCGGAATTCATTCTTGCAGCAATTCTCAACAATCTTA
CAAGAAAGTGCAAAACGGTACCCAGAAATGTACGATTTCATCCGATCAATCGTCGAACTA
ATAAAAAACGAACTTGACGTTATTGACCTGTTCACCGTACCAGCCAGTTACAGGAGACAT
GCGAATAAGTACAATTACGTACGGTACTTATACACGGATAATAATCAGAATTCGGACCCA
CGGTACGATTTACAACTAGAAGAAACTATTACGCCGATGTACATGTACATTATTGATAAA
GTACAGAAATCTGATGGTATTATACCGCTCGTTTGGGAATGGTTGAAAACGGAGTGTATG
GTTTGTAAGATAAAAATTACAGGTACTAAGTCGACGTCTTGGAAGGA
>Contig821_TT01    size  208
GTGTATGGTTTGTAAGATTAAGATTACGGGAACGAAGTCGACGTCTTGGAAAGAAGCATG
GGAGTCACATTTTAGTGAAAAGCATAGCAATGAAACTGATTGGCAGTGTGCTCATTGTAA
ACGGTTGTTCGGTATTGCGTTTTTAGCCAAAAATAAGTGGTACCATGAGTGTTAAAGTAA
TTATTAGTGGATTTGTTATAAAAACTCA
>Contig822_TT01    size  220
TATTTAATGATTACATTTAAAATTAATGAAATAATATATAAATCGAATTTCTATTGAAGT
CCCACTTTGGTTAACTTTACCTATTAACTCGGGTTCATTTACACTTATGAAAAAAATAAT
TGATCAAAATAAAAACAACACTTGGTTCGCGTTCTTCTTATTATGACGATTTCACCACAT
TTTAACCACAATTGTACGTTATATCGTTTAAATGTCACTG
>Contig823_TT01    size  499
GATATGCAATTTATAATATCCCAATTTTTTTTATAAATAATTGTTATTTTCACTATATTC
CACTCTACGCGCGTTGTTATGAGTTTGAGAAAATAAAGATACCTATATAAATAGGATATA
TTCCGTGATTGTAGTCATCATCACATATCTTAATGCGACTGCAGGTATCTAATCAACTAC
AAAATTATTTAAATACCTAATTGCATCACGTGTAAATAAGTGCACTTCTATTTCTTTGGT
TTCTATTATAATAACAAGCACTTCAAATCAGACTTGTGATTTTTATTTTTATTTTTCACC
ACAAAATCCTCTGGGATAACTTCCATAGTTATCCAAGTTTGTTATAAGCATAACAGAAAT
TATTAGTGTATTTTTATATTATTTTGTCTATTTTCAGGACACGATAACCACGACTGCAAT
CCCTCATAACGGCTGAAAGTGCGAAATAACATCACGTAGAACAATAACTTAATTCCAATG
TTATAGAAAACAAGTGACA
>Contig824_TT01    size  358
GTAGAAGAGATAAACTTATCAAGCATGAAATGCGACATGGCCCCATGAGCCCAAACAAAA
CAAATGATTTTGACAATGAACATGACTCACATGACATGGTTGTGAATGTGAATCCCTTTA
GCAACCTCATGACCTCTCCTACTCAACTCCATCCAGATTCATCAAATACTGAATATGATT
TACCTCGCGTCCCAGATCATATATCAGGTGAGAGCAGTTTCATGAAGGTACAGAAAAATA
CCTCTGCCTCAAATAAGCCTGCCCAACATTCCCCTTCAAAGCAAAAAGCAGCTGCAAATA
AAAACAGACCTAAAAATATAAAGTGTCATCAGTGTCCTAAAAGGTTTAGTTCTTTAGA
>Contig825_TT01    size  616
TTACCACAATCTGGACAACTGCAGGACGGTCCTGTGCGAGCCCCTCTCGGTTTTCTATCG
ACTGTTTTCTTTGTTACTCGATTCCTTAATCGATTTATAATCGTTTTGGCGTCACTAGTG
TTGTAGTCTTTGAATGTTTGTATCGTTAAGTCTGGGGTTATAAAGGCGCATACAGACTTC
ACGGGTGGGGCAGCTGAGTATGGTAAAGTGGACAGGTTAACGAGGGCCTTTTTCCATACT
TTTTCTGAGTTTCTGACGAAAAGGCGGAACTCCTGGGCAGCGAGAGCGGTGCTTGCGCAG
GTGACGCATGCGCCTAGTGGTATTAGGGATTCTTCGGTCATCTCGACTCCTGTGATGACT
TCTAGCAGTTCAGCGAGCGTCACAGGCTTGTCTCCATCCATCATGACGGTGTCTTCTAAA
TGAACTTGACCCTCGCTCGTATCGCCCATGCATATTCGGCATCTGTCTGAGCCGTCTCCA
CGCACAATGTGGGACACCAAAGCCTTAATATCCACTTGCCGGCTCATTTTCGATATTCCT
TGGAGTAGTTTTTTATAATTCAGATAGTTTTTCAATTATTTTTTCTGTAAAACTAAATTC
AAGACGTCACATGCGT
>Contig826_TT01    size  397
GCTGCAGCTGCAGCGAACGCAGCAGATGCTCGTCTCGCCTGAGGCTGCTGAGCAACCTCA
AGCTGATTTGGGCTCGACTATCAACGCCCTCGTTTCCGCCACGCCCCCTAATGTAGCTTT
AACACGAACGGACTATCACCATCAGATGTATCACCAGAACAATCAAATGGGTCCAAATTA
CGGTACAAATAAAATAACCACGTCGCAACAGAACCCGATGCTCAGCCGACAGTTGAGTGT
GGCGGGTTCCGGCGCGTACTCACACAGCGGCGGCGTCTCCACGCATACGGCGGCCGCGCT
ACACACGCCCATGACGCCCGCGCAGCCCTACCACCGCCCGCCGCGCCCGCATCTAGTGGG
AGGCTACTACGAGGAGGGCGGCGCGGGCGCGGCCGGC
>Contig827_TT01    size  357
ATCTTTTCTTCGACTTCCTATGACTATTGAAGCCCGCCACATCACTGAAACTTTGTTTAC
ACAGCGAACATTCTAGATCTTCATTGTCACCATGGATACGCAGGTGGTGTTTGAGCCCTT
TCTCATGTCTGGCTATGAAGCCACATTGGTCACATTTCCTCGGGTTATCGGGCCGGTGAA
CTAACTCATGTTTTTTGGTATTCTTCTTTGAAACACTGCGGTAGGGGCAGTAGGAACATT
TGTAGGGTTTTATGCCTTGATGTATCCGCACGTGCTCTTCGAATAAAACCTTATTATATG
TGGAGTAATCACACATATAACATTGGAACGGGTTCTCTCCTCGGTGCGTCTTACGGA
>Contig828_TT01    size  350
GTGATGTGGCGGGGTTCAAAAGACATAGGAAGTCGAAGAAAAGATGCCCAGAATGTAAAT
CGATGTTCTGCAAATCGATAATAGCGAAGCATAGACAAGAAGCGCACGGCGTGGTCGGAG
AGAAGAAAACAAGCAAAAAGTCTTTAACCAAAAAGAATTTGTTCACTTGCGCTATATGCC
AATGGGAGGGGAATACTAAGCCCAGGATATTACTGCATTTGATACACCATCCTGATCAAG
AAGTTAGTGAAAAAGTTGTTGATACATTGATTTTAAAACAATTAGGTATTATGAAGATGT
GATTTTGAGTTAGAAAAACTGCTAATTAAGGGTGCATCTACACGGTGCAT
>Contig829_TT01    size  321
GTTTCGTTCTAGCTCGCAAGCTGCAGATATTACGAAGCCGAAACACATGCCGCAGAGACC
CTGCAACAAAGTCAGCATAATAACGAACACGATATTGCCGTTATTCTTGACGCCGAAAAC
GGAGATCATGAATATAAGCACAAGAGCGGTCTGCCCGCACATGACCACGAACTGAGTCAC
CACGTGAGAGAACAGGATCTCCCCGGGAGACACGCCGGCCACCCACGACCTGTCCAGTAG
ACCCTCCATGCGTTCCACGATGAGCGCTGATGATGTGAGGGCGACGGCTAAGAAGAACAC
GATGGTCAATATAACTCCTGG
>Contig830_TT01    size  244
TTGTTGCGAGATTGGCTTTAGCGGACACGGCTGACAACGAGACCATTACATCGTCGGAGG
TGCAAGTGTGGCTCGACATGTCCAACCAACAGATCGGTCTCATGCTCAACAGGGACATAC
AGTTCTCATACAGGGACTTCGCTAAGGACTTGCTAGAGACATGCCACTACAACCCGAAGC
TGGGAGACATCCCCATCGACTTCATGGACCCCATCTACGGCAACAAGAACCCCTCCTTCA
CTGA
>Contig831_TT01    size  342
AGTATGGTAGACTAGTTACGATAGCAAATAGCACTTCACGAGGTATAAAGTCTGTTTAAA
TACACTTCCTTTTTTATTTCTTGCCCTGACAGTAGGAAGAACTTTTTTGAAAAGAAATGA
ATATAAGTTGTGGCAACTGGCAATATAAATATTAAGTTGGGTTGCCACTTCAAACTTCAC
AGAAGCCGCCTGCATAGTGCTATGATATAATTTGGCTTTATTTTTATCCCGAAAAGCTAG
ATAGGCTGAGCACTTAGTATAAAATAATGCAGATATGTTTATCTATACTTCTAAATTAAT
TTTCGAACACGTTGGAAAAGACGCGACCAATTTTTTTTTGAA
>Contig832_TT01    size  341
TAGATTTCGGCTTCATAGGTAATATTTGTGTGATGTGATAGTCAGGGTGTATAAGTAATA
TCAGTGTGATGTTTTAGTGACACAAGTGGAGTGCGAGTGCAGGCCGCGGTGCAGGGCTCG
CGTCACGCGCGCTGCCGGAGCCGCGGAAGTGCCTCGTCGCGCCACTTGTGCGGATTAGTT
AATGATGCTCGTCTGCCTGGCCTCCTGCCTTCATTACCCTCACTATACCTATCTGCGTTT
ACCTGCAGCTACCTAGGTATAGGTAGCTAAACTGGGCCTACTGTTATCAACCACTTTAAC
AGATGTTGACGACCGATATTTGGCAGAACAGAGAGCAACAA
>Contig833_TT01    size  251
AATCTTTAAATAGATGACAAACTGCGAATTTGTTTACCTTTTTCCTTGCACATATTTCTG
TCGTAGACTTTATATACATATTATAAAACAGCACTTGTGATTTTACAGACAGACTTTTAT
AGACATCTAAGGCCATCTTATTTATTTCATATTTTTGGGCAGTATTTACAGTTTCAAATT
CATTTTAAGACAGCCAGAAAGCATAGAAACTACATTATCACGAATTTAGTCAAAGACAAA
TAAGCATATAA
>Contig834_TT01    size  238
GTGGAGGGTGCGGTGGAAACCTTCGTGGTGACCCCGGCTAAGCACGGCACGCTATACAAA
TGTCGCATAGCCCGTGACCGTAAGGGCATGGACCGAGGACTCTACCCTACATACTTCTTG
CACCTCGAAAAGGATTATGGGAAGAAGGTCTTCTTGCTGGCTGCCCGCAAACGCAAGAAA
TCAGCCACCTCGAACTACCTGATCTCCACGGATCCTACAGAACTAACTCGTACTGCTG
>Contig835_TT01    size  263
TAACTCGTACTGCTGACAGTTTCGCGGGCAAGTTGCGATCCAATTTACTGGGGACTGCGT
TCACTGTGTACGACAACGGCAAAGCGTGGAGGAAGCACGATCATGCTCATACTAGACATG
AGTTGGCTGCTGTTGTTTATGATACAAACGTCCTCGGTTTCAAAGGTCCGAGAAAAATGA
CCGTCATCCTCCCAGGCATGACTCCCGACCGCCAACGCGTCACCATCGCGCCACAAGACG
ACAGCGAAACACTTCTCGAACGA
>Contig836_TT01    size  1025
GGTGCACATCAGATAATTTAGATGTAAATAAACATGTAATTACTAATGCTTTTGTAGAAA
AAGTTATTTTTAAAGGCAACACTGCTGTAGGTATCAAAATCTTACTTCTGGGCAAACAAA
GTAGCATTTACGCAAGAAAAGCCGTTATTCTATCTGCTGGGGCAATAAATACTCCAAAAA
TATTACAGTTGTCAGGTATTGGGCCCCAAAAACTATTAAAAACAATAGGGATACCAGTTG
TCAAAAATTTACCTGTGGGAGAAAATCTACAAGATCATATAGGCACAGGATTAGACTTTG
TTTTATTCAATAAATCTGTTTCAATTAGTGCTATGGATATGATTAATCCTTTATACGTTT
TAAACTATTTTATTAATGGCAAAGGACCTTGGACAACCCCAGGTTGTGAAGTGATTGGTT
TCCTATCCACTAAAAACCAGTCAGGTCCAGATTTACAATTCATGGTGTTGCCAGTAGGAC
TATCATCAGATAGAGGTAGTTTATTAAGAAATAATGTCAACATTAGAGATGAAGTGTGGG
ACAAATATTTTTCTAAAAGTTTTGATAGCTATGTAGGTACCATTTTACCATTGATATTAC
ACCCTAAAAGCAGAGGGCATGTTTATATAAATAGTACAGACCCCAAAGCACCACCTTTAG
TAGACCCTAAGTATCTGTCCCATGAAAGTGACAGAGAAACTTTAATAAATGGATTGAAGC
TAGTCATACAATTTGTAAACACAAAATCAATCCAGAATATTGGTGGTTACATAAACCAAA
ATCATTTCCCTGGTTGTGAACATTTTGAGATCTTCACAGATTCGTACTTTGACTGCTACA
TCAAACATTTGACGTTGACTTCGTACCACCCTGTAGGTACTTGCTCTATGGGGTTGCCAG
ACTCCAATAAATCTGTAGTAGATACTTCTTTTAAAGTTCTTGGAGTAGAAAAGCTGTATG
TTGCTGATGCCTCAGTGTTGCCAACTTTGCCCAGTGGAAATATAAATGCAGCTATTGCAA
TGATG
>Contig837_TT01    size  346
CTGCAGAGGTAGGTATTATTTAAGTTAATTTCAGTTATTTGCTAATTACAATTTAGAGTT
AACTACCTACTAAATATATAGCATTATTTCTGGCCAAACTTAATAATACACTAAATGTAT
CGCAATGAAACTTGATATACGCAACGCGGTTTTCGCAAGCGACCCCCAAACGCGATACTA
TTGCATGTCGATATAAAAACTTAACATTTCACATGCACACAATAGGGTGACCATATCTTA
ACTTCCTGTATTGTGTCTTGCAGTCGTCGCTGCATCCTCTCAGGTTTGAGGCGCAGCAGT
GCTTCTGTCACGTGGCCGCGTTCAGTATCGACTTCATATCCTCCGG
>Contig838_TT01    size  552
AAAAAGATAAAGCAATTATTAAAAAATTGCATAATGGCATTAGAACTGATCGCCCATCTG
AAGTTCAAACTGCTATGGTCAAGCGGCACCTCCTTGAACTAACTCAAAGCTTTATGATAC
CCTTAGAAAGGTATATGGCATCTCTCATGCCTTTGCAGAAAAATATTTCTCCATTCAGGG
CACCTCCAGTACCAAATCCTTTTAATCCTGAAGACTTCTTTGCAACTCTACAACAGTCCG
GCCCACAATTGACTACTGGTATTAAAGGAGATTGGATTGGTCTATACAGAAATTACTTTA
GAACACCAAACTTCAGTGCATGGTTCCATGAAAGACACAATAATTTGACAAATAAATTGC
ATGCATTGCAACTTGAAGCATTGGCTGAGAGTGACTTGAAGAAATGGTCAGTTGGTAAAA
AGGAGGTTGAAATTGTGGATATGGTTTTGAAGTTGAGAGAAGTGTTGAAGAGTAACCCCC
CAGTGGCGGATAATACTAGGACACTGTTGGCGCGACGCTTGGAGGACCTAAACTGCGTTC
TACCGGAGGATA
>Contig839_TT01    size  348
GTGGAATCAGCTTCAATATTTTCGGCACCCTTCTTATTATTGTCTTGAACATTCTTGTGT
TGTTTGTCTTCTGCCTCGTTCTTAGCTGTCACATCTATTACTAATTTCTCAGCTTCCTTA
TTAACAACATCTTCAGCTTGTTTATCACTTTTTTCATTGACTGATGTTGATTCTTCAATT
TTTGTTTCATCTATTTCACTATCGTCGATGATAACAATTTCATCGTTTTCTTGGTCTGTT
ATATCGTAAATAATTTCTTCAACTTTGGTCTCTTCTTGACTATCACCATGAGTATTGTCC
TTAGCTATTATATCCTTATCTTTTGTATCACTTACTTCAACAATTTTA
>Contig840_TT01    size  380
GGAACTACTGGCCCAATTTAAATAAATCTGGCAGAATCTATTTTGATACATTGCAAAACT
ATTTCTAGTTTTAATTAAAATAGAGTCTTGTGTTGATAGTGTTAAGTAATTAGACGATCA
TGTTTTATATTGATTTAAAACAGCTTGGTTACTTCGTTTTAGTACTCATTAGCATATTGA
CCATACTGGACATTATTTCCGTGTTTTTATAAATACATATTTATCGCATTTAATTTATTT
GTTGTTACAATCTTACCGATTTTCCATTGTCTTATGTAAATATTGTCTGTTCATATATCC
TGGTGTATTTATTATTTAGATGCAATTGATCAATAATTATTTTGTTTATTTTAGACAGTT
ATTTAATATTAAACATTGAG
>Contig841_TT01    size  286
GTTTTGCGGTGATGATAATGATTTCATTTTCTCAAAAGGACTTGCAAGTTAATATTAAAG
ATACAATTTAATATTTATCAAATACGAAAGAAAACAAGTTTATAAAAATATTACAGGAAG
GCTTCCTAAATAAATATTATATTTCAAAGTAAGAATGTGTGACTTACAGAGTACATACAT
AAACAAGTAATTTCAAACTCTACGGCTGTTAGAATAAGGTTCAAAATAAAAATGCGCTCA
ATGTTTAATATTAAATAGCTGTCTAAATAAACAAAATAATTATTGA
>Contig842_TT01    size  340
AGAGTGGCTACAGCACTTCAGCCTAATTCTACAGTAACGATACTTTAAGTAGTCCATTCT
TCAGTCGAAGTGATCTCAAAATTGTGAGCCCGAATCGAGTCATTTATAGTGCATTTTTAT
CAGACCCACGCTTTTAGTAACCGAATGTGAACAACTTTCTGTAATACTAGTCACATATTA
ATGTGCCATGTTTCATCATTTTCTATTTTTAGACAACCTTTCACACAATTATGTAGTTCA
AGAGTCTTTCTAATTTTGATCCTTCTTAAAATATTTCTATAGCCCAAATAAAACTGAAAA
TACTAAATTAAATGTAAGTCAAATCACATCATCAGTCAAA
>Contig843_TT01    size  650
GAAGTGCTGTAGCCACTCTCAAGTTGAACGACTTGACTTCAGGGAATACCCAGCACTTGG
TGCGGTTTCATTACATTAGTTAAACATTAGGCCCTTTTACTTTATTACATGAAAAAACGG
TATCTTTTATGTTTATGAATATAATCTTAATTCGCTATACAATTAGCGAAATTAAAAAGT
TCACAAAAGTGCTGGTATTCCTAAAATTCAATACTCGTCAAAAAGCCGAACAGAGGTAGG
TTAGTCACTACGGATTCCTCCAAACGAGTTGAGAACTGCAGCAACATCGGTACTATAACG
TCTTATCACAACCGTCACTCGTTCTCGCCGCGGCCGCCAGGCGGCGGTGGCGTCACTCTC
ACTGTCCGACAGGTGGCGCCACCCGTCCGAGTCAACCACTCGCGCTGCGCTCCGCCGGGT
GAGGTCCGTGAGCCGCGGGCGGAGGCGGCGCGAGTGGTCCGCACTGCACTGCGAGGTCCG
CGCGGCACTAGGAGACCGAGATGACCTCGTGTCCGGGGCGCGGCGCGGCGCGCGGCCACG
TCTGCGAGGTGAGCTGCCCCACGGACAGCGGGTTGTTGGCGTCGCGCGGGTTGGTGCCCA
CGGGGTGGCGCGGCGGGGCCGCCGGCTCGCTGGCGGGGGAGGGCCGGGAC
>Contig844_TT01    size  206
CTCAAAACAGGCAGATAAAATTGTTCCTCTCTCTTGCAGGTATATGACGTCACAGCGATC
AGAGTAAAAGATGTCACGCATGGAACCGTCGGAAAACCTGTCACATTTTTGGGTAAGCTA
TCCAAAACTCTTTCTTCTTATTTCCTTTCAGCTCTTGAGCCTTGTAAAACCTTATATTAT
TTCCTCAGTGGAGACGATGGCAGCGG
>Contig845_TT01    size  501
GAAATAATAAGTTCCCTTGTAGTGTCTTCAAAAATTAGGCAAATTAATTTGAGGAGTTAT
TAACATAATTTCTGACATTACATTATACTCCTAGATATTTATACTACTTCATGAAGATTT
TTTTAGAACAACATATATTTTACCAAAGCATATTTGTATACAAAATTCATAATTTACATC
CAAACATTGGTTAACAATACCAGTATTACGAGCACCCATATTATTAGAAACATAAGTACG
AGGGTCCCCGAACATTCGATATTGGCACCCAACGTGGGACATAAGATCCCTTTGTAATCC
CAAGCATAAAAATTAAACTAATAAATTAATATTAATACGGTTCGTTTCGAACTAAAAATG
TATTGGTAACCGCAAATTTTACTAAAATGTGTGAAATACGTATTCAAAACATTCGACCAT
ATAAAAGCATCGATTTAAAGTATTTATAAAATTATGTATCTGTCTATAACAACATAACTC
TATGGATACTGCTATCTCGTT
>Contig846_TT01    size  203
AATATGTTGTTCTAAAAAATTCTTCATGAAATTAGTATAAATATCTAGGAGTAAAATATA
ACGTAATAACTCCTTAAATTATTTTTTACTAATTTTCGAAGATAACTTTTCTAGAGAACG
CGATTTCTCAAAGCGATATTTGTGTACAAAACTCAATTTAGACAAAAACTGTTGACAAAT
GTATGAATGTGTGCGTGAGACTG
>Contig847_TT01    size  207
AACAATGAAAAAAAAAAACAAATTCAAAAACTGTAGTAAGCATACGGATCATTCGTTTTG
AATATCTTTATTAAATCAAAGGACTCTTTATCCTGTTCAACTCGTTATGTATTAAATTTT
TACAAACGCACATATTTCCCGCCAATGAGACCATATCTCTCTCGATGGGGATGTTCGTTG
AAAAGCTCGATAATTCTTTGATTATCG
>Contig848_TT01    size  212
AAAGGTGTAAATACATTCCTTATTTGAAAGTCCTTGGTTGGCCCAAGCGTGTTGTAGGTA
TTATGAAAATTTTAATGATTTTGTAAAAAAAAATGATGGTGTGTGTGAAGGTTGAGAAAA
TATCATAGTAGGCCAGTCATTATTTCCTTGTACCTCACTCCTTGTATCTCATAATTCTTT
TTCGTTATTATTGTTTTTTTTATATGAATATG
>Contig849_TT01    size  208
GACAAGTTCAAATATCTCGGACATTACGTTACTGAGGACCTTGAGGACAAAGTTGACATG
GAAAGGGAACGTAGGGCATTGGCGGTTCGAAGTAACATGCTGGCCCGCAGGTTTGTGCGT
TGTAGTGAACAAGTTAAAGTCACACTTTTTAAAGCCTACTGCCAGACTTTCTACACGTGC
AGCCTGTGGTTCAGATATACACAGAGAA
>Contig850_TT01    size  383
CTTATTCAATTAAACTAAATGCCTTGAACTCTCTTTGAATGGTATGATGAGTCATTTATC
AGTCTTATTAGCTAAAAAGTATACAAAACAGTCTTATAAAAGTTAGAGGGTGTCAAACAA
CTTTGAATGAGCCATCATTGCGACGGTAAAATCCGTGAGGTGGGTGGTTATGAGTATTAC
GGACTCTTTTGATTACCTGACCCAACCTGTGTACAACCGTTGTCACATCCACAGTGCATC
CAGTCTTAGTCCGAGAAGTGCAATACCATTGCTTCTTTCCATATGCCAGTTTATTTTTCA
GACGAAATGCGTAACCTTCGTTAACTAAAAGTAAGCTTCCTTTTCGGGTTGGTATGAAGT
TTGCAACTGAAAAAGTAAAGGCA
>Contig851_TT01    size  251
AGATGGACAGACGGAAATGCTAAGCGAGATAAAGACTGAAGAGGGCGGCGTAATCCCAGT
GCCTCCGCTAATGATAGCCGATGTACCCTTCGTGGAACGCCCACCCATCTCCTACCCAGA
GATGCCGACCCCGCTGCCCAGCTTCCTGTACTTTGCTCAGCAGAAGGTGTGCACGTGTAC
TCGAGCAGCGTTTGCGGTATCGCGCAGCTTCGCGTACCACATGCGGCGGCACGAGCAGGC
GGAGTGCGGCG
>Contig852_TT01    size  527
TTTCCATCTCTCTCTCGAATATTCCTTATCCTCAAGGCCTTGTGCTCGATAGTTTCCGGC
GTGTAGTGTATTGTGTGTTCCGTATGAGTGTAGAATGGACCACCTTGTATCCACAGCGCA
TCAGTAAACAGCAGCTCCTTCCACATCAGACTATCCTCCTTCCTCCTCCTCAACACGTCA
CCATCGGGACAGATCAGCAGCATATCCTTGCTGCTCACTCTATCGTAGTAGTCACCACAT
AATTCTGTCTCACTCTCCTCCTGTTTGACGTCGCTGGTTGAAGAGGAGTACCACCAGTAG
TGACGGTGACGGAGCTTCTCGTATTTTTCTAGGCAATACTCTATGTGTTGCATTGCACAA
AACCAGCCACACAGCATAACCCTAAACAGCTCCATAGGCGACAAATCCATGAACCTCGTG
AACGCAAAGACACTACTATCCCAACACCCCCCATTTTCCTCCCCCCCATTCACACACCTT
TGTACATACTCAGGGGATAATATAGATAACTTATTGTATAATAAATG
>Contig853_TT01    size  535
GGAAGAGTTAGTATTGCATTGTGAGTTCAGAATAACGTGTAGTGTGCGGCATGCGACGTA
CTACGCAACAAACAAGTGAATAAAATCGGCCACGATATTATCGTGAGGGGCAGTAGTACG
ATTGACCGCCGATTGACATGGGCGCCGCGGCTAGGAACGCTCGTCCTCACGTCGTCACCA
GGTGGATCTGTCTACCTGTACCAGCTGTCGGAGTCTCGTCTGGCGCTGAAAGAGAACCTG
TGCCGCGGCACTCTGCGCACGTTGGCGGCGCTGGGCGTGGGCGACGCGCACCTGCGCGGC
CTGCTTCTCTACCACCTGCACGCCGCGCTGGCAGAGCGCGCTCGGCGCTCGCCAGACCTG
TATGAGGAAATAAAATCTGAAATCGAGAGTACCATAGAACAAGCCTACGTAATCCTCCAA
GGCGACATTTCCGCGCCCCCAGATCTAGAACTGAGGCGCCGATACCTTGGCCCAGGCTGT
GATAAACCCCAAGAAGAAAGATTCTTCATCCTCGATGCTTAAAAAGTGCTGGACA
>Contig854_TT01    size  233
TATAGTTAAATGGTGCAACTTACCTACCCTTAAAGTTTGTAATATTCTCATTATTACCGA
AATTCTGCAAAAAAAAAAAATGGCGACGTCGCCAGAATGGATACACAATATACACATACA
CACTTCCAAATTGTTAACCTAATTTTTTTCTATATTTGTAAAATCGTAAAAAAATCTTTT
TAAATACTAAAGTTGTGTGGTTGCTGGATTTCAACTATTACAGGTCAAAAAGA
>Contig855_TT01    size  438
TGCCGGCTTTCAGAAAAAAAAAAGCGAATTTGTCGATTCCAAAAATTCAAATTAGGAATT
CAAAAGCGAATCGGAAAATTTAGTTGTAATTTTTAAAGATGGCGTATTATCAAGTGTTAT
TATTATTGTTCGCTGTTGTGATCGCTTCGGGAGCTTCAAATACACATATATTCGGCGGTC
GGTGTTCCCGACGGGATCCCAACGTGGACGCTTGCTTGCTACGCAGTTTCAACTCGCTCA
TCGAGTATATGAAGGGCGGAGCACCCGAACTAGGAATTGAAGAGTCAGAGCCTATCGTGA
TCGATGAGCTATCAATCGCGTTGGGAGGTGGACCCGATGGGTACCGCGCCAGCTTCAAAG
ATATCCACGCGACTGGAGCCTCCAACATGACCATCACTAACGTCAGGTCGGACCTCGAAA
CGCACCAGTTCCAGCTGA
>Contig856_TT01    size  435
TTCGTGCAACAAGAACCGATTCTATTCGATCGCACCATCGGCGAGAACATCGCGTACGGC
AACAACGAACAGAAAGTCACGCAGGACGAAATCATACAGGCTGCTAAACAGGCTAACATA
CACAACTTTATTACGTCACTGCCGCTGGGCTACGACACGAACATCGGCGCTAAAGGCACA
CAGCTGTCAGGCGGACAGAAGCAGCGCGTGGCCATCGCTCGAGCTCTCATACGCAGGCCC
AAGATGTTGCTGCTCGACGAGGCCACCAGTGCGCTTGATACTGAGAGCGAGAAGGTGGTA
CAAGAAGCCCTAGACGCGGCTAAAGCCGGTCGCACATGCGTGATGATCGCGCACAGACTG
AGCACAGTCCGCGACGCTGACGTCATCTGCGTCATACACGACGGCTTAGTCGCAGAAACT
GGCACCCACACAGAA
>Contig857_TT01    size  550
AACGTAATTTTAAAGTAAAATGTCCTATCAGGTTTGTTTATATTTAGTTAAGAGCTTATA
CAAGAACTGAAAATGTGAAAACGAATTGAAAAATTAGCATTGATTTTGTATTCAAATACT
CTTTGGACCTGAATTTATGTCTAGGAAATCACTATAGATATCTTCTTTAAATATTGTTAA
GTTCTACACTATTACCAGGTTTCTTTGCAAAAATACCAGTGTTTGATGTTAGACCATAGT
ACCTATAATTACATAGAAAATATTGTGACATCCTTGACTTTAATTTTTACATAAAATTTA
CAGAATAATTGCATGGTTTTACGTGCGGAGTTTGTCATGCATTGAAAACTACAGAAACTC
TATGTTTTATCTACAATTAACCATGTTTTTTTTAAGTACAGACTTAAGTTCTAGATTGTC
TTGAACAAAGTTAATGGTCTTAACTTGACATTAAGCCGTTACTAAAACCATGTTTTATAA
TAAGGTTGCTAATATTTTCAACAATAACACAAACATATTTTTTTCTTAATGTACTGTTTA
CTATGAATTG
>Contig858_TT01    size  268
ATGTACTGTTTACTATGAATTGTCATGTCCGGGTTTGTTTCAAGAAAAACTGACATTTAT
GTGGACCATGAACTTGGGCATAACTGGTCTTGAAATTCTACTAGTAACTTACAGCCATAC
ACTAGATGCCTTCTTATTAAAATAGGTGCTAGGCAACCGTGCCAAGCCTCATTAGTCCAA
CGCTAGCAATGATAATAAAGAAAATCTACAAAATAAAATAATTTCCAATTCGCAACTGGG
TAAAAGTTAAGTTTTGCATATAGAAAGT
>Contig859_TT01    size  257
GAGACAATGTTGAATGAGTCTTTCTCCTCGTTTATCTCTATTTCCATAACATGTAGGGCC
TACAACTGTATGTTCGTTTTGTTTGCGTTGACCAATGCGAGCGTTAAAATCTCCCATTAC
AATGATGTGTTTTCCGGAATTATTATCTATGGTGTTTTGTAACATTTGGTAGAAGATTTC
TATATCTTGTTTCGATGCGTCGCAAGTTGGTAAATGAACCTGTATTATCGACAGATTATA
CTCATCGAACTTTAAGT
>Contig860_TT01    size  276
GGGAGCAAGGCATGTTGTTCACAGACACCAGAGCAACAACTAAGCAGAAACTCATTCCAC
TCGAAGCACACAAGAGTCCCAACAGCATCAGTGTACCAAACTCAAGCAATAGACATTGCT
TGCGCTATAAATCGGAAGCATCATAACTTCTCAACTTATTCCATTGTTATATACACATGA
AAACAAAAGCAATCGTTAATTCGGTTATAACACAAACATTTTGATTAATAATTTATCATG
TCACTATGTTCAATCAATGTTGTTTACCAACAACCA
>Contig861_TT01    size  541
GTTTATAATCCTATCCACTATCCTGCACCTGGGTAATGTGGAGCTCAGTGCTTGTGACCC
GGACGCTCCCACGGCTGATGCCGACGACGGCGCTTACATTAGTTCTAACGACAAGCACCT
ATCCATCGTATGCTCGCTACTGGGAATATCTAAGGCTGAACTATCCCGCTGGCTCACGCA
TAGAAGAATAGCATCTGCTCATGAGGTTATAGTATCCCGCATGGACGTACAAAGAGCATC
GTTCGCTCGCGACGCCCTCGCCAAGCGTATGTACGGCGAGCTATTCGCGTGGCTCGTGCT
CGCTGTCAACAGGGCGCTAGACACTGGACATGCTAAGAAACACTTCATCGGTGTCCTAGA
TATCTACGGCTTCGAAACGTTTGAAATAAACTCCTTCGAGCAGTTCTGCATAAACTATGC
CAACGAGAAATTACAACAGCAGTTTAATTCGCATGTGTTCAAGTTAGAACAGGATGAGTA
TATTAAGGAGGAAATATCATGGGAGATGATAGAGTTCTACGACAACCAGCCGTGCATAGA
C
>Contig862_TT01    size  400
ACATTAGGGTTCATGTACCTAAGTTGTTCTTCATTGGGTATTTAGATAATTATCGTGCAA
ATGAGCAGACACACTCCGGTACTATAAGTAAATGCAAGTCTGTTAAGAAGAGTAGAAATC
CAGGTGCAGTTGTTAAAAGAACATTTTTGATTTAAATTATAGTTATTCGACATGAACTAC
ATCACTATATTCGGCAGCGGGATTGTTTTAAATCCCCCTGACATATGTTTGCGGGCATAC
ATCACCGTTCGTTACGGGTGACCGCCGCCATATTCATTAGTGGGGTTAATTACCGCACTG
AATTATATCGACCAATTACATCACTTCATGCCACACTAGCTTCTCTACTTTTGGACTGAA
CTGGGTGAAAAATAAAAGTTTTTTTCGTCACTTTCCACGG
>Contig863_TT01    size  232
CGGACAACGCATCAATGCCGTACGTAACAGGGAACTATGCGGCTCTTTACGAGTTTATCA
ACCGTCAAAACCAATGGTTCCAATACGGAGACCGAGTTTGGGTCAACCATATCGACTATG
TTACTCAGTGCACTTCGTTTGCTTTTTCGAATGTCGAAATCACTGACTGTAATCAGAAGA
ATGCTTTTATTTGCGAAATTGATCCGAAAATCATGATCGATCCAATGTCTTG
>Contig864_TT01    size  367
GATACCCAGAGAACAGGATCAGGTGCTATTCTTATGGGAATATTCCTCTTGATTTTACTG
ATGATTACCAATCCAGTAAGATGTTCAGAGAAGCACCCGAACAAGTTACAAAGGTTTTGG
AAAACGAAAATGTCACAGTAAATGCACATCAGTTCTGCATCATAGATGAGAACCTGATAT
CTTACAATTTGACCAACGACTGGCGAGTCACCTCCCATTCATTCGACGACTATGGAGTCA
AGTTCATCGCCACTGTCGAACACACCAGGTATCCCTTCTACGGTGTACAGTTTCATCCTG
AGAAAAGTTCCTTCGAATGGAAGCTGTCGAAGAATTATGCTCATTCATTATCTGCGGTCA
AAACGAA
>Contig865_TT01    size  1249
GGACCGCTGAGCTCTTTCCAATGAGATTAAATGTGACGCAGCAATACCCCCCCAGGTATT
GATACAATACGTAACAATCGATTGGCAAAGAGCAATATAAATATATTTTGCAAGATCTGG
GTTTGCTACGTCTCTTATTTGTTTCATAACATATATCAACTTTCTGACCCTAGCTGATAG
AGCTGCTGTGTGATCACTAAATGTAAGTTTTTCGTCGATATTGACGCCTAAATATTTGAT
GGTATGAGTTCGTTGAATGAAGTTACAATTACAGGAGTTAACATTAGGTGTATTATTGCA
AGTACGCTCATGAATTTTGATATCAGTTGTGACCAAGGGAGATGAAATCGCGGTTTTATG
AAAACATACGTATTTCGTTTTCGCAGTGTTTAACGTCAGTAGATTATCAGAGAGCCACTC
AAAGACTTTTGTCATTCCGTATTCCGCGCTTCTAAAACATTCACTCCAATTTGCTTCATG
GAATATTATAGCGGTATCATCGGCATAGCAAATAATTTCAGCATTTCGCAATGTTAACGA
GGCAAGATTATTCAAATAAATTAAAAATAAAGTAGGACCAAGAACACTGCCCTGCGGAAC
ACCAAAGGACAGTCCTCTGGAGGAACTAACCCATGAATCTACTTTTAAACATTGCTGTCT
TCCAGTGAGATAGCTTTGGAACCAATCAAGAGCAATACCTCTGACACCGATGCTTTCCAG
ACGTCGCAGTAGGATTGGAATTGACACGGTGTCAAAGGCTTTTGCAAGGTCTAGGAAAAC
ACCAATGCATGCCCTGCCATTGTCTAGATTATGCACAATATTATGGGTGAGTAACTTTAC
TGCATCCTCGGTTGAGCGTTTTGACCTGAATCCAAATTGATTTGGTGATAAAATATTATT
GGATTCAAGATACTTCACTAAACGTTTATTGACCACTCTTTCTAATATCTTTGAAAATAC
TGGCAATAAAGAAATTGGTCTAAAGTTATTGGGACTATTAGTTTCACCACCTTTATGAAT
CGGTACAACTGCTGCTGATTTCCAGGCATCTGGAACTGTTCCAGTAGTTAAACTATTATT
TATAATATCAGCAAGGGGACTAGTAACGTGATCCTTAATAGCTTTTATGTACTGGACTGA
TAAGCCATCGAGACCCGGTGCAGTATTAGACTTTAGACTGAGAATGATGCTGTTGATCTC
GTCACTGTCAGTTGGTTCAAAAAAGAAAGAGGAAGAAGGAGAATTACAA
>Contig866_TT01    size  215
GAGGAAGAAGGAGAATTACAAGTATCTATTTTATGAGCAAGTTCAATTTGTGTGGTATCT
AATTCCAATAATATTTTATTAGCAAACGATTCACCTACCGAAGCAAAAAAGTCATTACAT
ATATTAACTGATTCATTGGGACAGCTCTTAATGGTTGTTAGTTCACGGCTATGGGACTTT
GAGATGGATTTACTGAGTGTAATATCTTTCATAGG
>Contig867_TT01    size  242
GTAACTATTTAAATCTATTTTATAGAATATCGACATAAACATGTTTTATAAATTTATATA
GGCACTATATCTGTAGTTAAATTGTTTATGGATTTAGGTTTATAGTAGGCTGGCAATAAG
TATACTTTACTTTTGAAGGACATAAGCGTAAAAGTGCGCTATGTGTAACGCTTCATAGTA
TCGATGTTTATATGTAACATATTTTTATAAAATTATAATGTGAGTCTTATTATATCATTG
AG
>Contig868_TT01    size  534
GCGGGGGGCGCCGGCTTCACGTCAGGGTCTGCAGCCGACGCCGTCGGGATCGTGTTCGAG
TAGTTCGCCAGCGAACTGAGGAAGGTGGCCGCTCGAGGCCGGTCTTCCAACTCTTCATGG
TAGAGGTACAGGTTGGTGTCGCATCCTTTGTCCTTTTCTGTGGGGAGGCCATGCTCGTCG
GTTTCACCTTTTGGCGATATTGCTCGGATTTCAGCCCGGTCTGAGTCTGGAAGCAGCTTC
CCTTTCAGTTCCACATCGCTCTCAGCAGACGTAGCTCCATAATTCTTGTACGTTTTGCCC
GAGGGCTCCTCAAACTTCGTCACCTTAAACCGTTCAGACATTTTCACGCAATTTTCACTC
TTATTCCAACACTTATAACACTCAATTTACACTAACACTCGATATGATTATACACTGTTC
GGTTACACTGTGATATGTTTTGATATGGATGTGTTCGGTCACTTATACATTGTTTTATGT
TTCTTATGTGCCACTGTTTTGGTTTATTTCGTGCTGGTTGCTTTATAATATACG
>Contig869_TT01    size  231
GCGCGCGTCCTATCATGAAGTACGCCCCGCCTGCCGGCACCACGCCGTTCGTCGCGATCG
CAGACATCGAGATGGCAGTCAACATTGTCGTACAACAACAAACAAGCACGATCAGGAATC
CTTGTATAGCGCCAGCGGTTCCGACGACCCACGTTAGACGGATGAAGAGGATGACACCGA
AGATATTCTGGATGCAGGGCAGGTAGACGCCGATGAGCGTGCCCATGCGGG
>Contig870_TT01    size  318
GCGGGGCTACACTTGAAGAGTTACAGAACGCACAGGACATTCTGGATAACGAGACTAAAA
TCTTTGAGGACCTGGAGTTCCAACATCTTGAGGAAGAGTCAGAATTGTTATCAAACAGAG
AAGACATCCAAAACGAGATAATCCTACTAACCAAAAAGATCGAAGCGCAAAAAACTCGTA
TACTAACACTGAAATCTGAAGCTAACAACAATTTAACATCCGCACTAGACGAAACGAAAA
TCCTTCACGCCGAGTACGTAAGACTACTCAACTTAGTCGAAGAAATTACTGGTAAAGTAC
AAACAGTAGAAAAAGAGC
>Contig871_TT01    size  294
TTTTCCGGGTATGGGAAGAAGTTTTCTTGGGACTTTGGTGGAATCGCGTGGAATAACTAG
AGTTAAAATAAACATGTTAACTATCCCTGTGACGTCTTCATCTACGAGAGCACGAGGAGG
TTTGCCAATTTAGCTAGTGTATAGATTGAAAATCTAAACTTGATCCATCAAATCGAAGTT
AGAATTTCAGTGAGCCCGTTCACCTGACAGGCAGTGCGGATGACATACAATCTATTCCGA
TACGTTCGATTTAACAAGCGCGGTTACGTTGCACAAAGCGGAGGCCTGTCAAAG
>Contig872_TT01    size  220
GGAGGCCTGTCAAAGCCGCCTGCGGTAACGCTCCCGAATACTACCACGTGACCAGCACCC
TAGCTCATCGGTACGTTTTTCCATCCGATATGATATAGGAATAAAGACTGAGCTTTTGAC
CGAGCCTTATTGATAGCTTATAATATTTTTTAAAATAAAGAGATAATTTTTAATATCTTT
TAAATATGAATGTGGAGTGTGGATTGAACCGTTAAACCGT
>Contig873_TT01    size  1189
TCTCCACGCGACTTGCTCCCGTGTGTACATTTCCAATGTGACTTTTCGTTTTCCCAGTTG
ATAACGCAATCCGAATTCAAACAAAAGAGTTTTTATTTATTGCGATTTAAAAAGTAAAAT
GTTAGACACTCATTTGTTTTCTAAATTAGTGACGAGATGTTCATTAAATCCAGTGTCGTT
GAGTAAGCAGGGCGAATCTGCATCCGAATGGACGCCTTTGTTGAAGAAATCTCCTAATGT
GCCGCTTTCTATCAGAGTATTTATCATACCCCAAAGATGGGTGATGGCAATCATGGGTTT
CCTGGCCGTAGCCAACGCGTACACGATGCGGGTCTGCCTCAACATTGCTATCACGCAGAT
GGTTCACCGGCCAGCGCATTCTGCCGGCAACGACGGATCTTGTCCGTCGCCGGATTTAGA
ACCAATTCCTGGTGAAGGATCTGATCCTACTGAGCTAACTGGCTTCAACTGGGACGAAGC
TACACAAGGCATGATCCTAAGTGCGTTCTACTACGGGTACATTGTCACCCACTTACCTGG
TGGAATGATAGCAGAGAGGTTCGGAGGAAAGTACTCCTTGGGCTTCGGAGTACTGAGTAC
AGCTGTGTTCACTCTGCTGACTCCGTGGACTGTCAGCGCTGGTGGGGCGACGGGCCTTAT
TATCTTGAGGGTACTGGAAGGACTTGGTGAGGGTTTCACGTTTCCCGCGTTAAACGCAAT
GCTGGCACGATGGGCACCCATATCAGAGAGAGGAAGAATGGGATCTCTAGTCTTTGGAGG
AGCTCAGATCGGCAACATAGCTGGAACTTACCTATCAGGACTTGTTATCAAGGAGACCGG
TGAATGGCAATCCGTCTTCTACCTCTTTGGCGCCATTGGAATCCTTTGGTTCATTCTCTG
GGCATTGCTGTGCTACAATGACCCCGAATCGCATCCGTTTATATCGGACAAGGAGAAGAA
ATATTTGGAAGAGGCTCTGGGCAGTCACCGAAGCAGCCTACCTTCCGCGATTCCTTGGAA
GGCCATCTTTATGTCAGTCCCTCTGTGGGCCCTGGTCTGCGCTCAGATTGGTCACGACTA
CGGCTACTTCACGATGGTGACGGACCTCCCTAAGTACATGACAGGGGTGCTCAAGTTCGA
CATACATCGGACGGGCACGCTTGCTGCCTTGCCTTACGCAGTCATGTGG
>Contig874_TT01    size  242
GTTCCATCTAATGGTGTGAGAACTGAACTACCAATCACGACATCATTGGCTTCGTCTTCA
ATTTTACTCACGAGCACAGCTATTTGGTCACTGTTAGACCCTGACTCCATATATACGTTA
ACTTCTACAATACCGCCTGCTGTTACTTCGAATGGGAATGAGGAAATACAACTGATTTCA
GCTTGTGGCGTAATGAACTTAAGGCTCTCTGAACTTGGTTGTTCGATGGGCAAAGTACTG
TA
>Contig875_TT01    size  248
GTCACCAGGTTCCAAAGTCATAATCGACTCATTCCGATACATCCCGCCATCATTCGACGA
AGACTGTCACGTCTATGATGGGGACTTCGTGACCAGCAGTCCCATAGAAACGCCAGAACA
GACAGAATCTGAACCCTGCGTTTCGTACAATTTCGAAACAGAATTCGACGTCCTATTCAA
CAGTGACAGAGGATTATGTACAGGGTTCACGCAATGGGATTTAAACAAGTACAGTACTTT
GCCCATCG
>Contig876_TT01    size  1515
CGGCGCGGGCGGACGCTCCGGCTCGCCGCGCGGGAGAAGAGGGGGTACTAGCTCCTGTTC
CTGTCTCCTGGGCGTGAGCCTGGGGTCGAGGGTCCGGGAGTAGAACAGTTCTGCGTCCAC
GATGGCGTTGCGCGGAGACAGCGCCGGCTTGTTCGAGCATGTTGATGTTTGTCGGTCATG
TCGCGGCGAGTGTCGGTCTCGCGGAGACGGCGGCTCGTCGCGGGTGCTGCTCTTGTGGTT
AGTCTGCGGCTTGTTCTTGTCGAAGAGCGCGAGTCCCTTGTCGAAGAGGCTGAGCTGGCT
GAGCTGCGACAGCGAGCTGCGCTCCAGCCGCGGGCTCGTCAGCTCCTGCTTGCTGCTCGA
CATTAAGTCTAGCGGCAGTGACTGTATGGAGCCGCCATCCCACTGGCTGATGCTCGTCGG
AGATATCTGCGATGTCATACTAGCTGTATCGTCGCAGTGCGAGTTGTTGTCGTGCGCATG
CGCACGTCGCGACACCTTCACCTGCTTCAGCGACAGCTCCGGGTAGCGACGCGGAAACTT
GGGCATCTGCTTGGCGAGGCGCGGCTCGATCTCGAGGCTCTTCGCGTACAGGTAGTTCGT
GATCTCGTTGTCGTCCTTGCCCGGGAACGGGTCCAGGGACTCCAGGAACGCCCTAGTCTT
GGGCTCTAGCGTGAGGCAGTAGGGCTGGTTCTGGTACTGCTGTATCTCGCCCGTGATCTC
CGCCACCTTGCGCCGCTTAGAGAAGTTGATCAGCTCCGAGTCCGGGAGGTAATCGAGGTT
CCCCTCCTCGATGTGCAGGATGTTGGTGAGGTACATGCCGAAGAAGGGCACGCAGGGCGG
GTTGATGCTGCGCAGCCGCTCCTGGTAGCGACGGAAGTGGTCCGAGTTCAGCTCGCGGAA
CTCTTCCAGAGCTCGGATGAGGCGGATCGGGACCATCTGGAAGGTGGCCCGCAGGCGGTG
CACGGAGGCGGAGCCGCAGGCCGCCACGACGGCGAGCACGCCGTTGAAGTTGTTGAGGTG
CCGCAGCGCTACGCACACGTCCAGCAGGCGACACACCACGCCCACGCGTTCCTCTAGGTT
CTCGCTCTCTACTATCCACTTCTCCATCCAGCGGGTGAAATTAGTGGTATGTTTAATTAT
CCTAAGTAGATTGGGGCTAGTCTTCTCTTTGTCTTACTTGGTCCACGCGGCACCCACTAG
TTCTGAAGGTTTTACCTGTCTATAGAGATGGAACTCGAGCAGCGTGAGCTGGCGGGCGAG
CTCGAGCGGGTGCAGTGCCAGCGGGTGCCAGGCGCAGCGCTCGGGGTCGGCGACGTGGCG
CAGGGGCGCGGGGGGGAGGCGGTCGAACACGTGCGAGACGGGCGCCAGTCCCAGGGGGCC
TACAGCGCCCGAAGCTATCGAGTCCGTGTCTGATGGCTGGCTCTTCCTCTGCAGCGTCTT
GAGCACGCTCTGCACCCACTTCTTCATGGGCTTGCCGTCGACGGACTCGAGGAACTCGCG
CAGCTTGTCCAGCAG
>Contig877_TT01    size  315
GTACACTGCCAATTTAAGGGTTAATATCGCTTTGCTTCTTCCATCCTTCACATCAACGCT
TGAAATATTTATTTATACTTAGAAATGCTTCTGTCCCCAAGTTTTCTATATTTGTTAAGT
GAAATTAGCCCGTTTGGCTAAATGTTCGTATCTGTGTGCAAAATAGCAAAAAAATACTCG
TGAAAATAAATCATTAATGTTGTAACTGAGGTAAAAAATATTAGCAATAGGCTATGGCAT
CTATGGGTGACAAGCTTCTAGCTGTTTTAAATGGCAAATGGTCTCATAAGAACAAAAGAG
GTTGGAAATAAAGTT
>Contig878_TT01    size  700
GATTGGTCAGAATTAGAGGTCATAGATAATCTTAAGTCCCCCCATGCTAAAATGTTGAAG
GTGAGACGCTTAAATAGGAGGGTTGTCAATGAAGGTAAGTCGGAGTGGGTCCCTACATCA
AGCGTGGTCGTCACATTTGATGGTCAGGTCCTCCCGGATCGCGTCTTTTGTTTTTATAAT
TCGCTCCCTGTGGAGACATATAACTACCCCACTGTTCAATGTTATGCATGCTGCAAATAC
GGGCACACTAGACCCAATTGCAGGTCTAAGCCACGATGCTTCCGTTGTGGTGGGGATCAC
CTTGGGGACGGTTGCTCTGTTGAGGATCCCAAATGTTTATATTGCTCTGGCTCTCATCCC
GCTAATAGCAGACACTGCCCAGAGTTTATCCGTCAGAAAAATATCAAAGCGTCCATGGCC
AAAGACAACATTTCCTACTCTGAAGCTGCCAGAATTCATGCCCCTTCCTTCCGTTCCTTT
GCAGATGTTACGGCTTCAACCCCTATCACTCAGGCTATTCATCAGATTCTCACACAGGAA
CCTCGCTCCCCACGTCCCCCTCCCCCTAATTACATTTCTCACTCCCAACCCTCCACTTCA
TCATCCTACAAAAAAACTATTTTGACCCGCCCTAAACCTCACCCCTCGCTGCAGCCTGGC
TATGACCGAAGGGCTCACCAGGACATTATTAATAGCTTCT
>Contig879_TT01    size  385
AAGTCGTGATTATGACATCTAATTTGCTTCATACGCCCTTTTATCATGCAATAATCAAAA
AAGTATGTTAATAATAAAAGTCCAAGTGTTTTAAGACCTCATATAACAATTTGTATATTT
TTTAACAAACGTTCAACGTTTTTATCAGAGTGAGGAGCCCTTAAGTTACAGCGCATTCTA
TCGTACACTAATTAAATTAAATATCAATAAGCTTCTAGGCTGCCATTACTACCAATACTG
TAGCAAGGCTGGTAGTATGAAAGAAAGCACCAAAGTTTAGCAATTTTCTACTTCAGACAA
GATTTAAAGCATAATTGCATGATGTAAAGTTATACACTACCATAATTTGCAATAATATAA
AAGAGAAAAAATATCCTTTCCAGCT
>Contig880_TT01    size  699
ATATAGTTTAAGTATATTCGTACAGCGTGTTCACAATATGTCATTAGTTATGGAGATATA
GAAATGTTTTATTTTGTGAAGTTCTGTTAATAGTTCTAAAGTTATATGCCCTGAATACCT
AAAGAGATGGTTTGGGATTGTTGGATAAGCCACGTAAACGTTAAATGTTGTCTCTTAGTG
TCTCGAAGAAAAGTTTTGTTTTCAGTTATAGTAGTAGTAATAGAGTTAGCTAACTTACAT
TGCCTTTTTTAGATAATCTTACTATTGCAAAACATTTTTTTTTCGAATGGCAAGTGATCT
TGTACAATAGATTCAAAGTTTTACCAAAAATATTTTTATATCTCCATAGAAATATTTTTA
ATAGTTGTCCAGAACGCTACACAGGGTTACAAATGTATACTTTGTAACAATTGCCCCAAC
ATTGGTCGCCAATATATCATACAAATTGTTCGATATACCAATATTTGTTATTTGGACAAA
CATTTGTACCATTTCCTTTATGTACTTTTTGTTTATTGGGAATTTAAATGTATTGGTAGA
CTTAATTTTGACGTATAATAATTTAAGTTTTTTTTGTGATAAGGTAAATATGTACTAAAT
TATGTAAGGGTTAAAATGGTATATTAAAATTGTGATCAGTATTTAAAAATACGCCATCAA
AATCCAATTCGTTATGTTCTTGGTCGAATTTACAATTAA
>Contig881_TT01    size  261
AGGCTTTAAGTAATAGTATTTGGTCTTCATTCCAACCTGTTAAACTTTTCGACCACCCCC
ACACTTCCATACTTCGAGCGCCATCTCTTGAACCTTGGGGGGTGGCAGGCCGGTCGTGGT
GTCTATTATATTCTCCCTGAGATTGGTGATCGACCACGGAGCTGCTACTGCTCGGGCTTT
[truncated: 33,247,770 more chars]
