# Supplementary material for: Next-Generation Sequencing-Based Transcriptome Analysis of Helicoverpa armigera Larvae Immune-Primed with Photorhabdus luminescens TT01
Source: PLoS One. 2013 Nov 26;8(11):e80146. doi: 10.1371/journal.pone.0080146 (PMC3841171; doi:10.1371/journal.pone.0080146)
Supplement: Dataset S3 — Deposited PBS-unigenes. (FA) [file pone.0080146.s018.fa]

>Unigene0000001    size  208    gap  0  0%
GCAATGATGTTTCGTCCAGAATTTTAATTTGAGGTGCTATGACATTAAATTTTGATATGA
CTGTCTGTCTGTCCGGAATGTCAGGAACAAAAATTTCACATTTTGATAAATTTAGATCTA
GTCCAATCGAATGAAATTTTTCTTTTAGGAATATGAGGTCTTGGTAAACAGTTTCACTAT
CTCCTCCTAGGGTCCCGTCATCCAAATA
>Unigene0000002    size  269    gap  0  0%
GTTTTTCGTTGGCAATTCAACCAGTCATCTTGCCATCGGGTAGCGAGCTCAACTTGAATT
ACGCTGGCAACACTGCTACAGCCTCCGGCTATGGAATAACTAGAGACGGTGACAGCGTGG
GCCTGCTCCAAACCATAAATTCAGTGAACCTTCAAGTGATCACCAACGCTGTGTGCGCGA
ATTCTTACGGCAACGTCATACAGAGTCACCATCTTTGCACCAGCGGCGCTGGACGAGTGG
GAGTCTGCGGCGGGGACACTGGTGGCCCA
>Unigene0000003    size  498    gap  0  0%
TGATATTTTATGGAAGTTAATTTTTGATTAAAGAGCCATCTATTATCACTTGAAGATATT
AAATACTTTAGGAAGAGGATTGCAGATGGCGCTTTTCTAAATTTTTTACCGAAATCTAGT
CAAGTACGGCAGTGACCAGCCCCTGCGCCCGCTGTTGCGGCGCGCGCACGTTTAATGTAT
TGCAGCTACAACCTGATTCTAACTTGAGCTTCTAAATCATACCATCAAGTTCATGAGTCA
TCACGATATATTTTGTTTAACTATAACAGGAAGATACTATGAAGTTTCCGCGCTGTTTAT
CTTATTTTGAATGTTTTCAAGTCCACTCACGTACGCAGCGGTGCAAGGGTTAAGGCCAAA
TATATATTTTTTAAGGCCTGATACACACGAATGATAAACTGGGCGTTAGGATATTATCAA
CAGTGTAAGCGCCTCATTTGTTGACCAGTTTTGTAAAATTTATATTAGTAGTATCTTTCT
TTTGATATTTATTTTGTA
>Unigene0000004    size  354    gap  0  0%
ATGAATACAGTTTTCCAAAAAAAAGTCAATTTTTTCTCCAAATCTAGAGTGGTTAACTGT
CATACATGCTCAGTTCATCTCTCTACACTTGGATAGCGTTGACAAGACAAATTCAATGTT
ACCAGCAACAAAAACAAGGTGTTGCATACTACAGTGTTGCCAGTATATTAGACTAGTTTT
TACCATTCCATACTATATCCCGGTGTGTGAATTGGGCAGATATTGTTTTGCAAAGGTGAA
TTATTTTCTTAAGTAGATTAATATTTCATCTTTGCAGCGAGACTGCGGCGTGGGAGGTAT
GTTGAAGCCAGGTTACTCAGAACGGGGATTATTATATTTTGAACCACGAAAATA
>Unigene0000005    size  299    gap  0  0%
ACAACTGTTTACTAAGAATTTTCAAGTCCAATTTGCAAAATAAACATTTGATTTCAGTTT
TAGTTGTTTCAATGTAGTTAACAGTTGATTTCAAGTGATGTTTTTGGTATGTTATAGGTG
AACTACGGCCTAAAACAAATCAATTCTGTATTTTTTCAATACCAGTTTAAAGTTACATTC
TGCCTAAAACAATGATGTTAAACAAGAGGCTTGTATGGCACAGATATTAACTTAATGGAA
TGTTGACTAACTTTGAAATTAACCCAACAGGGTAGGTAGTTATAAATTCGTTAATGAGT
>Unigene0000006    size  441    gap  0  0%
AAAATTCTTAGTAAACAGTTGTTTCAAGAAACCTGACTTTTAGGTTTTAGGTGAACTTTG
CCCTTGCAAGGCTGATAGACGAGGTTAATAGTCGAAATATAAAAGTTTTTTTCATGAACC
AATTTTTCAATTCAAGTTTCTGAAATTCATCTGTCTTACTATTAAAGTTACAATCTGCCT
AAAGCATAAATGACAAATAATTACAAATACTAACTTACCATCTTCTTTGAGGTCTTAACA
ACTGTCTTCCTGATTGAAATGTTACGTTGAAAGTTTTAATTCTGTTGTCAAAGTAATGAG
ATCATTCATTTATTTATAATAATGTTTACAACTTGCTTAGTTAAAGCAAAAGCGCTTTGC
AAAGAAGATACAAATTCGACTTAAGATAATTTTAAAGCAAATGTGAAGCTAATAATTTTA
ATACAATTTGTAAATTTTAAA
>Unigene0000007    size  273    gap  0  0%
TATATCTTCTTGAGTATTGTTGTGCAAAAAACGTGAATACTGGAACCTATTTTCACATTG
AATAAGCATAATATGAAAACTATGCGTTGTTCACTTAGCAATGGCATCCATATACCTCCA
CTACGCCCCTGACATCTCTTAGACCATTACAACACCCCGGTGTTACAGTGCGAGAGGTAT
ATTTACTCATTTCAGTCTTTATCTTACTCGCAACTGTGTCATTTCATCTTTTGTTTGATG
CCCTCATCAGTTGGGAGTAAGATAAAGACTGAA
>Unigene0000008    size  399    gap  0  0%
GAGCTGTAGGAGATGCACAAGTTGCAAACTTCATACCAACTCGAAAAGGAAGCTTACTAT
TAGTTAACGAAGGTTACGCATTTCGTCTGAAAAATAAACTGGCATATGGAAAGAAGCAAT
GGTATTGCACTTCTCGGACTAAGACTGGATGCACCGTGGACGTGACAACAGTTGTACACA
GGCTGGGTCAGGTAATCAAAAGAGTCCGTAATACTCATAACCACCCACCTCACGGATTTT
ACCGTCGCAATGATGGCTCATTCAAAGTTGTTTGACACCCTCTAACTTTTATAAGACTGT
TTTGTATACTTTTTAGCTAATAAGACTGATAAATGACTCATCATACCATTCAAAGAGAGT
TCAAGGCATTTAGTTTAATTGAATAAGACTGAAAATCTA
>Unigene0000009    size  212    gap  0  0%
GATTGGATATCTGGAGGGACACATGGATACGTTACCTTGGGTATGCCAACGAGGTGGGGG
AGTCCTTCCGGCAGCTCGTCTCCACCAAGGTGGTCCGGTCCAGCTATGCAATCGCTTTTG
CATACACGTTCGGAGATACTGCGGACAAAAGTTACCAGATGTTACAGAAAGACGGGCGAC
CAAAGCGTGTGTTGGTGGAGGCGGGAGACGCG
>Unigene0000010    size  273    gap  0  0%
AGTTACAAGTTCGACCCCCCAGAGGTTAGATTCCCCCGTTTTATTAGCATGCTGCACGCC
CGGACTAAGTGGAGCTTCGCAGTGTGTCGGTGTTAACGTTAATGGTTTGGACTTTTCCTT
ATTCATTTCGATCTTTATCATTGATTAGAGTGTACCTAATTAAGGACGGTTTGAGGATAT
TTGTCGAGTTATTAACAAGTAGTTATCAGTTTAATAATCCCAGATCACGGGTTTTACGAT
TTCTTATAAAGCATTTTCCTATTCTGCGAAGAG
>Unigene0000011    size  676    gap  0  0%
TGACGTGACTCCTCTGTATGAGAACATGGATCTGTTCTATCAGAACCCAGCGGACTTCCC
AGCTGAGAGTGCCTTCCCTCTGGATATGCCGTCGAATGTTCTAGAACCTCCCAAGGAGAA
GCCTCCTCCACCACCTACTGATGACAGTCCTGAGGATGAGCTTCTTGGCAATGGCAACTT
CAAACACACGAGCTCAGCGCGACGCATCAAGAAAGAAATCCGGAACAAACGGACCAGTTT
CCTCGGCATCGAAGGTCAGGACGACAGCTATCTCGACGTGGACCTCACCCTGGCTCCCAG
ACCTGACATCACCTCCTTCCTACAAGAGGAAACGAAGATTGAGAAGCTTCTTTACAAGAA
GACCCTGTCACATGATATGGATGCTAAGTTGAGAGAGAGTAGGGACTCGGGAGTGGATGT
GGACAGGGGACCGTCGGCTGAGGCCTGGTACAAGGGACATTCGTCTCCTGATACCCCTAA
CCAGCATAGCAGACAGAATAGTGAGCCCTACACACACGTAACAGTGACATCAGACGAGGA
AGAATCGGTGAAGAAGCAGGAAGCCTTCTCCAATAACCTGAGCTCCAAGTTGAACGAGCT
GACCGAGGCTCCGGGAGACAAGATCGACAACCTAGACAAGACTATACAGCAACAACAGGA
AGTACTCCGCTTCGAA
>Unigene0000012    size  248    gap  0  0%
TACCTTCAAGCCGTCTCTCAGCCTGAAGAACTGAGTGTCACAGAAGTTACTGAGATACAG
CTCGACAAAGACGACGAAGACACTCTTAAAAGTTTGGAAAACCAGGACACCAGTGTGTTG
GACGCTCTAGAACTGGCATTTAAGGAGCTGGATTCAGAAGACAGTGCAGCTATGGATGAT
ACTGACGAAGTGCAGAAGAAAGAAGAAGAATTCTTAAACAAGAAGGTTGACGTGACTCCT
CTGTATGA
>Unigene0000013    size  327    gap  0  0%
AGAGAAGCAGTAAATCAAGAAATCGAGCAACTTCGGTTTAATATTCAAGCTCTGTCTCGT
GTTGCTAATCCTTTGGGGAAGCTGCTGGACCATGTCCAAGAAGATGTGGAAGTCATGCGT
CAAGAACTTCATCAATGGTCCAAAATTTATGAAGATGTCACCAAAGAAATGCTAAAACAA
AAGACCCTCAATGAAGATTCGCTGACACCTTTTCATACCAAATTAAAACAAATAGACAGG
GATATAGAAGAAAAGCATGATAAAATAAATGATCTCAAGATATTGATACATAAAAATACT
TTTAGAATTGAAAAGTTATTGATGAGT
>Unigene0000014    size  348    gap  0  0%
ATAATACAACGTATTCTGCTATTTAATGAAAATTATATCTTTATAATGTAAGATTCACAC
AGATAGAATTATATATAGTTTTTTTTAATAGTATTATAGGCACAAATGAACAATATTGAG
TGCCTTAAGCTTCTACCACTACTTAAAGTAGGCGAGGGGTTTTAGTCCTACAAATATAAT
ATTCACTAAGGAACGCCTTTTTCCTTCAGCCACCATTTTCTAAAGCCAATCCCTTCCAAT
TTTAAAAAGTAATAAATAAAGCTGCCAGATTAAAAAAATATGCCGACTTGTCTTTTTTCA
ATAATTTCTATATGATTTATGACTAGTGTTCCAATCGCAGATTTTTTA
>Unigene0000015    size  421    gap  0  0%
ATTTCTTTCTCATCGGTCTGCGTTTTGGTACTATTTCTGGTGATACTGCTTCTTCTTCAG
AAGAGCTCAACACTACTTTATTAAAAGACTCTGACTGTCTTCTAATGCTGCCTCTATTAC
TTGCATCATCCTCACTGCTGGATATAACATGGCTGTCTGCAACACTGCTGCGCCCGACCA
CTGATCTAGACAGATTCTGTGGTATACTCTGCTCTGCTTCATTCTCATCTTCTGTAGTAG
ATTCGTCAGATTCTGGTACGAAAATAGTATGATTCTTCTTCTTCAAACCAAGGGATTCGT
CAGCTAAACTATTGTCAATAAATTCCGATCCGGAATCGCTGCTATCAGCAGCCGTCTCAT
TGCGATATTCAAAGAATGAATTCTCCATTGTATGCACTAAATAGCAAAACTATTATTTCA
A
>Unigene0000016    size  510    gap  0  0%
GGCTACACAAAGAAGTAACATTAGACCCTTCAAGAAGAGGCACAGACGTCCGACACACGA
TCAGTGGCTCGTTCTCAGTGCCAGGCCAGTATCACTACACCATGGAGCTTCAGAGCTGTG
CCACCCAGGTCACGGAGAACGGCCTGGTGGTCCGCTCAGCTACCCAGTGGATGGACCTGG
TGCAGGTCGCTGTGGCTAAGATGTTGGACATGGATGAGAATCGCATCCTAGTAGAGGTCC
CCCGCGTGGGTGGCGGCTACGGCGGCAAGGCTTCGCGCTCGGCGCTGGTGGCGTGCGCGA
GCGCACTGGTCGCGCACAAGCTCAACCGCGCCGCTGTACTCGTGCTGCCGCTGACGCAGA
ACATGCAGGCGATCGGCAAGAGGAGTGCCACTGAGTTTCAGTATGAGTGCGGCGTAAACA
GCGACGGCCTCATCCAATATCTGAACGTGACGTACTACAGTGACTGCGGCTGTTCCTTCA
ACGATTCGCCAGCCAGCAGTGTGGCAACTG
>Unigene0000017    size  228    gap  0  0%
GAAAGGGTCCAGGAGGCGCGTCTTCGTTGGTCAAGTTCTCGTGATTTTCATAAATAAGAG
GGTTTGGGCGAGGTTTACAATACTTTCAAAATGCAGACTTCAGATGTAATATCATCTTTG
TTTTGGTTTAAAAACGACAGTGATGTGGACGACGAACAAGAACCGCAGATATTAGAACAG
TTTGTTCATAATGTTGAAGATTTTAGTTCGCAGTATGGCAGTGAAATC
>Unigene0000018    size  379    gap  0  0%
ATAGTACTAAACTGCATCCGGTCTGACCGGATGCAGTTGAGTACTATAAAAGTATGTTCT
GACTAAAATAAAAATCAATCGATTTTGGCACTAACATCGGAGACAGCCCTAGTAAAATAA
TGTTATTACTCTCTAATGCACATAGTAATAAAATACCTAATTATAATAACAACTTATTGC
TGTTGGATTGCTTCAATAATCATTTACTTTCATTACAACCTCAATCCTGTATGGTTTGGT
ACTCAATCTGTGGCCGAATTTTGTTAGGATAATATCCAGCTATAATCAACTTCTAGGCAA
AAATAAACTCACCGAGACACTTATCGTTAAAATTAAAATTTCAACTAGAATATTCTTTTT
AACTTGAATTTGATAACTG
>Unigene0000019    size  210    gap  0  0%
AATTGCCAACTTCTGCGCTTAAGCTCAGTACTCAAATCTTCTTCACAGTACTTAAACTCC
ATAATCCCGAAATCAAATGTGAAAGTCATTACAAAAGCAATATATTACGAGATTATTACC
TCTTAAGCTCTAAATACGGCAATAATATAATAATGCAGGTGGTTTATCCTTGCATATTAT
TATGACTTCCCACTTTACGTTCTCCTTTGT
>Unigene0000020    size  220    gap  0  0%
AAAAATTAAAACCTGACAATTAAAAACGTTAGCAACAATATTACCTTCGAAGCGTGTACA
ATAATGCTAATATACATGTATATTGACCGAAAACACAGACGTTATGTATTGCTCTTATAA
CTATTATATTAAATATTCAAGTAACAATTTAACTGACATTATTGCGTTTCTCACTGGAGG
TTAGTTATTTGAAGGGAATCTAAAACCTAGACTTACTCTG
>Unigene0000021    size  252    gap  0  0%
CGGCTGAAGTATAAATGGTTACTGAACTGATATTAGATAATACGATTATTTATATACTTT
TTTAGAGCACTAGTATTGTTGTTTCATTCGCCTGCGCTTTTATTATTATCTTTTTTTCTT
AAGTCTTCTAGGGCCCATTATGACTGACAACATAAGCATCTGTTTTACTCAAAAGCACTC
TTTACTTTGAAAATTGAATTGAGTTGAATTTGTAAATTCATAGTAAAAATTGTTATTTCG
AAGTTAGAGTGG
>Unigene0000022    size  238    gap  0  0%
GTTGTGATTGATTATATTTACAATAATACGTAGAGCGGTATGTATATGTCGTAGCAATAA
CTTTAAGTGTGGCAATAAGGTTTAGTGCATTTGCTTTTGTGTCTCTCGAGTAAATAACGA
TGTATATGTATAGAGTACCCAGTGGCAACTAGCTGACGCTGTACACTGCTTACATCATCA
TGTACGTACCTACAATAAGTTCAAATTCTTGACGTTTTAAAAGTATATTTATATTTTA
>Unigene0000023    size  212    gap  0  0%
AAGGTCAGAGCTTAAGATTCGTGCTGATAACTATGCATATCAAGTCTATACTAAAAAAGT
CAAATTTTAATATACAAACAATATTCAATGGCATGTAATTTTATATTTTAATTTAATTCG
AACACGATTTAAGTTATTAATCAACTGGCTGTTTCCTACGGTTTCACCCGAATTTTGACC
GAACAACTTCCCGCAACGGGATAAAAAATAGG
>Unigene0000024    size  335    gap  0  0%
GGCATGCTACGTACTCCTCGTTTGGACGCTCGCAGTCAAATGGAGGACAATCTGTAGTCT
TAATACAGGTGCCATTTAGTGCCCTCCTAGTGTTGAAGTGACATTTGCACCTTGGAGTGC
CACATTCGCTGGAGGCAGTACATCCAACGTTCTCATGTTCTCTTGTCGGGCACTTGTCAG
AGTAGCAGTCAGATGGGCAATTGTCTTCGTCTTCTGACGGCCCACATTCTAGTAGTTGGA
CACTAGAATGAATGGTGACAAAAATTACAAACAGGACAATATACACAGATCGCGTCATCT
CTAAACCGATTCACTTGTGAGAATCTCTTCGTCTT
>Unigene0000025    size  222    gap  0  0%
AAACGAGGAGTACGTAGCATGCCCACCGTTCTGCCCTTCAGATGACTGCAGACAGTCAAC
TCCTGATGGCAGATGCCCAATATATGGCCATATCTTCATAGTGCTGGAGTGCGAACCGGC
CTGCCGATGCATTAAAGGATATTGGAGAAAAGAAGGCGAATGTGTACCTTATGAAGAGTG
TCCTCAACATTCGACAACTCTGCAAATACTTTACGGCCTTTA
>Unigene0000026    size  837    gap  0  0%
CTGACGCACAACCACCTTCTAACTTGGCATTGTAGGTGAATAGCCGCCTTACGTCTCAAC
TCTTCCCTTTCTGCTCTTAATTTTTTGAGGCTAGCTTTAGCTTCCCTCATCATGATCACA
GATTTATACCACTCTTCAATCTTTAGAACACTCCTTTTCCATCTCAGAAGGCGACTTCGT
TCAATCCACATTCTACAATACTTTTGTATAATAGTAGTAGCAGTTGTTATTTGTTGCATC
TTCCACTCAACAAGGCGGTTGTATTGAATACGGCGCCACCAACATTGGATCACACTCGCA
GCGTTAACTTGTTTCTGAAGTATCCTCTCAGCTTCCCTCTTTTTCTCAACAATGACTTCG
TATTTCTTCCTCCACCAAGTCTGTATAACATTAGCCGCTTTCTCGAACAACGGAGCGCGG
AACACGTGAATGATTTGCCATAGAAGAGACAGCGTCTTTTCCCTGTGACCATCAGCAATG
TCGTTGGAAGTGATTTCACCAACGATCACGTAGTTAGCTTCTTTCAAAGCGTTCAGTGCA
ACTTGTACGTTATGGATCTTTTGCAGGCGAGATATAGCGGGTGTTCGGAGTTGATTCAAC
AAGCCATCTTTCATTAATATTATCTCCATAACCTTCGTCAGCCTGACACCATCTCTTATA
TCCAAAGCTATATTGTGCACTGCATACTTGTATTCATCTAAATAGGATTGTTTGTGGCTC
ACGACATATCCGAGCGGCCTAAGGTGTTTCGTGATATCGCCTATTCCAGCAATAAGTTCC
CTAGTGAATCTTATGATAACTTCCCTGCTTTCTTTACACACTGCATTCCTGCAGAAA
>Unigene0000027    size  430    gap  0  0%
GTACAGTTCAATACAAATTATAATTTTTGTTTTACTTGACAGTCAAAGATATATTATTTA
TTATATAACAGAATAATTTACTATTTATTCAAATTAATATAATTACCAGAATATTTATTG
AAAATATATTTTCTTTTATAGCAGTTGTTTCGTGTTAGGGCTGATGGCAGTTCAATAATT
GTTTTAAATTAGATATTATTTTAGTTAATTCTAAACTGCCAAGAAAACTCTATATAAGTT
ACCGATGTTTAATATACAAAGACGTAGAGTTTTTTATATATACCTATTTATATACCTGTC
TTGTTACTTGATACACTTCACTCGAATGATGATAGATATAATAGAACCCATCATTAGTTC
TTGTGATAACCCTTGCTTGTAACACAACTAATTTATTAACATTATGTTAATGTAGATTCA
AACTTCATTG
>Unigene0000028    size  314    gap  0  0%
TTGACCTCTGCTTGCAATTCTAAGAGTAGCATCTCCTTCTGCTTCAACTTTTCCGTGAGC
TCAGCCAACGAGCTGTTCCCATGTTCCAGTGCCTTCTCCAGATTATGCCTCATCACTAAT
TCCGTGGTCAATACATCAGCAATGTTCATCAGCGTCTCACACTTGTCACTGGCTTTGTAC
CTATTATCAGATTGCAGTATCTTTTGTAATGCCTCGTTGGCTATTCCCTCTTTTTGTAGG
CCTTTCACCAATTTTTCTAGACCAATGTTCAGAGCTGTTGTTATTTGAGTGTTTATTTCT
TCTTGTTTTTTAAA
>Unigene0000029    size  1324    gap  0  0%
TGCATGATGGCCCCTTCATTATCATTTGGGGTTGATGCTCGAGAATCATCTTCACAATCA
GATAACACTCTGTTGCTGTTACTTTCTATAACAACAGTGTCAATGGAACTTCTAGATATA
AAACGCCTTTTTCTGGATGCTGGATTTAATATAATTTCATCATCATCTGAAGATTCTTTA
CTCTCTACACTGTCTTTTATGATTGGTTCAAATTCATTACTGAAATTGTTAACATCTGGA
TCACCCTTTGCATAAATTACATAAGAGTATGGACTACCAGGTTCTATAATCCTGTTGCTG
TTATAAACAACCATGTTAGCCAGCCCAGTTAAATTGAGTTGATTGTCAATTTTTTTCATT
TTCACAGTACATTGTCTGTTGAAAATGTTTCTATACTTTTCCTTTAGAAGAGTATGACAA
CGCATGTGACTTGACATAGATTGGCTACTTGGCCAAGAAGAATTACATAACTTACACATT
ACCCACTTTTTGTAGTCCATCTTCCATGGCATTGGAATTTTAGTTTTATGTGGTAACACA
TGCTTCTTTTTCTTTGATTTTGTAGTATGGGATAATTTCTCAGATTCTTCATCACTAGAT
GAAGATATTGTTCTTTTCCTTTTTGGTTTTTTCTTTGTAGAATCATTGGCATGTCCAGGA
GCTTGACTTGAACTGACAGTGTCTTGTTGGGGCTGAAGGCCAGTCGTGATTTCTTCCTTT
TTCAACACCTTCTTTATCAAGTTTGCTTGCTTCTCACAAAATAAGTTTTTTATTGCATGG
AAGTTTTTTAATATTTCCTTACATTTTATACATATTAGTTGTGGGAGTCCATCAAATGGC
TCAACCTCTATGCCAAAGCAATACTTGATCTGCTGTTGCACACTGGGTACTATCTGGAAT
TGTCCTAGATCTTCAAGACATAGCCGACAAGTCACAAACAGCTTTGGATCAACTTCTATT
GCATCCATCCCTAAAGTGTCCCCTTCTCTCAATTCTTGTACAATTGCAATTATTGAAAAA
TATTTAATTCATGCCGTTTTAGTAATGTTTCATTACACCTTTCTGCTGTGTAGGTACGTT
TAAGCAACTAGGCTAGGCTGGCGGTCCATATAAATTCTACCATTCAAATATTATTATTAA
CACATGGTTTTAAAGTTGCAAATACAAAACAAACAATCCACTGCTGTTACTTTAAAAACG
GTCCATTTAAATAACCACACAAAACTGCACAGACCTCACTAAACAGTTTTACATGAACGA
AAGCAAATGAAAGTCACGTCATGGGTACCTGTACTCAACTAACTTGTTGCAAATACAAAA
CAAA
>Unigene0000030    size  1387    gap  0  0%
ACCCCAAATGATAATGAAGGGCCATCATGCAATGATCAATGCATAAGTATTGACGACTCA
TCTGATAATGAGTCTGATAGCAACTTACACAACAGCAAAAACTCTAAACAACCAATGGAA
GCTAAATTAGGCGATTATAAAATTGTACAAGGTATTATATCCATGTGTGTTAATTCATAT
CACAAGAAAAACGAATCGGCTAATGTTGATATGTTACATACTAATGGAAGCTACAACAAA
AAAAATGAAACTCAAACAAATACAGAATCTCAACTCAAACATAAAGTGTTAAGTATTGGA
AGAAAGATTATAAATAAACAGGGTTTCAATTGTACTGGTCTCCTCAGGTATTTGGAACAC
AAAAACCTTGAAATTGTATGGATAGCGAAACCACAGTCATCATCCTCTAAAGACACAAAT
TACATTCGCATATTGACAAAACTACGTGATCCGAAAAACAAAGATGAGAACGCTGGATGG
ACTAAGATATCGGAAACATGTGAATCTATGTCTGTACCAACAAGTAGAAAAAGTGCTCAT
GACCCCAATGAATCTTTAACCACTGTGGAAACTAATCAATATCCTGTTATTGATACTTCA
ACATCAAAAGAAGCTGCTAGCGCGGTTGCCAATCACAACACGAATCTGCCAGATAAAGAT
ATCCAAGCAAAATTGGATGCAATACCAGCAGCTTTATACAGTATTGATAGTAAAGCAAGT
TGTTCAGATTTGAAAAAACTTTTGAATGCCAACCCTGTTGCTAATCCTAAACAATTGCCT
AAGAAATTAGGACCTGGCAATGAATCCAGATCTAATAAAACAAATAGTAAACCACATTCA
TCGTCTATTAGTAATGATGTTGATAATTATTGTATGCCTATCATAACTTCTACGACGTCT
TTAGCTGTGGTTCCTAATAAGGACCAGGAACAGTCTGGCCTTCAAAAGAGTACAGATACA
CCCGCACCAAGAATTAAAGTGAAGCCAGCTTCTGAGTTGATGTCTGAAAGAACTTTAAAT
TGTCTCATGAAAGAGCAATCACCGCCTGTTACAAGCACCATGATGGTAAGTCAAATTGAT
AATGTGTGGCCGCACAACCACTCTGTAAATGTTTTTGTTCCGAACATGGGACCGTCGCTG
CACGTCACCAGCCAACCTTTACCAATAGTTGAAATGCCAGCTCATAATACGGGCTCTCCA
TCTCTATATCAAGTTATACCTACTTCTACACAATCAAACAGTAATGATGATTATGTTATA
TTGGATTCGACAGATTTACCGAACACTAAAACAGACTCGCCTTTTAGATATTTTAAAGAT
TTGTTGCAGATGCACAGTTTGATTTTATGGGATTCATGTCAATTATTACCCAAAGAATTT
ATTAGTA
>Unigene0000031    size  330    gap  0  0%
CATTATATCATTGCCTTTAGTAACGTCCTTGCTATCTAGATTTTGTTCCTTGATGACGTC
ATCAGGCAACAGTTCAGTGACGTCACAAGTCCACCACACGTCGGCGCCGCGCGACTCTAT
TAGAGAGCAAAGCTTGTCTATGATACGTTCATCCACCAAAACTTGATCCCCCTTATAAAG
CGCAGGTATAGGCACTCCCCAGGCGCGTTGCCGCGAGATGCACCAGTACGGACGCTTGTC
CAACTGAGCGCGGAACCCCACGCGGGACTGAGAACTGCTGGACGGGGGGAGGATCTCCAC
TTGTTCTAGAGCTGCCTAGAAGGTGGAAAG
>Unigene0000032    size  362    gap  0  0%
AGAAAATTTGGACGACCTGAGCATTTCATTATTTAAAAACAAGAAACGTAACAATTACGT
GAGTTACCCGACTGACGACGAAGTACTCAGTGACGCAGCTAACAAAAAGGAGATCGATGC
CAAAACGAGCCGAGTCTTACGTAAAAATGCTCTCAAAGAACAAAACCCTATTGAAACTGG
TGATCTTTTAGCGCCATCGATAGAAACAAATAATCTAACTAGAAAGTCACGACGCGGGAA
AAAAGCAGATGATGCAGGGGACACTGAGAACCACGAAAATGTACCAGCTGAGGTTACAGA
CATACCTAAATCTAAAAAAGGCAAGAAAAAGAAGAAGGTTGAAGAAGATCCATCTCCTGC
TC
>Unigene0000033    size  1234    gap  0  0%
ACTACTGCGTGTCCGGGCTGCCCGAGCCGCGGTCAGACCACGGCCGCTGCACCGTCGAGA
TGGGGCTCGACATGATCGATGCTATAGCGTCTGTTGTGGAAGCGACGGATGTCCAACTAA
ATATGCGCGTGGGCATCCACACAGGGCGGGTGCTATGTGGTGTTCTGGGCCTGCGCAAGT
GGCAGTACGACGTATGGTCCAATGACGTCACGCTGGCGAATAATATGGAGGCTGGCGGCG
AACCAGGGCGTGTGCACATAACGCAAGCGACGCTCGAGTGCCTCGGTGGCGCTTACGAAG
TGGAGCCGGGTCACGGCGGCAGTCGGAACGCGTACCTTCGGGACCATTCCGTGCAGACTT
ACTTCATCATTCCGCCGCCAAGACGGAGAAAAATGTGTCTATCAGCTGGCGTGGGCCTTG
GCTCAGCGTCCCGTCGGAAGCTGTCTTTCAAGAACGTTTCCAACGTGGTGGTGCAGCTGC
TACACTCCATCAAGTTCAACGTGGACGTGCCCTTCTCCAACATGGCCGCCTCCCCTCAGG
AGCTCAAGGCCAACGCCGCTAGGAAGAACAAAGTGACGGAGAAGTTTAAGCGTCCGTTGA
AAAAGCGCCACTCGTCTGTGTACCACCAGCCGACTAACCGCGTGAACAAATACCTGGCGC
AGGCCATAGACGCGCGCTCCGTGCACCGCGAGAAGGCCACGCACGTGCATCTACTCACGC
TCTGCTTCAAGGATGCTGATAAGGAAGCTCAGTACCGAGCATCAACAGACGGCGGTTGGG
CGGGATCCCTATCCGCTGCTCTCTGTGCCTTAGTAGCCGCCGGGGCCTTACAAGCGAGCA
TCCTACCACAAACCTACATACTTCTCATACTGTTCGTGACTGCCTTCGCGTGGTCTGCTG
CAGTGCTGGCCCTGACTTTAGCGGCAAGACTCAGGCTTATACCCTGCGATGTATCCCGGC
CTTTTACACTGAGGAATGCTATTACAACTTTCACTATTGTACTGGGGTATGCTGTTGGGC
AGGTTAATGTGGTAACATGCGAGCACATAGAACTATGTCGAAACCTAACTGGCAACACCA
CAACCATGGACGAAGTACTCACAATGCGAGGCGACGTTGCCGCTCATCTCTGGTCGAGCC
ACACGGAACATTTAGCTTGCCAAGAACCCCTGTACATAACCCTAGGCTGTTGTCTCAGTA
TGCTGGTTGTAGCTGTCTTCTTGAGGCTACCGAT
>Unigene0000034    size  680    gap  0  0%
CAGCACTTTGCGTTTACAAATAATTTTTAAAAAGATAATATTTTTTGAAAAGATATATGT
TTGATCGATCAAGATTAGTGAATTTGTCAAACATTTTAGTAAGTGATTTTAGATAATTTT
ATTTGTCTTTATTTAGTCTTTATCATGCTCTTTAGATATTTTATTACGTTGATTTTTTGT
AGTCAGTAGTAAGTTAAATCCCTGAATATTTTCTCGGGGCTTGTATACTGTTCCACAACA
ATAGTATGTATATTTGGTTAGGTTCGATGGTTTGTTTTGTGACATAAAAATATTAAGACT
TGATCATCAATCAATTCTTTATACTCCTACAATATCTCCGCTAGCGGTCTCGCTCGTACG
CCTTGGGAACTACTTCGCGTATCTGGTTAAAAAATGTTTTTTTTTAATCAGACATGTAGT
TCCTAAGGTAGCGCGTTCAAGCAAACAAACAAACTCTTTAGCTTTATAATATTAGTATGG
ATTTCAATCTCTAATCGAAAAACGATGAAATGGATCGCTTGTTGTAATTCGCAGCTAGGA
AACAGGCGCTTAGTATTAGACATTGATATACTCATACATAGATATAATCTGCTCTAGCGA
AACATTCTATCCTCTAGATCTAAAATATCTATTCTAAGTTTATATAATAAATACTCTAAT
TTTACTGTGTAAAGTTGTTG
>Unigene0000035    size  286    gap  0  0%
GAGATCATTTATGTAAATGAGAAAGAGGGTGGGACCCAGGATGCTTCCTTGCGGAACGCC
AAAAGTCATTGGAAGTTCATCACTTTCATATTGACCAATTTTAACTATTTGAGTACGATC
TTTGAGATAGTCTGCAAAGATTTTCAACGGTAGTCCACGAATTCCAAGTCTTTCCATTTT
TCTCAATAAAGCTGGGGCAGAGACAGTGTCAAAGGCCTTTGACAAATCTAGGAAAATTCC
CAGGCACTTGCGTTTTCTGTCTAGCGTCCTAGCTACGTGATTCGAC
>Unigene0000036    size  369    gap  0  0%
TTGGCTATGTGGGGATGCCAGTTGAGATGCTGATCAATTAGTACTCCTAGATATCTTACA
TGAGTCGTTTTTGTGAGGGAGAGGCAGCTACATTGCGCTAAAGAACCACAGTGATGTGCT
TTTAGGGTCAAGGAATTAGAAGGACATTGATTTGACTTGATAGCAAAGGGGACGTATACG
GTTTTGTCTACATTTAAAGTGAGCAAGTCATCAGACAAACATTTCATCACGCAGCAGAGC
GCTGCCTCGGCATTTTGGTATGCCTGGGTCCAGTTACATCCATCTACGATAAGGGCAGTG
TCATCCGCATAGGTATATATCATACAGTTATCAAGAGGTAGTGTACAGAGATCATTTATG
TAAATGAGA
>Unigene0000037    size  369    gap  0  0%
CGTATGTACGCGGGCATGCATGATCCACTGGACCACGTCACCGGGCTCGAGAAGAGAGAA
CTGCTCGCACATCTGGCGGGAGACTGCGATCCTTTCCGCATCATGGCTATTAAGAAAGGT
CCAGGCACAAGGGAGCGTCCGAACCTGATCCCCAGCGCGTACAACCGCCGCCTCATGGGA
TGCAGCTGCAGTCCTCACGATAACCACGTGGAGTACATGTGGTTGCACCTCGGCTGTCCC
AAGCGATGTGGCTGCGGGTACTGGTTCGAGCTGTGCCCTGTCGCGCCACTTTAGACCTTA
TTCTTTTAGTGTTAAAGTTTGTTTTTGATGATATGATGGAAATCTCGAATTTGTTCGAGT
ATATCGTAG
>Unigene0000038    size  231    gap  0  0%
GATTTTCCAAAATATGTCTTTTGGCAGTGTTTGGTAAAATTATATAAGTTTAAATTTCTT
AAATAGCAAGAAATATTAAGTAACGATGGTACATATTTCATCAGCGAAGATCGATTGAAG
GTAATGGAAAGTGAATTGACAGGAAAGTATGATGTGACAGCTTGCAATGTCACTTAAAAT
GCAATTTTAAACTCTGCATTGTCGCTTATAAGGTGCACGCTTTCAAAAAAC
>Unigene0000039    size  382    gap  0  0%
TTAAAATTTCATATATGGGACAGTACTATCGACATGAAATTTCGTATTTCTATCTAAATG
TCGTTCGTGTTAGATTCCTTAAATTCTTGTATCGTAAAATAAGCTGTTTTGTTTTGTAGT
TATATCGAACTGATAGTGTATATAATATATGATAATAGTTCATTATTAGAAGCGAATGTT
TTAATTTTATTTATTAGATTACGGGTAGCTAATGAGAGCGATATAATATTTGAAGGAAGG
AAATAAATATAACTATTTTTTTGTTAGGTTACCTGGTTCAATCAGCGTATAATTGCTTGA
AAATACAGTTTTTAACTTCTGAGAGAAACTTGCCTTGTTTTAAACGTAATTTTTATATTC
ATAAGACCGAGTTGACTTTCAA
>Unigene0000040    size  454    gap  0  0%
TCAAGCAAGACATAAACAACATTGTGAGTGAAATAAGAATAAGCCTTGGGAATTAATTTT
GTAAATATGGACGGTGTTTTAATACGGTTACATAATTGACACTGACGCGTGAACTGTGAG
CTGAGGAAAATTTCATGTGGTCAAGGGATAGAGCGTAGGCAGCGATGCTGTCGTACATGG
TGCCGGTAGAGGAGAAGCCGCCGCCGGTGCCGGGCAAGGGCCGGCTGGCGCTGGAGCTGG
TGGGCAGCCCCGGCAGCCCCGAGTCGGCCGCACGCCGTGCCCGCTCCGCCATTACTAACA
TCTCCAAGGAGTCCTCGACCAGCTCTTTTGCCAGCGATCTCACCATATCCTCGTCGACGC
CTACTGGCGCACACGATAAACCAAAGCATAAACTACTCGGAAATGGAACGAAACACACCA
CGCTCAAGAGGGTGTCGTTTGGCAGTTCGAAGGG
>Unigene0000041    size  342    gap  0  0%
GGCCGTGGCGCGTTCGGCACAGTCCTCGCTGCTACGTGGCGCCCCCCCGGCGGGTCCGCC
ATTAACGTGGCGCTGAAGGCCTTGCAGCCAGTCCCGCCGCCGGCTAGCAGTGATGCGGCT
GCTCATCATGCTTATAAGGCAGCGCTATCCCGGTGGGAGCGTGAACCAACTGCGGCAGCC
TGCCGCGCATACTGCGGTCTGCGCCAGGAGCTGTCGATCCTCAGCCAGCTGAAGCACCAG
CACGTGGTGCCGCTGCTGGCTGTCTGCGCTGCTCCGCTCGCGCTGCTGCTGGCACTGGCT
CCTGCTGGAGCACTAGACAGCGTGCTCCGCAGCTACCGCGAG
>Unigene0000042    size  360    gap  0  0%
GGCCGTGGCGCGTTCGGCACAGTCCTCGCTGCTACGTGGCGCCCCCCCGGCGGGTCCGCC
ATTAACGTGGCGCTGAAGGCCTTGCAGCCAGTCCCGCCGCCGGCTAGCAGTGATGCGGCT
GCTCATCATGCTTATAAGGCAGCGCTATCCCGGTGGGAGCGTGAACCAACTGCGGCAGCC
TGCCGCGCATACTGCGGTCTGCGCCAGGAGCTGTCGATCCTCAGCCAGCTGAAGCACCAG
CACGTGGTGCCGCTGCTGGCTGTCTGCGCTGCTCCGCTCGCGCTGCTGCTGGCACTGGCT
CCTGCTGTGAGTGTCACCCTGAACTTAATAGTGTCACCCGATACTACTGCGAGGAGCTGT
>Unigene0000043    size  242    gap  0  0%
GACTTGAAAGAAAGTTTCGTTTGTCGAGGGGAACCCCGCTCTCTTTCACCGTCTTAAATC
GTAAATGATTATGTTGTTTTAATTCATTTGCTTTTTCTGTCTTTCTTTTCATTTTATTCT
TTCTCTTTGAGTGCCGCCTGTCTGCAGTGGATAATACGGCCGTTTGATGCATTCGGACGA
CATACTACCTATAAAGAGATATATTGAATAGAAGCGACTTCTTTGAATGCGCGTGAATAT
AT
>Unigene0000044    size  540    gap  0  0%
AACAGTTACTCACTTTGTATGACTATGCTGGAGAACTTGTCTTCGACAGAGCATTGTATA
ACTTCGCAGAACATCCACATGGTACCCATGACGTTCAGGGCGGTTTCTGGGAACACTAAC
AGCACTTTTATAAGAAGCAGTGGTGACACCATCTTCCTAGCATCGATGTCTGTGATGGTG
CCTCGTGCTGACTGCAGAGCCAGGGCTGCCAACAGCAGCATGAGTGCGGCCTGCAGCGCG
AGAGTCCCGCAGAGATACAACCTCACGAACGCCCCGCCCTGCCAGCCCTCTGACTGGCAC
TGCCATGTGACTGGATATAAGACCTCCGCTACTAGAGCTATTAGGACTAGCCAAACAAAT
CTGAATAATAGTTCGAAGATGCTCGGAAACACGAGGTCGTCTGAGGCTGCCAGCCATTTT
CGCCCCAGCAACCGGAGCGCTGGCATTTTTGAGTACAAAGAGAGCACAGAGGAGCGATCA
GGAGCAGTGATGAGGCGGGAGCGGAGCCGGCGGGGGGGACTAGCACGCAGTCAGCACGCG
>Unigene0000045    size  870    gap  0  0%
GGACATTGGCCCATATCTATCAGCACAGTTGGTTTCTTGTTTCTGGCCATACACAGGACC
AGGAGCAGGTACAATGTTTTGCTTTTCTGAAGGCGACCAGCTCATTCTGTTTTTTGGTTC
CCCTAAATAACCTGTTTCTGGGAACCGCTGTGAACCCTTTGTGTATAACGAAGTTTCCGA
GCTTACTGGGGATAAACTTATAGTAGACAGCGCAGGCGATTCCGATCTTTCCGGGGTATC
CTTAATATTAAGTTTCTTCTTGCTTTTATGTATAACAGCATAAAGTTCCTCGTTAGTCAT
CGTAGATTTGACAGGGGAAAGTAATTTTGAACTTAGGTCTACAACGTTTTCTTTATTAGA
CGGTGTAGAAGATTTAAAAGGTACTGATGTCCGAGGATCGATCGGCGATATTCTTATGGA
TTCGTCATTCGAGTTTGCAGAATTCTGTATCCTTTGGTCGGATGCTGTTACAGTTTTCAT
GCCATAGTTTGAGGCAGATCTCGGAGGCGGGTTCGATTCTAAGTGGCTTCGTTTAGGAAG
CGTCCAGAATTTCGGTTGCTCTCTTTGAACTGCGTTTGAAGAGTTTTCGTAGTTGACAAC
GCCATGCTTACCACGTAAATGAGCAGTATGATATCGATGTAAGGTGGGGTTTATCGCATT
CAAATCTACTGTTGGTCCCTTGTCTTGGACTAGACTTGGCGGTATGTTCAAGTAGGGCTT
GTCAGCACAGGAATGTCGATAGTCTGCTAAATCGTCTTTCGTCGGAGATAAGCTGACACC
CTCCGCATCGTGTATATTTACATAAGCCCCGGTCCTAGTGATTGCTTCTACTACTCGCGG
TATGTCTTGTGGTTTTTTAGTAGTTTTCGA
>Unigene0000046    size  554    gap  0  0%
ATTCAAATACATAAACTGCAGACAAAATCACTTAGAAACTGACCATAAATAAATGAATAA
GATACTAGAGAAGTAAAAAATATGTTGTCAGCAAAATATTGAGTTGCCAAACAGATTTAT
TTTCATATCTGTGACAATACTGCTTACATATCTTCAACGTTCACACGTTTGTTTTTGTCA
TACATATGAAAAGAATCTCAGATCGCGGCCATACGCACAGTGGTTCACGCGACACACCCA
ATTAGAAAAAATAAATAAAAAATATATGTTAAAAAATCTTTTTTATATAATTTTTTTGCC
ACTTATGTTGTAAATTTTTATTTGTTGTGTGTGTGGCCGCGATAAAAAACTATCCATCTT
CGTACCTGTTAAAAAACATATTTAACAATAATTTTAGTTAATCGTAGGATTATATAAGCA
TCTTAACTTATAATCGTTATTACTAACATTTTGTACGAATACCGCGAGTTTCATTCGCGG
TTTTTGTGTTTTTTTTTTATTGTTTAAAATCATGGTTTTCATAATATTACTTTGAATTTA
TTGGTGGAATTTCA
>Unigene0000047    size  286    gap  0  0%
GAGGCTTATGTTGTCGATAAATTTGGGCTTAAGCCACATTAAAATCAAAAGGCTAGTCAC
TGTAATCGGCGGTGGTTTGTCGGGAGTGTTGGAGGTGACTCCTCAAACTCTGGCTGTTCA
GTTTCTGTCGGCGCAGGGCTTGCGTGCGAGCTCTTCGCCTGCCGACGGGAGACTGAAAAC
GAGGTGCGTTGCGGCGACGGTCTAGGACACCTGCTTCCCTCATAATTTCGTAATTATGAT
CACCGACGACTCGGCGCAGCCTCCGCCCGTCGCCACTGGCGAAGCT
>Unigene0000048    size  226    gap  0  0%
TAAATAATAAAATTAACTATAACATGTCCGGGGTACGGTAGTATCAACCAAATATTTGCT
AGCCTATATAAGTACACACGTACATACAAATGGAAAATATAATAACACCCAGCAAACGCT
GCTTGATTCATAATATGACCGTTTTAAAATACTTACCTTATTTTTTAAACAAAAATAAAA
CAATTCTACAGTAACTGAGCAATTCATATGAAACGCGGAATTCAAA
>Unigene0000049    size  391    gap  0  0%
ATGTGATTGTGAACGACACACCCAATATAGTAATAATAATTAATTAGAATAAGCTATTTA
CAGTACGTTGAAATATTATAAATTACATACGTTGTTCATCGGTCACACGTACTTGACTCC
CTTCCACACGGAGTTCCCTTCCATGACGCACTTACACCCGCAGCCCGTTGGACACGTGTC
GTGTTGGGAGAACCAGTGCAGCATGTGCAGCGCGTGGCCGGCGTGTGCGCAGTAGTGGCA
GGCGGCGGCCAGCCCCCGCACGGGCCGCGCGCACACGGCGCAGCGCAGCGCCACGCGCGC
ACACTGCCCGCATGCGGGTCGAGCCACGCACCCGCACCGCACGCTATCACGCGTTGATTC
CACCGCACCCACTACCAGCTTCAGAACCTCA
>Unigene0000050    size  342    gap  0  0%
AGGAGCGCTTTCGGCCTGTGGTCCACTGATTGGTTGACGCTGAACATCTTGGTCGCTATG
CCGCCTCGCGTGAAACGGGTGGGAGTGTTGAAACGACCGCCTCTTGCGTGTGGCCTCCTC
ATGATGTTATGCGAGGGGAACTGTATGGCCATCTGTCGGCGCAACTCTGCGATCTTCTTC
GTTAATTCCGTCACGTCTTGGCCTTCCTGTTGTTTAGTAAAGAGGTCGAGTTCAGCATCC
AGGATCTCCTTTTGCGCTTCCTCCTTAGTCTTTGGTTTCTTTGCCTGCATCTGTTTCAAA
GTGCCGTTGTAAGCGACAAGCTCTTTCCTTAGCTTCTCAATA
>Unigene0000051    size  324    gap  0  0%
GAGCTGTAGGAGATGCACAAGCAAACACCTATACGTTCACGAGCTCCTCCTTGGGTAATC
AGATGCTGGTCGTCAACGGGTTCCGATACTCCCTTATTCGGAAGTCGGTTATCAATGACA
AGAAGAGATGGCGCTGTGGTCGACATAGCCTCGGCTGCAAGGCTACTGCTGTCACCGTGG
GCAGATCATTGGCGGCCATTAATGAGTGGCATAATCATGCTAGGAGAGAGAAGAATTAAT
GTTAAACTAGACTTCTTTATTCAAGTCTACATAAACAAAAATCACTATGTCGGCGAAGGT
ACCGCTCTACCGTTGTGGCTAATA
>Unigene0000052    size  220    gap  0  0%
GACTCTTACTGACTAAAACCCACCCATCGTGTGCCTTCTTGAGCCCCTTGTGTACCAAGC
CCCGGTAATTCTTTCAAACAATCCCGCAGCCCCGGGAAGCAACTTGGTGAGACTTAGTTC
TATATTCATGTGTCCATATTTGAAGCGTATAATGCTATAACCTGAATCATTATTTTGAAT
AAACCAGTTATTAAAACTAGTTTGCTTGTTTGTGCCAATT
>Unigene0000053    size  635    gap  0  0%
GTGTCATCTGTCCAGATTAGTACCAAAGTGTGAGGTCAAAATATTGTAAATATCGACCCC
GGCCCGCACGGCCGCCGTCGGTACCCGGCGTGATTGAACCCTTGGAACGTGAAACCCGAA
GGATTTCTTTTGACGTAGAATGAGATATTAGGTAGATCTATGTTGTTGATACTATGAGCG
CTTATCGGACTAATTTATTAGGGGGGTGAACTTTTATCTGTAATGTTTAAGAGTAATTGC
ACTTTCGATGTATTTTAGTAGAATTTGACGACATTCCAATTATTTTATTTTATTTTTTTG
TTTAAATATCTGTAAAAATTTTGAACACCGGCAAATACGCAAGGGAAAAAAATCTAACTG
AAAGAAATCCATATGGGCAAAAATATAATCAAATCTGTTTTCAAAAGGCGTTTGGATAAA
GCATTATATTTTAACTCACAATTTTACTGTGTTGTTAAAATACTACAGTAAAACTTTACT
CAGCTATAACTATGCTGATCATTGGGAGAATAATGTTTTGCACTACTGGAACTAAAAAAG
TGCGTAGCTTTTAAGTTTAATAAAAGCAAGAACCTTTTGCATTTTGTGGATGATATCAAG
GAAGAGAAAATGTTTTATGACATTATGATGAAAAT
>Unigene0000054    size  787    gap  0  0%
GCTAAAACCCAGTTAAAAGGCAAACGCGTTTGTGAGAAGCATTTTGATAAAACGCAATTT
GATCGATGTGGCGTCAGGATACGTTATTCCTGTCCCAGTCTGTTCACGCCGTCAGAGATC
TTGCACGGTGTTCCATTTATTATCAAGGGGGGGAATGTGGAAAACGAGCATGACTACTTT
CGGGCCCGAAGTAAGGATGTCGATCAGACACCACCAGCTAAGGACATTGATGCGGGCAAA
GAAGCTGATGTTCATAAGGATAACAATACAAACTCACTACCGTCTACAAGTCACACAACA
GTTCCTATTATAAATCAGATTGAAGTTTCCACTCAAGATCATCAGTCGTCGTCCATGTCA
ACGCCACCCCCTTCATCGTCGCCCCCAGAAACACCTCACCCCTCAACGCCACCTCCAACC
CGCCAAATATCTTTTATAAAATTGCCGGTTAAAGACGCCGTCAGTTCGAGTGCTGGGTCT
GAAAATATGTCTGAATCAGCAGGTCTAGTCCAAACAGGCAAACTAAAGACAAAAATGACA
AGCAAAACTCTCAAATATATAAAAAAATCCATAAATCTAGCAAAAGAGAGTGCAGGCGAC
ACGAGCAGTCAAAGACTGCAAAGTGCACAGAATCTCATCAGAGATACCAAGCTCATAAGC
GAGTTTGAAAAACTCGGCGACAGAGCCAAAACCTTTCTGTTAATGCAACTAAGACTTGCT
ACAAAGAAAAAAATGGCGAGAAGATTCTCTGAAAATGAAAAATTATTTGCCCTCACCTTA
TGGAAGC
>Unigene0000055    size  575    gap  0  0%
GCATAAACAGTGTGAGATGGAACTTTTAATACATACCTCCGTATCTATCTTCAGTACTTC
TGAGTAGTGCAGTCTCTTCTTTCAATGCTTTAAATAACAACCGAAATGGTGGTCCGTGAT
TACACACTACAGCAAGAGGAATTAGTCCTGAATCACGAAGGCGTGGAATAATTCCTCTTA
AAATATTTTGTAAGTGTGCTGTTGTTATTGCTCCGAATAAACAATAATATTTAATTCTCT
GTGTCCATGTCGAGCATATACCGCGTACTATGAAGACCAAAACATGTTTAGTCAGTCCCT
GCTTTCGTTCCTCTGCTATCTTTACAATTCCTTTGCTTTTCCTTATACTGTATCGTGTGG
TGATAGGAACTTCGTCAAATACCAATGTACATAGCCTTTTCTTTATATCCCACTCTTGGG
TTACTTCCTTAAGGTGATCGAAGGTCTTATTATTTACGTCACACTCTTTGGGTTTACGGC
TGGCGAGCCTGACAAGTGTCCTCCTATTGGGTAAGGCAAACATATTTTCCAACAGTTTAT
AAGATTTTGGACTCTGCTTCCATAAGGTGAGGGCA
>Unigene0000056    size  535    gap  0  0%
GGCTGTAGAGATGAAAAGTTTAAAAAAAACTGTAGAGGATGTGGAGAAATAGGAACACTT
TTACACTGTTGGTGGGACTGTAAACTAGTTCAACCATTGTGGAAGACAGTGTGGTGATTC
CTCAAGGATCTAGAACTAGAAATACCATTTGACCCAGCCATCCCATTACTGGGTATATAC
CCAAAGGACTATAAATCATGCTGCTATAAAGACACATGCACACGTATGTTTATTGTGGCA
TTATTCACAATAGCAAAGACTTGGAACCAACCCCAATGTCCAACAATGATAGACTGGATT
AAGAAAATGTGGCACATATACACCATGGAATACTATGCAGCCATAAAAAATGATGAGTTC
ATGTCCTTTGTAGGGACATGGATGAAGCTGGAAACCATCATTCTCAGCAAACTATCGCAA
GGACAAAAAACCAAACACCGCATGTTCTCACTCATAGGTGGGAATTGAACAATGAGAACA
CTTGGACACAGGAAGGGGAACATCACACACCGGGACCTGTTGTGGGGTGGGGGTA
>Unigene0000057    size  291    gap  0  0%
TTACCACTGATGTGCGGTCTACCCATTGACATGGGTCTACCGTAGGTTGATGTGCAGTGC
AAACTACTTTTTAAGAAGTAGCCCTGTAGATATATAAACTAGTAAATGATTTTTTTTAAG
TCCACTTATTAAATACTGCACAAAAATACCGATTTAGCGACAAATAGTGTAACAACTTAT
TAACGAAAATATTATCGAAATGTAAATAATTAAAATAGTTTTAATTTTAAACGACTGCAA
TTTTAGACAAAGGTATTGTTTATAATGATTTTTTTGTTACTAAATAAATTG
>Unigene0000058    size  448    gap  0  0%
GATAGGGAACAACGAAATCGAAGGGACTCTTCAGGCTCAGAATCGGATTGGGATAAGCTG
GATGGGAGTAGAACAAGTGGCAGTATGGACATGTCAGATATCAGGAAGTCTTTATTGAAT
GAAATTAATCAAGTTCCTGTACAGAGAATTACAGCAGGAGAAGAAAATGTTTTATTCCAC
TTTGTTCAGTTGGAATCCGAGAAGGGGATGCTAATTGCGCCAGTGAAGAATTTAGAATTG
CAAGCCAACAATGTACTCTATTCTTACATAGTTAAGACATTTAGATCAGCTTGTAAGCGA
ATACATGAGCTGTTGCAACATAGTATAAGATTTAAGAAGAATCACGCGCCATCGAACCCG
TTGAACAAAATTTTGGTAGCTGTGAAAGAACACGGAATGTTATTTCAAGTGCCTCTCGAT
ATTCTAAGCCAGTGCGGCGTCAGTAAGA
>Unigene0000059    size  651    gap  0  0%
GTGGATGAGATGCTCAGGGGTCTGGATTTCACGTATGCCTACCTTGACGATTTTTTGGTC
TTTTCAAAAGACCAAAAGACTCACGAGCTGCACCTGCGTCAGCTGTTCACCAGACTGCGA
GAGTATGGTATGGTCATCAACAGTGCTAAATGCGTGTTTGGTGTGTCGGATGTCAACTTT
TTAGGATACCACATCTCTTCCAAAGGGACGAGACCGTTGCCTTCCAAAGTTGAGGCCGTC
CAGAACTTCCCTGAGCCAAAAACGGTCAGGGAGCTGCGCAGATTCCTCGGGATGCTGAAT
TTTTACCGCAGGTTCATCCCGAATGCAGCAGCCTGTCAAGCACCTCTCAACAGCCTCCTC
TCCGACTCCGTGAAGGGTTCACACCCTGTTAACTTCACAGCGGACCAGCGTGAGGCGTTC
CAGGGCTGCAAGGACAGCCTTTGTCGAGCAGCACTGTTGGCGCATCCTGACTGCACCGCC
AAGATGGCGCTGGTCACAGACGCATCTGACAAGGCCATAGGTGCAGTTCTGCAGCAGCGT
ACCGGAGGAGCATGGGAGCCTCTGGCATTTTTTTCCAGGAAGCTGAGCGACGCGCAGGTT
AAGTACTCTCCTTACGACCGCGAACTGCTCGCTATTTACGAGAGTGTGAAG
>Unigene0000060    size  476    gap  0  0%
GGCGCCGGAGCCGTCTGCGCAGACCAGCCAGCCAGTGCCAGTCCCCGCCAACCAGCTCAA
AGACGACGCACTCAACCATGCAGAGTCTAAGATCGACGAAGACAAATTACAGAAAATCGA
CGATGAGAGAAATGACTCGCCGAACTCAGCAAGTGACGACAGCTCAGAGTCTGACAGTTC
GGCTGAGGAGGAGGATGAGCTCGACGCCGTCAGGCCCATGCTCAAGCTGCCCATACAGTT
CGACCTCGACGAACTAGCTGGAGCCTTCCTGGCTAACAATCAGAAGGGCCGCATGAACTG
CGTGGTTGAGAAGCGTCGCGACGATCCCATGGAAAGGCGATTCCCTTTCAACATCCTCGG
AGCCTTCGCCCCGCGCAGCGCTCACGCCGAGCGCATCGCCATCATTTGCCACGGAGGCGA
CGAGCCCAGGCCGATGAACTTCCCGGAGCCCCAGTCGCAAGTGTTCGCGTTCCCGC
>Unigene0000061    size  651    gap  0  0%
GACAATTACAAATTTTGTTATAAAAATTACAACGATAAACATCCAAATTAAATAAGGGTA
AGGGATGAAATCCGGTTAGTTATTAAACAACTTGAAATGTGTTTTCGGACGCAACGCATT
TACTACTTAGCGCTACTCAGGGTAGGAAACTCGAAACACCAAAATTCTATACGTAAAAAA
ATATTGAAATTACATGCTTAATATTGTGGTTCATAATTAATTAGTGATTAACAATTGCAA
TTTTCAACTCACAGAGGATTAGACCTATTCAGACTGCCACAATTTAATTCACCACACCAC
CACACCCTGTCATATGAATGTAGCCAGGAATAGTTGTCATCAAACTTTTTGGCAATTCGG
AACATTACGCGAGATACTGCGCAGCAGTCGTCGTATATATGAGTCGCATGCGAAATTAGT
TGCGAACCGCCATCAAGTTTGGCGAGAACTGTACAAAAGTTAATATTTTTGGCATTGATA
ATAAGACAGGTGTCTCTTTTTATGTACGTCTAAATAGATCCTAAGCATAGTTAAGTAGAT
TGGAGGATATTATAATAATAACACCCTATAGCATATGAAATTATTTAATGATTGTTTGAA
CGTAACAAAAAATTTAGATTTCCTTGCTTTGAAATTCTTTCAGAGAGAACT
>Unigene0000062    size  278    gap  0  0%
TCGGGAACTATGACGTAAGAACAACTACTTCAGGCGTCTGTTGTGCTTCTACTTTGTCCT
CCTTCTTCTTATCTAGCTCAGGGGCAACGCTGGCTTCTGCGGGCGCTCGGTCCTGGCACA
TGAGGGTCTCAGGGTCTCTAATGCGCTCAGGGCCACAGTTTTCCGTAGCTCCTAACAGCT
TCAGCTCATCCTGATCTTCAGCGTCGACCTCGAGCCGGCGTCTACCAGCGATCACCACTT
CGACGGCGCGGCCGTCGCTCGCAGACCTGTCGCCTGAG
>Unigene0000063    size  369    gap  0  0%
CGCAGACCTGTCGCCTGAGCCGATCTCGACGCGGTACGGCGTGCTGGGCTCCACGAAGGC
CTCCATTACACGGAAGTCGGATCTCTCCTGGATTTCATGGTCCTTGTCAAGTGGCTTGTG
ACTCTTCGAGAAGATATCGAAGACTGAAAGCGGCATCTTCTTGGGGATGGCGACGAGTAC
CACCACGTTCTTGACGTCTGCTTGCACGTTGAAATCGCCATCCTGATGCTGGTTGTAGAA
GGCGGGCGTGGCGGCGGCGACCGCCAGAAGACAAGCGAATGCCACAAGCATGGTGCGTGC
GCGCGACGGATCTCACATGCGCTGACTGCGCTCCGCATGCGCCCGCGCCGCTTTTACCAG
CCACAAGCG
>Unigene0000064    size  304    gap  0  0%
ATGGAATACTATTTTTTACTAACATGAGGCACTTTTGTTTTGTATTGCGTTATAATTATC
ATATTTCAATACGGCTGTATAGTACTCGAATCTTACCGCATTTTACTTCATAAAAAATTG
TGTTACACCAGTCAATCTTACGCTGGGTGTCCATAAAGATTCAATCATCAAGATCAAGAA
AATATAAGAATAATCGAGTAATATCCAGCAGTATTTATTTATTGCGATTAATTTGACGTA
AAGGTCAAAAACAAAAAATAAAACAGTTATTGAAAAAATGTTTTCATTGTCAAAATGAAA
TAAA
>Unigene0000065    size  243    gap  0  0%
AATACCTCTGGTTTTTAGATACTCATTCAGATTAACTACATGTGGTTGGTTTCACACAAC
TATATAAGTATAATGTGAGCACACTTGGTAGGTATATGTGTAAGTGTAACATCAGAAGGA
GTATTGGATGTATGTTTTCACTGGTTTATGATCACTTTTCAGTACAAATCACACTGTTCA
CCAACTTGTGAAATGATTGCATGACATTGTTCAAAGTTTGATTTGATGTGAACGAACCTT
GGG
>Unigene0000066    size  253    gap  0  0%
AGCCTACAAAAACAGTGGTATTTTTTTTATTGTTTGAAAACAAGAATACTGAAGATATTA
TTATGAGAATGTGGAAGAATGTCATGGACTACTTGAAGATACTTAATGCTTAGAAAACTG
GGAAGGAGTAGATAATAAAGGAATATGTAATTGCATTTATGCCTGGGATTTCAAGAACAT
TGGAACAAAGTCACATATTATTTGACCTGACTATGTATGGAAGAGCATACAAGAATACCT
CTGGTTTTTAGAT
>Unigene0000067    size  219    gap  0  0%
TCACATTTTCTGATGAAAATCCTGATCAGGAATTTGAAGACTGGGACGATGTAGGCCTCA
ACATGCCGCGACCAGCGGGCCTGGTATCTCTATTCCGCGGTAACACTTCGAGTATCAGTC
CAGCTAAAGTAGACGTATCTACGGAAATGGACTGGTCATATGCAGATATTGAATGTCAGA
CTGACTTTGATGAAGGAAATGTGTGCGTCAGCTGTCAGA
>Unigene0000068    size  297    gap  0  0%
GGTCCCGTCTACCCTTGTCCCAATGACTCGAAGACCACGTTACTGTACCCGTGTGTCTGC
GAGAAGGGGTCGGACACTGGGTTCTATATACGGTGTGAGAATACCGGGTTGGCTGTGTTG
AGCGTTGGGTTGGGGAATTTAGCTGGGTTGGGGTTACCGGTCGAATGGTTGTTGTTGAAG
GAGTTGAAGATTTCAAACCTCTTCGGCCCGCTATTCCACCGGTCCACGATCAGGGTACTC
CAAATAGAAGACACCCCCATCAGGACGATAGACCAATACGCGTTCGCTGGAGTCAAT
>Unigene0000069    size  701    gap  0  0%
GATAAAAAAAAACTATCACAATTTAGATATTTTCCTACTTAATAATTACAAAAGGAAGAT
TTACGACACAATGATAATTATAATTACACTATTTTTATTAATTAATTACATTCTTATTAT
GTATCACTATATGACCGATACTGATATTATGCTGAAAACGGTGCACATGTGCAGAGCTAG
ACAAAGGACAATGCCGGATTTTGTATGGACCCTGTCCCCACCCACCAACAGACCCGAAAC
CAGTGTCATCGGAAGCGCATCCTTCGATAGATCATGATTATCAAAACGATTCACTCCAAA
TGTATGGGGTTTTGGAAATATCCGACATTCTATTATCTTTGCATTAAAAAAAAGTCATCA
AAATCGGTCCACGCAACTCCGAGTAATTGGTTAACAAACTTGAAGTTAATTGATTATTAA
GGATACTAAATTGTCTTATAGTTCCTAAACCCCATACTTTTGGAATATGTCTCCATAATA
AGAAATGATCTATTAAATGAGGCGCATCCAATGACACTACTTTCAAGTCTGTTGGTGGGT
GGGGACGTTTTTAGGCATTGTCCTTTTATATGTTGACATACCATTACAGATGTTGTATCT
TAATTAAGCAGGTGAGCCGTATTGTGTTTACAAATGTACACATTGAGCGCTCCTAAAGTC
CATTTCACGAGGAACTATATATATTTTTGTACGTATTTTCT
>Unigene0000070    size  207    gap  0  0%
GTCGGTGGTATTACTAGGCTCAGCTTGATCTTTCACACGACTCTCTTCTTCTCTTCTCTT
TTGTCTCCTTGTTGTAACGGCTAAAACTGTCTCTTTCATATCCTTTAATTCACTCAATGT
CATGCTCACCCTAGACAATGCATCTGCGATAACATTGTCTTTACCTTTCACATATACTAT
CTTAAAATCATATTCTTCAAGTATTAA
>Unigene0000071    size  239    gap  0  0%
GATATATCACAAATCAATCCAATCTGTTATAGACTAACGGCTAGAAAAAAAAACTATACA
TTAATATATTAGTAATTCAAGATACACATGTCGCGAAGATACTAATTTCCTTATTAACAA
TTTTGAGGTACATTTTAATCAGATAGATGTATGATGAAATATAATATCTTGACGACATAC
ATAGCTATACATATATAACAATTATGGCGGGGGGATAAAAACCCCTACAAAAAAAAAAA
>Unigene0000072    size  359    gap  0  0%
TGATAGATTTTGAATTTCAAGCCCTTTTGCATCGTTGTTCACTTAATATTTTTCATTTAT
TGATTTGCTACTGTTTGAAGAAGACCTTGGCCAAACATTTAATGAGATGTAATGCAAGTT
ATATTTCTATAAAAATCAGTTTTAGTTGATGAATCAGAACTGTGATTTGAATAATTCCGT
CCGTCGACCATAATTTCAGGAGTGTAAAAAGAACTTGTAAATGACAATGATATACCTATT
TAATTTATTCCATTTTCTTTAAAGTTATCCATCTTGGCATTAAAGTGCACTGATTATTCA
AATATTCCGTGTAAAGGAACGGTAGCGTATAAGCGTACAACTGAACGTGACCTAACAAA
>Unigene0000073    size  241    gap  0  0%
GGTGTTTAATTATGTAGTACGTATTGCTATGAATATTTGTTACAAAGTACGGTATGTTTC
TTACATTGGAAGATCTCGGGATTCAGTAGCCTTCTTAACGTTTAGTATTCTTTTATTGTA
AATAAGAAAGTTGGTAAGTTCTTCTGTAAGTGTTCTCCTTTGTTTTGCAATGCAAAGGGA
ATAGGCTTCGCAGTAAACTTTCACCTCCTAATTATACCCATTCGTCGGTGCTACGTAAGT
A
>Unigene0000074    size  212    gap  0  0%
AAAAACCAATAAAGTTGCAAAAATAAATTGACTAGAAATTAATTGAATTTTGTATAATAA
TATTAACATTGCATCAATGATTCAATCGCACCCAATAAAATTCTTTCAACGAACACTTAT
AATCACAATAAAGAACGACCATATAACCTTGATACTTTGTAAGAAACTTGGAAATCAAGC
TTCAACAAGAGCCACAAGCAGTAAATTGACAG
>Unigene0000075    size  358    gap  0  0%
CTGGTGAGGGCGTCCCCGCGCGTCGTTACAACACAAGCTTTTAAGAACTTACCATCTGAT
TTGCGTAAAAGATTGCGGGAACTTGGTTGCATCAAGTATGGCGCGCATGCATTGCCTCTA
GCTTCTCCTACTCACCACCAGGAGAAAAATATTAAATCAATTGGTGCGACCAAAAAAAAA
CCTATTACGCCAAAGGCTCGCATTATCGACATTGCACACGTGCGCGCATTGTTCGTGCCG
TACTCACCCAAACCGGTGATCCCAGGCGGATCCGTCGACACGCTCAAGAGCAACAACGAT
CTACGAGATATCAAGAAACCAACTCACCCACCAAAAGTGAGGACTACTAAAGCTCAAG
>Unigene0000076    size  387    gap  0  0%
GTGAGGACTACTAAAGCTCAAGAAGAACGGGCAAAGTTTAATAAAACTAAAACCTCCTCC
ACGACCTCCCAGGACCGTTTAAATACTAAGCCGAGTGGAGTGCGAGCACCATCCTTTGAT
AAAACGAAGGCTCGGTATTTAGAGACTAAAAATAAGGAAAGGAAGGTTGTTAATAAGCAC
TTGCCGAAGATCGATTCGTCGAGTGAGTCGTCTCGGAACTCGAGCCCGGTGCAGGCCCGG
CGCCTGGCCGCCATGTCGCACGACAGCCTGGCGTCGCGGCCGCGCACCGCCGAGCCCTCC
ACCGACTCGCTGACGGAGTCGCTCACCTCCAACAAGCACGTCGCCTCCAACAAGTACGCC
ACCTACACCAAGACCAGGCACTGCAAG
>Unigene0000077    size  522    gap  0  0%
GTATGGTTGTTAAATTCAATTTTGTTTTCTTGTCATTTAGAATCAATTTGTTAATTAAGA
ATCAAGGATAATTTGTAAATCATTGTTGCTATTTAATGCTAAGTAACCTGTGAACAGGAA
TCATGAAGTATACAAATCGCATTATTTAACAACAATGAAAAAGAAATGAATGGTAAATAA
AATATTATTATATATTTTATCAGCGTCCGCCCGCGGTTTTACTCGCTCCCCGTGGTAACT
GCTCCCCGCATTTTAATAACAAAGCGAAAACTAAGTTCTCGTTGTTAGTCAGACTTTCAA
TTTGTTGAGAATCATTGCCACTACTAGGAGTTGTAATTTCAATGAATGCCTTCCACTAAA
CAAATCTTACATTATCTGAACTATCAGAGCAATTACAAACATTAAACAGTTCTATTCCCG
GTCACCGCGATGCCAACACAAAGGCCTGACACGGGTAAACCCATAAACCAATGACACGAT
TTGCCATAGTTGCGTATGACTGGATTTCATAATTATTTATAA
>Unigene0000078    size  567    gap  0  0%
TATAAGTACCGTGAAGATTTAGTTGGCAAACGATTTCTCGCTGTGAGTGGTGTGACAAAA
ATTAACGTGAATAAAGTTTCCGAATGGGGATGGAAAGCTGGTGTTATCAGAGCAGCATCG
CTCAAAGATAACAAGAACAAGGAGCTTCAGGTGCTAGTGGAATATGATGGTGTAGACTGG
CAACGTCGTGAGTGGGTGGCAGTTTATTCGCGACGGACGTTTCGTGTTTTTTTAGTGGAA
CAAACACTAGTTTGGGCTCCCAGGACATACGAAGGCAAGGACGTCAAATGGCCCGCTTTG
ACGTTCATGCCGCTGGCAGCCGACCTGACGCTGCAGGCCGACTCGCAGGTGGTGGAATTC
CTCCACGATCACCATCTCGAGTTCTTGGACTACGCCAACCTACAACCTTATCAGGAATGG
GACCCTCGCCAGGCAGGCTCCGAGGCGGGTCTGGACAGCACCGTCCTCTCTGCCCTGGCT
TCCGAAGCCGCAGAATGGCGGACCATACAAGATGGCCAGAGAATCCTGACCACTACGCCT
TCGGTGCTCGGAGGCTGCCGGGCTCAA
>Unigene0000079    size  755    gap  0  0%
TATTTATTGACGACATCTAAACCAACATCAGTTCCTCTATACAAAATATTGTTTCATTTA
GATACACTTCTTACGCCTAGCTACAAACACAGCTCAATTCCTGCATTCGCTTCCCACACA
TTCTAAAACAAACTTTATACAAACACAATAAGGTTTAAAATTAGATAAACTTTGACAAGT
CGCTTGTAACATAATACTAAACTAAGTTGATAATAATTTTTCAAGAATCATGAGTAATAG
TTTAGAGATAGAATTATATACAAAGTTACCATACTTTCAGACAGTAATTTGGCTACTAAA
CAAAATTATAGGTAGATTGGCACTACTGGGATGCATAAAATTTTGTATTTTATTTATTTT
TTATGAGATGAGATCAAAAACCTTTTTTAGACTTACTTGTCAAATTCTCTTCAAAACACA
GTCAAGCTTTGTTGCCAGTTAATGACAGAGATAAAAGATTTTTTTACCCCTGATTTTTCA
TAGTAGTGCATATTTACCACATCTTCAAAAGTTTTCAATTTGACTAGAATTTACCAATTC
AAAAAAACTACTACGATTTACAAAATGATCAACACAAAACAATACGACTCCATTTGTAAC
TTTTTGAAAAAAAAAAATATATTCTTTGTAACATTAAGTTGATACCATTTTTCCCTATAA
AAGATCTCACCAGTCTAGAACCTTCTATTTATACTCTCTTCATACAAACCACGAACATAT
AATAAAGCTAAATAATATTTTTTTTTTTCAAAAAG
>Unigene0000080    size  387    gap  0  0%
CGAAGTCGCGGGCAAAAGCTAGTAGTAATATAACACGACTTTATTTTATTTTACGTACAT
ATAGGGCTGTGCAAAATCCCCAAAACATTTTATCGATAAGCATCCCCACTCTCAGGCATC
GGATGTTTAGTTTTCATATGATTCTTAAAATTCGTAATCTGTGTATAAGCCGAAGGACAT
AGCGTACACTTATATTTTTTTCTCCGAACTATGAGATTGTAAATGCACCCTTAAAGCCTT
AGCCCTAGGGTAGTTTTTACCACAAAATTCACATCGGAAATTTCTTTCTCCCGTATGCGA
AGTCATATGATCTCTCAAAGCGGAGGGTAAGTAAAATTTCTTATCACATAAACTACATTC
GTGACGTAACAACTGCAAATGAGTTCG
>Unigene0000081    size  224    gap  0  0%
GCAAATGAGTTCGTTGATTATGTTGTCGCAAAGTTTTTCGACTATCGAAAACTCTGTCGC
ATCCTTCGCAAGGAAACAGTCGTTTTTCGCCGTGGACATTCATTTTGTGTCGATATCTCA
TGTGGTACGAAACGAAAATCTCATCGCATTTATTACAAGGGTAAGCGGGCTCGTTCTTGT
GGATTCTTGAAACGTGAAAATTTCGACTGTATTTCGAGCGGAAA
>Unigene0000082    size  1023    gap  0  0%
CTATGACTACGGAGTCAAGTCGTGGCGTTGGGGCGGCGATCTGCGCAAGATGCATTACCA
ATCATTCTCCAAGATGAAGAAGATGAGCCCTGAGGAGCTCAAGTGGCATTGCATCGCTAT
GATGCCGGAATTACTGTATAGGTGGTCTCCCCGCAACTGCATCGAAGCCCGTCACTACAT
CTGCCAGCGAAAACTCGAGAAACTGCCAAAGGCCAAAGTGAAGGACTTGCGCCGACGCTG
GCAACGAATGGGCAAGATCAACGAAATCACTGCCCCAAGCATCAGCCGAGAGGTCAACGA
CCCTATGATGGTTAATGACGTCACTGTCAACCCTGTGAGGAACCCCAAGCCTTTCGATCT
AAGGCCAAACGTACACCATCCGAGGTTGGGGCAGAAGAGACATGGCCCGAGGTCGAATGC
GATTCCAAATTCGAAGTACGATTTGAGACCGAATGAGTTGAAGAAGAGATCGAGGCCTAT
CGTTCATAGGCGGCTCAAGAGACCGTTCCCAGGTTACACATGGAATCGACGCGACCCTGA
AGGCTCATACCTCCGCAACGCTGAGCTCCTGCGCTCAGGCCGCACCGGCCTCACTCCTCA
GCAGATCAACGCCCACCTCGCCCGCCTGCGACATCTCCGCGACAAACAAATCGCGCGCCG
CAAGAAGATGCGCGACGACGACTGGCTCGTCAACGAACCGCGGCAAGCACTCGCACAGAC
ACACGCAAGGACATACACCGTCGACAACAACATCAGCGCTCTCCATCCCAAGACCATCAT
CGAAGAGTTCAACATGGACATCCCTCACCACCCCGCCGCACGACCCAACGTCCTCACGAA
CCGCAACGCCGGCTGATCGATCCGATTCTAATGGTCTAACCAACGATCGTTTTAGAATCG
ATTATTCCTCGACGTTAATAAAGTTTTAAGTTCCTCGAGATTTTTTCTTTTGCTTTTATT
GCTGATACATTGCGATTCGTTTGCCCGATTCCTGTTGATAGTTCTTGTTTGCTAATTGAC
TAT
>Unigene0000083    size  348    gap  0  0%
ACACACACACACACACACACAAATGGATTTAACACACCATTAATCATTTCTAGCAAAATA
TATGTTTGGCTGAAACTATGTGAAATGGGTGTAATATAGGGTTTGTCGAATGCTTTTGAA
AGCTCTGTTTTGGAGACAATACTCTTGTGGAAAACGTGAAGATCTTCTAAGTCTGGCTCT
TGTTGATCACCATTTCCCTGTGGTTTGTCACCAGTACAACTCTTTGTTGCTTAATCTAGA
GCTATGCACACCAAATTGCTGAGATGTTTAGTAGCTGATAAAGAAACCTTTAAAAAATTA
TACAAATGAATGAAATAAAAAACAACGTCAAATAACAAATAATTCCAG
>Unigene0000084    size  285    gap  0  0%
GTGTGTGTGTGTGTGTGTGTGTAAAGAAGGGATGATTATGATCAGTCTGTATGTTGACAG
AAGAAGGTGACACAGCTGCAGGTTTTGCTGGTATGACTTAATCTTGACAGTGTCCCAATA
CTGAGCATGCGTAGTTGTTGCTTTGTTATTGTTGCTGTTGTGTGTGTTTTCTTGTCAGTA
TGCTACTGTCATGGAAAGTTTTTGTTTAAGTAGGAATCTAAAAGTCTATTTAGTTCTCAT
GCATAAATGCATAAATCACATCACTTTTAGTGCAATGCCTGGTGG
>Unigene0000085    size  1069    gap  0  0%
GTCGCGCCAATCCGTTTAAAAATATCATTCCGAACTAGTTTTTTTTTTTCCGCAAGTGAG
AGTTGCACTGGTGAAGGATTTATTTTTTAATTATTGTTCGATGCTGTCAATGGAACTCAA
AACTGTGCTGTTCTATATTTAAACTGTGTTTACACCAAAATGGACGCGAAACAGGAGCTA
ACAAAACAACCGAAGAGCGATGTAGACGCTCTAGAGTTGGTGCTCCAGCACGTCGGCGAG
ATGGGGCGCTATCAGAAGCTACTGTTCGTCTGCATGATGCCGTTCGGTTTCTTCTTCGCG
TACGTGTACTTCGTGCAGATGTTTATAGCTGCAACGCCGCAGCGCCATTGGTGTGCAGTG
CCCGAATTGGCACATTTGGATATGGAACTCAGACGCAACCTCTCAGCTCCGGGTGCAGAA
ACAGGCGTGTGGGACAAATGTTCCACCTTCGACGTGAACTGGACGCAGGTACTGCAGACC
CTGACTCCGCCGCCACCAGGCACGCCAACCATACCCTGCCAGCACGGCTGGGACTTCGAG
ATGGTCGATATACCGTATCAAACTGTTGTTACTGAGAGAGGCTGGGTGTGTGAGAATGCT
GGCTACGTACCGATGGCTACGGCTGTCTTCTTTGCTGGGGCGGTCGCTGGTGGCATCATC
CTGGGTTGGGTTGCTGATCACTTTGGAAGAGTACCTGCTATTATGGGTGCCAATCTGATC
GGCGGTATCGGCGGCGTGGCGACGATCTTCACGACCAGCGTGTGGGACTTTGTGCTTTGT
CGGTTCCTCGTCGGCATGGCATTCGACAATGCATTTATGATGATTTATATTTTAGTTCTG
GAATACATAAGCGCTCGTCACCGCACATGGGTGGCGAACATTTCCATCGCGATGTACTTC
GGTCTGGGTTGCGTGTCGCTGCCCTGGATGGCGCTGTGGATCAGCGACTGGAGACTGCTG
GTGTGGGTCACTTCGACCCCTATGTTTATTGTGTTGCTGGCTCCTTGGGTGTTGCCTGAG
AGCGCTAGGTGGTATGTAAGTCGGCCGCTCTGTCATTTGTCAGCTTGTT
>Unigene0000086    size  300    gap  0  0%
ATGGTTTTTCTTTCTTTCTTTCTTCTTTCTTTCTTTCTTTCTAATTGACAAATGGAGCGC
AGACGACAATTGTCAACATAGTAATACAAAATGTACAGGTAAAATAAAGTTGGCCTAACT
GCTATTTACATGCAATTGGTCCAAAGTATAAATACAGTTATCCATTAGTTAAGTAAAGAA
AAATCAACATAATATATCAATAATCCATCAGTACACTTGAATGTATTAAATGTGGCATCT
TATCGAAATAGAATAAGGCTAATAGGACACAGCGATCACTTGAAGTCAAGATATTTAGTG
>Unigene0000087    size  315    gap  0  0%
GATGTTATGACCGTAACCAAGAAAGTGGCAGATATACTAAACCTTGAAAATGATGTCATT
CAGGACGTTAGGCAGATAACGGGACGCTCGGATTCATCTAGTTATCTATTAGTCGAACTG
AACAACAAATCAACTCGAAACAAATGGATCTCCGCTGCGAAATCAAAAGAAATAACCGTA
GCAGAAATGTCACTTTCAATCCCTGTTCAACAACCTACCAGTAAGATCTTCGTCAGGGAA
GCACTAACTCGGAATACGAAAACTATGCTTTATCAAGCCAAGCAACGCCTAAAAGCACCT
AACGGTTTTTTCAAG
>Unigene0000088    size  419    gap  0  0%
ATGGATTGGAATGGTGCTGCACTGACTGCCTCAAAAACATCAGTAGGCGTTCATCATTCT
TCATTCCGGATGACACCGAAGAAGCTTCGGAAACTGTACCATTTGATGTCCAAAGATTGA
TGAAAAATATTTCAGCCGAAATTAAAAAAGCTATCAAAGAAGAGCTTGAGAGCTTCCAAG
CGTCTGTAGAATTTATCGGAGACCAAGTTAGTAACATAGAGGAGATACTTAAAAACCAGA
ATAGTAAAATCAGACAACTTGAAAATAAGAATATTGAACTAATGAATGCGAAAAAGAACC
TGGAACTACGCCTCTCTGCTATGGAACAACGTATGGAGGAAACTGAGCAGAAAAATATGT
GCAACTTTATTGAAATCGCTGGATTACCGAACATTCAGACTGCTGATGTTATGACCGTA
>Unigene0000089    size  490    gap  0  0%
CAGATGGGATTATCAGTGAAAGCTTTGAAAGTGTCTTTAAATGCCGACTCATAAGTGAAT
GTTTCCCAAATCAATATGTGATTGTCTTTAGAAAATGTAGAAGGATGAGTTGAGTTCACA
TGCAGAGATGCATACAAGTTGAAAAAATCACAGAAATGGTGGTACATGTTTACAGTTGCA
TCTAATTTCATAATGTATGTTGGTTTCTTTATAACTACATCACACACTCCATCAGCTATG
GGCTTTTTAGGAGTTTTAACAAAATGCACAAGTTCAGGTGACCATGATTGTAGGGCACTC
ATATGTTCTGCTTCCTTCATGAGCCGCTCAGAGTAAAAATTGCAGAAACCACCTATTTGA
CCAGGCCCAAGAATATCCATTTTGTATCGCAAGTTGTCTCCTCTGCCAACAAGACCAGTA
AAATTGAGCATCATGTTCCGACCTCTACAAAATCTCAAATATTTGGAACATTCTAGTGAA
GTGTCGTCTG
>Unigene0000090    size  214    gap  0  0%
GAGCACAGATCAGCAGTATTTTGTCTATGACATTTGACAACTGTCCGCCATGTTGTTTCA
AGACATATTGGGCGCGAAGTAACGCGTGCGGTGACTTTGTTGCAGCGTGACTAGAAAGCT
AGGACATCTGAACGTATGACGTCACTCAAGTTCTAGAATGACGTCATTATTTGGCATCAA
GCGAAGCTATGACTAAATTATATTCGTTGTAGTG
>Unigene0000091    size  381    gap  0  0%
AAGGTGTCCCGACATTATATTATATATATTATGTAGGTAAGTAAGTCAATCCTCAGTGTC
CGTCATCAATGGTCATGGTCATGGACTCGGGCTGGTACTCGTAGTCTACGTAGCGATGCT
TGACGATGTGCTTGTACACGAACGCTGACTTCCTGGGGGTGCGTGTGCGAGCGGGGTCCG
AGAAGTCCACTTGATAAAGACCGAAGCGTTCAATGTAACCCTCCATCCATTCGAAGTTAT
CCATGAGACTCCAAGCGGTGTATGTGGCAACATTACACCCATCCACTTCAATGGCGTCCA
ATATGGCGTCGATGTATTGTCTATAGTAATCTATTCTGTCAATGTCATTGTTCCCGCCAT
AAGTGCCGTAGCCATTTTCTG
>Unigene0000092    size  470    gap  0  0%
ATAACAATAGCAACCGATCTCCGAGTTGGCGCTACTGATGATCCTGCCGACAAAGCAGCT
GGCGACTTAGCAATGGACTTCGAAGTCGGTTTCTACAGTCATCCGATATTCTCGTCCACG
GGCGGATTTCCTGAGAATTTGGTTAAACGCGTCGCAGAGAGGAGCGCTGAGCAAGGATTC
TCCAAAAGTAGACTGCCGGAATTGTCGAAGGAGGAAATTGAGTACATAAAAGGAACAAGT
GACTTCTACGGGTTCAATCACTACTCTACGAAGTTCTTCTACGCTAGGAAGTATGAACCA
GGAATGTATGCAGTACCCTCGTATGATGACGACATCGGTGCCGTTGGGGACTACGGCAGT
TATGAGCTGGCACCCGTTATGCACACTACTAAAATTCCCGATGGCATGCGGAAAGCACTG
AACTGGGTGAAAGATAACTACAATAACCCAATTGTGATGATCACAGAAAA
>Unigene0000093    size  429    gap  0  0%
AGCAGCCAGTAGTGGTAGCCCATGGGCTCTTCCTTGTGCCCAGCGATGGTGTGCACGTAG
TGACCGTTGGGCCACTCGCTAGCCTCGAACTTGAACTTAGGGTGCATTTCTGCTGCGATT
TGCATCACGTGGAAGAATGAGACGTTCCTCGGAGCGACCATGTGCAGTGTATAGTTCTCA
GTAACATTGGTGCCGACCCACAGCGTGTACGTGAAGGAGACGTTACGTGCCTCCGAGTCG
TTGCTGGTGCTGCCAGACTGGTAGGCGAGCTTCAGGGTGCCGTCGCCGCCGTTGCTGTCT
AAAGGCTCATGTCGGTTATCAAGCAGCTTATCAGAGCAATGCGGGGGTCTGACGGCAGCC
AACGAGGCCGGTGTGAGGGCAGCCACAGCGGCCGCAGTGTCAGCCACTCCGCCCCAGCCC
CCGTCGGCA
>Unigene0000094    size  237    gap  0  0%
GCCCAGCCCCCCCCGCCCCCAGCCCCCCCCCCCCAGCCCCCGTCGGCACGCTGTCTAGCC
ACGAGCCACTTGCGAGCCGCGGGGAAGCTCCAGTGCTGATGCGCGCCGGGGCCTGACTCT
GAGTCTTCTAGAGCCTGTATAGCAAGCGCAGTGGTGGTGAGCGTGCCGAAGCTGCCGTCG
GAGTGCTGCTGTCGCGCGAGCCCGGCCATGGGGCGGCGCACGAAGTGGATGAGGCTG
>Unigene0000095    size  617    gap  0  0%
TTTGGTCACTGTGGTCCGACACATCACTTTGGGCTTCTGTCTCCAATTTCTTTATTTGAA
ATGTAATATTTATCCTTTTATATATCTCCTCTGTTATATTACGGCATTTTTCATACTTAG
AATCAAGTCGATCGCCGCTCACCGACCAAATCTCTTTGTTATCACCCACGGCCGACATTT
TGGGTGTTTTACACAACTTACAAGACTCTTATTGGATTATTAATGGAGTTTTCTTGTTCC
GAATACCTTTCAGACGGTTTTCACAACGAGCGTTGAGCAATACAGCCATATTCGTGACGG
CAAATGAATAAACTTTAATGACGAAATAGTTTACCCCTTTCGACCATAAAACCGAGCTGA
AATAAGCTTGTCTGACCACTTTCCACACTTGTTTCTAACAAAGAACAATAAAAACACGCG
TCAAACGCCTCCCAAATGCCTTATCCACACCCAGTTCACGAGAAAACACGAAGAAATTGC
TGTTTCCTAAACAAAGGACTTTATATCAACAGTTTTATGGCTCCATAAACCCGTCACAGG
CACAGATATTTGCAATTAAATTACTCTCCACACGAAATAAGCTCTAAGACTAGATAAAAT
TATGGTTGTTACTATTA
>Unigene0000096    size  380    gap  0  0%
GCTGCTTGATACTGGTCTGAATCATTGGCACCATCAATCACACTGCCCGAAAGACATAGA
GAAGGTACAGCATCAGCACACAAGTGCTTATTCTTGATGCTAGAAGGCGAGAAGTGGCGG
GAACATACACGGTGAGTCAGTTTCTTCAAATCTTTCTCCAGCAAATCCACTCGACCTATA
GCTTCCAGCCATTGTACTAACCGGTTTTGCTCCTTAGGTAAACTGTAGTAATAGAGATGT
TTACTAGTTTTACTGTTCCTGCCGCAACCATACACGCAGCAATAGTTTACCATATTTAAA
ATCGTCTTATAATATCATTACCAATACTCTTAATTCAAACAAAAATAAATATAAGACGCA
GGGAAAAAAAATAAACAATA
>Unigene0000097    size  237    gap  0  0%
GCGAGCACGCTGAGACTGAACACGAACACCGTCGTGGGCAGCACCAGGGCCAGGATCAGC
CCCCTCACCGTCGACTCCCACGAGTACCTCGCCACCACCAGGTCCGACCTCGTCAAACTA
TAGTAGCACGGAAAAATCTTCGGCGCCCTCGGACCCGCATAATCAGTCGCAAAGACCGAA
CAATTCACCCTCGGAGGATACCCACAACCTTCAGGGTTTATCAGAAACTTCAAATCA
>Unigene0000098    size  313    gap  0  0%
ATTAGTTTGCGGATACGCTCTCCGTAATGTGAATAGTGACGACACAAAGTGATGTGGATA
TAGCATTATCTAGTGAATTTGCGTTCCGTGAGTGAAGTTCGTTTCGAAGATATTACTGTG
ATAAGTTCCTGCACAATGGGGAACCAAGGATCATCAGCGCACGAGCCGTTCGACAGGGCA
CAGGCGGCAGCCAATGTCGACCTCAAAATGAAATCGTCAGTGCGTGCGTCGTTGCGGCGA
GCGCGCGCGGGCGCGGCGCTGTCCCCGCCGCGCGCCGGCATGGAGCGGCTGCGGCGCTCG
TTCCGGGAGTCGT
>Unigene0000099    size  341    gap  0  0%
GAACTAAAGCCGTGAGTCTGACTGCCTGCCAAGACGTCACGGGTTGCTTGAACGTGTCAA
GCCATTTTGGACTCTCCGTCACATTGGAATTGAGCACAAATTGAGAGAACAGAGCGTCTA
ACTCGTCATACTGGACTAAAGCTTCGTCGTACAAGCCTAGCATTTCTAAGACAAATGCTA
GTTGTTCCTGCAAAATAAAATATTTACAAAAATCCCATTCTGGGTCATTTCGTTTCTCCC
TCTGCTCTCTCATATACTCCTCAAACTTAATAAGGGCCTTATTATAGGCCACTAGGACAA
AATGCCTAATCTTTGCCACCAACGCTCTCCATGATTCGGCA
>Unigene0000100    size  363    gap  0  0%
AGTTTTTGTTTTTTTCCTTCACAAAGAACATTACATGTTATCAACAAGAATTCACCATAC
TTTCCAATAAACACGTATTTATATGTTTAGTTTATGTATTCCTAACACTCTTATCCCAAA
CATCAAACCGATCCTTCCAAATTGATTATTTTCCTTTATTAATTTCTTCAATGAAGTCAC
TAACTTTGAGTATACCTACGGGTGTTTCCTAGCTTACTATTTCACGCCTTTACTTAACAT
CGATCACAAACAACACAATCGGTCATATAGATAACGTCAATCTTAGGATATATCGATCAT
CTCTTCTCAAATAGAATGCTTATTCATCGCGCTCCTACTCGTACCTAACAGGTTTCTTTC
AAG
>Unigene0000101    size  264    gap  0  0%
GTACCTAACAGGTTTCTTTCAAGAACTTAAGTCTTCCAAGATGATTCTTATTTTATTGAA
GATCGAATAGAACAATTTCAGGTTAATTTTAGTACACTCTTATTTTTTACGATTTTATCC
GCCTTTGTTTTGTTCCATATGAATTTCAGAAACACAAACTATGTACTCACTTCTGCGAGT
CTATGTTATACCGACAGATATACTATATAGTTTTATTGAAACGAAAAAGCCCATTCAATA
ATTCATAAATACAATTGCGGATAA
>Unigene0000102    size  347    gap  0  0%
TTTAATCTCTTTTTCCTTTTCGAGTTCCTTCTTGACCTTGTATTTGTTGAACCTGACCTT
GACTTTGACTTTCACTTCAAGGCGTTTCAGTAGTTCTGACATTTCTCCATCTTCGTCAGA
CTCCGAGCTGTCGGAGCTGTCTTCCTCAGACTCGTCAGGTTTGGGAGTAGATTCATCTTC
ATCATCTTCTTCTTCTGAGTCAGCAGGTGGCGCTGGGGTATCAGGGTCTTCTTCTTCCTC
AGATTCTGGCGCTGGTGTGGTCACATTATTGTCATCATTATCATCATCATCTTCTTGCAG
ATTCTCGAAGTCAATGCCGGTCACCTCTTGGAACCAGGAATGGTAAG
>Unigene0000103    size  699    gap  0  0%
ATGTACGATTAAAATGTCCTTACCATAATGTCGATTACTTTATCGGCAGCAAAAACGTCG
TGTACGAGTATGTAACACGTTGATACGTTTATGCGTATGTGAAAGTTAACAATGTACATA
TTATTAGCGCACAGACGTTCATGTATGTACCGTTACGATCGTCAAATGCCATCTTATCGT
TAGCATTATTTGCAACTATTTTACGCCAATTAGTAAATTTAGTTTGATGAAAAAGTACAT
TCCCGACAGATTAAATCCATGTTAATAGAATCAATATTATTTTAGAGCTTCTTTTATAGC
CCATTCTAAATAGGTCTAGATAGCAGTGGACCAACGATTCGCAGGAGATTTTAGTTTTCT
GACTGCTGCAAATAGTCCTAACGGTAGCATATTGATCGCAATTCAATTATGTTTATGTCA
ATCTCGTTGTGGCACGATCCACATGCCATATTCAATACGTATCAAAATTTAAGTCATCAT
ATATTAAGAAATTCATCAAATCCAATATATTTTATGCACGGTGTGCCAAGATAATCGATA
CACTGAATTGATAAAAATAGAAACTAAATTTATCAATTCATTATCACCCTTTCTTATTTT
CTATTTATAACAAATCCGCGCCTATGTATTAGTTAATTTCATCGACCAAACAAGGGGGTT
TTACTCTTATTGTAAGACGTGGCAAATGTTATAATCACA
>Unigene0000104    size  233    gap  0  0%
AGCAACGTTGCGGTGAGCCACGTGCGTCACTAAGTAATATCATAAAAATAACAAAATAGC
ACAAAACAAACTAACAATTCAACCCACGTCATAACTGCAACGTTGCCCGTACTGAAAACA
TCACGGAGAAGCCCTGAAAGAATCGCATTGTTAAACATTTCAGTCACTGTCTAATATTAC
ATTCTACTGATGCTCAATGTGTAAAGACTATCATTCGCCAACTTCATTTGTCA
>Unigene0000105    size  587    gap  0  0%
ATTTAACTAGACATTAATTTGCTATGATTAAACAGACACGTAATGTAAATGAGATTTAGT
CACACTTTTACATCATACCCTTACTGCAAGACAACCTTGTATGAACACCCAGTTATTATG
TCTCTGTAAACAATATTTTTGGAGAATCTTTCTAGGTCGATTGGTGTCTCTATGCTCTTT
CTTAACAAATGAGGAATGAGTAGAAATCCAAAATATTTTACTTGATGGCTTATATTCGTT
ACAAGGTCTCTTTACAAAGTTCGCCGAGACTAAAGGTCTGATGTTCACGTATTAGCTATA
CAATACTGGGTGATCGCTGCCATCATGGTGGTTTGGGTTACTTATTGTCGCGTTGCAGCT
TCCTTCACAAGATTGAAAACAGGACCCGAGTGCTCTCCAATTTCATAAACTATAATATAA
AGTAATGTGCTTCCTACACTTTATACTTGGTACATTAACATTGACTGACATTTATTGTAT
TCGTCGCAACAGCCTCGGCGTTATACGTATGTAACATGTAGCATACACGGTCTACTAACT
CCGAACATTTAACACAAATCGAATATATTGACAAATGAAGTTGGCGA
>Unigene0000106    size  269    gap  0  0%
GAGCGCTCTGATACTCTTTCGTGCTAAGAAGAAAGTTCTAAAATGATACAATAGAATAGA
CAATGTTTTTGCGTGAACACTCGTGCGGTCAGCACCAATAAACGTTGTAAATGTATACCA
TAGACCATAGAGCGATTATAGATTGTTGCGAGTTGTGCGGGTTCACTAGTTGGAATAATG
CATTTGATTAATGCAAAATACATACATTTCTCTCTACGTATATAACATTTAAACTGTCTC
TCAGATATTTCAGGGGCCCGATTCTCCTA
>Unigene0000107    size  256    gap  0  0%
GAGCGCTCTGATACTCTTTCGTGCTAAGAAGAAAGTTCTAAAATGATACAATAGAATAGA
CAATGTTTTTGCGTGAACACTCGTGCGGTCAGCACCAATAAACGTTGTAAATGTATACCA
TAGACCATAGAGCGATTATAGATTGTTGCGAGTTGTGCGGGTTCACTAGTTGGAATAATT
CATTTGTTTACTGTAAAATACACTTCTTTCTTCCTAAATTATAATATTAAAACCGTCTCT
TAGATTTTTTGAGAAC
>Unigene0000108    size  372    gap  0  0%
ACAGTTATTTTACCGTTATTTATACTGTTGCTAAGTTTTAATTTGCAATTAGCAATGGAC
AAATTGTGAAAATATCTAAATATAGATTAGGAATATTATTTCGAGCGCGGATTTGTGAAA
AGGAAGACATATTCAATTCTTAGACAATTTAAATTCAGTGCATATGTATTTTGTTGTAAT
GAGGCCTAATCTTTGGAGCATTTTTTTGGGCAGACGTTGGAGTCGGAATTTTTACTAAAT
TCATTCAATTGCAATTCACAAAACAGGGTGCAAATCTTGTCAGTGTATGAATGAAATTTA
ACATGAAGGTTTCTATCAATTTTAATAAAAGAAAGTTGGCCTTTCAAAATCATCAAATCC
GCGCCCACCACA
>Unigene0000109    size  248    gap  0  0%
GTTAGCCGCCGTGTACCCGTATGTTACATTCGCTATTAGTTTTAAACCTAATTGCCTGGA
ATGCATAGCCTTCTTAACAGCTTCATCAGTCTGAACTTTCATATTCTTCTTAACAGCTTG
CCTGGCTGCTAAGATTCTCCTCAACAAAGCAGGTAGGACCCCTCGTCTAACAGAAGACTT
TACGAACCCCACTCCAACTGGCGACCAGTGAACTAAACCTTTTTTTACTAACGCTTCTAA
TTTAGCTT
>Unigene0000110    size  339    gap  0  0%
CGCCGCCGCCGCAGCCGCCGCCGCCCGCAGAGCCGCTGCAGCACCGCACGCGCACCGGAG
GTCTACGAGAGGACTGCTACTTTTATGATTACAAATATTTATTGTATAGACTGAGAGATA
TATACGTGATAAGTTTCTTAAGACAAATCAAATCCTAATACCGTTTACTGTAGGGTACCG
AATGACATAAAACACATAATGTAGTAAAACTGAAAGGGAGCATTGATTTATTAAGATTTG
TTCAAAGTCCCTTAAAGACTGAATTTTCTACAACAATTATTATTTTTAATTATAAACGAT
CATTTGCTGGTCAATCATCAACTTTATTAGGCTACTGTT
>Unigene0000111    size  269    gap  0  0%
GCGCGTAATGTATTCAGTAGCACATTCTGCTGAGGACTGTTTTGTGTTATATTAGTGTTG
GCTGCTGATTTCAATAATCTTTTTTTCAAAATTTCTGTTTTAGGTTCATCAAAGTTTTGA
AGTGAATTACACTGCTGTCTCTCCATTTCTCAGTGCCAATATCGTGAGCGAGTTCATTAC
AGACACTCGGTTATCTTTTACAATCCATTATTGATGACATTTCTATGTTTCAATAGGAAG
ATGAGTTCTTCATGTATCTTTCCAACTAT
>Unigene0000112    size  413    gap  0  0%
AGAAGAAGAACCCGAGTCAGAAGAGAAGAGAACTGAAGACAGTGACGGGGACGCCAATCA
AACGGCGGAGCTCTGTGACGCCGACACTGTGGAGTCGTCACTACCCCCCGACAGCCGACA
GAAGAGACTGGCGGACTTGCAGGCTGAGAGAGCAGCTTGTGACCCAACGCGCCTTCAAAC
ACTTAAGGTTCGCTGTGAAAGGATCGTACACTCCTGCATAGCGACGCTTCTTCTTCACCT
TACTCAACATCAATTCACCGAGCTTGAAGAGGAGATGCAGCGCGCGGTGTGCTGGTACCT
GAGCTGTGACCGTTACTGGGAGGACACGGCGCCCACGGCCCGCGCTTTCCCCTGGCCTCT
CTTGCTGGCGCTTGCCACCGGCCTAGCGCTGGCGCTCTGTATGTGCTACTACA
>Unigene0000113    size  468    gap  0  0%
AATAGACGTTCTAGAAGAAGTTGCAATGCCATCCTGGTCAGATAACAGCAACAATGAAAT
AATCAAGCCTAAGGAGACAGAAGCGAGTAAAGATTCAGAAATAATGGTCATAGACGACAG
TGAGGATATCAAATTAGTTTATGAAGAAACCCAGGGAGGTAAATCGTCGTCAACATCACC
AGATTCGCCGAAAGACACGAAAACAGCTGAGACAAGTACTAAAGTGAGCCCTCCTAAAAT
TGCTAAGACTGAAGAGAAACCTAAGGAACCAGTTACTCCTAAAAGTTCTAATACCAAAGT
TGTCAGTCAGCCAGGTACTCCAAAAAGTACACTGAATGAGAACAACTTCTTCAAACAAGC
TAAGGTGACTGATGTGAAGGATCAAGCTGTGAAGTCTGCTCCGAGTCCTAAAGCGCCTAG
GAGGGTCAGTTTCGTCACGTTATCCAGCCCCAAGAATGCTAAGAAGAA
>Unigene0000114    size  356    gap  0  0%
ATGAAGGGTAAGCTTGTAACACCTATTATGGGTAACTTACCGCAAGAACGGCTTCGTCCA
GGTTATCCCTTCGAGAGTACAGGCGTTGATTACGCCGGCCCTATCTTGTGTGCCAGTCGT
CAAGGCCGTGGATGCAGGCTGGTAAAGGTGTACATTGCCATTTTTATATGTTTCACCACT
AAAGCTATTCATTTGGAACTTGTTGGCGACTTAACGGGTAAAAGTTACTTACTGGCTTTG
CATCGATTTATTGCTCGTCGAGGAAAACCCGTTGATATCTTTCCGACAGCGGTACCTCAT
TTGTCGGTGCATACAACGAACTATCCAAGTTTTTAAAATCGACTAGTTCGTCATTG
>Unigene0000115    size  252    gap  0  0%
TTCCTTGTATTACGGCGTTTACTATTGAATCAGTCTTGTTATTAGGTTGTAACATCTTAA
GGTATATCCGCCATATTCTTGTGTGGTGTTCCTGTACGTTTTCAGGATGGTAGCGGCATA
TTGTACCAACAAGTTGAGCCAAAGGTGCTTTGCACGACGTGGCTTCTTCCAACGCGTTGA
CGTGTCTAGCAACGAGTTCGTCCGTCACGTCCACTGCTGGACGCTTCACAATGCCCACTA
GGCAGCAGAGAG
>Unigene0000116    size  682    gap  0  0%
AGAAGATGCGCTGCCCCCGGCCAAGCCAAGCAACAATAGTGCCACCTACAACACTAAAGA
TGTGTTGGAGTACGTCGCGCCAGAGTTACAAGTTGGCTGCTTAAGGCTTGGTATCAGTAA
TGGAGGGGCTGAAGAACAACTTTTAAGATTAGACGAACAATGTGTAACCAGACACTACAA
AGTTGGGGTCATGTACTGCAAGAGTGGTCAGTCGACCGAAGAAGAAATGTATAACAACCA
AGAAGCTGGACCAGCTTTTGTAGAATTTCTGAAGATGTTAGGCCAAACAGTTAGATTAAA
AGACTTTGATAAATATAAGGCTGGGCTAGATAACAGGACTGACTCCACTGGACTTTATTC
AGTGTTTACCACATACCAGGGCTGTGACATTATGTTTCACGTGTCAACGATGTTGCCGTA
CACTCCGAATAACCGACAACAGTTATTGAGGAAACGTCACATCGGCAACGATATAGTAAC
CATTGTCTTCCAAGAACCTGGTGCTGCCCCATTCACACCGCGGAATATACGTTCGCAGTT
CCAACATGTTTTTGTTGTAGTTAGAGCTATAGATCCATGTACAGAGAATACGCATTATAG
TATAGCTGTGAGTCGTGCTAAAGAAGTGCCTTTATTCGGACCTCCGATCAAAGATGGTGC
GATATACCCTAAAGGCGAAGCG
>Unigene0000117    size  218    gap  0  0%
ACCGCCTTATCGTGCGCTTGGGATGGATGAGAACCTCGGACCAGTCGCCATATCGATAAA
GAAAGAAAGGGTGGAGCTACGTCGCGGAGGCGGGGACGTATCCGCACCAGCGTCGCAGCT
CGCCTGGCAGTACCGCCTTATCGTGCGCACTTCCGAACTCCTCACGCTACGAGGCTCCGT
GCTAGAAGATGCGCTGCCCACGGCCAAGCCAAGCAACA
>Unigene0000118    size  220    gap  0  0%
AAATAATAAGTATTGCAATAAAGAGAGTTTTGCTCATAGCAATGTCTTATTTTACAAATC
GGCAGTGTATGACTGGTTTTACAAGGCTTTTTCAGCCTTGTCGAAAAATAGTGCGACGTA
GCATAAAGGTAGCGAAAGAAATAAGTTTTTTTTTTCTTCGTTAAATTCAAAAAAGCATAG
GACACTTTATGCTAAGTATTGCACCAACACCTTATTTTAA
>Unigene0000119    size  240    gap  0  0%
GCCGACGTAGTTCATTTCCTTCAACACTGGTGTTATTCAAGGACATTATAATTTTGTGAA
TTTCCTCACAACTACATGGATGTAAAAAGATGCTGCTATCCATGTTAGTTTTACACGTAT
TGAATAGAGAGTTATTAGTAGTTGATACATTAATAAAATATTGATTAAATGTTTCAGCTA
TTTCATATGGGTCACTTATCAACAAGCTTTCTTTTTTAATGCTAGCGATGATCTCTACCT
>Unigene0000120    size  1695    gap  0  0%
ACAACAAGGAAAGTTGTTTCAATCTTCAGCGGATAGGAGAAGAATGCTCATTAGGATTGC
AATATAATATAATAGTACCGCCGTCGTGGATCGTCAAATTGCCAAGAAGAGGTAGTTTTA
AGTCATCGTTAAGAAAATCGCCTAAGAAAAAAAGTGCTTCCAAGAAAAAAGGGAAAGATT
CGAAGAATGAACAAAAAACATTCGTAATTAAGCCTATTCCTACGGCAAGCGTGAAGCCAG
TATTAGTTTTTATAAATCCGAAAAGTGGAGGCAATCAGGGCGCCAAATTACTGCAGAAAT
TCCAGTGGCTGCTCAATCCTCGACAAGTTTTTGATCTCACACAAGGAGGACCTGGACCAG
GTCTGGAGCTGTTCCGCAAGGTGCCCAACCTGCGCGTGCTGGCGTGCGGAGGCGACGGCA
CGGTGGGCTGGGTGCTCAGCGTGCTGGACCGCATCGGCACGCGGCCGGCGGTCGGCGTGC
TGCCGCTCGGCACTGGCAACGACCTCGCGAGGGCACTCGGATGGGGCGGAGGTTATGAAG
ATGAGCCAATATCGAAGATCTTAGCGAACATTGGGGAAAGTGACACCGTGTTGCTGGATC
GTTGGGAGCTGAATGTGGAACCGAACACAGCGGCGGCTGGTGAAGACACCAGTAACGCCA
AGCCTGAGCTACCTCTCAACGTCGTCAATAATTACTTCTCGTTTGGTGTCGATGCTCACA
TAGCCTTAGAATTCCACGAAGCCAGGGAGGCGCATCCAGAAAAGTTCAACTCTCGAATAA
GAAACAAGCTGTTTTACGGTACCGCCGGGGGGAAGGATCTCATGCAGCGCAAGTGGAAGG
GGCTCGCCGAGTTCGTCACCATGGAGTGCGACGGCAAAGACCTCACGCCCGTGCTCCGCG
AGCACAAAGTTCACGCCATTGTCTTCTTAAACATTCCAAGTTATGGGGGTGGGACACACC
CTTGGAATAAGTCGGGGGGAGCCTTTGAGCCCTCGACTGAAGACGGCTTAATAGAAGTAG
TCGGATTAACCACTTATCAATTGCCGTTGCTGCAAGCGGGTGGGCATGGGACATGCATCT
GTCAATGCAAGACCGCGAAGATAGTGACCACGAAAGTGATCCCCATGCAAGTGGACGGAG
AGGCTTGTCGCCTAGCGCCGTCCGTCATCACGCTGTCCCGGCTCAACCAAGCCATCATGC
TTGCCAAGAAGAAACCCGGCAGGACTATTGCACCTCAAACAACATTAGACAAGCTCACCC
TCACAGTGAATCTCATAACGATGGCTGATTACGAACGCCATCATTACGACAAGGAACTGC
TCGCAAAGACAGCGGAACAAGTCGGTACTCTAGACGTGAACCCTGCTGCGGACTTGGAGC
AAATGCGCGGCCTCATTCAGAACATGATCAAAGAATCTCAAGCATACTCGAACCTCACCG
ACTGGTGGTTTGTCGACTCTGTAACAGCAGAGCGGTTCTTCCGCATCGACAAGGCTCAGG
AAAACCTTCACTACCCGGCGGACATCGGTCACGACAACATCTACATACTGGACGCGGCGC
CTCACACTCCCGATACCGAGTCCACGGCACACCCCGACACGACGGCGACCGGCTCGCTGG
AGCGAAACGCGGCATCTGTGTCGCTTGACACTACAACTGGCTTGTCGGTGTCACTGGACC
TCTCGCCGAGTGTCG
>Unigene0000121    size  554    gap  0  0%
GAGCTTCCCATTCGAGGTCGCCAAGAGGCCGCAATTGGCTAAGATCGGTGCCTATTCTCC
TGCCAAGGTATACACAAAACAGGCCATCCAAGAGGTAGTAGAATACGGTCTGGTTCGAGG
AGTTCGCGTGTTGCCGGAGTTCGACGCGCCCGCGCACGTGGGCGAAGGCTGGCAGGACAC
TGGACTCACTGTTTGCTTCAAGGCGGAACCATGGGCAAGGTACTGCGTGGAGCCACCGTG
TGGTCAGCTCAACCCGACGCGGGAGGAGCTGTACGAGTACCTCGAGGATATCTACAAGGA
AATGGCCGGTGTATTCAACACGGACATATTCCACATGGGAGGTGATGAAGTGTCGGAACG
TTGCTGGAACTCCTCGGAGGAAATCCAGAACTTTATGCTGCAAAACCGCTGGGACCTGGA
CAAGGCTAGCTTCTTGAAGCTCTGGAACTACTTCCAGACTAAGGCTCAGGATAAGGCTTA
TAAGGCGTTTGGTAAGAGACTGCCTCTGATTCTGTGGACGAGCACATTGACAGATCACAC
ACACATCGACCACT
>Unigene0000122    size  517    gap  0  0%
GTGTTGTGACGTATGTCAGTTCTCATCGGTAACAGTATCCTTCGTTCTGGTAACACCACT
CCGGCTCTATAGATTCTGCCTGAATGCCCATGCGTACGAGACGTTCTCGTATATGCAGCA
TGCGATGTTCAGCATCGTTCCACTTGTGCTGCGGCTCGGCCCACAGCCGCTCCGCCAGCG
CGGCGCCGCGCGGCCACAGCCGGTTGTCCAGCGTCGACGAGTCCGACTGCTCTGACCACA
GGGCTGCTTCTCCACCTAGAATCAGGTCCTTATGGTCTCCTGCGATTTCAGCCGGACTGT
TGTCGTAAACTTTCTGCCAACCAATGTAGGGAGAACACCAGTTGTTACCTTCACCAACCC
AGGCTCCGAACCCGCAGTCGAAGTACAAAGCGTCGTAGTTAGACATGATGAGCCGGTAGC
CCTTCTCTAGCAGACCACGGACCTGAGGGTCTGATCCTGTCGTCCATACCTGGATAATGT
AGTCGTCTTTGTCCAAGAAGTGGTCGATGTGCGTGTG
>Unigene0000123    size  485    gap  0  0%
TGGGGAGTTCAGGGTACTCCAACTTGACACCGTCTTCGCAGGTGAAGATTGGACAGCAAC
CAGGGAAGGGAGCTGTCTTGTTGGTGGCGTCAGTGTCAAGTTTGCACTTGGGGTTAGCCA
GCGGCAGAGGACCGCAGTCTTCCACCAGCTCCAAGAGCCTGGGAGGCGTGTCCTCGCTGA
CCACGCAGGTGCTGCGGCCACAGAACGGTGACAGGTCCCAGGAGTTGCCAGGCTCCACGG
TGGCGCAGCGGGTCGACGCGAAGCACATTCCGGGGAAGTCTCTTAACACGTCGGCCGGGA
TCAGCCTCTTGTAAGTCTTCGGCCTTTCATCCTCCTTCTGCTCTTCAGCCGCAAAGACGA
CAGCAAAAACGGCGAAAACGACGAAATATTTCATTTTGTACAACACCTCACGAGTGCCGA
ATCGATAAAAAAAAATAATAGTTAAAAAAAAATCGATTGGTTTCGCGCGCTTTTTTTGAC
AGGTA
>Unigene0000124    size  319    gap  0  0%
GTTGGAGTACCCTGAACTCCCCACTCCTGCCCCAGAGGCCGAGAAGAAAGAGGAAGAGAA
GAAGGCTTAAGAACTCAAAAAAAGGGGGCATTTTACAACATCAGCCAACAGCCTAAAGAC
GAAAGAGCGATTGGTCGAAAATCGCGTGATAATCTGAAAGAAAGAATCTCATTGGCTGAT
GAATTGTTCGTAGCGTAAAATGCCCGGGGTGTAGAAATTGGTCTCAAAATATTCCTTAAT
TATACCAAATTTTTTTATTTTACTGTTCTGTTTGACTGGAAAAAATTTGACCACGGATTT
ATTTATCAGATTTTCTATA
>Unigene0000125    size  801    gap  0  0%
AGGCTTCATTTTGGCGAAGGAATGCGAAGAAGTGAACGTAGTACAATGGAATGAGGACCT
CTATGAGAAGCAGCTCATCGAAAGAACGACTGACGCCTGTGGCGGCCCCGTGGATGTGGT
GCTCAACTTTGGCACCACGTCCAGGTCGCTGCATCGTTCATTGCAGTGCTTGGCCCCTGG
TGGTGTCGTTCTAGTAACGGAGGACGTTGGTGAGAAACTGCTGCCGAAATTCGCGAAGAA
ATCTGAAGAAATGAACGTCAATATCGTGATCGTTCCCAACGGCTCCATAGAACAACTGAA
GGAACTGGTCACTCTGGTGGCAAGAGGCGAAATCGAACCACCAGCGCACTCTGTGTTCCC
GGCGGAGGAAGCTCAAGAGGTGGTGAGGAAACTCTGCAACTCCGAGATCAAGGGCCGAGC
GATCCTCAAGTTCCACAACATCGACTAACCGATCGCAGTCCATTACTGACTAAACATTTG
CTTAGATTAGACGGTACGTAGCAAGTAGAGTTAGTGTCAAATAGATTGGACCTTGTTCCG
TCGAAATTACCCTGTGAGTGGGAAAATTAAGGGAAAATTCCCCTCGTGAGCTGAACGTGG
AAACAACAAGCGGAATGAAGCTGATTGAGATTTAAGCTTCATTGAAGATTACAGCAACCG
AAGGAAAATTATATCAATAAAATTGTATCGAGCCATCTTTCGGCAAACCTTGAAAATAAC
GCGAATGTTAAATATTTGTAAGTAAGTGATCTTCATGGGTTTCCGCACCGAATACGCTAG
AGTTACTGAAGAGTGTAAGAT
>Unigene0000126    size  1194    gap  0  0%
GCTTGTGTTCTTATGTTAGGACCAACTTGTGTTCGGATGTTAGAACCAGTTTGTGTTCGT
GTATTAGGACCAATATTTTGTGGGTTATTATTTGGACCTATAGTATTGACAGAAGCACCA
CATAATGTTAGTAGTTGCATAGCGGCGTCCTTTTGGTCGGCGTTTGGTTTCAAATGTACG
CGCATTCCGTTGAAAATGTCGTACGCGTATTCTGAGCGTTGACGGCCGAGGGCGTTGCGT
TCGACGCGGGCTTTCTGACAGATCTTCCTCAGATGCTGTACCTCAAAGCCGACATGATGC
AGCCACCTGCCCTCCCCGGCGGCCCGCAGCGCCCACCGCGCGTGCAGCACGCGGCAGCCG
CGAGCCGCGCCGAGCAGGGCGTTGCATGTTCGAGCTCGCTTGTCGGTGGCGTCGTGCCAA
CATGTTGACTTGCTTAGGTCGCAGTGGGATGTTATGCCAGTAACATTAGAAGCATGGTTG
GTACAGGCAGTAACGTTGGTACAGGAGCCCAGTAACACGTGCGTCGTACGTTTGTTCACG
CACTTCTGTATGACGCCGCCCAGTTGCTGTATACACTTTGTTATTGCTTGACGTTCGGGA
CGGGTCATGCCGGTTAAAACAATTTTAGGTTTCAAATGTTCCTGTGTAGCGTGTATGTGA
ACATTATTATTGTTATTCCGTTGTGGGTGGCAGGAGGCGAGCAGTTTCTTGGCCATGCGC
TCGGCTCGAGCTAAGTCCCTTCTCTCGCGCTGTGTTAGCTTGCTATGGTGAAGTTTGTTT
TTGGTTGGCGTTTCTTTGTCAGATTCATCATCAGTAGTCAAATCCTCAGCCTCTTTATGC
GTGAACAGTTTCCGCCTCGACTTGGGCGGCTCGCGCACTGTCGGCTCCTCCAGCGGACGT
CGCGGCGCTGTGTTCACACGAGATTCTAGCTCAACAGTGTCTCCGGAAGTGTCAGTAGTC
TTATCAGTGCTGGTGTCAGAAGATATCCTGAGTTTTGGCCTGTCTTTGTCATCTTCCTTG
TCAGATAGCAAGTCCACTAGTGGCACGTTTTCCATTTCTGCACGTTTCAGCAACTGTCTC
AAAGTCCTCGGTGAAGGCAGATCAGATTGCCTGGAGGCGGCCGGGAAGGTTCTCTCACTG
AGCTTCTTGTTAGAAGCCGCGCAGGCCTCCACCCACAGCGGGGACACTAGCTTG
>Unigene0000127    size  266    gap  0  0%
AATTTAAATTTCATTGAGAATAGAGTACAATAAGGACCTATCACAAAGTTGGTAGTTTTC
AAAACTATAAAGAAACTTGTTTATGTAATAGTGTAGAACAATTTGCAAAATTAAATCAGT
AAAATAAATCACATAGACCATCCTACTCGTCGGCCATTTTGGAAAATAGATTGCAACGCC
ATCTGCTGTCAGTTGAGTTCCCGAATGAAATCGTATCTTATAAAGATGAAGTACAGTACA
ACAATTTAGTTAGAAGTTATATTCGT
>Unigene0000128    size  258    gap  0  0%
GCCTCATTAGGCTTCAACGATTCAACGTCTTTGGCGAAGTTCTCAGGGTCATCTTTCCGA
TAAGCAAATGATAACGCGTGGAACCTCGCGAGGTACTCCACTGCAGCGGCTGCGTGCTCC
CAGTCTATGCACTTAAATCTGCTGTAAGTCCCATACCCTTCTGCTGTTAGGTCCTCCATC
ACAATCGTCTCTTCACCCTCAACGTTGTGACTGCCGAAGAACTTCGGGAATATGAACCGA
TGCTCCGGGCTGATGTTG
>Unigene0000129    size  283    gap  0  0%
GCGAGCCGGAGTGGACAGTCTGGTAGTCCACCACAATCGGTTGTAAGCGGCCATTCTGTC
GTCGGAATAATAAGTTGCTAACTCTGTAGTCACCATGACAAAGCACTGGAGTGCTCAGCG
AAGCCCTGAACTTTAAAAACACTTCGCGACCATTAGTCGCTTCCAGTATCTTTAGTAATT
TATCTCTATGTTCCTCTTTCGTCACCTGAATACCAGCTGACACCATCTTCTTCCAAGTAT
CCTTCATCCCTTCATTTGCTTCATTTTGATCAGCCTCATTAGG
>Unigene0000130    size  253    gap  0  0%
GATATAATTGTTATATTATTATTGATAAAGTATTATTTTTGTTATTTAAAATGTTTATTT
TTACGTGCATGACCGCATGAAGTCTTGGTTAAGTGTCTTTATGGAGACTGAAATTTTATT
AAACGTAGCGCGCAGTTGTTGATTTGAAGTCTCGAAATATGATTTATACTTGAACAATGA
CTACTTAAATTAAAAAAAAAAAAAAAAAACAAAGAAAAAAAGAAAGAAGGTGAAGCGTGT
AGCACGGGCGGTC
>Unigene0000131    size  251    gap  0  0%
GAAGCGTAAGTTTAGAAACGTAAAAATATTCATGACTATAATAATTTTACTTAGATATTA
TGCGTGTCAATTTTGACTTGTACCTATTGCACTTAAATTTAAACTAATTTATCTAAATAA
ACTACGTTAATATAATATGACTAAGTAGAGCATGCTTGTGCGTTTTGCTCTATAAATATC
TACGAAGGATATTATTTGTAATCTTTGTTTTAAGCAGTATCGATACTTGAAAATATCGAT
GTTGAAATGCG
>Unigene0000132    size  274    gap  0  0%
GATTTGCAATCGGTCAATTCTTTTGTACAAGTTCTTGACAGAGTGCTTGATACTACATGT
CTCATAATATTTATTTCATAGCTACTGTAAGTTGGCATCAATAGCGATTTGGTATTCAGG
AAAAAAATAAAGTATGACGTCCATAATTTATTGTTAAATTTTGTATCAAGCACTATGTCA
GAAATTATGACAAAGTAAAGCTAAAATTCTCTAATAATTTTGAATCACAAAACCATAAGG
ACCTCTTATAAGTAACCATTGATAAGAAGGCAAT
>Unigene0000133    size  642    gap  0  0%
GTGATCTACTTCAGCATGGGCTCAAACTTGAAGAGTGCAGACATGCCGGACGAGCTCAAG
GCTAGTCTGGTGAAGATGTTTGGAAGCCTCAAGTACACAGTGCTGTGGAAGTTTGAAGAA
GTCTTGCCGAACCTGCATTCAAACCTTCACATTATTAAATGGGCACCACAACAGTCTATT
CTTGCTCACCCGAACCTTCGCGTGTTCATAACTCACGGTGGTCTCCTATCAACGACTGAG
GCTGTCCACTTCGGTGTTCCCATCATTGGTATACCGGTCTTCGGAGACCAGTTCGTGAAT
GTACACAGAGCAGAAATCAGAGGCTTTGCGAGAAAGGTGGATCTATCCTACACAATGACT
GACGAGCTTAAGAAGACTATACTTGAAGTTGTCGATGACAAAAGGTACGCCGAGAAAGCG
AAGGAGTTGGCCGTCATTCATCACGATCGTCCCGTGAAGCCGGGAGACGAGCTGATTCAT
TGGGTGAATCATGTCCTGCGTACGCGTGGCGCCCCTCACCTTCGCTCGCCTGCGCTGGGC
GTTCCGTTCTACCAGAAAATGTTCTTGGACCTTGCCGTGGTCCTCACAATCGTTTTAACA
CTTGCATACATTCTGTTAAAACGTGCGTGGAGGTATTACCGC
>Unigene0000134    size  330    gap  0  0%
GATTTTCAACCGACTTCCCAAAAAAGGAGGAGGATCTCAATTTCGATATTTGTTTTTTTT
TCTAGATATTTTGGTATTCTTTACTGTCCTATAAACAAAAAGAAATGGTCAAAGGGTGGT
TAACCTCTTTCTAAAAAGCTCTCAATTTCATTACTATTACTTTTACTAAATTCATTTTCT
ATATCTCTGGTATTAACATAACACCATTTAATTTTACGATATCTCAATATTAATTTCATT
CAAAAATCGAATTTAAGAAAACATACATAAACATTCAAACAGCCAGTATTAATAATTATT
ATTTACTGTAGACTGAAATTAGCGATATAA
>Unigene0000135    size  719    gap  0  0%
AAAACGTTAGATATTATAAAATTGTCAATTTTTTATGAATTATTTTTAGATTAGTAAGGT
GGAGCCGGTAATAGCAATTTGTTTCATGTAGTTTCTATAACCGCCGCCGTATTAATAATG
GCGCTAGTGGACTCGGTCCAATGAGGTTTTAAACTAAAAAGGATTCCTAACAATAGTGAA
AATTAAATCTAGAGATGTAATCCTAATCTTGGCGTATGCTTATGAAATAATTGAGAGCAT
TTTAGAATATTTTTATTAGCAGAGTTTTGCAATAGGCTATAAAATGACCAATCGCTATAT
TATGTACTTAATCGTAAAATCATATACTTAAATTAACGCATGCATTCCACATTTTCAACT
TATACTATGATTGTTATAAACATTCCATTTTTAAAAAGACAACGTGCCTTGAATCTCTTG
TAGCTTAATTTTAATTTAAAATTGACAAGCAAGCTATTAAAAGCTCCTTTTGAACATTTA
CCAGCTTAAAAAAGTGTTCGCTTGAAATTAACTATAGGTAAAGAAAAATAAACGCCTTTT
AAATATTGTCAAGGTCCACCAATAGCTTGAAATTCGATAAACAGTTCATAATCTAATTAA
AAACTTTTTGGACTTATTGCTTTTTTGGTAGCAAATGGTAGTGTGGCAACACTATGTGAT
TCAGTATACTTATTAAAAAGGCCTAAAACCGTGCCTTGAGCGCATTGTTATATCGCTAA
>Unigene0000136    size  877    gap  0  0%
GGCTTCTCGCCCGTGTGCGTGCGGTGGTGCGTGTTGCGCGTCGACTCGTGACGGAAACGT
TTTTCACAATACTGGCAGGCATAGGGCTTGCTCTCAGAATGCACGAGTCGATGTGAAGAC
AGCAGTCGGTTGGTCGTGAAGCGCTTCCCGCAGACGCTGCACTCGAAGGGGCGAAGCCCT
ATGTGCCGAGACATGTGAGTCGCTAGTAGGCTGCTGTTACTGTACCGTTTATCACACATA
GTACACTTGTGCTTCTTCTCCACAAGTTGACCGGTGTGGACGCGCTCGTGCCGGCGCAGA
GCGTACAGCTCCGTGAACGACTTGCCGCATACATCGCACGAGTGACGCTTGGACTCCATG
TGACGGAATATGTGGCGGCGAATCATTGTGCGCGTACTAAACTCCTTAGGACACTGGTTA
CACTTCCAAATGTTTCCATGCTTAACATGAATAGCTGAGTGCACTTTAAGATCGTGTTCC
GACTCAAAAGACTCAGTGCATTGGTTGCACATATGCTGATGTTTGCTACTTGGGTGCTTG
CTCCTGACGTGCGCGTGGAATGTTTTCAAATTGTGGAATACCTTAGAGCAAATCTTGCAT
CGGAATGAGTTCCCTTTATTCCCATGTTTACTTCTTACTGAAGCATTTCTGTGAATTTTA
TAATCCCCATTAACATCAGCTACTTTTTTTCTCTTCTTCTTCCTGGTATTTTGTACTATG
GTCAGGTTATCACTGTTGTCACTGAGATCTTCTAAATATTGCACATCTTCCAATAGTTCT
TGTTCTTGTTTAACTTCAATATTATCATTTAGAAACACATTATCATCTATGCCTAAGTTA
CTGATATCATTTCTATCCATATTTTCTTTATCTAATT
>Unigene0000137    size  548    gap  0  0%
TATGTGGGATACTAATTAAATTGGCGGTTAAAAATGCAGTGAACACCGAAGGAACAGTTA
CTCTAAATAGTTTAAAATAGTCTGTACTAACAGCTTTTTAGTACTAAAATGGATACGCAA
AGTGCATTGGAAGACATCGGGAAAAGAAACGACGATGAACGTTTACCCAAGGAAGACTAC
ATTGAGATAGAGATACCATACGATTTCTACCAATATCTAAGTTCAGAGCAATGCAATATA
CAGAACATGTGTCGAATATGTCTCGCTACGGACAACGAAGTGTTGTACCCTCTAGTTGCT
ACCAAAGAAAACAATATTCTAGCGCAAATGTTTACCGCATTGACTTCATTACAATTGTTC
CCAGGAGATGGTTTGCCATCCAGCATCTGTGAGCCGTGTCAGGCTCAAGTGATGCACTGC
TATGAGTTCAAGCTCAAGTGTGAGAAGTCCGACTGCATGCTCAAGTCTATACTCAAAGGA
GAATTCATTGCCAAAGAGGAACTATCTGATCATAGCATGGCTGTAAAGCAAGAATTAGAT
AAAGAAAA
>Unigene0000138    size  356    gap  0  0%
AACCACATTGGCGCACTGGTTACACCCCTAAACATATTATCATGCAGCGTAACGGAAGCC
TTAATACAAGTATTGTAGAATATGACGAGTTTGTTCCACGTAAACACTATGCAGATTCCG
ATGAGACCGCCGTAAATGTATAGGCACTGCTCTCGAGTTAGCCCGAAACGATTGCTCGGT
ATATCTTCGAAGACTATAGGTGGAGGTGGTGCGGCTCCGGATTCATTAGCATTTCTGTTG
GCTATCACTAACGCGCTGTTGGCTTCCTCTAGGTTAACCCACTCCTTAAGCCAAACATCA
GTAGACGAGTAGAAGCATTGTGCCAGTAGAAACAGTAATATCAGCAGCGCCATAGA
>Unigene0000139    size  221    gap  0  0%
ATAAAGTAAGTCGCAATGATTTGAAACTATGAAATTAGGCTACTGACCTTATTTTTTCAA
TATTTTGTGACTTGCTAACTAGGTAATATCACATGTATATCCTAATTAATGAATTAATGT
TAGACGCTCAATTCTTTCTCTTATAAAGCAATACAAGTATACTTTTGTCTTTATTACAAC
GTTTTAAAATCGCATTCTTGCCGTATTTAATTTTTTTTTAT
>Unigene0000140    size  420    gap  0  0%
AAATAACTCTTGCATACATTCAGAATTTGAATAAGGAACAATATTTTATATTTTACACAA
GGAAACTTCGTAATATTCGGAAGACTAGGTAATATAATATTATCAAACTGAGTATTCTAG
AGATGCTAATTAGGACCTCAAAGTAAAAACATTAACCCGACTCCGTCAGTTCTGTAAGAC
AAATTAATAAAGCAAAAGGTCTAGAATTAAGTGAACTGTTTTAATTGCCTGACTATAGTG
CATTCTCCTTGGTTGCATCTCCTCTCATTTACGTAAAAGGCTACAATTTCAGTACAAGTA
GTGTTAGGAATAAATGATTCGACTACCCTTGCGGTGAAAAATCTGTTCTAAGTAAAAATC
TATTTTCACATTTTTGTGGGTTTAGCCAAATACATTTTTATGTAAATAACACATTGAAAA
>Unigene0000141    size  286    gap  0  0%
GGTTACCATTATAACAAACTCATAGCTGCAAGTATTTTTTTCTACCTTGTATAGGTACAA
AGTTTGTATCCACCAAAAACTAACTAAAGTTGATTGAATAAAGTTACATACTTATTCTTT
ATAGGACCAAACCTACCAACACCATTATTCGCGGCTGGCGACTTGTCTCGCGAATTAGAA
CGGATTCACACTAGCAGCGTATTGTCCGTTCTGCTGATCTAGTGTGAAACGGTGAAACCG
CTCTTGTTCTGTAAAACTGAAATTGCTCGCCGGACTTGTGAATATG
>Unigene0000142    size  302    gap  0  0%
TCTGTTTCGATCTTGAATTTGCAGCGGCCAGACCACATTATTCCTAAATATGTGTGGGTC
GTTGAGCGCCTCAGTCACTTCTCTCACAGCCCTTGAAACAGTGGTCTGAACCACATTCAA
CAACCCATTTTGGCCAACAAGGGTCTGATACGAGCCTGTCGCATAAAACGACAGAGCAGT
CAGTATCTTTAAATTAGGAGAAATTCCGTCTTTTCTCCGCTGTGTCCCTAATATCGGAGT
GAGCAGCACCGTTAGGGCTCTCACTTCGGATTTATCCAGGCGAAATGTTCTGATAAATTC
CG
>Unigene0000143    size  264    gap  0  0%
GTTCTGATAAATTCCGCACCTGGGATATCTGACATGGCATTCACCGTGGCTCGCGCGAAT
GCCCGATATTTGCGGCGCCGATTTAAAAATCGCCGTCGATCTTGCGCATTAGCCAAAGCT
AAAATACGCCAGCGTAATCTCGGCAATGATGGTCGCATTTTGTTTAATTTAAAATAAAGT
AAAAGTAAAAACTTAAAAGCAATGTTTCGATCGTACTCAATCGTACTCCAATAGCAAAGC
AAAAATTGACATTTCAAGTCGATT
>Unigene0000144    size  356    gap  0  0%
GAGCTTCTCATTTTTATTGTAAGTACGAAATTCTACGGTAGGCTCATTCACAGTGCTCAA
CGGACTTTTGGTTGCTTTGATTTAAAAATACGTTCTAAATAGACCAACCGTGGCTCGAAC
CCATAATGGAGTCTCTCTGTTCTGTAACTCAGCGCTGCACTCTGAAGCATACTGATGCAA
CTGTTCCGACTCTTGATGTAGTTTGAGCTGTAACTCTGGTGACACAGTGAAGATAGCTGC
CTGTGCTTCGAGGTCACGGCGAACCGATCGTTCGCCTAAGTTCGCTGAACCGACTATTGT
GGCCCATGGCACTCCACAGCCAGGGGGATAATACCATAATCCCTTAGCATGAAATG
>Unigene0000145    size  285    gap  0  0%
TGATAAAGAGCTCATGGGCATTATCATAAAAGGAACAGAAGAATGTTCCAAAGAGATGTC
TGCCACGTACGCTGTAAACAAAAAGATGGTAGATATTCTACCAACATATACATTCAAGGC
ATGGCTGGATGAAAAAATAAAAAAGAATGAAGAGCAAGAGCAACCAGCACTGGCAGCTTA
TCCTTCCCACCCAGCCGCAAGATCAGATCGCGAACTTCATAAAATGACTAGCTCAGGATT
ACGACTGATGGCAACTCCAACATATATTTTCACAGGTTGTGTATG
>Unigene0000146    size  329    gap  0  0%
TCGTCTGTCTTACTTCTACTTCTTTTCTTTTCGGAATGTGAAGAGATTCATGGGTTGGTT
CCGAATCTCTAGAGAACTCATTATAACCTGTGTAGCCTTGTTCATTATCACCAGCCTCGG
TACCTTCAGGGCCAAAACCATCATCGTAATCTTCTGGTGGACTTTCATCTTTGTCTGTAG
TGTACTCGTAATCAGCTCCCTCTGGATTGTATGCCGATTGGAATGAGCGTCTACTGCCCA
CTGGCGGAGGTTGATTGGTTGGTGGTTCATTTAGTAAATGATGATCTTCGTGTTTATGGA
CACCGTAATTATCATCAGCCGGGTTAAGA
>Unigene0000147    size  479    gap  0  0%
GTATCCACACGATGATGATTTTGTGTAATAGGTATGGGAATATTGTTTCCGAATATTATT
CTCACCATCCAAGTCTCGTGTAACCGATTTAGACACTGAGACATATCTGTTACTGTCGTC
AGGCTTAGAATTGTATAATGATCTTAGATTTTTAGGATTAACGTTCCTAGGGAAGTGCGG
ATATTTATACTTCACTCTGCCGCTTCCTGGAGTGAGGGAAACTGTTTGAGCTTGTGACGG
CGATTCCTTTGATCCGATCACATACGTCTTGTCTTTGGACGCCACTGACTTGACACTGCC
TGTGAATCCGATGGGTATGGTATAGCCACCAGTCCCAGGTACTCGCTCTCCGGGTTGGTA
AATTTTACCTTCATCGGGACGTTCCGAATTCTTTTGAGTTATTTCTGCGTCGTGATCCGT
TAAACTACCTAACAATATATGTTGTGTATTACCACCAGTCGTCTGTCTTACTTCTACTT
>Unigene0000148    size  444    gap  0  0%
AAAGGTAATGCTTGGTAAGGTAAGATTGTGGCTGTTTCAAAGGCAAAAGCGCACGAGAAG
ATGTATGACTCCCTAGATAGCCCAGCAGGTCAAAATTACCGATTGGTTAAATCTAGGGAG
AAAATTACAAGAGATGTATGCCAGATAAAGTGTGTAAAGAATGGAGATAAAACGGTCCTC
TCAAATAATGTGGAGATTAAAGGTATGTGGAAGGAATATTTTGAAAGAATGATGAATGAA
AAAAATGAGTGGAGCGGTGTGCTCCATCATAAAGCGGTGAACGAGGGCCTTGTAAGAAAT
GTATGTGAGGATGAGGTCAGATTAGCAGTGAATGGAATGAAAAATGGAAAAGCGATAGGG
CCAGATGGAATACCAGTGGAAGTGTGGAAATTATTAAAGATGGATGGATGGAAATGGCTG
GCTTTATTCTTCAATAAGTTGTTG
>Unigene0000149    size  319    gap  0  0%
ATCTTTACTGTCATCTTTATTCCCTTGATTGCCTTTGGTTGATTCTTGTACTCCAATAAC
TGCACAGTCTAAAATGCTCTGAGATTCAACTGTATATTTCTGTACATCCTGAAACAGATT
CATTTTCTCTAATGTTACAACAGGAATCTTCTTTGACGACTTTTTCGTAGATTTCACTGA
TATCGTCGTTATTGTGGAATCTTGTGAACTTTCAATAACATCTTCGGAGTCTGGGAGTTC
ATCTGAAAATGAAGTCTGATCTTTCATTTCGACATCTTTGTCCTCACTATCTTCAACAGT
TACTGAGGAGTTTGCGGAA
>Unigene0000150    size  2448    gap  0  0%
AATAAAGATGACAGTAAAGATATAGAGTTTTCTCTGAACAAAACTGTTGCAGAAGATAAA
ATTGAAGCTAATCTTACAGAAAATATGGATACAGAACCAATTGATGACAAAGTGCTCTCT
GTGATTATTATAAACGATGATATTCCAACGCCGGTGACGATCAGCAGTGATGAAACTGAA
GTGGGCCCTGAAACTCAGGAACTAGCTGAAGCTGACACCCAACCAACAGATCCTACTTCC
TTAATGGAGGTGGACAATGTACAGAAAGATACATCTAATGTGACTGTTATAAATATCACC
AATGACGATTGCAATAACACAGACAAAGAAGAATCTTTAACTAAATATCGAATAGACGAA
AATGTAGTAAATCCTTCTGATAATAGAACACTAACCTTATCAGAGTCAGTCTGTGCAGAG
TTGGAAAAAGAGAGTGGCTCTTCATCACCTTCAGCAATTGGAGATGAGGCTAAGCGAAAA
CAAGATTTCTTAAATAATACGTTAGAGATATCACCGATTAAGAATATGAGCCCCGAAAGA
AGTACAAAGTCACCGTCACCTGAGACTAGTAGTGATTTTGTGGTCATCACATTGTCATCT
CCTGTGCACAGTAATGGCGAACCTTATGAAAAGGGTGGGTCTCCTGAAGTGTTTACAGAA
GACAAAGTGTCTCCAGATAAAAGGGATCTCTCTCCGCCGAGAGTTGAAGTTACTGTGACC
AATACTAGCCCCAGTTCTTCTCTATCTCTCAAGAAAAATAGACCTCAAGTGCGCTCTGTA
GGTCGAGCAGCGCAAATGTTAGGTCTATGCTGCGTCCCTGATAAAGTGCAAGCTATAATA
AATCAAGAAAAACTTGAAATAGACGAGATCAAAAAGACTACCACTACAAGTACACCCGCT
AGAAGAAACTTACGAATCTTATACAATTCTGTAAGTGAAAATATTGAACCGCCAACTGAA
AATGAAGACAGTGAACATTTCCTAAAATTCCGGCGATCACTGCCTGCAGTCGATAGCAGT
CCAGCAGGTCCCATACTCAAGAGAAAGCTTGTAGAGATTGCTGATGATGCTACGATATCA
CCAGCCAGTAAAAGAAAAAGAGTAAGCTTCCATGACCCACCAGTGTCTACTACAGTATCA
GTTCATAAGTACATTGAACCGGGCGGCGTTCGATCTCCACAAAACTCTGCACAGAAACGT
CTGGAAAGGCAACTGCGACAGCATACGCCCATCAAGTCTCCTAAACGTTTAGACCATGTT
TTCAAACTGGACACAGTATTGAATAAAGCCATAGAAAGTTTCTCAGAAACTGGTCCTGTT
TCCACTCCAGATGACACTCAAGCCTTCTCTCTCGATGAGACGCCTGTTGTTGAAATTATT
AGAGCCAGTGAATTAAATGACAGTGATCCCATATGCCCAGACTTAGTAGATTGTAAGGAT
CCTATAGACAACATAGCCAGCGAATTATCTTCGTCAGCAATGAAGTCATTGCTTGTTAAA
GAATTAGTTGGTAAGGTAGAAACAGTTGGTGATTTGGCAAAGATGACAGAACTTGAAGTA
AACAGGTTGTGTATTAAAGCTCCTAAAGTCAAAGTGGCAAAGAAAGTATTGTCAGATTAC
GCTTCAAAGAGGGTGGAAAAACCATCTTGTGATATTATGGTGACGATTGATGAGGCTATA
TTTGACGAGCCTATTCCGGAGCCCCAGCCTAAAGGCGTTGAGTGTGTTGACAGTGAAATG
CAAACCGTCACGAATGCTTCCATCGAGGTGGAAATGCAAACCATGGTAACGCCGACTGCT
GTTACATTTGTACAGACTGAGACTACTTCAACTGTGGATACAGTTGCGCAGACCGACGAA
TCGGGCAGTAAATCTACTGCTGATATTGTTAAATTAGGTATAGCAGAGAGACCAGACTTC
GTGGATCAAGTTGGCATACAATTAGAAGAGTCATCTATACAGCAGATTAGTGAAAGGTTG
CCTATCAGTGCTATAACTGACGTGTTAATGAAGAAGGTCACACCTTCTGACGCTAAAACT
CTCTTAAACAGAGTACTAGAGAAGCAGTGGAATAAGGACCAGGGAAATGATAATCGCAGC
AGTAAAGAATTATCATTCATCCGAGAATACATGTGTGACAGGTTTGACCCCAAAGACTTG
ATTTTGTTCTGTAGTGAAGTCCTAAAGTCTGTGTATGATACGCGCTCGCCTCGTTAAAGC
TACTTTACAATACCGTAGAGTTGTTTGTATTTTGCCCTGTTATGGACTCAGTTAGATACC
TAAGTAGGTGGCTGTGTAGTTCGTTTGATTGATTGTGTCAAAATGTAGAGCAAACGCAGT
CACCCAGTATGTCCATACTTGGTTTATACCATATTGGTTATTGTTTCAGACTGATCACAT
AATTTTCATATCATATTATCTCATTAAAATGCGTGATTATATATCAGG
>Unigene0000151    size  396    gap  0  0%
TTTCTCCGGGAGAACTTTCTCAGGAAGAGTTGGGCCTTTCGACAGTGAAGACGGCCCTGG
GGAATCGCATAGTTGGCGAAGTTTAGTTTTCCCAACACGCTCTGCAACTCTCTTAACGAG
CAGTTGTCCCGCTTTAATAGCTTTGTCAGGGAGGCTTTTATTCCTTCTACTTTTCTGATG
GGCAAGGCGATTGTTAGGTACTGAGTATCCCAGACCAGGCCCAAGTATTCCAACCTGTGT
GTTGGTTCCGTCACCGACTTCTGGTAATTCACGTGCCATCCCAAAGACTCCAAGACGGCC
AACGTTTCCGCAACTTGTGCCATTAACTTGGATCTGTCCTGACAAGCTAGGAGGAAGTCG
TCCAAATAGACCAAAAGACGAATGCCTCGATTCCTG
>Unigene0000152    size  720    gap  0  0%
GTCCCGCATGGGACTACCCAGTATGCATATAAACTTTTTAATGAACCAGCAAAGGGCGCA
GCAATTAGCCCAGCAACAAACTGAAAATACTTACGCTAATATACCAAGTTTAATGCCTTC
GATAGGTGAAGAAAGTGAAATAAATCTTAGGAGTAAATTCTCTAAAATTATGGACGAAAT
GGAGAAGGCGAACCAGCCGAAACCAAAGAGTTACTACAAGTTTAAACTGTCGAAGTGTTT
CGAACTGAAAGTGACGATGGACAGACTGCAGCTAATGGCGTTATTCGACAGGAACTTGAC
GTTCAAGGAGACTTTTGTCACGATATTCCTGGCTGTGATGGTGGCCGTGTTGGGCTCCAT
GGTGTTGAACCTCGGCTTCTACAGGGACATTTACGCGTTTTGGTTCTGCTTCATCATGGC
GGGGAGTCAGTACTCCTTGCTGAAAAGTGTTCAGCCGGATTCTGCGTCGCCGGTCCACGG
ATTTAACAAGATGGTCGTGTTTTCTCGGCCGGTGTACTTTTGCATATGCACGGCACTATT
GTGTGGGGTGCACAGTTACTTAGATCAAACAGCACCTTTAACAGACGAAGTGCATACTAG
ACGGAAAAGAAGTTTCGATGAAATGAAACCTTTAACTATTTACGGGTTCGAGATGAACGA
AAGAGATTTTTTACAAGTCATTCAGGAAATTCTATCAAAGTTCTTGTTATTTTTTCCTTT
>Unigene0000153    size  489    gap  0  0%
TGTGGCTCGCAGATGCGCTCGCGCGAGCGCGGCGTGCAGCTCCCGCGCCCCGCGCGCCGC
GTCCCGCGCCTCGCCCGCGCACACGCACCACCACCAACCAGCGCCCGCCTTTTCGATTTG
ATAATCTGCTTTAATAAACGGACTTCCTGACATGAGTTTCTTCCATAGAGACAGGAGCGC
CTTCAACGATGTTATATTATCGCTCTTATTGATCACGCTTACTGTGGAGTTCAATTCTTT
AAGTCTGGTGACGATATCATTGGCGGCATTTTTTTCCCAGGCTACGCGACAGTTGGCCGG
CAGAGCCAACAGTTGCGGTGAGTCGATGTCAGGCAGCGCGTCGAAGGCAACGGTATAATC
CCTCAGCGATGTAGTGAAGGGTAGCGGCACAGTGAGTGGCACGGGTTTCCAGCGCGGCGA
CAGCGCGGCGTCGGCGAGGTAGCGGCGCTGCAGCGCGGCCAGCACGCGCTGGTCGGCCGC
GCTGCACAG
>Unigene0000154    size  289    gap  0  0%
TTCAAAAAAATGGGAGTTGATAAGGTAATACCAGTGGACAAGCTGATAAAAGGAAGGTTC
CAAGACAATTTTGAGTTCTTACAATGGTTTAAAAAGTTTTTTGATGCCAATTATGATGGG
AGGGAGTATGACGCATTTGAGGCCCGTGGTGGCATCACCATCGGGTCAGGGGCATGTGAA
TCTGGAGTGCCTTTGTGTGGTGCAGTTCAGGCGCCACCGCCGCCCAGGGCCGCCGCGCGC
CGCCCTGCGCCCATGCACCACTCCGGCATTGGCAAAGCAAACAGCACAG
>Unigene0000155    size  592    gap  0  0%
ATAAATTTTCTCGCTTAAATGTCTTATCACACTTCTCACACTGAAAAAGCCGTTTACTCC
GATGCACCAACAAATGTTCTCTCAAAGCCACCGCATCATCATACCCATCCCCGCAGTGAA
CACACGAGTGCTCGCTACAGCGGCTAACGCTCGAGTGACGCGTAAGTGCTGTGTGCGACA
CAAAGTGTGTCCCACATGTGGCGCACGAGATGGGGAGGGAGAAATGCCTATGTGCTTTCT
TCATATGTGCATTAAGTCCGAACTCGCCAACACACGCCTGTGCGCATATGTGGCACCAAA
CGAGTGAAGACGGGTGATTTAGGCGAATGTGAGATAGGTGACTCGACAGCTTCTCATGAG
ATTTCCCGCAGTGACTACATTGATGAACTTGTCCACCGTGCATTTTAAAATGTTCCTTTG
CGTTGAAAGTGGTCCTAGAAACATAAGCACACTGCTTGCAAATAAACTTCAATCTATGTG
TTTTTAAATGATGGTTTAGCCCTCTCCTATCTTTGTAACGAAATTTACAAAATTCACATA
CTATGTCGCCTCGACTTTTATCATGTTGAGAAATTATATGTTTTTTCAAAAT
>Unigene0000156    size  323    gap  0  0%
ATTTATACAGCGCTCACTATAAACGTATACACGTAGATAATCAAGATAAATCTACCAAAA
AGATAGAAAAACCATGGATTTGTGAAGTGTGTGGGAAAACTCTACCGAATAAATCCTTAC
TACTATACCACCAAAGGAACCACACGGGAGAGAAACCTTATCGTTGCACTCAATGTACCA
AGAGTTTTACTATGAGGAAACTTTTACAGTCGCACTTACGAGTCCATACGAACGATCGAC
CGTACGTCTGTAAACTATGTCCTAAGACTTTCAAAGGACTCTCAGCATTAAGAGGTCACG
AATATATACATACTGGTCAAACG
>Unigene0000157    size  226    gap  0  0%
AAAACGCGAGTGAATAAGTTCATAGTTCTTAGATATAATCCGTTGAGGAGTTTGAATTTT
CTGTTGTTTTTTTATTGTTTATGAGGACGCAAACCTTTGGTGTGTTGAAAAGAGACAAGA
TGAGGTCCAAGCGTTCGAGAGCGACAGGTGTGGTTGCTTTAGCGGTGCTGTTGGCAACTA
TAACAGGATGTTCAGCACAGACCCTAAGGATATTCCCGATGCAGAA
>Unigene0000158    size  224    gap  0  0%
AAGAAATAAAAAATTTTTATTATTTAAAAAAAAAAAAAAACAAAAGAAAGAAAAGGTTTT
GGTATTTTTCTCGCAGATAAAGTTTTTTTAAGGAAAGTTTTGAATGTCAACTGCCGACTG
CATGTAGTCGGCCGAAGCTGCATGCACTACATTTGGCTCAATTAGCTTATTTTATTTTAA
GCGACATACGATTCACATCGTACTGAGATCCAATCACGACTCAA
>Unigene0000159    size  438    gap  0  0%
TTCAGTGAGTTTGAAATACAAAATATAATAAAGCTTCCAGAGCCAGTCGCTATGTATGAA
CACGTTGGCTCTATTTCTGATGTTGAAAATCAAGTGCATGAGTACATAACAACAAAATTG
GTTAGTACTAATTCAAAACAATTGAAGAATGATGCTGATCTTCTAGCATGTATAAACCTT
ATTTCCATTGTTTTGTCGTATCTGGATAAAGTTATAAAACATAAATTGAAATCTCAAGAA
GAAGTTGAAAACATGAGGATCTATAATTTATCAGTAGTGACGTTAACACACATGTATGGG
GCACTAAACCGTGTGTTAGAAAGCAATACTCAAATCCCAAAAAAGATTAAAGTCGTACAA
GAAATCAAACAAGTTCTAGCTACTGAATACCATCCCTTATTGGGATCTATGTTACGGGCT
AATATGAATGAAGATGTG
>Unigene0000160    size  272    gap  0  0%
GCCCACTTGATTTTAAAATAAGTCACAGACAGCTGCTGTCCAGAATCGTCTTTCCCCAGT
GAATCAACAAATATGCTGTATCGTTTAATGAGCTGGTCGATGCGCTGCTGTCGCTCGCGG
ATCTCTCCGCGCAGCTTGCCGCAGTCCTCCAGCAGCGCGCGCTTCTGCACGCTGAACATC
TCGCGCCGCGCCTTGATCTCCACCAGACGCTCGTTCATCGCAGCATCAATATGCAGCCTC
TGCTCGTCTAGATTGAAGGCGGTGTCGTCCAG
>Unigene0000161    size  293    gap  0  0%
TGGTCTATTGGATCTCTCATCCAGAAGTTTGTGGAACAACTCTTCGAATGACGGAAATAT
TACATCTTTGGGCATATTTTTTGATGCAACATATTCTCTGAGTGTTTGCAGCTGTTCTGG
AGTATAATGTGAAAATCGACAAACACCACCAAAATTACACTCCCCATTGCTGAATCTTAA
ACATGGTTTCTTTTTGCTCTCTTCTGCCAATATTGTTTCTGGGTCCTTGAATTGTTGATA
ATGTTCTTGAACTAGTTTCTGATGAATTAGTCCATTGTTATGTGTCCTTACTA
>Unigene0000162    size  265    gap  0  0%
TAAAACGGTTTTATTGATAAAAATATTTTTCTATACGTATTGGATAATCAAACTAAATAA
CAGACTCGTACGTAAGCGAACTCATGGCTGTAACTATGTTCTTTACACTTTAGTTCTGCA
ATATCTGGGATGGAATGTGTTTTTTTAATTCACGTATTAGTATGACAATATCGTAGTGCA
TAATGTAAGTAAATTATATCTCTTCGAAATATTGTAATTGTTAATAATGCTGTCTAGTGG
TTAAGTACAATTTTTTTTTGTTAAG
>Unigene0000163    size  456    gap  0  0%
TAAATCATAGTGATACATACTAATAATGGGAAATTATAACATCATTATGAGGGTGCGTTT
GTTATAAAGTAATAAATATAATGTAATTTTATGATCACAGTCTAATTAATATGCACAGTG
TAACGATAAAAAATATAAATTATACCATTACGATGAAGAAAGGCGTAACTGCAAATATTG
AAAAATTTTATCACTATAGTTTGTAGTTTAAAAATTGGGAGTGGTATTTATAGAAAATAG
AGTATCGTTTGCACATACGCCTTTCTTCAGATTGGTGGCGCGATCGTCATAGATTAGGCG
TTTAAAGCACTGAGGACGTGTATTTTTCTATAATAAAACAGAATTAGATTTTCTCATACG
TGATAGATTTATATAAAGAAATATTGTGCTTGATTTTCAGTTGCCTTTAGTTGTTCGAAT
GAGACACGTAACGTCGAAAATTATGACAAATGCGAA
>Unigene0000164    size  363    gap  0  0%
ATGTGTAACTGCTGTCCTGCTCCCATGGGGGCGGGACGTAGCCTGAGGAGTATTGCTGTG
GAGTTTTATTGTAGCTGTCTGATGTGTCTTTGCTTAGGTAAGAGTATTGAGTAGATTGTG
TAGTGTTTTGTTCAGTGTTAGATGTCCATTTAGGTGTAGGTGTGTATGTGGAGTAACTTG
TTGGTGCCCTTTCGGGAGCGGGTTCTGAGTAAGAGTGTTGGTACTGAGGCTGGGGAGTGT
GTGATGGTTGGTATTGGGGTTGAGGAGTAAGGGGCGATTGATACTGAGGCTGGGCAGTGG
GGGAAGGCTGGTATTGCGGCTGGGGGGGTGGGGGCTGGGATTGCTGTTGAGGCTGGGACT
GGG
>Unigene0000165    size  307    gap  0  0%
AGCAGTTACACATCTGTCAACAACACTTCTACAGTTTACTACCAACCAGCACCACAACCC
CAAACTCAATCGTACACTCCCGCTCCCACTTCAGGCTGGAAACCTCCCTCTTCCAAATTC
ACCAAAAATCCCCCAATTGCCTACATACCGCCGGCTCCCAACCAATCATTCGTTAGGTCT
GCTTCTGTCTCAGAGCCTCCACGAACACCAGGACGCAAGACTTACTACAGCGAGTATGAG
AGGCGGTACATTACCGTACCAGAGTCGACTTCCATCCCGACGGAGACGAAGTATCAACCA
CAGCCCG
>Unigene0000166    size  431    gap  0  0%
AATAATAGATCAATTGATCTTAAATTAAAATGGAATTGACTTTGAACACGAATTAGCTTT
ATTAATATTCATTATTAGCTTTGATAAGACGTAGCGTGGGACCACCGAATGAGACCGAAT
TAGATAATACCGGTGACCCAGCAAATTCGTTAAAGTTTTTATTGACAAGTCCTATTAGAT
GTAGGAATGTTCTAATGTAGGGATTAGTTTTTTAAAGGCACGTTAGCTTTTCAGGCATAA
TGTAGAGCAACCGTCCATTTTGAAATAGCCACCATTAATTATTGTCCTGCCTACCTTGTT
TCTCGATTTCGAGTTCATCAGTTTCTTTATATTAAGGAACAAAGTAGAGTAACAAGCTAC
AAACTTTCCAGAATTTGTATAAATAAATAAAATGTTGTTTATAATTAATTTGCACAAAAT
ACATAATTTAA
>Unigene0000167    size  308    gap  0  0%
TGTTGTAAAACATTCCAGTGATTGTCTGTTGAGTAACAGGAATTTAAATAACTGCTGGGA
TTTAGAATTATTAATAAACTAATGTATTTCTTGATGCTGGGCATTTAATGGATTAAAATA
ATACTAACATATCTAAAAACCACCGCACCAGTGTGAAACATCATCACTTTGATATGCTAT
CTGTACTGACTTTTGAAAGTCACATCTCATGTTTAAAAAAATAATAATAATCACACACTT
GTGTAATATTTAATTTGTTACAAATAAAGTACAATAATTTGGCCATCTAGCACCCTTGTA
TATTTATG
>Unigene0000168    size  494    gap  0  0%
GGCGCTTTGCACATGGAGCAACTATTGGAGCAACTGGCAACTGGCAACTAGCTGTTTACA
TATATTTCAATTGAACCGCGCACACATAGCAACTCGAGTTTCGAGTTCCGGTAATCGTCA
ACAGTTTTCAGTTGCTGTAATCGATGACAAAGATAGTTCCTAATTCTTCTTCTTCCTAAT
CCTAGGCGCCGTTGACGGCGACGACGTAATAAAATGAGAGCAAGTGCTGCTTCTTCGATA
TCCATTGTCACACTGAACGCTGATCGCTGCGTTGATTTAGCAACTCGGCTATGAAAGTTG
CTCACATATTGCCATAAAATTGCGGCAAACGTAAACGTTATAGCAACTATCAACTTTTTA
CAAGAAACTTTTAAAATGTTGATAGTTTCCACAACTTAAGTTGCTCCATGTGCAAAGCGC
CTAAAACAACTGCTTACTATGAGTTTGACATTGAACTTTCAAAGTAAGCAGTTGTTTATG
TTAATTGATTACTC
>Unigene0000169    size  216    gap  0  0%
TTCAAATGTGTATGATAAGTGCACCGAAATAGCGAAAAAAGCAAATATACCGACAGGTCC
CGCGTCCCGTGTTCGATCTGTGTGATTACGCAATGTTTGTAAATGCATAGTCGTTTTTTA
CAATGATCTTATCTCAAAGTTCAAATGTGACCAAAAGTAATCGATACCCAAAACGCAACC
AAACGAACCCAACCTATGACGGGTGTATCGATCACG
>Unigene0000170    size  490    gap  0  0%
AGATGCCGGCTGGTTTGAGTTCATGTTGTTTGTTAGTAAGAAAACCCTAAATTTTTGTTG
GTTTGTTTATCTATCTTTTGGTCTTCAAAAATACAATATTGCTAACATTCACAAATGGAG
ACCAAAAGCATTACAATGATGTTATTAATTATATCAATGGTTTTACCTTACCATACTTAA
AAATTATTTAAATTTATTTTGAATGGTTCATTTGTTTGCATCCAACCCATGAGTATCGGT
AGACCATCAGTAGTTATGACTTCTTTTATTGGACCAGCAAGATCTTGCGCATATTTACAA
CAGTCAATATTTGTTCAAGATTTTTTTCTATACACAATTAGTGTGACAATATCAATTCGC
CAGTGTGTTAAAGAAAATTACAATAAGTACGCGGAATTACTGTAAGGGTGGGTTGCTCCA
TTTACTATAACAATAAGAAAACAAAACCACTGTTGGTAATGGTTTGATTCGTGATCGATA
CACCCGTCAT
>Unigene0000171    size  203    gap  0  0%
AGAATCCTATTAAAGTTCAATTTATATCAGAAATGGAACAAGAAGAATGGTTTAATGTTT
TGGTTGATATTACATCACAGATCAATGGGGTTACTGGTAAACCATCTGCTAATTCAGTAT
GGGCAATCTCTAGTTCTGGAGATATACTAAACTGGGACCCAATGCCAGCAAAATTGAATA
CTGCAAATAATGGCAAGTATGTT
>Unigene0000172    size  598    gap  0  0%
CGTCAGGAAGGTACCTGGTGTGAGCTGGACGTGCAGTCCTCAGCCTGCGTGGAGATCTAC
CTTCCGGCTCAAGTCTGCGTGATTCGAAGAGATGATGGACTGCCTATAGCTGGGTATCAG
AGTATAAGTTTGGAGCCCCATCATGAGACCCTCGCCAAAGTGCTGGCTCTAGTGTCAGAC
CACGTGGATCTGCTGCTAGAAGACTGGTATCCTTCCCTCGGTACCCGTTTCGTTCACACT
TCAGAAGGCCGATGCCTTATAACTCGCATAGTGCCGTGTCCCGAGTGCCTGCGCCCGCAG
CCGCAACCGCCGCCCGAACATGACCCGCAATTAGCACAGGCATTCAGAAGACTAGAGCTA
GGAGCGGCTGAACCGAGACGGCTGCGACTATCTGAAGAGTCCAGAACTTCGGATGGAGAC
AGCGGCGTGGGTGCTGAGTCTAATGCATCATCCCGCCTCGGTTCAGTAGAAGGCATAGTG
AACCCAGACGGACAGACATACAGCATAGCCACAGCATGGACAGTAGAACAGTGCATCCTA
GCGGGCTGCAGCAACACGCGCCTGCAGTGCCCCACGCACGCGCAGCTGCTGCAGCGAG
>Unigene0000173    size  216    gap  0  0%
AAACATCCAATTAGACCGGCTGGTAAAAAGTCTTCAAAAAATTATTGAGTCAAACATGAT
TCTAAATTATTTAAGACTAGTTTTCACCCGCGTTGTGCCTATCTGTAGTCTAAATCCTTT
CTAGAAATAAACTTGAAACAGTTTTTCCTGGCCAATATAGTACGAAGGTCTAGAGACTGT
CCCAAAACTAAATTGTGGGATGTACCTAATGGCGAA
>Unigene0000174    size  220    gap  0  0%
ATGGCGAAAGATATAATAAAGTGCCAGGTGTCTAGAGCGGTGTCTTCGATATAGCGAGAC
GAACATTTTGGAAAGCCGACCCCACCTCCATGTGGATAGCAGGAAAGAGATAGAGTTCCT
GACTCTGAGATTTGAACGTTCAAGCAAGCATACTTTTCAGCTTTAAAATAAGTATGAACA
TGGATACCACATCCCCATTTTTGCACTCCAAAACATTTTA
>Unigene0000175    size  615    gap  0  0%
AAACGAAGCCGATGAAACGGATGAGCTGTTAATGCTGACGGGCGTATGGAGCTACTTTGA
GGCGGAAGGCAAGAAGGCGCGCTGCGAGCTCTGCGGCACCTCCCTACCTGATGACTACGA
GGAGTTGAAGGCGCATCTCAGTGACCACCATCCGGAGACACTGCTGGATATCATGCAGAA
AAAAGAAAAGCGGGAAAAGGCAGAACGCAGTGATAACGATGACGGCCAAGACCAGGATAA
CATGACATACACCGAAATAGTTTACCTAGAACAAGACACATCCGATTCAACAGACAGTAT
CCCAGAAAAACCGAAACCAAAACCGAAACCGAAACCATCACCAAAAACCGTCAAAATCAA
AACCGTAAAAAGGCGCGAATCCACACTTACCTCCGATGACATCCCTATGAAACGTCAAAA
GAACTGTCAAAGTGACGTTGACAATAACGAATTGGATGCGTTCATAAAATACGTTACTTG
TCTATTAAAAAAGTTACCGGAAAACGTTTTTTCTGAAGTTCAAGGGGAAATTATTAGCTG
TATTATGAGAGCTAATTCGCGTATTAGTCAATCTAGTGCTAGTTTAAGTAGTCAGTCTGT
TAGTTTAAACAAAGA
>Unigene0000176    size  291    gap  0  0%
AGTCTGTTAGTTTAAACAAAGATTCAGGGGTTAACAGTTCAAATAATTTAGTAACTGTTA
GTGAAATAACGCCTGTTAATAATGCCTTGGGACATAACTTTAGTATTGTAGTTGCTCCGA
AAGAAAGTGATAGTGGTACCTAACTGTCAAATTTTATCGTTTTAAGATTTTTTTGTTCAC
TGATATTCCCATAGTGCCCATATTGACATGATATTGACTGACACTTAGGGTAACGTTAAA
AGATTGTTTGTGAAAACGAGCATAGACTTTTTATTTTTTTTATTTAATAGT
>Unigene0000177    size  202    gap  0  0%
AATAATATGTTACGTTTCGGCGCTATTTTACCGATAATTTAATCTGATTTAATCTTCTGA
GAAGGGAGTAGACCATGGATTTACGAAGCAAGCTTTATAGACAGGAGATGGGGTTATCTG
AAATCACTACTTTTAAGTTATGAAAGTCCATGAAATGTATACCTACCTAAAGTTTATGAC
CAATAATTATTGTGCGAACTCG
>Unigene0000178    size  218    gap  0  0%
GAAGTATTAGAAAAAAAGCGTCAAGCAGCAAAAATTTTGTATGAAAAATTGAAAAGTGAT
GCACAAAATATGCCGTTTATCAACAAAAACGAAAGGATGCATATTTGAAAACAAGAGCTG
CGGGATTAGAAAAATTAGTAAGAGAAATGACACGCAGAAATATTCAAGCGCAGAAAAAAA
TGAACAATTAATTCGGCTCGACATTTTAGGAAGATAAG
>Unigene0000179    size  301    gap  0  0%
GACCTGACCGCGAAGCTATAGAATAAAATTAAGAGAACCATTATCCAGTCTTGCAAATGG
TGTGACTACACGTTTTCTAAAAAAATAAACATATCTAGCTGAATTCTCTAACGTGATGTG
ACACACGATTTGTACATTCAGGATTTTAGGAGCGAAACCTTGAGGGGAAATCTTTGAGTA
CCTCCTTAGAAACACTGGGGCAACGGTCGCTTCGGTCAAGCTACACTTTGGTCATATTTT
TGGACTATCTTAACACCCGTTCACACTATCACCACAAAAACGTTGCATATTTGACGAAAA
C
>Unigene0000180    size  1232    gap  0  0%
CAGTATTTAAACAAAAAAAAAAATCACAATCAATCACAGACGTAACTATGACAAAGATCA
CAAACGCAGTACTTCAAAGGTTTCCTAAGGATACTTTCTTAATCAACACATAACTGAAAT
AAATGAATCGACGTACCTGAGCCGGGCTTCGATGCACCTGCCAAGCTCCTCAGAGAGTTT
AGGAGTGCACTCATCTGTCTTGTAAGTGGAACACATTTGACAATAAACGCATATCTTCAC
AACTGCACTAAGCACTAAGTTAACGACCTGACGGCTTAAGTCTATGCAGTAGCACTGCAG
GTGGGTACGGGCACGACATCCCAGCGCTAAGAACCGACATTACCAGCTATTTTGCGTTTC
GATTCCAATGACTTAGACCGAAATATTGAAAAATTATGAGCCATATCTCGAGAGCATTTG
AGACTGCGTAGTCGACCAGCTGATGTGATGTTTACTGGGAAAGTCGTGAAACGAAGCGAC
GGGGCTTCCAACCTCGTACCACTGAACTGAATAATATTTTAGTTTATGGTAGTACACACT
GCTTGTATGCTCAGAGGGAAAATAGACCCTTGCCATGTTGTTTTGTGACAGTGTTTCATA
GTACAAGCCAGCGGGCATGCGCAAAGGGACCCCGGCCAGTTGTCTGTGTGCGTTGCGTAT
CGATTGAGCGCCGCTGTGTACGTCAGTTTCGGAAACAGATAGACGGGAAAGCACCTCATA
CCCAGTAAAGTTAGCTTTGATATGCGTGAATCTATTTTAAGTCCCATGAATGAAATAGTA
ATACCGGCTATCTATGAATAAGGCTCATAAATGTTACATTGGAAATGTTAATTCAGAAAC
AATTCATTGTTTAGCGAAAATTGTACAAAGCTTTTAGGAAACCGCTATTAGGTAGGTAGT
TGTTAAACAATTTGCTCGTGAAGAAGATGCTTTACCCATTTGGAGTTAGATAGAAATTTG
ATTTACCGTGTGATGAAGGCCTTTTACGTACATTAACTGGTAATTAATTTTCAGAAAATA
TTGGCACTACGCCATTTTAACTCGTTTATCATTTTTGGTCGTTAAGCTATTGGTATATTG
ATATGATGATATAATAGCCATTATATCGATCATGGAACGTCACATGTCACAAAGTTAACT
CGTTTATCATTTTTGGTCGTTAAGCTATTGGTATATTGATATGATGATATAATAGCCATT
ATATCGATCATGGAACGTCACATGTCACAAAG
>Unigene0000181    size  1077    gap  0  0%
TAGGCCTCATAACACAAGAACTCATGTCATCAGGCCGTAATCCGATAGCGTTACAAAACG
CCTGCGAGGCCGCGTTACAGCAGGCCAAAGTACCACTCGCTTTAGATCTCATGACTAGGA
TGAAACAACTTGGTATTACTCTAAGATCGCATTACTTCTGGCCAATATTGCTGCATAATT
CTAAGACTTATGGGGAGAAAGGAATAATGAACACCCTAACAACAATGGTACAAATGGACG
TAAAACCGGACTATGACACTATAATGGACTACACCCTACCGTACGTTAGTTTCACTTCAC
CACAGAACTTGATGAAAAAGTTTCTGGAAACAGGACTGTCGGTTACCACTGTTTTGACGC
CTATGATGCAGACGTTACTGAATACTGGACAGGTTAGGGCGGCTAGTGAGTTGTGCGAAT
TATTCAAAGGCAAAGTGGATGCAGAGAAGCTAATAAAACCTTTATTGAAAGGCTATCTAA
TAAGTGCAGACGTTACGTGTACTATACATACATTAGAAGACATTACTGACAAATCTATTG
AGCAGAAAAAGGACTGGGTGGGCAGGTTCCTTTGTAAGTTCATGCAGCATCCCAAGATAA
AGACTGATCTGACTGATGTTACTAATTTGTTGAAGGGCCTACAGAAATCCACAATAAAAA
TGTCAACAGTAGCCGCCGACTATTGCCTTGCCCGAGTTCCCGAGAAATACGACCAGGACA
CCATAGACAACTTCCGTGATTTAATCATAGCGATAACTGACGAGAGACTTGTTGATGACG
GCGATGTTTTCGATCAGCAGTTGCCGCACCCGAAACACATGAACGAAGAAAACCTCCGTG
CCCACTTGGCCGAGCTCGAAGCTAAGGGCATGAACACACGCGGTACTCTAAGGAGGTTGT
TACAACAGTACTGCAGAGAGGGGAATTTGCAGGCCGCTAGAGAAATTGCTGAAAGGTGCC
AGAAAGAAGGGGTATTTCTATCAGCTGGCATGAAAGCAGCTATATTCGATCTTCACGTAA
AACTCGGAGAGCTTGATATGGCTGAAGTTGCTTTAGCCGACCTTAACAAATCGTCAC
>Unigene0000182    size  286    gap  0  0%
AATAACAGATGATTAAGAATCGGCGCAGGGGGGATCCGCGGCTCGCGATCAAGTCACGCT
GTGGGCTGTCGCAACGAGACGACTCTGTGGTGGTATTAGGCGGCAGGCCAAATACCAAAA
TAGCAAGCCACTCGCTCTGCTACAAAAATCTAAATGCACCTACCGACCTTATCGCCTGTT
TGCTACAAAAAATAAAGCTATAAAATGCTTACCAAGTCTTTATGCAGTTCCTTCGATATA
AATGGGGTTAGCTTTGTTATTCCAACAAATATAAAAAACACTCCCA
>Unigene0000183    size  782    gap  0  0%
AATAAAAAAAATTAGACATTCTTGTTGATATTGCAGTACATGACATCGTTTCAATCATGC
TTTATTTATTACGGTCTGTAATCTCGTCCTTTGGCCCATGTATATATTCATTTACTGTTT
ACAATATATTCAAATAACTGACATGTTTATCTAATAACATACAATTAATTCATGAATTCA
TGATGATCATGAAGTTCCTAGTGAAAAACTAATAGCAATGCTGTCTATAAACGATAAAAT
GTATAAAAAACCAGTGGGAATTTATCATGTTTAATGTCCAATATCTTTTGAATCGGTGCT
TTATATAATATTAAATCTAGATATCTTACAAATATGGCTGTAAAGCTATCGTATGGCATA
GAACTGGAATTTGGGCATTGCATGGCGTTGCTGACTTTTGACTCCATACAAATATGGGCA
TGATCCTTTATTGATTATAACAAACTCTGCAACTAACAGCATACGGGAAAAACCAGCACA
AAATTTTTTCGCTTTGCCTCGTCACCTAGTCAATATTTACGGTTCCAGTTTCGTTTGAAA
ACAAAGAACTATCGTTTGGTTAACTGCCCTCACTTCCTCATTGTTGTAAGGCGCGAGTAG
CGACATTTGCGTGGGTCTGTAAGTATATCACGCCAGTATTAATATTCCATCATCGTTCGT
TAATTAACATCGACCACTTGCCACTGCAGAACTAGACTTCACTAGGTACTTTTTTCATGA
AAATGACATGTACCCACATAAAAATAAATTCATTATATTGTAATAGGTACTAAAACTTGA
TT
>Unigene0000184    size  997    gap  0  0%
GTAGCCCGCTGTATAATGTGGCGCAAGAAGCATTGTCAAGTAAGGTACATATCCTACTGA
TGATGTCAATAATTTGTCCTGGCTTGTCTGCATTCTGTCCTGACGTCTGTTCATGTTTGA
AGAACCAGTATAATCCTTCAGAATGTTCTAAAATGTAAGACAGTGTAGCTACCATTCTTC
TGGATAGGATGTCTTGTTCTTCTTTGTATAGGGCTCTGCCCCTTAACAAATCCTCTCTAT
CAACACATAGGTATGTGGAAGTGATGTCCATGTATTTCTCGTCCATTTCCTTCTGGAAGG
AGGTCGTCACTCGCTGGCATACTGTCTCCAGGCTGCTGCTGGTCTCTTGCAGTACTGATC
TTATTGAGTTGAAGATATTAAAATACCTCTCCTCAACAGCATCACAACCACTAAACACAG
CGGTCACATCTTCATACACCCTGTTCATCACCACTTTAGTCTTCCCGCTATCCTTAGGCA
CAGGCGTAGTGGGCAGACGATGGAACGTGCTGTATATACGGCACTTGTTCTGCGAGAGAT
CTGTAGTCTTTTGTAGTTTCTCGTTGTAGTCTAGTATGGAGTGGTGCTGTGTTGTGCACG
GTTCCAGTATTAGAGGTAAGATTGAGATTTGGGTTTTGGATTCTAATCTACACATCTTGT
TGAGTTTCAGCATATACGCCTTGTCATCAGTTTGTACGGCATTGGAAACCGTCTTAACTC
TCTTGCTGTGACTTGAAAGAGAATCATTCTGTGTTGTGTTATTATAATGCCTCTGAGATA
TGTCATTTCCACCTAAAGTAACTTGTGTTAATCTCACTTTTGAAGATTCCAGCTTCTTGC
ATTTCTCCTTTATACTTATTATTTCAAGATTCTTGAAATCTAACTGCGTTCGTAAATCCC
GCATCTGATTGTTAGCTGCACTGAGTTTCTCTGTCCATTCCATCTGGACATTCTCTTGAG
CTTTTATCTTCTCCAGCCTTGCATTATCCACAGATGC
>Unigene0000185    size  399    gap  0  0%
GCGGCGGCGGCGGCGGCGCTGGCGCGGCGCATGGACGTCATGCTGCTGACGGTGGGCGGC
GTGGCGGCCGAGCGCGACCCCGCCAAGCGCCTCGAGATCCTGAAGAACCAGCTGGGGCAG
CTGGCGCCCGACGCGGCGGCGCTGATCTCGCACGGCGACTCGCTCGTGTACGACAAGCAC
AAGCACAGCCCGCTGCTCGCCGACTACCTGCAGACGCACTTCCAGGACAAGCTGCGGAAC
AAGTGGTCCATGGTGATGTCGGAGATCGAGCAGAAGCGCGAGCTGGCGCTGCAGGCGGAG
GACAACCTGAAGGAGCTGGACCGACTCGTGGACGAGCTGCAGGCGTGGTGCGACGCCTTC
GACGACAAGCTGGCCAGCGACCCGGCGGGCGCGCGCGCG
>Unigene0000186    size  627    gap  0  0%
GGAAGGCTCGCGCCGAACAGTTCTGGAGAGGCGATAATAATGGCGACAAGGTGATGGCTA
TTGTGATGCACGGAGACGCGGCTATGTGTGGCCAGGGCGTGGTGTACGAGACGTTCTCTC
TGAGCAACCTGCCGGCCTTCACCACGCACGGAGCCATCCACATCATCTGTAACAACCAGA
TCGGGTACACCACCGACCCGCGCTTCTCTAGGAGCTCGCCTTACTGCTCAGATATAGCAA
AGATGATCGACGCTCCTGTCTTACACGTGAACGGCGATGACGCCGAAGCAGTTGCGTACG
TTGCGCGCGTGGCCATCGAGTTCCGCTGCAAGTTCAAGAAGGACGTAGTTCTGGACCTGG
TCTGCTACCGGCGCCACGGACACAGCGAGGAGGACGAGCCCATGTTCACACAGCCCTTCA
TGTACAAGAAGATTAGGTCGCTCAAAACTGTCGATTTGATGTATGCGGACAAACTGAAAT
CGGAGGGTGTGGCGACCGAGGCCGACATCAAGGGCTGGGAGAAGGAGTACACGGACACGC
TCAACAAACACTTCGAGCTCGCCAAGAAGGTCACCAAGCTCAGCATCACGGACTGGATCG
ATACTCCCTGGACCGGCTTCTTTGAAG
>Unigene0000187    size  671    gap  0  0%
TGTCCAGATATGTTCCATGACTTTTTTGTAAGATGCCGGAATAAAAGAGCGAACTTTGCA
CGTTTATCTAACATAATCGTTAACCAAAATCGAGACCACTTAATAGAAAGAGGACTGCAA
TTAATAAATCAAGATTTTGACTGATTGCGATTTAAATTTTCAGTGAATTTTCCGGATGAT
AGTATTCAAACATGAATGTCAGTGCGCGCCCTGGAATCGACCGGGCGTCCCGCCGCGCCA
CTGAGGCATCTCGCTCGGGTCCCGGCCCGCGGGTGTCGCGCGCATGCGTGCGCCGCGCCA
CCCACGCCTGTCGCCGCCACACTGCGAGCTGTACATTACGTGTGGACACTGTGCGGCCGC
ACGCACCTGTGCTCTGCGTATAGCAATAAGCAGCGTACGCGCTGTTACGAGCGACCGCTA
GCCTCACGCGCCAGGCATCGCAATGAGCGGTCACTGATAGGACAAGAAGCATAAAAATGA
CGTCACCACTCCGCTCCAGAGTGCCACGATGGAGAGATGTATTTCTTGTTATATTTGATT
ATCTCTTATAGCAAATTATTATCGCTGGTTCAGGTTTATCGTATAAGACCTTCATATACA
TTATATCAAATGCTGAAATTTGAGATATCACAGCAGGGCCATTCTACCACTGAAACTGTT
CAAAACAGCGA
>Unigene0000188    size  353    gap  0  0%
ACGTTGTAGACGCTAGGAGGACTCATCACGCTGTGAGGCACGTTGTGAGGACTCATCACA
CTTTGAGGACTCATAGCACTGTGAGGCAGACTCTGTGGACTCAACATGCTGTGCGGTAAA
TTCTGTGGACTTAGAACATTTTGGCTCATAACTACAGTTTTAGGACTCATTGTGTTCTGT
TTCTGAGGTAAGGGATTTGGTCGCATTCTGTTTGTCTGTTCCGTTTGATTCGCTGTCATA
GTCTGCAACGACTGTAGAGGATTCGTCGATACGTTGCTTGACGGCGGTTTAGTGTACTCT
TTCTCGCATTTCTCTGTGACAACTTCTGGTATGACTTGTTCCTGTAGCGGAGT
>Unigene0000189    size  674    gap  0  0%
AAGACTCATAGGAGAAATAAAAGTGAAACTGATTTATCTTGGCCACCAGATGCTCAAACA
TTTGGGAAATCGAAATTTTACGATAGTTCAGAGAACATAAGTGGGAAGACACTCAAGGAT
ATATTTTTTGAACTGGAGTGCTCCATAGAGAATAGACAGATCTGTCGGGATATATACTGT
ATGGACCCTGAAAAAGAATATGAATTACTTTGCGAAGTTTCCGAAGCAGTACTGTATCTA
GTCGCACCAGAGGAGGCCTGGCGATGTCACGCACTTAAAATAATACTCATAGAACTGCTA
TCAGCTGTTGTTCTACGACCCATGATTAACTTGCTTAGCGACCCTGATAATATTAACAGA
ACCATTCTTAGAAGTTGCTGTCGAGACTCCTGTTTGCCATCAGAGCTGTTCCTAGTGGTT
ATACGATGCTGTACCGACGCCGAAGAGTTGGATGCCACCGTGGAACTTGTGCAGAAGGAT
ATACAGAAATTGCATTCCAGAGACAGCGCCGGCGAATGGGAACTACAGGACCGTCAAAAG
CTTTCTTCCTTACAATACTTGAGCCGCATCATTCAAGCACGGCGGGCGACATTAGGGCCT
CAAGAAGGGCTGGCCCACACAACTAACGTAGATAAAGTATCGGAAGAAGTATCAAGGTCA
TTGAAGTTTCTGCG
>Unigene0000190    size  805    gap  0  0%
GCCCACCCGTTGTGAAACTCGGTCGAGGCCCTCGAGCATCATACTGAGTTCCTCCATCGA
CTTTGCCATGACTACGATGTCGTCGGCAAACCGAAGGTGAGTGATGTATTCGCCGTTGAT
GTTGATGCCAAGTCCTTGCCATTCCAGGAGCTTGAAGGCGTCTTCCATTGCGGCGGTAAA
CAGTTTCGGGGAGATAACGTCCCCCTGTCTTACGCCTCTTCTCAATGGAATCGGCTTCGT
GCTATGCTCCTGTACTCGGACCGACATGGTGGCGTTATTATACAAACACTTCAACACCTC
GATGTACCGATAGTCAATATGGCATCGCTGGAGTGACTCAAGTACCGCCCATGTTTCCAC
CGAATCGAAGGCTTTCTCATAGTCCACAAACGCTAAGCATAATGGCAAGTTATACTCCTC
GGTCTTCTGTATAACTTGCCGCAGCGTATGGATGTGGTCTATGGTACTAAAGCCTCTTCG
GAAACCGGCTTGTTCGGGAGGCTGGAAGTCATCAAGCCTGTGTTCGAGACGGTTCGTGAT
AACCCTTGAAAACAGCATATAAACATGGCTTAGATGCGTGATGGATGGGACTGTAGTTCT
TCAATAGGCTGTTATCACCTTTTTTGAAGAACAACACCACCCCACCCCTGCTCCATGCTT
AAGGCGTTTTGCCCTCGGACAGGACGGAGTTAAAGAGCTTCTGGAGGACTTTAAGTACCG
GTGTTCCACCCGCTCTCAGAAGCTCTGAAGTGATTCCGTCCTCACCCGGCGCCTTGTTGT
TCTTAAGCTGCTTCAGGGCCATCCT
>Unigene0000191    size  579    gap  0  0%
TGTTAAATAAAACCATTACTTGTAGTGTAGTAGTTGGTCGTGGCTTCTTTCAAGTAAAAC
TAGGCAGCTACGCCATGCAAAATTTCTTGGGTGCACCTCGGTCGGGTGTAATTATAACAT
GGATAGTAATTTCCGATGTGTTTGTTAGCTTTTCGCAGACACCGCGTTTACTTTCGGCAG
TCCTAAAAAAATATACAAATTAAATAGCTTCAACTGGTAGCGGGAAATTCAAAACGAAAT
AGTATTGTGATGTTTAACTAAGTAACAATAGAATGAGGTGTGATCTTATAATTCGCGGTA
ATAAAAAACCTAATTGTAATTTTTGTTTCAGTTCGAAAGTTCAAATAGTATCTGATAAAC
TTTTTTTATGCAATATTTCGTACTACATGTCAATTGCAAGAACTTTTCGAGTAAAACCAG
ATTGAAGAAATCACATCAAAAGTTCACTTTTGCAAAACATCGAAAAACATTTTGTATTTG
AATTTCCCGCTACAAAATGAAGCATCCACCTGAATAATAATATAAAAAAATGAAACGAAT
TATTTTTGTCAATCAATCAAGTTTCCATTCGTAAACCTA
>Unigene0000192    size  323    gap  0  0%
TCTTCATCATAATGAATGCACTCACAAAATGTTTTAATAACACTACAGAAATATTGGCAA
CAACAATCACAATATCGATAATACGTTTTAATATTTTCTCAGAATTTCAAAGACACTATA
ATACAAGTTTTATTTTCACTTTATGAATTGCGTTTCACACGTCGCTCATGATTCACTGCA
ATCGTTTCAGTGAAACGCAGGAAGCATTTGAGTGGTTATCCTTGACAGTAATAAGGTTAA
GAGACCGGTCCTCTCAACTACATAGGTTGGCAGCGTTAGATTTAGCGTGACTTAAGCTGT
GCATCTATTGTTTATACGTCTTG
>Unigene0000193    size  881    gap  0  0%
GGAAAATGTGTAAGTAGGTTCCTGTACCTATTTTATTTGTTGGTAAAATGACATGAAAGC
AAGGTTATGTGCTTGTCTATTCATTAAGATTTTTATCTGATGAGTTATAAGTGCGAGAAT
ATTATGCAGGTTGAGACACCACCAAAGCGAGCACCCAGCGAGTTGAAAAGCCAGTCAGGG
TATTTACCTATTGAAATTATTGATAAAGCATGAGCTAATAATGAACACTGATAACATGTA
GGTAACATGTAATCCGCACATTGTAGTTAGTGTAATAAGTAATTTATGCTAAGCTACAGA
AAACTGTTTTTGATCCCTGAGACTAAAATAGCCAATTAAAAACACGTGACTAAAATAGGG
TTTAATGGAAGGCACGGATTACACATAAATAATGAGTGGTTATTAAGAAGTACTGCTTTA
GGTGCAGAATCCAGGAAAACAAAAAGGTGTAAGATACAAATGGAAAAGAAGACCTAACAA
CTAATATTCCTATTCTGTAAAAGAGGCTCGTTAAGTCGAAGAAATTGGCCAGATAGGCAC
CTACAAGACCCATGCACAATGTATTGCACTGGCCAGTCAGGATTTGTAGTTTAAAATAAC
AATGTAGCCAGTATTATTGTAAACGAGCAGGCTATCATTAAACGTATCTTAACATTTCCT
GCTTTGAAAACAAACGGTTTATCACCCTATTATCCTCCACTAAGCTTCATGATAATATTC
ATATAAGGGACTTTTTGTAATTTATAAAACGAGCGCGAAAACGAAAGAACTTCGTACGTT
GACATATGCACACCTGTGTCTATTTCACTCTGCTAATAATATTGCCATTACTTTTGCACG
ATGGCAGTAGTTGACCTGTGTGCGAGCGTGACGGTAACATA
>Unigene0000194    size  791    gap  0  0%
GCATGTCGCGGATGCGCCGCATCGCCTGTAAAGGTGGCTCGTTGAAGAAGGGCGGTTCTC
CGTCCACCATTTCGACGAGCATTATGCCGAGCGACCAGACATCCACTTCGGGACCGTACG
GCAATCTTGATATCACTTCAGGCGACATCCAATATGGCGTCCCCACAAGAGATTTTCTTT
TAGGCAGTTCCTCTGAGACTTGGGCACAAAAGCCGAAATCTGATAATTTCACGCGGCCGT
CGGCTGTCATAAGAATGGAGTCTGATTTTATGTCTCGATGAATAACTCCTTGACTGTGTA
AGAATGCCAAAGCCTTCAAGCACTGTTTGCAGACGGTAGCGATTTGTTCAGGATCCATTC
TTGCTCTCGTCACAATGTCAGTAAGAGCTCCGCCAGCCATGTACTCCATGACCACCCATA
GCTCATCACCGACTAGGTACGAAGCATGCATCTCCACGATGTTCGGGTGAGGATAGTCAC
GCATTATAACAACTTCATTGAACAGCAGTTCTCGCCTCTGCTGTTTTCTAAGATTCATCA
TCTTGACGGCCACGCGACGACGTGTGCGCGTGTCAGTGGCCGCGCATACAACGCCGGTGC
TTCCCTCGCCGATTTTACTGAAGCCGCTCAGTGTAGCCCGGGGGTCTCCCTCGCTTACCA
CCAAACGGAGGGCCGCGCGAAACTGTTCATGTGTCAATCGCAGTTCGTGTTTGGAGGCAG
CAAGGGGCAGGTGCGGCGCGGCGCCCGGCCCACCTTGCACACGAGACACGCCGTAAGCGT
CACCCATATTG
>Unigene0000195    size  555    gap  0  0%
AGAATCAAACTTTATTAAAATTGAGCAATACAGAAATAAAGCCACACGATACAACTAAAA
ATACAAAAGATAGAAACAATAAAAACAGTTATTGGAACTTATCAGCGTAATTGAATACTT
TTAAATTTGCGCACACATGATATATTCTTTTACGCCGGATACGATAATTTATTTTTCGAA
CCTCACTATCGCGTCTATTTATATGGAAAACGAGTTTCATGTACAAATAAACCAGGAGAA
AGAAGATACATTGGGAATGTTTTTTATACCATTCAAAGTACATACAAAAATATTCGCCAC
GTACCGTATAAGTTAGATTGGGTTTAAGGATTAAGATAGGTAGAATTAAAGAATCAAATT
AATTCCACAGTCCCAGCAGTTCACTGGACATGAGGCTTTCCCTAAAGTGCGCAAAGCATG
TCTGCTAGCTACGCAAAGAAGTTGTGGGCTCAAAATACATTATGAATTTAACATTTTTAC
TTTTTTGATACAATTAGAAAGTAAGATAACTAAGTAAACAATAAAACGAACCAGTAAAAG
TGCCGGGGAAGTTGG
>Unigene0000196    size  372    gap  0  0%
AGAGTAATAACTTACCAAGGTTCTTTGCTGACTGTCCATCATTGCCGGAATATAAGGGAG
AAACTAGCTTGCAGAGTATAAAACAACAATCAGCTATGATGTACCAAGAGGATTTCAGTA
TGCCGAGGTATTATGGAACCGTGTCAAAGTCGACAGAACAGTTGCCGGTACACGAGAGCA
AGTCTATGCCAGATTTGAGAAACCCAGCGAGCAATTCTGGGAAAGTGAGCAAGAGACTGG
TGAAGCTGAGAAGTAGGTTAAAGCCATTGGTTATCAAGAAGAATTCCAATGAGAGATTGT
AAATGTATCTTTAAAAAGTGCCTTTTGTAAGATTGTTCATAGTATTTTAGTGTACATAAT
CCATGATATAAA
>Unigene0000197    size  427    gap  0  0%
GATAGGATCGTTTTTGTTTTCTTGCTATCTCCCTGCACCAGCAGTACAGTGCGGTCGAGG
TGCAACGCCAACAGCGGCTTGATGTCACAAGCGGACGACACTTCCACCGCTATGCCGGCG
ATGACGCAGCGGAAACGCTCGCATTCCGCCCACAAATCGTCCATTTCTCCAAGCACAGAA
GTATGCGACGAGAAGACTTCACTCGTGGCATGAATCATTTGACTGTGACACTCGGCAGCG
TACATATTCGCGGAGCTGTAATCTAAAGCTTTAGAAGGATCCACAAACATGGTGACAGTT
TCACCACTCCTCTTGATCATCTTTTCGACGGACTGAGCAAACTTGAAGGTAAGATTCTCA
TCCTCAGACACGCTGTCCGAATCTTGTTTCGGACTCGATGTCCCTTCTTTGGCCGCGTCT
CGGGTCG
>Unigene0000198    size  451    gap  0  0%
GGGTTCGGCCGGTAACATATACATTGTTTTTGATAAATTTAACCTTATTTGAAGCTATTA
TAAATACAGATTATATTATATACTTACTAATGTTTTATAATTTAATATTGAGTCAGATTT
AAAATGTATTCTATGTACAGGTACATACGGTGCATATTTCGTTGCCCACAAAAAGATAGT
CTCACTGTACAGGATATTGTTTTTGCACTAAAACAGTTGTTCACTGCACAACCTAATCTT
GTCTCAGTCACTGTTCACATCACGGTATACATGAGATGTTGAAGTGAATACATGTGAAAT
TCACGGATATTAATGTATATCAATCAATTAAGCAAATATTGTTGAAAAACAGTTATATAT
CGACAAGTCCTAGACATCAGATCACGAATATAATTTAGGCTCGACCAATGTAAATGTTGC
AAACCACTTTGATTGTTTCCGAATGTGAATC
>Unigene0000199    size  211    gap  0  0%
ACTCATCCCTGATTTGGAACAAGTCAGGTTCACAAACTTGTCCCTATCACGATGTAAGCG
GATCCCCCCCGGCTTGTCGTTCAACTTGGCATTTGTGTACGACGACGTTAATGAGAAGCC
AGCTTGTAACGCGAAAATGATATTTGTCGCTTCTAGGAAAACATCAACACCTTGCTATCA
AATATGCGAAATTGAACTAGACATTGAAGCA
>Unigene0000200    size  609    gap  0  0%
ATGACGCCTATAATTATCATTCACATGGGAATCGTGATTTGCCAAGTCCTAGGTTACACA
CTGTTAGTCAAGTGGTTAGCTCAACAACCATGCCAAATTTAAGTGGTTATAGTAATGTTT
ATCCAGGTGGACCTGTAGAAAGTCATGATTATACAACAGCCTTGCACCAGGCACAGCCAC
CAAACGCTAATATTTATGGGATGACAGCAAGCCCAACTTACGTATCGTCACAATCTCCTG
AGTTGTATTCCCCTACCGGGCATACTAACACAACCAATCCTTATCGCATGGCTACCACGC
CTCTCATATCCGACGATGGAAGCTACAGCCATGTGCATTCACCAACTAGCCAAAATATGT
ACGATTTATATGATGCCATACCAGCTTCATCTAATCCTCCGAGTGTGGTTAACCACCGGC
ATAGTCCTAGCATTTCAGAGCCAGTTTACGGTCGAGGTCAACCTCCGCCTTATCACATTG
CAGCTCCGTACACAAAACACGCACAGTATTTCAATGGAACGGGAGGATAGTGTTCACTTA
AACACGGAAAACCGCGAGGTCTTCTGAAAATGCACTCTTGTGAACGTTATTAGCATTAGT
AATCGGAAA
>Unigene0000201    size  354    gap  0  0%
CGTGTAAAAGCTTCCACGTTACTCGCGCAAGTACAGGAGTTGGAGCGCGGCGTGGAGGCG
TCGGTGCGGCGCGAGTCTGCGCTGGAGGAGCAGTGCGCGCGCACCGAGGCGCGCCTCACC
GAGCGACTGCGCGGCGCCGAGCAGCGCGCCGCCAATGCGCTGCACGACGACGCCAGGCAT
CGCGAGAAGGTGAACACACTAGAGCAACTAGTGCGACAGTTAGAGCGCGAAGTAAGCGCT
CTGGAGAAGCGATCATGCGCCGCGTGTGCGGCCGCCGCGTCCACGTCCGCGCAGCCCGAG
AGCGAGCGCGGCACTGACCCGCCCAGTGCTCGCACGCCGCACAGCGACACCGAG
>Unigene0000202    size  370    gap  0  0%
ATTATTGTTGTTGGTTTCGATCATTGTGTTCTCATTGCTTTAGGCAGCTCTCGATAGAAC
AAAATTATTCACCAAAATAGCTTTCAGTTGATTTCATTTTTTAATTCTTAAGTATCTGAA
ATCACTAATATCGCACGGGCGTTTAAAGTCGACTGTTTCATTTCAAATAGGCCTATATGT
ATATAACCTCTTTGGAAACTTTAACGAATTGAAGAGAAACTTGCAGAAAACACAAGTTTC
GAAATTGTGTCACTATGTTGATGAATAACGCCCGTGTAAGTTCGTAGTAACTTTATCTAC
AACACCTATTCCATTGTATTAGTCCATCATTTTTATTTCAAACTGTAAATACATCAAAAC
ACTAGTTTTA
>Unigene0000203    size  363    gap  0  0%
GCAAAGATTTGTTCGGAGAATGTGCCAAAATGGATGACCAAGCCATTGCATCAGCTATGA
AACACACTACTTTAGATCTCACTGTGGACCTACCACAATTCACGGAAAACATACCTCTTT
TACCGACGGAAGACGACGCGCCGCCAGAGAAGGACAGAGGGGATAACACCTCCATACACA
GGAACATGATCAAGCGGTTCAACCAACACTCTATTATGGTGCTCAAAGCTAGTCATAAAA
CAAATTCTAGTAATAATAATAATAACAGTAGTAGTAAAACGACGAATAACAACAAAGTTG
TTGAGAATGGCGTCAAGGAATCGAATGGAGTAGCAGAGAAGAGAACAGCAGATAGTAATA
CAG
>Unigene0000204    size  236    gap  0  0%
GATAAAAGTCTTTTCTCAACCTCTAAAACTTTTTGCAATGCAGTTTCTTCTACAAATTCA
GAAAAACTATTGAAACTCTTTGGATCTAGGTTCTCTTCAAATAACGATGGGCATAGTGTA
ACCTTGAGACCAATAGTCCTTACTAGTTCTTTTCGGCTTGGCGATGCACTCGCTAATATT
ATAGATTTTTGGTTCAGTATTTGCATTATCGGTTCCAACATCCTTACTTTATCTTA
>Unigene0000205    size  289    gap  0  0%
GATAAAAGTCTTTTCTCAACCTCTAAAACTTTTTGCAATGCAGTTTCTTCTACAAATTCA
GAAAAACTATTGAAACTCTTTGGATCTAGGTTCTCTTCAAATAACGATGGGCATAGTGTA
ACCTTGAGACCAATATTTTCAATAAGTTCTTTTCGTCTCGGTGATCCACTAGCTAAAATT
ATACTTTTTTGTTTCAAAATGTGCATAACCGGTTGCAACATATTTGCTTTAAGCTATATG
CTTTTATAATTAATTTTACATACACATAGGACATAAACATAAAATTATA
>Unigene0000206    size  482    gap  0  0%
GATATTGTAAAAGCAGTGGAAGTTTCTGGCTGCAGGTCAGCGCTAGCACTAAAAGACTCT
GGTTCTTGCTTCATAAAAGGTTCAGAATTGATTTGGCTCTGACGTTCTTCTGGTAGTAAT
GTGATCAGAAATTCTAAATGGTCGTGAAGGAGATACTTCTTTTTGGGCTTGCCCAATTTC
GTTTTCAGACTCTTCAAGAACGTGTCTCGAATGTTTGTCCATTTAGCTAGAACTAGTTCT
CCAGTGATGCGTTTCTCTTCTGGCGTCATTTCCTCGTAAGTGTCATCCAAAATGTTGAAA
ATCTCTTCCCAAGCGTTCCTCCGTTCCAAACGGTCTTTGTAATTCTCTAGGTTTTTGTTC
CATAAGCACGGCCGATCTCTCACACATTGTAATAAAAGTATCACATCGTATTTAAAGTCC
CTCATTTTGTAACTATTTTAAACAAAGACTAACTTCAACATAAAATAATTCCGAGCTGTT
TA
>Unigene0000207    size  359    gap  0  0%
ACCAAAGAAAAGGTCTCTCATTGAACGTGAACTTGAAACTAATTTGACTGCCAGAGTGAC
TTCACCGGTGTCTACAGGGGATAGCACCAGCACCAGTCGCTATGGAAGGGCTCGCCGTCT
CAAATCTGAGATTGAGCAGTCAGATACCAAGAAAGTGACGCCTGAAATTAAGTCACCGCT
GGCTGAAAAGTCACCTATGAAGACCCAGCCTCCAGTATACAAGATGCATGCATCAAATTC
TCCATTACGATCTGAACAGCCAAAAATAGTTGGCGTTGAAACTTTTTTGGAGAACCAGAT
TGAGAGTATATATCAAGAGAACATATCATTGAGCCGTTTTGCCACTGAGGAAGTTAAGA
>Unigene0000208    size  954    gap  0  0%
TTGCATTTGTATCGTTTGCGATCATCCTCTTCACTCGATGTACTCTTGGGAGTGAGTGTC
AAATTAGAAGGCGCAGAGCCCGCTCCGGGCGACACGGGAGGGTTGTTATTATTCTGTTGT
TCTTGCATCGCTCGCTTCAACTTATGCAAATGACTCACGCTATTGTAGTGAACAAGTAAA
ATATTCTTTTGCGTAAACGATTCTTTGCATACGTCACATTTGAATGGTCTATTTGGGTCA
AGGTACTTTTCCATGGGGTAGGTTAGTTTTTCACCTTTCCTGTGTAGGAGTGTCTTGTTA
TGTGCGGTCAAGTAAGATTGGCGTGTAAATGCTACTTTGCATCGATGACATTTGTACTTT
CTGTTCGGATCATTATAAGAATCTTCCGCCATTGACTGGGAGTTTAGGTAATCTTCCAAG
AATTGTTGGTCTTTGTAAATAATTGAATCATCCGAGTTTTCAGCGTCATTATGTCCGGAC
TCATCAGCCACGGGTGCACTTGAGTCTCTGTCTTCCATATCTGCTAAGTCATCATCAGGC
GTTCTTAAAGCTTCCTTGCGTAAAAGCTCCGCAGTTGCAGCATCCAAAGCTGTGCCTTGA
GCAGCTTGTAATAGCGGGTTAGACGCTAAGCTGCGCTTGAATGCACTAAGCTCTTCTTCG
GATAGCTCAGGGTGAGAAGTTTCGACGTGCTTTTGAAGAGCCAACACAGATCTAAAACTC
CTTCCGCATAAGACACATTTTGTTGCATCTCTGATAACGTGATATTGTGAATGCAGTTGT
AGTTTTTCAATCGTCTTAAATGCTAGACTGCATTGATTGCAACGGTACTTGTACACATGT
TTCTCAGAAACCGACATGTTTGCGATGGAATTACGAGCGTGAGCTTCTCTAAAATGATTT
TGAAGCGCATGAGCTGCGTCAAAGTAGCGATTGCATCCTTTCTTCCAGCACACG
>Unigene0000209    size  211    gap  0  0%
GCAAACGATACAAATGCAACATTTGTAAAGTAGCGTACACACAAGGCAGTACGCTGGACA
TTCACATGAGATCAGTGCTACATCAAACACGCGCTGGCAAATTGCAAGAACTCGCCGCTG
CCGGACACGTGGACTTGTCGCGACCCTTGGTAGAGCAGCCTGACCGGACCGACCCCGCCA
AAATTTTACAAGACGTGTTGTCGCCGAAAAA
>Unigene0000210    size  201    gap  0  0%
GTGCCGTTCATGTGTGCCATGACCCTTACAGTCTTCTTAGTAAACTAAATTTTGACTGAA
ATATTACATTTTGAAAATATTACGTCTACTGTTACATGGTTTTTGTATTTTAATAATTTC
GGTTAAATACAATGTATTGATAATTTGAAATATGTAGTCTAATTAATACGTATACATTGT
TATACAAATATCAATATTGGT
>Unigene0000211    size  463    gap  0  0%
ACACTGGGCGTTTGTTAGCGTGTCATCCGGTCTGCTGGAGCCTTTATAAAAGGGGGTGGT
GCAAGAGTGACGTAAGTTTTGTGTTTGATCAAATTATTTTAATCATTAATAGAATTTCAT
TTTATTTTTCTTTCTTAATTGATTTATTTTATCACGTCCCATTGATACCATTAAACGTTA
CTTTTGCGCTGTAAACTTCGAAAAGTATTGATAAAATGTGATTGTATGACTCTAAAGCTA
ACGTTGTGAGTATGGGTGCCATTGTAAATAGTTTATTCTCATAGATATATTGAATGCGGT
ACAATATAGTATTATTAGGGTGTACTTAAAATGTTTGTGCCTAAAAGTATTTAGTGATAT
TAGTTTGAGAATGCAGATAATATTTATTATAATGTTTATATTGTCCGTCTGTAAATATAA
AAATTAATGTTTACATGTTGGCAAGAACATTTAGCTTTGCATA
>Unigene0000212    size  297    gap  0  0%
TATACTGGGCACACTGTACGCCATAACATTGATAATAAGCATTCGTTTTGACTGCATGTA
AATGCTACACTATGGTAAGTTAAATATACTAACCGCTGGGAAGCGTGCGAACTTAACGGT
AAGCGGATAAAAATAATTGTGTCTATATTCGGAATGTTTGACTACGATAAGGTGTGGGAC
CTCCTTACTTGACGCGGACGGAACGCTGCTTGTTCATGTTAGTGAGCATAAGGGAGATGT
ATGACGTCAGCAAGTCGTCCATTTTGTATCCCAAGGAGGTTTCGCACAGCAGTTTAG
>Unigene0000213    size  309    gap  0  0%
GTCGTCCATTGAATATAATACTGAGTATGACTTTTTACATTAGCACAATTATTTTTAAAA
AAACATGTATAAACCTATTTTTATCGGAATGCGGGAAGTACCTGCTTATTTTGGGCCTGG
GGACAAGCCTGCAAGGCAATGACGTATTCTAAGAACTTAAGTCTTTTTAATGACCCACTA
ATGGGGTTTTCGAGAGGGCCAGTATTTTTGTCAAGCTAACTAAAAAGATGTTTGAGTAAA
AGTTGGAAAAAATAGAAAAAATCGAGAATTTATATTTTAAGGAGAAAACTTTACCCACCT
TACTCCCAT
>Unigene0000214    size  249    gap  0  0%
AGTATGACTTTTTACATTAGCACACTTATATCAAAAACATCAAATTATATAAGCTTATTG
ACAAGCCTGCAGGGCAATGAAGTATTGTAAGAACTTAAGACTATATTTAATGACCCACTA
ATGGGGTTTTCGAGAGGGCCAGTATTTTTGTCAAGCTAACTAAAAAGATGTTTGAGTAAA
AGTTGGAAAAAATAGAAAAAATCGAGAATTTATATTTTAAGGAGAAAACTTTACCCACCT
TACTCCCAT
>Unigene0000215    size  361    gap  0  0%
AATATTAAGCAAGAAATGCAGCAATTTAATAGTAAAGTTTTAGTGCCAAGTTTTAAGTAG
ATAGAATATAGAAGTAGTATCTTAAATAAACATAAGGCCAAACAGGCAGACAATAGGATG
TGCGTAAATTAACACCTAACCATTTAGCAATCTTATTTATGCAATACAAAACTAGTTTAA
TCCAAGTAGGCCATGAAATCTATTAAAAATATCGTTTATAGTATGCCACTTCAAGCTTGC
TTCTGAGAACACCGTGTCGCAATAGTTTGATTGAATGCACTTGATGCCTACCTTCAGAAT
AATAAACAGTAATACATAAGTGGTTATTGTAATTAAAATGCTGCACTTCTTAAGTACGTA
A
>Unigene0000216    size  1338    gap  0  0%
GGGCCCCTACAGACTGGCTTGCGGCCGCGCGGTAGAAGCACTGCCCGCACGAGTACTGGC
AGTGACCGTGCTCTTTAAACACGTGCATCACCAAGTCAATAGCATTGCCCATAGCATTGA
AGTCACAGTAAGAGCAGTTCAAAGCATCCACCCCTCCAATACGCTGATGCGTAGACGCGT
GAAGCAGCGCGTCTTCTAGCGAGTCAGACGTGAACGAGCAGAATCTACCCGCACACTTAT
ACACTTTCACCAGTTTATCTCGCGCCATCATAGTTTCAAGTACCACGCGGTGCTTGTTCG
ACATCACTAGCGCTTGCGCCTCCTCGTATTTGAACGTTTCTTTAGATTTGACCTCTTGTC
GCATTGTCGGGTAGGTGGGACTCGGCAGCGGAGGGTCTGCGGCTCCTAGACTTACTACGC
TCTGTATTATTGGGAAACTCGGAACTTCTTTAGCGGCTTCATCCGCGGTGGGTATCAGTT
CATAAATAGGTCGAACGTTAATATACGGCTGAGGAGCCGGATTTTCGTCCGGTTTTGCCG
GTTCATTTGTAACTTCAGGCAATGTTTCCTTTTCCATGAGAGGGAAGTTGTCCATATGTT
TGTCTAGATAATGTTGTAAACAGTCCTTGAATTTATGCGCTCCTTGTGGAGTGACAATAA
CTTTGCAAACATAGCAGTATCCGTCCCAATTCTCCGAATGTTTGAGTTGGACATGCTTTT
TCAGTGAAATCAAAAGAGTAGTCTTGAAGTGTTTGTCCTTGCCGTTGATGCAACAGTTAT
ATTCCTTGGCGCCTGATTCTGTAATGTTGATTTTGAAATGGGGATAGTCAACTATATCAT
TGGAAGTTCGATTGGAATCTTTGAGTGCCGATGCTGGACTAGATATTAGTTCTTGCTGTT
TAGACTGAGCAGCTTGTTGTTCCTCATCTCTTATTCGCTCAGTTTCACTTATATTATCAG
ATGGAGGATCTCGTGCGACATCATCCGTATTTTCTGTTTCAATTTGCTCAATTTTGATAG
TGGCTTCCACAGGTTTGTTATCCAAATCCGAAAACTCCCCGGCGTTGTCATCAGTTTCAA
ACGTTATCTTAGACTGAATAGGTGCAAGTGCATTCGACTTTATCGTGGATTTAAGTTTGG
AAACATCTGATACATTAGCATGCTTTGTGTCCTCCTCTTTAGTTTCTTCACTTATCTTAG
CAGTGTCTACTGCGGGTTTTTTAGATAATTCACTGCGTCGTGACAATTCCTTCAATTCCT
TTTTAGACATAGCAGATAAATTAATATTATAAACAAAAGTCTGTTCATCATTATGGCGTT
GGATGACATGCGTTTTAA
>Unigene0000217    size  740    gap  0  0%
AGAATCATGAATGTATGTTGACTGTAATTTGACCATGTACCATGTTATTTGAACAAGCGC
AATGGTCTAATCTGAACACTGTATGTAAATTGTAAAAAAATAACAGTGTTTGAACCATGA
TAGAAATGGTTGCTAAACATACCACTGAATGTAATAATGACCTTTAACTAAAACAATATA
ATTGACGTTCATCGATATAAAATAATATCTCACAGTTTCCCACCACTAGGACTCCTAGAG
CTGCTCTTTATTATCGATGTTACCGATATGTTACCCGAACTACTGAACTGAGGAGGGGGT
GACCGAAGCAAGGAAAACTTCGCGTCACTCAAATTCTCCTGACTCAACGACTTTTGCGTC
GTAAAAACCGGTATTTTTGACGAAACCCCGGGCGCTGGTTTCGATTTCTCCGCTTTGACG
GGTATGTTACTCGGTTTAGCGGATATTTGCGGTTTATTCGCCGACAACAGTTGTTCGGGA
GACCGTAACTGCAGCTGGTCTAGTTGCGATAATCTCCGGTTTTCTAGATCTGTGCTCGTA
ACTATGGTGCCTTTAGGAGATTCGTAGGTAGCTGTGCGGAATTTAATATGACTGTTTCTT
GGTAAGTCGAAGTCTGAATGACGTTTCTTTGGTTCGTTCGATTGGTTCGATCGCTTTGCT
TCAGCTAGTTGTTTCGCTGAGAAGTGCCTTTCATTGTGAATGAAATCATTCAGCAACTCT
ATGTCTAACTCGTAGGAGAG
>Unigene0000218    size  274    gap  0  0%
TTCGTTGTCCAGGGTTCGATATTTTTTGGTGGAAATCGACGTCATCATGCACTCAGTTTC
GTGAGCATGCCAATCGTATGTGCACATGCCCTGAATGCAATTTCCCAAACAGATACCAGG
GTTATGAATATAAACTGTATAGGCCTCCAATCTTGACTCAAAGGTCCATAGTTGTGCTGT
TTCGAGACATTGTAGCACAATTAAAATGCTCGCTGGTTTTAGAAGCATCATGTTGCCTGT
TTTAAAACAGCTTCAATTTGAACTACAAGTGCAG
>Unigene0000219    size  642    gap  0  0%
AAATGCACCAAAGACATTATTTTTGTATTATTCCATATTATACATACCATTTTATATCCA
TACAGCTTTTACGCACCTTTACAACCCGCAGATATTTAAGAATGTTATAATTGTTTAACA
TATTATGGTGTGCTGCAATTCAGAGCTTTAGGACCCATGTCACTTTTGATGCATCTTAAA
AGATTGGTCTATATTTTGACAAGATTATCACGTTAACAAAACAGTCTTGTCTGTCTGCCA
ATAGTAAATATAATCTGTATCAGACAGCAGATTCAATGGCAGAAATAGAACCAATTATCA
AAAAGATAACATTCAATTTTTAATTATTCCTCTGCTTATTGTCTTCTTATCGTTTACTTT
AAACGTTAGTGTTTATAAATGTATTATCTAGAACAAAAGCTGCTGTTGATTATTATGTAA
TAAAAATAAATGTGTAACAAAAAACACTTATTTAACTAACAAGTTACAATATGATAAACT
TGATGACTTTCCGCGTGTTTTCTAGAAAGTGAAGTAATTGTAGAATTTGGCAATTATGTA
GAAGAAGTACCTGTACCAATCCTACCTACAGCAGATAAATATTTTATTAGGTACAATAGG
TAGTATTTAATGAATTCTGTATTAGCAATTAACGTATGTACA
>Unigene0000220    size  289    gap  0  0%
GGAGGCTGCCCGGTGTCAGGTAATGTGCAAAATATCTTGGTGAGTCCTTGGTGGCCACCG
TACGACAGCAGTTGACATATAAGCAGGGCCGCCAGCAGCGCGCGCGCCGGCGACATCCTG
CAACCGGCGCCGGCGCATTGGCGACGCGCCGATACACCTATCACGACACGACACGACAAC
GCACGACACGACACGACAAACGCACGACACGACACAACCGTGCGACGCACACGACAACAA
TCACACTTTTATTCACAATTTTTATTACACACTTGAATTTCTAGATAAA
>Unigene0000221    size  334    gap  0  0%
TCTGATGAAGACACTCAAGTATTAGATAGTGACGAGGAGGACGAGAATAAGCAACAGCAA
TCAAAACCAACCTCTGATGCAGAACAAGAGAAAAATAAACCAGAAACTCAAGAACCTTCT
AAGCCCAATGAACCAGAAAAGCCAAGTCAACCTCCGACAAGTGAAAAAGAATCCAAACCT
GAGGCAGAACCCATCGTCTTGACAACTGACGAAAAATTACCATCAGAGGATGCTCTAGAG
AATAGAACGACAGAGGAAAATGCCTTGGAATTAACAAAAGTACCTGACATGTCTAAAGTA
GACGCGGCAGATTCCCACCGCTCTGCTGAGGCTG
>Unigene0000222    size  222    gap  0  0%
AGTGTCTTCATCAGAGTTAACTTCCATCTTACTAGTGGACCCAGACTCATTGCTGTCAGC
TTCAGATTTCTTGGGCTCTCTGGGTATTTTTGTTATACTCACCGATCCGGGTAAGTTCGG
TCGCATTAGCCTGCCTTGCAACGGGGACTTAGGGCGCATGCCTGAGTAAGACCTTAGTTC
ACCCAGCCGACTCCTAATGTCAGATATTTTTTGACCAGGCAT
>Unigene0000223    size  354    gap  0  0%
ATACTGTTCGAAAATTTTCAAAAACTATTTTGTCTTTTCCGCATAATGTTTCAATACAAA
AATATTTCTGAAAGTTTCATCATCTCGCGTCGCCGCTCATTTTTAAGGCAACTTTTGAAT
TCAGTCTTGCAGTGTCCGTGTTCCTTTTACATAATTCCTTTAATGAATATTCTTGGAACG
ACCAAGATGTTCGCTTCACAATCAAATATGGATGCGGAGGATTACAGCCAGATGATAAAA
CCAGCATCTTGGGTAACCTCGATCCTATCTACGACTCCATGGCACTGACGAGCCGACCGC
CGACAATTTAGCAGCCACTATCCCGGCCTCGAGCACCCCCCCGCCGAGAACAGG
>Unigene0000224    size  206    gap  0  0%
ACCTTGCATTTACCAAATCCTAATGGTAAAAGCCCAATCAAATCTGTTGTTATTGTAATT
TTTTACAAGTATTACTGAAACCTACAATTTTCTGGTGAAACCTTAGGTTAGTCAATATCC
GGACTTTTACAGTTACACGAACTTATAATAGATCTAAGAGCAAATATTATTCGAATACTC
TTATTTATTTATAGTTGTTTTTTATG
>Unigene0000225    size  302    gap  0  0%
GCAACCTCCCATGCCATTTGCATTTGATGTGCTGCTCGAGAACACCTTGAAGGAGTATGC
AGTTGTGCATTCGACTGCGGATGGCATCAGAAGGTTGCGAAGGGTGAGATTCCTGCATTT
AGCTTATGTGAATACCGAACTACCTCACTAGGTAAGGTTGATCTAAGCTGTAAATAGTCT
TGAGTGCAGTTAGTATTGCAACTTGTAATATTGTTGGACTTGATTTTCATCTTGTAATCA
TATAGGTACGGAGGCCAGAGGGTGCGCGCCCTCTGGCTTATTTTGCCAAATTGTATATTT
GT
>Unigene0000226    size  420    gap  0  0%
AGGCTTCGCTGGTGACCGGCCACGAATGCCACAATTCACAATTTGCCACTGTTGTTCAAC
TGTCAGTGGCGGGAGTGTACAGGGTAAGTACAAAGGGGTAGCTCGCCCGCTACGTCTTCC
TCATGATGGGGTGCAGGTCGCCGCCGCCGTGCGCCGACATCTTGACCTTGCCCGCCACGT
GGTTCTTGATGCACGGGCCCGCGTCCTTCATGGACACGCCGCCGTCGTCCAAGTCTTCGT
CCGACGAGAAGTCCGACACGCACAGCGTCAGGTGCCGCTTCTTGGGCGGCACCACGTGCA
GCGTCCATCGCATGGGGCCCTTGTGGTTGCCTTTCAGGTTTTCCCGAGCTTCGTAGTCCG
TGTCTGAGGCCGCTCGTTGGGACTCACTTTTTAAACTGCGCAAGTTCTTACTCGGTCTAT
>Unigene0000227    size  270    gap  0  0%
ATTCAAGGATACTATGAGGTAAAACATGACATCATGGATGATTTATTATTCTGTCATGAT
TTTAAATCTGTTAGCTTTTCCCGTGGTTTTAACATTTTAAATCCTTGAATGAACTACGCA
AGCACTGGTTTGGATGACGAATTTTGTTTTTTGTTAGTGAATTCTACAAGAATTTTTAAT
TGCCAAACATCAAAATCTACAGACCACTAGTAATGTTAGTCAATAATGATAAATCTGTTT
GGCTTTACCTTTTCGGGGCAATAGACGCCG
>Unigene0000228    size  233    gap  0  0%
GTTTACATAATTAATAGTGTGGATGACAGTATGACCAAGAATTATTAGGTTCATTAAACT
ATTTTAGTTTCAGTGCTTTCTTCAACAAATAAACTTCGTTATTTCACAAAATGATCAGAA
ATAGTACCCTTCCTATTCAGATTTATATAACGTACCTTAACCGACTTTATAAAGAAAGAC
TTGATCAATTTGTCGGCACCTTTTTTCAGTAATTCTGGGCTTAATCTACCCGA
>Unigene0000229    size  466    gap  0  0%
TTTGTTTGTGATTTACTATAGATACGCATTTAATAAATGGTGTATTTTTTAAGAGAAAAT
TTAAAAAATAAATGGTTCGATTGTACGTCATGTCGCTTTAAAGAAATCAAAATTGACTAG
GTACTAAAAATACCTTCAAAAACTTCAAATACAGCAAAATAATAACTCACCTCTCTTGAC
AAGGTACTTAAAAAGACGTAAAGTTACGAGATCTGCAATCTGAAATGATAAACTGTAAAA
CGAAGTGGTTAAAAAAATAAATATCGGTCGGTTTCCCCAATAATCAGAAATTGGCACATA
AGCATGAGGTTTAATAGCCTCTTAAAGGTAAAGTGACGTTTATAGCAAGTTTAACCAGGA
GGCCACTTCAGATAAGTGTCAATTAAACTTATCTGCCAGATAAGTGGCTATTTCAAGCGA
AACACATTGAAATTATTAATAACTAATCGGGTAGATTAAGCCCAGA
>Unigene0000230    size  220    gap  0  0%
GCTCCACTATGCACGTGTACCTGGCACATATGTCGCTGAGCGCGGCGAAGCAGTTGAGGC
GCACGTTGAGCGGCTCGCGCGGGCGCGACAGCAGCGCGGCGAGCAGCGGCGCAGTCACGT
ACCTGGCACATATGTCGCTGAGCGCGGCGAAGCAGTTGAGGCGCACGTTGAGCGGCTCGC
GCGGGCGCGACAGCAGCGCGGCGAGCAGCGGCGCAGTCAC
>Unigene0000231    size  556    gap  0  0%
GGAGCCCGTATACTTCTGTCCCGACAGTCCGAAATCTATTCCACCATGGGTGAAAACCCA
GAAGGAAAAGACCAAGACTCCACCACCTACCTGGGTTCAGAGACCGTTAGAAGGTAGGAA
AAGCCTTACACGGGAGCTGAACACACCACCTCGCGAAACGAATCAAGAACCTGAATGGGT
GAGGAAGAGTAACGAAATGCAGAGAGGGGCACGCGAAGTCATCAGCCCTCCCAAATACCA
ACAGCCTGTACAGCCATCATGGTCGACGCGTCCTTCAGAAAATCGTAAGAGCTTACCCAG
AGACAATGGTCCAGGATCTCCAGGAGCAAGGGTCATTCCTATCCAAATGGAAGTTTCCAC
AACAGAGACTAGAGATTCGAGGCAAGGAGGTCACCCACAGCCTGGCCTGAGGATTACAAT
TGGTATGAATCAGAATCCTGAAGCTCGTGCGCCGTTCTCGCCACCAACTCAACGTATAAT
GAGAGTATTGTCACCTCAGCTGGTGAGGTTAGAAGACTCAAACCAGCAACCTGACCTGCC
GACCTTGAATAGGACT
>Unigene0000232    size  488    gap  0  0%
ATCTAAGTGCCCCCACGTAGCTAATCAGCTCCGACTGCCCACTTAAATAAAGGTAAACAA
ACTTAAACTTTTCCTAGTCTATGTTTACGTAGAGTGAAGAAACTTCATGGTTGCAATTGC
GTTGGTTTTGGCGGTAATTACAAGATCCACATCCTGTTTATGCTCGTCAGAAAATAGGAC
TGGCCGTTTATCGAGTCACGAGATAAATATTTGATGTTTTAAGCTCTCTAAGGCTGTGTT
TTGGGCCAGGCGAGTGTGCGTTGAGAATGAACACTACATATTTGACTGTCACGCAAATAT
AAGGGGTTTATCGAACTTGTGTTTGAAAGGGTCGTTATTCAAAGATGGCCCTCAGCTCGA
ACTCGACTAAAGCGTGAGACGAGAGGAGCAGAGCGGAGATTTTTTTACAACTGAAGATAT
TTTTTGCTTAGTCCCTCTCAGTGGGCGGTGGCAGGATGTTTGAGTAACGAAATTCTATTG
GTTGTTTA
>Unigene0000233    size  384    gap  0  0%
AATGAACTCAATCTTTTCAAAACACAATTATAATGACCTCACGTTAAAACTTCAAACTTG
AATTCAAATTACCGCGAAGGTGTATCAAAATTCATCCCGTGTGTTTTTCCATGCATGCGT
GATTTGTGCTTCGACGTCTAGGAGTTGAAGTGAACTGAAGTGTGTTGCAGCCTGATGGGG
AACCTTCACCAATTTAGAATGTAAGCTGTCTTCCGTCAATTGTACCTTTAGTTTGATTTT
CCATTCCTTTATAAAATCGTGTGTATTGTTCTGTGCAATTTGAGCCTCGAATCGTGCACC
AAACAAATTAAAACGATATTTTGATGCAAGCTCTGAATGTGCGTTTGTGATGTGAAGCTT
TTACAGTGATCCAATTTTTCTACG
>Unigene0000234    size  278    gap  0  0%
TCGAAGGCCAGGATACCCTAGAAAATAATATAATATTGATTAAATAAACGATATAATCGT
TTGTTTAATAAAGTGAGTTATTTCAACGGGAGAGAGACTCGTCAATAGTTATGCTTGAAG
TTCTTAATATTATGTTGTTTTGGATAATAGACATGAAGCTGTTCAGATAGACCGGCTCGG
AGAACATCGGCGCGCATTTTCTTTTCACACAGACCCGAATTGGCTCCGATCGGCTGAAAG
AGCATGCAATCGGGGCCAAACGTCTGCAAGACCGAGAA
>Unigene0000235    size  202    gap  0  0%
TGGGACGATAACAAGGCTGTAACAGTATGTAAAAAAGCCAGCATATTCTGCTCTGACAGT
CGTCATACTAACTAAACAACTCGACATTTTAATATATCAAACTGTATCATTAATATTCTC
TTAGGGTTCTTTCAAATTGGACGTTTCGTGTTGGTACCACAACCGCTAGACAAGCCAAAT
AAATTTAAAAAAATGTATCTGA
>Unigene0000236    size  325    gap  0  0%
GTTGACGAGGGGGGCCAACATCTTGGGTACTAAGTGCAGTTGGATGATGGGAGCACCGCA
TGCTGACTGCATCTTGTGGGTAGGCACTCTATCCTTGGGTATATAGAAGTCGGACACAGC
AGCAGCTAGATACAGCATGGCCCTAGCACCCAGGTTGGCCAGACACTCGCAGGCGGCGCG
TAACAGCCAGAAGTACTCAGATACTGTGGTGAACGACACGTGCAGGATCGCACCCGCTGC
GTGAGCTGCCTTGTAGCGGAGGAGGATGGGTGCTAGCACATCCACGCTGTCTGGTTTCAC
CGAAATAGAAGTATTAGGTCCTCGA
>Unigene0000237    size  372    gap  0  0%
GAAATTTTCACAGATGATGTATTATTGTTGCCGCTATAACAAGAAATACTGAAAACTAAA
ATTAAATAAATATTTTGGCGGACTCCCAAAACGATATTTTTTGTCCGTTTTATAAATCGG
TAAGGAACCCTTCGTGTGTGAGTCCCACTCGCACTTGGCTGGTTTTTTCTTTTTTTTAGA
GTACTTTTAAAAATGAACCAGGATAGCATTGATCGTATGAGACTGTTTTCTGTCAGATTA
TTTACTTTAGGAAGAAACTTCTTTTTCAAGGTTAAGTTTTGGGACTAAAAACGTGAACGT
GACCCATTAGCAAACTTTCTATGTTTGCTAAGGTGTTTGAGTCATCCTGCCGCGGCTGCG
GGTTGTTCGAAA
>Unigene0000238    size  229    gap  0  0%
TAATGTTCCCCCAGAAAGTGGAGCTTAGCATCATTCCCATGAACACTATTGTTGTAGTCA
GCGCCTGCTGGTATTTGCTGATATTCCATTCACAATGCAAAGCCGGTGACAAGATGCTCA
ATATAGTCATCTCCATAGAGTCCGCCATCCAGCAGAGGCCGGTGAATAGTGACAGTTTAA
CTTGAAACCAGCCAAACCCGAGAGCATTTACTGCTTGAGTCACAGTGAA
>Unigene0000239    size  765    gap  0  0%
AGTTTTAACGTATACATACAATCGTTTCGAACTTAAACGTTTTAGTATCTTAATGTTCTC
AATGTCGGCCATTTTCTTGTGTCAATGTCTAGACTTTATTTCTACACGTTAGTGAGATGG
AGTGCCAAACTCATTTTTATTCAATAAAATCTTGTTGGCAAGGACAATACCCCAATAATT
TCTCAATTTTTAAGGCCCGGTATCATGACGTGATCCATGAACCGCAAGTCCTTGAAATAG
GTCATAAAAGCTACCACAAGCGGTTTAACCCGGTTCCATGGGAGTTACATCTCCTTGCAA
TAGATCGTCTATCTAACACAAAAAAATATTTTTAAATAGGACCAGTAGTTCCTGAGACTT
TTCAGCTTTTTAAATCCATTAACTGTATACATTATTTATCTGTCAGTTTTTTGTTCAATA
AATCATTATGCCAATAACATACATATAATACCTCAGTTTCGCCGTTGTCTACATTCCAAT
ACATAGTATTATTTTTCTCTTTATTACTAAACAATTTGAGCAGGTTTAGATCATTCTTCA
ACATGATGACAATTCAACGAAATACATTGCGTTTCTCCAGTTGACGGGCAAAAGGCAAAA
ATGTATTTACGTAGGTCCATATTGTCAGAAACCATCCAAGTACGTTATCCAACGATTGTT
CTCTAAGATAATTCACTTCTATTAGTTGTTATTTTACAAATTGTCAAGGTCACAATATAA
TATGCCATATTATTTTTTGTCTTCCAATCTATCTAGTTTATTTTT
>Unigene0000240    size  581    gap  0  0%
TTTTTTGAGAATTTTTTACAGTCTTACTAGTGAATTAAGGAAGAGAGAGAGTGTCGTGAC
GTGATGAACCGTCATATAATATGTATTGAATAAAATCGTTCGTGGATTCATGTGAGCTAG
AATTTTATGAAACAAGCATGATCAAAGGCAGAGAGCTCACTGTGCCTATCTGAATTCTTG
GAAAATGACGATGATATTATTATTTTAATTTATAGAAAACGGCTAGTATTGATTTTTACC
TAATTATATCTTTAGACAAAGACAGTAACTTTTTGGAGGTTTAAACGGCGGAATAAAATC
TGCTTGTTTACTCTTAATTTCTTATTATTTGAATCTTTTTATGATTTTGTCGTTTTGTTA
CAAAGTAAAGCTCGAATTATTTTTTTAATATTAATTTGTAATGTTCGTGATATGTGGATG
ACTTTTTGGAAGTATTATGGATTGACTACAATAGATAGATAAATGAACGTTTTTTTAAAT
CTTTTTTATAGCGATTATACTGATAACATGTTTGATAATCAAACTGCCTGGATAAACAAA
ACACCCTGTATTCGAAACAAGCTTAAATAAAAATAAACTAG
>Unigene0000241    size  707    gap  0  0%
GATTTATTGATATTTTGTAGCTTAGCTTTAAAAAGGCGGATATTCAGAAAAAATATTATT
TCTACTAATGATTGTCTAAGAGTAAATATTATTATTTTGCGTAACTAATATGTATGAATT
ACTACCAGATCTTTTATCGGCTGTATTGTGGTCTATTAAACTTTATATAATTTAATTGTT
TATGTTTTAAGTAGTAACAATTATAAAGAGGCATAATAAAGTAAAATCATTTGACATAAA
TATGACGATATTGGTACCCGCATCTGGGCATGTCATTGGAAAATACAAAGCACCTTTTCC
AATGAGGAAAAATGTCCCTTGCCCGTACTTATGTTTCATGAAAAAACATTGTAAGTAAAA
TGTCATCTTTAGTTCCACTTTTAAGTGGTAAACCACCTTATTACTTTAGTCTACATTTAG
TGCTAGATTTAAACCAGTCACTTTTGTCAAGATGATCGTTTAAACCTAGTACTAAGCCGG
TACTTCTTAACATCATGTTTTATAAGATGACAGGTTCCACTTTTAAGTGGTAAACCACCT
TATTACTTTAGTCTACATTTAGTGCTAGATTTAAACCAGTCACTTTTGTCAAGATGATCG
TTTAAACCTAGTACTAAGCCGGTACTTCTTAACATCATGTTTTATAAGATGGCAAATGTC
CGAATGTTGGTACCAATATTGGCCATATATACCAATATGAAGTGACT
>Unigene0000242    size  565    gap  0  0%
GATTTATTGATATTTTGTAGCTTAGCTTTAAAAAGGCGGATATTCAGAAAAAATATTATT
TCTACTAATGATTGTCTAAGAGTAAATATTATTATTTTGCGTAACTAATATGTATGAATT
ACTACCAGATCTTTTATCGGCTGTATTGTGGTCTATTAAACTTTATATAATTTAATTGTT
TATGTTTTAAGTAGTAACAATTATAAAGAGGCATAATAAAGTAAAATCATTTGACATAAA
TATGACGATATTGGTACCCGCATCTGGGCATGTCATTGGAAAATACAAAGCACCTTTTCC
AATGAGGAAAAATGTCCCTTGCCCGTACTTATGTTTCATGAAAAAACATTGTAAGTAAAA
TGTCATCTTTAGTTCCACTTTTAAGTGGTAAACCACCTTATTACTTTAGTCTACATTTAG
TGCTAGATTTAAACCAGTCACTTTTGTCAAGATGATCGTTTAAACCTAGTACTAAGCCGG
TACTTCTTAACATCATGTTTTATAAGATGGCAAATGTCCGAATGTTGGTACCAATATTGG
CCATATATACCAATATGAAGTGACT
>Unigene0000243    size  452    gap  0  0%
ACTATGTACTCAAAAGTCGTTCGCAGTGTTGCTTACACAAAAAATATCTATCGTTCTAAA
TTATTTCAACATGCAAACGACAGTTGAAAAAAGTGGAGCAGCATTCTTATTGGTGTTTGT
CGTAAAACTAATAGCTTTATTATACAAAATACGTGTTTCTATACAAACTTAGTTTATTTA
TCAATAAAATTAAACATCTTGTTTGTCTAGCACGTGGGTCCAGAGATATGAAGAAAAAGA
AAATCATTTTGAAGACAGTTAAATGAAAAGGCAAAAGATAATTTGAGAAAGCAATTTAAA
CTATTTTTCATTTTAATAAAAATCACATTAAAAAAAAACAAGCAGTAAGTATTGAAGTAA
ACATTAAGACAATGCGCATGCAATATGGTTGAAAAAAAAAAAACAAAATAACTTGAAAAA
ATAAAACAAAATATTCCCTGGACCCGACAAAA
>Unigene0000244    size  383    gap  0  0%
ACGACTTTTGAGTACATAGTTTCAGTAATAACTACTTTATCTTCTATATTCATAAGTTTT
AAGATCTTCTAGGATTGAGACAATATTGTCAATTGGTATTACTATTTCCTAGGCCTAAAA
TATGTGAAATTACGCCAAAAAATTAAGATGTAAATCATGATTGTATTATTAATGATAATT
TAGTTATTTTCTCATTTAGTCATTTTAGTAGTTGTCACATATAACTGCTAGATGCGCAAA
ATCAAGAGTTGTGGAGCAGTAAGATATTTTTACACAAACGCAGATGAAAATAATATGATA
TTTATGTATGTAGTTTTATTTTGTTTAAAATAAAACGTTAAAACTTCTTTTGTGATTGAG
TGAGTTGAAATCCTAAATTCCAA
>Unigene0000245    size  455    gap  0  0%
TAATTTGGAATGAAATTTTGCATTGAAATAAGTTAACGAAATACTATACTTGCCTACATT
TTCTAACACACTCGATCTTTTATAAAAAATGGTACCCCAATATATCATGATTTCATGAAA
ATAAAGTAGTTTAAGGTAAATTAAGAGCTCATTACATCATCTAAAAGTCGATATCGACAG
TTATTTTATACTCTATTTACTATAACGGGTTTTCTTTAAAAAAATATGATTTCTGCAACG
AACAATTCCTTGTAAAAGAAAAGCAAAGCACTACCGGGAAAACGCCTTTCAAAATTCAGG
GTACCATTACATTACCTAAACCTACAGATTCAAGCACAAAGCGACTTCAGACAAACACTC
GTTATTACTACAAAGCTCTTTCAATCTTTCTATCTGAGATCCCGTGAAATTCGACTTACA
CGATACTACACACAACAGTCTCCTATCTTTAAACG
>Unigene0000246    size  299    gap  0  0%
GGAGCACCCGTCTAACACAGTGACAGGGCGCAGTGAGCCCGCGACCTTGCGATGTGTAGT
CGAAGGCAGACCGAAGCCCTATGTGCAGTGGTACAAAGATGGCTCGCCGTTACCACAAGC
GGAGGACGGCCATAGAGTGCTTTTAGAAGACGGATTGTTATTTTTAAGGGTGAACCGGGG
TAAGAAGGAAAGCGACGAGGGTGTATACTGGTGCGTCGCACGCAATGTCGCTGGCGAGGC
CGTCAGTCACAATGCCTCGCTTAACGTCGCAGTTCTTCGAGACGAATTCCGAGCAGAAC
>Unigene0000247    size  214    gap  0  0%
CGCCGGACGCGGGCGCGGGGCCGGGCGCGCGCTGCGCCTGCCCCGAGCACTGGGTGCTGG
GCGCGGACGGCCGCTCGTGCTCGCCCAACTGCACCTCCGCGCACTTCGTGTGCGCCGCCG
CGCTCAAGTGCATCCCCTTCTGGTGGCGCTGCGACACGCAGGACGACTGCGGCGACGCCA
GCGACGAGCCCGCCTCCTGCCCGCCCTTCCGCTG
>Unigene0000248    size  405    gap  0  0%
ATAATAAGTCATGACCTTTGTGCAATCCCTTGGTTCTTTTTTATTATTTAAAGTTTTATT
TTACTAGTTATCATGTATATTTTTATAGGCTGACCAGAGGTAAAGATCTCATACCCTTTG
ATGCCAGCAGCAAGCAGTTGAATATCTTATCCTTTTACTATCTAAAATGTTCTACAATGC
TTTACTGCTCATTTTAAGTCTCCACAAACTTTTGAGGTATATACTGCTGTTAAATATGAT
GTAAGTATCGATTAAATTGATGCTATTATTCGATTTTTAGAACGAATATCCAATGCCGTC
AGCAGTGTATCGCAAATAATTTAATTGTAACAACACAGGATCTTTTGATAAACGTTGAGT
TACTATTGCCTATAACTTGTTTGTGAATAGAAATAGCAGAAATGT
>Unigene0000249    size  262    gap  0  0%
AATAGAAATAGCAGAAATGTGTGAAAAGGAATCGATACACTTCATTTCTTGTAAAAAGGT
ATTCCAGTTTTTAGAATAAATTCTCACTGTTCTAGTGGTGCTGTGCTGGCATTATTTATC
AGAAGATGGTAATGATAGACTTGAATAATTTTCTTGACTCAACATTTATTGAAAGCTCTC
ACTCTTCAGATCAATGAAATTGCATTTATTAACAAAAGATTTTCTTGTATATTTTTGATG
TGCTACATTTACATTTAGTTTG
>Unigene0000250    size  327    gap  0  0%
AAAACTCTTTATAACAACTGAGATTTATTTCGCAACATATCTTAGTAATAATCCTAGATA
AAAATCATAAAAGCAATGAATGTAAATGGCTCGTTTAGTTCCGAACTAAAAGCGTTTAAT
ACTGCAATACTGGATTTGATTTCATAAAAAATAAATAAAAGCTGTTAGCGACCCAAACTT
GGTCATATAAATATTACATTGAACACGATTTACATTAGCAGTGTATATCCTTAAAAATGT
TTTACAATCTTTATAAATAATTTTTAAAATTGGATCACAGCCAAATTAACTGGTAATTAC
ATATTTTGACAAGTATATATATATGTA
>Unigene0000251    size  261    gap  0  0%
GGGATACATAGATAGTTACATAGCATGTAAGAAATGTTTCTATGCCATCTTTTGAGACTC
GGCTGCAGAATAAGTTAATTTTCTTTACAACCAAAATTATCGCAACAAGACAGTGAAAAC
TTATAACAAAACAGACAGACTAGAGTAACCTACTTTCGTACTAATAAGTAAATCTTATTA
TTAAGGAAAAGGGTTCAAATAAATATATGCCCTTTTAACTAATTCCAAAAAATATGATAC
TGACTCATTTTAGCGTTACAT
>Unigene0000252    size  216    gap  0  0%
ACAACATTATTATAGCAAATTATATGAACCGTGGTTTTTAATTTGAACTACATACTAATA
CTAGCTTTCGTCTACGTTTCGAACGCAACTACCTCTCGTACATAGATAAAAATGAATCTG
TATATTATTCCTGAAAATCAGTTCAATATTTTGCAAGGACGGGATATATTTTACATGACC
CCTCCCGCTGTGTGTGCAGCGTGAGGGAGTATCAGA
>Unigene0000253    size  744    gap  0  0%
GAGGACCTTGAGACCGGCAGCTCCTTCGACATTGACGGGCCGAGAGGCAGAGGTTGATGC
TGCTGCCTCGCGTTGGGCTGTTAGTTCTACCAGTCTGGCGAAAGTGAGTGTCCTAATGTC
CTGAGCCGTGAGGAAGATCTCGAACTCTCTCTCGAGCGTCTGCTTGATCTCGACGGCCAT
CATACTGTCCATACCCAACTCGGCGAGGGACACTTGCTGGGAGACTGTCTTCAGGTCCTT
GATACCCATAATCTGAGCGACAGCATCCACAATGTTGCCACATCCAGACCCTCCAGCCTT
CTTCTCAGCCACAACGATGGAGGACACGATGGCTGCGTCCTGCTTCATGAACTTGTCGAG
AGCAGAGAGACAAGAGGAGATCCTCTGTTGGAGAGTGCCTCCGATTTCTAGTTGGACATC
GTCGTCTTGCATGTCGGCTACGAGACCCACATCTCCCACAGCTCCCCACTGCACAGCCAG
GGCTGGGAGTCCGAGCTTCTTCCTCCATTCACAGATCCTCTCCATCACGGAGTTGGAGAG
ACCGTAGTTCGTCTGTCCAGCGTTACCGCGACCGCAGGATACGGATGAGAAGATTACGAA
GTCCCTCAATCCCGGGCACAGTTTCCTGGACAATTTATCCAAATGGACGGTAGCGAGAGC
CTTAGGACCGTAAGAGGTCTTGAAGGTCTCAGGAGTCTGGTTCTGGAAGATGGAGTCCTT
CAGGACCACTGCCAAGTTGAAGAT
>Unigene0000254    size  616    gap  0  0%
ATAAATAGCATTCTGATGATGTAAATTATAACTTTGATCGTATGGATTGTATGGCGAGTC
TAATACAGTGCTGGATATCTGGTTGCTTTGTAGCTGAGCATCTGTAAAGTTATCAATCAT
CGTCGCCATGTCTAACAAGGCAGGGTTGCCTAAATTGGGATTGATAAGTCCTGGGTTCTG
GTGTTGCATATTAGGGTTGACGAATGCGGAGTTGTAGTGCGAGTTGTTAGTGAATGCTGA
AGGATTGGACTGGTTGAGAGCTGGTGTGATGGCCCTGGGTGACGCGCTACTTTGACTTCG
AGGACTGGCATTGTTCCTTGCGTCTGCCGGCTGTGGAGTTCTAGGCGCCGGAGATTGTTG
AGACTTCTTCTGGTTATTACCAGGGCTCTGTGAGTTATTGCTGTTGGCTGATGTGTTTGA
TTCAGAATTCTCGTCGTCTTTTCTCTTCTTGCCGTGACGACGACATGGTTGCAGCGGGAC
TGATCTTACTCGTACTTCCATAGGATACTTATCGAGTATCTCAAGGGCTCCGCTCTTCAC
TTTTTCATCTTGTCCATCTTTGGAACCGAACTCATCGGTAGTATCCAGGACATACAGAGG
CAGCACATGGAGTTGT
>Unigene0000255    size  684    gap  0  0%
TATAAAACTACACTTAACATATTAACGAGTACTGATTCGATAGGCACAACCGATTATCCG
CTGAATTTCGATGCGACCACGAAACGTATAAACGAGAACCGGGAAAACTTGACTTCTGAA
GGGTATTTTTCGCAGAATGTTAATTACTTCACTTCGGCAATAGATAAGATTCTGTCTACT
GAGAGACCAACAAGTACAACGAGCAGACCAACAAGTTCTGAAACAACCACAACCAGTAGA
CCTTCGACCACGACGTCGAGACATACGACTCTGAGTCCATTGAGTCTTGGGCCAGCTCGG
CTTGACGCCTCCGAATACGAACAAAGGAATCCAAATAAGGCGACGTCAAAGAACATGGGT
ATCTTCGAGAAACCCGTTGATGTATTCCAAAGAAGACTTCACCCACTCTTCATTGAAAAT
GAGGACAAGCACGTCTGTTATTGCGAAGAAAATCGAAAAATGAGAGGGGCAGCGCACAGT
TACTTGGAAGCAGCACAGAAAGCGAGGGAAGAACAGAGAAAACGAAAAGCCCAATTACTT
CAAAAGAAGTTAAGGAAAGCTAGAAAGAGGGCGGAATTAGAGAAACTATGCGAATCCGAG
CGTATGAACTGCTACAGACACGACAACGACCACTGGAGGACGGCGCCTTTCTGGACAGCC
GGTCCTTTCTGCTTCTGTATGAGT
>Unigene0000256    size  246    gap  0  0%
ATTTAAAATAGGAGCATGATCAGAATGCCGAGAAGAGGCTACAAGAAGAGGTTGGTAATA
CTGACGTAATGTATACTGAACAAGTACCTGAAATCCCTGCTCCCACCGAGGAGCAGAAAC
TACAAGCGTTACCGGATCAAAGTGAAGCAACGTTACCCAGTGTGAGTGAAATACCGATTC
CACCTAACGACGAATCCGCTGAAAATGTCACAAATAACATTACGCTCAAAATAGAAACCG
ACGATA
>Unigene0000257    size  471    gap  0  0%
TTTTTGGAAAATTATTATGAAGTTGAAAAGACGTGGGTAATTTATTATACATGTTGTACC
GAAGAGTTGTAGTTTTTTTTTAATAAAAAATTTTTAATAAAAAAAGTTCAACCTTCATGT
CTACTTCAGTCCAAACGGCAAATATTCATGTTTTTCTTTGTGTAATGTGAAGTTGTCCTT
GTGCTTGGAAGTACCAATCATGATTTTTATTTAGATTTATATTACGTTCCTTGTCTCTTT
TCCAAAAAATAATTTTCTTTTCTCTTATGCCATCGTCAACACTCATGTCTCTGGATGAAT
AAGGACAGTTAATTTCCACAATTTTGTCCTCTTTTACAATACCATCCGGACTTGCTCTTT
TTCCGAGAACATTTTTTTTTTCGTAAATTATCGCCAACTTTCTTCTTATAATTTTTTTCC
TTAAGCTTTCCCATTTTACTTATTCAACAGTCTGCGTTTGCGTTTGGCAAG
>Unigene0000258    size  1663    gap  0  0%
GGTGCATGGATGTACCATATTTTTCGCAGGATGAACCAATAACATATAAATACTTTGCCA
TAGTGAATTTCTTTTCTATCATTGCATTCTATATACCTAAATAAGTGAGTGATTATTTTT
CAAAATTTGTTATGTAAAAGTATCTATTAATTTTGATCTGTTTCTTTGAAGTAGCAGTTC
TCTTATCAGTGCTGATTTCTCTCGTTCCAAAACAGTTATTCTCTCGTTTTTCCTATTGAC
TTCCTCTGCAAGCATACGATTTTGAGATCGTAGAACTGTCGCATTATTGGGTGTAGCAGT
AGTCCCCGTAGCGGAGAGCGAGGCAGCTGGCAGTGCTAAGTTCATGTGAAGGGAGAGCTG
CCCATGTCGCCAACCGGCTGCCAATGCCCCCAATTGTCGATTCAATTCGAGCACTCGTGC
TTTTAGCAACTCTAAACGTTCTTGGTGTGCCTCACTCCAAGGTTCCACATAGGCACCCAT
TCTACCGGCGTAACGCATTTTTTCTTGTACTTCTGATAATTGTTTTAAATACCATTCTCG
AGCTTCTTCAACAGCTGACAAGCCCTGTAGTAAAACATCCTTTTCCTGTTCTATCTGTTT
CATACGTTTTAGGAGGTTGTAGTCCACTCCGTTATGTAAGGTGTGGCGGCGAGGTTCCCG
TCGCCGTGAGACGCGCCGCATTTGCGACTGTGTTTCGTTCGCTGATCTCCCATCACCTAG
TCCTCTACTCTGTTCTTCAACGGCGCGAGACATTTCTTCAAAATCAATTTTTTCGCCCGA
TATTTCCTCATTGTCAAATACAGTTTCCTCCTCCGATTTGTAGCTGGACTTAGATGTTTC
ATTTCTTTCGGTAGATTGTTTTTCAAGTCTGGGCGGTTTTGGAGGTGCGTAAATTCTTCG
AGGCCCATCATGTTTCGAAATAGATATTGAACCGAGGTGCCGGGATTCCTGAGCCAACAA
ATCTTTACGTCCTACTAACTGAGGCATACTTAATGTCCTGTGCTGTGAATTTTCAGAACT
TTTCATAACCATCCAATTTCGGTCTATGTTCTGAGTGTCATTTACATCTAATAAAGGAGC
GGAAGGTGGTCGATGTGATTGAGAAACCATTGGAGTATGCAAACCATTATTTTCGACGTC
GTCATTAAATCTATCGTCTTTTCCAGAAGATATTTCTACTTGGTTACGCAACAGGCATAT
TTTTAGTCCAGTGCAGAATCTCTCGAATGTTAGCAGGCCATCGTGAGAAGCGACCTTCTG
CAAGCTTTCTATAACACCGCGAGGCAATCCTCTAGTGCGATCGTCCCTCCAACGATTTTC
AATATCCGTGAGCTTAACATAACCGGTGTGTTTATCATCCATAATGTCAAATAAAGTTCG
CATCGCCGAAACAAATTGTTTCGGTAATGATTCCATGTTTTGAGAAGAAACACGACTCAT
GATTTTAAATCATTATTGTTGATATATTATTTCACCAAGGTTCAAAAATCTAAACGGGTC
ACAAAGTCACAACAAATACACAAATGTTATATGAACACATAACATTACTTAAACCGGACC
AAAATACATGATTTCATGAACATTTTTTAAAGATATTATTATTTGAACACAATAAATAGC
AGCAGCACAAGCCGACTAGGTACTGTAAACCGTATCTGTGTAC
>Unigene0000259    size  396    gap  0  0%
CAGAATTTTACAAAGGGAAGACTATATTCATTTCTGGTGGATCTGGTTTTATGGGCAAGG
TCCTCGTGGAGAAACTTCTCTACTCCTGTCCTGACCTCGACAGGATCTATCTTCTTCTCC
GAAACAAGAAGGGCGTGAAATCAGAAGATAGACTTGCTCAGCTGCTTTCTTCTTTGTGTT
TCGACAGACTTCGTAGAGAAAGACCGTCGTTTGCGTCAAAAGTCTTCGTCATCGCTGGAG
ATGTCTTGGAAGTTGGACTGGGATTATCTGAAGAAGATAGAACTCTTCTCGTCAACCGGG
TGAACATCGTGTTCCATGTAGCTGCTAGTGTCAGGTTTGACGATCCACTGGAGTATGCTG
TGAGGATGAACCTCCGAGGTACCAAGGAGATGGTGG
>Unigene0000260    size  202    gap  0  0%
ATGTCCGTACCATCGCAGCCGTTTCTCTTGCATTTTGTCGGCGACATCGCGTACGGATGG
TACTGATATGTTTTTTGTTACGGCCCACGTCACAAAAAACGTTTACCACCTTATACTTTG
CATATTTATTTAGTTTTTGCTTTAAGACTACCCAATCTTATTGTTATAATATCACATTTT
AAAAAAATTACAAAATTTACCG
>Unigene0000261    size  206    gap  0  0%
ATGTCCGTACCATCGCAGCCGTTTCTCTTGCATTTTGTCGGCGACATCGCGTACGGATGG
TACTGACATGTTTTTTTTTTGTTACGGCCCCAGTCACAAAAAATGTTTACACCCTTATAC
CTTGTACATTTATTTATTTTTGGTTTTGAGACTACCCAATCTTATTGTTATAATATCACA
TTTTAAAAAAATTACAAAATTTACCG
>Unigene0000262    size  385    gap  0  0%
TTACCACTGCCCGCGTCACCCAATATAAGAGCGCCACAGGTCTTGCTAACAGGCCGCTGT
TCAAGACAATGGGCTATCTTCTGGAAAGCCCACTCCCTGCAGAAGAAGCGCCTCTTGTCG
GTCGATATGCTGGTCTCCGTGACCTTGTGAGCTGATGAGGACTTGCGGACTGGGCGAGAG
TCTTTGTCGTGGGCGCGGGATGCTATAGGACTTAGTGGTGTACCATCAAAATCAAAAGGA
TCTCTATCCCGTTCCCTATCTCGGTCCCTTTCGCGGCGATGCTCTCTGGATCCCTCTCTG
CCCTCCCGGTCCCTCTCGGGGAAGCCTCGATGGCGGTCAGTTGGTGTTCGATCATGGCCA
CGGGCGGTCGCCACGTCGTTTAGAG
>Unigene0000263    size  239    gap  0  0%
AGCGCGTTGACATAAAAATAATTACGGCATAACAAAAAATACTATTTTAAATTAAGGCCT
GGATACAATTCAAATACATTATCTATCCTGCAAATCACAACACGTGCTCAATTTAACAAA
CAAAAAAACGAAATTCTCCAACGTGGGCTTCGCAGGAGCAAGCTAGTTACAATTTATCAA
CAAGCATTATTATATTAAGACCCAATTTCTCTGGTTACCGATAAAGTGTCAATTAGTTA
>Unigene0000264    size  378    gap  0  0%
GATCTTCGACCGGGGACAGAATCTCTTCCGGACTAGGCACCATTATTACAATTAGGACAA
TAGTTCATTTTGGCCCATAAAAAAATATGCGGTCGTATTCAGAACCTGTTTTTTTTTAAG
TCGGTTAAAGCAGTAATTTTTTAAATATTCGTCATTTTAATAAAATTGTCCTAAGCAACT
TTATTAGTTTGTTTCGTGAATCTAAACAACACAAACGTTATCCCAAAATGTTTTTAAGAG
ATGCAACACACGCTATATCGTTCTCCCAAATAGTATGTTGCTAGAAAAAAAACATCCCAA
TTGAGGACGTCCTCCTTTTTGGAAAGGTGGTTCAAAATTATAAACGGCATCAAAAATAAT
CTACCACATTGAATAAAG
>Unigene0000265    size  294    gap  0  0%
ATTGCACGGACGCTGAACAGGATTGACGAGGGTGTTACTAAGAGTGGGAAGAGTTGGGCT
AGGTACTGGATAGACCTAAAATTCAAGATCCGTCGCAAGTACGCAGTCATACAGAAGTGT
CTCTCAGAAGGGACGCACTGCACCATACACCTCAACCCGCTGGAGGAGAGGATAGTCAAG
ATCCTGACTGATGAGGAGGGGAACCTGCTGCCCACTGCCTCCGTGTACCATCAGATGAAG
AGTTATCATCCGCTGCATTATCTGAAGGCTAGTTCGGAGGCAGTATCGAAGCCA
>Unigene0000266    size  921    gap  0  0%
AATACAATTTATTTCTCGTAAAAATAATCATTTTCAGTTTTTTTTTTAAGTTTTGTTTTT
TAAACAATAATAATCTTTGCATCTTTCATGATTACAGAAAGCATGGTAAATGGAATTTTG
TACCTCGTTCCTAAAACCAGGAGAAACCAGAAGCAGTAGTTGCTCCTTCTCAGATTTGTA
TTTTTGTATTGAAGCAATCACAACTTTCCGAATAGTCATAATCTTTATTTCTGATAGTAA
TTTTCTATACGCTAGTGGATATTTAGTTTCCTTGGTCATTGCTTTCAATTTGTTGTGTAC
ATATTACGTAGTAAGTGGTTTCTGCATTCTATTTGTAACTGTATGGTTTGGGTAAGGATT
AAGTGCTAAAATTTTTGCGTATGTAGCCGAATCTTTGTCTGCTATTAATCTGCCATAAAT
AAGGTTTTGAGCCATCCATATACATCGCTATGGATGGCTCAAAACCTTGACAAATTATAT
CAACCTCCGTACCACTGGAAGATCCTGTATCATTTTTAAAACAGGTGTGTTCTGGAGTAG
AAATTTGTTCTCGTGCACATACGAGATAGTATTTATTTTTAATACCTATGAATAGAACTT
GACCGAATCTACGACCCACAATTGCTGCGGCACCTGACAATGCTCTATAGTTATTTCCCT
AGGAACGTGACGACCAAACAGCATATACGTCAACTATAGGAATACCATCCTTGCTCAATT
TATTTTCAGCTATAGCTGCATCAGGCTCACGGATGGCAGCTATTTCCATAGATTCAACTG
CTGTTGCCTCCCATTTTTCATAAACGTTGTCTTGAATTTTTAAATAAGTTCATTCTGTAA
AAATTGTTATAAAATAAGAATAATTTCCACTTTTAATATAGATTATTTTTAAATCATCTT
CCGAGCCTTTTTCCCATCTGT
>Unigene0000267    size  271    gap  0  0%
TACGAGAAATAAATTGTATTATTGCCGGGATTTAGTTGCCACGGGACATAGCTGGTGATT
ACTACAGTGTGGTATGTATTTTTAACCGACTTCAAGATGGGAATGTATTTATATGTAATA
AAGAATTAAATAAATAAAGACGCCTGGACATGATGAACATGATACATGAAATTCTTTTTT
TGTTTGCTGTGTAGACTTCCCATGTGATCCCATAGTCATCAGGCAAGGATCTGATGATGG
AAACCCCGAGAAATCGAGGGCAACTTTCGAA
>Unigene0000268    size  1000    gap  0  0%
GAGAGGCTATGTATGTCAAGTTGTTCTTGCAGTACCAAAATCTCAGATTTATGTGACGAA
ATCACTTCTTCTAACTTGATTTTTAAGTCATTGTTATTTTTCAAAGCTTCCTCTTTTTGT
TTGGCAACATCATTGGCAACCTTTTCCAAAGTATTCATGCTGTTACTTAGTACACTAAAA
ACGTTTACAAAGTTGTCAATAATTTCTGGCACTTCTTGCATGTTCCCGGTCAAAGTACCG
AGTATAAGTTGTGATTTCAGTACGGCCGCTTTGGCGTTAAGCAAATATTCCTTGGATTCT
TTATCTTCTTTCTCAAGAGAAGATATAAGATCACGTTTTTCGCTTATTTCTTCTTCTAAC
TGGTTATTCTTGGCAGTCATTTCCTCGATTTGTTTAACAAATTGTTTGTTGAATTCAAGT
AATTCTTTTTCCGTGACACTTTTTTCTGCTATTGTTTTAGTTAGTTCAAGATTTTCTTCT
TTGAGTCGTTCATTAGAAATGGAGTTTTCTAGATTAATTTTTTCGAGTTCACAAATTTTG
TTTTCACAATTTGCCAGTTTCTCAGATAGTTCGTTTTCGGCTACTTTTAGAACATTCTTT
TCAAGCACAAGTTTGTGTATACTAGTTACATTCTCATTAATTTGTTTTGTTAAGCTTTCA
ACCTTTTCATGTGATGCATCAATTTCTTTTGATTTTAATTCAAGCTCTTTCGTTAAAGCT
AAATTATCTAATGAGGCTTTGTCATTCACTTGCACTGCAGATTTTAGTCTCTCAACTTCT
TTATTACGCGATTCGAGGGCAGTTTTAAGAGACCGAATTATATTTTTCATGTTCTCATTA
TTAGCAATGAACTTTTCTTCATTGGCTATCATATTATCAAGAGCACTGTCATTGATGTCA
ATGGATGATGAACTATCTTTTTGGGTTAATTTTATTTGCAGTTCCCGTATAAGAGTATTA
TACGAATCTATGTCAGCTTTTGCGGTTTCCAAATTTATTT
>Unigene0000269    size  241    gap  0  0%
GCAAGGTCGGTCGTTCAGTCACACCGGAGGGCGAACACTCCTGTGGAACGATCTGGAGGG
TTTGTTTCTGGAAGTTTCGTCCCTGCGTTTCTCTTACCCCCACATTATTGTGGCAATGCA
TTAATAGGTGTTATCTTAAACCCACACTCTCCTCGGAATTAGAACGGATTAACAAGATGC
GCGTCGGGCTACATCAACCATCACCTTCCCTCCTAGGGGGCGACAGTGCCAGTGTGGGTC
T
>Unigene0000270    size  291    gap  0  0%
GTTGGACAAGGACAGTCATTGACTCTTGAAGATCTACAAAGATATTGTCCAAACTTATGC
TTGGACAGAATAATAGTGAATCAAGATGAACAACAATATGCACAACAACAGGTTGTGGTA
CAGCAAGCAGACCAGCCTAATGATATTATAGTAAGTGAAGGTGTACAATCTCAGCTGGTT
GTGAGTGATGGCTTGCAATATCAGCCCCAGTACATTATTCGACATGAACCCCCTCCCCCT
CCACCACCGACACGTGCCGACTTCCAACAGCAACAACAACAGCAGCAGCAG
>Unigene0000271    size  353    gap  0  0%
GCTAAAAAGAAGCAAATCTGAAATGCTTCTACAGAGCCATAATCTTAAAACTCTGACAAC
TGGCCGTGGACAACAAAGATCTAGTAGTTGGAACAATAAGTTTGACACAAGCCTTCTTTC
ATCTACAATCAAAAGATGTAAGATGGGTAAGACATCGACAGTGACTGGTAAATTGAGTCC
TGTTCAGAGGATACCACTGACAGAGAGTCCAATGGACTCAATAAAAGAAACTGACAACAA
TACAGATAAGAAAGTTAAGGTGGAGACTTGCACAAGTGGTGCAATATGTGACGAGGCTGC
TCACTCATCAGGCATCACTTACCGCACAGGCTCGCCTAAACAAAAAGACGATT
>Unigene0000272    size  228    gap  0  0%
GCGGTCTTGCTTTGGCATACAATGGTGGGCCATTCGTCTCGATGTGATGCTCCACTTGGC
TGTGACATAGCTTCAAATTTGGTCTAGTTATGTCTGGATACGCAGCAAGCAAATCGTGAT
ATGGCTGCTGACCGTCCACCGTATTAACGCTGTTGTCGACTGTAGGTGTGACGTAACCGA
CGACGGATAAACCTGTTTGCTTGTCGATGAGTTTACGTCCGTGGATGT
>Unigene0000273    size  431    gap  0  0%
TCTATATTCAATACAAAATCTTACACTATGGAGGGGTAATTGAATATAGAAATTGACAGT
TTACATGCTTGGTTAAATAAAGTGTTGTTGGAATGTTAAAAAATATTTGGGCAATTTAAA
ATTGTTATTTTACTCATGTTATTAATTAAATGCCTCCTTGTATATAAAATATTTAATAAT
GATAATAGGAGGATGCATTTGCATGTATTTTATGATTAGCTCTATTCACAGTTTTTAAAT
ATGTTGTGGATGTCTAAACATTGGTTAAATATTTACTTAATGGCTATGCTTTTGTTATTT
AACTTTAAACTAAAATCATGTTAGAATTCTTCTTAAGATTTATTTTTTTGCTCATAAATT
CATCATAATATTACTTTAATACATATCACTTCGCCAATTGTGTCTGTGATGACTTACAAC
ATTATAAGTAA
>Unigene0000274    size  530    gap  0  0%
AAAGTCTGTTTAGTTTGTCTTTGGTATGTCATAGATTATGTAGTATGGTAACATTATTGT
TGATGTTGCCACTTAATTCTATACTAAACAGATTTTTAGTTAGAATGTAAGGGGGTTTGT
TCATATGAAATACTTATACTGGACTTAAAAACTGTTGATAACTCGAATGTGTAATCTGCC
TTATAAATCGGTGATACATAATTTGAATAAGTCATGACAAGGAGAGAGCAACTAAGTAAA
AACAAAATATAATTCACGTAGTTGCATCTGAGTAAAATAATACAATCTACATTTTACTGC
CAAAAAAGGCTCGATAATCAGTAAAATCATTATAAAACTACCATTTCACATAACACCCGT
CCATTATCAACTTTACCCAAGTCACAAAGTAATAGTACTTACAGAACTAGCTAGCTAAAG
TAGAAACTCAATCAGTACCATAGATTTTAAGTACATATATGTAATTAATTCTGTCAATTA
TTGTAGATAGGTTGTGTTGTGGCGTTTTGAAGGAACGGTCAATGTGTAAA
>Unigene0000275    size  240    gap  0  0%
GCTGGCGATTTTATTCACATACCCACTCCAGTTCTACGTGCCCATTGCCATCACCTGGCC
GGCGATCGAGAAGAAGTATGGTGCTACACACCCCGTGGCCAAAGAACTGGGCTACAGAGC
TCTGCTTGTCATACTGACTTTCATTCTGGCGGAATCCATACCCGAGCTAGGACTCTTCAT
ATCATTGGTGGGAGCAGTGAGCAGCACAGCCCTGGCGCTGATGTTCCCCCCTCTTCTGGA
>Unigene0000276    size  332    gap  0  0%
GTTCAGAAGAAGCCCATATGCTCCGCCTGACTACTGGGCTAAAGACATAGATATGGGATT
TTCAACCTGCGCAGAGTGTATTGAATGCTGTAAAATCCTTGTGAAAAAACGTTCACCTAA
TGATGATAAAGGTGAAGATGATATTGAAACATTATCGTCGGAATACAGTATTTAATCCCT
TGTTTAGGTATGCTCAATTGATCCCATTTCCCCATGATTCCATTGAATCCAGTCCAGTTT
TACAACGTTATTTGGACTTGAAAGACGAACAATTTTTAATTTAGTAACATAACCTACTGA
ATATAAAATAATCTCTTGATTCAATGCTCCAA
>Unigene0000277    size  404    gap  0  0%
TCTGGAAATGGAAAGTCTACTATTGCAGCGTTATTAGAAAGATTCTACGACGTGGACTCG
GGTTCAGTAACGCTTGACGGTATAGACGTCCGTCTGATGTCGGGCTCGTGGCTGCGCGGA
CGAGCTCTCGGCCTCATCGGGCAGGAGCCCGTGCTGTTCGCCACCAGCGTCAGGGAGAAC
ATACGGTACGGACGACCTGATGCTAGCGATGACGAGGTATACCGAGCAGCTCAAACGGCG
AACGCTCACGACTTCATCCTCAACTTCCCCGAGGGATACGACACGCTCGTGGGGGAGCGA
GGGATGTCCCTCAGCGGGGGACAGAAGCAGCGGATAGCCATCGCCAGAGCTGTCATCAAG
AACCCTCCTGTCATGATATTGGATGAGGCTACTAGTGCCCTAGA
>Unigene0000278    size  680    gap  0  0%
TTCCATTTCCAGAAGTACCAACAATAGCTACAGTTTTGCCGGCCGGGATCTTTAGATTAA
AGTTCTTCAATACTACCGCATCTGGTCTAGTCGGGTACGCAAAAGTGACATCTTTGAACT
CTATATCACCATGGAACTCATGGTACTTGATCATATGTGTGCCAGAATTGTCCATCACCG
GCTTTTTGTTGATGTACTCAAACACTCGTCCTCCAGCACTGATCCCCTTCACAACGGCTC
CGAACAACAGTGACAGTTGAGCCACAGATCGCTGGACTGTCTGAGCATTCACGAGGAAGG
CCATCACGTCTCCCGCTGACATCTGGCCGGACGACATTAAGTGCCCGCCCATGAACATTG
TTCCTAGCACCATGCCATTAAGGAACAAATTAGTTCCAGCTTGGAACAGTCCGATGCCAA
GTCCCAGCTCCATGCTGAGTTCCGCAGCGGCCTTGTTCTCTCGCTTGAACAGTTGTGCCT
CGTTCTCTTCGCCCGCGAACGCGCGGACCGTCCGCATGTTCGATATCGCTTCTTCCGCTA
CTAGCGTTGATTTTTCTATCTGTGTCTGTGCTTCCCTAGAGAGCTTTCTAAGCAGTGATC
CTATGAAAGTACCTCCGATGACGACTGACGGTATACACAGTAGAGTGAGCCCGGTCAACT
GCGGGGATATGACTAGGAGG
>Unigene0000279    size  929    gap  0  0%
TTTTAGATCATCTAGCGTTACAGTTTGTAGATATAAATCCCCCTCACAGCCACATGGCCA
CAGACGATAGTGAACTTTATGTAAGTGATTTAAGGTGCAATTTTAAAGGAGACCCCCAGA
GCCCGAATGGTGAACGAATTGATCCGTCCGATGTTGTGACCCCCGTGTCGTCGCTCGTCG
CGGTAGTCTCGTACCGTGGACTGTCTGTGACCACGTCGCCATTTGCGACAAACCGCGCGG
TTTTACGTACATCGACACTTCTTCAACTACGCACACGCTTCGTCGCAAATGATGACGTGG
CAACATAGCCTGTGAACTGATCTGTAACATTCTTATGAGTCTTTTAACGATGCCAAGGGA
ACGTTTAGCTCGTTCCGATCATGTATAAAAGCTTTAATTTTTAGTGTTAGTTTACCGTCG
ACATTACTGAGGCTTTTTGTGAAATATATTTTAAAACGAAAAGATCTCGGACACACGCTT
AATTTATGCACGGGAGTCATTGTAATTGGATTGGGTAGGTCTGCATAAATTGGCTCAGCG
ACGTGGCGGTGACGTTGATGTCATTTGGGTGTCCGTGGCAGACGATGGAGAGCCTTCCCT
GTACTACACGGTACAGCTGCGGGCGATAACAATCCGAATATTAATTCAGCTGTCAACAGC
CAATTATTGGATGTGAACGAGTTGTTTTCAACCGTAGACTAATATCTAAAGCATTTTCCT
CTTTTGCTGGAAAATAATTCCTTTACATACCTACTTTGGGAAATAATATGCAACTTCCTC
TTTAATATCATTATGGCTGCATAAATTCCATCTAAATTAGTACCTAGGCATTACACAAGC
CACAAGAAAAAACGCTACCTAGGTGATATTTCTAAAGGTTCGCCGGAAGCGCCAAATTGC
TCTCAATTACAGCCGCGTACACCTAATTG
>Unigene0000280    size  716    gap  0  0%
TTACACCATAATGTTAGATCACCTTTAAAGCTGTCATCGTCAGTGCCTTTTCGGAAGAAG
TTATTGACTACAGCAGTTTTCTCAGTGTAGGCATCAACTTTAGATATTCTTTTGCATAAT
TTGAAAAATGTCACAAACTTGTCATCATCAGTTTCTACTTGTTTTTTGGGACAGTCTTTA
CTCTCGTTAGTTGCCGTTTTTGAAGGACTAGCGTTTACAGAAGCAGTTGAAATGTTTTTG
ATAACCTTAGCAGTGTATTTACCACTGTTTTTCTCTGCATATAGTTTCTCCATTTCATTA
AGCTTTTTAAGGATGAATTCTTGGTCTTCCGCACTGATACAGCCCCAGCCAGCTATGTCG
TCTATGGAGTCCACACGCTTTGTTGCTGGTCTTTGCTTGAGCAAGACATTCATGAAACAG
TCTACATGGTACCATGATTTCATGTGGCCTTCACCGTAGGGACTTGCAACAAGCTTCGCT
ATACGAAGCTCTCCGCCAGGACAGTTAGATTTACACCCCTTGCAAGAAGCTCGTCCACCT
TTGGCTCTATCAACGAAAAACGGAGGAGAATCTGCCATGGTTACTTACGCGTAAATGTAA
GACATTAAACCTAACTAAATTAAACACTCAATTATTCAGCTGCGTTGACGATTAATACAT
TATTTATAAATAAATTAAACAATAAAGAAAGTTGTCAGTATTATAGCTAGAATAAC
>Unigene0000281    size  289    gap  0  0%
AAATTGTTTATGCAGATGATGTTCCACCAGTGGAATATACCGTAAACATTATGACAAGTG
AACAAGACATTTGTATGAAAGATGAACCTTCAACATCTACTTCTACTGCACAAGTACAAG
CTACTACAGTTGATAATCAAATTGTTTATGAAGATGATGTTCCACCAGTGGAATATACCG
TAAACATTATGACAAGTGAACAAGACATTTGTATGAAAGATGAACCTTCAACATCTACTT
CTACTGCACAAGTACAAGCTACTACAGTTGATAATCAAATTGTTTATGA
>Unigene0000282    size  460    gap  0  0%
AGTAAGAACATTTTGTAAAGTCCTTGGACTAGGTAACGGTAACAAATGCCTTAAATACCG
ATATAACTTTGGCGATTTCTTGTACATGGCTATGGCTAGGGCTTTTTCATTATCGGACCA
TCGTTTGCCCTGAGAAGAGCGATTTTGATTTTTTATTGCCGAAAACATCATTGTCTTTAG
CGTTTTTGATTGAATGTTATCAAACATTTTTACTTTTTCTTGAACTTTTCTAATTTTTGA
TTTCAAAAGTTCAACCCTCTTCATAAGTTTCTTCTTTCGTGGAGACAGATTTTCATTACT
CATTTTATTTGTCCTTTTGCGCCTTTTTCGGACAGAAGATGTTGAGGGTTCATCTTCTTG
TAAAGATTGCTGTTCTTTGAAGAGGTAATAAGGAAATGCTGACAGAATGGCGTCCGAAAG
TGGCATAGAAGAAAGATTTATTGACGGAATAGCAGATTTT
>Unigene0000283    size  1698    gap  0  0%
GTTGAACAGAATGTGGTCCAACAGCTGTTTGAGCAGCAGGTCGGAGTTAGGAGAGCAGCA
GGTGACGAGATGCTTGGTGAGGTGGAGGAAGGAGGCGAGCGTGTCGGGCGTGAGGTGGTC
GCGGCTGCAGCGCTGCAGCATGTGCGAGATGACGAGGAAGCCGCGGCACTGCAGCATGTG
CTGCTGCACCGTGCTGCACGACTCCACCAGCGAGCACACGAACCCCAGCAGCTTCGAACA
AAGCATGGGGTCTCTCTTGGGGTCGGCGGCGGGCGCGTCGTGGGGTAGGTCTAGCTGAGC
GAACAACGGGAACAGAACCTGCACTCCGCCGATGGAGTTTAATGCACTGTGTATTGAATG
TGTGACTACCGCTTTGACCTCCTGCAGCATAAGTGCATGTGGCGTGTGGACGAAGTAAGA
AACATTTCCTTTGGGTGCTGACTGTAGACACAGCTGACCGTCCGTCGCCACTGGGTTGTA
CATGAACACAATACCCGAAGACAACTTGCCGTCGTATAACACCTTATAGCCGGGCCCCAG
CCTGTGCATGGCGCAGATCTGGTGCGTGGTGAGCGCCTCGCCGAACAGATAGATGGCAGC
CATCTGTCCGCAGAACACGCGCTCCTCGTCCAGCTCCGCCGTCGCTCCGATGTAGCACTT
GTCGAAAGGGTCGTTGGTGGAGACGAACCACGCCATCTCTGTGCTGGACGCAAGCTGGCC
GTTCACCAAGCATTTGATCTCACTCTTCGTCCATCTATTGTATATGTACACCACCGCTAT
CGCATACCATCTTCTGGGCTGAAACTCGTATTTGACACAATGTTGGAACCCTTTGCCGCG
CACCTTCATAGACGTGAGAACTAGACAGTTGCCGACGAAGTGCGCCGTGTAGCCCACGCC
TTTACTCGTTTTGAAACAGTAAAGGTAGGGTTTCTCCCTCTCGATGTTGACGGAGTTGAT
GGGGTCGAGGCGGAACCACGTGGTGAAGGTGAAGCCGTTCTCGTAGGGCCACCTCGCCAG
CGGCGGGAGCACCACGGCCGATCCTTTCCGTCCGGGGAAGCTGAAGAACACGTCCGGCCC
GTTCCGGTGCGGCATCTGCCGGAGCACGTTCAGCAGCTTAGCCGAGTGCCGGGGCCATTT
CCCGTTGACGGCTTTCATGGCACTGAACAGCTGTTTGAGCTCCTTGACGGTGACGCTATA
GCTGGCCAGCACCCCCAACATCTCGATGAGCAGATCAGCGACGACGGTTTCAGCGCGGGG
TAGCCTCTGGAGCACATGGTGTATGAGTCCTACGTCAGTACAGGCTTGGAGGTTCCGTAC
ACTTTTGCGCAGGATTGCAATAAACACTGACCATATTTCTGCCTGTAAACTTGGTGGACA
GTGGTCTAGTAGTTCTAACATGTGTTGAATATTCTGCGCGTCCTGTATCACGAAATTCAA
CTCCATATCGAACTCGCCGCCCACGAGCAGATGCAGGACGGTGTTCACTACCTCCCGGTT
GGTCACCTGTCCGACTTCAATCAGCCCGATAAGAACAGCAAATTTCAGGCTATCGTTCGT
CGTCATCCTGACCACTTCTTCAGGTCTCTTGATATCACTAAACGGCGGCGATTTTAAGTC
CGCCATGGTTTATTTTGTCACAATTCACTAATTCACAATTTTAAAATCCACTCACGACCA
TAAAATTCAAGAAAACAT
>Unigene0000284    size  311    gap  0  0%
GTCGAGTTTACACCATAAGCCATGGGGCTGGAGAAACGCACTATCAAGATCATTGTCATT
GTAGCAGTCGTTGTGCTGGTCATAGGAGGCATTATTGGACTCCTGCTTGGCCTTTTACTG
CCTCAGCGCTATGTCGAGCTGGAAGTATGGCCTCGTTCCGAGGAGTACACGTGGGACCAG
CCACTGATCCAGGTGAGAGGGAGTGACCCTGGCAGCTGGCATAACTGGTACCGACGACTC
AATGACTTCCTCAGGGTTTACGAGACCTCGATTCCCGAGGAGCCGCCCCGCGCACCATGT
TCAGTCCACAA
>Unigene0000285    size  697    gap  0  0%
GTAGGTTACATAGGCACTTTTTATCGTTATAGATAGAATATTATTATCTAGATTAGTGCT
AGACATGTTATACCTGATATTATCCAGTTGCTAGATTTTATGAAAAACCTTTAAATTAGT
AATAGCATATGGTTCATGTAGAATGAGAAATTCTTCTCAATCTTAGCCATAGTTGTAACA
CCTAGTGTTTGTATGAAGGAAAAGGAACAGTTTTTATACTTTGGCATTAAGCATTTATAC
TTTGACCATCATAATGCAGACCAAATGAAACCATGTATTGTTGGTCATCAAACAGCAACC
TTAGCTCCAAACACATGACAGTTATTAGCATCACAAATGGCGAAAGACATTTATTCCTGA
ATATCCAGGATGCCTTCCAGGGTGAAGCCTGAAATTAAATCTATACAGCAGCAATCTGAC
CAATATTGAGTGGGTTATATTTGCTTCACTTGTCAAATTAATATTTTTTGAAGTTCTATA
CATGCACAGATGCTAAGACCGTCTTTTGCTTCATCTACAATAAAACATGTTAAAGCTTGC
AAGGTTAATAACAGAAATTGTTAGTCTTCCATGTTTTTGAGGATTTCTACTTCTAAATAT
GCTATGCAGCTGTAATAAATATAGGACAAAATAATACTATTCCTTAATTTGTAAGAACCA
AAGGTGTTATAGTAGCAATGAGATACTTGAAATAGTA
>Unigene0000286    size  370    gap  0  0%
ATATTTAAATATTGAGACCTCTTTTTAAAAATGTGCAGTGTAGATAGAAGATTTAATTTG
AATCTAGAATAATATAGGAAGAAATGTGAGGAAGTGACGTATTACGAGTAATAAAATACT
GATACTATCAATATCAAGTTTGAAATATTTTATATTAGGTAAGGGAAGGGCATAAAATCA
TCTCCACCACATCTTAAGATCCATATCCAAAGAAGAGAAAACTTAAATTTTCACAAGTGC
CTTGTCTTTATGTATCTCTTCCTAAATAAATAACAGTTGTTTAGGGCAACACCATCATCC
ATAATTTAAAAAGTGGAAAAAGTTTGTTCCAGTATACTTTTCATAAAAAAATCGTTGATA
CATAAAGACA
>Unigene0000287    size  528    gap  0  0%
TCGTGAGCTATGCAAGCGAATTCTAACTCAGGCCCAGGAATACTAGAGTAGACCTGACTC
AAACTGGGCCTAACATTAGCTTGAAATTCAAGAAGTAATGCAGCCTCTTGGTTCATTCTC
TTCTGTTCTTCATCTAGGAACTTCCTCATTTTCATCATCCGTTTTGCTTCTTCCAAGTTG
GCTGCGAATTTTGGTTTCTTTAACGTGACATCTGGCACGAAAGGCAGTCTCGGAGGACTT
GCGATAGGAGTCTCTAAGTGATTTTCAACTCTAATAGGTTTTTGGTTATTTTTAGTCTCA
TTAGCTGTGATAATTCCATGTTCTTTGTCACTGGGGCTGGTAGATTCACCACTAGTAGTC
GACGTATTGTCTGATTTAGAGCTTGAACCTTTCGATTCTTTCTTGTTTTCCGTCGGTTTT
GTACCAGATTGATTTTGGGATCCTTTGGACGAAGAGCTACCATCGTTTGAATCTCTATCG
GTAGACCGTCTACCGTGATTCCCTCTACCTGACAAACTGTAATGGTCG
>Unigene0000288    size  236    gap  0  0%
AAAAAATATTAAGGTATTTAAGTGTTTTGTTAAACCTATTTATTAAGAGAGATAAATATG
ATTTATGCTCAATGGCTATTGTTAGGTCGGAACGGTTTTGTCATGAGTTGGTCACACGGT
TCTATGTGTTAGGTATATTACGTACATATCTATTTCATCATTCTTCATTCATTTATTAGT
CTTCAGATTTCGGGTTATCACAAAATTTTGATATGATGCAGCAATCCAGAAATTCA
>Unigene0000289    size  256    gap  0  0%
CCATTTTAATAGCAACCACAGTAGCTCAGATGATGACACAACACTTTCAACTATAAAAAT
AGAAAAAGAACTACACACAGCGCCAACAGAAATTCAAAATAAGAAAAGGCATAGAAAAAA
AAGAAAAGCGAATAACTCTATGCTATTGAATGAACCGCATCATACCATAGACACAAATAA
GGAGTCCGTAAAACAATTTACATGTCTCACTTGTTTAAAACCATATGATTCTCAGTCAGA
TCTAAATAAACATTAT
>Unigene0000290    size  316    gap  0  0%
AGGAATAGTTTATTTTTGAGGCAGTATTCATAAAATCTATCAAGGTCCTGTTGCAAATCA
TAGCAGTCACGAATATTTTTGCAAGTGTTATATATTTTCATATCGTCTGCATACATCAAA
AAATGTGAGTTAACAAAGCAATGTTTAATGTCATTAATGAACAATACAAAGAGAAAAGGC
CCTAGTACTGATCCCTGCGGAACCCCGGATTTTACTACTATAGAGTCTGATTCATGCCCA
TTAATAACAATTTTTTGAGTCCTATTGAAAATATATGAAGCAAACCATCTAAGCAAATTG
CCACGTATACCATTAA
>Unigene0000291    size  517    gap  0  0%
ATACCATTAAATGCAATCTTTTCCATAAGTAGAGCATGATCCACCTTGTCAAAGGCCTTC
TGAAAATCTGTGTAAACAGCGTCAACCTGTACCCGACCATCCATTTTTTCAAAAAGATAG
TTCACAAAACTCATGAGATTAGTGGTAGTAGAGCGACGTTTGACGAAACCATGTTGTTCA
GGTATAATAAGATGACGGATATGAGGATATAGCGCACTGTGTACAAGTCGTTCAAAGACC
TTTGACAAAGTGGAAAGAATGGAAATGGGTCGGTAATTCTCTACATTATTTTTATCGCCA
CTCTTGTATACAGGGGTGATCGAGGCTTGTTTCCAAACAGTAGGGAAGACCCCTTCCTTC
AAACATTTATTAAAAATTATATGTAACGCAGTGGATAACTGGTCGGATGTTTTTATGAAG
AAAGAAGGTGGTATGCCGTCAGGTCCAGCCCCTTTAGAAGAATCCAGCGACTTTAATGCT
TTACAAATAGATTCCTTTGACAAGTTAATGTCAGAGA
>Unigene0000292    size  396    gap  0  0%
AGGACTGCTGCGTTTGCGCGACGTGTGTCGTGCGGCTGCGCGATGCGTGCGCGTTTAGGC
AGCAAGTGTTGCAGTCTGAAGAGGCTTTCCTTAGCACCAGGCTGCATATTAAAGAAGATG
GCTCCGGTAAGGTGGAGGTGGAGGTGAAAGCGGAACCGCTCTGCGAAGACGACACTCACG
ACATGGACGATAGAGACGAACTGAACGTCAACGATATCACAGAGCCTATAGACCCCAAAC
TAGAAGACACGCCACTCGAAGCCCCCGTGTCACACCGCACGCGAGCCAAGCGCGAGCGAG
CGGACCGCACACACAAGCGAGATATAGCCGACAAGATGAAGAAACTGAGGGAGAAACTCG
ATGATATGTTGGAGAAACCTGTGGAAATCCCAGTCA
>Unigene0000293    size  407    gap  0  0%
TATAAATATTTAGATAAGGAATAGGCCCTTCGAGCACGAGTTCGACTCGCACTTAGTCGA
TTTTGTGACACTAATTTTAGGACATACATAACTATTTTTAAAGTTGGATTTGAAAGATAA
AATCAGCCTTAACACCAATATTAATACGAAGTGGATGCGGTTCAATATAACACGGTCAGT
TAAGTGATACAAATACATCGCTACACGAATATGACGGATGACATGAATTATAACAACAAT
CCAGAGTGTGCATTTAAGTGTGAGCTCTATGGGGTAAAACTTTCAATGAAAAACAAATAC
AAACCCCTTAATATAAAGTCGATTATCAATAAACTCACGCAACTCAAAAGCAACGCCATT
GTCGCTTGCAAGTACGTACAACTCGTGCCGATAAAGAATGGGATTAG
>Unigene0000294    size  346    gap  0  0%
TATTTATATTAAACGTCCAAAAATCGCGTTTGTATGGGTCCCGTTTTACTCTATGGGTGT
GGAACCTAAAAGAGTAAGGTTGAATAATTTGAATGGTGAAATCAGCTGGATTCTCCGTCA
TGTAAAATGTTAACTTGCACTACCCACCATACGGAAAGTAATGCTCAACCTGTGTATTAA
ATAAATAAACATTTCTATATTAGTTGTACTCTACGTGTGTTCGAATATAAGACTTATATT
TCAATTACTGTCACACTAATCGCCATCATTCTATGTGCAATAAATCGCAATTATATTTTT
ATTGTTATTCTCTCATCTGACATTTCGACAAAAAATGTTGTAAATA
>Unigene0000295    size  343    gap  0  0%
ATCAGCTAGAAAAATAATGAAAAATAAGATCCCTCATTTTGATGACATTTGGATAAAGTA
TAGATGAGTTTTTTGCGAGCTCGGTGTTGCATCAAAATTTGTTTGTGAATTCGCTTTTGT
GATAGAAAATTGTAGATGAATTTTTTGTATGTATATTTGTGTAATAACGGATACTATTTA
AAGTGTTTAAATTAATTATTTTATGGATTGTTAGTCGATTTTTCAAAATGCCTAATTAAA
AAAAAAATTGAACAGATTTTGAAAACTACCATAGAGTATGAATCAAAAAAGTTTTACTAT
TTTTTTTTTTATGTTTTCAAAATCGACTTTTAATTATAATAAA
>Unigene0000296    size  209    gap  0  0%
GATTATACGCTATTATTATTTGGCTCTTAATAACGTAGGTATGCCAGGATTGGTTTTATC
TCAAGGTTCTCATTGGTAAATTTGGTTGGCTCTGTTAGCAATATGTCCGTATACTTTGGG
ATTATCTATCTATAATACCTATACGCATAATGGTACAATTGCGTATCGAATGTTTTATGA
CGCCACTCAAAATGTAATAGTGAATACAC
>Unigene0000297    size  241    gap  0  0%
AAGCCACGGCCTAAGATTGGGACACACTGAAATAGGGATTTTGATGGTGAAAAAATGCTG
TGTAATTTATCAAATGAGGATAACGATAACCATTTACTATTATCATTACTCCGAATTTAT
TAATAAGAGGGTAGTAGTTTATTCTTCTCCAAACTCTCTGTAATTCGTTTTGTTGGATTT
GAAATAAAATATATATCTATAAATAAAATTACTCGCGGCGGAAAACTGGTTGGCATGATA
A
>Unigene0000298    size  358    gap  0  0%
AGTGCGACAGGAGCACCTCATATGTAAGTAGCTTTTTAAATAACTATAATCATCGTCAAA
CTCCTTAATTATTCCAAGCACAAGTAATCGTATGTTTGCATAAGATATCATACCTAACAA
GTTTTAACTCATCCCTAATTCAACGTTACCACTTTTTACAAGACAACAGGAAGTTTTGAA
TATGCTCAAATCGGGCGAGTTGAGAAAAGAGTCGAAACTGGACAATTGGCAATTTCATGC
TTCATAATTATACTTTTTTCTGAGCTAATATATCACTATCCGGATGTTGGATGATATTTT
TAATCTAGAATCCTCTGTATCCTGACATAACCAGATTGTCTTATCATGCCAACCAGTT
>Unigene0000299    size  211    gap  0  0%
AGCCGGTTATAATCACCGGCTTCGTAATCGAAGTTTCTTAGGAACTCGACTGTTTTCAGG
AAGATTTCTTTAGTATCTACTAATTCTGTATCTTCCCATTCCACATCGTCGTTCATATAT
TTATCGGCGAGATCACAATTACTTTGTATATTACTTAATTCTAACTCTAGGTTATCTTTC
AAATTAGTGAGGTTTCTAAGTTCAGTTGCTA
>Unigene0000300    size  1161    gap  0  0%
ATTGCGCAAAGTGGAGTTCTTACTAAGTTGTTCTAGTAGGGTTGATGATGTAGTTGTTCT
AGGCTTGCTTACACAAGTTATTGAGAGGAAGTATCATTTAGAAGACCCTACAGGAACTAT
ACTCCTTGATATGACAGATGTAAGATACCATTCAGGATTATTCATGGAGGGAAGCTTCGT
ACTCGCTGAAGGGTACTATGATGACAAAGTATTACATGTAACCGGTCTAGTTCAACCTCC
TGTAGAGCCAAGAGAAGCATCTGCACCTTATTTCGGCAACTTGAATGTGTTTGGAGGAAA
ATCAAAGACTTCTCTTAAAAATTCAAAGGCACTCTTGAAAATTGAACAAGAAAACCGAGA
TGGAGTGATCGTTTTTGTATCCGATGTCTGGTTAGATAGCCCTAAAGTAATGGATAGTTT
GAAGAAATTATTTGCTGGATTTGAAGACTATCCACCGATAGCTATTGTCCTTATTGGCGA
ATTTCTCTCATGCCCTTACACATATAAGTTCCACATGCACCTAAAGAATGGATTAAACAG
TTTAGCAGATACTATTTGTCAATTCAAGCAGTTACGAGGGAAATGCAAGTTTATTTTTGT
GCCTGGGAAGACGGACCCTGCAGCAGCAAATGTATTACCAAGGCCACCGTTACCTAACTA
TTTAACAGAAACAATACAGAAGAAACTTGGAGAAAATGCAATATTCACAACAAATCCATG
CCGGATACAGTACTGTACTCAAGAAATTGTTGTATTTAGACATGATTTGGTCATGAAATT
ATGTAGGAATACTTTACACTTTCCGGACAGTGGGGATATTCCAGACCACTTAACAAAAAC
TTTACTAAGTCAGTGCTGTTTAACGCCATTATCTATAGGAGTCCAACCAGTCTTTTGGAA
GCATTCAAGTGCCTTAAATCTGTATCCATTACCTGATTTAGTTATTATCGCAGATCATTT
TCAACCTTTTGTAAGAAACTATAAGGATTGTCAAGTTGTTAATCCAGGGTCATTTCCTAG
AACTGAGTTTACTTTTAATGTATATGTCCCAGCGACTAGAGTAGTAGAAGAATCACAAAT
ACCTAATGATGATGATACATGATATTTTTTATATGATTATTGTATTATTATATTAAGTTT
TAAAGTTACAAGTAACGATTG
>Unigene0000301    size  291    gap  0  0%
AATCTTAAATGTATATAATTGCACGATGATTCCTAAGCCTTTAATAGGTTTTAAGCATAA
AAATATACATACACTGTAGTATAAATAGGTGTACGAAATGCTTTGTAGATAGTATTGTCT
ACAATACATTTTAATTATCAAATAAATATCCACAAAACAATCGCAAGGTGACTCTTGATT
GCTAAAATAACTATACATACAATTTTAGAAGCAATATAATCTTATGTCTCCCACAAAATA
TACTGGAAAACCAGCAAATATATACACCTGCACGGCGAGCCTTTACGTACA
>Unigene0000302    size  463    gap  0  0%
GACTGATGATAGTAGGCCTTTATACACAAGCGCAGCTGAGAAATGTTCTTCAATATAAAC
GTCGAGAACTGGTCTGAAGTGCTGAAACCGACTCTCATCGAGTAAGCTACATATCGATAT
TAGCACTAGGAATACTGTGCCCGAATGTGGCGTGCTATTCCCGTCTTCCGTAGAGAACAA
AGCGAACAACGCATCCAGCACATCTCTTAGGAACTTGATGAGCTCTTCGCAACTCAGTCC
GTCGCCAAGCCTCAGTACTCTGAGTAATGTCTCTTGAACCTTTTCTGGTCGGGCTCGCCA
TTGTAATAATGCTAGGAGATCCTCATTTTGAGTTAACTTAGTGGAGCATAACAACGTGCT
GATGGTACAATTTTCTTTGGAACTTCTTTGGAATGTTGGCACTATGCCGTTGGATGATCC
CATGCGGGCACTGTCCGCTGAGCATGACGGCAGTGATAGGTAG
>Unigene0000303    size  227    gap  0  0%
AATTTCGGGCCTAAGTCCCTCGTATCCCCGAGCGCCGGAGCCCCGAGTCCAGCTTCGTGC
TGTTTCGGCAATCTTCGGCTTCGTACAAACGCGACTGGGATTAACGCTCGGCACAAACGG
GCGACTGAACACTGATTCCAGTGTTTTCTATCGCTGCCTTTCATCTTACCGTCACTTTTA
CCATACACCATATTATACCTTCATTTATTAGTACACGAGCGTAGTCA
>Unigene0000304    size  270    gap  0  0%
GAAGAATGGCCAGCCTCGTTTTTGTCTCGATAGCAGGAAGTTAAATTCAGTTACAAAGCG
AGATGCCTACAACTTGCCATACATTGCCGAAATTCTGGATAATCTGCGCGACGCTCGTTT
TCTTACTAGTTTAGATTTATCCAAGGCTTTCTGGCAGATTCCGATAGCGGAGGAGGACAG
GGATAAGACGGCTTTCTACGTCCCAGGTCGAGGAACTCTTAGGTTTAAAACCACGGCCTT
TGGGTTGACAAATGCTCCCGCTACACAGCA
>Unigene0000305    size  418    gap  0  0%
AGTTTCTTCATGGCACCCTGGTGACCCGGCGCGCGGAACACGTCCCGCCGCAGCGGCGCC
TCCTTGTTCAGCTTCAGTATCAGCACAAGCAAGGGCCCAGGGATATCATCCTTGCACACT
TCATGTAGAGGAACACCAAACTTCACTTTCTCTAATCTTCTTGGGTATGGCAAAGAGTTT
GGATGCCCACAAGACGTAACCACATTGCTCAATGTAGCAGCTCGTCGATGCATCCTTCTA
GCCCAGTTACTCATTTTGGCTGTTTGCGGGACGTCAGGCTTTTGGCAATACTATCAAACA
ATTATAAAACCTATACGCATTTTTTGTTGAAGTATTTAGAACCGTATATAGTAAATTGAT
TTTTTAATGCAAAATAAGAATTATTTCGGTACAGTCGCAATCCCCGGTTCGTTCGTTT
>Unigene0000306    size  422    gap  0  0%
CATTTGATGGCTTGCGCATGAGTTAGTGTTTTGTTTTTATACATGTTACAGTGCTTTCAA
ACTGCGATCGTTCGAAAACCGAGCGGAAAATTGGCTGCGGTGAAAACACTGTAAGCCTGT
GTTCATAGTTGGCAAACTGTTAGCCGACTGAGTTTGTGACGTATTCGTTTAGTATGCCCT
TCCATATCTTTGTAATGGAATGTCCACAGTTTGCTGGTTCGAGCTCATTTTACGCAGTTT
GTAGCGTTACAAGCGCCGAGTAGCCGACTCACAGCAAAAGTGATTTCAGTCTGATCTGAG
TTTGCATCTAACTTCTTGTCTCACTCAGTAGGTTGCTAACAGTTTGTCTACTGTGAACAC
AGCTTTAACCGTTGCACAGCCATTAGTGACCATCTTCAGAGCGGTAAAGTTACTTGACGA
GA
>Unigene0000307    size  531    gap  0  0%
AAATCTATTGAAGAAATCTGACAGATTGAGGCAGGTATATATGTTGTCATCTGCACATTT
ACACACAAGTATGACTCAACCTCTTTCGTGAGATAAAACATTTATACAGCTCTTGTCAAA
AACTTTACGAATCTGAAGTATGTCATTGGATGTTTTGCGCATGCGTTAGTGTTTTGTTCA
CACTATGCAACGATGCTTTCAAACTCGGATGGTTCGAAGACCGAGTGGAAATTTCGCTGC
TATGCAAGCCCTGGCACACACAAGGCTGTGTTCACAGTTGGCAAACTGTTAGTCGACTGA
GTTTGTTTATTGGTTTAGTACGTATTACCTTCCATATATTTAAAATGGAATGTCCATAGT
TTGCTAGTTTAAGCTCACTTTACGCCGACTCACAGCAAAAGTGTGTTGAGTTTGCATCTA
ACTTCTTGGCTCACTCAGTCGGCTGCTAAGAGTTTTCCTACTTGGACACAGCCTTAACCG
TTGCGCAGCCATTAGTGACCATCTTCAGAGCGGTAAAGTTACTTGACGAGA
>Unigene0000308    size  567    gap  0  0%
TTGTTGATATGGGCTGTGCTGCTGCAGTGGCGGCGCCGGGCAATGCACACTGCTGTCCCC
ACGGGAGGGCTCGGCCTGGACTCGAGGACTCACTGTACCGCGCCTCCGGGGTGCAGGCTG
CCGGCCTTACGAGGGCTCCTAGGCCAGAGCCCCAAGCCTCTTTACCACCATAGCCATTCT
GTTGCTCTCCTCCTGGCTTGGAGCAGTCCGCCTTGGCGTATTGTTGCTCCCCCGCATATA
ACTTGCATGCGGCTGCCACTGATGCATCGTACGGCGAGTCCTGGGGTCTCGGCTGGTGCA
AGGCATGCGGCTGTGCATATGTCAGGCCCAGTGGGAAGCCGCGGTACTGGTCGCCTCCGC
CACCGCCTTGGTGCACCCCGTGCGCCCCGTAGAAACCACCCTGCTCGAAATAGGAGTTCA
TTCTGATCAGTCACCGACACTAACGTCACTCAGTTAGGGAACACTTATGTCATCGCGGCC
CCACGCGCCGTGATAACGCGACCTCCGCCAATGTCACTCCAAATACGGACAATGTAATTT
AATTTTATTAATTTTATTGCCTCTTAA
>Unigene0000309    size  466    gap  0  0%
TAATCCACTTATTAGCCTGTGTCTGAGGGTCGATAATGAGTGGCCATCGTCGAGAGTTGG
ACATCAACACCGCAGACTCTACGGACATCGGGTCTCTTGGTAAGCCATACATCTGCCATG
TTCTTATCTGCACAGCATCACCCAAAGTTGATATCGGCGTAGCACCGGACGTGTGTGGCA
CTTCCACTTTAAGCACTGATCAGGATATCTCCAATAAGGTTGACTATAGCGACGTCCAAG
TCCGCTATGGTTTTGATCCATCTGACGCGCTCGCTTGACAGCCCATTCAACAACCTGTTA
GCGCGGTCCATGCGCGCGAGGCACTGGTTGATGTCCTCCTCCATGCGCTTGCGCTCGTCT
TCCTTCTCCACTAAGTACGCGTTCAGTTTAGCAATACCTTCCAGCAAGGCTATCATCTTC
GCCTTAGCGGTGGCCAACATGGCTTCAACGATCTGCAGTTCCCTGG
>Unigene0000310    size  308    gap  0  0%
ATCACACTATGACACCGTTCACAGATTATTAAAAAAATATAAATGTTCAAAGTGTGATGA
GAAATTCATAGATTACTTTACAAGGCAAAAGCATTTAGTTGAAGTGCATAACGTAGAACC
TATTTTGTATAAATGCAAAGTTTGTGACAGAGGTTTTAATAGAAAATTTAGTTTGACACT
TCATGTCAAAAGGTGTCATTTGGCTCAAAAGGATTTTCAGTGTCAGTTTTGTAATTACCA
GTGTTTTACTAATACTGAGTTGAAAGAACATCATTTAAGACATGGTGGGGTCAAGCCGTT
TGTGTGTA
>Unigene0000311    size  463    gap  0  0%
AACAGTAGGGCAAACCTAGTATTCGGCAATTTGTTCAAAATAAATATTCTAAAGGAAGAT
ACTTCGCAACAACAGTCATGGCCCATTTCTTTGCTTTGATTTTGTACTGCAATCAACACA
TTTGACAGCTGATCATCCACATTTGTTTCCAATTTCTGCCGTGCTGTGCGCTGCGGTCGT
TATCTGTCCGCCACTTCTCAGTTCTCGCTTTGCAAATAGCCAATAGCATTCACCTCAAGG
AAATTTCGCCTCAAACCTAATTTCTGTCTACATTATCCTCTTAACGAACCACTTTCAGCT
TCATGAGTGTGCATATGACTGACCAAAGTCCCCTTTTGCACAAACGCTATCCCACAGACA
GAGCAAATATACCTCCGGTCATTATTATGCACCCTCATATGTAGTACCAACGCTTTATTT
CTGCTATAAGCCTTTTTACACACACTACACACAAACGGCTTGA
>Unigene0000312    size  239    gap  0  0%
GTGAAAATGGTGTCCGTGCAAACTATAGCGACGATAGTCGTGAAGACATTCAAAGTTGTC
CTGAACATAGTGATCCTAGTTCTCTACCGAACGGGTTACAATGGCGAGTTCCTCGGGGTG
GGCGGTACCTGGAACCTCAATGAGGAGAAGAACCCTGACGCTGAGATAGTAGCCTCTGGA
GTCATCGTCGGCTACCTCATATACACGCTTGTGCAAATCGTCACTTTCCTGTTTGGCAC
>Unigene0000313    size  228    gap  0  0%
GGCCGGTGTGACCACGCCACTAGATCTCGCAAAAACAAGGATAATGCTAGGCGATGGGTA
TAGTGTGACCAGGAAAATGCGCATATTACCCGTTTTAATAGATATTTACTTCGAATCAGG
GTTCAAAGGACTTTTTGCAGGTGTAATGCCAAGAATGACAGCTATAATGATCGGAGGTTT
CGTGTTTTTCGGTGTCTATGATGACTCGAAAAAGTATTTGGAAAAATA
>Unigene0000314    size  203    gap  0  0%
GAAAGCGTAACAGACAGACAGACATTTACTTTCGCATTTATAATATTTGTAGGGATTTAT
AGTACTTCTTTGGAAGCGCATAATAGTGTCAAATATACCTGTCAATCATTTTAAAACAAC
TCTTTGGTGAAGCAAAGCTTCAATAGTTATAATAATACTTACAAGTCAGACCAATGCTAA
CTACCATCAAGATATTTTTCCAA
>Unigene0000315    size  210    gap  0  0%
TCTTTGAGAGGTTTTTCCACAAAGCAGCCCAGAGGATTTACACCTCTTTAGTTTCTAAAG
ACATAGGATGGAGTAGGAACTAGTAATTAAGTTAACTCACAGGGAGCAAGATTTTGTAAT
AAATAACACAGTAACAGTAAATAATAATGATCACACATTTGCTAATTCTGTGCTCATGGA
TTTTTTCTTTTTCTAGTCATGTTACGGCGG
>Unigene0000316    size  990    gap  0  0%
AAGCTGGCGCCGCAGTATATTGATAAAAATAGAATTAGTGCATGTAAACATTTAAGCAAA
CTTGTACATGAATTATGTTATACACCCGAGTCACCACGGCTCCTAATTGGCCAAGACAAT
TGGCACCTCATAGTAACTCGAGAGGTCAGGCGAGGTCAGCCGGGTGAACCAGTGGCGTCG
CGTACTAACCTAGGCTGGGTGCTACACGGAACCGACGCGGGCGCAGCACGCCCGGTAAAC
TTCATCAACACGATATCACATTTAGTTAATAAAGATGAAGAAATGCACGAGACAATTAAA
CGTCACTTCGATATAGAATCATTAGGCGTGACGCCTAGGCGGCCGTCCACAGATATAGAG
GCACAGGCCACTGACATATTGGAAAGTACGTGCACAAGACTAGAAGACGGGCGGTTTGAG
GCCGGCCTATTGTGGAAACGCGACGTCAAGTGTATGCCGGAGAGTTACGCATCTGCTTTT
AATAGATTGAAAAGTGTAGAGCGCAAACTAGATAAAGATAGTCATTTAAAGAAAGAATAC
TCTGCGCAAATCGACCACCTCATAACAAACGGTTACGCAGAAAAGGCGCCGACATGCGCT
GATGAGATAAAAAATGATAAGCAGTGGTACTTACCTCATTTCGCGGTGACGCACCCGGTA
AAAAAGAAAATAAGAATAGTTTTCGACGCAGCCGCCAGGTCGCGTGGCGTTAGCCTAAAT
GATGCATTGTTGCCGGGCCCGGACTTATTAAAATCGCTATTCGGTGTTTTATTGAAATTC
AGACGCGGACCGTACGCTGTCGCGGCCGATATTAAGGAAATGTTTTTACAAATAAAAATA
AGAGAAAAGGACCGCGACAGTCTACGCTTCTTATGGCGAGGCGACAATAGAGAGGTAACG
CCCACTCAATATAGAATGACTTCGGTCATATTCGGGGCGACGTCGTCGCCAAGCACAGCG
ATATATGTGAAAAACAAAAACGCATTAGAA
>Unigene0000317    size  357    gap  0  0%
AATACAAGTGGAATTCGTTTTTAAGATTCGTTCTTTTAGATCAATAATTGCACCTAATTG
CTGTAAAAGGTCGTTACCTATAAGCCCGTCATACCGTGGATCTACTTCGTATACATAGAA
CTTATGCCAATCGTCACTAACAAAGGTAGGTAGAAGAGGAATTTCTATTACTTCATTATG
TCTACTAGTAGCATGAGTACTAACCACCTGAAAATTTTCATTACGTATATAGTCGTAAAA
ATACTCATATGCTTTTGTAGGACCAATGAACGATCTCATACTACCAGTATCTATCATCAT
TTTTGCGTCTATCTCTTCTACATAAATATACGGTAGCTCTAAATTAGAGTCAAAATT
>Unigene0000318    size  289    gap  0  0%
ATGTTGTATTCTGTATTTTCATATGGCGTTACTGTGAAAGGTTGGCAAATAGTCAGTTGT
TTTGGGCAATCTGAAGTGTTTTGAATTACTGTAAATGCGTATCCACTATCACAGTTTACT
AAAGCACTAGGCATTCGTAGTCCATTTCGAAATTCTTGGTAGTCAAGAATAGCGTCACCT
GAATATTGATCTACTGGCAATTTAAATCGTTGTTCTGAACGTGGCTGTACAGTAATTTTA
TAATTTAAATTATTATTGATTATTGGAATACAAGTGGAATTCGTTTTTA
>Unigene0000319    size  370    gap  0  0%
ACAGCAAAGATCAGAATTCCTAAAGCAAAAACAAGCCGCTTCAAAAATCCAAAATTGGTT
CAGAAGTTGCAAGAAGGGCAAAGAGGTGCAACAGCAATATCAGCAGTCTAAACAAGCTTG
TGTAGTTATACAAAAAATCTATAGAGCTTATATTATTGGTAAGAAACAGAGACAAGAGTA
CGTGCGCATTAGAACGGCTACCATTCAAATTCAGAAGTATTTCAGATCGTATATTGAAAT
GAAAATTGTAAGACAGCAGTTCATTACACTGAAAACTTCCACAGTCACCATTCAGAGATA
TTATAGATCGCATTTAGAAACCAAGAAACAAAGAGCAACATACTTACAAATGAAGAACCC
AGCCGTGGCG
>Unigene0000320    size  947    gap  0  0%
GAAGGTGGTTGTGCGTCAGACAGTACACAATACAACTAAAGAGGATTGTAACTATACAGA
GTTTAGTGAGGCGTTTCCTCGTAAGGAAAGAGTACACCCGACTCAAACAAGCAGTCATCT
GCATCCAACAGAGATATAGAAACAAATTGTTGATGAGAAGGGAAATGCAAGATTTCGCTA
CTAAGCGTAGAAGCGCTGTACTTATTCAAAGCTATTATCGCATGCTTCAACAACGAAGAT
ATTTCTTAAAACTAAAGATAGCCGTTAAAGCTATCGAAGAACGTTATAGGGCCTTGATTC
AAATGAGGAAAGATCGTAGTGAATACAAGACTCTTAGGAGTAGTGCTATTAAAATACAGG
CACTTTATAGACGTAATAAATGCAGAACTGAGTACATAAGACAGAAAAATCTAATCATGT
CGCTCCAGAGAAGGGTAAGAGCTCATCAATTAATGAAACAAGAGAAAGAAAGTTTCTTAC
AAGTTAAAAATGCCACCATTGTTCTACAAAAGTATACTAAATCATATATTCTCATGAAGA
AGTCAAGACAAGACTATGTAAAGCTTCGCAATTCAACTATTCTAATTCAACAATATTACC
GAACATATGTATTAGCTAAGATTCAAAGAGAAGCCTATTTGAAGATGCGAAATGCTGCAA
TCATTTTGCAAAAGACCTATAGAAACTTAGTACTGATGCGTAAAGAGAGATCTGAGTATC
AAGAACTTAAGAAATCTGCGATTGTGATCCAACGAAGGTACAGAGCTCAAAAATTAATGC
AGAAACACCGAGAAGAATATACGAAGATCTTACAAGCCACATTAGTCTTTCAACGTAGGT
ACAATGCCCTAATGAAAATGCGTTTGCATAGAGCTGAATATTTGAAAATTAAATCATCTT
GTACCGTCATTCAAAACGCCTATCGAGCCTTTGTGTTAGGCAGACAG
>Unigene0000321    size  260    gap  0  0%
GGAATTATCCAGCAAACACTTTTGGATACTCATAACTCCTTTTTTTATACAACACAACAC
AGAAAAATATTCACATCATTGGCACAGCACAGCACGTCACTGTTGCACACATCAATAAGT
GATCAAAAGGCCATCCCGACGTCAACACAAATAAATCACATTTTATTCTTAATATCCTAA
ACGCGCGTGTTAGGTTATATCCATTGATTTGACGTAAGAAAGTTTTTGATTTATAGGACG
TGGAGTGACCACGTGGTAGT
>Unigene0000322    size  531    gap  0  0%
GTGCAAGACTAGGGTTAATACGTATAACTAATAACGTCTTGCAAAACTAAGTATAATAAC
TGGATTCAATAAACATTTAATAAATAACAAAATGGTAAAAACACATGTTGGAATGTTAGA
TAAATAATAATAAAAATTAGCTACATTTTAATGCAACACAGTGTACAATGTTACTTCTAT
ACGATCTATAGAATGCGTCGGCTTTATGCGCCCGCACTGTAATATCATAGTATGAAGAAA
TGTCACCAGTAGAAATTCTAAGAGATTACAAGATTAGTATCTTAGCGTAAATTTATTATA
CGGATGTGGAAACTAGCAGAGATTCCCGACAGTTCCTAAATAAGTTAAAATCATGGTAAC
TATGTTATATGAGTTGTCTTTATAAAACTTAGCTTTATATCAGAACGCTGCATCTTCCCG
TTAAAAACTTTACGGACTTTTCAATTTTATTAGTTTGCTGAACCATTTTGAAAATTACTG
ATTTATATGTTCAAAGAAAACGAACCACATTTTTCCGTAAAGTCATTAACT
>Unigene0000323    size  321    gap  0  0%
TGAGATACAGCTAAGTGCGGTTTAAAGAGAAAAAACGTGTATTTACCTTAAAGAATATTT
GTTTAAAAATTATATTAATTGTTAAGTTCCAAAAAACTTGACTTTAAAGCTCTTCTCTTA
TGTGTAGACTTTGGGAAATGGCGTATCAGAGACCAGCAATAGTCAGACATAATATTTACA
TCCCAGAAACCCTGATAACGTTCTTCCATGACACGTTAATCTTGATGCATACGTTCTCCC
TGCTCTTCGCTCATATCTCCTAAATTTTCCGGAAATCTGTCCTGATGACTGAAGAGGAAG
TGAGTTTATGCTCAGATTGCA
>Unigene0000324    size  263    gap  0  0%
ATAGAACAGATCACCTGACCTCAATGCATGATATACCAGGTCTACCATCCACTGGCTATC
ATTACTGGAGTATGCCAAACAAGATACTGGCAGTTGGCACCCTATACAGCATGCAAAGCT
CGTGCAGCAGCACAGCACCCGAAGCGCTTGAAGTGTTACAGCACTCGTAGTATGTCGAGT
AGCACAGCACCCGCAGTGCTTACACCATCACCTCGCATGGTTCTCACAAAGGTGATCTCA
TAGTGTTTTCTGGCTTAGGCTTA
>Unigene0000325    size  290    gap  0  0%
ATAATATGCTGATGATGATAATATGCTTTAAAATAAAGATAATGTACTGACAACAACCAA
TCGTGATGGTCACTGCAAGAGACAGCGTGTTAACAAAAAAATTACATAAGTACAGCATTA
TAATTTAACACAATCCCTACAAAAAATGGTCCCCGAATTATATGAAGTATAAACATGTGT
AAAGGCGATGTAATTGCCTTTTATCCAACTGTCAGAGAATGGACACTGTATATCATATTC
GTGAAATTCAGCCATCAATTTTAAGATCCCTATAAGCATTTATTGGAAGT
>Unigene0000326    size  375    gap  0  0%
TGACAAAACCTGGTTAATGATAGAGGTGAAGAAAGTCTCTACGCTAGGTTCGTAAGATCG
CAGATTCAATAATTTGAATAATCTGGGGAAGAACGCGCGGCAGTATCGTTTGAGGATTGT
TTTGCGATCGAGCTTAAACATCTTCTGCGACATCTTGAGGAATGGTGATTCTGGATCTTT
GAGGGCTCCAGGATCTACGCCAAAAGCGCAGCTGCCAATAACATCGGTGGTAAATCGCAT
CATGACACTGGGTACATTCATATCTTCTACAGCTTCTTTCAACATAACGGTTTTCAATGT
TTGAGCACATTCAGCTATCAAAGGAAACATAGCCTTCATCTTAGCAGACGAGAAGGTTGG
TGTTACGATGTGTCG
>Unigene0000327    size  812    gap  0  0%
TGGTTGTCGCCGCTCTGAGCGCCGGTCGGCAGCTCGGTGACGTCATCGGTACTGTTGTTG
CAAGGTTCAGGATAGCTTTCTGATGATTCTGTGCGGGTTGAGAGGTTCCAATTAATATCG
TTTTCATACGCCGACAGTTGCTGTCCAGTTTCCTCAGCGATGGGGCTGAGTGCTCCGGGA
TAGCTGACGATCAGTTCTGGAGGCGGCGGTAGTTCGGCCGACCACTCTTGTTCGCACGGA
GGCTCTATTGCAGCTACCTGTGCTAAAGGCAACTTCAGTTCAAGCTCGTTTCTCAACGCC
TTGACACATTCTTCGTCAAGCGTCAAGTTTTCTCGCAAGTCCTCGACGGATCCGCCATTA
CCCGCTAAATAAGACTCGGGTAAGGTGTCACTCTCTCTCAGCAGCATCTCCTCATCGGAA
ACCAGACCTTCGACAGTCAACGGCCCAGAGTACTCAATGTTCATGTTATTCTCGTTTTCC
GCCATTGCTAGTTTGGAAGTGATTTGCAACTCTATCTGGTTGAGTTCTATCTCATTCTGC
AGTGACAGGTCGGGTTCCATTAGAGGCGCTGGTTCAGGAGTCAGATCTATGTCTACAAGG
TACTTCTGCTGTGATGTCGACGCTAGGAACACTCCCGGAGAGTTTGGGGGAGTTAATGGG
GAGATTCTTTTCTCAGTGCCTGAGTTTCCACTCTCAGTCTCAGTCTGTGGGTCTGACTGC
TTCTCACTTAGACTTTGAACATCATCGAATTGCAGATCATCGTGAATAATATCCGGAACT
TCGTTCAAGAAGTTGCCGTCGCGTAGTGGAGA
>Unigene0000328    size  373    gap  0  0%
GCGGAGCCGAGCAGCTCGCACAGCTGCGGCGACGTGTCCGCGTACGACGTCGTCAGCGGC
GACACGTAGATCGGGTAGCCGATCGGCTGGTCGCACGACGAGTTTATTATGTTGCGGAGA
GCCTGTTTAGCGTTCTGTATGGAGCCTCGCTCGGGGTTCCTGTTCCTCAGGTAGACCAGC
TCCTGCTGCTGGCCAGCCCACAGGCCGCGGACACACTCGCGGTTCAGCTTGATCACGCGG
AAGCCCAGGTGGCGTTTATTCAGCATTATTATCTTGTAGTCGTCGTTGCCTTCGTCCATT
ACGTGCCTCAGCGCCAACAGATGTGGAGCCCCCCTGAGCACGTTGTACCGCCAGGCGGGC
GCCGCCTCGTGGC
>Unigene0000329    size  322    gap  0  0%
GAGTGCCTAGGAAGCCGAGACGACCATTGGTCCAGTCCAGCACCAGGTCAGTCCAGGTTC
CTAGGCACTCTAGACGTGTATGTTCGCACGGCCAGTAAGTACGACGACTGTCGCGTCCTG
CGAGTGCCGGCACTGCGGCTGTCCGTCAAGCTGGGCTGGCAGTGCGTGGCTGATCCCAGG
GACCATCATGCTGTAGCTCCGTGTGCGCCTACTAGGCTGCCGGAGTACTCTAGTAATCAA
GAACACGACTCATACAGAGCGTTCCGGTCGCAAGGATTAGATTTGCATCTCAGTATGGAG
ACGAAGCCAGTTGAAAAGGAAG
>Unigene0000330    size  541    gap  0  0%
GAGTGCCTAGGAAGCCGAGACGACCATTGGTCCAGTCCAGCACCAGGTCAGTCCAGGTGA
CCTCCATCTCCTCGGTGGTGTTGTAAGGGTCGAGCGACACGTGTAGGAGACAGGTGAACT
TGGCGCAGTTCACCGTGAGGCGCCCGTGCATCAGGAGACGCACCTTGTCCCACCAGGATA
GTGGGGCTGATGGGTCCAGGGATGGGCGGGAGACTTGGTCGAATGAAAGATTACAATGCG
CAATGACAGGTTCCCAGCAGGGTCCGAAGGCGTAGCTGTACTCCGCCATCTCGCAGCACA
GGTCATAGTACCACTTGAGCGGCATCATGCTGCGCTCCAACTCCTGAGCACCCCACGGCG
CACCCTGGTCTATTGTCACTGTGCGGACCGCTCTTGGAGGAGCCTGTTCCTCAGCAGCCA
GCAGCGTGCCCCACATCTTGAGCTCGCTCATGCTGAGCAGCGGCTGCGGGAAGTCTCTCA
GCAGCAGCTGCCACTGAGAGCAACTCATGTTGATGCTGCGGCACCACAGCGTTGTGAACT
C
>Unigene0000331    size  416    gap  0  0%
TTCTCCCATTAATAATAACCTAATTTTAGCTGCATGTGTAGTTGGTTATAGCGCAATTAG
ATTTTAGTACCTACCTACATCATTCGACGAGTTACCAACGGTGAAGGTGAGTATCTTAGA
TATTCCTTGTATTGTTCTCTATTACTCTTTAATACATCATTATTTCTCTCCCTTCTCCAC
AAGTTTCTAATATGCAGGCATGAAGAATACAACGTTAGAGAAATTGCTAGAAAGTTTAAT
GTTCTCATGAAATTCGATAAACTTGCCAGATGGTCTGAGGTTCAAATCGGGTTGACATTT
AATCAAAATTATCAAAATTTCTATGAATAAGTAAATATTTAGGCTTGTTTTGGCATAACA
CTAATATGTAGCTGTATTGTGATTTTGTCCTAAGGCGTTAATAAGCTCAAGGAAGA
>Unigene0000332    size  353    gap  0  0%
GCTACGCTGATGGTTGCACTCGCTTCACGCATTGTAACTGTCCCGATACGCTTTACATCG
GCCATTGCGACGCTTGTCTGTCAGTTGCAGTGGCATGGACGTCAGGTGATGGCGCCTACC
ACTGTCAACTGCCAGTACTGCAAATAATTAACAAGATGGGATAGAGTAGTGTCATTCCAA
CATGGTGTAGACAAGTCTTGTGAGGTCATGTCACACCGACTCATTAAGCTCTTTGGTATG
CTACTACTTCTATGTCCCTCAACATACAGTAGTGGAGGAACCTGAAATATGTTAAATCGG
CATTTCTACCGATTCATTGAAGTGAATTAATTATTTTACTAACTATTCCAGGT
>Unigene0000333    size  723    gap  0  0%
GTTCTTATTACTATAGTTTAAAACTGTCTTTTATGTTGTTGATATTCTGTTTCAGCTTGG
GTGTTCATTTGTTTTATAGACAATATGTTGTTATTGTTTCCATTTTGTTTTTGTTTCTCA
TTGTGAACTTTTACCCAACCGCCACGAGAACCTGTGCGTCATCGTGTATTCAATTTAGTA
TTCGTAATATCAGGGTCTAAGAGAACATGCAAAGGTTTGATTGAGCACACCACTTTCATT
TTATCATCAAACTCTGTTCTATTTTATTTTATTATGATTTGAACACACCCAGAATATTCA
TCTGCACGTTAATCACCAGTAACCCATATGATTTCTCAATGTTGTTCTACTCTCCGCTGT
GTAAGCGACCTTACGTATCCGACTGTGATCGTATGGGATACTCGATCCTTTTCTAAAACT
TTTGAAGATTTTAATCTGCACTTTCCAACTTATTGCACGAGCTATATCTAAATGCTTCCA
CTAAATTGCACTCTATTGTTCCGAAGGTGTTTATATATCTTTATAATTTGGTAATTAGGT
ATATACAGTTGTATTTCCTATTCTAAGCCTATTCTAATTGGTCACATGCACGTCGTCTTC
TGTCTACCTCCTAATGTTTGGTTTCCTTCTTCAGAGTTGTTTAAAGCATGGTCTTAAAGC
TTCCTAATGTAACAATTACCACTTTTGGTTTCCTATTTATCATATTTATTACATGTCTTG
GGT
>Unigene0000334    size  328    gap  0  0%
GTCTTGGGTTTTATTATACGTATATGTATTTTTATTATTATTTGTTTTTGGTTCTAAACT
TATAACAGCTACAACACGACCAAATTGTAATATTTAACAGCCTACACTGACAAATCTTGT
TCAAAATAATAAATTGCATCGGTACTGAAGCTTAATATGATAGATTGCCACTGAAGGATA
ACAAGCCTTTTCTTTACATAATACTTGAACAGCTTCCACTAATAATATAGACAGTATACC
CCACTTGAACTAAACTTGAAATTGTAAATTTACAAAACATAATTATAACATGTTTATTAT
GCTTCAGCACTTTTCTTTGGCTGACAAA
>Unigene0000335    size  711    gap  0  0%
GTGCTATAAAATTAAAACTCTGGTGAAATAACTGATGTTAGTGGAAGCAGCTACTAATTT
GTGGCGTTGTGTACACGAGATAATCAAGTTATGTGCTAAGAATTACTTGTAATTGGATAA
TAAAGTTTCAAGAGTGCACTCACTGCAGTGGTTTCGCCGCATGAAATCCCCCCAGTCCCC
CACGGTAGTGCTGGGCGCCAGTGATGGCGGGCGGCAGCGTGTGGTCGCGGCGAGTGGCGG
CGCGCACGCGCACTCTGCGCGGCCTGGTGCGCGACACGCAGCGCGCACTGCACGATGTCG
CTGATATACTGCACACAGATCCGCAAGTATTCACCACAGTCCAAGAAGTGGGCAACCAGT
CCCAGCGCTGCACAGCATTAGTGCTGCTGGGCACGTCGCCATCAGCGCGCGCGAGGCTGC
TGCACGCACTGCTGGGACACAAGCTGCTGCCGGAGCCGCCGCCGCGGCCGTGTCGATGGG
TGCGCATCCAATACGGTAGCAGTAACCAGCGGCAGGTGCACCTCACGCTCGGCAACTCGG
AGTTTGAACTGGTTGAGGAGCTGGAGTGCAACAAGCGGCCCTGGGATACCCTGCCCGTTG
AGGACCTAATAAGACAAGATAAGACTGATCTCACAACTATTTTAGAAATTGAAATAAATA
ACCAATTCCTGAAGGATGGTCTCCGGATCATTCTCCCTCCAGACCTGGAGG
>Unigene0000336    size  438    gap  0  0%
GCAATATTGTATACAAAATAATTGCTTGCCATAATTATAAAATTGAAATTATTTAACTTG
CCTTTAACATAATACCTAAGCGGTGTTTAGGGGAACAAGGGAACTATGTTATACATTATA
GTTAATTTCTTTATTAATGTTTAGATGGTTTGGGACTGCTGGTATAACTTAATGTAATTT
ATTTAGCAGTATTAATTATTATAGCAATTATATTTTTCTGTGATAATAACTATTCTGCCA
TATTTCAGTTGAATGCTCCAATGCATACTGTATCATGTAAGAACGAACTACAGCAAAACC
CCATACAAGTAAAAGTTTAATAAGGTTTTGTGATAATAATTGCAGTTTGTATACTTTCGA
GACAGTTACATTTCTTGAATTTGTCCATTTTTGAATAAAGATATAATGTACAAAATAATT
ACTGCTGTTGTTTAGAAT
>Unigene0000337    size  637    gap  0  0%
CATTGCCTGTAGTTGCTTAACCAATATACTGTACTTGTAAAATACGGATAAAAAGCTTTT
AATTACTAATGTTACAATCGAAAATTCTTGGATTACAACCATCACATTGTCACGAGAATT
CCGTGTGCCAAAAATTATAAGCAACGGACGCGCTTCGGCTGCAGGGGACCGGTTGATTCT
TTACATAAAATTTCAATGTGTTCTGGAAATGGTTTGCAAAGAGGACGTGGTATCATGGTT
TAAAGAATTGGAAAGCTATAAACGCATAGACGCGATGTGTACGTTATTAAATATGTGTTT
GCCATTTGAACTGCGTTTCATTGGCACCTACCTAGAGGAGCTAGGTAAGCGGGACTTTCA
GGAGTTGCGTGGTGCCGAACTAAGAGCCAACAACCCCACAGACCTGGCTGCTGACATCGG
AGGCGCTAACACAGACCCCAGGACACGACGGAAAATGGCCTTGTATGTTTCGTTGTTACG
CTCGTGTAATTTCGCGTGTGCTACCACATTGTACAATGCCATGGTCAGTTTGGAGCAGAG
TGGTTTGTTGAAAGGCTTGTATGGTGATCTCCTGGAAGAAATCCTTCTTCTATACACCAT
GGCGTTACATCATCCAGCGTTTACATTTGATCAAAAG
>Unigene0000338    size  444    gap  0  0%
AATTTATTACCTCCAGGGGTTGATTTATAGGTGATACTATGATATTTGCAGGCCATGCGT
TGTGACCCAAGTATTCTCCCATATTGTACTGTGGCATTGGCAACCCAGGCGGGGGATGTG
GCACTTCTCCCAGCATGGGCACCACTCCTCCAGCACCCGTCAGCACGGGAGGAGAGCTCA
GCTCAGGCACTGCATCTGCACTTGGTGGCTGCACCCCAGGTGTTTTGACAAACACAATAC
CAGGCGGTGGCCCCAAGCTAGACAAGTTAGGCGGTGGGATTGACATGTTGGCTGTGATAT
TAGACTGTGTATGGCATGCACTCACTGGCACTACATTTATATGCTCTTGTGGCTCTGGAA
ATTGTATCCTCTGGTCTTCCATTTTTAATTTCTCTAGTATTTCACCAAAATGTGACTTTT
GATCAAAAGTAAACGCTGGATGAT
>Unigene0000339    size  218    gap  0  0%
ATTAAAGACAGATTGTACTTCGCGACGCTGAAAACTGGTTACAAGCCAAAACCCACCAGA
AACAGCAAGTATTTCCACATAGAAGATGAGATTGTGTACGAGAACTTCTATTTTGACTTC
GGGCCTTACCACCTCTGCCATCTGTACCAGTTCTGCAACAAGCTTAATGAAGAATTGGAG
AAGAACCCGAAGAAGAAGATTGTTTTCTACACCAGCAA
>Unigene0000340    size  328    gap  0  0%
CAAAAACCCTCATTATACAATACTTTGGTAGGGCAACATAGAAAATAGCTATTAAACTTT
TAATTAATTTTAAATCACTCCATTAGTTCCGGACATTAGTGTAATCAAGTAAACCAAAGC
TCCTTAGCTTTTCACACATGATTGGTTAGCCTCAAGGTAAATTATGTAACTAATAACCTA
CCATGGGACTAACTGACAGTATTGACTTATCTCATTGGTGCTAACACAACGGATAAACTG
CATATAAAATCTACTGTTGTACCATGTTGGTACCTAGTTATTCATTGGACATTGTACTTA
GAAAAATTAATGTTGTCAAATGTGAATT
>Unigene0000341    size  247    gap  0  0%
ACGCCTCGTTAGTTCACTCTTAACGGACAGTTTTGGTGTGTATTTGACCTAGAAGTTGCC
TGCCCTACCTGCTCTCATCTCTGTTCGTCTTTTCAGCAAGTGGGATAGTAATATAATATC
ATACAGGTGTAAAAGAGACAGCTATACAAAGGTCAACGTACGACATTATTCTTATAACGG
TCGCGGAATATATCTTTAATCAATGTGTTTGAGAACCATCTACCATTAATTGCCATTTCA
CCCTTGA
>Unigene0000342    size  330    gap  0  0%
GGTACTTAAGCAACAACACTCAATGAACAAAAGTGATGCTTTATATTACAATGACTAGTG
TGTATTAAAATTACATTAACGAGTTTAACCATATACCCACAGGCATGTGTATCCAGTCTT
CTTATATAAATAAATAAATAACAATTTTGTAGTACTGTAATAACATTAAAAGTATATCCG
TGTATCATTCAATATCATTAAAGAGTTTACATTACCGAGGGGACTTATGGCTTCGAAAAT
TCGATAATGTCTAGACATGTTCGCTTATTAATGTAATGAACGAAATAATTTTGGCTGAGC
AGGGAATACCCAAAAAAATATTATTAAAAA
>Unigene0000343    size  551    gap  0  0%
AAACAAAAAAATGTTGCCTCTTTAAAATATTAATAAGTATACATAATTGATTACCTTATC
AACGGTATTGTAATTATAAAATATCCCTTGTTTATTTATTTAAATAACTTTAGAAGTTGA
AATTTTAAGACAACCATGTAATATAAATCAGCGGTTCCCGAATTCTTTTGGCTTCGGAAC
CCTTTTCGTTTCAACATTTTTCGGCGGAACCCTAGCTTAAGTAAGAAGTAAACTGAAGAC
GAAAATACACTTAGGTACGGCTTGTGGCGTGTGGTAGCGCACCAAATGGTTACATGGTTA
GAGACATACTTAGGCGTAGCATGGCTAGCTGCCGCACGGGCCAGAAAACAATTTAGCCGC
CCTTGACTTTGTGTATTAGTTTTCATTTTGAAGACAGACAAAGTAAACGCAAAAAGAAAT
AGATTGGGCTTGTACAGGTGCGAGGCGAGCGAGCGCGATCTTTTTTAACTATAAGAAGAA
GTTCCAAGCACCCGCTAGCATTGAAAGACTTCAGTGGCAGCCGGAATCGCGAGCGAAGCG
AGCGCGAATTT
>Unigene0000344    size  385    gap  0  0%
GACCAATTGTCAAGTAAATATTGACATTAATTACCAAAGTGCTTCCAGGCACAAATTAGT
GTTCCATGAATATTAACAATGCTGTGTAAAGTGATTCTAACGAATTTGGGACATTTGTTT
TAATATTCATTATATAATGAGGTGGTCGGCGATCAGTCGCCGCCTTGCGCGCTTTCACTC
GGTACGCTATTAATTACGTACACGATTGTGTTCAGTCGGTTATATTTACTCAACTGTTTC
GACTGCTGAAAGATAAAGAAATAGCTAAAGCGGCGCGCTACACGACACTCGTATCTTATC
GCATCCACTCTATTGATCACTCGACACATATCGCGAACGGCTCGCCTTATACGGACGACC
GTGCCACCTTTATTGTCCAATTTAA
>Unigene0000345    size  542    gap  0  0%
AAAATTACGAGGTCACCCGTATTCATAATTATTATTAAATAAAAAATAATACTTTAGAAT
AGACTGGTTTGGTACACGGAGGGTACACGAGATTGTGTGTACCTTGAATGAGGTAATGTT
TTTTACCGCAACGGTAAAATTATTTCGAGCCTAAATTACCGTAGAACGAAACGATACATG
TCCTCGTTAATTTGCGTATCATTGTCACACGCGTTTCCTGCTGTATTTTTTAATTATTTT
TTTTCTGTCCATGTTTTAGCAAAAAGTATGGACACAGCAAAATAGTTTAACCAATTTTTA
CTACAAATAATCTAAAAGGATTTGTCACGGCAAGACGTTATGACGTCACTTCCCATAACG
TAAGTTAAATTTGGCTTTTCATCATGGCAGCTTATTGCACTATAATCAACAAAATTAAAA
ACAAAACACTAAACATGAAAACAAGATTGCACCAATTAAACAATTATGTAGCTTGCCATG
AGTTTCAAGTTTTTGGACCATAATGATTGAAGACCGTATTGAATAAAGTAAATTATCAAT
CA
>Unigene0000346    size  496    gap  0  0%
GAATAAAGTAAATTATCAATCAAAGTAGAAAAAGTAACTTTAACTAGGTAGGTAATTGTA
ACAGTTAAGTATAAATGCTGTACTTTATTTGGCAGTTTTCTCATTTACACACATTTTGCA
TTTTGGAGAGCTAAGTACTTATTATTTATACAATGTACGTACTTCGTATCATCCTACGAT
CTTCAACCAACGCCCAATCTGAGATTTACCTATCAAAATCATAAAAAATGGATGCTACAC
CCAAAAAATTCTAACAAAATTCCGCTCGCATCGTAACAAAAATGTTTTTTTCATTAATAA
TCAATATGGAATGGCGATTATGTAGAAAAAGGTTTCAAACTCGGTGGGTTCCGTAGAGGA
CGGGTAGTTGAGGCTCATCCGAAGCGCTCCTTGACCAGAAACATGAGTTTCTTCTTCCCT
TTATATTTGAGCTTGATTTCTTGTAACAGCGCCGCGAATTGGTGCGGCCCGTCAGGCGCG
AGGGCGAATGTGTCGC
>Unigene0000347    size  309    gap  0  0%
GCGTACATTCTGGCCGCGCGGAACGACCGCACGAACGATCTCCGTCGCGTCTTACAAGAG
GCGGAACGACTCGGCAACGATCAAGTTAGGAACGCCTGTCTGAAACGACTCACCTCTAAA
AACGTACTATAAGCATCAAGGAGTTCCTATGTCCCTATGTCAAAATTAGTGATGCCCATT
TTCATAGACTGTAGCTACCTCCTTTTTTGACGAAACCCCTTTAAATGACACGTAGTGGAT
ACAACAGACATATCCTAAGAATTATAATGTGGACTGTTTTACCATCAGTACCTAAAGCTT
AGCTGACAA
>Unigene0000348    size  404    gap  0  0%
GGTTCTAATACAGATAAAATAAGGCTTGTAGCTGTTGTGTTGGCCAGTGGCCCTTCCATT
GAAGTTGGTTACGAGTTGGCTATCAAAATCATAACGGAACATAAGCTGGACTCCATGAAC
ATTTACATCCACGTAGCGAGGTTCCTAGTGAATTCTGATAGGTTCATAGAAGTCAAGACC
TTAGCCAAATGCATACGAGCTTCTAAGGAAACCGCAGCTAGTCTAATGAGCGACCAAGTA
CTGGAGTCCGGAGTAAGCGCAGTGGTGTCCCGGTGCGAGTCCCGCGGGCAGCTGTACGAC
GAACAAGCAGAGATACTCATAGCCGATATACACAGCGTTACTATAAAGATATCATGTTAC
CTCGTCTGCCGTAACGTAAGTAGCGCGTACATTCTGGCCGCGCG
>Unigene0000349    size  783    gap  0  0%
CTGAAGATTTGATTGTAGGCTGGCCCAATACATATACGTTTACAAAAGCTATTGCTGAAG
AGTTAGTGAGGACATATGATCCTGACCTGCCCGTCTGCGTAGTCAGACCACCTATAGTGA
CACCTACTTATTATGAGCCCACTCCCGGTTGGATGGACTTAAGTGCTCTTTCTGGACCTA
CTGGGATCCTCGCTGGTATTATAATGGGTTTTCTTCACATTTTCTACGTGGACAAAGATT
GCAAGCTGCCATTAACTCCGGTGGATTACGTAAACAATGCGACCATAGCTGCAGCCTGGG
ACGCCGACTTGAAACGAAAGAGTGGAAATAAAGACATACAAGTTTATACGGTGTCTAATA
ACGATCGTTTTATTACGTGGGATTTCATAGGAGTTATCTTGCGCTCTGAAGGCAAGAAGT
CACCGTCACCCAAAGCGGTGTGGTACTGCTGGCTGATAGAAACTAATAGCAAGTTCGTCT
TCTGGGTGATATCGTTCTTCGTGCATTACATACCGGCTTATATCATGGACCTTGTGCTTG
GTATACTTGGAAACATGCCTAAGGAAATTAATTCATTCGTAGCGGTGTTCAGAAAAATCG
ATAAATTCGCCCTAATTTACCACTACTTTTTATCCAACGAATGGTTTTTCAAGGACCATA
ATGTCCAAGAAATGGTATCTAGAATGAGTCCAGCCGACAAAGCTATTTTTAACTGTGATC
TTAGAACTATTGACTTTACTGAATATGTAATGGTTTGGGGTGTAGGTATAAGAAAGTATC
TAG
>Unigene0000350    size  525    gap  0  0%
AGGCGATCTTCCTCCATAGATTCTGCCATACCGATGATAGTTTCTGGCTGTACTGGACAA
GGGTAGAACTGGTCTAAAACTTCAGTGTTCACGCGATCGTAAGTCGCGTGGGAAAATGCT
GTCGAGACGTAGATGAAGTTCTTAAAGTTGATACACTGCTTGGAAAGTGCCAGGCACTCC
CTGGTCCCTCTTACGTTGGTGACGACTGCAGCTTTGAGAGGCTCGTCAAAGCGGACTGTC
GCTGCCATATGAAATACTGTCTCCACCTCTTGTGTGAGAAGAGTCCAATCTTCTTGGCTA
AGACCGAGTCTCACATCAGCTACATCACCTTCCAGTGGAACTAATTTCTCCAGAAAGTTC
GGTTTCTTTTCGCGAAGGAAGTCGTAAACTGGATCTTTTAGCAAATAATCGAGTCTCTCC
TGAATGGTCTTCCCTTTCTTTGGTCTCAGCAGGACAAACATCTTCTTCAAGTTGCATGAT
CTCAGTAGTTTCTCTATGATTTGCTTGCCGAGGAAGCCGGAGCCG
>Unigene0000351    size  278    gap  0  0%
TATTTGATAGTGATGAAACCGGTGAAACCGGTGAAAGTTGAAGCGGCGACTAGTAGTAAT
AACAAGAAAAGTATATTTGATAGTGATGATGAATTATTTGCTGAAGAAACGAAACCGAAA
CCAGTTGAAAAGCCTATAGCAAGTCCTAAACCTGTTGTAGTTGATAAACCAAAAATAGTA
GAAAAACCAAGTGAACCGAAAATTACTAAAAACATCCCTCGAAGTATATTTGATGATGAT
GATGATGAAGATGAATATGATGATGATGATAATGATGA
>Unigene0000352    size  492    gap  0  0%
ATGCTGATAAAGTTAAGAAACCCGTGGGAGGCATTTCGCTATTCGGCAACAAAGGCACAG
AAAGTATAGGCGCCGCCATCTTGAAACGCAATCAACGAAAGTCTTCGTCATCCGACGCCG
AAAGCGAAAGCGATTCGCGATCAGAGTCACAAACAAACCAACAGATTAACCAGACACAAA
AAGATATATTCGATGACTTATTCGCAAGGTCTGAAGGAAAAAAGATCGCTAAAGACAAAG
TTGATATCGTTAAAGATATTAAAACAGAAATACAAAAGAAAAACGAAGTCAAAGATAAGA
AAGTTGAAAAAGTCGAAAAACCAAAAGTTGATTTGTTCAGTGATAATCTTTTCGATGATA
TTGATGATATCTTTTCTACAAATGTTGTGAAAATGCCTGCGAAAGATAATGTTAAAACTA
AATCTATATTTGAAGATGATGATGATCTTTTCTCGGAAATTGCTGCGCCGAAACCGGTGA
AAGTTGAATCGG
>Unigene0000353    size  242    gap  0  0%
AGCTAGTCTGAGAATTTTGTTGTTGACTACAATAATACATTTATGATAGTACACTACATA
TGTATGAAGTGAACGCAACAAATTGGTGAATTGAAAGTTACCTGTGTGGTTGCGCAGTAG
ATGTGATTTTTTTACTGAAATGCTACTGCGCAGCCAAATTGCTGTCCCATACTTCAGAAA
GCATACGACAATATTCAGAAGAATCTGATATGCTATATTGTCAGAAACAAGTTTCCATCA
TT
>Unigene0000354    size  214    gap  0  0%
GGAGCTAGTAACGTTCCTCGTCCACTAAACACACGCATTTTGGCGTGCTACTTTCTCAGG
AGATTACGTCATGACATCTCCGCTAGTAATTTTGTCCTCCATGGAAAAAACAGTTGCAAA
TCTACAATGGAGTTTTGAAACAAAAAAACATGAACAGCGATTCAAGCCGTGGACTCAAGT
TTCAAATGTAATTAAGCTTATTACATACTATTTT
>Unigene0000355    size  333    gap  0  0%
GCAATTGGTCTGTAATTGTCTGGAATTTCTGTAGCACCACTTTTGTGAATTGGACTGACT
GAGGCAATTTTCCATCGGTCTGGGAATACACCAGTTCCTAAGCTTAGGTTAAATATGTGA
GTCAAGGGTTCGGTGATAGAAGATCTAATTTTTTTAATAAGTATTGGTGTGAGTTTGTCG
GGGCCTGGTGCACTGTCCTTGTTGAGTTGAGTTATTAAGGAATCGATTTCGGTATTGACT
GTTGGGTGAAGGAAGAATGAGTGTGAGTTTTTTGAGATGGGTGAGTATTTATCAGCAAGA
GAGCTTTGTGTTTCGGATAGTTTAGCGAGAATT
>Unigene0000356    size  390    gap  0  0%
AGCGTCCGTATGTGTGCGACCACTGCGGCGCCACCTTCCACCGCCGCTCCAACCTCGTGC
AGCACATTGCTATACATCTGCCCGAGAAGAACTTCCAATGCGGCATCTGCAAGAAATGGG
AGAAGTCTCAGAAGCGGCTGAACATCCACAAGTACAAAGTCCACAAGGAACACAAGTACA
GGTACATGTGCCCCCAGTGCCCGAAGATCTACAAATGTCCTGACCACGTGCGGCGTCACC
TCGTCAATTTCCACAACATACCGCGGTCAGATCAGGGTCCTATAGAGAAGTTCGTGGTAG
ATAGCTAGGATGATCAGTCTTAGACGAAACTAGCTGCCTGCAGGCCAGTGGGAACTGCTC
GTACCGGGATAAAATATGTCATGAAAATTA
>Unigene0000357    size  267    gap  0  0%
AGCGTCCGTATGTGTGCGACCACTGCGGCGCCACCTTCCACCGCCGCTCCAACCTCGTGC
AGCACATTGCTATACATCTGCCCGAGAAGAACTTCCAATGCGACATGTGCCCCAAAAGGC
TCAAGTCGCGCAAATTCCTGCAGATACACAAACACAACGCTCACACGGGCAAGCGATACG
GCTACCTCTGCGGCATATGCGAGCATCGCTTTGAGAAGCCGAACAAAGTGCGAGCGCACA
TGCGCAGGGTGCATGGCGTTGCTGATG
>Unigene0000358    size  296    gap  0  0%
GACCTGTTTGACCTAAAAAAAGGCGCCTGACCTACCTGCATTCTGGCATCTCCGCTCATA
TTTCTGTTCTCCATGGGATCATCTCATTTAGTGCTCTTATATTATATGGAAATAAGATTT
TTTTGGTATGTTGGTCACAAAACAACGCACACATCGCATCATGAGCCACTGCGACGACCG
TGCGGGGATCGGAGGACGAGGCGCCGCGAGTAGCCGTCGCCCACGCAGCAACGCACCACC
ACCAGTCACTCACACGACACGGACCATAGGAGCGCGTTCTTACTATCCAATACCAT
>Unigene0000359    size  257    gap  0  0%
AAATTGATATGAGCGGGGCGTCTGTCGCGGATGGCTCATCGTTCTCAAGTGCTGCCCGTT
ATGGTTACGCGAAATTAGATTTCAACGAGTCCATTTTCTCTCCCACAACGAGTTCACCTT
TTATTTCCCCGATATTTATTGAACGCCTGCCTTAGATGCCGGAGAATTGCTAGCCATAGT
TTGTATAGCACAGCGTTTTTAATTGAATACTCAGATTTAATAGGCGTTTTTATTAACGCA
TGACTAACATAATGGAT
>Unigene0000360    size  364    gap  0  0%
AGAATTGTATCCTTCAGTTGGTACACTAGTCAGTCTTCATCATCCTAGAAACGATAATTT
AACTGTCTACCAAATACCTATTATATTATAACAATACGTTTGCAGTCCTATGGAAAACCC
ACTGTCACGAAGAGTCATGACATCAACATCTGGACCAGGATCTGCAGTTAAGTTATTTTA
CTAATAATAAGAGTCACGGAGCCTGGACAAAACATATCTGCTGTCACACCACGCCGTGGG
ATTTTATGTAATTATCTTAACGTAATTGGTCTTCCATGTAATTGTCTATTCGAGAGATCA
ATCATCAATGTTCAACTTTGAACAGACCGAACGTCTTGGGTTGTTCACTTTTTTTGACGG
TACG
>Unigene0000361    size  701    gap  0  0%
GCGGCCAAGTTAGTGCTGTTGGTGCTTCTAGTGATTACAATATTAGCCTTGTTCGAGCAA
TGGCGAGGCGGCAAGAAGAATACGCTGGCGGAGTATTCGGACCCACTTGAAGCTGAATAC
GAGAGACAGATCTTGGAAGATGAGTCCAGGATCATCCCGGGGCTGGGGGAAGGAGGTGCG
GCGGCACATCTCATCGGCGAGGAGAAAAAGCGCGGCGAGGAGTCGGAGAAGAAGCTTGCT
ATTAACGTGTACCTCAGCGACAGGATCCCGTACAACAGAACGCTTAAAGACTTCCGCAAC
CCCGCATGCAAGCGCGTGACGTACGACGCGGAGCTGCCGTCGGCGTCGGTGATCCTGATC
TTCCACAACGAGCCGTACTCCGTGGTGGTGCGCACCATCTGGAGCGTGGTGAACTCCGCG
CGCCGCGACCAGCCCTGGTACAGCCGCGCCAACTTCATCGACAGGAACACTGGACGACAG
ACTGTTGCTGGCTACCCAGGCCAGGACCCGAACTCTCCGTTCGTGTACCTGAAGGAGATC
ATCCTGGTGGACGACAACTCGACGCTGCCGGAGCTGAAGGGCAAGCTGTCCCACTACGTG
CGCACGCGCCTGCCGCCCGACCTCATCCGCATCCTGCGCCTGCCCGACCGCGTGGGGCTG
ACGCGCGCGCGGCTGGCCGGGGGCCGCCACGCGGGCGGCGC
>Unigene0000362    size  239    gap  0  0%
AGTACATATTTCATTTTGGTAAAAATCCTAACGATAATGAGAGGGTGAGTGAATGAGTAG
AGGAGTGCTGATAAAAGCAGTTAAGCAGTCGTAAACCGTTCTAATTCATTCGGATCTGAG
ACAATGAGACAATAAACTTTATCTAAATCGTAACGATTTGCAATTGGTGGAGACTGGTAT
ATCAACGAGCCCAGCGGCCCTGCCCACTTGGCTTACGGACTGACTCGGCTTATTTAGTA
>Unigene0000363    size  207    gap  0  0%
GTTTTGGGTAGTTTTAACCGGCTGCGGGGAAGCCTTATTGAAATTCTCTTTTAACTTTTC
TTCATATTGTTCTAGCTTATATAACATGACTAACCATTCGTCGCCAGATAGATTTTTCTT
AGGCAAAGTCTCCATATATTGTTTATTAACTTCTCTCAATCTATCAACGAAATAATCTCT
TTTCTTGTCATTGGTCATGCTTGTAAA
>Unigene0000364    size  408    gap  0  0%
GTAGGTAAAACCCAGATGACCTCTCTACTTCACATACCTACGAAGGTCTGCGTTGGGTTT
AGAGAATAAACAATGACTCATCGATGACCACTATCTTTATTTAAACTGTAATCTATAACA
GATGTTTGGTACTTTTCCTTCCAACCTAGAAGTTAAAGATTAAAGGGATTTTATTAGGTC
ACGCGAGTACCTATAACCTATAACAATTGAATCCCATCCTTCACGTCGCTGGATCGTGAA
AACAGCTAATGTTAAAAATGCTACATGATGAGGAATTAGGAAAACAAAAAAACAATTAGT
TTGATTTATCACCTGGAACACTGTAGCCCTTTCTAATAGGTGATGACTTATCGAATCTTA
GAATTCAATGATATTGACTACGTTGCAGCCTAGGTACTACTCTGCTCT
>Unigene0000365    size  230    gap  0  0%
GAATCATCGCGCGTCGCCGCATCGGTTACAAATGTACAAAGTTTTCCAAGAACTTAACTT
TCATGTGATCACATTTGATTACAGAGGGTACGGAGACTCGACCAGAGTGAGGCCAACTGA
GCGAGGCGTAGTGGAAGACGCCCTGGAAGTGTACTCCTGGCTGATGGAGTCGCTCACTCA
GACCAACAGACCGCCCGTTATCATATGGGGGCATTCGCTTGGTACAGCAG
>Unigene0000366    size  432    gap  0  0%
GCCTCCGAGAAGACGAGACAGGAGAGGAGATTCGACGCGTGAGGCGGATCGTCGTCGTCG
TCGCTCTCGCTCGTGGGAGCGTCGCGCGCGCACGCGCCGGCACCCGCGCGACAACGAACA
CAACAACGACACCAGGAGACGACCGCTATCAAGATCTCCGTCGCCGCGAGGACGCTACAG
AAACCGCAGTCCCCCTCCACCACCACCCATCGACAGACAAAACAGCAGGTCTAGATCAAG
ATCACCGACAGTCCGCGATCGTGACCACGAGCGTGAAAGAGAAAGACTGCGCGTTCCCCG
CGAGCTAGAGAGAGACAGAATGTCGCGGGACAGAGAGCATAGAGATCGAGTGTCTCGCTC
TAGAGATAGGGAACGATCACGTGAGAGATCTCGCGACCGTTCCCGCACACGATCTCTATG
CTCTCTGTCCCG
>Unigene0000367    size  1285    gap  0  0%
GATGTTAGACATGGGTTTTGAACCACAGATCAGGAAGTCGTTATTTGATGTGAGGCCTGA
TCGGCAGACGGTAATGACTTCAGCTACATGGCCCCCAGGTGTACGTCGTCTAGCTGAGTC
ATACATGAAGGACCCCATACAAGTTAATGTTGGCTCATTAGATCTTGCTGCAGTGCACAC
TGTCACACAGAAAATAATGTTTGTTGAAGAATCTGAGAAGGAGGAGGCATTGTTTGAATT
TCTACGAAATATGGACCCAACAGATAAAGTTATCATTTTCTGTGGCAAGAAAGCTACTGC
AACACACATTACCACCGAATTAGCCCTAAAAGGCATAGAGTGCCAATCTCTGCATGGAGA
TAGAGATCAGATTGATCGCGAGGCAGCTTTGAATGAGATGGTGGATGGCACTGTCAATAT
TTTGGTGGCAACTGATGTAGCATCTAGAGGTATTGACATAAAAGATCTTACCCATGTTAT
TAATTTAGATTTTCCACGGCACATCGAAGAGTATGTACACAGAGTAGGTAGGACAGGGCG
TGCAGGAAAAACAGGCATATCTCTAACATTTATAGCAAGGGGTGATTGGGGAAATGCTAG
GGAACTTATAAAAATCCTGGAGGAAGCAAATCAAGAAGTACCTGAAGAACTGGAGCAAAT
GGCTTCTAGATTCGAAGCCATGAAAATACGTCGAGACAAGGAGAGAGGAGAAGGTCAAGG
TCGTGGCCGCGGAGGACGAGGTGGTGGATACGGCGGCGGTGGAGGATACGGCGGCGGCGG
GAGTCGCGGGAGGAGAGATCGCTGGTAATTTGGTGACGATATCCTAGATAAGTTGCCAAA
ACTGAAACAACTCATGAAGGCATAAAAAACTAATATTTAAAAAAAAATACCGGATTAATT
TGCAGATGTATACAGATGTCCCGAAACTCAACGCTAACCTGGTTCTAGGACAGAGGCTGA
AACAGGTATTTTCGCCCTATTCCAGGTCATTGCTGAGTTTCGGGATTTATAATATTACCT
CAGATTTCCTCATCAAGTTAATATTAAGCAAATCGAAGATGGCATGATTTGAGATGTGGC
CTATTTATTTAACAGTATTATGTTACGTGATTTTGTAGTTTGTGGCTATTATCAGAACTG
TTTATGTCAAAATCGATGTTTTAGTGAAAACAGTAGAGGTAATTAGTTTACAGAATAATG
TTATCCTATACGTAGGTTATAACTCTTTTAATGCAGTTCGGGATTCCTCTTGAATCGTGT
TGTTTCAGTGAACAGGTGAATCTGA
>Unigene0000368    size  321    gap  0  0%
TGTGGCGCGGCGAGGCGGGCGCGGGGCCGAGCTCGGCGTGCTGCGCGCGCTCAAGCTGCT
GCGCGCAAGGCACGACGCCGCGCATCTGCACGACAAAGTGAAGACGGCTCTGGCGCAGTT
TAACGACTTCTCATAATGGCACAAGGGCCGCAGACACAAACGTATGAAGCGATAGTGTCT
GTTTAGTTATAGTAACGCTTGTGATTCAGTCGCGCGCGACAGTGAGTTATCCAGTCATAA
ACCTTATGATATTACGACACTACGTCTAGCTCTAAGTATTTAATTGTACATAAATAAGTT
CACAAATTGTTATATCGACGA
>Unigene0000369    size  227    gap  0  0%
AGGGCAAATAATCGGTAAATTTTAATGATTTTCAAACATGCAGTTTTAATTGAAAGCATT
TGAACGATTGCTTATTTCAACATTTTGACTTACTTTTAAGTGGATTCAGGATAACATACC
TACCGCTAATACCGTTCTAAATTACTTTGAGTAATTTGGACACCGAATTGACCGAACCTC
AGGGTTATAAACTCTGTTACTACCATCATCAACACTCCTAAAGGAGT
>Unigene0000370    size  1071    gap  0  0%
GATAACAAATCTAGTACAATTTTTGATAGTACACCTTTTGTTTTGACAGGGAACTTTCGT
AAACCTGTTCAACTTTGTCAGACTTCTGAGATACATGTAACTCAATTCGCTCTACATCAA
TATTTTCAACTACATTCAGCCAATCTGAATATTCTCTCTATAAACTTAGATCTACTACGA
TTTGATATTGCCCAATAATGAGAAATTCGTGTACATACATTCATAATTTTATTACTTAAA
GTCTCTAGTTTGATATTTTCGATGTCATCCGAAAGGCACGATGTTTCTGTAAAAGTATTC
AGGACATGTTGCATTTTTCATTTGGACTACCCTCTTTAGAGTGCCAAATGTCAAAAATAG
TCGTCCTCGAAACAGAACATTTGAAAACTTTACCTAAAACAACATGAAAGCTGAACTTAA
AATATAAAGTTTTTTCAATACTATGGACATGCATACTTTGACACTCCTTTAACCCAAGAA
GGGGCAGAAAGATGCAGATGAAACTTATATGGTTTTATAAGAACATCCTCTTTATTCGAA
AAACATTTGCCTCAAGTGCAGCACTGAGCAGCAAAAAGTTATAGGTCCAAATGAAATCAA
AGTATACCAAACAAATCTACAAAAACGCTACCTTCAATAAAAAAATAAAAAAAAATATTA
AACGCATTAAAAAAAATAAAAAAGTAGTTGATAATAGAAGTACATACCTTGGTCTTGGAC
CTCCATACTGTCACCATACGTAAACACTTGATTTGGAATAGTGACACTCAAAAACAAAGT
GTTAAGTTTTGATGACTCACACGTTGCGATAATTAGACTCGAGATGCGTCAACTTCCGAT
GCACAAAAGTGGTCAATAAGTTGACCTTATGACACGGGTATTTAGAGTTTTTGGTAGCTT
CTTTACTTGTTAATCAGTTAGTAAGTAGATCTAATGGGGATAAGCCTATGACATTTTTCG
ATTTATGGCCTTAGAGTGAATCACTGTGCAATGTGAAGATAACGTCTGTAGTTCTGTCCC
AAGCTTTGTGTCCACTGCCGTGTCATACAGCATATTTTCTACAACCTGGTA
>Unigene0000371    size  368    gap  0  0%
GTCTTAAATTTTATTGCGAATGTATACAAAGCACACACAGCTAAAGCAAAATGTATCATT
GATTGGTAACTTTCTAGTAATGAAGTTAATTTAGCAGTCTGGACGAAACCATTCTTTAGA
ATAATTCTAGTTTTTTGCCCCCGTGGTAGGGGTTTACAGACAGTTAATAATATGACGTCT
CGATAGAAGCAAGATATATCGATCATGAGATTCTTCAGAAGATCTTCCCTTTAAATGTTG
TGAAAATACAAGGACCTAACATTATTTAGATGTTTTATAACAAGCAAGTGTCCTAGGTTC
GTGATGGAATGTTGTGCTCTTGAATGTAATATATTTTCTTAGCCCTTTTAAGTCATATTT
TTGTACGT
>Unigene0000372    size  275    gap  0  0%
TGGGCATCACATTATATTATGAATTCAGATGATGAAACAACTGACGATGAAGCAATGGAG
TCTTTTAGTATCCTGCCAACTGAAGAGGACAGTGTGATGTATGTGGACAGTAGTGACAGT
GATAACGAAGCTACAATAACTCCACCACTTGAAAATAATCACATTATAGATGAAAGTTCT
GAAAGCGATATCGAAACTACATTAAGATCCTGTAGCGGTCAATATGCAATAAATTATGGT
GAAGAAATCTTGCCTGATGTGAATAATGATGTAGA
>Unigene0000373    size  224    gap  0  0%
ATGTGAATAATGATGTAGAAAATGCAAATGATCATAGCATATTGAGAAATATTTTGATTC
AGAAAAGATGGGAAATATACGAAGAGTCACAAAATCATGAAGAGACTTCTCATTCTGATT
TGCTATCTGATTTCTTTGCCAGATACGATGGCACTACCCATGACAGCAATCTAATGGAAT
ATTTCCGGGATTTGGCAGAAGTTTTGTGCGTTAAGTTAGAACCG
>Unigene0000374    size  219    gap  0  0%
TGTGACAACACCATGTTACGTGAAGATCTACTAAAGGGCAAGGCGTTGGGCGTAAGTTTT
GCCGTCCTGAGACCTTTCTCCGACAAACAGTACCGTGTGATGGAGAGGATCGTTATCGGG
AGTTCCATGAAATGTGTCGTTCCTATGATCAAAAAACGTCGAAGGGACGAGAAAATAGTA
AGTGGACCTCCCTTTAAGAAGACCAGAAAAGTCACATAG
>Unigene0000375    size  304    gap  0  0%
AGTAGATTTCCACGTAACATGGTGTTGTCACATAAGCGAGTTTTGATGTACTTCAGAAGA
TGTTCTAAGTCTATATTGGTAAGTTTCACTAACGCGGCGATAGCAATTTTATCATGGTCT
TCAGAGTCCTTAAGCTCGACCTCTAGTTTGATGTCGCTGCCGCCAGATGGATATATGATT
TCTTGGAGTTGAAAGCGATTCGGACCGGCCCCTACCATTAATGCGCATCTGAAATTGTTC
TGCCTGCCGACGAGTGTATTCAACCAGTTGGAATTTCTTTCCAATGCCGCTAGCAGGAAG
TTAA
>Unigene0000376    size  340    gap  0  0%
TGTTGCACCTTGATGACTAATTCGAAAAAGGCTGTATCGTATAGATTCCTTTGTCAGGTA
GAATGGCAGGGTTAAAATGCGTGTCGAATCACAATTAGCGGGAACTATATCTGTTGGCGC
CATTTTTGGTCTGTCAGTTTGACAAGGGTCAAATGAACTGACATATTTTATTTATGGTAC
TAATTTTAAGTCTTTGGTTTAGAATGAAGATAAAAATTAGGTGAACAAAGACAAGATTTA
ACCCAGTTTCTGAGATGAAAAGTGATTAACGATCGCTTTTAAGATAACACAAGAAAGAAA
GAAAAACAAAACTGTTTTCTTCTCACGCGAGCAGGGAGAG
>Unigene0000377    size  416    gap  0  0%
AATTTTCTCGACTTGTAAATTGTACCATTTTTTAATGATACTTCTCTGCATCTTTTCTTG
TAAGAGTGAGTGCCATGAATGTTGGTTAAAAAGGCCAATCATAACATATCCTTCTTTGGT
CTCGGTATAGGCTACGGACTTTTTGTATTCGCTTAATCATACACTCTCGGCCAATTATAT
ATACACACTTCATCGTGCACTACCGGCCAGAAAAAATGGGTCACTAAAATAATGTTGAAT
TAATGCGATTTTATATGTTGACCATCAGTATTTTTTCACTTATGGCCTAATATTTTAATG
TATTTGACTCGATTGATATTATGATATTAGTTTTTATTTTCGTTTTCATGTTAAAAGTAT
TAAGTTACCAAATAAAAATAGCCTAAATCTTTAATAGTGGAGTGTTTTTCGATGAA
>Unigene0000378    size  333    gap  0  0%
TAGTGACTAAAACTGACTTCTTGACTTTCGAATGTATGTGAAGAAGTATATTAAATACTA
TATACATTGTATGTGATATCGCAGCGAATGTAGATATGTTCTTCCATTTTACTAACCAAA
CTGTACTTCTGTCGTAGACGAAAATACATTTTTATATAAACATGATATTAATTATAATTC
GCACGCAAGAAAAGGCACATAAATATAAAATCTTGAGCGGTGAGCAAAAGAATGAATGAG
TGAGTGAATGGATTCGTTGACATTTTTGACATTAATCGAATATTTTGAACGTCTATGACA
GAAGTAAAGTTTGAAAATTTTCTCGACTTGTAA
>Unigene0000379    size  322    gap  0  0%
GAGCAAATCTTGGTGCAATTGGTCCGGTAGATGGGTGACCGTCTTGTCATGACGAGTTCC
TCCGCGTTTCGGCTATCATTTGAACATCTCTGGCGGTCATTACGATTAGCCAAAAGCTAG
AAAGTTTGACAACCAGTCTTGCTTAGGGTATCAGTTTGCATGGGTTTGAGGAGAAGGTTA
GATAAGCAGTCGCTCCATTTACACTCGGCGGTATCCAGTTAGACTGGAAGCAGACCAAAA
AGTCTATGCAGAACTATATATATTCAGAATCTTTTACTTCAGCTAATTTCCTCATTTCCA
GGCATGAGCGGTGCAACAGTAA
>Unigene0000380    size  600    gap  0  0%
AATATATATGCCACTAACCACCCAGATGGTACTGGACATGCCGGAGCAGCCATCATAGTA
CGATCATGTATTCAACACCAAGAGCATCCGCAGTTCAGAAAAGAGCACATACAAGCAGCT
ACTGTAGGTATAGCAGATCGTAATGGCACTTTTAATGTGTCTGCCATATATTGCCCGCCT
AAACATAAAATCATAAAAGAGCAGTATGATGAACTGTTTGACCATCTAGGTACACGGTTT
ATAGCTGGAGGAGACTGGAATGCCAAAAACATCCACTGGGCGTCTAGACTCACGAATACC
AGAGGAAGAGAGCTTAAGAAAAGTTTGGATGAAAATAACCTCACAACAATTTCGACGGCA
GAGCCCACGAACTGGCCAAGTGATCCAAACAAACTACCTGACGTTATTGACTTCTTCGTA
GTAAAAGGATTGTCTCGACTCTTTCATCAGATCGAAACATGCCTTGATGCCTCATCCAAT
CATGTCCCGGTTATACTTACTATTGGCACAACTGCTCTAAATATTGGAAGGACCCTAAAA
CTATACAACAGGCGCACTGACTGGAATGCTTTTCGAGAGTTACTTACCGAGCGGCTTGAT
>Unigene0000381    size  531    gap  0  0%
GGTTAGTGGCATATATATTATAGTTTTGTATCTTGATGCATGTTTTCGCGGTAAGGTGGG
TTTCTGATACAAGTAGGATGTCTATGTTATGGGTGTGGAGAAGTACTTCAACCTCATATA
TATTTGGAGCTAGTCCATCTAGGTTCCAGGTTGCAATCTTTAATGATGTCATTTTGTTGA
CTTGGACAGTAGTGTTGTCATGAGACTAATAAGGGTACTCATCTGTTGGAGGAGAAGTTC
AAACATTGAAGATTGTTTTAAAAGCATTTGTTCGATTCTATTACTTGTTGAAGTATCAGC
TTCTTGTTCAGATGTTTTAGTTTTCATTATGTCAGCGTAACTCATTGGTTTACGGTTAGG
GTCTGTGTTTGTTCGTTGCGTTTTGATAATATCTAATTTATTATTAGATGGATCCGTCGG
AGACTGCATGTTATGGCCGATAGCTGCCTGTGGATTCCTTCTGGCAATATGCTCCGATTG
TTTGCTTGATCTTCTAGCGAGTATCTCCTTATAAACTTCGCAGCCCTTGTA
>Unigene0000382    size  485    gap  0  0%
TTTGGTTCTATTATAAATAAAAATGGATAAAAAGCGTGAGCGTGCAAGCAATTTCGATAA
AGCCGAAACGCGGTTATTGACGGAATTGGTTACCAAATATAAGTATATAATTGAAAACAA
AAAAACGGACGCCGTGACCAATAAAGATAAGGAGGCTGCCTGGGGCAGAATAGCTTCTTC
TTATGCAACTACTAGTGGTACCACGACACGTAGCTCTAAAACATTAAAATTAAAATATGA
AGGTATCAAAAAGGCCACGAAGAAGAAGATGTCCTGTCGCAGGCAGGAACTTTATCGCAC
AGGTGGCGGGCCATCTAATGCTCCTGATTTCGATGACGTGGAGGAGAAAGTGCTGGCTAT
ATGTTCCAACATTACAGGATTGGAAGCACGCAATGATAGTGATAACATTTCAGATGTAAT
CCAATCTGCATCTGTCCCTCTGAAAATTGATTTGTCTCAGGATGACCTTAATTTAAAATT
TAAAA
>Unigene0000383    size  311    gap  0  0%
ACGGTATTGGTGGTCGTTTGGGGGTTGCTGGGGATATTTTTTGGCTAAGTCTTCCTACTC
CATCATCCACCATTTTTATAAAGAGGACCGTTACTTCTAGAGCTAAGACATGCACATAGC
ACTAGGAAGTGGTGAAAGGACGTTTTGGGGGTGCTGTCCTTTTGTAATGTTGACGTGAAA
AAGTTCTAATCTAAACAGCCTACGTTCAATAAACGATTTGACTTTGACAGAGAATCTTAG
AGGTTCTATGTCAATCTGCGTGCTAGATGATCTCTTTGGTAGAACTTTTGAGTGGTCAAT
TTAAAACAGAA
>Unigene0000384    size  281    gap  0  0%
TCTATCTGATTTCCTCAACATAATTAGCTTCTTTACACCTGTTACGTAGCGAGAACTATG
AATTGAACTAAGAAACTTTCACAAAGCAGTCCGGGTTCTGTATGCTGTCGATAATGTTGA
TCTTGCACCTGATCTCTCCTGTCCTGTTGGATTGCCGTCCCATCGGGTTATAACAGTGAA
AGGGTGATATAGTGCGTGAAACTGTGTCTGAACAATTGCTTGTGCTCTATACTACCTATA
TGTGTTCTCTTTGTGAAAACACCCGCCGAAAACGAAATCGG
>Unigene0000385    size  505    gap  0  0%
CAAATACAGATAAATACAGTCTATTACCACAACATTTATTTTTGAATGTATTATATTCTA
ACGCTTTAATTTTATGCGCTTTTGTGCTTTCTTAGTATTATTTTTTATGAGTTTTTTGTT
TTTTTTTTTGGTTGGTGGCGAGAGAAACTTTTCTTTTCACCATAAAAAAACACGTGTAAT
GTCAATGATTGACTTTAGATGTATGAAAATCACATCACACACGTCAGACACAGAATACCA
ACCCCACAGAGCTAGCGACGCCGGCCGCGGAGCAACAGAAAGTAACCCAACGCACCACAA
GCGACGGCACCAATATATAACCGTCCGTACCAACGTGAGTCAAGCCTTTATCTCGTGTTC
ACAAATGCTCTTACCGCACAAATTCATAAGAGAGCTTGACTTCCGTCCCGCCTTAAAGTT
ACTCTGGTAACTGGTATATTTAGACCTTCCACGTGAAGACTGTGGTTCCTCATTCACGCG
CTCTCGCGACGTCTTGCACGAGCCG
>Unigene0000386    size  389    gap  0  0%
GTAATGACAGAGATGCTTGGTACGGAAAGACTAATGTCTTCTTACGGAATCAGCCTTTTT
GTCAACGGTATTTTGCAGTTGATCGGACCGCCAATTTGCGGGTTCTGGTTTGAGTATACG
CAGTCTTATAAATCGTTGTTTGTTACGCTAGGTTTCGTGCTAGTATTCGGGGCTGCTTTG
TGGGGTTTCGTTCCGTTTATTCATAGAAGGAGGAGGTTGGCAGCGAATAAAAATAAGCAA
GGAGTTAAAGCGTAATGTTAAGTTTTTTATTGTGTCGCAAACTCTCTATTTATTTTAATT
TTGAAAAATATTTATGTCATAATTTTCTTTACATTATTCTTTAAAGAATAATAATTATCA
ATCTCAATTTTCTACAATTACGTAGTTAA
>Unigene0000387    size  442    gap  0  0%
ACTCAGACATAACTCTCTCCCGACTTTGGAAAGTGAGCCTTATGGCGGACGGCTGAGAGT
TATGTCTGAGTAACATCTCCATTTCATCCACATGACCACACTCTTTGTCCAAATAATTCT
TGATATGCACATAGGACCAATTTCCAGGCAAATTGAAAACTGTAAGGTAGTACTCCTCGC
TATCACTTATAACTACACCATCGTCATCTTGTACACTAATAACAGAAGGCTCTGGAGTGC
TTATTCGCGGCTTTTTACTATTCCCATCATCAGGTTCTATTTTAATTCTCTTCTGAACAT
TTTTCTCAACTGTGCCTGGTTCGGACTTTATGGCTATTGGAGATGGCGAGCTAGGCAACG
GTATGAAGTCAGGACTAGTATGCTCCGGGTCTACAGGCTCCAATTTTATTGTTTGATCCA
TTTTTGCGCAGCTATTTTTGGT
>Unigene0000388    size  668    gap  0  0%
GGACGTCGTCGTCGGGCGGCGGGTCGGTGGCGCTGGGCAGGCCGTGCTTGAGGTCGCCGA
AGGTGTAGGCGGGCCGCTTGTGCCGCTCGTGCCGCCGCGCCTCGCCCTCCGCCCGCCAGC
AGAACGCCTGCCGCGGCTCCGCGCCCGCCGACATCGGCATCGCCAGCTGCACTCGGGACT
TGCACAGCTCGTTATCACTTAACTGTCTTTTTAACTTATCCTTCCCCACCACCAACTGGA
AGCCCCTCAGCCCGCTGTCGCCGTGGGATTTGGCCAGTTCCACTTCGCTGAGTTGCCTCT
TGAGTTTGGAGGTCTCAGTGGGGCTGCACCGCGCCGGCTTGTCGACTAGACTGTTTTGAC
GTGAAGTTTTGCTGCCGCCCTGCCTGGAGCTGGAGCTGTGCTTGAGAAGCGCGCTGTCGT
GGCGACTGCTGCCAGACGAACTGCTCGTATTGGTATTACAAGTATTTACATCGTTGGCAT
TATTCTTTCGCAGCGATTCGATAACATTGTAAAAGTGTTCCAGTTCAGAGGAGCTGCTAT
TTCTGGACCTGCTTATATTGTTTGTACTATGTCTATGTGGGCGGATTTGAGCTCTAGGTA
AATGGCCGTAACTGCTCTGCCGAGCGATGCCGCCGCCGACACTGGTCTGTCGTCGAGGAA
TACTGCAA
>Unigene0000389    size  424    gap  0  0%
GCCAAATACAAGATGCTCTTGTACCAGATCTATATGGTCATATACTCCTCATACCTAGGA
CGATGGTACTTCAACCTGAACTTCCAGTTCAGCGTATTACTCATGAGGTACTTCCCCTAC
CTGGCCTTCTTCAGATTTGGCATCAAGAAGTCCTTTGTCAACATTTTTGAGGAGGACCCT
ATTGATGACACAGCTCCTAAGACTAACGCTGAGTATAACAAGCCGTATTCGCCGGAGCCC
TGGTACAAGGCTGCACTCAGCTTAATTTGGTAGTACACGTACATTCTACCTGACGAGGTA
AACAGTGATTATCGATATGATATATGCTCTGCGCACACAATCAGCAGTTTTATTCGTTTA
TAACGCGATAAGTGGATAAGGACCTCATTGTTTCAATGTGACTGACTTGGAGGACAGTTT
TTAT
>Unigene0000390    size  776    gap  0  0%
GTAATATAATGTATGACTGTGATATTTGTGAGGAAAATTGTAGTACAAAGAAAGATATTT
TAAAACATGTTGATAGTCACAATGATGAGAGACCGTTAATTTGTAAGCTTTGCGGAAGAA
CATACAAAACAGTTATGGAGATCATCAGGCATGCTCGGGTACACAGCGGTATAAAACTGC
AGTGTTCATACAATTGTGGGTACTCCACTGCTTACCAGGGTGCTTTGAAAGAACATGAGA
ATAGACATCAGTCTGTACACAAGTACACCTGTGAGAAATGTGGCAAGGGTTTCAACGTGA
AGACCTGGTATGAGCAGCATCAGAATATCCATACGGGACTCAAGCCATTTGTCTGCAGTA
TATGTGGGCTAGCCTTTCATATGGCCAGATATTTAACAGCTCACAGAAGTTCCATGCATC
CGCAATCATCAAGCGTGAAACGGTACATATGTGTACATTGCGGGCAAAAGTGTGATAGTG
CCAACAGTCTAAGTTTACATTTAGAGGAACATGGAATAAATAAAGAAAAGGAATTTCTTT
GTGACTTTTGTGGCAAGATACTGTCCAGTGCTGATCAATTGAAGTACCATCACAGGATGC
ATTCCGGAGTCAAGCCATATTCATGCAGCATATGCAACAAGTCGTTTGCAAAGAGGTACA
ACGTTAAAGTTCACATGACATCTCATTCTGGCGAAAAAATACACTCTTGCCCACGCTGCG
GGAAGAGGTATGCGCAGGGAAGCACACTTCTACAACATGTGAAAAGGCACCACGCT
>Unigene0000391    size  257    gap  0  0%
GCGGCGTCAGGGGACGGCGACGGAGCCCCGGGGCGCTGCTGCCGGCTGTGTGGGGGAGAC
TCCAACCTGCGGTACTTCGGAGACACATACATTTGGGAAGGCGTGGAAGAAAGATACGAT
CAGCTACTGTACGACTGTTTTGGAGTTAAAGTGACCCCCTCAGACTGCATGATCTGCGAG
TGGTGTGTCCGAGCACTACGCAGCACGGAGCGCTTCCGTGCGCTCGTGCACGCCGCCTTC
GAGCAGCCCAACAGCGA
>Unigene0000392    size  429    gap  0  0%
AGTGGTCCTATTATACGTTTTTTTTTTAAGATAATAAGAAAATATAGCAGTGGTCCAATA
TTCAATTGAAATGAAATATTATCATCCCTCTCCCAAACGTTATTTTAAAAATGACGAAAA
CAAATGTTTCTGTCATAGATGTAACCAGCTTTAAAATTTATTTTAAAAATGACTAAAATA
TATTTTGTCATTTAGTCACTATTAAAATTACATTTGGCGGGTTATTTAGTCAAAATTTCG
CCTAAACTCCGACATAAGATTAGAAGAGCTATCCCATTGTTTCTTTTTAAAAATGATTAT
CATTTTAATATAATTCATTTATGATTGTGGTTCTGACCCTGCCTCGTTTAAGCGATATAA
CTATTTTAATGGTACATATTACAAATTGTTACATTTCCCTTACAATAACTACGTCACTAA
AAAGCTTGA
>Unigene0000393    size  1386    gap  0  0%
GCTCGCGGAGTGTAACGACCAACTGTTTCACAGTTTTTTTTGCTATCATGTTAGTATAAA
TATTTTATCAAAATAGCACAAATGTATATGATCACAGAACTTACATAGTAACTAACGCAT
TGTCAGGAAAATTACAATTTAGCTCCTTGAGCCCTACTTAAGATACAATTTTTTACCTAC
AATGTACATACTATTTTGTATACTGACTATAACGATCTTCCTTCAGACATATCCTCCAAC
ATATAGACCATATCGTTTGGTTGTTCATAGCGGATTACAGATGAGTAACCTGTAGGCACT
CTGGCATGGCCAATTTTATCCTTTAGGATGAAGAAAGCCAACCAGTTCAATCCACAACAC
ACTAGAGCGCCGATACCGAATGAACGGAAAGTTATCCACCCTCCGTAAGTTCCGTACAGT
TGACCTCCTATAAAACTTCCTAAAGAAGTTCCGACGCCTTCGAATACAGCTCCTACCAAA
CCCTGCACTGTTGTTTCTGTACCGGGTGGCGAAACAATTGTGGCGTAGGACGTCATTGTC
GGGTAGAACATGCCAAACGTTATACCTTGTAGCATTTCAATAGGCAGCACCCACCAGGGG
TCAGTCAGGAAGGAGTACAATATAAACCTTACACCAAACGCCAGCAGGACTAAGCTCATC
ATATTGATGTGACCAACTTTTTTGAGAACATAACCGCTGACGAATAGAAAAGGAATTTCT
CCACCAAATGTCTGTATTGCACTGACTAATCCCTGCAGGGTTTTTATATAAGCTGCACCA
TCACAGTTGAGGCCCGATATGTCTTCAATGAGCCAAAATAAGAATTGCCAAAGTAGGCCA
GTGCACATTCCTACTGCTATCGTCCATAGTAAAAATATGAATGTTGGTAAAGACGATAAT
AGTGTGCCAACGTCAGCCAAAATGTTCATAGACATCTTAGTGGAATCAGTCTTTACAAAA
CATGACACACCAACGTCGCCGACCATGAACACAAACATGAGTATGAATGCGATAGTGTAG
TCTTTGTAAGCTCCGTCGCTGAACAAATCTATAAGGACGCCGGTCAACAGGGAGAAAATA
CCCCAACCGAAGGAGCCCCACAGTCTTTGTTTTCCATACAAGGAAACTTTCGGTCCAAGC
AGGTTGAAGCAGATAGCGTCAGCGAAGGTGACTACCACGGCTTGTCCGATCCAACTAAGT
ATCATCAATAAGAAGAACAGCCAGAATTGGGAGGTGTATTCCTTACTGCTATCGGCCCTG
CTTTCAGATGCTCCTTCCATTAACTCGTTTACCACAGCATTGTTACAGCGTATTTCGCAG
GAAGAACGAAACAGTTCAGATTTCAAGGCGTATAGAGCTCTTGATTCGCAGTTTGGATAA
TGAGTT
>Unigene0000394    size  422    gap  0  0%
GTTTGGATAATGAGTTGTCACTTGACCATTGCCATCAGGCAGTTCGATATGATTGAGTCG
CATATAAACACATTCGTCTTCTGCTGATGTGTGTGCCAGCAATATTATTCCAGTGAAGGA
CAGGTTTTTAGGGAACTCTTCACCCAGTTTCGTTTTTGGTTGACAATAGCTGGTCGTGTC
GGCTTTCCACCATTCGCATATTTCCATTAGCCTCCAAGGCATATTCACGTCGAGATCGCA
TGACGCCTCACATTCACTATTTAACGGTTGCTTGGTCAGTTCTGTAAGCTGAGCACTGTT
GTTAGAACATAGTTTGTAGTTAATTTTTTTATCCACACATGTCATATTCACTTTCGCTGT
TCCTATAGCAGTGGAGAGCTTCGTATTGTTACACTTGAACGTGCAGGGTTCATTAACATC
GA
>Unigene0000395    size  720    gap  0  0%
GCATTCTTATTACGTGTTCCAAGTGATGCTGAAAGCAGTTCTTGACTGGTAATGTAAAAA
AGTAGGTAAATTGCATTCTTATTACGTATCGTCGAATAGTCTCCATAACCTTCATTTATA
GATAAAAAAAATCACAGAATGAGTATGTGACTGCTTTGTGAAATTGTGTGTCAATTAAAA
GAAAGCCATGATCTATGTCATTAAGGTGCATTTTTCTATGTCCAGTTTTCTCACTGCTCA
GCTACTAAAGTACTTGTAACAATGCATAAAGTTCTATTAGTTTCTAACGAGCTAGCTGAA
ATTTTGCGCACGCAATTAAAACTTGCCCAAAGTACGGTGTTTCGTTAATTTGTGTTGTTT
GTTTGATAATTAATTGATCGATTGCAGTCTTCTGTGAATATTTTGTGTCTATATCAATCA
GTGAAGTTTGTTCTGCCTGTTTGATTTAGCTGGCAAACTATAGCTTTGGTTTTCGAGTTT
GAGATTATTGCGATAATTTTGATTAATTGTTAGGGAGCTGGAAATTATTTTAACTGTCGA
TCAAGGTTTGCTCAACCGATTGAAAGTTGTATTATTTGACAATAGTTAGCCGCAATATAC
AAATGTACAATAATACTCTTACATAAGAAAAAAACATACACCAATACGTATATTTTATGT
TTTGTGTAAAAATGCTCACATTTTAGGATTTCTGTGTTAAAAATTAACGAGTGGCTCATG
>Unigene0000396    size  306    gap  0  0%
GAAAAGTGACAGCCATCCTGATATTTTAATGGCTGGCACCTTCAGATGCCGAATATCTTC
AAAACCTCGAGGGTAGCAATTGTTAGCAACTAATGGTGGCTGGTAGCAAGTAGGTAGCAA
CTCACTATTTATGTATTTCGAAGGAATCGATTAGGAGCGACAGTGAGTCTGACGGTAACG
CACCATAGACGTAATCAAAATCGGGTATAAATAAATTATGCCATTGAACGTATAAGGGAG
CTGCAAAAGTTGTAGACAATTGGACGCGCTGGGTCGAGGGACCTGAAAGCAACGAAAACT
TAACAT
>Unigene0000397    size  295    gap  0  0%
CAACAAAGTGTTCGTTTGCAAAACGATGTTCCTAAATACACTTTCTGTTGGAGAGAGAAC
TGTTCAAACAGCTTTGGCAAAATGGCGCTCTGGTGGTGGCTCTGTTTCCTCTGATCGTCG
CGGTGGCTCTAGAACTACAGTCTTAGACGACGAACTGAAGCAGGGTGTTTAAAGGCATGT
CAATACTTTCCAGCCCGTTAAATCTCATTATGTACGCAAAGATACAAATAAACTTTGCAA
AAAAATAAAAATGTTTTCTTTGTACAATGAGTGGTGTATAAGTGAAAATATAACT
>Unigene0000398    size  324    gap  0  0%
GAGATGTCAAGTTAATAAAAAAGGAAGGTGACGCATTAGCGATGGACGAGGTTGTCATGG
AGATCGAGACGGACAAGACTGCTTTACCAGTCATGTGTCCCGGACACGGCACACTCACCA
AGCTACTGGTCAAGCAGGGACAAAACGTCAAATCTGGAGAGCCACTGTTTAAAGTGAATG
TAACCGGCATAGCACCTGTGAAGGCGGCAGCCCCAGCACCTGCAGCGGCTGCTCCTGCGC
CGGCCGCAGCCCCGGCCGCCGCCGCCCCGGCTCCCAAAGCCCCGGCGGCTGCGCCCGCCC
CTTCTGCTGCCGCGCCTACCACCG
>Unigene0000399    size  522    gap  0  0%
GCTAGTGTAGCCGATAGCAGTGATAATGGAGGTTTCCCAGAAGACGGTATGCTACATTCA
CCAACGACGGCGGCTATGGGTGGTCTGACCAGACAGTCTCCTTCCACCAGCAGAATAAGA
CCACATTCACCATCTAATTCCACTGGTCGGCTCCGCAGTCACTCGCCGTCCAACACGAGT
GCAACAGACCGGCTGCTGTCGAACTCGCCGTCCACGCGGCTGCAGAGCCAGTCGCCTTCC
AACAACTCTTCTAACAGCAGAATCAAGTCCTCGCCTCTTAGGCTACGTGAATCATCACCG
TCTCGTCACATGCATTCCCCAGTGTCACGGCAGTCGCCATCATGTTATGAAAATGAAACG
CAACCCAACACGCTGTATGTTGCCAACTATCCACAGGTGGAAGCCGGTGGTGCAGGTGGA
CAAGACCCGGAAGCCGATGTGTTAGTGCGACTAGCGCGAGGAGCTGCCGGCTTCGGCTTC
CGTATAGTCGGCGGCACTGAAGATGGCAGCCGAGTTGCTGTT
>Unigene0000400    size  377    gap  0  0%
TGAAATAAATAAACTGTCAACAGTTTTTTGTAAATTATCAACTATGAAATTACGAAGAAC
ATGCATTAACTTTTGGAAAGATCCAAAAGTGAATCTCTGACTCAATCTATCTAGCGTTGA
TTTCAATAACTAATTACATTAGTTCCACACCAGTAACTTCAAATTCCTATCTCTACTAAG
CAAATCAACAGAGGGATCAGTTATTTAAATTCACTGCTAAATACATAAATGAGATTTGGT
AAACAGGATTTGCCATTTTAAACGAATATAGAGTATAGTCATCTTTTATTTTTCAAAACA
GTAGGCAATAACAACACTGTTTAACTTTATAATGTAATAGTTAAAATGTTTACCTGTGGT
CCCTGTTCGGTGTCAGG
>Unigene0000401    size  603    gap  0  0%
CTTCGACATTTTCGGAAACTTCCTCATTTAATCTATCCGTGGAGTAATTAAACGCGAAAT
ATATTAAAACTCCTGAAGCTGTATAGAGAAGGTGGCATGTTCTTCGGCCAACTAGAGAAC
ACGTTGCTAGAATTCCTACCATTTATATGTATAGTAGTTTTAAATCTTATAGTCCCAGAA
ATATTTAGCTATTTAATACAATTCGAGAGTTATACCCCAGCTCATGTATTAATCATTACT
TTATTAAGAACAGTTTTGTTAAGGCTGTCATCCTTAGCAGTGCTTCTAAGCCAAATGTAT
ATGTATGTGAGAGACAATGGATTCGTCTGTTCGTACACAAAAGACGAATCTTCGTCAAAA
CTCGAATGCTGGGAGACGTATGTAGGACAACAGCTATACAAGTTAATACTCACGGATTTT
GCTGTACAATTTGTCACAACTTTCTTCATAAATCTACCCCGAGCGTTCTTAGCAAGACAC
ACGAATAGTAGGTGCTTCAAAATTATAGGCGAACAAGACTTTTATTTGCCAAAACATGTC
TTAGATATAGTGTACACACAAACTATAATATGGATGGGCTCATTTTTCTGCCCGTTCCTA
CCA
>Unigene0000402    size  603    gap  0  0%
GAGGAAGTTTCCGAAAATGTCGAAGAAGAAACTAGAATCGATACAAATACGACACACAGT
GAAAAGTTTACCTTGAAGCTGTATAGAGAAGGTGGCATGTTCTTCGGCCAACTAGAGAAC
ACGTTGCTAGAATTCCTACCATTTATATGTATAGTAGTTTTAAATCTTATAGTCCCAGAA
ATATTTAGCTATTTAATACAATTCGAGAGTTATACCCCAGCTCATGTATTAATCATTACT
TTATTAAGAACAGTTTTGTTAAGGCTGTCATCCTTAGCAGTGCTTCTAAGCCAAATGTAT
ATGTATGTGAGAGACAATGGATTCGTCTGTTCGTACACAAAAGACGAATCTTCGTCAAAA
CTCGAATGCTGGGAGACGTATGTAGGACAACAGCTATACAAGTTAATACTCACGGATTTT
GCTGTACAATTTGTCACAACTTTCTTCATAAATCTACCCCGAGCGTTCTTAGCAAGACAC
ACGAATAGTAGGTGCTTCAAAATTATAGGCGAACAAGACTTTTATTTGCCAAAACATGTC
TTAGATATAGTGTACACACAAACTATAATATGGATGGGCTCATTTTTCTGCCCGTTCCTA
CCA
>Unigene0000403    size  601    gap  0  0%
GTATCAACCACGTTTATGTCCATCATAAATGATTATTGATAGTTTTGAGTCAATTCGAGT
CAGTGATGTCGACCCACCCTTATCTAAATGTAAATACGTTCGAAAATCGTGTGACCCCAC
GATTCAATGCCAAAAATAACTAATTTTATTATTAAAATTAATGTATATTTTAAAAGTAGA
TTTTTAATATTATATTATTGTGTAAGAAAAACTGGTTGCACGGTGAAATACCGAATTAAA
AGTATATAATGAGAATATGTAACTCTTGGTTTCGATATTCGCCTGATATATTATGATATA
GTCGACAGGCAGTGCCATGTCCTAGTGTATGTGTGTATATTGAAATACTCCCTAATTAAT
ATAATATCGAAATATATAAAACAGTCGGCTAACATATTGCCTCTCAGTCCCTTTCGATCC
CCTTACACTTCAGTCCGACGTGATTGGGCATCGTAGAAGGGATTTTAAAAACAATGAATA
ATAAAGCTTCGATTTAAAAGTTTTTTGAACGCGTTAAATTTAAATAAATATTGCGTAGTA
TGTAAGTGTATGTATTTTACAGTTATGTAATGTTTACTTACCCAACGACACTCTTGTTTC
G
>Unigene0000404    size  256    gap  0  0%
ACAGCGACTCGCAGCCGTCCTCGCCGCGCGACGTCACGTTGCACAGCCGCGCGTGCGTGC
CGGCCGAGCCCGCCGCGTCGTCGCGCTCGCAGTACGACGGCGACGCCTGCAGGTACACCA
GCTCCGACTTGCGCGGCGCCCGCACCACGCCCGCGCTCTGCTTGTGCCTCCTGACGAGCA
CGAGGTGGTGGTGGTCGCGCGGACGCACGAGCCTCGCTCGCTCGTAGCGCTCGCGCAGGG
CGGCGGCGGCGGCGCG
>Unigene0000405    size  211    gap  0  0%
AATGCGGTTTTCATTGTCTGTTGTATCATTGATGGCGTGAAGCCTCAACCAAGTTGCCAT
AGCTAGGTACTTTGGAGATTTAAGACCAACAAAGATCAAGAGAAATTCACTCGTTTTAGT
ACTTAGCTGTCAACAACTGAATTCCTCTCCCATTATTGCTGCAAAGAAGAGGTGGTCATG
AATGATTTAGGAAGCCGTACTCGAACATGAA
>Unigene0000406    size  230    gap  0  0%
TTTGTGACCCTGTAGACGCGTAGCCTCGATTATTTAAGCAATATTTTTTACAAAACGGCC
ATTATATACAATATATTTAAGTTAAACAGGGTCTTAGCACCGAAATAATTTCGTTGTTTT
TATATAAAACATTTTTGTATGCGAGCTCTGCTTGGGGTTGTTAAAAATTTCAAAACTGAC
CCCTGATTCTTCAATTAATTAATAGACATACAAAAATATTTTTGTATGCG
>Unigene0000407    size  1152    gap  0  0%
TAGAAGACGAGCGTTGCCTCTAGCAGGCCGTGAAGCTCCAGGAAGTTTTAAATCAGCTAG
ATGTGAAGCGTAGCCATCATTAAGAGTCGTTGCCATATTACTGTACTTTTTACTGATCCG
ACCAATGGCATAAATTTGTTTTGGTGAAAGTCCACAGTTATGATAAACAGTAATGTCTTT
CCCTGAACCGTATGCAGCGTGCATAATTATTCCATGTTCAGTTATAAGATTGTTTAAATG
TGCTGCTTTGTGACCTAGTGGGTCTGTTGAAAATCCATCAGAGAAGAATACTAAGCCATG
AGGAAAGTTATGCTCGGCTAACCACGAAATAACTTTTCTTTGTTGCATGTCTGGTCTGCC
AGTTATGTACAAAATAAGATATCCCAGGTCCTGCCAAAATCGTACAACATCTACGGCACC
GGCTCTTACCTTTGGGTCTCGACCAGTAACCGATACGCTGGCAGTAAAAGATCCATCAAT
ACTAAACACAACGCACTCAGTTTGGGGAGGCACAACGGCTAAATGAAAATTGCACATCGT
GTGATCACCACGAACAACAACTCTAACAGGATATATTCCACAAGCGACACTCTGACGTTC
CGGTAGCGTATATGTTATCCTCCCAGTTTTATCTGTTACAACAGTAGATAATATCACCCA
TTCGCCTGCAGGAGGATCCTTCATCATGTAAATATCTACTTTCTCGCCTGTCAAAGTTAT
CATATCTAACGGGCCGTACATAAAACGGGCAGAAAATGTTTGCGGGCAGCCCTCTTTGAC
AATTACGTCATTAGCTCTATGATTTGCAGCTACGTTTTTCAATTTAACCGACGTCCGTTT
ACGCATCCATTTTTCCCTCTCTTGTCCAGGTTTGAACATCGGGCATTCTTTATCATCTGA
GTGTCCATACAGAGCTAAGTCAAAATGACCGATTTGCCGTAATATAAAAGCGATAACATC
TGAACTTTCCCAATAACTAGCATGGAATAGGTGAGGTAAAGCGTTTGTGGGAAAATTCGT
CAGCCCTTCGGGACAGTATAAAGCGTAGTCCAGTCTTTTAGAACCCCACCATTTTTGCTG
TAATGCATTCATAGTAATTAAAGGAATGTTATCTACTAAACCACTTACTGTACTTTGTAC
AGATGCCTCGGA
>Unigene0000408    size  394    gap  0  0%
CTCCTCTTCGCGTTGGTTGGCCTGTATAGAACGTCAGTCGGTTACTCTGGGCGTATTTCA
TCGTGGGTTAACGTATCATTCATCACCTCATTCTGTTCGTTCATTTGCATCACACATACA
ATTAGCCTTTACTTGGAAGTGTTGCTTCGTCGTAGCCTTATTCATTAAGTGGGTTCAAAG
ACAATATGGGGACTTACTGCGATACTCTCAAGGGAATACAAAGGTTGGTGCATCATTGGA
CTCATTCTTAAATTAATTTTATATTTGCTATCTATCAATGTTGATTTTGATATCTTCATT
TGGACTGAATTCCTAGCTACATGTTGTCCTAGCCTAAATGTATGGGAGTATATGAAAAGA
CAGATGTATACCTTCTCCTCGGAGACTTCCAGGG
>Unigene0000409    size  386    gap  0  0%
TACTGCTCAGAATTCAATGCTAAGTGACAACAGCATAGCTGGCATAGATGTGGAATATTC
ACAAGACGCAGCGTCCGCGTTGTATGACGGCTTAGGTCAACCAGTCACTGTAGCAGCCTC
AAGTGAAACTAGCGGAGTCTACACTATGAGCAGTTCTGAACTAACGGCACGATCAAAGAT
GGACACATTATCCGAAGCTAGTAGAACAGATTACGATGGCTCACACTATGACAGCTATAA
ACCAGCGAAAGAAAATGACCTTGCTGATTTTGATAGTGTTTCTTCAATATTAAAAAACAA
GTCAGAAAGAACTAGTCTAGCAACGGGTACATTAAGATTACAGTCTTCCCAACCTAGTTT
TTATTGGGTCGAAGGGAGCCACAAAG
>Unigene0000410    size  530    gap  0  0%
AGAGAGAATGAGCGCTCACCGTCAGTTTTGTGCCCGACCAAGCCTCAATCTCAAGCGTTA
GTGAGAGAGATCATAGACCAAGTGTTGGAGGCGCAGCCCGATGCTAAGTACCTGCATATT
GGGGCTGATGAGGTATGGTACTGGGCTCTCTGCCCCACGTGCCGGGAGAAAGCCGCGAGC
CACCAGTATGGCAACCCTTCGCTATACTTGGACCATGTGAAGGATCTGGTCTTGTATATC
AAAGAGAAGAGACCTGATATCAAGGTGCTTATGTGGGACGATATGATGAGAACCATGGAC
CCGGAGATGCTGAAAGAATATGCACTTGGAGAGCTGGTGGAGCCGGTATTCTGGCACTAC
AACCCGAGTGACTCGTTTAACATTAAGAAGGAACTGTGGGACACTTATGCCAGGCTGTTC
CCCAAGCTCTGGGGCGGGTCGGCGTTTAAAGGAGCTAATGGTAGCAGTCAGATACTATCC
CCAGTGACTCGCTACATAACGAACCAGGAGGCGTGGGCGAATCAGTTCAA
>Unigene0000411    size  224    gap  0  0%
GGCGTGGGCGAATCAGTTCAAGGATTACGCCGATCGCATCAAGTTCCAGGGTATCATACT
TACTGGATGGTCCAGATACGACCACTACGCCACTTTATGCGAGCTGTTCCCGGTGTCGCT
GCCGTGCCTCGCCAACTGCCTGCGCATCCTGTGCCTCGCGCACGGCCTGCCCGCCACTAA
GATCCTAAATGAAGTCCTGCCTCCGGAGGAGTGGCCGGGCGAGG
>Unigene0000412    size  364    gap  0  0%
AATGAGTTTACGCTACTTGTTAGATGGACTTAAAATTACAAAACAATAAGATCTTAGTGA
ATACGGTTATCAAATAACTTATGTAACTACTGCAATCTATTTAAGTTATGTTTAAACAGT
TTAAAATGCGAATTTCTTCTCGATACATAACCTTAAATGATGAAACACCGACACATGCGC
GTCATCTGATGCTGCAGAAGAACTAAGATTGATATGTAGTGCCATGTTTTATGTGTATTA
CAATATTGATTTTGGTTTAGACTGCAGCACTAATGCTTATAAAGTGTCTCTGATATCCTT
TTTACATGTAAACAATGTATTGCTGTCTGTAACGAGAAGTTGATGGAATCGAAACTGTGT
TCTA
>Unigene0000413    size  339    gap  0  0%
AAAAGTGATGGATCGGAATCTGAGGATGAAATAACTAAAGGTAAAGGTAAACAGAAGGGT
AAAGGCAAAGATAGTAAAAAGTCTAAGGCGAAGAGTAAAGCGAAAGCTAAGGGGCGTAGT
GATAGGAAGACTTCCAAAGAAAAGAATAATGAGGATTCTGAATCTGAAGAAAGTGAGAAA
GAAGAGAAGATGAATAGGGAAGAAGAGTTAGCGATGGTGAAGAAAGCCGAAGAGATGACG
TATGATTGGGCAGCTGAATTGCTTAAAGATTACATTCCTGGCATTATTGAAAATTCTGCA
AAAATGGAATTATTCTTTTACATTTTGAATGAGAGCATA
>Unigene0000414    size  675    gap  0  0%
ACAGACAAGAAAAGTGTGGAAGTATTTAGAGATTATATCAAGGAAAAATATGGCGGAATT
GATGTTTTGGTAAATAATGCTGCTATAGCTTTTAAAGCAGCCGCTACTGAGCCCCAATCA
GTCCAAGCTGAACAAACCCTGTTTGTAAATTACTTTAGTTTGGTGTCAACATGCGAAATT
CTATTCCCGATACTAAAAAATGGCGCTAGAGTGGTTAATGTTTCTAGTTCTGCGGGACAT
TTGTCCAGGATTCCGAGCCAAGCGCTTAAAGACCGACTTTCTGATGAAAAGTTGACGATA
CCAGAACTGTCCAAGTTGATGCAGGACTACATAGATGCTGTGAAGCGAGGGTCTTACGCT
GAGGAGTGGGGCAAGTCCTCGTATGTCGTTTCTAAAGTTGGTGTGAGTGCTCTGACGAAT
ATTCAGCAGAGACTGGTTAATGATAGAGACATAAAGGTGAACTCCGTGCACCCAGGCTAC
GTAGACACAGACATGACATCTCACCAGGGACCTCTGACGATCGATGAAGGCGCGGCGGCT
CCACTTTACCTCGCCTTAGACGCCCCTGATTCCGTGAGAGGCAAATACTTGTGGCACGAC
AAGGATATTGTCCAGTGGGACAGCAAAGTAATCTCTAAGAGCCCCGGTTATTAATCAAAA
GAGCACAAGGTGAAA
>Unigene0000415    size  274    gap  0  0%
GTATTCAACTCCTAGTCAAATTCAACAATTTAATAACACTAAAATGTCGTCTAAAGTTGC
CATAGTTACCGGTGCTAATAAAGGCATAGGATTTGCAATCGTTCGTGGTTTATGCAAGCG
TTTTGATGGTGTGGTTTACTTGACTTCCCGAGACATTGAGCGCGGGAAAAAAGCTGTAGC
CGATCTCGAGAAAGAAGGTTTGAAACCTAAGTTCCACCAACTGGACATCACAGACAAGAA
AAGTGTGGAAGAATTTAGAGATTATACACAGGAA
>Unigene0000416    size  439    gap  0  0%
GGTTTTCCTCAGCCTGGCTTGCGAACTGATGCAAACTTTTTCTGCATTCCTTCACGAAGA
AGTCCATGAAATAACGGTTCGTTTTGACCGCAGATAATGAATGAGCATAATTCTTCGACA
GCTTCCATTCGAAGGAACTTTTCTCAGGATGAAACTGTACACCGTAGAAGGGATACCTGG
TGTGTTCGACAGTGGCGATGAACTTGACTCCATAGTCGTCGAATGAATGGGAGGTGACTC
GCCAGTCGTTGGTCAAATTGTAAGATATCAGGTTCTCATCTATGATGCAGAACTGATGTG
CATTTACTGTGACATTTTCGTTTTCCAAAACCTTTGTAACTTGTTCGGGTGCTTCTCTGA
ACATCTTACTGGATTGGTAATCATCAGTAAAATCAAGAGGAATATTCCCATAAGAATAGC
ACCTGATCCTGTTCTCTGG
>Unigene0000417    size  526    gap  0  0%
ACGCGTGGCTGCAGACGCGGACCGCGTGGCTCGACCTGCGGGCACTTGAAGCAAGGGTGG
GGACCCGGTACCTCACGCATCCCAGTGATGACAGTCGGTGGCAGCTCGCTGAGCGCTGAC
ATCACACCACAAATGGTAGCAGCCCGGCCGGCAGCACCATGGACGTAGCTGCCCCGGCGA
GCTGCAGCAGCGGTCCCCCCGCGGCAGCCGCACTCCCCGCACCCCCGCTCACACCCTCCT
TTATACACCACGTACGACGCGTCATAGCCAACCTCAAACAAGCTGTCTACATACGCACTA
CGTTCTACAAGAACAAGATCATCTACTGCGCCGCCGCTCGACTCAGTTCTGACTCGCCGA
AGTACGTCAGACGCGGTCTGTCACGGTGTCAGACTTGAATATGTCACTCTGGTGTGGTTA
ATTATAAGTGTAAGAATGATTGCACTGAAAGTTTCGACTCGTAAGTACATTGAATAATTA
AATACGGGATGGGTATTTGAAATTGGACTAAAGTGAGAAGAAATGT
>Unigene0000418    size  465    gap  0  0%
ACTAGACTTTTAAAAGTACCGGCTTCGTATTTAATTTGTTGAGAGTCTACAAAGAATCTA
AAAAAATACTAAGTAAAGATAGTTTACAATAGTGGCAACACTTGATTAAATAACAAGTAT
TGCAAAATTACTAACACATTCCTAAAAAATACGTAGATAGGTATTTAAAACGTGTATGAT
CTCCTTAAAAATAATTTGTTTGGTGAATTGGTAAATGACTGTTTTGAACAATGCAATCAA
ATAAAAATAAAAAAGTATTTCACTCTGCACCCAACCGATTGAGATTTGACTTTATAACGA
TATCCTAGTAATATTATAGTATGACAGAAATTCTGAAAAAGCTGTGAAAAAAATAAATGC
CAGTGGATAAAGCTCATAAATAAATATGCTTAATTAACATAAAATTATTCAAACGAGATA
ATTTAGTACATTCATTTGTTAAATTAAATTGAAAACAGTGGATAA
>Unigene0000419    size  588    gap  0  0%
ACTCAAATACGTGCAGATATGGTTGTGATAAAAAGTCCAAAAATATTGCTGATAACTTGG
TATAATTATGACAGAAGTTGAATAAAAAACCTACACCAAGCTGAGTATTTAAATTTTGCA
AGTCAAAGCATTTCCGACTGATTTCAATCATCAGTTTAGAAACAAATTATGATGGAAAAA
TAATTAAACTTGTTTTGCAATTAAGGCCTGTACACACCAGAGATTTAAACGTTGACGCGA
GTTTATAAGCGAAAACAAACTGCTCTGTAAAAGCGCGCGCGTCAAAGAGAGCGTTTAATT
AAAAAGAGAGGTGTGCACACGCCTTTAAATGAATTTCTTTCCATAAAAGCCTGCTGAGTG
ACTGTACAGGAAAGTTCTCACAGTATTACATACATTTAGGCATGATAAGCGCGACTAAAG
CATACTCTAATCACTAATCAAATGACATCTGGCAACCACCGATGATATCAGTAAATGATT
CACAATGCCGCATAACATTATTGGACTTTTTACCGCAACCAATATTATTTATATAAATTA
AAAACTAAAATAATAACAACATACAGACAAACAAACACACACATTTCA
>Unigene0000420    size  484    gap  0  0%
GCAAGCTGGAGCCGCCGCCACAGGATTCCGAGTCCACCACCATCGATATTGATGACATCG
TACCCCACAGTTCAGCAGAACTAAGCCGCTGTCTATCCACCTGCATCTACCACATATCGC
AAGGTGCTGCTGACCCCGAGCTGGTCCGCAAGCACATCAGGATGTGGCCGAAGACACAGC
TGCTGAGGGCTCCCTTCATCATAGATCTGGCTTTAGCCATGTCGGATAAAGGAGCTGATT
TTAGATCTGTTTGTTTGGATGTAATAAGAACAACGCTAGAACACCGTGCTATGGACGATC
TCCGAGCTAAGGAGAGCGCGTGGGTCCGCGCCGTGACGCCGCCCGACGTCGACGTCGTCA
GCGTACTCAAGCTTATCACTACTGAGAGTGCCAACCACAGACAGCTAACCGTAGTTGGTC
TCATCAACTTGGCGTTCCTCCTTCTCTCCGTCTCCCGTCTAAAACCAGTCGCCCAAACGT
GCTG
>Unigene0000421    size  521    gap  0  0%
GTAGTGGCTCAGGTGTGACAGCACCAGCTCCAAATGGTACGTCTTGCATAGTTTGAGTAA
TTGATGAACAAGAGGAGGTAGTGTATCAGGCGGTATGTCTATGATATAAGAACATATCTT
ATTTACAACCTGCTTGTGGTCATTGCGCGATAGCTGCATATCCTTGAACATAGCAGCCAG
TTGTACAAGTTGGCGCTCCGTCCAGCGACACTGGCATAGAGTGTGAATACACTGCTCTTT
GTACTCTGTGGTAGTTAGCTCTGACCCGCAGTGCTTTATCATGTCATACGAGCATATGGC
GTTGATGCATTCCGGTAGGACATCTCGCCAAATCATATTAACATCACTATCATTGACAAT
AGACTGCACACAGTCACTGGACCATCTCACCAGATCATCTACGGGCAGCCTCGGTAGCTC
CAGGCAAAGCCGGCTTGTAACATCTCCATAGTGAGTGAGAGATGTGGACTCCTTCCTCAT
AGTCTGGAGTACTATGTCCACTACCTTAACTTTGTTTTTGC
>Unigene0000422    size  744    gap  0  0%
GTACTTATTTCTCTCTTACATCATAACTATCACTTGACACGACGACGGAAATGCTAGGAA
CCGATACAAGAGTACTTGTATTTGTGTTATCAATGCAATCCAAATAATTACTTTGTCTTT
CAATTAAAAAATTATGCATTACACATGTGGCTTTTACGATTTTGTCAACCGTTTCCACTC
TGCATTCAAAGTCTTTACGATACACATACCACTTTCGTGCCAATACACCGAATGTAGCTT
CTACAATGCGACGTGCCCTCGAAAGTCTATAGTTAAATATACGTTTCTGTTGGTCTAACT
GGTCCCGCGGATATGGGCGCATGAAATTTTCCATCAAAGGAAAAGCCTCATCTCCAATGA
ATACAAATGGTACTGGTTCACCTCCTTCATATAATGGTTCAGGTTCTGGAAGATTCAATC
TTTTTTCTTTCAAATATTTTCCAAAAACACTATCATCAAATATTCCAGCATCACTAAATC
TTCCCATGGATCCCACATCAACCATTATAATCTTTCTCCTAGCGTCAGCTAAGCAAGAAA
AGGTAAAGAATTCTCCATGTAATCGATGATATTTAATATGGTTACGTATCCAAAACCTGT
GTGTTCTTGTATTGCTCAAAATTATAGAACTAATAAACTCCGTATCTTCTGCTTCCATTT
CTTCATCACAAATTGTTAAATATAAAAGTATTTTCTTTTTCCAATTATCCATATTATTAT
CTATTTTGCGCACTTCTACTTCCA
>Unigene0000423    size  284    gap  0  0%
GTCCTCCTTCGATTAAATTCGTCTTTTTGATTCATATTGTTAGGAAGAGACTTTGTGGTA
GGAATTCCCGGTTCATCTTTAACTTCATCTTTTAAACCAACAGTTTCAAGTATAATATTA
GAAGGTAAGGCTTGTGTTACTGAAATGTTCCCAGTCTCATCTTCGTAAACGACTGTCCTT
CTCCTATCTGTGATTGGTTCGCTCTTTTGTGCGAGAATAACGTTCCTGGGTATTGCTTGG
GTGACTGATATATTGCCTGAATCATCTTCATATATTATTGTGCG
>Unigene0000424    size  494    gap  0  0%
TTGAATAAATTGAACAAAAAGCAAGAGCTTCGCGGCGCAATAAAAGATGTTCAATCAGCT
GAGAGTGATTACCAGCTCACACACACATTACACACTGCGTCATACGAAGCATCACACAGT
GAGGACGGCTACGAGGCTGACTTCGGTGACGACACGTCTGTACCTTATTCTGATACAATA
TTTGACAACCAATCAGACGTCACTATAAATCTGACTGTGAACAGATCTGCGGCAACATCT
TTTATTTTTCCCACTGACTACTACATTGTGACTGACCAATACAGAGAACTTCAGAAGAAA
AGTGCAAGCACATTGTGCAACATTAAACTTAGATCCAATCATTCGTTGTTTGGGCAAAGC
AAATTGTTCCTCACAAAAGTATTGAGAGGCTTTATGATAAACTGCCTTTACATGCATGTT
GACCGAGATGATTACATTAACGAAACTATGTTTGAGTCGGCGACAGCTGGTTTCTATATT
AAATTCATGGAAAA
>Unigene0000425    size  323    gap  0  0%
GCGGGACGTTTTTGAATGTCTTCATTCTGGTTTTGAAAATCATCAATCGTCACTGATTTC
CCGGGTTCCACCACAACTTTTTTATTTCTATTCGATGTCAATGGTTTAGGCTTTCTATTG
GTTTTCAGATATTCTAATAAAGTGTTGTCAATGCTATAAGTATCGCCTATTTCTTCGGCA
CATTCTGGAATCTTTTTTAAAACTTCACGTGGATTATAAGGGTATATCCCAGTGGCTCGA
AAGCCACTTTTTATGTTTTTCGCCTCGTTCATTTCAATTGCTTTAATCAATTGCGTAAGC
CACTTTGGGAAGTGGTTTTTGTT
>Unigene0000426    size  680    gap  0  0%
GCGCAGACACGTCCACCGCTTGTACGCACCGCATCTCTATGTTACCCGCGTTATCGAGAC
AGTTGAGCTCGTAGATGGTGACGAGGGCATCAGCGCCGAACACGACGAGCTGATCATCCA
GTATGTCCAGCACGAACACTTGGGATTGCACGCGGACGATCTTAGCAAACTTGTTGTCGA
GTTTTGCTTCTCGTGGGTAGAACCGGATCTCGTCGTGACCGTCTAGGATGCTGTAGCAAC
CTATGACGACGTAGTCTCTCCACCACAGCATGCCGCCGGCCACCACGAAGTCCTTCTCCT
GCGCCTCGTTGCCGAAGAGCTTCCAGCGCCGCGCGAGGCAGTTGTAGTGCGCCAGTCCCG
TGCGGCCTGCTACGCACACGTTCACGCCCGCCTTGTCGATGGCGCTGTACCTCAAAGGCC
AATTAGTAGCAATATAAGTAGCGGGCAGCGGCAACACGATCCACTGTTTCCTGCACTCAT
TATCATCCACGAACTCCCTGTAATTAGTGCTGCTCTCATACTCCAAGTTTGGCTGGTCGG
GTAAACCATTCTCTGCCTGATAGAGTTCTGATGAAGAGTCGATGATGGAGATCTTGGTTC
GTTTGGTTAAGTTGTCCTCTAAGTTCACGTAGAGCTTGTCGTCCGCTTGTAGGTATAGGT
GTCTTTGGTTGCTCATGCAA
>Unigene0000427    size  299    gap  0  0%
TGAGAATCACCTTCATTGATATAACCAGTGTCAACCCAGAGTGGAAAATACTACGGGTCA
CAAGCTTAAGGGGGCCCGCCCTAAGAGCCTTTATACATATAAGCTATGTGGGTTCCTTTT
CAGAAAGAAGCATTTTTGCTACAAGCCCTGTATCATGCAGCACTGGATATAAATAGTCTA
CGTATCATAAACTTTCATAGCTACCACTTTGTAATCAAAGTAAACCCACCGCCATCCATC
ATACCGTAGTGGTGACTACATCTGTGTGATTCCGCAGCGTCTGTGACCACAGGATCACA
>Unigene0000428    size  415    gap  0  0%
AAATACTAAAAGAGCACCAAACCTTTCCATCATACTTCAGTATTCAAACAGTGTCATGGG
AGCCTTGTTCCTTCGCGAAGGAGAGGAACACCTCTTCGAGCGTGGTCTCCGTCACGGAGT
AGTCCTCGATGAGGGAGGGGAACTCCGCCCGCATCGCTTCCAGTTGAGCAAAGAGGTCGC
TGTAGCGCATCGTCTCGTTTATGTGGTAGTGTAGCATTGTCTTATGTTCGTCTTTAAGAG
TACAGTTGAACTTGTCGTGTAGTTTGCCCTTCAATCTGCCCACGTGTGTCTTAGCGCCGT
CAACCTCATCTTGCGCCTCTTGGTGTTTCAACTTGAAGACGACAGCATGTCCTTGTGCAT
GGGCGGCTCTCAACCCAGTGGGCGTTCCTATAGCTCTGACCGTCCCAGCAGACAT
>Unigene0000429    size  292    gap  0  0%
TATGCAGTTTATTTGTATGTTCTCTTAGTAGGTTGACGTCTGAAAATGGTTCTTTGCAGC
AAAAACATCTGTAACGGCTCTTATTCCATTGGAACACGAATATGGTAGAATTGGCGAGGA
GTTTCAGGGAGTTCTCTCGCAGTATGGGCCCGTTGCCGCGGCGCTCAGCTATTTTGGACC
AGTCTTTTGAAGTGTTATCTGCATCAGTTTTAATTTTACATTTCTTTAACTTCGTCCGTT
TATGAGCATAATCCTTCAGCGGCACAGAATCCAAGATATTATCGCTCTGTGA
>Unigene0000430    size  597    gap  0  0%
GAAACAACATGGCAATATGTTGAACGAAATTGTGTCTCTGCAAATTAAATATGCCAAATT
AGCGCTAAATAATCGTCGGGTACACATGGCACAGCGGTTGTTAGCCGTCGCGAAGAAATC
GCAGCAGTCTAAAGACATTACTCTCGTGGAGAGCGAGATCGCTTGGGCTAAGGGTCACAA
GGAAATAGCTTTATCCCTCCTCCGTAATATTGTTACCGATCAGACGCTCAATACTAAGTT
GGCGGCTATTTCTTTACGGCGGTATGCTCTCTGGATGGCAGACTCGAAACGAGACAATCC
CCGTGAAATTATACAAAAATATTTAAAAAAGAGTCTTGATACATTGAGAGGTGACAATAT
TGATATTAGACTGAAAATCTACTACGATATTGCAAAATTCGCTGATGCAGAGTACAAGCA
GGTATTGACTTACATGAAATCGTCAATATACGAAAACAGAGTGAAATGCTTAGAAAACAT
GAAAGGCACTGCATTATCGTTGAACAACAAATCCAAAACACTGACAATAGAAGAGAGGAG
GGCTCTATCGACAAACAGAAAATTCAAAGAGCTGGATGAAGCTGAAATAGCGAACAC
>Unigene0000431    size  286    gap  0  0%
GAACATCCAAAATACTCCTGAGTTTGAGAGTAAACTTCTTGAGCCTGTGAATAAGGCTAA
GTTAGCTGCGTCTAGATTGTGTCTGAATTTGAATATGGAGAACTGTCAGAATATATATAA
AGTGTTGGAGAAGCTTCATATATTTAATGATATAGAGGAGTATATCTTAGTGAGAACGAA
TCGGTTGCGAGTGTGGGAGTTGCTTCAGAGATGGGATATCGACAAGTTGCCGCAGTACAA
TGATTTCAAGCACATCGAGGCGTTGTCTTCGCAGCGAGTGCTCATA
>Unigene0000432    size  1228    gap  0  0%
AAGAACAACATCTTAGTACATGGTATGACATTCAAATTAAGCACGCGTTAACATCCTGGG
AAGACTGGCAGTCAAAAAGTTTTCACCGAGAACATCCTCTATTCTACAAATGTTATATTT
GTGCCAAATCCTGGTGGAACCTTTCTGAATTCCGTGACCACATACTTGAACACACCTCCG
TGAAGCTAGACATTGAGAAATATACACAGCATGAGTGTAATATTATCGCTTTTAAGCCAA
ACAAAAGGCCGGATGAAATCAAAGAATTTTTCACAGACGGCCTATGTTACCGCTGTGGTA
AAGATTACTCCAATCATCAATTATCGGCCAGAGATGACAAAAATTGTTACATGAACACCG
ATTGCTTAAAACGGTTCCCTACGTGCACAGAGTTAAAACACCATGAGTACGCTTGCAAAG
TCTGCAGCATTAAAAATAACAGCTTCTGTTGTAAAATTTGTACGTTAAGTTTTGGTAAAA
TTGATGATTTGACCGGTCATATGGTTTTAATGCATTCGGTGAAGTCCGATAGGCCTATCG
CTGCAAACTATTCCAAGTGTAAAGATTGTTCTGAAGTTCATTCGTCAAGTATGATTCATA
CATGTGGCAATACAGAAGCTAACACAATGTGTCCGTACTGCTTCAAAAGCTTTTCGAACA
AATCCTTAATTTTGGACCATATTAGCCGGTCAACAGTCCCTTGGCATTGTAAAATTTGCA
CTGAAGAAATAAAATGGAGTTGTACAATACACGAGCATTTATTAACACATACTGATAAAT
ATATGTTTGTGAAAGTGTGCGTAAAATGCGAAGGGATTCATGTTTTTCTTGATGATCGGG
AGGCAAAACTACATATGATGGAAAAACATGGATATAATGATTTTGATAGAAATTTTCTTA
AAATTCCAGTACCAGTTTCTTGCATTTACCCTGATGAAGAGAAATGTGAACAAGATAAAT
TATTACCTGAATTTTCACAAACACAAAATCTAGGAGTGTTTATACCCAACCCAGAATCAG
TATTTCGTCGAGTATCAATACTAAAAAGGTCACATAAGCACCAAAAAATGGTTTTGAAGC
CCCAAGAATCGATTTTGAAATTAAAACCATCGGACCAGGCTGAAAGTATCGATTCAAAAG
CTAATATATTGATACCAGCTTTAAATGAACAAAATTCAGTTTTTGAAAAGCAGGAAAAAG
CTACTGAAATGGACATAGTAAAAGTAAA
>Unigene0000433    size  684    gap  0  0%
ACAGCGGCTTCTACTGAAACTAATGATAATCGTCAAGCAAAACGTCGTTTATCTTCAAGT
TCCGAGGTTCCAGCTAAACGGCCCGCCATACCTCTTGGATATACACCTTTAGATACACAA
CCTACTAAGGATCCCAAAGCAGCCATCCCGTTACCCGATGTCAAAATGGATGACGATAAA
GACATATCCGTAGTGAAACTATCAGCGGAAGCAGCCCCAGCGGAACTGCCCCCACCGGGG
GAGATCTCCCGGCCCCCGCTGAGGGTCAGCATGGCGGTGTACGCCATGAAGAACGCCTTC
GGACCCTGGCTGAAGGGCAAGGTTCTGGATAGACAGCCCAAGAATCCGTCAGCGGGTGCC
CCTTTCTCAGTGTGTCGGATAAAGTTCGATCACAAGCGCCAAGCCAACGGCAAAGTGTTG
CCAGCTCGCTGCATCGCGTATTCCGAGCCCGCTGACGTCAGAATGACTATCGGTACTCGT
CTTATAGCGCTTTTTAAGGACAGCAGTAAGAGAGAATCTTTCTATTCTGGCGTTGTAGCT
GAAATACCCAACCCCGTTAATAGTTATAGGTACCTAGTATTCTTCGACGACGGCTACGCT
CAATACGTAGAACACAAGCACACTCGCCTAGTCTGCGAGAGTTCTCCCCTCGTCTGGGAG
GAAGTCCATCCATTCTCCCGGGAA
>Unigene0000434    size  247    gap  0  0%
AATATAAAAAATATATATAATTTTTTAGCACCTTAGCGATTTTTTTTGCTTGTGTCTCTG
TGTTTAAAATAAATATCTGATAGATTTTGTAGCTATGAAGAGGAACTCTCCTAGTGTGAT
TTTGGCTTTTTATTTTAGTTTTTTTTTACGAATGCCATGAAGGAAGGCATTTTTTATTTA
AGTACTTAACATTACTTATAACTATTTTTAAGTCTAAAATTTAAAACAATAATATTATTT
TATAATT
>Unigene0000435    size  204    gap  0  0%
ACTGAGCTTTTAATAGACCAGAGATTACTAAAGCCGACGGGGATTAGACTAGACTTGAGG
CCCTAGGGCTAGTAGACGATGACGTTTGCTACTACCGACCCGAAGCAAAAGAAAGAAGCA
CTGCGTGCGCGATATGCGCATTGCGCAACCAGCTGCGCATAATATTTAATGCACTGTGTT
AAAATGTTCTTGGTTAAAAATATA
>Unigene0000436    size  338    gap  0  0%
TAAATACGCTTTAATTGATTGTGAATATCTTTAAATTATTTGAGATGTTTATTATGAGAG
TTGGTTGTTTTGGTTGATATTAATTTATTCTCTTTGGAGAGAACAACCATTAACAGCTGA
TATTTTTTATCACACCAAGATTGGTGTTTGTTGTCTTCAAGCGCATCCCTCCCTACTGTT
TTAAATAATATTTTCGTTTTCACATTCTTAACACTGTTAAGCAGTGTCTGTAGTGTGTGA
AACCTATGAAATTCTTCTACAATATGCAGTAATTTTTCACTTATCAAGAATTTTATCATT
TGTTGAACATACAATAACTCTTCAACACCAAAGATTAA
>Unigene0000437    size  213    gap  0  0%
CTAATCCCATTCTATATCGGCACGGGTTGTAAGTACAAATAGTTTGTCATAAAATTCGTA
ATACACCAAAAAATATTTTGTGATCAATATAATTTCTAAATAATAGTAAACGAAGTAAAT
ATTGACTCTATAGACATTCATTCATGTATGACAAAAAATAATATTTGTTAATGAGAATTT
TTCAACAGCCAAGCTTACAAACAAAATATAAGT
>Unigene0000438    size  360    gap  0  0%
GAAACACACCGCCGCGTTTCGGTTTGTTGTGATAACTCGTATTATAGCCGTATTATTACA
TAAAGGAATAATGTCTGACTCCAGAGACGGAGATAAGAAGGCTGATGACAACCGGCTGAG
GCCAGCGGTAAGCTTTCTTGGCACTCACCTTTCTATGTAAAAGTGTATAACTATTTATGT
GTATCTAGCCTTAGATCTATGTGGATAATGTAGTGTTGGGATGTAGACATTCTTGTTTCT
CTTTACTTTTGAATATGGAATATGGTTGAGGGAAGGGTTCCTTTTATTGGCTATCTGCCG
TTCCTAATATTCTATATGTAAATCTGTTGGTTGGCTTAGTAGAGATAGAATTTTGACATA
>Unigene0000439    size  535    gap  0  0%
AGATAATGAAGGCGAATAATGTTTTTTGTCTTTATTACTACAGAATAAAATGTGAATAAT
TTTCAAAAAAAAAAAAACTAAATTCTTGACGTTTAGAAGCAAGATTCATTCCGAATTTGT
AAATAGTGGAATGGGGGTGTTTAAATTTTAGTGAATTTAGTGAGTTTCGACCTGTTTTGG
GTCGTATAGTGAAAATTGTAATGGGTAATTATGTGCACTCGATGGGTGGTAAAACCCAAA
GTAAAACTTAATTTAGTCGTAAGTGGTATTAGCGTGCGACGGCCGGGACGACTCGCGTCC
GATGCGTCGCGAGGTTGCTTCACGAATGCCTCCGCTAAAGACACTAAAATTAACAGATCC
AATAATACGACTCAATTATATTATCCGAGTTTTTGAAACATATGTATTATTTCGTTTTGG
AAGAAAAAAAATCTGCCATTTCTAAAAAGTAAGGTTCGAATTTTTTATATATTCCAACAT
GTTGTTAATTGTTCATATAATATTGTAGGCAGCGTCGTACCTTCGATATTATTGT
>Unigene0000440    size  255    gap  0  0%
GTCGGCTTCCAGTATAACCGGATGCAGCTGAGCACCAGCGTTTTACAAGGAGCGTCTGCC
TATCTGACCTCCCCAACCCGGTAACCAAATTCAAATATGTGTGCAATTTTTTTTGTGTCA
TCGTCCAAAGTACAGACTAAGATTGCTTTAAATTATTGCTTATATCAGACAATTTTATTG
CTCCGAGGATTTTAGTTTTTTTTTTTCTATTTTAGAAATTATTGATGAAAACTGATATTT
TTTCCCAACTGAAAT
>Unigene0000441    size  311    gap  0  0%
AAAACAAAACAAGTCTTGTTTGTACTTGGAATAGCATAATCATAAGAATAAATCAAACAA
TAGATTATCTGAGCAATAGAATAATAGTGAAGGTTGATAACAATCAATTTTAAATGCAGA
AGCAGTAAAAATCAAACAAATGTACTACTATCATGATTGGCTGTTGCCAAGTTTGAAGAA
ATGTATATCATAATGTATTGCTGCTGCCATGACAACATTCTAATAATCTTTGGGTACTAT
TCAAGCAGTTATTTGTGCATCAATTTATAATTTCTATCAGGATATAAACAACTTATATTT
TACATAACATT
>Unigene0000442    size  466    gap  0  0%
GAAGTTGATACCTTGCCGGTATCATCAGAAGCACCAAACCAACACACCGAAGATGTTCAG
ATTTTACCCAGTAACGTTGGTACCGCCGAAGATGTTCAGATGTTACCCAGTAGCTCCAGT
AGATCACTGTTAATCGCCCGTGAACCACCGAAAGCAAATAAAGGACCCGAAGTCAAACCT
GTCAAGTTGTACAAATCACCTAACATATTGCGTATACTAGGTAAAGCTAAAATGAAAAGA
AAGCTAGCACAAGAAGAAGAACAAAAAAATAAAAGAAATGAACCAAAACTTTATCACAAA
CAAAAGCAAGCATATAAGATACCAAAAGATACCACCAAGGAAACGTCACCTGTGCTTGAA
ACCGCCACTGTTTTGTCCGATGATTCGTCTGACGAAGAACCTCTTTCTAACATTGTGAAA
AGGAGGAAAGAAAAAAAAGGAGGAAATAATAAAAAAAAAAGAAAAA
>Unigene0000443    size  556    gap  0  0%
GTTTTTTCCTTGTGAATAATTGTGTCCTCAGTCCAATTTATATGACGCTGATGTTTTACC
GTTTACACATAATTTAAAATATTTGTGGAATTAGCTTTTATACGATGACTGTGTGAAAAA
TCTATCCTAATATTGACTCACGATTATTGAATAAGTAGGTACGCATTTCTATCGACTCTC
GACTTCCATGCAAAGTAATGAAGCTTAGTGATGCTTAACGTAATTCTACTGCTACTTAGT
AATCTATGAACGGGTTAAGCTCATGACATTGACAGTAGAAACCTGTTTGTGAGAGAATGT
GTGTGGACCGTGAATTATTTGTGCGGCAGAACTAAAGCCAGTGACTCGAGTGAGGATCAA
TGAAACATTTATTGGTCTACTTAATGTTCAACAAAGTGGCAACAAATTAAACATTAATAA
CAATATTAACGATCGTGGATGAAACTGCATTTTTATCGATGTTATACAATAAATTATCTG
CATTTTGTAACATTTTGCATGTGACCTTTATTTATAAGCCTCGATAAAGTGTCCAAAAAT
GCTTGGTCGGTCCCTA
>Unigene0000444    size  407    gap  0  0%
AGATTACACCACAAACATACAAACTCGCAAACTGGCAAACCTTTTTACAATATAAATAAA
TTAAGTTTGTTATATTATGTTCAGAACGCCTTCTTGCTTCGCTGCGGCAGAATTGAATCC
TTAGCGTAACTGAAGAATGATAGCAGACTGTATCTCTTTGATTTTCTTGATAAGTAATCT
GTTAAGACGTTGTTGTCACCTAACAACAGTGGTTGTTTTTCCCCAGTAGTGGGCAAAACG
TAGTCGTTCGCCGACAGCGAGACGAACATTGCGAAAGGCACCACCCATAAACATAGCGTG
AAGTATGCTAATACCTCAGAAAAACTATAATACACAGCTCCAAAGAACTTGAAAGCCAAA
TAATGATGTAGTATGAGAGTCAGCACCGATGTTATGAATGTCACACT
>Unigene0000445    size  258    gap  0  0%
TCAAAAATGTAATAGTAGTCTCCCAAACTTTGAGCGCTTCGGCGTTAATCGCCATAATAC
CGGTGATTACGCAGTGCCATATCGCTAGCTGTTGCGCTATGCCGAACATTATTATGATGA
AGTAGAATATCACCGCCCATGCTGGTGATAGCAAATTAGCGGGTAGCACAGCAAGAGTAG
CGGGCACGATCTGTGTTGCCAGCTGCAAGGGTTGCCACCCGCTGAGAGTGCGGGCGGTGT
TGCCAGTCTTCCATACTG
>Unigene0000446    size  594    gap  0  0%
AAACAAACTAGATATGCTTTACGTTACGATAACGCCGCCAAATTATTACATTTTTTTTAT
GATGTAATCAAACATTTATAAATTACCTACATTATAATGACACCAGCCGAAAAAATGTAC
CATAAAATGTCACCAACAAAACAGTTTAGAAAGAGCAACATCCCAATTAAGCCCAAGAGC
CCAATCTAAATACACGTCGACACTTGTATGAATTCACAGAAAGATGAAAACTGGCATAAC
ACCATTATGATGAAATTACTAAAGTCCTTTATCGATACGACGTGAGCAAAAGAAGTCTTA
GTCAATTTAGATTTAGTGGTGATCCCATTGATATATTGGCTATCTCGTTGGATAACTTGG
CGAGGCCATCGTAGTCATACTGCAACTACGCATATGTTTTCCACATTTATATTATTGTAA
AGTAAAACTATAGTTAGTCAAACCTTATTGAATAAACTTAACAGTGAAGTAATCTTATAA
AATCTCAGCCGGGGGGGCTGTCTTGCCCGTGATCCAATCTGGCATCAAATACAAGTCTGG
CCAAATAACAGGTGCCCAAAGGTAAATAGCAAACCACGATATAATAATAGTGGT
>Unigene0000447    size  683    gap  0  0%
TCAAACCGGCCACGACACGCCAGCCGTCAATGTTCTCACCTCCTGGCTCTAGACCTACAG
TGGACTTGCCCTTTCTCGACAGGGTGTCAAAACCATTGTCTTCCACTAGTGCCTCGAGTG
ATTCTGACAGCTCTAAAGTGTCCGACCGATCCCGCTCAGGAAGCCCATACCCCAAAAGGC
CTCGACGAAGGAGAAAAGGCAAGAGCGAGTCCACTGATGCCTCCCCACGCAAGGCACCGC
CAGATAAGAAGCTTAAAACTTCCGAACGGCGGTCCGAGTGTAGGGTACCATCACCGACTC
CTGAAGGAGAGGAACCTAGCCGACCCAGTGATGCGCGCGCTGCCACACGTGCTCGGACCA
GAAGCACTACTTCAGGCGGAAATATGCCTAATAAGTCTGATGCCCGACCTAGAAAACCAT
CTAAAGACGAAGCCCTTACCGCTACACCCAATAAAACACCCAAAGAGGGCAGCCAGTCCA
GTGAACTTCCATCTGCGGAACGGAAAGAGGACGCGGCGGTGAAGGAAGAGGTCAAAGTGG
AACTCAAGGAGGAGATTAAAGAGGAGCCAGTGGTTGAGACACCCAAGAATTATGCTAAGT
CAAAAACTAACAAGCTAAAGAGGCGAAGCGAGTCTAATGACGACAGGGAGAAAGTCAACA
AGACTATTGAAATTGAAGTACCG
>Unigene0000448    size  221    gap  0  0%
AACTTCTGTGGTATGTTATAATTTAACGGCAGTTCCCAAAATTCTTTCTGTTCCTTTCTT
ACTAGTAGGAATATGATATTACTAGTATGTATGGTGCTTTTATGTCAAATTCCTATCTCT
AGTTAGCACAACAACACACATAGGTAGAATATAGGAACAGCTATTAACTGTAACAACCCA
CTTTGTACTTGATCTACTCACCAATTTGACCAGCTTGGGAA
>Unigene0000449    size  274    gap  0  0%
GGGTCCGAGGTCGATTGTAACGCATCTACGCCTATCTAATGTACGCCGACACTCGATTAA
ACTTACTTTGAACATTATTACTTGTGGTCGGTACTGATCATAATGGAAAATAAATCCAAT
AGACAATTGATATACTCAACCGCTTAAATCCATAGTAAATTCGATCAGCTTAGCTAACTC
CTGTTGCACACTTTGTTATAAATTCATAAGCCGTGATCAGTGAACGAGACAAATCATTAT
AAATATTTAACTATTTAAAATAAGTGTTTTGTGA
>Unigene0000450    size  258    gap  0  0%
GATCTTGTGCATCTGTAATTATGTGCAATTTTGGCGTCTGGTGTAATTTGAGTATCTATC
AGAGTTGATTCTAACGTTATTTTTCTGGACATTTCATGTCGATGACGGTGTATTGTATAG
CAATGCTACATGCTTTGATAAGATTTATTCTTTGCATTTAAATCTGGTCATGCAATAGGA
CCATGGATTTCTTCTTCACTTTCTTCCATAAAAGACTACCTGAATTTTCTTTAAATATTC
ACATTGCATTTTGATGTA
>Unigene0000451    size  264    gap  0  0%
ATTGGCTTTAAATTAACATTTGATATGAAGATGGTTGTACCCTGGAAACGTAGTTAGAAT
TATTAATATCTGGGAAAGGGTCGTTGTTCGACAAATCCTTAAAACAACAACAACAGTAGA
CGGATTCCACATCAAGCAAGAGGATTAAATGCGGCAATGTGAATCCAGAGCGCTTTTTAG
CGTTATGATCAGTTCCCTCACAGTAATTTAAACTTGCTGAGCATACTGCTATATGCTTTA
GTAGAGTAATAAAAACAAACCAAG
>Unigene0000452    size  965    gap  0  0%
TCGCCTCTGAATCCCCCCTCCCAGATTCCACGCAAAGCAGCTTGTAGTATGCGATCCTGC
CGTTCGCTCGCTCGGCGGGCGGCGGTTGCCAAGAGACGCGCACGGCGGTAGGCGACACGG
CCACGGCGGTCACATTCATCGGGGGCGCTCCGGGAACGTATTGCTTGGTCCGCACGGCGA
TGGGGGGTGTCGTGGCCCCCTCTCCCCTCTGCGACCGCGCTGCCAGCCAGATGTAGTACA
ACGTATTGGGGTACAGCCCGTTCAAAGTGTAGGTCTCCGTTATTGGTATCCGCTTCCTAT
GGTGTTCCTTAGCATATGTGTCGTTCCAGTACAGCTCGTAGGAGACTATATTGTCTCCTG
CGTGCGCTGGTCTTCTCCACGAGAGGGTCACTGAAGTTTCACCAGCTTCCACTGCTACCA
GGTTTGAGGGTTGAGATGGAACTCCTTGCTGAGTCTTAACTTGAACAGGTGCTGATATGG
GCCCAGGTCCTACAGACGTGAAGGCTTGCACTCGTATTGTGTACACTGTGTGAGGGGTCA
GCTCGCTGATGGTCGTCAGGTGACTGTTGTCCATCATTTGTGAATGCCATGATTGAAGCG
GTTGAGAAGGATCCGTTGTGTAGAAGATCTTGTAGCCTGTTACTTGTCCATTGGGCGTCT
CCGGCTCATCCCACTGTATGACCATAGTGCTGGAGCTTAGAGGCCGGACCTGCACGTTCC
TTGGCGCTGAACCCGGTTCGGTTTCTCCAGTGGTGATGACGGCGGGTGCCGAAGGGGGTC
CCCTGCCGATGTTGTTCACAGCTATGACGTACATCTCGTACTCCGTGTAAGGTGACAAGT
TGGTGACGGAATAGTACTGGGTGATGACGCCGGAGATCTCGCTGAACGCCTGATTGGCGT
ATTTAGGCTTGTACTGTATGACATAGTACTGGGGCTCCTCAGGTCCGTTGTAGGTCCACG
TCAGA
>Unigene0000453    size  746    gap  0  0%
GGCAGATTTAAATAAAATATCGAATTGTGATGTTTGTGCTAAAGGAAAAATGAGTTCGTT
ACCTTTTTCGAGATCGGGTGGTCCATGTAATGAATTATTACGTATTGTTTATTCCGATAT
AGTAGGTCCTTTAAAAACACAGTCAATTGGCGGAGCGAAATATTTTGTAACTTTTATTGA
CGACAGTACCCGTTGGTGTGAAGTATATTTACTTGGAAAGAAAAGTGCAGTGTTTAGCGC
ATTTAAGCTATACAAAAGTCATGCTGAAAGACTCACAGGAAAGAAAATTAAATTCCTTCA
ATCTGACAACGGCGGTGAATACTGTAGTCGTGAATTTGATGAATTTTTAAATCAAGAAGG
CATTCAAAGAAGGCTGAGTATTTCGCGATCACCTCAAATGAACGGAGTCAGTGAACGAAT
GAACAGAACTTTACTTGAAATGGCTAGATGCATGTTATTATCTTCTGGTTTGTCCGTAGG
ATTTTGGGCGGATGCTGTTTTGACTGCGTGCTACATACGCAATCGTTGTCCAACGAGTAG
TCTAAATGGTGGTATTCCATTTGAAAAATGGACTGGAACTAAAGTCGACTTATCCAACAT
AAGAAGTTTTGGAGCAAAAGCCTATATTTTAGACAAGACACCAACGAAAGACAAATTCGA
TGCTCGTGCTAAGGAGGGAGTTTTTGTCGGGTATCCGAGATGTACGAAAGGATACCGAAT
TTGGATACCAGGTGAACATAAAGTCG
>Unigene0000454    size  529    gap  0  0%
AGTTCCATATCTTAGGTAGTGTTTTGAAACGACCCCGTCGTTTAGAGGCTATAAAGGTTT
TTAAACTTTCGCGTAACTTGTAAGCAACAGCCCTACAAATTAAAGAAAAGGTGAAGATTG
TCACGTATTTATAAGGAAGTTCAGGAGTTGGCACTAGATAGGTGTCGAGCTGCCGGCATC
GCGCCAGCAGCGCCGACACTCGCGCGCCGGCGCCGCGGGGCCGAGGACGCGGGGACTTCC
CCAAGTCCGTCGCCCCTACAGATTACAACGACGTAGGAGGCTCTTTTCGCCACTTATGTA
TTATAGGTACAATTCTGTATAGTTACCAACCCTGGCATAAGGAAGCTATAACATTGTGCA
ATATTACAAGAGATGTTAAGCAATTAAAATTGTTATCTTCAATATTAATTTTACTCAGTA
AATTTTGCAGAGTTAAGTAAGTAATATTGCGCAATTTAATTAACCGTCCAGGGAGCGTCG
AGAATTATATAAGTTCTATTACCTATAACGTATCCATAAGTTAGACTAA
>Unigene0000455    size  810    gap  0  0%
GCCTATGTTGGGTAAGTAGGCGAACTGAATCCCTACTATATAGGTATTAGATTAGTTTTA
GCTCAGGTGTTGATTTTTGAACGTACGGGGACCGGTTTTAGGTAATTTTCTTTTTAAGTT
GAAAGATTTTTTTAAATCTTCTGACTATTTTGTTAAAATTCGATATTGAAACTTTTTAGT
ATGTATGTTTGTTTTTAATGATTACAAAACATTTTTGCATGAAACCTCATACAACTTACA
TGACTCAAACACCGCCAGTCCCCGTTCAAAGAAAGAGTATGATAAACCAAACAAATATTA
ACACTTTTATATAAATAAATGAATCTAGCTGTAAATTAGCAGTTTGTCTTCACGATATCA
CAATAACTAGTCTAGAGTACAATAAAGTAAGGACAGTATTACGGCACTGCACCTCGTTAA
TGATAAACACTGTGTTATTACGTGTCGCCTTAGACTGCGATCTCTATTGCTATTGTAACC
AATACAAGAGTATAACTGTCGCATTCAGAAATCAGTAGCGTATCAACTGTAGCAGTAGTT
GTTATGCCTGTATACGATATAGCGCCTTATTTTTATTAGTTTTTTGAGTGACGCCGCAGC
AAGTAACATTACAAAAGGTTCTTTAGATTTCTACTATACAATCAACTTCCCAGAATCCTG
TTTGAAGGTGAAAGAACGTGGACCAAACATTCAAAGATAGCAATAGAAATCGGTATCTAT
GGCGACACGTAATCGCTACTTTACACGTTTTTAAATCTTTATACATTCTACCTAGTAACG
TTTGATTGAGCTTCATAATATCGCCTGTTG
>Unigene0000456    size  297    gap  0  0%
TAAGGGCCCGTATGAAAATCGGTTTAACGAACAATCGATGAAACATTTTTCGTTTCACCG
ATCGATACCTGAAATGTTTCATCCTTTTCTGATCGAATGATTGGAAAATCATTCACTAAC
TTTATCCTCATAAAGCCTATTAATTATGATCCTACAATAACGTACTGATGGTTTACCTTA
GATATTCTTACAATAGGTTTCTGATGACGTCATAACGGTCCAAACATAGCTCTTGTTATG
ATGAAGTGTGTTCAAAGTCTAGGCCAAATTGTATTAGTGCCTATGTTGGGTAAGTAG
>Unigene0000457    size  682    gap  0  0%
GAAGGGAGCGCCGCAGCGAGCATCGCAACTGGCGGCGCAGCGTGGACCGTGGCGAGCATG
AGATGAGGTCAAGGAGTCGCAGCCGAGCCAGCGTCGAGCATCGCACTAAAAGGTCATGTA
CTCCCACTTTCACTACTAACGATGTCGTGAAATTATTTAAGAATATTAGAGATGTCATTC
CATCGCAGCCGTCAAATCAATGCTTACCCTCAATCAGTAAAGGTTTCGATAAAAATATAC
TTCCAGAATTTAATCCATCTCAGAAAAACCAACGTATGGACACGTGGTTAAAAAAGGTTA
ACGAGTGTGCAGAGGTTTACGGCTGGGATGGAAGAACTACAGTGCATTTTGCGATGCAGA
AACTCTCGGGACTTGCAAAAACATGGTACGAGAGTCTTAACTCGATTTTGTTCACCTGGG
AGGAATGGCAGATAAAGTTGATGAGTGCTTTTCCCTGTGAGCAAAATTACGGACAACTCC
TTGAGGATATGTTGAAGCGCAAAAGTCGTCCCAATGAGTTAGTCGAGAATTATTATTACG
AGAAATTGGCCCTCCTTAATCAATGTGACATAACGGGTAGGCGCGCGGTAGACTGCATCA
TCCATGGCATAAGTGATAAAACTATGAGATCTAGCGCGTTGGCGTTGAGATGCGATGAGC
CGGATCAATTATTAAAATTCCT
>Unigene0000458    size  474    gap  0  0%
TATCAATTTATTACCAAAACCAGTCAGTGGGATTGGAATATTATCATGTTGTAGCCCAAG
CTTTGAAAATGTAGTTTTCCGTGTTAAACTAGCCTCACTACCTAGATCAACGAAGGCTTC
AACGATATCATCCCCAATTTTAACTGATTTTATGAATTTATTGTTCGGATTTGAGTTCTT
TATACGCATTGTCTTTGTTATAGTGTCAGCCTTATTATTCCCCATTTCAGATTTAGAGCG
ACATGTTTCAGCCTTGTGTCCAATTCTGTTACACGTTGAGCATTTCACTAAAGGCTTCGT
ACATTTAGAGAAAGGGTGTCCTTTCTCCTTACAGTTGTAACAATACACATTTGGATTGCT
CTTGCTATTGGGCCTGAAACTTTGTCGGTCATCAGAGGAGGCACCCACCTTATCCCTGTT
AAAAAATGGATGTGTCGGGAGTTCTTTGTTGTTACTTAGTAGGAATTTTAATAA
>Unigene0000459    size  846    gap  0  0%
GCTCACGCAGAACAGGATTTAAATTTTAATAGCTTGCAGGACAAGATCACGGAGGTTTTT
TCTAAAGGTGATTTCCATAAAGTGTCTTCTGATTTATTGCAGCTTATCTGTGGACACAGA
GCGGAAGTTTTACAAAAGCGCCGAGCCGGAATAACTAATCAGGTTCGTGATCCTTTAATG
AGGGCAACGCTAAGCAAGATCCCACCATCGGACCGGCATTTATTCGAATGTGAAGCGTTT
ACCGCTGCCCTTGAGAAGATGGGCGGAGTTAAGAAGACTTTCTGGCCCTTATCTAAACCT
ACAAGTGGCTCCGTTGCGCAAGCAGGACCAAGTAATGTTACACGCCACCCCCCCCAGGGG
TCGGCTCGCTATCATGGACCCTCGCAGGGTACCAGCCATGGATGCTGCGCCTCTTTGCCT
CATCCACATTATCAATACCGCCAGTCCTCACAGGACTGCTATCATGAACGCCCTCAACAA
CAGAACAATCTGAGTGACCGTCGCACGGCGCCTGCAAGTAACAACAGAAGTTCATTTCGC
TCACGAGGTGGCCGCCAAACCTACAAGCCGCAGAGTCAGGGCAAAGGAAACCGTAAACGC
CCCGGAGTCTCCTCTGACTATAACTCTGGGAACAAAAATCGTAAGTACTGACTCGATAAA
ATTCAGGGCGGGTCAACTGGCACGATTTTACAATCGATGGGAGGAAATGGGGGCTCCAAA
CTTTCTGTTGCGCATAATAACAGGGTATCGCATACCCTTTCTTCTAAAACCACCCCTAAT
CTGGCCACATGTGAGGAAAGGTCCTTACATCACACAGGAGTCCGAATCGATGTCGGCACT
CATCAG
>Unigene0000460    size  271    gap  0  0%
GGAGAAATCGGTAAATGAAAGTACGCTTGCGATAGGTCTATTTTGCAAAGCCAGTCGCCT
GGCTGAAGGAACTCTGGTACACGAAATACATTTATCAGGCGGAAGGGTTCCGTTTTTACA
TAGTTGTTTAAGGCTCTTAGGTTGAATATTGGGCGATCGGAGCCATCGCTCTTTGGCACA
AGAAACATGGTTGACAGGAAGCTCGGGGAAAGCGGCACTACTTCTAACACACCTTGGTCT
TTCATCTGACTGATGAGTGCCGACATCGATT
>Unigene0000461    size  243    gap  0  0%
TTATAAAATTGTATTCAACAGTCTCAAAAGTGATTAAATTCGTGATTGTTACGATGGGAT
CCAAAGGGGTTATTACTATGAGAAGAAACAGATCGCATAAAATAGTAACGAAATTTTACC
CAACTGAACCCATACCTAAAATCGAAAATGTGTCAGGAGCAGGAGATTGTTTTTCAAGTG
GCTTTATTTTTGGTATGCTCTCTGGACTTCAGGAATCACAAAGCATATTCTTAGGATTTG
AAG
>Unigene0000462    size  439    gap  0  0%
TGAAAACTTCTTTCTCTGCCATATCAGTGGGTACCCCAATAATTATAATGCGAGGCTTCC
GCTTCTGAGGTTCATCAACAGTAAGTGCAGATGTGGAACGCTCGACAGTCTCTTTCACTT
TTAGCATGTCATCCTTGGTCTCTGTGCTTATGATAACACCTCCGTTTCTTGTTTTCCGAA
GTCCACGTACCTTTAGCTTCATTTCCTCAGGGCATACAATTTTTTGGACTAAATTTTTGG
TCTCTTCACTGGTCTTAGTATGGTCACTAGGATATATAGCGACAGAGCTGGTCGCATGAG
GCCTAATAAGGCTTTTTGTACCCCTCACCATGTCTGCGAAGGATGTGCTTTCCGGTTTAT
GTTTGATGAGAGTATCTTGTAGTTCCTGCTTGATCTCAGTCAAACTACTAGCGAGGTCTT
GATTTTCCCTTAACGTTTG
>Unigene0000463    size  337    gap  0  0%
TCTACAATTATGGATAGAAGCCCCTCCCACCGTGGCGGACTGCCACATTGCTCATCGCCA
CCAGCAGCAAAACCCAGAAGTCACGCACAGGATGAAACAATTGAGGTTTTTTCTACTCCT
GAAATTCAATCCTGGATGTCTAGTATTGAGCAGTGCCTGAATGAGGTTTCGATCACGGTT
TCGGAAGGCAAGATGAATTCCGAACAAAAACTAAGAGTCACTAGCCTTTGTCGCAAAGTC
GGATACGGAGTCTCTCAAATGGCTGTGCAATATCAGTCATTGAAACATAAAGCCCTTCAG
AACTACGCCACCCTGCAAACGTTAAGGGAAAATCAAG
>Unigene0000464    size  334    gap  0  0%
GCGCGTGGCGCCGGGCCCTTCGTCCTCGGCCCCCGCGGGCCCCGCCCCGGGCCGCTCCGG
GGCCCTCCGCTGCGCTTAGTGCCGGGTTGGGGCAAGCCCCCACCAGGCAGTTCAGGAAGT
GCGCTACTGCCGCTCCGATGCACATGGCTTCGCAACCCTGCAGATAAGCCGTGTAGATAT
GCTTGGCGGCGCGCAGCAGCAGCTCCCCGACGGCGATGGCGTGCAGGTAGGCGAGGTGCG
CGTGCGGCTTGAGCGCGGCGGCCACGCGGCCCAGGTAGCGCACGTTGATGCCGCGCGCGT
GCAGGGCTTCAGTCAGCCCCGCGCCGTCCATTCG
>Unigene0000465    size  413    gap  0  0%
AACTATTTGTTATTATCACAATGAGCTTTTTGAATTTTGTTCTTCACGGTTTTCAGGTAG
CAGTTTAGCGTCCGTATCCACCCTTGTGTCCGCCATAGCCGCCGCCGCCAGCACCAGCGT
GAGCGTTAGCGTTGGCATTAGCGTTCGCGTTGGCAGAAGCTCCTCCGAAGCCTCCACTTC
CACCGCCGGATCCTCCATGACCACCGCCGCCTGATCCTCCGTGACCACCGCCAAGACCGC
CGCCGCCGCCGCTACCACCGCCGAGTCCGCCTCCGTTTCCACCGCCAAGTCCACCTCCGT
AACCGCCGGCTCCTCCATGACCACCGCCGAGTCCGCCGCCACCGGCTCCTCCATGAGCAC
CGCCGAGTCCACCGCCGCCGCCGTTACCACCGCCGAGGCCGCCTCCGAATCCA
>Unigene0000466    size  531    gap  0  0%
AAAATGAAAGAAAGCGACAGTTAAATAGTACAGATGACGACGTAGATGATGATGATGATG
ATGACGATTCTACTTCAAGCAATCATTTGATAAAAAACCTGGAAACACCTGTGCCAATGA
AGAGATGTCGACTTTCACTGTCTGTTCGAAAAGAGCTAGGCCAGAAAATAGCGGACTTAG
GACGAGCACGTAATATTCAACCTTCTTTACAACCAGTACCGGGACCCAGCCAAACACCAG
AAGAAAGAGAAGAGGAGATTAAATCATTCGCTACATTTATAGCCAGCAAAATGAAAAAAT
ATTCAGACGTTACCAAAAACGCAGTACAACAAGCCATTTGCGACGTTATATTTAAAGCCG
ATCAAAATCATTATGATCAAGATTGTTTTACTATAATAGATGACGACACAGATCCTCTCA
ACAGAGACATATATCATCTAACTGATGCAGAAATTAAAGTGCAACCTGACTCGGACAATA
GTGATTAGTTGGTAGAAAAAGTGCAAAAATCCTAAATGGTTTAGTTTTGAT
>Unigene0000467    size  386    gap  0  0%
TGGAGCCGAATCAACGCGAGTTTCGTTGCAAGTGTAAAAATATGGTTACAGCCTTAAAAG
ACGGCTGGACTGAAGAAAAATGCATACAGCTAATACGAGAATACAGAATCAGACCGCTTT
TGTGGGACCAAAAGAATCCGTTATTTTATAGAAAGGACAGTAAGCCGAAGGCTTGGGAAG
AAGTAGGCAACGCACTAAATACTTCACCAGATGTATGTAAACACAAGATGAATACGTTGC
TGTCGTCTTTCCGACGAGAAAAAGCCAAAATCATGCACAGCATAAAGGAAACAGGAGATA
CATCTCAAGCTCACAAAAGTATATGGTTCGCATTTAAAGATATGTCATTCCTTTTGGATA
AAGAAAATGAAAGAAAGCGACATTTA
>Unigene0000468    size  524    gap  0  0%
AGGGGATGCTAGGCCTATTATTGTCTGGCATTGTGAGCAATTTGAAGCAAACACTTCCTC
ATCATCATTATCACTCTCTGTATCACAGTTGCCAGACCGTCTGACATTTTTCCTAGCTAT
CACTGCTGCAAAGTTCTGACCCACTGAAGCACTGTACACAGTCCTCCCTTCAAAAAATGG
AATTTTCTTAATATTACTAGTGTCTATGGAAAGTTGGGGCATACAGCCTGAGCCCCACAG
CTGCCCATCACTACTAATAAACAGCTGTCCAAAATCACTTGTCACTACATTTCTAAACTT
CACTTTATAACTGGAACTTTTAAATCCATGAGGACAACACTTAGCATCCTCCTTAACAAT
AATTTCTTCTTTGTTTTTAAAACTAGCATTTGTCTTATATAGTCGCCCATGGACATCTAT
AATGTAAAGGATATCATTATGGTACGATATGTCTATTGCTGAAATGCCGCTGATTTTCTT
AAAATTCAAAGAGTCTTCCACAGCCTCGCAGTGATAAAGACCAT
>Unigene0000469    size  545    gap  0  0%
ATAGTTCAGGTTTTTATGTTTTCTGCCATTTTCAAGAGAATGCTTCTTAGTAGATTTGCT
AATAATGGATAGTTCTGACCTAAAAGTGGTGCTCGGAGCTGAGGCACGCAAACCACCGCT
AGTACGACGACCAACAAAGGACAGACCAGGTTGATCATCAACGTCAGAACAGCTCGGACC
AGCCACCACAGACCTATCACCACCAGAACACTGGCTACCATTACCTGCGCCTCTTCATGG
GCCCTCAGCCAGTTTCTGACGAGAGCCACCATGGTGCCGCTTCCATTATCCGTAGAACAC
GGGACTCGAGATACACTAAAACTATGGCCAAACATTTCTCTCTGCCACTGGTAGTGATCT
GTGTACATATTTTCGGCAGCGTCGCCAATAACTTCAGTGGCGTTTAACAGCAACGCATAC
AAACTTCTGTCTAGAACGCGGGGTTCAGCCCTTGGAACACTTGGTACCATTTTTGACAAT
CTTTCTCACCCATTTTCATTAAAATTAACTGTTTAAAAAAATACAAAATCTCGTGAATAG
TTATA
>Unigene0000470    size  420    gap  0  0%
ATAGTTCAGGTTTTTATGTTTTCTGCCATTTTCAAGAGAATGCTTCTTAGTAGATTTGCT
AATAATGGATAGTTCTGACCTAAAAGTGGTGCTCGGAGCTGAGGCACGCAAACCACCGCT
AGTACGACGACCAACAAAGGACAGACCAGGTTGATCATCAACGTCAGAACAGCTCGGACC
AGCCACCACAGACCTATCACCACCAGAACACTGGCTACCATTACCTGCGCCTCTTCATGG
GCCCTCAGCCAGTTTCTGACGAGAGCCACCATGGTGCCGCTTCCATTATCCGTAGAACAC
GGGACTCGAGATACACTAAACAGCCCTTGGAACACTTGGTACCATTTTTGACAATCTTTC
TCACCCATTTTCATTAAAATTAACTGTTTAAAAAAATACAAAATCTCGTGAATAGTTATA
>Unigene0000471    size  381    gap  0  0%
CTTGCCGCGTCACGTAATCACTCCGCGCACGGTCCGTGTTAAACAAAATGGCGACCAACA
ACCCTGTGTCAGTTCCCGCTATAAACTATGAAGAAACCAAAGCAAAATATGAAGAACTTG
TTAACGCAAATACAGAATTAATGAACAGACACCCGCTTAGCACCAACCAAAAGATTGAAG
ATAAAATACGTCAAATCCAAAACATGGAGGCGACGGAACTTGATTTGGCGGTTTTAAATC
ATTCTTCTAAAACCAAATTGTATAGAAAGAGAGAAAATAAACTGTTGGAAGTACTTTCCG
TTGATGATAGCTTTAGCGTTATATTGGATACGCATATCAGTCTCGGTCATACGAGTGCTG
CGATTACTTATAAGGAGTTGG
>Unigene0000472    size  573    gap  0  0%
CAAATTCAGTGAATATCTTCATGAGTTCCAAAGAAAGTTCTACTAAAGTCTCATAAACTG
CTCGTAGTATTAAAAAGTCAGAGGGAATGTGTCTTAAGATTAGTAGGTAACAATTTCTAG
TGTTCTGACTTTGAGGAAGAGAGCGTTTGATGATACTCAGTCGCCAGTTTTTATATGGTC
TTTGCGGTGTAAATACAGTTCGTTGCTGAGGTAGAGTAGAGTTGGAAAGTTGAATTAGTG
ATGGTACTCGTGCCTGTTGGACTTGGCTTTTCGGTTTTGGAAGAACTGTTAACGGTTCTT
GTACCATAGGAATTACAGGCTGAGATTTTGATGGTGTCGGCTCTGGTTTTGGAAGAACTG
TTAATGGTTTTTGTACCATAGTAATTACTGGCTGAGATTCTGTTGGTGTCGGCTCTGGTT
CTACTACAGGTTTGGCTACAGCTTTCTGCGGTACGGAAATCACCGGACGGGGCGTCTTAT
TTTTCCGATTATGTTCGCAAACGTTGCAAGCTAAAACGACCCAGCTCACGGCAAATGTAG
GTATACTCAATTTGCTTACCAACTCCTTATAAG
>Unigene0000473    size  834    gap  0  0%
GGGAAGACTGGGTCATAGATGCGTGGGTGAATAGAGTACAATTATCAGCCACTGGATTTT
ATGCTGCTCCAAAGATAGAATATAACCCAGAGACGAATTCCGGAAATCTATTTGAATATT
TTACTTATGGAGTGGCTTGTTCTGAAGTAATCATCGATTGTCTGACGGGCGATCATCAGG
TCCTTCAAACAGATATCGTTATGGATGTCGGAGAAAGTTTAAACCCTGCCATAGACATAG
GACAAATAGAAGGTGCTTTCATGCAAGGGTATGGCTTTTACACATTGGAAGAAATGGTAT
TCTCAGCTAATGGGGAAGCACTTTCGCGAGGTCCTGGAGCATATAAGATACCAGGATTTT
CAGACATTCCGAAAGTGTTTAACGTGTCTTTGCTCAAGGGTGCACCGAATCCACGTGCAG
TCTATTCATCAAAGGCTGTGGGAGAACCGCCACTATTCCTAGCAGCATCAGTATTTTTCG
CAATCAAAGAAGCGATAAAGGCAGCTCGGCTAGACAGTGGAGAATCTCCAGACTTTGTGC
TGGATTCACCAGCAACATGCGCTCGAATTAGGATGGCTTGTGAAGATCTGATTACTAAAC
AGGTGAAACCTACAATAACCACCAAAGGAAAACCTTGGAATGTTATCGCTTGAAGAACTG
CATTAAATAAAATTCCATAATTGTATTGTAGGTATAGCGGTATATATAATTATTAAGTCT
TATTTACTGTTTTGAGAACTAGGTATGATGTAAATATGTTATCACTTATTTGATGTTACA
TAATTTCAGTAAATACTTACTGATAGGTACTGCTATTTTTAAGAGCATGTGTTT
>Unigene0000474    size  400    gap  0  0%
ATTAAACAACAAAAAAAAAACTTTTTTTGTAATGATTTTGACAGTTAAAGTTCGGTTCCA
CCGGTAGCTAAAGAGATTCCAGAAAAATATTTATTTGCGATATAAATGTGTTAGCAAACG
GAATTCTTAGCTTAGCGTGGAATTTTGGTCTCGTTTTAACGATCATGAAATCAGTCTGAC
TGACTAGAAATTCTCTTCAAGCCAATCCGACTTATGTTTTTGTCGTATGTTACTTCGAAA
TTATTTATTTTCACTCTCAGTGGACTAAAAGACTTATACCACTACAATTTTAAAGTCCAC
CATTTAAACCTTGTTTTTTATCCCTTCTAAAATTTTGTTTTATCTGAGTATTAATGTGAT
TTTTGTGAATAATAAGTAATATTAAATCCAGATAAAACAA
>Unigene0000475    size  367    gap  0  0%
TATACTATTAAATATGATATATAATAAATAAAATCTGAGTATCTACTCATAGACCAAGAG
GTGTAATTAAAACTGCCTAACATATTTATAAATTTAGATTTTAGCGTTATCGGAAATATG
CCTTAACTACTTAAGTAATGTCAAAAGATTGTGCCTTATAAAAAAATGGCGCCTAAATGC
TACTAATCTACTCGTGTCTATGGCCACAAAAAGAATATTGGCTAACCTACAATTTATTTT
CTAGGTGAACATTGATTGCCTGCAGTGATCCTCTGGGTGACTTCGTTTATAATCTACGTA
TTTCGACGATATTTCTAAGCTATTTTTAATTTTTGTCTAAGCTACTTTCTGTATTTTATC
CTGTACC
>Unigene0000476    size  604    gap  0  0%
AAGACAGTATGTCGAGTATGCGGGTTATAAATCGGAGCCCTACTATACGAGATCAGGCGT
AAGTCAGGGCAGCAATTTGGGACCTCTTCAATTCATTTTGATGATCAATGATCTGCCGGA
CGTCGTAAGGGGTGCCATCTGTCTGTTGTACGCTGATGATCTTAAGATCTTACGAGCAGT
AAGGAAAGAACAAGATTGTGAGCGCTTTCAAGAAGACGTGGATAGGGTAGCTGAATGGAG
CAAGAGAAACAAATTGTTTTTTAACAAGGCTAAATGCTCGGTTATCAGTTTTGGTCGTAT
GAAAGCCCCAATAACCTATAAGTACAAGCTGGACGATACAACGCTTCAAAGAACCGATTC
TGTGCGAGATTTGGGAGTGAATGTTAACGCTGAGCTGACATTTCGTAATCACATTTTAAA
TGTTTGCAAAAAAGCGTATAGGAGTCTAGGTTTTGTGCTTCGTCGAGCAGGAGAATTTAC
AAATGTGTCCGTACTATCTGCTTTATATAACACATTGGTAAGAAGTCAGCTAGAGAGTAA
CGCAATCATCTGGGCTCCACATGAAGCTAAGTATAGTCTCATGTTGGAACGTATTCAAAA
TAAA
>Unigene0000477    size  242    gap  0  0%
GTGGGAGGGGGTGGGGGGGAACGTAACACTGAACACGTATTAACACTCTACTTTGTGATT
GTTCGCAGCACAGCATAGGGCTACTCTATCACATACATGTACCTACACGGTATATGACTA
GAACGTTCGGAATGCTCCGAACGGAATAATCGGTAATCGAGAAATCATCGAAACTTTATA
CCTGAGTAACATCACATTAACCTACTTTATACATCCCATATAATTTGAAAGAAAACATCG
TT
>Unigene0000478    size  548    gap  0  0%
GAGGCAGTGTGGAGAACTTCAACTTCCTATGGGACAGATACTTGGCAACCTCTGACTCCA
GTGAGCAGTCTATCCTGCTGAACGCTCTTGGATGCACTTCTAATGAAGAAAGGCGTGCTT
TCTACATGAACCAGGTGATCAGTGACGACTCTGCAGTGAGGGATCAAGACAGACACACCA
TCTTGGTGTCAGTCATCAATGCCAGCCCCAACAGTACTCAGGCAGCTTTCGAATTCATTA
TTGAGAACTTCGCTGCTATTCAGCCAAGAGTACAAGGCTTGACTGGAACAACCAACATCT
TGAATGCCCTCTCCAGAAGACTGACAAGCCAGGCTGATTATGATCAGGTCCTGGCATTCG
AACAGCGCTACCAGAATATCTTCACAGCCGGTGAGCTGGCTTCCATTGCCGGTATCAAGG
AGAATATTGCCGCCTCCATAACTTGGAGCACCCAAAACGCACCTATTGTTGAAGCTTGGC
TTAGAACGAACTATGGTGAAAGTGGCGCATCAGCTCTCGTTTCTGGCTTCCTAGTACTTA
TTTCTATC
>Unigene0000479    size  357    gap  0  0%
TACCTGTCGACACGCCCATGAGAAACCTAGCCACACTCATCAGTTCGGGTAGGCTGGTGT
TCAGCATGATAGTCGCACCTAAGAGGCCCGGTACAGCTGAGCCGAAGAAGGTGCGGCGAC
GTCCAGCCTTCTCGTTCAACACCTGCCCAATGTAGCACCCGAGGAGTGCGCCAGCCGAGT
GCAGGGATACCACCCATGATGTCTGCGTATCAGTGATGACAATATTCGCTTCACCATTTT
TGAACTTTGGAATTGCCGGCGATGACCATGCTAAAGTTGCTCCAGTGAATGTAAACGCAA
ACGCCGCGCATACACCCGCCAAATATTGCACCTTTCTCTTCGGTTTTTCAGTCATTG
>Unigene0000480    size  370    gap  0  0%
GAAATGTAAACTTTGATAAAACTGAGGTGAATTTTCAACATGAAACTATCAAGTATAGGG
AGAATATATTCTTTCTAGGATATTGTTATAACACTTCTACAATGCAAGTCAGCAGAGCCA
GCAATATTTATGCTGGACAAATGTGCTATAAAATAGCATTTACAAGTGGATTTTCTGATT
TGCCCAAGTTTATTGAAAGCAGAATAGGCCAATCAGGCATTCCAATCAACAGCCATATAT
TTAACTTGAACTATAATAATGAAGAACTAATATGGAGGCATATATTTACCACTTTCTGTC
TGTCTTCAAACAAATTCTGCACTATCATGGCTGTCCTTTGCAATGAGCTAGAAATGAAGA
ACTACCTATC
>Unigene0000481    size  241    gap  0  0%
TTTTGGTTTTATGAGAGATTTTATTAGACGCCGTCTCAGCAATGGCGGTTCAGGTATGGC
CCCAAAGTTTCTGGGTCTTTTAGGCACCCTTCGTTTTCGTTTCTTAGTATTTGTGACTCC
TGATACGTTTGGTGTACCATCAACGTCCATACTCTCATCCGTGACGCCGCGTACAGCAAT
TTGTTCCTCCGCCAACTCCTCTGTACAGTCACACGGCGGCCGCATCACGGAGCTGCTCTG
G
>Unigene0000482    size  316    gap  0  0%
GATATTAATTAAGCCCCAAATGTTATATATATTGTGATGTTAAATAAACTCAGAGGTGAT
GATATGGCTGTTGTATAATGATAAAAAATATATATTTTATTATGGACAATCCATTAGGTC
TAAAACCTATTTGTATTTACATATAATCGTATACTTAATCAATTTTCGCTCCCTCTCTTA
AGTTTTCAATAGAATTCATAAGCATGTCTGGGCTTCGTATATGCAGGCAAAAATAAAAAT
TTAAAAAAGCATTCCATTACACTTCTTGCGATTGTAACGTTTCTCTACTCTAGTACTCTT
GTTCGTAATTATATTG
>Unigene0000483    size  281    gap  0  0%
ATTCTCAGAAACTACTTTGTGATGATTGCATTCGACTCACAGAGTTGAACATTCCTATAG
ATAGAGCAGGTTGTAAACAATCTTTTTGTAGAATCTGCGATTGGAGATTTGGACTGCTTT
GAGGCCTACTGTAGTAAAGGAAATAACTTCATCTAAAAACCAAACGGAAGCATTCACAGA
CAATTCTTAGTGATCATTGGATTGAACTAACAGAGCTGAACATTCCTTTAGATGGCGCAG
TTTCCAAACACACTTTCTGTAGAATCTGCAAGTGGATATTT
>Unigene0000484    size  434    gap  0  0%
CAAGATGGGTTTGGTGGACTCTCCGACTGTTTGTTGGCCGTTGCCATGGTATGTAGAGAT
CATAGCTACTCTACTGTTATCTCTCCATACCATGATATCGACGTCCCCTGAGCTGAGACC
AGCGATCTGTCCCCGTCGCATATTAGTTTTAGTTAGGCTGTTTAGGACCTGCGGGACAAA
TTTGCGATCTGTCCGCAAAGTCCCTACGCAGTCAAAGCCCAAACACTTGAGTCGACGAGC
CAGACATGGGGAATTGTAAAAATTGTCCATCCAGAGCGTGTACCCCTTGTGTTCCAGTCC
TTGGACTAGTTTTAGGACAATAGCCGGGGTAGACGCGTCCAGTGGACTTTCGTAGTGCTG
AGGCTGAGACCTTTTATGAGCGTGAATCTCAAACCGCCATAGGTAGCCGGTTCGAGATGC
ACAAATCTCATAAG
>Unigene0000485    size  562    gap  0  0%
TGGCGTTAAAACGAATTAATAGGGTACGTATTGGTATTTGTGTCTTATATTTTAATAATT
TAATGCAGTATCAAATGAAGTGTTGTAAAAATGGTATCAGACTTCGTAGTGAATGTTTCG
TCATTGTGAATACCTATTATCGAAATTTCTTCTGGATAATTCCGTGTGCGTGATGGATTT
ATTGAAATCATTAGATGGATGATCTATTTTGTATAAAGTGTATCTTCTACGAGATAACGG
TGTTTTACTGGTATAAGTAGGTGACAATTTTGTGCACACGGCGTACATAAAATGTCGGAA
TTATGTGCCAATTTTGAGGTTTTCTTGTCATGAAACTCATCTGTGCCGTGGAAATGTGAA
ATATTTCGGTGAATAGCAATGATTAGTGAAAGAAACAACATCGATCGCCAATCGATGCAG
CCGTTTTGTACAATATGTTCAGCCCCCATTTATTTTCCGACGTGATGATGTGACATGTTC
TAGTCATGGTATTGTGTTTCCTATGTTGTTGTGTACACATGATATTGTTTTACTGTTCAG
GAATTACAAGATCTGGGCAGAG
>Unigene0000486    size  807    gap  0  0%
CCTGGAGCACCGTTTATGGGCGGCGCCTGGGAACGCATGGTGCGCTCCGTGAAGAACGCG
CTCGCAGCAACATTGCACGAGCGCCACCCCACCGAAGAAGTACTCGCCACTCTACTCGCC
GAAGTAGAGTACACAGTAAACAGCCGCCCGTTGACACACGTCTCCGTCAACGCAGAAGAT
CCAGAAGCCCTGACCCCTAATCACTTCTTATTAGGGGGCCCGGGACGCGTGCCACAGCCA
GGCACATTCACCGAGCGCGACGCAGCTTCCCGATCCAGCTGGCGAGCCGCGCAGAGACTC
GCCGACGTCTTCTGGCTCCGCTGGGTAAAGGAGTATCTTCCCGAGCTCCAACACCGGCGG
GAGCCACACGGCCGGGGGCAAGAGGGCAAGGTGAATGACCTCGTGCAGATCGTCGACCCG
AACCTGCCCCGCAACGTGTGGCTACGAGGACGAGTCGTCGCGACGTATCCTGGCCCCGAC
GACGTCGTGCGGACGGTGGACGTGCAGACCAAGGGAGGAGTGCTGCGTCGGCCGGTGAGA
AAGCTGGTGATCCTGCCCCTGTCAACAGACGACGCACCCGCACCGGAATGAGATACGACT
CAGTCGCACGGCGGGAGTGATGTGCGGGACAATACGAATCGTAAAATAATTACGCGAGTG
CGGAACAATATGTGTCGTGAATAATTATACGATCGAAGTGATTATGTTTCAATATTTATA
TCTTAATGTTTTAATGTTTGTTGTTTGATAGTCTAATAACATTTGTAAAATGACTAGGTC
AAATTCACTTTATAAAGTAGACCAGGG
>Unigene0000487    size  326    gap  0  0%
GAGTTAGCTCGCAAACTCTTCAGCCGGAACTGACTACAATTGGTTAATCTTTGTACACAT
TCCACGCATAGCTTCTGGGGTAGTTTATCTTCATTTAACGAAATTCCGGTGAGATTTTCA
TAAGCTTGTTCCAAATTACATACTCTTATTGGTATTAACTTCACATCCATTACCAGGCAT
ATTCTGCAAGCCTTCAAGGTGGCCGGTTCTCCATAGTCACAGCTCATTGTGTCCTGTAAA
ATCAAAGGTACAGCTCCAGCCCGTACTTTTCTGAGGCCACTCTTAGTCTCATACAAATCG
TCACATAGAAAATGCTCCGAGCATAC
>Unigene0000488    size  300    gap  0  0%
GTTGAAACGATTTCTTAATGATCTGCCTGATGTAGAAATGTTATTCCCGATTTCTTTGTA
AAATCCTTTTGTAGTACCTTGTACATGCCCATATGAATATTAAAGCTTTGTACATACAAA
CATATATCCCATGTTAAAACAATATATAACAGTAATACAGAGTGGAAAATAATCAGAATT
TATATTGCAGAGTAATAACTTACCGTTAGAGAACACTTGAACAAACAATAACTAAAACGA
CCACAAGACTGGTTATTGTTCTAAACTAGTTACTCAAAACATTATAGAAAATTATAGCCT
>Unigene0000489    size  296    gap  0  0%
GTCCCCCTGCCCGCAGTGTAGCGCGGCCCTGCCCCAAGCAGAGCTGACGTGTGCGCGCTG
CGAGGCTGACGTGCCCTTCTGTCTGGCTAGCGGGCTGCACATAGTCAAAGATGATTTGAC
AGCGTGTCCAGAGTGCGATTTTCCAGCTATTCTCAGCGAATTTGTCGAGATTCTTCAAGA
AGAAGGCAAGTGTCCGATGTGTGGTGAAAACGTCGATTACCGTCGTCTCGTTAAGATCGA
CGATGTGGCTGCCTACATGGATCTTAATACCACGGAATAGAGTACATACTGGTGTG
>Unigene0000490    size  306    gap  0  0%
GAGTACATACTGGTGTGAAAACGAGGTATTTGTACTTAGTTCTTTATTTAATTAAGGACT
ATCGAATGAAAACAAAGGTATTTGTGGGTACTTAGATCTCTATTTAATTTAAGGACTATT
TTGATCATGTGGCATATTTTGAACTGCATTTTTTTGTAGTTTTTGAATCATTGAGATTCA
AGGAGATCTTATTATACACATATAGACACATTTTAAAGCTTCTTAAGGAGCGATGCACCG
AATTTCTGACTAATATAAAAGCAAAAAAAAAGCCTTTGCAAAATTCCACAAATATTATGC
AAGTTT
>Unigene0000491    size  791    gap  0  0%
ATGCAGTCTTTGTAACTTACGTAGAGATATATAACAACAGTGTGTTTGATTTACTTGAAG
ACGGGCCACCGATAAGTAGGAATTTGCCAGTAAAAATCATTCGTGAAGACGCAGCTCATA
ATATGTATGTCCATGGTGTTACTGAGGTTGAAATTAAGTCTGCAGAGGAAGCTTTTGAGG
CGTTCTATCTCGGTTTGAAACGTAAACGTATGGCACATACTTCACTAAACGCAGAGTCCA
GTAGAAGCCACTCAGTATTCACAATCAGGTTGGTTCAAGCACCAGTTGATGAGATGGGAG
AAGCCGTGATTCAAAATAAAAAGTTTCTCAACATCAGTCAGTTGAGCTTAGTAGATTTAG
CCGGCAGTGAACGCACAAACCGCACTAAGAATACCGGTCAACGTCTTCGGGAAGCTGGTA
ACATAAACAAGTCTTTAATGACGCTGAGAACCTGCTTGGAAGCGTTACGAGAGAATCAGA
TCAGCGGTACCAACAATATGGTCCCGTACCGAGAGTCAAAGATCACACATTTGTTCAAGA
ATTTCTTCGAAGGAGAAGGCCAAGTCCGTATGGTTGTCTGCGCTAATCCGAGAGCTGAAG
ATTACGATGAGACGCTCCAAGTCATGAGGTTTGCGGAGATGGCTGCCGAAGTGGAAGTTG
CTAAGCCTCAAGTTATAGATGTAGCGGCCAACATTGGTCTAACCACAGGCCGTCGTAAGG
CTAACAGATTATTTACAACAGCTAGAGACAATTTGTCTAGACCAGAAGCTAAAGATCTGG
AAATGGACCTG
>Unigene0000492    size  355    gap  0  0%
AATAGAAAATTATATTTCTAAAAATAAAATACGTCTACCTAATTTACATCCTAAATGCAC
CAAAAGTGCTATATCTACATACTTTAGCTTCCGGTGCGTAAGGTACCATATGTATTAATA
GCCTTCCTCGATGAATAGGCTATCTAACACTGCAAGATATTTTCAAATCTGTCCATTAAT
TCCTGAGATTAGCGCGTTCAAGCCAAAAAAACACTCTTCTGCTTGATAACATTAGTAAGG
AAATTACCACGTATTTAGGTGTAGCTATGATTTTATAGTATAACACCAATAAGGGATCTA
AAACATACATATGGATATGCCTTTCAATTTCTTATCTGGTGAATTTAAGATACTG
>Unigene0000493    size  423    gap  0  0%
AACGAACTCGACCCAAGAGAGCTGGAAAATAGAATAAAAAATCACGCACATTTTGAGGTC
CTAATTTTCTGCAAAAAAAAAAAAAAAAGTATTACTTCAAGTGCAGTTCAAATTTCAATT
CAGTTTCTTCACGAAGGTGTTTTTAACCGACCTCAAAGAAAGGAGGGTCTCAGTATGCCC
TATAAGTTTCCTATCTTGCGTGATGCAGTTTCTGTAAGTCCTTTGTCACATGATTTTTTA
TTTTTTGTCCAAGATACCCATATTCATCATAACCATTTGTAGCGGGTGGTCTGATTTTAT
ATCTTAAGATTGCAATACCTGATGCAATCTTCCTCAAAACAAATAAATCCTTGTGAAAAC
AATGACCATGCTAGGTATAGATTAGATAAAGTGTTATATGTCGAAGTAAATCTTTTAATG
GAA
>Unigene0000494    size  593    gap  0  0%
AATTTCTGTGGATGCTACATAGAAATGAAAAGATGCGAAATAAGTATTTTTTTCGAATCT
GTGGTATTTAAAAGAAGTATTTTTTTATTCAAAGTATTATAAAAGGGTGCATATTAATGC
ACCTTCCTTTCTGGGATGTAGACTGACAAGTTGTAAATGGGCACACCTGCACTGATAGAC
TTTAATCACAATATAAGTGTTCTTATAGATACCGTAACTGTTATGCATAATTATAAAACT
ATGAGATATATTATACGTTGAACGGAGAAGGGTGCCATATAGATTTTGTGTACCTTAAAA
GGTTTCCACCTCTTTCTATATTTTTACAATGTTAACGTTAGACTTATAGCTAGCTATTAG
CTTAGAGGCGTTACATATTTGTAACCATAGTTTTCGTACGTCCTCTAAAATATATTGTCT
ATGACGAAGATACTTTTTGCGATGACACTAGATTTATATTACGAGTAAATGTATTTTTTA
TCCATTAAGGACCTACAATGAGCACGATTTAGTATTTTTAATAAAAATATTGTATTTACT
TTTGTATTATAATACACGTAAGATAATGCCTTCACGAATCTGATTTTTAACTA
>Unigene0000495    size  330    gap  0  0%
GATCAGCGATTGGATGTGCTCCTCCGTGTGAATTTTCTTGTGTCGGTTGAGGCTGGAGCT
CTGCGTGAACCGCATCTGACAGAGCTCACACTTGTAGGGCCGGTCCTTCACCATCAACGC
GCGCATGTGCTCATCTAGAACCCAGGCCACATTCCAACAACACACGCTCACATTGTTGGC
AACACCACGTTAAACAAGAACACACAAAGGATTCCCAGCGACTGGGTGCTAACTACGGCA
CAGTGATGCCCGAGCTCGCATCGTATCCATTGTGAGTTCTTTACCTCCCCCTGTTTACCT
CACATCAACGAAGCCTTCCTCACGCCCTGA
>Unigene0000496    size  356    gap  0  0%
GACCCTACCACGTGACGGGTACCTGCGTCCCCGGCGGCCCTGTGTCTCCGGGCGGCCCCT
GCCAGCCCTGCGCTCCTAACCCTGGCGGACCCTGCGGCCCCTGTAACCCGTGCTGCGTCT
GCGGAATATTCAACGCGTGTGGCTTAGTGCCAGCTCTTGAAGCGAGCTCGGCGAAAGAGC
CGCCGGCCCCCAGTGAACTGCCGGACCTCAGCAAACTGCCGGCGGTGGATATTAGTAAAG
CGTTGCCAACTTCCATGAATGGTCTGGTTATGGGCTGCATTGCACTCAATGCCCCATGCA
AGGCGTGTCGGCCTTGCGGTCCGTGCCCGTGCGGCCCGAATCCTCCATGTTGCGGT
>Unigene0000497    size  221    gap  0  0%
ACGGCATCCCGGCGCACTACGGGCTGCTGTCGTCGCTGGGCGCCGCCATGATGATGGTGG
CGCTGCTGTCCGCCAGCTACCACGTCTGTCCCAACGCGCTCAACTTCCAGTTCGACACGG
CGTTCATGTACGTGCTGGCGGTGCTGAGCATGGTGAAGATCTACCAGGCGCGCCACGCTG
ACGTCAACGCGCGCGCCCACGCCACCTTCGGCGTGCTCGCG
>Unigene0000498    size  250    gap  0  0%
GACAAGAACCTATCATCAGAGGAACTAGCTCGCAAGTTAGAGAAACTCCTGAAGCAATCG
GAACAACAGCTTTTACAACTCACTGCCGGCTCCCACGCGCTCAGAGCTACCTGCTATGGA
CAGGACAGATACTGGCGCCGCTACTGGTCTCTGGGCAAGTGTGGAGGCATCTACGTCGAG
GGTATGGAGTCAGCTCAGCCGGAGATCATGGCATACCACCAGCAGCTCGAGAGCAACGCG
CTCGCCGCCA
>Unigene0000499    size  297    gap  0  0%
AGGAATATCATTTGAGAATTAACGAAAAATGGTGATTAAAAACTGTGGCCGACTATTGCG
CTCTACTTTTCTGCCGGCTAGCCTCTTGAAGCGGGAGTTTGCCCAAGTGGGCCATATAAT
ATCAACTCCACCAAGAGTCAAGTGTTCTTTAATGGAGAAGATCCTACATATTACGTTTAT
GTATGTAGTATGGCTAGCACCTGTTGCCTACTTCCATTCTCAAATAAAGGTTTGGAAACG
AGACTACATCGGTGTTCCGTAACTTCAATCTTTTGTTATCTTAGTTAAACATAATTA
>Unigene0000500    size  744    gap  0  0%
ATTTATTTATACAAATCCGTGCATCACATCAAAACAACAACAATGTGTAAATATAATTTC
ATAATTTTGTACTGTATAAAATAAATTCGTTATACACTACTTACTTGGAATGTTGCACTA
AGTATAGATTATTAAAAACCTCGTTTTTGTGAACAATAGGTGTGCCATCACCTGTGCAAA
GTGACTAACTAACAGCCCGGACGTATTTGGTCGTGACATAGACCACGTGACGTGTAGGTA
CATAATCAATTTATCAACGCGACTCGATAACAAAACAAAGGGTACCATTTATTGATACTA
AACCGCATTGTGAGGCAAGCGATGTGCTAACTATATCTTTGTGAGATGGCCGATTGCGAT
TTCAAATACTACAGTAATATATTTTATTTCTGTATTTGGATTTCTAAGAAAAATAATTAA
TTAGTTAATGGACCCTGTATGCGTGGGAATTTTTTGCCAACCAATCACAACAGCCAACCA
CATTATTTGGCAGCAAATAAACCAATTAAAACGACTAGGTGCAATCTGGGTGCAGTCTTT
GAATCGCAATTGGCAATCATTTAGCTGCAATAGTAACGTGAGCCAAACAACCATGTCATT
CTCTGCATCACAGAATAATAAATCTAAAAGCTACCATTTAACAGTCCAATACTTTGCTTG
AACACTGGTCAAAAAGATTTGAAAACATTTGACTAATAATATTTGAATGGAAAAGATATA
AAAAGATACTTTAATTAAAGTATA
>Unigene0000501    size  238    gap  0  0%
ACTGGTTGTAACTAACACTATTGCATTAAAATATCTTCATTCAACCATACATCTTCATAA
TTAATGTATCATTCCATGAAAAAAGCTACCTTATGGTCTTTGGCACTTAAGTTGTTTAGA
AACACAAATTGCACAAGTTTTGCTTAGACTATGGAAACAAAATGTCGTAAGTGCCATTAC
CCATAAGTTACCTTTTGCCGTGGACTGACACAAATACATTTTTGACTTGTCTCTTTAA
>Unigene0000502    size  278    gap  0  0%
AATAATCTTGCACTAAAATAGATGGGAAAAGCCGTTTTTCCATCAATCGACTTTCGATGC
AATTCGATACCATCTCCTAAACAAGTCAGTCACGGTTTTATTTATTTTTACGTTAGGTAC
CTATTGTTAAATTGGCTGTAAGTAATTCGTTTCCTTTAAGTCTTATTTGTAATATTGTCG
GCTGATATTTTTATTCAAAATCGAATATTTGACCACAAATTGATCATTTTCATTCATCAA
CTTTCATATTGAAGATGTTAATCCCAAATTAATAATTT
>Unigene0000503    size  325    gap  0  0%
ATCAGCTCCCCCCCCCCAGCCACTACCCATCGTGTAGGTCTTGCCGGAGCCAGTCTGTCC
ATAAGCGAGTACGGTAGCATTGTATCCATCGAGAGCTGCTTCCACGAGTTTCCTGACACA
AGTGTCGTACACGATCTGCTGGCATGACGAAGGTTCGAAGGCATAGTCGAAGGTGAAGGC
GCGTTCAGATCCTAGAGCTACTCCTCCGTCGCCGGCCGCGCCACCGGCGCGAGCGCATAT
ACCGCAGCCTTCGACCACTTCGCTAGGTGTCTGCGGACGGATCCTGACGGCGACTCGCAC
GCTGGACTCGTCAGCCATCGTGGTA
>Unigene0000504    size  314    gap  0  0%
AAGGCCGTCTCAGACACACCACACAAAATGATTACTTGACATGCTCTGACGAGTGTGGAA
AGCACGACTATCCAAACTACGATAATTGGTGTCACACGATCAAGAACTACCAGTATTGTG
ATGTGGACGACAAAATCTTCGTGCCTGAATATCCAACCTACGATTGAACTACGTGTGTAA
CTCCGTGCATGTTCTACGACAGTGAGACTGAGACCTACTGCTATGACAACTACGGCTCCT
GGAGGCGATGCTACCTCAACCCACAGTACGAGCACGTGCTGCACTCACTCACGCGCAAAC
TACGAAGCAATTGT
>Unigene0000505    size  274    gap  0  0%
GTCTACTGTACCTAGTTTAGTGTAGTGTATTATCACAAATATCTGTCATCTCGTTGTCGC
ATAGACGCGGAGAGTACTCACTATACTCTATGGCCATTGGCCAGTTGGCGGGAAACCGGG
AGAGTGTGGCACGGGAGTAAGACGCTGTGGTAAGACGTTATGTGGGCAAGCGAGCCGATA
TCCTAATTATCGGGGAATTCATATCGTTTGTCGCTAAAATAATAGTTTTTGTGTCGATAT
TTTTTTTATTTGAAGGTTGGGTTGTTGTAAGGTT
>Unigene0000506    size  386    gap  0  0%
ACTACTTTAGATCTAAATGAATGTCCAGAGCTCAAATTTTAATATTATTAGATGTACATA
GTTACCTAGTACATGAATTCAAAGTAGAACTTTCTAGATCCCAGCTAAGTCTATGTTTTC
AGTGCTATTTGAGTCGTATAGAGTCATTCCCCCATACAACACGAAACAGTAAATACCGAG
TAACAAGTGATTCAAAAAGTTAAATGTATGTAAAATGTCCCAATAACAAACAATTTTTAT
AATTTCAAACATTTTTTTATTCCTAAGTTGCAAACATTTACCAATATTGGGAAAAAAATA
TTTATCCTTTTTTTAAAATCAGTTATTTGACAATTATTTGAATTTGGAATACTGAAGACC
CGCCATATTGGTAAATGTTGCCAACA
>Unigene0000507    size  362    gap  0  0%
AAACATTACTTAAATATAAGTAAGAATGGTAAGTATAATAATAAACTCGAAAGTAACTTC
CATGCTAAAACTTCTGAAGCGATTTCATTAACTTTGAGAACTACTACGTTTACCCGATTA
CGGAAAAGTGGTTCTCCAGGAACACAGTTAAAACGGGGAACAGCTAGTAGAAAACTAAAT
TTCTCTTTCAAGGCATAAAATTAACATCACTATAACTCTTCTAAACTGAAATTAATCACA
ACTTTAATGAAGTGTAGATACAAATAGGATATGCTACACATTAATACTATAAGCACCAAC
ACAGACACAGATATACATACATGTTACATCAATAAAATTATATTTATATAACATATTTAC
AT
>Unigene0000508    size  472    gap  0  0%
AGATTCCATAGTTAGTACAAGTCATAATAACTGCAGAGAAATTTCAAGGAAACGGATAGA
TAATTTTTGTTCAGAAATAGAGCAAGAAATGTATAAATTTCAACGAGACTTGTTTGTTTG
AGAGCTAATTATAATATTCATAAAAATATCGAAAATCTCATGAATCTTTCCACATGGTCC
GATTTCGAACAAACTCACTAAATATCAATCTGAGCCAACATGGCGAATCACAACAATGCC
GATACAAATGTAGTCTGTTGAGTGAAAACAAAAAACTACGTGTTGTAGCTTCTACTAGTA
CTAATTGCCTCACATACCTCCGCTTGGGTAAGTACATACGTAAAACTAGAAAATGCTAAG
TTGGTTCATTTAAATTCAACTCTCTAATATAATGTGGCTCGCGCAAAAAGTGCCTGTGCA
GTGCCCATTTCAAAATTTTCATTCAAATAAATAGATCTAAAAATAACAAAGG
>Unigene0000509    size  303    gap  0  0%
GTGACAACTTTCGTAAAAAAACGTTGTAAATACTTTTTTTGAAAGTACCGCGGTGTTTGC
GCGAGTGTCAACACGGTTTCTGTGTTCAGTGCATTGAATTTTCGTGAGAAAAATATTTTG
TTTGTGTGGTTATTTTGGAATGTTGCAAAGATCACAGGTAGTCGCGCGGTAGTGAGCGCG
AAGTGAACGGATTTCTATACGATTTAAGTGAACTCAGTGTACAGTGGTGAATAAGTTTTA
GTTCAGATAATAATTTATAAATTGAAAATGTGTAAAATGTGCTAGTTCACGATGTCAACA
CGG
>Unigene0000510    size  283    gap  0  0%
TAGATCAGTAATATTTATGAATTACGTTACTAATTTTATTGTCATTGTACGTACATGTTC
AACTTTACTTTGTGATACAAAAGCTGTTAACAAATTAAATATAACTGAAAATTGCATTAC
ATAGGCCCAAGGTGCCTCATCCATTCCAGAGCATTGCTTCGTAATGCTTTTTAATTTTAG
AAGAATTTAAATATCTATATCTCGCTAACTTTTATACATAGCTTGGAGTTAAATACCGCT
TTGTCTATGCACGATTAAAGACTGTGCGGTTATCTAATAAGTA
>Unigene0000511    size  211    gap  0  0%
AATTTCGGTTATGACATGTGTGTATTCTTGTTTAGATGGTGATATATCGGGTATGGATGC
AGCATCTTGTCTATCGTGATCGTGTTCTAGATTTGAAGGTTCAGGTTCATCGTCCAAATA
TTCTGTGTCCACCTTATCAAAATCGTAGGTAGTCTCAATTCGCCTGACATCGTCCATTTC
AAAATTTGCATCATCGTTGTCAATATTCCCA
>Unigene0000512    size  275    gap  0  0%
AAAAAAACTTTTGTACTAAATGTATGTGTTTATCAAATTCCCGCGGTGAGCGGTCGGTAA
TGTTTGTTTCCTCGTTTGTAACGACGGTCGCCATTCTGAGACAGCGGCCAGTTCGTTAGC
GTATTTATTTAGGTTTAGGGTTTATTATTGTGAAGGTACCCTCCGCGATTATTCCAAGTG
CTACGATAGCACTAAAAAAAATGTTAATTTATAAATTGGCAAATAGTTACTTTGTAAATT
CTTAACTATAAAATGCTGGGCTATGTTTTGGATGT
>Unigene0000513    size  273    gap  0  0%
GGGCTTCTGTTCCACCACAGCAAGGTACGTATCTACGCTTTTTGTGTGTCCGTCTCTTTT
TGTCAGCTTATTTATGTTATTCATACAATAAGTCAATGATAATGTACCAAAACCTCCGAG
TCGGAGTATTTGCAAGTAGTTTTGGTATTATCATGTTTGTTCGACCAGGTAAGATATTTG
TCAGTGTGTATGCTTGAATTGGGAAGTGTCGATACAACTGAGTGATTACGACATAGAGTG
TTGTACAAGCCGCTGTACGACAGTCTATAGTAC
>Unigene0000514    size  453    gap  0  0%
GAACATAGGCAAGAGAGGAAAAACAAAACAATACCTACCTACAATGAAAAATTTCGAAAC
TTACTAATCAAGACAATTTCATAATAAAATTAATGCATATTAATTCCTGTATTTCATACT
TTCTGTGAGTCACCCGGACGGACTGCCATTTCTCGGTCGGTTTCAATTTCAATTTATACA
TAAGTTTTGTTATCAGCCAAACATACTCCCAAAATTCGTAACACAATCCCTAAACCGATA
CTATTCATATAATTCAATAAACGATGACTAATCAATACAATTCCACTTAATCATTAAAAA
AATATGTATACCTAAAATATTTATCAAAATAATTTCATTAACAATTTCACGTAAAGTAAA
CATATGTTACTTAGTAACTAGAACATACACTCACATAATATGGCAAGTACAGTGTTCGAT
ATGATATGACGTACAGTTTGATATAAACAGTAT
>Unigene0000515    size  585    gap  0  0%
GCGGGGACTTTTGACGGACTACCTGAGGGACCGCACAGTCCTCCTTGTGGACAAGACGGG
CCAGCTCCGAAGTTACGGCGTCGAGTCCGGTGTCCCACAGGGCTCTGTTCTGGGGCCACT
CCTGTGGAACATCGGATTCGACTGGCTCTTGCGGGAAAACCTCCCCCGTGGCACGTCTGT
CATCTGCTATGCAGACGATACCCTTCTGACTGCCCGGGGGAGAAATTTTGCAGAGGCGGC
CAGCTTGGCCTCGGCGGGCGGTTCACTAGTGGTGGACAGAATCTCCCGCTTAGGGCTGAC
GGTGGCGCTGCAAAAGACCGAAGCCGTGTTTTTCCACGGGCCTCGGCAACACCAACCGCC
CGACGCTCATATCCATGTGGAGGGAGTCCGCATTGGGGTGCAGCCCCAGATGAAATATCT
GGGCATAGTCCTCGACAGCAGGTGGCACTTCAGCGCCCACTTCAGCGGGTTGTCGACACG
CTTAATGAAGACCGCGGGCGCCCTCTCATGGCTCCTCCCGAACATCGGGAGGCCCGGCGA
CCATTGCCGGCGTCTATACGCCGGCATACTCAAGAGTATGGCCCT
>Unigene0000516    size  1536    gap  0  0%
ATCTAACGTGTCAACGACTAGCAGTGGGTACTTACATCCATCAGCCGTCAACGTACCTAC
TTATTTAAAAAAGGATGAGCCCAAAGAAGAAGATAAGGCCCCGCCTCTCCCGGGCCCTAA
TTCTAAGATCCCAACGTTTTCAAGACAAGTGACCCCACCTGCTCTCAAAAGCACATCCAC
GTTCAAAAACGTGCCACAATCGCCAAAGGTCATCAAAAATTCTAACTTAACTCCTAAAAT
AATGAACAGCCCAGATCTAGTTTCGAGCTGTACATTACCTGAAGCGAAGAATGTTAAGCC
ACCTGATGTGATAAACAATAATAAACTGCCAAATGATACAAAGGCGACTACAAAGCCAGC
AGTGACGGCTAAGCCTAATGACAACCGACCTCCATTAAGGCCGGCGCCCACAGAACCTAA
GAAACCGAACAAAATCACGCCACCACTCAAACCAGTTAACTCAAACTCTAACTTAAACAA
AGTGACAGATAAAACTTCGCCCGCGAACCGTGCCATTTCAAAAGTAGACTCCGTCAAAGC
TATAGCGGACAACTTAAATAAGAACAAACCTAAGGTAGTTCCCAAACCCCCTACAGTCGT
CCAAAGGACGGATAACAAGCCTAACCAAACAAAACTGACGGCTAAACCATCGAATGTTGC
CAGTTTACAGCAGAAATTCGAAAATAGAAAGTCGTTAGGCAAAGAGGTTGCCGTTACAAA
AAAATGAAAGTTTACAAATGGCGTGTAATTTAATTGAGTTATCTAGTCTGTAAATATATT
TAAATGGCCATTAGCACAGAAGACTCGGTATCGTAACAAAGTATGTAAGGATCTGATTTT
GACGAAGAATAGAAACGATTGACGAAATTGTATGTATTGTATTTGGTTTGGTTGCAAATG
GTTGGTTATAGTGTAAGTTGCTTGTCCAAAAAATGTTTGATTGCGTTGAGAAATGGCTCT
AAAATTATACTAATTTTGAAATAGCCTTATTTAAAGATAAAAGTATATGTTGCTGAGCTT
TGAAGCTGAGGTGAAAGCAATATTTAGAAAACATCGTTTATCGAAATTTTGTCAGGAACT
TTTTTTGACTGAGCCATATTCGATAGCAGCTATTTGATTAAGTATTACAAAGATTGTACT
CATTGTCCGAAAAGAATGTTCAAAGTAATAAATAGTCGAGTAATTAAGGTTAAAAGAACG
GGAATGGAAAGCAAAGAAATTATTTTTATGACTTATTACTGCTTCACTTACGAATATAGG
CATAAAACGAAAGTGTTCATATTTTGTAATAACGAAACGCAATTTTGACGGTAAGAATTA
TCTGTTCATATATGTAGAGTATATTTCTAGATATTTGTATGTATTTTATTGAAAACTCTA
TGGTGGTATGTGTTGAGGTTTAAGCAAAATTTTCAGCTTAGTGTCGTCTTAACATAGCAT
AATATATTTGTCTTAAAAAAAATACAACATAATAAATTGAGATTTTGAACATGGGTATAT
CGCCAAACCATCTACTTAACTTATCTTGCACACAAA
>Unigene0000517    size  319    gap  0  0%
GCTGTTGATGGAAGGTACGCCTCCAAACTTGAGGCCCAGAAGTAGAGCGCGATGGTCGGC
CCCCGCATCGCGAACGTTTTGTCTCACCAACACGAAATCCGGCTTGAAGCATCTAGTGAC
TTTGGTGCCGCTGCGATAAACGGCCATAGATACGTTGGCTCCGTCAGAATTGGCCGTCAC
GGTCAATTCTCTAAACTCGGCTTGTTCGACGCGGATGTCCCACTCGCCGGGCAGGCGGCG
GCCTCGGAAGTACTTAGACCAGTCGGTGTTCTGATCATCCACCACCAGCAGCGTCACACA
TCTGTCCCGGTTGTACCCG
>Unigene0000518    size  236    gap  0  0%
GTTCCACTCGGCACCTTATTAAAATAACAAACTTTTCCGCTGATACATAAGTGAATATGG
GGAACTCTGCATTTTGTGATATTTCACTTAGAAATTCCTTTAGTTGTCGTTTTGAATACA
TTGTTTATGTCAAATTGTCAAACACACACGCGACGATCTTAACACCACGTTCTTTCACGT
CAAATCTCTTTTTCTAGTCGAGCTTAAAGGTAATCAAAAGAGGCACTTTGTTAAAA
>Unigene0000519    size  632    gap  0  0%
GCGATCCCGTCGGTGGGCGGCTGCACGGTGACGCGCATCCACGCCGCCCTGCATCTGCTC
GGCTGCTTGGACTCCTTGACTTATGCACATGACATCAGATTAAACCAAGCGGATTCGCGA
AGAGAAAGCTTGGGCTCCCCTATATTGGCGGTGAAGGAGGAGTTTCTGACTGTGAACCGA
TTCGATAGCAACGGCGGTGGCTGGGGATACTCGGGACATTCGGTAGAAGCTATTCGCTTC
ATGTGTGACACTGATATCATACTGGGCGGCATCGGCCTGTACGGCGGGCGCGGCGACTAC
ACGGCGAAGGTGAAGCTGTTCGACCTGGGCATGGAGGGCGGCGAGCAGGAGGGCGACGGC
GAGCTGCTGCGCGAGACCGACGACATCGTGTACGAGTGCCCGCCGCGCGACCGCTACCCC
GTCATGTTCGACACGCCCGTGCCGCTCGCCGCTAACCGCTGGTACGTCGCGTGGGCCTGC
ATCAGCGGACCCTCCTCCGACTGCGGCTCGGCGGGACAAGCCATGGTCATCAATGATGAG
ATCGGTTTCCATTTCAAAACCTCCAAGAAATCTAATAACGGAACAGACGTAAACGCCGGT
CAAATACCGTGTTTCATCTACAACACTGTCAA
>Unigene0000520    size  329    gap  0  0%
ATAAGAATCTACATAGGTTTAAAAACATGCCAGATTGCTAAGGCGCCAGAATATGGAGCC
AGAAAGAAACTTAATTATACGCTATTTTGTTATATATTTCATTGTTTAGTGTACAACAGA
ATCGCCGCATTTCGCTAATTTACTATTGACATTGCACGTTATGAAAAGGGTATATAATTG
ATGTGATTTCTTATTTAAAGTTAGTCGGTAACAACGCACTGATTTGATTGTCTACGAGGC
TTAATATTTAGGCGTTTTGGTTACCAGAATTTTAAAAACCTATCTAGTTATGTTACTCCA
AAAATGTGTTTTCTATGTTGATAAGCTGT
>Unigene0000521    size  332    gap  0  0%
GAAGACAGGCTTAATATTAAAATGGAGCGCTATAAAATAACCTGAGGGCGCTAGAATGGA
AAATTAATTATAAGTTATTTTGTCGTTTATACTGATATACTTAATAGTTTAGTGCACAAC
AGAATCGTCGCATTCCGCTAACTTACTATTGACATTGCACGTTATGAAAAGGGTATATAA
TTGATGTGATTTCTTATTTAAAGTTAGTCGGTAACAACGCACTGATTTGATTGTCTACGA
GGCTTAATATTTAGGCGTTTTGGTTACCAGAATTTTAAAAACCTATCTAGTTATGTTACT
CCAAAAATGTGTTTTCTATGTTGATAAGCTGT
>Unigene0000522    size  409    gap  0  0%
TTCTGGGTACACGGAGGCGCCTTCGTCTCCGGAGGCGGTAATGATGACTTATACGGACCC
GAATTTCTCTTGAGGAAAGACGTCGTAGTCGTCACGATCAACTACAGACTTGAAATTCTT
GGTTTCCTATGCTTGGATACCGAAGATGTACCTGGCAACGCTGGCATGAAGGATCAAGTA
GCAGCACTGAGGTGGGTGAATAAAAATATTGCCAATTTTGGCGGTGACCCTAACAACATC
ACTATCTTCGGAGAAAGCGCTGGCGGAGCTAGTGTCAGCAACCTCTTAATATCACCGATG
ACTAAAGGCCTGTTCAAGAGAGCCATACCACAAAGCGGTGCTGCTTTGAGTGACTGGTCA
CAGACAGTGAGGCCCCGGGAAAGAGCCTTAGCATTGGCAAGGCAATTGG
>Unigene0000523    size  373    gap  0  0%
CATAACCGCATCATTTCATTAACTTTTGAATAATTTTCACAATCACATACAAATTAACGA
AACATAATTTCAATGTCCTTTCTCCTCACACAACACTTATTTGTTCAAATGATTTAAAAA
TAACTGAGAAACATTTTGGAATAAATTATCAAGTAATTTTATAATACACATTTTCATCAA
AACAATAATAACATAATTCGAATTTACAATACATTGGAATTTGTCTGTTTACTTGGCAAC
ATTGGCACACACACTATCACGCATTTAACAACATTTAACGATATTACTTGAGCAGAAAAA
ATACATTTTTGTCAAAAACTGAAATAGGTTTAAGTAGGTACATTTAATACACACATTAGG
GGGAAAACTGGCT
>Unigene0000524    size  350    gap  0  0%
AGTTTACGCCTAAGAGAGCACTTAGTTGTGGCTTGTCGCATTGGGCGGTGGTCGACGAGG
GAAATGCTAAAGTGATGATGACTAATACACCTATTAATCCTAAAGTCATTGGGAGAGTAG
TTGATGTAGCGTGTGGAAGACATCATACGTTGGTGTTGACTGAGAATGGGATATACGCGG
CAGGCGACAACTCGTTCGGTCAGCTGGGCGTTGGTACATCGTGGCGCGGCGGCGTCGGCG
ACGACGCGCGGCCCGCCGGCGCCCTGCTGCCAGTCTGTCTCCCGCACCAGGCCAGCGCAC
CCATCGCCATCATAGCTGCTGGGCACTACCATTCTGCGGCAGTTGATGTT
>Unigene0000525    size  386    gap  0  0%
TGGGGTTGGCTTCCAGTCTAACTGAAATACATATTTGATTAAAGAAAATTGTTGATTCAG
AAAAAAAAATGCTGTCTGAGAAATTATCATAAAACTAAAGAAATATATTGCCTAAACACT
ACATAAGAATAAAATCAGGCTCATATGGACGGATTCAGCGTTCATGAATCACAGTTACTT
TTCAATACATAACACTGGCAAAGTAAAATAACATTAAAAAAAAAAACGCAACATATAAAT
ATGGAATTTTCATGGAAAATTATTAACTTATGCCAATACTGTTACCTACATCATTTAAAG
CTAAGAAAGTAAAATCTTAACAATATTAGTGCAATAACACTACAATCATAGTATAAAAAA
AGAAAAGTTACACACAAAAGAAAAAG
>Unigene0000526    size  481    gap  0  0%
AAACTACCACTTTGCGATTCAGTGCATCAAATATGTTATTTTAATTGTTAAAATCAGTTT
GTAAGCTCAAACAGCAGATATGAGCGACGCTCCCGGATATTTGGACGGCGTCTGTGAAGG
CTGTCTGAGCCCGGAAAGGCAACAGCCAGTGGAAATCACTGATATTGAAATTAAGAAACT
GTTTTTCGAAATTCTCAATCAAGCGGCCGATCAAAACATAGAGAATCTAAAGCTGCGTCT
ATGCTCCGAGTGCAAGTCCAGCATTAAGAAGTTCCTGACGTTCCGCCAACAGGTGCAGGA
CGCCCACGAGATACTGTCCCGGCATTTGCAACCACGGCCGCAGACCAATAGCTTGCGGCT
GCGGGCGCTGCTGGCCAGCTAACCGACCAATGAGAGCGCCTCCCCTCGTCACCTGCCTGA
TCGCCTCCTCTCAATCTACTCTGCCGTCAGAGCCCACCGACAGTTACACTAAAACGCCCA
G
>Unigene0000527    size  390    gap  0  0%
AAACTACCACTTTGCGATTCAGTGCATCAAATATGTTATTTTAATTGTTAAAATCAGTTT
GTAAGCTCAAACAGCAGATATGAGCGACGCTCCCGGATATTTGGACGGCGTCTGTGAAGG
CTGTCTGAGCCCGGAAAGGCAACAGCCAGTGGAAATCACTGATATTGAAATTAAGAAACT
GTTTTTCGAAATTCTCAATCAAGCGGCCGATCAAAACATAGAGAATCTAAAGCTGCGTCT
ATGCTCCGAGTGCAAGTCCAGCATTAAGAAGTTCCTGACGTTCCGCCAACAGGTGCAGGA
CGCCCACGAGATACTGTCCCGGCATTTGATCGCCTCCTCTCAATCTACTCTGCCGTCAGA
GCCCACCGACAGTTACACTAAAACGCCCAG
>Unigene0000528    size  691    gap  0  0%
AAAGGTAAAAAATGAAGTTATACCAGACTCTACAAGAATTTTGGATTATTTGGAATTTTA
TTTAGATCCAGAATTGACGTCACTAATAAATGTGTCAGCAGACAGTAAAGTACTGGATAA
TATCAATAGATTCCGTGAGATGTTAGAGGCACTGCCAGCTGGTTTAATTACTGTGGGTTC
ATTCTTTCATCCTCATCTGAGTGGAACTCCCAAGTTACCATTTATTCAGCCAGTTCGTGA
GATACTTAAAAGTGGTGACCTGGGAAATTCTACAAATCTGAGAAAGTTAGCTGAGGAAAA
TCCTAAAGCTAGAAGTATATTACTTTACAAAGCTGAGATTCAAGATCGAAAACATGAAAT
AATAACCAATGAAGAGGAGTACTCCAAAGTCCTCAAAGTTATTGATCAAGTTCTAACTCA
TGTGGAAGAACAATTGAAAAAGCAGCCTGAAGGTAACTGGCTGTGCTGCGAAAACTTTAC
CATTGCGGACATAAATTTAGCTATTCTCCTCCAACGCCTTTGGGAACTTGGATATGAAGG
TAGATATTGGGCGGCTGGAAAACGTCCCTTATTAGAAAATTATTACAATCGTGTCAAACT
ACGAGAATCTTTTAAAAAAACCATACCTAATTTACCAGTTCATCTGAAAATGATTGTGAT
GTCGCAACCACCAGCATATTTAGGCGCTGCA
>Unigene0000529    size  232    gap  0  0%
GTGTTTAACATCGTAGCATAGGGAAGGATGGTACCTCGTGTGACGTTATAGCATGGTGAA
GTACGTGAGTGACGTCATAGCATGGGGAAGTGCGTGTCGGCATTGTGGTGCAGGGCTGCG
GCGAGGGCGGCGTGGAGCGCGTACGAGCGGCCCGGCGGCGGCAGCAGCGTGAGGACTCGG
ACCTCGGCCTGCGCCCCTTCAGACCCCGTGTAGCGAGCCACCACGGGCCATG
>Unigene0000530    size  267    gap  0  0%
GCGCGAGCGGCCACCAGCACGTCACATAAGAGCGCCCGAGCCCCGGCCGACAGAACATTG
TACCTCAGCCGCTCGACCTTCTACGACGACCGTCCCCCCTCCCCCAAGCCCTGCCGAGCC
CCTCTCTGCATGTACTACGGCAGTGCCGCCAATGGCGACTACTGCTCCCGATGCTCACGA
CTACAGTGACCACCAAAAGTGATATAAACTTTACGTGACGTAAGTAAAGTGAAGCTATTT
TTTTTTTGTTTAAATATCGAACGGGGT
>Unigene0000531    size  332    gap  0  0%
GTAGACAGAAACTGACAGAATATGAATGTATTTTTTTAGTCAACCGTGCGTTCAATTTTA
TCAATAGAAAAGTAGAATAATTTGACGTCCATGATAGAATATTTTTAACTAAAAAGAACC
CACATTGTTCGTTCTAAAATTTAGATCAACCTCAATATGTGACCATAACTCTTTCATAAA
GAAATAAATGTATGAACTCAAGAAATAGTCGGAAAATAAAATAATAAGTATAACAATCAG
TCTAGTTAATGTTATGTACTTTTGCATTATAGAATTTTAAAATATGTAATTAATATTTTT
TTCTTAAAATTTTGCAAGGACTTTCTTCCCTT
>Unigene0000532    size  239    gap  0  0%
AAACTTACGCACATTATTAACAATTTCATAGTCAAGTGGATAATATGACGTCGTGTGTAT
TTCGATATTGTAAAAACACTTCAAGAAATGTCAGCGCATCATCAGGGATCAGTTTTCATC
GATTTGTTCACCCTGAGCACCCGAATAGAGAGCAATGGATTAAGGTTGTTCGAAAGGATA
GACGCGAAAACACGTGGCTGCCTTCTAAAGCATCTCATGTCTGTTCTTCTCACTTCCAA
>Unigene0000533    size  228    gap  0  0%
TGCTCACTAACATTATAGAGAAAAAAATCTATGATGGGTTTGATTTCAAAAAATGTTGAT
AATAAGGATTTTTTTTTTCGAAAAGAGACAGATTACAATAACAAATGTACTCAGAAACAA
AACTGTTTTAATTTTTGGGGCTAAACTACTTTCCTTCTTTTTTCAGTATAATGCCTTAAT
TTATTAACAGTCTTAAAACAATAACTTTTATTCCGTTTTAAAAGCAAA
>Unigene0000534    size  287    gap  0  0%
TCTGCAGAGCGGCTATTCCCATTGTCTCTGGGAGGACGGGTTGACGGGTGGATCAGTATT
CGGGCAGGTGATTTTCCAAGCCTCTACAGCCTCAGTCAGACATGGTACCTCGCAATTGGC
CAGTGTGATAGGAAGAATTTTCCTGGTCAATTGCTCAGTACCATGGACGGAGGATATAAA
GGCCGGTAGGCTAATACTTGAAATTTTGCGGACGCCAAGCCCTCCCATACGGATGGGAAG
TGTAGCTTGAGACCAAGCTTTGTCGTCCAAGGCCACATTTAAAATTG
>Unigene0000535    size  388    gap  0  0%
TGCAGCAGCGAGAGAGTGCCGTGCTTCAGCCGGTTGCTGGTGATGTCGCCGCCAGGGTAC
CATAGCACCTCGTTAAACGGATGTTTCCGCATATATTTGAAGCTGGTCTTGACGAACCGC
TGCCACGTGATGGGGTTCTGCTGGCCGGTGCAACAGTTGTACACCACTACGCCTTCTCCT
CGTCTCAAATGCGTCCTCCACGCACAAACAATCATTAGATTGATGACGGTATCGACTGGC
ACCAGATCAGCCACCTTCGTGCCTGTGCCCAGCATGGTACGGAAGATACCCTTGCCGACT
GCCGCTATGATCCCGTTCGGGCCGTTCCAGTTGTCCACCCAACCTTTTACCGGCTCTCGG
AGCGATGAGAGTACGATAGAAGGCCGTA
>Unigene0000536    size  273    gap  0  0%
GCCATCGTATGCTTAGCTTGGAGGCGTTAGTTCACGTATCGACGGCGTATTGCAACTGTG
AGCGTGAACGCGTCGAAGAGACGGTGTACGCGCCGCCCGCTCATCCAGAACACGTCGTGA
CGCTTGTCCAGACCCTGCCTGATGAACTGGTCGATAGAATCACACCGGATCTTGTTGGTG
ACAGACCTAATACATACACATTCACAAAGGCTCTCGCAGAAGATATGCTTATAAAGGAGA
GTGGTAACCTGCCCGTGTCGATCGTACGGCCTT
>Unigene0000537    size  358    gap  0  0%
GTTATAGTTAAATGGTGCAACTGACTATAGTTAAGCATAGTTATTATTTAAGTTACGCCG
GATTATGAATGAAAATAAATTAAGTACTACTTATTTATACTTTTTTAAGGCATTAATACT
TTGGTGTTTGTTTAAGAATGAAGAATTGTTTCCTGCGATTTTTATAAATAAATAAATAAA
ATGTATTACCTAACCTAAAGGAAGCGAGTAGGCCATATTGGCACATTTTTGAAATCAGCA
CAAATATCACGTTTTCAAAATTACTGTTGAAGCAACCGCATTCAAATACACATAGGTACA
TTCATACATCTTGCACTTTCACATTCTGCCTTTAATAACGCCTTTTATTGACTGAGCT
>Unigene0000538    size  406    gap  0  0%
ATTGACTGAGCTAGGAGCACCAATGTAACATATACTACAGGGGTCTGAGGCACCCTCTGG
GATGGGAAATAGGGGTATTTGGCCTACAAATACCCCTAATAAGGTTAACAGCCCTAGTCT
TTTCACAAAAAAGAGTTTTTGGTAAGTCTCATTTTTCCAGGGGTTTTGAAAAGAAACAAT
TTCATAAAAATGTTGTCACAAACACATGAAAAAATACTAAGTCATCATTTGTAAATATAA
TATTTATAACATTCAGTGTCCATATATGACTGTAAAATGTTATAAGACACCTTTTTGTAA
CATGTCATTTAGGTCAATTCAATTTCTGCATGTTTAGCACACACATTTCGAAACTTAGCA
AAATATGTTCTCAGCAATTATTTACCTACTTTCTTTAAAGAATTGT
>Unigene0000539    size  219    gap  0  0%
AGAATTACCTCCTAAGTAGGTACTTGTATATAATTTGGACATTATTAAAATTGACTTCGA
TATTGTGTCACTGATTGATCGATACAAAATTTTGCATAAGAGTGGGAGGCTACATTAATT
CAAAACAATGTCATTAATTACTTTTGTTTCATAAATACCTATACGTAGCTAGGTACATCC
CTTCTCCGTCTTTACACGTGTAGAGAGAGGGTAAAGTAG
>Unigene0000540    size  217    gap  0  0%
GAAGCACCTGGTAATGCTGGACTAAAGGACCAAATAGCTGCTTTGCGATGGGTCAATAAA
AATATTGCAGCGTTTGGAGGTGATCCAGATAATGTTACCATTTTTGGAACAAGTGCTGGT
GGAACATCGGTATCTTTGCTCGTTGCTAGTCCAGCCACTAATGGTTTATTTAAACGCGCT
ATTGTGCACAGTGGTTCATCTTTAGCAAGCTGGGCAA
>Unigene0000541    size  326    gap  0  0%
ATTAATGCGTTTTATGTTTTGTTACATATGCCAAATAAGTTTCAGAGAAAAGCCATAGCC
ACTCGTGGTTGTTGGAGTGAAGATTCACTAAAAAAAATATGGTTAAACCCAAAGATAAGA
AGACTGATGCAAATAAGAATAGAAAACGGAAAGCTGTAACGCGTACTTATTATCGAAAGC
AGTTCTGATCTCAGTGAACCAGTATTGTGTGATACATCTGACGAAGAAGATAAAGAAAAC
GAAGCAGATAACTGCGCTGGATGCGAAGAAAATTATTATAAGACTCGTCTTGTGGAAGAT
TGGCTCCAGTGTCTTATTTGTGACAG
>Unigene0000542    size  437    gap  0  0%
GGTCATACTTGACGAGCTGAGGGCGGTCCGTGCGGAGATACAGGTGTTTAGAAAGGAAAT
GGAGGCGGAAATGGCTGAGCTGAAAACCACCTTGAACACCTGCAGCACACGCATTGACGG
TCTTGAAGCCAGGGTGGACGCTCTGGAACAACGCGCTACCTCAGGCCCTGCGAACACTGG
GAGTATAGACAAGATGATGGAAGAATTAAAGCGTGAGCTTAATGACAGGGGCCAGGATCT
CCTTGCCAACGACATTGAGGTGACTAATTTGCCGGAGGTAAAGGCGGAAAACCCGGTTCA
CATCATGAAGGTAATCGGACAGAAGCTAGGGTTCAGCCTGGATGAACGTGACATCATAAG
TGCGGAGCGCGTTGGCGGCAGACAGCTCAACGCGACTAGTTCAGCAGGCCCGACTGAATC
TCGTCCACGGCCGATCG
>Unigene0000543    size  232    gap  0  0%
GCGGCCCTGCTTGGTCCAGACAAATTTCCAGCCGAAGACACCAGCAGCGTCCCGTGCCTT
TCGAAATAACAAGCGATTGGCTTTAGTCAAACGCTCGTTCAGAAAGAACCGCTGAGCTGG
TGCTGGCATATCGAGGTCCGCAGTAGTTGCTCCACGTCTTACTCGCGCACTCGCCAGAAG
TTGGTCGCGCAGGTCGCGACGAGCGAGCCGCACGACGATCGGCCGTGGACGA
>Unigene0000544    size  391    gap  0  0%
AATCACGGAACCAGATTTCTGATAAGCAACAGCGTTGAAAGTCCCGAGGATCTGAGAAGG
CGTGTACACCTCATGCGTCATAGGGTTCACGCTGGCGACAGCATCGGATTGGAACACATT
CTGCAGAGCCAGCACGAACTGGTCCATCATACGCCATTCTGGTCTCACCAAATCAGTAGC
AAAATTCTCGAAGAAGTTGGCAAAACCTTCGTTAAGCCACGTGTAGGTCCAGGACAGAGG
CCCCACTTCGTTACCGAACCACTGATGCACGTTCTCGTGGCAAATGATCCTGCCTACATT
CTGTCTGACCGCTGTTGTTGTCACTCCGTCTGTTACTAGGAGTGCTACTTCTCTGTAGAT
AACCAGACCCCAATTCTCCATAGCACCAGCA
>Unigene0000545    size  238    gap  0  0%
CTGATCGCGTACCTGGTCTCCAACTTCGTCGCCATCGAGAACAACGTGAACCCTCTCTAC
CGCGTCCCCTTCAGGGTCTACTCCAGACCTGGTACTCAGAACACTGCAGAGTTCGCCCTG
ACCTTTGGACAGCAGAACATGGCAGCCCTGGAGAGATACACTGAGTTCAACTATGAGTTC
CCGAAGATGGATAAGGTGGCGGTACCTGATTTTGCTGCTGGTGCTATGGAGAATTGGG
>Unigene0000546    size  421    gap  0  0%
ATGCGAAGGCTGGCCAAAGAACGTGATCATTATTTACAAAATTGGGCTTCCCTAGTTCTT
CACGAAGGTTTGTGCGAGAATGACAATGAAAACAAGAATGGAAAGAATCGATCAACGCAG
AATGTTAACCAAAATAATGGCGATAGTCAACATCTTGCTGTGGAGCTGGCTGATTGGAAA
GCACGACTTAGGAAGCAGAGACAAGAGTTGGAGGAGAAATCCGAACAGCTATCGGAATGT
CGTGAAGAACTTGAACACACAAAACTTGTACTGGCGAAGTTACGCTCTGACAGTCAAGAG
TGGTTTAACGAAGCTAGAAAATCTGCCAGCTACAGAGACGAAGTCGATGCTCTTAGAGAA
AAAGCGGAGCGTTGTGACAGGCTAGAGCAAGAAATCTAACGCTATCGTGATCGTCTTGCT
G
>Unigene0000547    size  353    gap  0  0%
GGTAGAGTGAAAAACTTTGATGCTATCATCAAGAATGTGAAGAGCTTGTATGAAGAAGAG
TTGGGTATGACACTCCTGGTTGTCCCCGAGTGTATATGCTTGGGAAAGTCTCCAGAGTCA
AGGGAAGGCCTAGAGACCATGAAGCTCTTGATACTTCTTCTCCTCGGTGCAGCAGTGCAA
TGCCCCAATAAGGAACTGTTCATCACAAGGATTAAGGAACTTAATGTTGATTTACAACAC
AATATAGTTGAGTGCATCAAACAGGTTACGGACATGCAAACCGTTGTGCTAACACCAGAT
GCTATCGATCTTTTCCAATCGCCGACAATGTTCAACCACATGCGAAGGCTGGC
>Unigene0000548    size  305    gap  0  0%
GTGCAATATACATGGTAGCTTGCTCGATATTATTGCTATGAATGACTTACGTAAGTTTGC
TTTTAGTTTTCATTACACCAAAGTGATATTAAAATAATAAACATGCTTCATGTTTATAGA
CCTAAAGCGCTAAAAATGATTGGGTTCAAAAAAAATAAAGGAGAGATGGGTGGTGTTGAT
TTAGTACACTTGAGAAATCCTAAGAATCTGTGTGTAAGAATAAGAATACAAGAGGCAGAC
GCAGTATAGACCTGCAAAACATAATTTTGTATAATCATTATGAATTTATGAATATATTGT
GCTTT
>Unigene0000549    size  553    gap  0  0%
GATGCGAGCACCGTGAAGCCCACGATGTCGGCGAACAGGATGCTGACTTGTTCGTGCTTT
TGTATGTAGATCTTATGGAATTGGCCCTCGACTGGTGAGATGATATCGTTCTTCATTTCC
ATGGCAACGTGTTGTGGCAGCACCGACAGAAGCAATCGTTCCAGTTTCTCGTTCTCGTCT
TCCATATCCAGTCGGGCCGCGATGCAGTTCCTGGTGTCGAGGAAAGCGCGGCGCTGCGCC
GTCTCCATCAGCGAGTGCATCAAGGCCCCCACCACGTTCACGCACACAAACACCACTACG
TTGCCCACCATCTGCTGCCAAACGTGATACGGGAAACGATTAGCGACGAGTGCTGATGCG
ATGGTGTGCGCGGTAGGAAGGATGATGCCAAAGGCCGCAGCGACGGGGGCCCCGACTGGT
AGGAGCGCGTATGCGGCGAACACTGCCCACACCACGTGAGCGGCGCCTTCAGCCGCTGCC
CCGGTGTTCCAGGCTGGCAGCGTGGCGGCCAGGGCGACACCACCGCCGGCCAGGGCCAAC
CAGCAAGCTCGTG
>Unigene0000550    size  207    gap  0  0%
GAAGCTGACATCATCCTGCAAGTGTTTCAACTCGCTCAGTTCCAGTTCTCGCCTCAAGTT
GGATACTTCACAGAGGAGCATGTCCCTCTCTGAAGACACCTTCTCCAGTTCCGCCCGCAA
GCGGATCACCTCATTGGTGAGATCCATCGTCGCCATCTTGACGACTATCGATAACCACTA
TCGACACAACACATCACTAATCACAAT
>Unigene0000551    size  621    gap  0  0%
TATTACTAGTATTGCCAGAAAAGAAAAACGAGAACTTCCATCATCTCGTTTATTATTTTG
TATGACTATCTTATTGTATGAAAAAATACCTCTTTATCAGTATGGGCTTTAGAGAACCAC
AAACAGGAATGATTTTGCCATCCCATCCACTATGTAATGATAACTGTGCCACTTGTACTA
AAAATTCTACCAATATGTACGAGATTATTTCTTCCACATTCGAGTAAAAGATAGCCAATA
AAACCAGTCTACAAATCAGATATTTTCTATCAGATCTAACGCTTTCGTTTCCACAGAGCA
CTGTACAAACACATCTCCTAGTAATATTATCTAAAATTTAGCAATTTCATTTAATTCCGA
TAGTGTTTCGAGATTCTTACGCTAGCTAATATTCACATCATACATACATACACAACAATA
AAAAGGCATGTTTGCGACTCGTTACAAACTTCACACTTATTATTGTATGTCCTTACGTTC
TTTTAATTGGAAGAACTGTTCATGGTTGGATAATTAATGTGCTATGTTATACATTTTCCT
ACAATATGTATTTAAGGAGCTTAGATCTTAGAAGCTGAAGTGAGTTTAGAAGATCCTGGG
CAGTCGTTACGGGTAGTCAGA
>Unigene0000552    size  447    gap  0  0%
ATACTAGTAATAATTGGTAGGATTAAATTAAATTTAGTAATATTACCGCGTTGTTTCTAC
AGAACACTGCAAACTGTTAGGAATTGGAAGGTTATTAGTGGTCATTTTATTTAATTATTT
ATAATTGTAATTGCGAAAATGTAATGCATTTAGATTGAGTTACTGTTAAGGCCAAATTTT
TGAGTTTTGCTGAGAAGCTGAGGGCTTAGGGAATTGTCGAATATTTGAAGCAAAATCGCA
AAATTTCTTTAATTTTGCTTGATATTTTATTTTCAACTCTTTCACTAGAGACAGGACGGT
ATGCTTGAGGCCTTATAATAAAAAATGTGCTGGTTAAAAATCGCGGGAAATAAATGTAAT
CGGTTTCCATTCATTTGTATCTTGTATAGTCTTCTATAGTCTGTAGATTTTTTTGCTGAC
TTGTAACTATTTATAGAGGAATGAAGT
>Unigene0000553    size  647    gap  0  0%
ATGGTGCGAGAGAGCAAGCAGTGGAATGCGAAGGTGATATACGGCGATACAGACTCCATG
TTCGTGCTAGTACCAGGAGGCACGCGAGCCGAGGCTTTTGAGATAGGACAACAGATCGCC
GACGCCGTCACCGCTGATAATCCCTCGCCTGTCGCACTCAAGCTTGAAAAGGTATACCAG
CCCTGTATCCTACAAACTAAGAAGCGCTACGTGGGCTGTATGTACGAGAGTGCGGATCAA
CAGAAGCCCGTGTATGAAGCGAAAGGCATTGAGACGGTCAGGAGGGATGGCTGTCCGGTT
GGGGTTAAACTGCTTCAACGCGCTCTATGCGAGCTATTCGACACTGGCGACATGTCCCGC
GTCAAACGTTCAGTGATGGCGACACTGTCGCGTCTAGCTGACGGCTCCCTACCTCCCCAG
GAGTTGTTCTTTACTCGCGAGTACCACGGCCCTGCGGGGTACCGGCCCGGCGCCTCCGCT
CCGCCTAACGAGATAGCCAAACGCCTATCATCATACGATAGACGCTCCGCCCCTCGCCCC
GGCTGGCGGGTAACATGGCAAGTTACAGCGGCGGCGCCCGCAACAGCACTCGTGCGACTC
GCCCGCACACCCGCAGAGCTGCTGCGAGAGCCCGCATTGCAACCGCA
>Unigene0000554    size  660    gap  0  0%
GAAAGGATTGTGGATCAGGTGGTAAACCCAAAGGTTGCATCCGTATTCATACCACAAGTT
GAAGACCTAGTGTACAACTACTTAGGCATATCTCGGAAGAAATCAGTCACTGCAGAAACT
TCCAACGGAAAACTAAGCACAGATGATCTCCTACCCACAGACTTAGAAGCTGTTAGCCCA
GGTTCAGTTAAGAGCAATGATGACAAGTCAGAAGCAATGGACGATGATTTTGGAGAAGAA
AATAAAATGGATGTCGACATTAAAGATGAAGATAAAACCTCCATTTCAGAAATAGAAAAG
CCTAAAGTTGAAGGAGATTCACAACCCACAATCATTGAAATAAACACCGATTCTGATATG
GAAACAGAAAAACCCATGACAATGCATGAAGATATAAAGCTTGAGAACATACCTCCGCCT
GATAATAGCCCACCGAAAGTTGAACTCGAGAACATTGATATTGAAAAAATCGAACTTCCA
AAAGAACCCAACATTGGTACTGAAGTGCCGAACCCTGGTGAAATACCACTTCCTAAGGAT
GATAAAGAGCAGTTCTTCAAACCAATAGGCGTCCCAAGTGACGATGATTCTAGCAGCGAT
TCATCTTTGCGTAGAAATATGTCGCCTTTGACACCAATCCGAAATTATAACAACGAGAAT
>Unigene0000555    size  257    gap  0  0%
GTCTTCATTACATTAATTACACTTATAATATTTTTTACAAATGCCGCTTACATTATATTA
CGATTCAATATTTTAACGATTTTTACATTTTGATAGTCAGTGATCGATTACATATTTGAC
TTTGGTTTTGAAAGTAGAACCATTGCATTCCGTATTTCTAGAAGCCGCTAGTCATTTGTT
GCACTCGAAAGCATGATATTACCTTTACATTCTTTGAAATCACAACAATACATAAACAGT
ATCAAAAGGTCAGTATA
>Unigene0000556    size  399    gap  0  0%
TAAAAATTCATAGTATTCAGTTGTTTTATGAAAACTGACGTATATATTGTCGGTGAACTT
GGGCTTAGTTTAAAACTATAAACGAATACTCAACACAGCTTGATTATCACGTACATTTTC
TTTGATCACACATTAAATGTATTCATACATAACATTAATATAGATCTAAAATTAAGACAC
GTATAAAAGACATTTAAAAAAGTAAAGATCACGCCAAACTTCTTGGCGGCTTGCGACTAA
CTTCAGAATATGACCTTAAAATGGTTTAGTACCATAGACTTACGCAATTTTACAAGGCGC
CATGAAGTGAGGCACCAACTATACACGAATTATGACACAAATATCAATTAAAATTATTCG
TATTTCATGAAAACTGAGTTCTCACATATTAAAAACATG
>Unigene0000557    size  381    gap  0  0%
GTGCCGATGTATATCTTCATACAAACTAGAGACTTAAGTACCGGGTAAGTGGTATATCCG
AATAGCTTTGTTTTTCAAACCGCCGACTCGCACCGTGGTGCTTCTACGTGTCCCAAAAGT
TATCGTTGTCATCCTCGGACGTCTTGGGCAGAGATATGGGCGAGTTCTGATCGTAATCCG
AGCGGCTGTTGTAATTGTCTACGTCGGCCGAAAAGTCGTCCGGATACTCGCCCTTTTCGT
ATTCGCCGCTCGCGGAGTCGTCTAGAATGTCTTTAGAGAGTTCGAGTTGCATTTGTACGC
TGGAGATGTGGTCGGTGGGGTCGGCGTGGAAGATGGCGTCGAGGACGTCGTTACGTGTGA
GCTGCGCCGCCTGCTCCGGCG
>Unigene0000558    size  238    gap  0  0%
GAAACAATTGACCAATAATTTTAAAATCCATATTAAGAAGACAAAAATAAAATTACGGCG
ACTGCAATTTAAGAGAAATTAAAGAGTTGGGTGACAACAGCAAAACTGAATACAATTTTA
AGTCTTATAACCCCCTTATAACCAACAAATAGGTACATGGCGTAATGCTAATTTTAATAT
TATGTGATAAAAATAAGATAAAAGAGACAGGTATTATATTATAGGAATTTTAAAAGAC
>Unigene0000559    size  435    gap  0  0%
GCGATCAATGTCAGCGAAAATGGGCCTCAGAACAATTTTGGTAACTAAGTTTCAAGTTTA
CCTTTACGCGAAGGTTTCCGAATAATGCCGAAGTTTTCCGAGTGCTTTAGGTCAGATACT
ATTATGAATAATGTACCATTACTATGTATAATCTGTGCCGTAACTTGCTGTGTATGTAAA
TATATATTATGTATGTACAGTCAACGATAAAAATCTATTAACACAATCCAAAATGGCTGA
ACATTGAAATCTCAAATGCAAAAGCCGTGTTCAATGACCTTTATTATGTAAATCTCCGAT
GTCCACATTATTTTGTTCCACGGTCGTAACCATTACATATGGGAGATTTTAGTGTACTTA
TTCGCCAATAACACCTATGACCAACATCCTCGAAAAATCGTTTGAATCTATCAAAACAAT
AAAGAATACTTTTGC
>Unigene0000560    size  393    gap  0  0%
GCGATCAATGTCAGCGAAAATGGGCCTCAGAACAATTTTGGTAACTAAGTTTCAAGTTTA
CCTTTACGCGAAGGTTTCCGAATAATGCCGAAGTTTTCCGAGTGCTTTAGGTCAGATACT
ATTATGAATAATGTACCATTACTATGTATAATCTGTGCCGTAACTTGCTGTGTATGTAAA
TATACCTTATGTATATACAGTCGGCGATGAAAATCTATTAACACAAAATAATATTGAATT
TTCAAAAATCGTGTTTCATGAAATAAATCTCCGACGTCGCGTATTTTCTTCCATAGTCAT
AACCTATATGTATGTACCTATACGAGTATGTTTTCTTCCATAGTATAACATTATATATGG
AAGATTTTAGTGTTCAGTGTCAATATCGGGTTG
>Unigene0000561    size  293    gap  0  0%
GAGATCACCAGGTCTTGGGGGTGACTTTGTAGGAGAACGCCGGAGTCTGTCGTGCTGTAG
AGAAGGGATTGTGGTATCTGCACACTAGCATGTATAAGCGCATCAGTGACAGTCAGCAGC
GGCGCCACGGTCCTGTTGGTGGTGGTGCAGTGCAGGCGCGGCGGGCCGCGGGCGCTGTAC
CACACGCACGTGGCGCCACTGAAGCCCGAGGACACGCGGAAACGCTCCACTGCTAGGTTT
GACTTCTGCCCCTGCATATTAACAATATGCCTCGATATTTCTTCAGCGGCGTT
>Unigene0000562    size  301    gap  0  0%
AAATTTTCGGTTTTTTGCTTCCACAATGACTAAAGTTTTGCGGTGGAAAATTGCCCTTTA
GGATTCGTTTTCATCAAAAAGTTTTAACGCCATTTTCGCAGTCTTTAATCAATTATATAT
AATACGTAATTGTCATCAGTATGAAAAATAAAGATATAGACAACGTCCTTAGGAATGTTT
ATGATTTTGGAGTCAGATTTTTTGTGGGGTTTTCTGAAAGTTATCTGGATTAGAACCAAG
TTAAGTCTCTGGTTGTCAAAGAGCAAATAGGTCGAGCTTTTGCAATAATTCGGCATAATC
A
>Unigene0000563    size  424    gap  0  0%
GAAGCAAAAAACCGAAAATTTCTTAAGATCTATCAACCAGAGAAATCGAATAAAATAAAT
AAACTATCACAGACACATGAGTCGTACACGTTCAACCAATCGGTGCATAAAATTCAAAAC
ATTGTGATTAAAAACTTGTGATGGTTTCATAAGATCCGGTTCAGAAGGCCCGTGAAGTTA
TGAATGGTGCATGGAGTCGCAACGATGGAGGTTGGTGTACGTGCGTACTGGCCAGAAATA
GGCATAGAATGTTGATTTTCAGCGGCAAAATTTGAAATAGGAACATGATTTCCCGCCTCC
GTGCAAGGAGGGATTATATCGCACGCTCAAGTACAAACTGGCCAATTTACATTAGGTGCA
AAACGTCGATATACTTTTTTATTAATTTTTTTGACTACCAAAACACGCACCCTACTTCTT
AAAC
>Unigene0000564    size  481    gap  0  0%
TTGCTAACACCTCATCCGTATTAACAATGACTCCGTTATTATTGACGATGGTGGCCTTCG
TCTTCTCAATGCCTGCCAGGTCTACTCCTCGGCTCGCGTCGTCTATCAGGATGGAGCGGT
ACCCGATGGCCAGGGCGTCCGCTATTGTGGCTCCCACACAGACATCATAAGCCAGGCCAC
AGATGTAGATGTCGGAAGCTCCTAGATGCCGCAGCTGGTTGCCCAGGCTGGTCTCCGTCA
GCTTCTTGTTGTCCCAGAACACGGAGTACGAGTCCACCTCGGGGTTGGTACCCTTGTAGA
CCTTCACTGCGCCTTCCATTACCTTCAGGTCCTTATGCAGCTCAGCGCCCCAGGTGTCCT
GCACGCAGTGGCGCGGCCACAGGCGCTGCTTCATGAGCGGCGGGCCTGCGAACACCACCG
TGTCGTACGCTTGTGCTTTGTCTGCGGATACCGGGCTCGAAGGATGCAGCTCCCTCATAT
G
>Unigene0000565    size  300    gap  0  0%
ACTGCCTATTTTACGATCGCCGGACTGACTAATATGACAATTTATGACCATAATTATCGT
AAATCCGTATTTTATAAGCCAACTTCAACGAGCGATTACGTAACCGCGTCTTACGAGCCT
TCTAATCTCTTGGGGCAAACATTTGGCCCAAATATACAAGTTTAGGCAAGATTTAGAACA
GTTTATGGCCAAGATTGGGCCAAGTTTTATTTCCAACACATGGAATCTAAAATTCATCAA
AAAGATGGAAGAACAGACCTTAAAACTATGTCATGTTAATTGAGAATTGGCACATTTAGT
>Unigene0000566    size  211    gap  0  0%
TCATATTAGTCAGTCCGGCGAACGTAAAATAGGCAGTCAGGTTTCCCGTAGGCGTTAATT
AGACATAGGTTGAGAGATTCTCTCAATATAGGCAACAGACATACTTATGGACCCGGCTTA
GTCTCGCCGAACAATTTTTTACTCGAATATTTAACCGGAAGTGTAGTCGGTATTTATTTA
GTCTTATCGCTCGCACGTAGGCGTCTAGCTG
>Unigene0000567    size  380    gap  0  0%
AGGGGAAGATCAAATATTGATGAAAAGTTAAGAAGTGAAGCAAACTACTGTTTTGGTTGT
ACCTTGTAGGTACAATGACATATAAAAACATTGTGGCAGTACCTAAGCGAAAGCAATTTT
ATAATTTGCCTATGGAAATTAATAGCATACTGAGTAAATAGAGTGCAACCATATCTGGTC
AATGGGCTTCAGTTTGAAGAATGGTTATGTTTGATTATCGTTACAGTTAAATCGTGTATG
TAATTAGATTTTCCGTTTCTTGTTTCAATTCAATTCAATCTCATGAATTACAGTTTCTGG
GGGCAAATAAACCAGCCAATTGTGCTTAATTCATCATCATTGAGAACTTCCCTTCTGCCT
TATGATTTCCCCGGTAGGTG
>Unigene0000568    size  442    gap  0  0%
ACAGCATAGGCTAATTAAAAAAAAAGTGTAAATAAATAGATATTTTAATAAATAGATTGT
AATATTTTTAATAGATCACTCAAAGCCATTGTGAAATATTATTTTTTACTGCCCAGTTTT
TGACATCACCACCGATATCCATCTTATTCAACTCAAATTTAGTTGAAAATTTATGTCTTC
TTCACTACCACCACCGTTATATTCTTCTTGACTGATTTCCTGTACTTCATTGTCATCTTC
CATAAAATCATTGACGGAACCCTCAAGTGATTTGTTGGTATCGGGTTTATGACTATAAGT
ATAAGTATTTAATGACTATGTAAGTGATTATGGATTGCGTTCATTCTTGTAAAGACCATA
TAAAATGCAGAATATTGTTTGTTGGGTAGACATCTTATGAAATGCTCCTATGAGTTTAAA
AGTATCATAGTTAGCTTATGCA
>Unigene0000569    size  521    gap  0  0%
CAATTTTAATACTTCACTTTAATCTTTATTGTGACTTTGGCAAAGTTCTTAATACATACA
TAATGTCCTTTATTGGATTAAGAACTTTAACTTGGTGGCAATAATGTCCAAAATAACACA
TATTTATTCGCCCATTGGATTCAAAGATATGCTTTATTTTGTAATAAGTTTATAAAATGC
ATTCTCGTCAATAGAGAGCAAGGCCTGGTTCTTAACTTTCCTAAGTACGGCCTGCACCAG
ATAAAGGTTCCATAGCGATATAGAGTTTCAATTTAGTTATTAAAATGTTTTCCCTTCGCA
TATGCTTGTGTATAAAGTTATTGTTAAGGCGAGCGGAGGGAAAAATGTTTTTCCGTTGTA
CGGAACTTGTTAGACTGTCGTAGATTAGACTAGGCACGTTGTATGAGTGAAGTATATCAT
AAGGTGTTGTGCCGAATGTGCTTTGTACAATATTACTATTTTATCTATAGCACAAAGTGG
TTTCTTTTTATTGAAATGTGACTTGTTATGATTTTATGATG
>Unigene0000570    size  245    gap  0  0%
TTGTAGGTATAGATAGACAGTACAGTATTAAAACATTTGAACGTAACGAAAAAATAATCA
AAAACGAAAAAATGTTAACATAAAAATAGTCAAATAAACAATAAAAAGTGAGTGAAACAG
GCTGTCCTCTCATAAATGTGAATCTTACAGCTTGATCGGTAGACGTCTTGCTGTAGGGGA
CGGGAATCAATCGTTCTTGTAACTCGCCACCTATCACCTTCCGTGTGCAATTGGGTATTC
GTGGA
>Unigene0000571    size  293    gap  0  0%
ATTGTGTCAGACGCCGAGCAACTACGAGTGAACCTCAACGTCAGGCGATTCAAACCAGAC
GAGTTGAGGATCAAAGTGAAGAACCGTTACATCATAGTTGAAGGAAAGCACAAGGAGACG
GGCGATGCTCAGAAGTTTATGGCGAACCACTTCGTCCAGCGGTTTGTGTTACCACCCGGC
AGCAAGCAGGAGGAAGTGACCGCTGTTCTCAAGGAAAATGGTGTTCTTACTGTGAGTGTG
CCCAAACACGAGCTTCCTCCCCCACCACCCGAGAGAGAAGTGCCCATTGAAGT
>Unigene0000572    size  404    gap  0  0%
GGAGACGACTGAGTACACCACCATGACCGCCATGGAGAAGGTGGCTTTAGACTTGTACGC
GTACTTGGCTGGAGAGAACTTGAACAATGACATCAACCCGACGAATGAGATCAATTTCGA
TGGAACGACGACCATGGAGGACGATATGTGGACAACGACGGAGGTGATGAGCACGACAGA
GGAGCTGACGACCACCCCTACCACAACTACTACTACTACAACTACTACGACGACCACTAC
GACAACAACACCAGCTCCCACGACCACGACACAGGCTGCCTCCACCCGCCCCTCAAGGTT
CAAGGGTCGTGCTGGTGCCCGCACTCGCGCCCCCGTCTCCTCAGCCGCCACAGAGGCTCC
ACAAGAAGCCTCCACCAGAACGCGAGGCCGCTTCGGAAAGCCAG
>Unigene0000573    size  475    gap  0  0%
ACGGCGCTGGATGCAATCGACCCGACTATGATGAATACTATCATGATCACACTGGACGCT
ATAGTCCAGGCCTGGGAAGAACAACAGAGAGAGATCGAGAGGAAGAAACAGGATGATGAG
GCGTTGTATGTTACTAAATCCAAATGCGAAGATGAAGATGAAGACGCAATAGCTCGCGAG
GAGATGTCAGAAATGTTCCCGTGTTACGCCGACCAAGATTTCGCCGAATTCAAACCCCCA
ACATTAGAACAAGTTCCAGCAAAACAAAGCACTGAAAAGCCTAAACTAAAACTTCTTGTA
ACTCCCGAAGATGTATCATTAGTTTACAAATGGCATTCAAATGTCATTCGCAATATGACG
TTAGCGGAATGGTTACCCGCCCGAAAGACGGTGGTCGGTAATGATGTGATAAGTGCGTAT
GTTCAGCGGTATCCCATATTTAGTAAGATGACTTATAATACGTGGCAAGGATTGG
>Unigene0000574    size  222    gap  0  0%
GAGTCTGAGCAAGCTTTGAGTACAATAAGAGCAATGCTGAAATGTAATTATGATGGCTTA
GAGGATTACTTTAAGTATGGTAGCAAGCACTCTAATCAGTTTAGCCATAACACCAGACTA
TGGGACCATTGTAAATATAAGAAAGAATTGTGTTATGATGCTGAATTTACATCACGGTTA
TGTAAGCTGTTTCCTTTCCATACCATGAAGGTTGTAAGATTA
>Unigene0000575    size  278    gap  0  0%
TATTAGGCTTCAGTGCTAGTTCTTCGTAACGCAGAACCAGAAGGCTGTCAGGATACTGCT
GCTGTATTCGTCCTGCAGCCACATAGTCGCTGATCATATCAGCACAGACTAGTGACGGCT
CCCAGCAGTCCGGAGCTGGCTGACAGAAGTTACGGTGCTGCCTGGACTGCATCACACCGC
GAGGATCACGGATTAACAGTATAACTTTCACGTTAAGCTCTTTGTCATCCAGAATTTCCT
GTATAAGCCGCAATCTTAATCTTACAACCTTCATGGTA
>Unigene0000576    size  445    gap  0  0%
GGTCATCAAGTGTTCAGGCGAGGTCAACTGAACGGCGACGATGTCCGAGATTGCATCGTG
GAACGCTGGATTTGGTCCATCCCTATACAAGGGAGGTAGGTTCCTATAATGTTTGAAGTA
TTGGACATGTCCTAAAAGTCTTGCGGCTCGGGATAGGCCAACGACAACATCTGTCACCTT
GTCTCCGCACCATTTTATTTTGTAATTAACCCCATCACACATGTCATGGCTAGATGGCAA
GCAATTAGCTGTCGCCATTGTCTCTTTTATATCCTGATAAGAATCCTTTGCACTTTCAAA
CCCAAGAGATTGATGGAACTCATCAACTGCGTCAAATAGGTCTTTGGAATGTAAGGTCTC
ATTAGCAGGGAGTTTGGGTCTCATGTGCTCAGCGTATGCCACTACTTTTGGATAGATGGC
TTGCCATTCTTGAGCCCATAGGTTA
>Unigene0000577    size  441    gap  0  0%
AGACACGATGCAAAGGATATGGAGCCGCGTCACTGTTTGTGCCTATAACTCGACTTGCAG
CGCGGAAGATTCGGTACGAACCATGAGTGACGTAATATCGATCTTTAAAACAAGCAACGA
CACAAAAGAGTTGGCTTATTATTGGAAAGTTTATCGCGATACGACTGGAAAGAAAATTCG
TCCGATATTCAAAGACTATGTAGTAAGAATGAACAGGGTTGCAGAATCGGAGAACTTTAC
CGATGCAGGCGATATGTGGCGGTATGCATTCGAAGATGATGATTTTGTCGGAACTGTCGA
TCGAATCTGGACGGAGATTAAACCTTTTTACGATTTACTACATGGTTATGTTAGAGCAAA
ATTGAAATTGGTCTACAGAGATCTTTTGAAGAGCAACGATAAGCTCATTCCTGCTCATAT
TTTAGGTAACCTATGGGCTCA
>Unigene0000578    size  469    gap  0  0%
AAGCCCTTTAAAGTTTGGCTACCATTCTTTTTTATTCCATCCCTTTTAGGATTGGTGTTT
CTAGTGGAAAGTAATAACCATAGTGAGTAGGTAATATAAATTACAGTTTTTAGAACAAGA
CTTTAAGTCTAGACTTAATCATAATCAGTTTCTGGACAATCCAAAACCTGTGCCATTCTT
TGAGTAATCAACTTTTAAGTGAATCTCTCCCAATATCTGAGGTATTCATCGGCTGTGAAA
GTTTGCTCTTTTTACTCATTTGTAGAGCCATATGTTTGGTATGAGACTTTAAATGGGATT
TCAATTTGTCACTCCGATTAAACTCCTTCTGACAGTCCAAAGTTTCCTTGAATGGGCACT
TTAACATCTTCTTAGCCTGGTGTAACTTCATATGCCTCTGAAGCAAATCTTGCCTTTTAA
AAGTGTATTTACAAACAGTACATTTGAACTGTCTGTTGCCATGTTTTAG
>Unigene0000579    size  248    gap  0  0%
TCGTAGAAGCTGGATAGGGCTACATTAATTGACCAATACACAAATCTGGAAAACTTATTG
ATTATACAGCTCATTACTCTTGTAAATGCTACATTAACATAGCTAATACTTAAATGAACG
CAACGTAACTAATGTGACTGCATAATGATCTTTGTTTTAAGCATAACAAGAATTTTAACC
AATACAGACTGCAAGCCTCAAATTGAGGTCAAAACCAAAACAAAACTGATGAAATTCAAT
TCAAAAGG
>Unigene0000580    size  220    gap  0  0%
TGATATACTACCTACTTACAAGACTAGAAATTAATATTGTATGGTATATTTACTTAACGT
TACATTTAATATAGTATGATTATAATAAACATTGAACACTCCAGGCGAAAACGATTGTAA
AACTACATGCATTAATTAATAAATACTCTTAATTTTATATGAATAATTCTTTGTCAAGGA
AAACCAAGATCAGCTGCAGCCCCGGATCTAGGGGGGGGCA
>Unigene0000581    size  500    gap  0  0%
GTCAAAAGAAAACAAATTATGCAAATCAAGTTTAAGAATATGACTGGCCTTACCACTGCA
TCCAACGCCAATACTATTAAGTTCATCCAACTCCCCTTTCCTTATGACAATAGTGCTGTA
ATCTTCGCTGTATCGATACATTTCGTTGGCTAGTACCGTCGTGAAGTCTTTGGTTTGCTC
GCTTGTTATGTACCTTCGTTGTATCTCGTTGAGGAACAGAAATGCTCTGGATCGCTGGCA
TAGCTTGTCTGTAATACAGAAATAAAGATAATTATCCTCAGCAATGTAGTGCAGTAGATA
TACTCCATGAGAGTATGTCATCTTATTGTTGCACTCCGGCAACTTAGAGAGCACACACTC
AGCTATCTCCGTAAAGTTGCCATCGCACGACGCAAAGTTCGCAACTATGTTCCTGTCATA
ACTCACTGCACTGAATACTATAGGCATTGCAACTGATATATGTAATAATAGAAACGTTAA
ATGAAGAACGTATTTCACTG
>Unigene0000582    size  723    gap  0  0%
AGAGATTACGATAATCGTAGAAATTTCTACAAAGAATCAAGAGGCTATGACGATGTCTCA
CAGCGGAACCAGCGCGAAAGAAGTGTTGGGCGTAACGTTTATCCAGAAAATAACCGCGAA
GTAAGTGTTGGACAGCACAGTCGCCGCCATGAAGGGAATTTTAATCAGTCATTGACTAGA
AGACCAAGTGTAGTAACACATATTCCCTTGGAATCGGAGAGTAATACACTGTCCATCAAA
CCACACGCCGGCCGTTCGTTCGCCATAGATTCCAGCGTTAACGCTACATTCCAGAAGTTC
CTCGAGAGAACCCGAAAAAGTCAAGCATGTGAAGATAATTTCGATGCTCGAAGAAAAAGA
GCATCCAGTGTGGGTCGGTCGTTAGTTCCAGAATTCACTGGCGGGAGAATATTATCCGAC
GACTCAAAAAGAAACTTCGAAATCAACAATAAACGAGAACTTTTTAGAAGGGCATCAAGC
GTGGGAAGAGATCTGAGATCAGATTCCCCTGCAGAAAAAAGGAGCTTCCAAGAAATAAAG
GCTGAATTCAAAACATATAAACACCCTGTCAAGGACTTTAATAAGTTTGATACTGGTAAA
ATACGAAATATTGATACAAAATCGAAAAATTCTGCAGATAATGTTGTTCGTAGTAGAAAG
GATTATTATGAGCAATATAAAAATGAAAAGCGGATTCCAAAGTCTAAAACTTTTAACTAC
GTA
>Unigene0000583    size  722    gap  0  0%
GTCTAAAACTTTTAACTACGTAGATCCGGCGACGCGTAAATTAAATAAATTAAGAAATAA
ATATGGCGACGATCCTCGACAGAGGAAAAGTGGAATAGTATATTCAAATGATAATATTGT
GAAGGGCGCTATTTTAACATCTGGCTATGGAGTAAAAAATTACAAAATTCCTAAAATCAA
ACGTGTAACTGAGGAAAAAGAAGTGATTCCTAAAATTGATGAACCTGTACACAAAAAGGA
TGATATAGAAAAAGAAAAGAAGAATACCGAGAAAAAAAAGGAAGAAGAAGAATTAATTAA
AAATAAATCAAACTATAAAAATAAGGTAACTTCGAAGCAAAACGATAAAAACGCACATTC
AGGTTTAAAGGATAGTGAAACAGCTAAAAACAAGGAAATAAAAAAGGGCAAAAATAAAGA
AAGCGATGTTAAATCTGATTCTGAAACGGACCAAAGTCAAACATCTGTTGATAGTACCAG
TAAGTCGGAGGAACAGGTAGGAAGACGGAGAACAAGATGGAGTACTAAAGTGGCAGCTTC
AAATACGGAGGGAATTAGAAAAACTAAAAAGAGTCGGATTTCAATTATAAGCGATTCCGA
ATCTGATACAGATATGAAAGATTCCAAAACTGATACACTTGATTCAGATATAACGAAATC
TGTAACACCTATACCTGTCAGCAGTCCTATAAAAGAGAAAACAGTACCGAAACAAACGAA
CG
>Unigene0000584    size  668    gap  0  0%
GGCCCAGTTCGGTTGTTCGCCGCCTCCATCAAGGTGGTGGTGGCGTCCGTCTCTAGCGGC
CGCTCCGCGTCTATGTGTCGCGGTGCGTCCGGCCGGCGTAGAGGGGCGGTGATGGCGACG
GTACCCGCCCGCCTCACCTTGGCTTCCTCTCTGAAGACGGGGCATCTGATGCTGCACGCT
GGGTGCTCCCCGCCACAGTTGGCGCACGTTGCGGGCTCCTCCCTGGGCCGCGGGCAGTCG
CGTGCGTGATGGCCCTCGCCGCAACGTACGCAGGCGAGCGGGCGGTGGCAGTTGTGGGAG
CTGTGCCGGAACTGCTGGCATCTATGGCACTGGGCCGGTCCGCGTTTTCCGCGCCACGCC
TCAATCTTGACACCGCGCATGTTAAGCAACACGGCGGTGTCGTAGATAGCCCTGATGTTC
TGCGTCTTTTTAAGTATCGCGTGGAATACGCAGCCGGGTCTTCCGCGTCGTGCCTTGATA
TGGCGGACGTACTCCGGCTGGTATCCCAGCTCTCGCAGCTCTTCCTCGATGTCGGCGGGG
TCGGTGTCGGCAGGCAGCCCCCTGATGGCCACCTTCAAACTGCGCTCCGCTGGCAGCGAA
TAGGCGAACCATGACAGGCCGCTCTCTCCTTCGAGGGTGGTCAGGTACCGCTGGACCACC
CTGTACTC
>Unigene0000585    size  244    gap  0  0%
TCTTGGTGCGATGCGACCGCTTCTTCCTCTTCTTGTTGGCCTTAATATCCTCCTCTAGAT
ACCCTTCGGGGCCGTACGACTCAGGCAGAATCCCAATCACGCTTGCATCGTATATTTGGA
AGAGTTTCTTAAGACATTTATACTTAGCTTTAAGCACCTCGTGTTTTTTCTTCGGCACCC
ATTTATTAGTTAGATGCTCATCTTCGTTCTCGTTGCGCTCTGGTATACTCGTTAAAGTCG
GTTG
>Unigene0000586    size  585    gap  0  0%
GGTACGATCCCGGTACATTTCCGTGTCATATTCTGGAACGGTAGTTTTCTTAGGTTTCTG
GCATTTTTCCAACTGTTCCAGGATCTGCATAGCCTCATCACCCAACGATTTTTGTAAAAC
TTCCTTGTCATGCTCCGAAATGACATCGTCTTCGTCATCCTCTTCTTGTTCAAGCTCCTT
CAGTGTCGTCATTGCATCTTGGATGTTCTTCAGCAATGCTACATGTCTCTCAATGTCACT
GGCCTCAGAAGGTATAATAAGTTTTGCACGGTTTGCTAAGTGTGACAAACGAGAGTGTAT
GCGTCTAAATAATGCTTGCTCAGGACTTTGTGATACCTCTGATATGAGAGTAATTATTTC
CGATAATTTATTCTCACAAATTATCATCTCCTTGTCCGGGTTATCTATGCAAGATCTAGG
CACCTTAAAAGAAATAGATGACTCACCCGATTGTTCTCGAACTAAAATCTTCCGCATAAA
TTTACGCATAGTCGCCACGGTCTTACAATCAGAAATCCCTCGACAAGCCAACTCAAACTC
CAGCTCATCTTTATGCAGTGCATTAACATCCATGATTAGATTAAC
>Unigene0000587    size  350    gap  0  0%
TAGCGGAAACCAGTACATGCCCTTGATGGTCGCAACACTGATAATGCGTCTGTTACTATA
TCACACTTATGTTTACGAGTATGAATAACGCTTCCATTGAAAAATCTCTTTGTTTTTAAT
GGAAATTAACTTTGCTATCAATGGAAGTGGTGAATGGAAGTGGTGAGCTGGTGGAGTGGT
AGCTTTAGTTTTTGACAACTCAGTGACTGACAAAACCACAATTAAACCACCGACCCAGAA
GATTTAGTTTATGAGGGAATTAATCTGGCACAGATACAAGTTATACAATACTTTTTAGGC
CTTTAAAGAAGAAAGAAGATGACTTACGACAATAAGGCTCCTTGTCCGTG
>Unigene0000588    size  653    gap  0  0%
ACGCCAGCGTTGTTTTGTTTTACTTACAAGAATTAAATAAACTTATCAACATTAATATTT
CCACCTGCTACCTTTCCATTCATATCTATTAATAATAATTTATTTATTACCTACCTACTT
ATATTTTTCACACATTATAAACGTCCTGTGAGCCTTCCAACGCATAAATAGCTGTGCCAT
ATTGCATGGTGCACTTAGGTCCTGTCTCAGCAGTAGAGTTCAAGTACTGGAAGTCGATGC
TGGTTTTCAGTTTCATGATCTGACTCCTCAGCAGAAGCAAGAAGTAGGATTGCAGTACGC
TACTAAGAAATATGTTGAAGAAGTTGATTTGCAGCACCATGCGTCCATGGATTCCCTTCA
TCATGACGAAGCCCATGACTATCAGGGATATCAGGGTCAGCACCCACAACACAATGTGGT
AAATGTAGTAGATCTGCAGCAGTTTCACGTTTTTCTTATGACCGCCGACGACAAAGAGGG
TGTCCAAAGCGAGATTAATCGCAACAGTGACCAGCACTAGTGCCAGGACATATATCTCCA
AATAATCACGATCATCATCCATTCTCACGATCTTCTCTTCCAATGCTAACAGCAGTATTA
AAGCCGTTATGCTGGAAATGGTCTGGAATTTAAAAAAAGTGTTTAAGGAGGTA
>Unigene0000589    size  319    gap  0  0%
GCGAGTGTTGTGGCGGGTTCCGGAGGTGGTAGAAACTACCACCCTACGCTTCGATACTGG
GCAGTGGATCGCTGTCCAGAGCAGCCCTTCAGTGGGTACCAGGTGAGAGGTACCCGGAGC
TGGAGGTGGAAGACCGGTTGGCGCAGGGTGCATCCAGTGGAGCGTGGTGCAGCACTACTG
GTGACAGCAGCAGCCGGAGGGACGAGGCAAGGGAGGAGAGCAGGAAGGTGCAGGGCGCGG
TCACAGGGGGCGCCACTGGTGTGGCGTAGTACATCGCGACGTGACGTCATCAGTGTCAGT
GAGTGTTTGGTGAAAAAAA
>Unigene0000590    size  885    gap  0  0%
AACATTCTTTGTTGCTGATGTATCATTGGTAACTGAATAATAAAACAAAGTAGCGTGGAT
AAAGATCGCTGCATGAAGATGACATCACCATGTGCAACAAAATCAAAACGAGTGTGAAGA
TAGAGCTACTGTAAAGAAGAAAGACATCTAAGCTAATCTAAGTACTTGATCCACTATGTT
GGTTAGCACAATAAAAACAAAAATCTTATTTCAAAAGCAGAAAAGCAAAAGATGATCCAA
TTCCTGAGGACATCAAACAAGAATGGATCAAAATCCAGCTCGAAGGACCAAACTGTGCGA
GCCTCACGTCACCTGACAATGACGAAAAATACTTAATACTAAACTATGTATTCAAATAAT
GGCTTGCACATAAGCAAAGCGATGGATATTACTCGCGGTGCTATCGTCCCTAGAAGATGT
AACACGACATTTGGAATGAGAAGTAAAAGCAGCAATTTGCTGTAAAACCTTCCCAATATT
ACAAATAAGCTCGCATTAATAATGTGACTTAAGAGAGTCGATTTATTTAGGTCTCCTAGA
AATATTACCAAATAACAAATACGATTGTAACAGAAATAATATAATTAGGTATGAGACAGA
AGAAAAGTAATTGAAAATAAGGGTTGCTAAAGACCAGCGAAGGTGGTGCGTTTAAGCGGA
AAACATTACCTAATCTACTTATAATGTTTATTTGTCACGATATATGTATTTATTGATTGT
AAGATAAGACGAAAACTGTTTGCAAATGGTTAAAACGGTTTTAAAACCCACGTTGGTCTT
GGCTCCAATTTCAGAAATAAAAAGTTGAAAATTTTTATTGGTGTGTTATAGGTACTAATG
TTCATTTTATCATTTGGTTTATAGATGTAGTTCAGTACAGAAATA
>Unigene0000591    size  394    gap  0  0%
ACAGCTATAAAATTGAAAAAAGTTGTCAAATTTAGGGTAGTGCCGTTTAAATCGATTCTG
GTTACTAAAAACAGAGTTGACCAATAAATATTTGTTATCAGAATAAAACAGTAGTGCATG
TCCGATTAGCCACATACCGTTTCACTATTAGCCCGGCAATGTAGAGTTGGTTGTCAAGGG
TAACGTGTCGAGGTTAATTTGTGGGTAGTTACTTGTATACAGTTGGCCGGCTAGGAGTCT
GACTAGCGCCGTAAGAGTTGAGCCACTTCTCCGGAACCGACGCCGGTTGGAGTAACAGTA
GAAAAGCAGTGTCGACGTATGTAGACCACACGTCGTGTAAGTAGTCGTGGAGTTTTACCT
GACAAATTGACACATGCCATTGTAACAAGAGGAA
>Unigene0000592    size  250    gap  0  0%
TATAGCTGTGCGACATCCTGTCGCCAGTTTTCTTTTAAATTTGCTCCCTAAGTTGACAGT
GGTCCTCTGCGTGGCCTCTCCACGTTTCTACTGAGCTGGCTGACTTCATGGTCTTCGCGT
ATCGCCAGAGCCCACTGCCGAAGCTTCTTCGCAATGCGTTGACGCGGCCCCTTCGCGATT
AATGCTAGCCGACTTCATTTTCCTTTAGGTTATAATAGTAGACTCATGACCTGCGTGTCG
TCAATGCTCG
>Unigene0000593    size  692    gap  0  0%
CTGTGTGGTTGCGGTCACGGAAATTTTTAAAAATGCTGTGCCCCACGCTATTCCTGGCGA
CGCTGGCTCTAGCCAGCTGCGACGTGTCCCACCTGCTGTCCAGCACAACTCCTGAGCCGC
CACCGAAGCCCTACGTGTTTTCCTACACGGCTGGCAGGTACCCTGGCCATGCTGATCGGT
CCCACACTGAAGTCAGCGATGGCAGTGGTGTTGTTAAAGGCTCATTCTCCTACGTGGATC
CCGCCCAGAAGCTGCGCACAGTGGACTACATAGCGGACAAGCAGGGCTTCCACCCGATCC
TGAGCGACGTGCCTCCGGAGCACCCGCGGGACTCCGCCTCGGTGGCGCAGGCTAAGGACC
GCCACTACCAGCTGTACGCCAAGATCGCTGAGGAACACGCTAACCCTCATCCTGAATTAA
TATCAGCTCCAGTAGAAACGCAAGCGGTGGCAGCAGCTCGCGCGAAGCACGCCGAACTGT
TCCGAGTGATCGCCGAGCAGCACGCGAGGATCGCCGCCGAGAGGGAGGCACTCCTCAGGG
AGGAAGAGGAGAAACAGCAGCTGCAGGAACTGGGACAGTAGATTAGGAACTCTCTCGTTG
TACTTAGAGCTGGTTGCATCAGAATACAAGGACGCCTAAGTTTGACAATTTAGTATATGA
AATTATCTCCAATGACGTGCATGTACTTAAAG
>Unigene0000594    size  353    gap  0  0%
GACAACTCGCCGCAGCCTCCGCTCGTCGCGACTGGCGAAGCTTTCAAACGACTCCTGACT
GGCCTTGAGCATTTCATTGTATCGGTACATATACTCCTGGTTGAGTCTCGCGTCATCCAG
CGTCTTGTCAAACCTCTTCCGTATTGCGAAGCCGAGGGATCTTGTTAGCGGTGGATCCTC
TAACACGTCGTCTAGAAACGAGGAATCGAGTCGTACAGTCTCATCGTTTACATCGGATAT
CCCAAGAAACCTCTACTAATCTACACTTCTCGCCAAAGTCTTGCTTGAAACATTCAATTA
AATTATATTTAGCTGCTCACCACAAAATTACCTCAACTTAAGTGAACTAACAA
>Unigene0000595    size  470    gap  0  0%
ATATTTTATAACCTTGAATACATTTTTGCCTCTACTGAAAAATCTGGTGCAATGGATCAC
AAAAATAAAAGTAAAATTCACAGATGAAAAGAACGCATTAGTAAATGTACGGGTAAATAG
ATATTATCTCTACTTGAACTTTGTCATAAACTGTGGCATACTTTACAAGGCTATATTATC
ATTATTATTTATACATCTTTCTTCGGGTTTTATTCCATTCATAATTATATACCTTTCTTC
CAAATATACCGAACAATGTAAATAAATCATTTTATTTTATCATGACATCCTGTATATGAA
TAATATTCAAAAACAAATTACTCGTCGCTGTAAATAATTTCTCGATAGAATTTGATTTTA
AATGTGAATTCAATTTTGCACCCTCGGCTGCCATTCATAATTGAAAAAAGGAATTTTTGA
ATTTTTTATAGTCGTCAAACGATTTTTCATTGAGTGTAATTCGATAAGTA
>Unigene0000596    size  216    gap  0  0%
AAATTTACACAAATTAAAGTCATACTTCGACCATACTATAAAAAAAATATTTTTTACTTT
GGACATTAAGTTACAAGTTCTTTCGACAGTTAGTTATGATTACAACATATGGCATCGATA
GTTATATTATCTCTTGCGCATTTGGCATCCGATTCCCGGCCATACATTACCATTAAACAG
TGAAAACACTTTTGTGAAAAAGTTAATTATGACCTA
>Unigene0000597    size  335    gap  0  0%
GGGTTGTTGTCAACAACGTGCACTAGAAATAATTATGAACTATTGTAAGCAAACCCTTGT
AATTAGCGCTATTTAGGAAGCATAGCATACTTAGAATATAATCGTTGTTTTAAAATAAAA
AAATGGAATTAATAGTAATGGCATCCTACTTAGCTGATTGTCGGCTACGGTGGCTGTACT
CAAATTATTATGAGGAGACCAGCCAGCTGCATAAAATATATTATAGTGCACAAGCACGTG
CGCAGACATATGTTTATAAAAAATTAATGAGTAGTGATTTTCATACAAAATTTATAATTA
TAAAAAAGCAGTTTTCTCACCGTTACCAGGGTTGT
>Unigene0000598    size  1421    gap  0  0%
ATGAGATGGTTGATTATTTTCGGTGGATACTGTATCTAAAATCTTTCAAAAGGAGATTCT
AGATATTTCTAAAACTCTTTCTTCTATACTTTCATTTGAAACTATTATATCAGCTTTGTT
CTTCAATAGCACTGGTATTCTAAGATATTCCTTAGATGTTGTCTGTTGATGAACTCAGGC
CTTTTTAATTCTCCAGAGGTTAATTTCAAATTACAACTAATAAAATAACGATTGCTAATG
GCGTCAGTGTTTCCGTACTACTCTTTTTATCATGATATTACTCATCGTCATGTCTCTATG
TATTTTTAAAGGAATATCTTAGTACACCAGTACATTTACCACCTCCTATCCCTACTCTAC
GGCTAATCACGAGTGTGATGATAAATTATGCTGTTTTACTATATTGTCACTGTCGATAAC
TTAACGTTGGCTACGCTTTCATTGCACTCTTATAATCAGCATATATTGAGGACGCGGTGA
AACGAAATTCCGACATATTTTAGGTAAAGTTTCAATGCCACTAGATTTAGGAAAAAATTA
ACTTTATGTTCTTTCAATTTAGAACTGTAAAAACTGTTCTAAATTATTATTAACTTTAGC
AGAATTGATTTAGCTGGTCTTATATGCATACAAAGTATGTCTAGCAAAAGAAATAAGTAC
ACCGACAATATACATATTGCATTCTTCAGTCAAGTTACAAAATAGCTTGCATTTTTACTT
GCCTGCATACTCATAATTTCTGCTTTTCAAATCCAACATCGTTTCACCCCGCCTTTGTTT
CTACCACACCGCTAATTATGTAATTTCGACGCAAACACTAATATTAGTAGGAAGTAGTCA
CTACGGCTAAGTCCGAACCTCCGTCGAAGCACTTTCTAGAGGTCACTTGTGTTCACTGCC
CGAAGTACTGTCGTACTATTGTACTGTCTATTGTTTACTCTTACCAGGCAGAGAGTTGTC
GACTACCTAGTCGGAGTCGGAGTCGTCGTTGAGCGAGGAGCGCAGCTTGGAGAGCGTGCG
TCGGGCGGCGGGCGTGTCGTCCTCCTCGTCCGACGAGATCACGATGCGCTGGCGCGGCTT
CACGCCCGTCGCGCCGCGCGTCATGCGACGACCGCCCTCTGGAGTTGCGGCGACTTCTTT
GTGCTTAACTTTAGCCTCTTTCTTGGCCTGTTTCTCTTGCTCCTTCTTCTCCATCTTGGC
CTTCTTCAGCGCTTGGCACTTCTCCAGCGTGGGCTTGCCTTCTAAACCAGCTGCCGTGAG
CAGATCCAGCATCTTTTGTACGCGTTCCTTGTTTTTCGTACAACCTTCAACAAGCTTCTT
ATAATCGAAGCGTATACCAGCAGCTTTGCAGAATTTCTTCATATCCGTCCGCCGGTCCCG
CCGGAACTGCGCCAGCCCGGACTCCATCAGACTGGTGAGGA
>Unigene0000599    size  299    gap  0  0%
AACAGGTGTTTTCACACATAGAAAAGCGTAAAGTAAATTATCACGTAGTAGGCCACAAAA
CTTTCTTCGTTTGTATTATCAATTTAGAATGTCACCAGGTATCACAGTCAAAGTTATTGA
AATTTGTAACTCACAGGATAAGCAGGAACATTGTAGAAACTTCAAAACGACAGAAGGTAG
GTTATGTCGTTACAGGTTACAGGCACAAGACACACACGGCACTATGACACTGAGCGGGTA
ATTTCCCGAATTTTCCGAATTTCACTCAGCACTCACTTATCACTCACTTTAGCAGCAGG
>Unigene0000600    size  449    gap  0  0%
TACTAGTACATAGGTATGACAAATAGGAAACATTTTTGGTATTTTTATGGTAACCATCAT
AATTAACCATCTTTACAATTGAGCTGAAAACGAACTAACACTTTTAGAACAAGTTGCTTA
TATTATTGGTATTGACGGAAACTTTCCACTAACGTGGATAGTGACAGTTAAGTGTATTAC
AGAAAAGTTACAAAAAACGATTTCTAAAAACACTTAAAGCAACATAACCTGGTGCGACCT
GGAGCAAAATAAACATAGCTGTATCCTCTAGACACCAAATTCTGAACGTTTTTAGATTGG
TTTTTACATCACGGTTTTTATTTTGCTTATTTTTTTTGAAAATTATTAATCACCTTTTTA
AAGTAAATATCAAATCTGGAAAAAAGACTTGGTAAATAATATACATATACGTTCAATTTT
GTATGGTCCAAATCACCTGGTTGGATTTG
>Unigene0000601    size  668    gap  0  0%
TAAAATGGATGGGGTAACTCATAATAAAACTATTGGTTTGTGGATGTCCAACAAGAAAAG
CCAGAAGCTTAATTGGAAAGAATTTATTAAGGCGTGTGCTTCTCATGGATACAATTTAGT
CAGATTGGACTTGGACAGATCATTAGAAGACCAGGGACCAATAAATGTATTCCTCCACAA
ATTAACAGATGTCATTGCTGCAGCTGATCAAGGAGACCCAAAGGCTTCAATAACCATTAG
TCGAGTGGAGCAGTACTTGTCAAACCATCCAAATATAACAGTTATTGATCCTTTGGACAA
TGTGAGGATTCTTCTTAATAGGTACTGCTACTACTCAATACTACAAAATGAGCCATCACT
TCACCAGCAAGGGATATTCACTCCATCATTTGCCGAGTTCACAACCACCAACATAGAAAT
GAACATCGAGATAATGAGACAAAGGGGAGTTAAGTTCCCCGTTATTTGCAAGCCTACTAT
TGCCCATGGGTCCAAGTCTGCACATGATATGATTGTCATATTCAATGAGAAAGGCTTGTA
TGTGTGCAAGCCCCCATGTGTTGTGCAGAGCTTTGTCAATCATAATGCAGTACTACATAA
AGTATTCCTAATAGGAGATAGGTACCACATTTGCGAGCGTCCAAGCCTGAAAAACTTCTA
CGCATCAG
>Unigene0000602    size  617    gap  0  0%
ATTTTTAATTACTTGTGTAGAAAAATAATTATTTAACATCAAAACAAACAAAATAACAAT
ATTTTTACTTATACATGACTCATAGAAGCAATCATTTCTAATCAATAACAAAGTTATAAA
TACACGTTTGTGTTCAACACATCGATAGTAATTCAATTAATATTCATACCAGTTACACCG
AATCTAATTGGATCCATTCCAACATTGATTAAACCATTCATCTTATGTCCTAAGTATTCA
TCCTCGTAAACTCCATTACAATCTCCATTGTTACATACCTTATTCACATTTCTACTCTCT
GCCTCCTCTATGGAATCTAAGAGATGTTCAAAAAAGTTGGGGAAATTATCATAGCTTGGG
TAGACATTAATATCTATGACTGCATGACCACCTGTGACATTGTCTATGACAACGTCGAAG
CCAGCTAAGAGTAACCCAATCCTCTTTCTTAATATCCTTATGATAGTTTTGATTTTATCT
TCATTTAGCGTTAGTGTGATATCAGCCTTATCGTGAGGGTCGAGTATTGAGAGCGTGGAC
TGACTATCTGCTTTGCAAACTTCACCCGTGCTGTAATATATTGGCTCTAAATCTTCTGAT
GCGTAGAAGTTTTTCAG
>Unigene0000603    size  630    gap  0  0%
CATGGTGATGCTAGCAATGTTAAAAAACTAATGAACTGGCTGACAAAGTGGTACGTGAAC
AGAAAGGCTAAGTTGCCCAAACCCAGTCCGTGGGCTAAGAACGACGATGGAGGCTATTTC
AAGGCTGCCCTACTTTCTGGACCCCCTGGCGTTGGTAAAACGACAACAGTATCCCTGGTA
TGCAAGGAGTTGGGTTTCGACATGGTGGAGTTCAACGCGTCCGACACGAGGAACAAGACG
CTCATCAAGGAACAGATAGGGGAACTGCTCACTTCTACATCATTGTCTGCTTATGCTAAA
GGTGATACGGGAAAGCAAGCGGTCACAAAGAAACACGTGCTGGTCATGGATGAAGTCGAC
GGCATGGCGGGCAATGAAGACAGAGGTGGTCTCCAAGAACTAATCGCTCTAATAAAATCG
TCATCAGTACCAATAATATGTATGTGCAACGACAGAAACAGCCAGAAAATGAGGTCCCTA
GTCAACTACTGTTACGATCTAAGGTTTAGCAAGCCTAGGGTCGACCAGATAAAGTCAGCG
ATGCTCTCAATATGCTTTAAAGAAGGCATAAAGATACCTCCAGACGTGTTAACCCAGCTG
ATCGTGTCAGCCAATCAGGATGTCAGACAG
>Unigene0000604    size  203    gap  0  0%
TATCCCGGTACGGGCAGTAGTTCTAATGGGACGCGGGTGAGACCGCGGGAAAGTGGCTAG
TGTTTAATATTAATAGTTGTCATCAATGTATTGTTGTGGAAAACCCAATTTAATGGAGGA
GAGATTTACACGAAACGTATGTTTATTTCATTTGAGTAGGCATTTAACTACAGGATAACA
ATCTTGGTATGATTACACAAATA
>Unigene0000605    size  274    gap  0  0%
ATTTTAATAAAAAATAGTTGTTTATTTTATTGTGTAAATAGTGTTTTTTCGCTGCTGGAT
AAGCGCCTATCTGCGGTTTTCAATAATCGATCCGATGTTTGCGATTAGAGATTAGCTTCA
TATAATACATTCGCAAAACAAACCATGGATTGATTATTGAAATCCGTAGTATATTGTATA
CAGATTATTTCTTTAACACCAAATATGTACGCTTAAAGTGTTCTTTTCTTTCTTCTTGCT
ATGTTATTTCTAGTGAATAAAAGACTTCTATTTG
>Unigene0000606    size  593    gap  0  0%
GGCGCGTGGCGTGCGGCGACGTGTGTCCTACGCCGCCGCCCGCGCACCCGCCCGCGCCGC
AAGCGCAACAAAGGACATCGGAGAACAAAGAGCTGTTACGTCAGCAGCTCCTGTCGGCCA
GCAAAGAGCGCCTTGAGAAACAGGAGTCTCCCAAACCGAAGCACGCTCGCAACAGACAGA
AGAACCGATGGAAGCTGAAGTTCCACCACCAGGCGCTGCCTCAGGAGTACCTCGACCACT
ACGAGCAGAGCCTGCAGAAAGCCAACGCCGCTAAACAGGCGCAGCAGAAGCACAAACCTG
CGGACAAACCCAAAGCTGAACCAAACTTTGACATCAACAACTTCACTAACGAAACGTTCA
AGATCTGGGCGCAGAGGCTGGCGGGCATACAGAATGAGACTGGAACACTGACCGTGCCAC
AAGTGTCCTCCATGATCAACATGGCGCCCAAACCGCCCACCAAGGACGAGAAGAAAAAGA
AGAACCCCGCCATAGCTCCCAGCAAAATTGTCACGTACGACGACTTGCCGTATATGGGAG
AGATGACGCTGAACAACTCCAAGCCGAGGAGAGGACGGAAGCCCAAGAAAGCA
>Unigene0000607    size  446    gap  0  0%
AGAAATGTTTAAGCATCATCTCGATAGTCGCGTCGTTGTGATCCGCCCGGTTAGCTCGTT
ACGCAGGGGTCCGGGTCCGTGTGGCAGTCGTCACCTCAAGGCGGCTCTCCGCGGGGACGC
CCGGGCCGGCTCCCGCCGCTATGCGCTGGCGCCGGCTGCGCATTGCCTAAAACTCAACCG
AGCTTGAAGGACGTGCCCTCGCCCGGGTCTATCGAACTCGGCTTCTCTGGCAAAGGACGG
TTCAGCATTTTCGCTGACGTGTTAGAAGATGTTGATTTAATGGTGGACATGCCCCGCGAT
CCGTTTGAGCTATTCAGTGATTTACACAGGGGGTTAGCTTGGGATCCAGAAGACGAATTC
ATTTTTTCACGTACAGCTCGGAGGTAGGGTCCACGTGGCGCCGCTTGCTCTCCGACAACG
TCGGGCATATTGCCCAGAAGTGTCCT
>Unigene0000608    size  296    gap  0  0%
CAAAGAAATGGCATTAGCCAACTACGCGCGTACACGAGCTCACTTGTTTGTCGTGCACTT
AGGTACTTGACACATCGAATCTGACGGCTGGGAACAAATACATATATTAAATATGTTGCA
AGTTAAAACACGACAAATGTCAAGCTGTCCTGCCTCTGGTTTGCCAGAAAAGTTACCTGT
TTCCCAGTTACCAACTTACAACGACATTATGAAGTATTATTTATTTATCAAAAATGAATT
GAAGCCTGATATAACAACAAAAGAGCCAACAGTTCATGAAATATCTGAAAGGCTGG
>Unigene0000609    size  225    gap  0  0%
ACTGTAGAGCTCTTAGCTCTTCGCTTTCAGGAATACCAATTAAAGAAGTCCTCAAGTTCA
CGTTCCGAAATGCCAATTGTCCAAATCACATTTCCAAAGAATTTTGAAAAATAATTTTGC
ATAAATCCGGGCTAGGAGCTCTCAGACACATAATAATTTCGCAGCAGCTTCTACTCTGAT
CACCACTCGTAGAAGTGGACCTTTTCTTTCTTAAAATGATATTTG
>Unigene0000610    size  202    gap  0  0%
AGAGAAACCTTCAAACGTTCGTATGCCTTCATCACGACCTCCTTGCGTTCAGCTGCTGTC
ATATCTTCCTTGAAGAAGCGAGGAGGAAGCGAGTTGGGGTCATCACCCATTGGGTCGGGG
CCTTTCACGGAACCTTGTTGCAACATAGCAGCGAGAGCAGCAGCATCATAAGCCAGACCC
TCGCCAGGTGGCCCGGCCCAAT
>Unigene0000611    size  551    gap  0  0%
CTGTTTTACCAATTGCCTCGAAAAAGCACGATTTTAAAATCGGTTGAGCTGTTTGCACGT
GTCTGAAAGTTAATTTGAAAAAGTATTGTTCATGTTTGATAAGTGTTAAAAATGGAAGAA
GAAGTCGGCATTAAAGTGACACGGTTGAGGCGGAGACTGTCTGTGGAAGCTGAGGATGTG
AAGTCACCTGCTACACAGTCAACACCAACTAAGAAGAGAGGGGGTAGACTAGCAGCTAAA
CCACAGTTGGAACTCATTGATGAAAATGCTCCAGAAACAGCCCCCAAAAGGACAAGGAAG
TCAACATCCAGAGATATCGCTGATCCTGAACCAGAGAAGACGGTAACACCTTCGCGACGC
AGTGCTAGGGTTCGATCAAACACTAGCATAGTTTCAGAGACCCCTAGCGACATGCCTGAA
GATAAGGGCACACCGGCGCGGCGAAGCACCCGGATTAAGTCTAACACTAGCCTCATAGCG
GAGACTGTGAGTGTAAACTCACCTAGAGCCAAGAGAGCAGCTCGAAGGACTTCCCTTGCT
GGCAGTGATAA
>Unigene0000612    size  266    gap  0  0%
AAGAGACTGAATATTCGGATGCGGATGAAAAGGCTCCAATTGAAACAGGAACAACAATTA
AGAAAGATAGTGAAAAAGGCTCGCTGCCCACCAAAAACGACTCAAACTCTTTAATAATAC
AAATAAAAACTGAAAATGGTGACCAATACTCCTGCAAGTCCTGCGGTGGATCATACCCAA
ACAAAAAAGAAATTAAAAAACATATGCACTTAAAACACACAGTATTTTACAAATGCGAAC
ACTGCCATCAACAATTAAAAACTTAT
>Unigene0000613    size  308    gap  0  0%
TTTTCATGGACTGCTCTTATATGACTATATAAGTTAGATTGGTCATTAAAAGAGTTCCCA
CAGAGATCGCATAATATTTTTTTATTAGTACCGTAGTGGATTTTTAAATGTTTTAAAACC
GAGTTTCTGGCTTTAAATTGGGCATTACAAAAATCACATGTGTAGATATTCGTTTTTGTA
TGTTTATTAATAATATGGTCGCTTAAAGTGGTTTCATTTGAAAATTTTCTGTTACAGTGC
AGACATTGAAGTTTTTCACTCGAATGCATTACTAAATGTTTTTTGTATACTTTATAAGTT
TTTAATTG
>Unigene0000614    size  283    gap  0  0%
TGCATTTGCCTTATATAGCCTATCACAAACAGTGAATGCAGAAACATTACTAATAGCCTA
CTATGGAATAGCTGAATCTATCCTTAGGTATGGCTTGATATTCTGGGGCAATTCCACGGA
TTGGGAGACCATTTTTAGAGCTCAAAAAAGATGCCTGAGGTCGATGTTCAAATTGAAGGT
AACTGATAGCTGTAAGCCGTATTTCGAACAGTATAAGATCCTTACATTGCCATCTCTATA
CATTCTCGAAGTTGTCATGTTCGTCAAATGCAATCCTCATTTA
>Unigene0000615    size  240    gap  0  0%
ACTCTTTAATATTATAGTATGCTCTTTGTACTAAAAATAATTTGAGCCGGCGTTTCAGAG
CTTCGGTATTGAGTTCTCTCCAGATCTTAGGCAATTTGTTATACACGATAGGTGCCATAC
AAAATATACTTCTGCGCATAAGTGCAGTTTTACACGGATGAAGACAGAGTTTGTTATTAT
CACGTCTATTTCGATGTGCTACATCCTCAAGACGCGGAAATAAATGAGGATTGCATTTGA
>Unigene0000616    size  346    gap  0  0%
AAATTCGTAGTGGTGACCTTCAGTTTCCGTGTATACTTGGTCATAAACGGCTCCATTGAC
GTAACCTCTTGAACTGGAAGGAATGTTACCATAAAGGTTGTTGTAGTTGTAGTTATCGTC
CTCATTCCTAGGACTGACATGACGTACAGTTTGAAGGTCATTCGCGTTGAGTATTACATC
GTCCAAATTTAACGGCCTGCCCTGCCCTCCGAAGCCGTCAACAACTGGGGTCGTGTTCGA
TAGAAAGGAGCCATCGGCTTCGAAACTGCTGCAGCCAACCAACCCTATGGGTCTTCGAGG
CATATCTTGCCGAAATCTGTTTGGCGCTGGTTGTTGTCCAGCGAAA
>Unigene0000617    size  258    gap  0  0%
CAAGGAGGCCTGCATATGTCTTCTCCTCGAAGGTCTGGCTTCTTCATGAGACCTTGAAGA
ATACACGGACACAGAATCCATGCTCGCTTTACTGGTACCACCAGATATAACAGTCACATT
CTCCACAGACTCGTTAGACTGCCAGTCGGGAGGCTGGCGAGGTCTTTCCTCGTAAATCTC
TACAGAATTAAAGGTTTCCGCTACTCTATCAATTTCGAGATCCATGTCCAATTGCTGTGG
AATAAATTCGTAGTGGTG
>Unigene0000618    size  674    gap  0  0%
AGGTCCTGCAGAGACGAGGAAAAAGTTGCTCAAACACATTTTGAACCTTTACGAAGACGA
TGATTTTGCTGTCGATAAACCAGACCAGCATAAGTTGACAGATGTTGATAGTTTAACTCT
AGCTGGAGGTGTATCAAATAAGCAGAAATTTGTCAAACTCTATCACAATATATTCCTCCT
TCAATTGATGGTCAGATTAGGTCTTCAGTGCTTTTTAGATAATTTTACTCAACATTTAGT
TGAAGCAGTCGGTGGTTACAAAGACGTGACGGAGGAAGTCGGGTCTCCTGGTCACCTGTG
CCACAATAAAGCCTTGTCCAACAAAAAACCTCGATATTCAGATGATAATGTAAAGAATGC
TTTATCGTCCAACACTGATATATTTTCACCGGACACTTCCTATGGGTCTGAACATGTGAC
TACACCTAGTGTCGAAAAAACTGAAGCTAACGAAGGTTTGAAGGAGAAAGATAGCGATAA
TAGAAGCGAAAATGAGTTGTTTCACTTCGAAACTGATAAAGATAGACTTCCTAGTAGAAG
CAGTAGGAGCAAATCTCCTGCTGAGTCCATAGACTCTTACAACTCTAATACTACTCAAGA
GAATAATATACATACTCCATCACCTTCAATAGATCATGTGTCACCAATATCGGCGAAATA
TTTCACGCCAAACA
>Unigene0000619    size  358    gap  0  0%
AACAGATCCACACATAGCTCGGGTTAACCACTCTTCACAATCAATTCCATATCTTATTAA
ATGTATAAACAAAGTCCTGTTCCAGAAAAATCTGTTGTCTGGACTTGCTCCTTTACTTTT
TCTTTGAGCGCACAAAGTGAGATCAAACAGATTGGTTGACTTTCCTGAATTCCATGAAAA
GTAGAAGGTCCCAGAGTTTATTAATTTCCTCACTTCAGACACTTTGTCTTCACCTTGTGT
ATGATAGAACAAGGGTAGAAACTGCGTCTGGGTAATTTTGAAAACTTCGACGTCTCCTAT
CTTGCCGACGGAGCAGCAGCCCGTGACGAGGACCAGGTACAACATACAACTCTCGCCA
>Unigene0000620    size  312    gap  0  0%
ATTGTTGTGCAAAATTGTATTCGAAATAAGGGGGCGGATGGCTGTTATTATCACGTAAGT
GACTGAGGGTCTCTTATAATCATGGCTATGTCAAAAGGTTTTAAAGTTCTGGAGAAATCG
GCTCCGCCGAACCCATACAGTATAATATTGCAACATAGAAATAAAGACTGTGCACTTCTC
TTCGAGTCTCAAGCTGTAGTATCTCTGTCGTCTCAAGAAACAGAAACTTTGAGAAAACAA
TACCATAAAATAGCGGACGCCTACGGTGTTCTCGGGGTACTGCAGTTAAATTCTGGCGAG
AGTTGTATGTTG
>Unigene0000621    size  437    gap  0  0%
TAATAATTAGATAAATTATTTCATGCATAATATACTTGATAGCTAAAAACAGAAAATATG
TCAGAAATATATTCTTTAATTTTTGCCAACAATTATAATTTGTATAGATGTTACAGCCAA
CTGGAATAGCTAGGCCTTTTGACTGGACAACGTCATACAACCACATGTATATTGGTTTAG
CCAGTTGGCTGCAATATATTTTCTGCGAAAATGATATTTATGTATTGATTGATTAAATTT
TAAAAAATGTGTTTAATACTGAGAGTCGTAATTCCGCAACAAAAATTAATAGCGTTATTT
GTTGAAGTGTGGAAATAGTATTTTTGACTTGGATGTTTTGGTAAGTCCAGAAGATACGAC
AAATTTTAAGAATGTGTATGTACCTATTTCACAACAGTTAATACCTCATTTCGAGAAACT
TGCATTTGTTGAAACTG
>Unigene0000622    size  606    gap  0  0%
TGAAATAATTTATCTAATTATTATATTTCTGTTCATACGCCAACAAAACTATTGCTTACA
TTACATCAACAAACTTGGACAATAATAGACATTCATTGAGGTTTCATTTGCGACAATCCA
GCACCATAGAGTTTGTACCAAGCTGTGGCAGTGATTACAACTATGGACGTTATTATGCAT
TTATTTATTTATAAATTATTGCATTATACCAATTAAAGCATGCTATTGGCAGGGCTATGG
TCAGAATTTTGTACAAAAATCATTAATATTAATCAACCTTTTTGAGTCTTTTTCGTACAA
ATAATGTAGTCAAACCATTTGAGCTGCCAAAATCCTTATTTAAATTATCTGTGTCATAAA
ATTCTGACCACAATCCTGCCATAAATACATAGAAATGATTAGATTTCAATACTATAAAAA
TATGTTAATATTATATATTCGGTAAGCATGTCTGAATTGCTGTAGCACCATTTATATAGT
GGAATAAGAACGGGTTTATATAAATTATCCGTAAAGCATCAACACTCACAACTAAATACG
TGCCTTTGCATGTCGCCGTGTAAATACTGAAGTTAGAAATTGGTTGGTGAAAGTTGATGC
TTTACG
>Unigene0000623    size  558    gap  0  0%
CTTTTGTCAAGGGTGCTTCAGATTTCTTCGGAGTGAACCATTACACCACGATCCTGGTGT
CAGCGACGGAACACAAAGCGTTTAATTCTGTACCTTCCATGATGGATGATGCTGATGTTG
GGTACTTTGTGCCTCCGGAGTGGCCGGTATCATCAGCTCCTTGGTTGAAGTTTGCGCCCA
ACAGCATATACTACGCCCTCACCCACCTAAGCCAGAAATACAACAATCCCAGCATCTACA
TAACTGAGAACGGCTGGGCCACTTACCCTGACAGTGGCCTGGTGGATGATGACAGGATCG
CCTACTACAGAGCTGCGTTGGAGAGCGCTCTGGATGTTTTAGATGAAGGAGTGAACCTCA
AGGGGTATATGGCCTGGAGTCTCATGGATAACATGGAGTGGTTAGAGGGTTATGTAGCTT
GCTTCGGGCTCTACCACGTGGACTACAGGGATCCCGCACGTACTCGCACTGCAAGAAAAA
CAGCGTTCGTTTACAAGCACATTATCAAGAACCGGTATATCGCCTACGAGAATGAACCTG
AGTCTTTAACCATGACTA
>Unigene0000624    size  538    gap  0  0%
GGAAGATTGTCCAACTTTTGAGACACAAAATTATCAGGTTTGCATTGTAGCAACTGTATT
GCTAGATTCATGTCATTCTTATATCTCTCATTCTCCTTTTGTAACATACTGTAGTTGTGC
TTAGACTCGGCAAGTCGTACAGACAAAGTGGCAATATCTTTGGTAAGTTGACTCTTCTCT
CCCTTCATTTTGTCAACCATTTGCAGAAGCTTATCTTCCAGTACTTGATTCAGTTTCTGT
ACCCTCTTATGCGAATCATATAACCTTTCATACTTCTCCCTCCAAGTGCTGACTTGTTCT
TCTAAATCGTTAGCTCTGGTTGTACACTTGATGAACTCCCCTTCAAGAGCTACAATGTGG
CTGTCCCGTTCTGCCAGGTGCTGCCTCAAGTGCTCCACCTCAGCGTGCAGCTGAAGATCG
TCCGCATCACCGTCACACTCCTTACAAGGGGAATTCTTAGTACTCTCATCCATTGCTTAA
CAAGCTTATAACTCTACTTCACATTTCAGATTATGGTACGTCCAATTTGTCGAATAAA
>Unigene0000625    size  296    gap  0  0%
AATAGTTTGTGTGGCTACTGAATAATAGCTTTCATTGTAGCAAAATGGTTTGTTTTGAGA
TTTGTTGCATGTGCAAGTATCACAGTGTTTAGTAACAGTATCTTGAATACTGTCTTCAAG
TATTTTCGACATCAGGGAAGCGGAAATATTGAATTCGTATTCACTGGCATCAAAAGTATC
AATATCGTTACCGTTTTTAGATTGAGTTGAGCTTGACGGTTTCGAAGATGTCTTGGACAT
GACGTACTGAGATACTCGTGCTTGAGTGTCTACAGGAAGATTGTCCAACTTTTGAG
>Unigene0000626    size  340    gap  0  0%
TTATGTATGACGTTGTCGGTTGACAATCCGAAAGTTAGCGAATAAGCCCATTGGATGAAT
GATACAAGGTGTGATGATACTGTATGCTACAGGGGTATACGTACTTACATATAAGCATCA
AGCTTATTTGCACTGACAAGGTACTGTATTTCCAATTTGAGTTTTACATCCCATTTGTTT
CGAAGACAGCTAGGATGTTACTTTTTTACTTCGCACGTTTAAAATCGTTCAATAACGTGC
ATCCGATGAAGCGCAGCCCAGAGCACGAGTTCATATCGTGCTAAAAATGAGTTCCAAATT
CTAATTGTAATACGGACCTGATGAGTGAGTTCGTCCAAAA
>Unigene0000627    size  457    gap  0  0%
CTGTACCCATGTTAGCCCATGATTGTATAGGTATTTAATGTGATCCCCCCTCATGTTTCA
CTGACAAAGTAAATACTCCTGATGTCACTGCTTCCATTTTATATATCTTGAACCTTATAA
TTTCTTTACTATGGGTTACTTTAACATATCCCCAAGACTGATTAATGGAATTGGACTAAT
ATTAAGCAGTATTCCTAACGATTTTAGGCCTTGTATGTCTACAAATAAGGTGTATAATTC
AATGGAACTGCAACAGCAAGATAGAGATATTCACTGTAGACTTGTTAATGCTCTCCATGG
CTGACAAAACACACCACTCTTAAAACCACAAACAATGTAAATGGGCCCAATTGTGAAGTA
GCTTATGTTAACAAGATAAAAAATCTTCAACCAATTAATGTAGTTAGTAATGTAATGAGT
CATATAGCATCAATTGAACATTCAAGTACATATTAGG
>Unigene0000628    size  347    gap  0  0%
AGGAGTGAATGCTATTTGTGTGCGCACCGCTGCCGCGGCCGCGGCACGTGTTGCCGACGC
GGAGGCGGGCCGGCCGGTGGGCGGCCGCTGCCAGCACATACGAATGCAGTCGATGCACAA
CAATGGTAGGAGTTAGGACGCGTGAAGGACGTCGTATATCTAATGGGACCGATCTGGCGC
ACATGCATTTCGCTCCACATGAATAATCAATTATTTAAATGACGCCAATCAAGACTTTCT
CGGAAACGGCACATCAGTGTCCATTGTTTCCTTTGTTTTTATTACCTTATTATATTGAGT
TTGCTCTACATATTGGAAACCAACACTACGGAGAGATATAGACTAGT
>Unigene0000629    size  211    gap  0  0%
CAGAATGCCGCGCGCCGGCGCCCTCCTGCTGGCGCTAGCGGCTGTCGTGCTCGCCGCCGA
GTGGGCACATGCCTCGTTCATCGACCCTGGAGACGACGACGTCGAAGTAAATCTGTCTGA
TTACGGAGAGGATCCCGCTGATCTGCAGCTTCTCGAGGATGTTGGAAAACGATCGTCGCT
GATCTACGTTTTCAGGCGCGCCTGTGTGAAG
>Unigene0000630    size  696    gap  0  0%
TCGAGGAGAACATTCCTGCGATATACGAAGGAGATCTGATGAATGAGGATGAAGTGTTGG
AGTGGCTGATTGAACAGAAGAACAGTGCCACCATTGAGGAAGTTACCGATGAGATCTTGA
CTGATCTTATTGAGGAACATGAATATGTCGTCGTGTACTTTAGTGGCAACTGCGAAGAAG
GCGAAGAATGCGACAACATCTTGGACGAGTTAGAGAACATTGATGACGAGTTGGACGAGA
CTGGCATCATATTCGTCACCACTGAAGACATTACTCTTGCCAAGAAGTACGGCATCAAGA
CCTTCCCCACGCTCGTGTTCTTCAGGAATAAGGACCCGCTTATTTATAAGGGAGATATCG
AAGATGAAGACGAAGTACTGGCATGGCTGACTGATGAAGACACCCTGGAGATCCCCGGCA
AGATCGAGGAAGTCAACGGCAGGATGTTAGACAAGATTCTAGAAGAAAACGATCACGTTG
TTGTGTTCTTCTACAAGGAAGGTGACAAGAAGTCCCAGAAAATCCTGAGCGAGCTCGAAA
ACATTGACGACGAATGTGAAGAGAAAGACATTGATTTCGTCAAAACATCTGACGACGGTA
TCGATAAAGAATATGACTTATCAGACTTACCAGCTCTGGCCTTCTACAGACATAAGTTCA
GGACCATCTACGAAGGTGATCTGATGCACGAGGAAG
>Unigene0000631    size  385    gap  0  0%
ACAACTTTTTGAGAGGTCGTTACGTTTTGCCGCTACGTTTGTTGCCTAATTATAATTGCT
AACAAGTTTTATTATAACTCTTTGACCGTAAAGTTTTTGTACAAAGTGAAATTTGAAGAA
ATGCTAATAATTTTGTAGACTGAATATAAAAATGGTGATGTTCACGTACTCAGTGTATGT
AAGATGAGGACGCGGTGAGCTGTGAGAATGAGTCGGAACTCGAGCGTAGCCGACTCCAAT
GGAGAACTCAGAATATTACTAGTGGTGACCGTGATCATCGGTCTACTTCTTATGTTCTCG
TTGCTCATGTGCTACGCGTGTGTCCTCAAACGACTGTGCTGTGGTACGCCTAGAGAGCGA
GCGAAGCATGTGGGCTGCGCTAGGA
>Unigene0000632    size  235    gap  0  0%
ACAAAAAACAAGCTTTACATACCGAACTAAACTTAGTACAGTACGCCCATGACTTACATC
TAATACAGTGTAAACATTCGAAAAGACACGAGAACAAACTCGATTGTATTTACAATAATT
TTATATCTAGCGCTAGGAGTGACAAGACAGCCATTTTAACCATGTTTTTAATTTTTCGAC
GCCTCGATTTTATTTTACCTTTAAGATTGGGTATGACGGGAGATTGAAAAGTAGT
>Unigene0000633    size  457    gap  0  0%
ACTTGCCAAGCGAGGACATGAAGTGACGGTGATCACACCAAATCCCACCTTCCCAAAAGG
AGGAGCACCTGCAAATCTAACAGAAATTGATGTTCACGATATTTCTTATGGGATTTGGAG
GAAGCTGTATGAATATACTTCTGGTACCACAAGCCCAACCACTCAAACGAGGATAGCTTT
CCAAATGATGGTTCAGCTAGTGGAAAAACAATTGCAAGTCGATGAAGTGCAAAGACTGAT
AAAAGAAGAAAAGTTTGACTTGCTGTTCTTGGAAGCAGTGGCACCAGCTTTGATAGTCTC
ACACATATTCAAAGCGCCAGTGATTCAGATATCTTCATTTGGTCCTATGAATTTCAATGT
GGAGACGATAGGAGCAGCATGGCATCCTTTGCTGTATCCAAACAGTTTTAGCCAGAAACT
GTACAACATGACCAAATGGAACAAATTAGAAGAATTG
>Unigene0000634    size  268    gap  0  0%
GCCCGCGCCGCCCGCACCGCCCGCACCGCCCCCCGCCTGAGTAATGATCTGCGGGGTTGT
GATACGCACCACCACATCCTCTGAGCACAGGTCTGATGTCATCGCAGCGCCCCTTCTTCA
TGTAGGCACTGATTTCCTTAAACTTGGAGAAGCAAACGACTCATGTGCCTAATCACCGAA
ACAATTTAGTAAACAACAAGGTTTCCAAAGCGTTTTGAACAAAGTTATTGCAACTTTGTC
TGCAGGTAAACAAAATTGCTTATTGAGG
>Unigene0000635    size  299    gap  0  0%
GCCCGCGCCGCCCGCACCGCCCGCACCGCCCCCCGCCTGAGTAATGATCTGCGGGGTTGT
GATACGCACCACCACATCCTCTGAGCACAGGTCTGATGTCATCGCAGCGCCCCTATATCT
AGCTTTTCATAATACTATTAGTAATTTGTTTTATTGCTCCATATTGGAATTTGTGTAAAA
AATTGTAAACGTCAACAGAATTCCACAGGTACGATTCAATGATTGAAAGAAAAATCAACG
TTATTGTACCGCGAAAATAAATGTCAACATTAAAGTTTTAGTATAAATTTTCGTAATTT
>Unigene0000636    size  334    gap  0  0%
GTCTTCGTGAACGTCGATACGGCTAAGGCAGCCGTCTTTATCAAGTTCCACCAACGGGCG
GCGCAAAAGGAGGTCGTCGAGCGAGGGTCTTGAGGGTCTTCATACATCGTGCCAGCATCG
CATAATTCATCGTGTGTGGTGCTACATATTCGTTCGCATTTTGGTACATTGAGATTACCG
GCACGGTTTCATTTAAACCGTCTTAGCCGACGTCAAGTCAACGGACGAACAATAATTGGG
ACTGCATCAACTCAGCGTTTGCAAATTACTTCTCAAGATTGTCGTCGTGCATCGAGAAAC
GTGAAGAATCTCCTCGTCACAATCAACATAAGTG
>Unigene0000637    size  224    gap  0  0%
AATGATTACTTTTCTTGATTGTTGCTGATTTCTCAAAATATAAAAAACGTATCAAAAACA
TGCTCATCTTTCTTTTTTTAATTCCTGAAGTGGTACAGTCGAGCTAAATAATTCATATAA
AATCGCGACTTTATCACAGATTGGTTCTGTCGCTATTTATCATTCATTCACTTTTACATT
TTTAATTTTGACAGCTGTCATTTTGTGGCGCCAAAGTCACGTCA
>Unigene0000638    size  682    gap  0  0%
AGCTGTACGCGGTACTCGGCCGTCGCGGCGGACGCATCGTGGGCAGCGACCTGCAGAGCG
GCTCAGCATCGTTCAGGGTGCACGCGCTGCTGCCGGTGGCTGAGAGCTTCAAGTTCGCGT
TGGAGCTCAGGACTCATACCTCGGGGCTCGCTGCGCCGCAGATGTTGTTCAGTCATTGGG
AGGTGATAGACATCGATCCATTCTGGAAGCCTCGCACGGAGGAGGAGTACCTACAATGGG
GAGAGAAATGGGACGGCGTGAACAGGGCAAAGGCCTACATGGACGCCGTCCGCACAAGAA
AGGGGCTAGCCACCGACAAACAGCTCGTGCAACATGCTGAGAAGCAGAGGACGCTCTCCA
AGAATAAATAGACGGCATAGTAGAATCAATCAATAGTTTCGCTAGAACTACCTTCCTATA
GAAAACCCGAGTGATAACCCTGACTTAGATAGAGATCCTTAAGATTCACAGGGTGAATGG
TCAAATTTGTTAATACCTACGGAGTTTTGATTCCCGTAAATCATCAAGTGTTTTATAATG
AAAATAGATTGTTACAAAATACTTACCTGTAAGAATGCTGCCCATTAAATGCAAGCCTTA
GATAGTCCTCTAGATTAACTAGATGCCAGCCTTAGGTATGATTAGATAGTTCTCATAGAT
TAATTAGATGCCTTACACTCAT
>Unigene0000639    size  806    gap  0  0%
TATAATAGGCTAAATGAGCATTTTCTTACTGACGATCTGTGCGAAAAATCTTAGAGCTAA
AAATAACGTAGCTTGCATTACATATCTGCGTTTCGCCTAAACTAAAAAAAAAAAAACATT
ATAATGATATCCCAGGAGAAAGCTTTTTTACCGAAAACTTTTTAATCGAAAGATATAGAC
CTGCTGACTGTGACAGATTTTGTCCTTATATGCATAACTTGCTCATCATAAGACTAAATT
ACCTAACTAAACATCATAGTTACATTGTTTTTAATGCTGCATCAAGTAATTCGATGCACA
GCCGGGGGCACGAGCATGCATGTTTCGCAATGAGTTGTTACCCTAGACGTCGACAATTGT
GCAATCGTCACGTTCGCGATAACCTCTCGTGTTACTAGTCGGGTAAACTAACTGTTTATG
GGGTCCTAGTAGTTTGTCCCCTGGGATTTTTGCCCTACGTTCCAATATCTTCAAAATGAC
TATTTAAGCTCCTAGGGTATTTACTATGTATTCGTATAAAAAGTATTGAAGAATCTTGGG
TCGGTTCTCGAAAGTTCGGGTCAGCTATTAATTTAACAATTAAATTGGCAAAGAGACCAA
CAGCTATACGCACATAGATTTGTCACATATCTTTATGTAGTTAGTCAAAATAAGACACCT
GATTTCAAACCATTATCCATATCAAAAGCGTTTCCAATTTATTATCTTAGCAAAATATCT
GTTTTGTACTATACAGTCACTCTTTTTTCTTCAATAATTATTTTTGCAGAAATAGAAATA
CTACTTTGCTGTAGAATTCTCGTATA
>Unigene0000640    size  326    gap  0  0%
ATTACTTAGCTTTTCCTTATTTTGTTTATGCACTGATTCTGGGGAAACAGGTATATTATC
AGAAGGTAACTTGACCTCCTTTTGGTTATCATGTGTGTCTGGTGACATGGGTGTATCATC
TGAAAATAATCTGGTTCTCCTGATATTTCTTTGCATTTCATTATTTTGGTTTTGTACCGA
TGCTGGTGAAACAGGCGTGGTATCAGAAGATAACCTGACTGCCTTTTGGTTATCTTGTAA
AGCACCTTGGGTTTTCTGCATTGTCTGGTGACATGGGTGAATCAACTGAAAATAATCTGG
CTCTCTTCTGAATACTTTGCTTTTCA
>Unigene0000641    size  303    gap  0  0%
CTGGACAGTTTCAATGACCAGCGCAACATTCTCGGTGAAATCTGGTCTGGAATTGGTTTC
GCTGGGTTAAATAAACCCACCAACGGCTTATGATCTGTCACAATAGAAAATCTGCGACCC
GCCAAGAATTCGTGAAACTTAGTCACTCCAAATATAATGGCAAGGGCCTCTTTATCAATC
TGCCCATATCGTCTCTCATGCGGCTGAAGTGTCCGTGAGGCCATCATCACCGGCCTCTCA
GAGCCGTCGTCCATGACGTGAGCAATAATCGCTCCGAGACCATATTCCGATGAATCACAA
ATG
>Unigene0000642    size  334    gap  0  0%
CCAAAACGCTAGCGAAGCCGAAATTCTAGCTGCTAAAGGTCTAAGCAAGATTATAGGTAA
AGCTAGTATAAGAGTTGTCAAAAAAACCGACCCACCGAAGAAAAAAGAGGAACAAATTAA
AGAAAAAGTCGATGATGATGACAAGAAGTGTAAAAATGATGCTTTGCTAGCCAAATGTGA
GGCGATTCTGACTTCTAAGGGAGAAAAATCTTTGCTAGACAGCTTTTACACTATAAAGTC
TTATATAACCCAGGGACTACCAGTCCCAGAAACTTACAAAAAAACACGTCATTTCTATAT
GCTCGTCAATTGACGCAAAACTTCTAGATGAGGA
>Unigene0000643    size  431    gap  0  0%
TGGGAGTCTCGTAAATGCGTCATCATCATACTCCTAAAAACGAAGGTCTTTGGACAATGA
GGGCATTTAATTTCTTGCTTATTCTTGTGTTCCGCAGCCATATGCCGAGACCTCTTATAA
TGGCTTTGGAACACCTCAGAACAATTCGGACACTTATACTTCTTTTCCATATCATGGTTA
TTTTTCTGATGGGTCTTAAGCTTGGATTTTGAATCGAATTTTTCACCACATTCCGTACAT
AAGTATAGTGCGTTTTCGTGCACCGTTTTCACGTGAAGACGTAGTAAGTTCGCATCTTTG
AAATGTTGGCCGCAAACGTCACATAGGATGGCCGACGTTCCTTTATGGTCTTTGTTCGTA
TGATGGAGCAGAGGACCAAATGTGTAAAAACTGGCACCACAAGCGAGACAGCTAACATTA
AAATTATCAAG
>Unigene0000644    size  255    gap  0  0%
AACATATCTAAACCTGCCCCACATAAGGATTATCATACTGCATAATAGCAGGATGTGGAG
TCTTATGCATCCTCGCGAAATGAGCTTTCATGATCTTCTTCGTTGTAAACGCTTTCTCAC
AAGCATCACATTTAAAATTCTTCTCCCCACTGTGTTTGTACATGTGGTTCTTTAAGCGAT
TGCTATTAAATGCCTTCCAACCACAAACCCCACAGACGTGGTTCCTGAATTTCAGATGGG
AGTCTCGTAAATGCG
>Unigene0000645    size  349    gap  0  0%
TTAAGCTTGCACGACGTACACTGTATAGCATATTGAGGGTCACAGTCTTCATAATGTTCG
GCAATACTATTTCGGGACAAAAAATGTATTTCGCAGCTACTACACTTCCAAAAAATGGCT
TTATCATACTTTTCGATTTCGAATTTCATTGGCTTATTGTGGTGATTTACAAGATGGGTG
ACCAAAACATCCGTGGGGAACAATAATTTACATTTACTGCAACTTTCTTTGGACACTATG
AGATTAGGAGCACATCCTATAACGTGTGATTCAATCGTTTTTTGAGAAGTAAAATGTAAA
CCACATTTGCACTGAAATATTTTTGCTACTAAACTTTTTTCTGGGAGTA
>Unigene0000646    size  363    gap  0  0%
TTAAGCTTGCACGACGTACACTGTATAGCATATTGAGGGTCACAGTCTTCATAATGTTCG
GCAATACTATTTCGGGACAAAAAATGTATTTCGCAGCTACTACACTTCCAAAAAATGGCT
TTATCATACTTTTCGATTTCGAATTTCATTGGCTTATTGTGGTGATTTACAAGATGGGTG
ACCAAAACATCCGTGGGGAACAATAATTTACATTTACTGCAACTTTCTTTGGACACTATG
AGATTAGGAGCACACCCTATAACGTGTGATTCAATAGTTTTTTGAGAAGTGAAGTGTAAA
CCACATTTGCATTGAAAAATTTTGGCAACTAAACTTTTTTCTGGGAGTGTTTTGGCTTCT
AAT
>Unigene0000647    size  512    gap  0  0%
GAATACAGGAATTTGCATAATTTGCCCTGCGCCCGCATGATACCAAATCGCGTGAGCCAA
TGCCAAAGTTAAACTATATTTGTTCTCCAACAATGCATCATTTGTGATAGTGAGGTTGAA
CAACTGGAAGGGTGTATGCGGATAGGGCCATTCCGTCATTTCGTTGTTCGTCATAAGTTC
TAGTATGCGGTCGTGGATCACCGTCCAGTATGGGTCAGGTAAAGCTGCCATTATTAGTCC
GATGGCATTGATCCAAAGCTGTATTTTTGTAGCTGGTACGACCACAAAGCCTTTGGTAAC
TACGTCTAAGAGTGCATTGCCTACGAAGTTGGGCGCGAGAGGCAGAGACATCAGTTCGAC
GCAGGTCACGTATAACGCATGAGCAGAAGGATTCGGGTACTCGTTGAAACGCCAGTCTGT
GTTGGGGAAATGGGAGCTGCCGGTCATAGTATCAACCATCCGATTGACCAAAGTGAGATA
ATAGTTAAGGTCCGGGGTCCAAGCGGTGGCGT
>Unigene0000648    size  541    gap  0  0%
AAATTATGCAAATTCCTGTATTCGTCAAAGAAAAGTTATCAGTGGAGATTCACTCCGAGG
TTCAGTTGTTGTACCTCTGCCACTTGGTGGGGCCATTCCTGCAACGATTCAACTCGGACT
TGTCGAGAGCGGTGATGGACATCACTATAACATTGTACGAACTGTTGGCGCATATCGACA
AATCCCAGCAGCATCTACAGTACATTGACCCGATATGTGACTTGCTATATCATATAAAAT
ACATGTTCGTGGGCGACACAATGAAGAACGAGGCCGAGGGCGTGATCCGCAAGCTGCGGC
CGGCGCTGCAGATGCGGCTGCGGTTCATCACGCACTTGAACGTGGAGCAGATAAACACCG
CCTAGCAGAGCGACTACTACAGCTACACGCCTTCCAGCTCGAGCTCCAGCTCGGAATAGG
CGCGTAACTGTAGTCACCACAGACTTACCAACCCCGCAGAACTTACAAAGTGCACCTATT
TTGTGATCGGACTTTCAAGTGACTAGTTGTGGCTCGTTTGGCAAGCGGCTGTCACTAACG
A
>Unigene0000649    size  630    gap  0  0%
GAAATTCAATTACTGTCCACGCCATAAGTTTCTCGAATTAAATAAAAACATGAATACTAC
ACACACTCAGAGTTTTTCTACAATATGCGGTGAACTTTGTAATCTATTGTATTTAAAAGA
ATTCAGTAGAGAAAAAGCTAATAAACTAGTAGATGAGCTGAATGCAAAGCCATATAAAGT
GGATTTATTTGTACGGAAACATGACGCTGCAGCCTTAATAACAGCTCTCTGCCTAAACGT
GAAGCCGGCAGATGAGTTCTTAGCGGCTAAAGCATCACATCTAATAAACAGTATAATAAC
AAAACAAAACTTACAGTTTGAAACTGATTACTTATGGAAAGTTATTTCATGGCACATTGA
ATGCATGAAGAAGTGCACAGATATTGTGTTGCCTGATATTCTTCATAGTCTGCAGTGTAT
CTTGCAGTCTTATCCAAATGCAAGCAATAAGTTCACAGACCAGCTAATAGGAAATCAAGG
AATTCTCACAAAGCTAGTTGATTCAACTAAGACTGAGCTGAAAGTTCAAAACAGTTTACA
AATTCCTTTGATGGTGTTGAAATGCATTATATGCATTATTTCAACTACGGATGATGGTAA
AAGAGAAACAATTGTGGCTCCGGCACTCAA
>Unigene0000650    size  261    gap  0  0%
AGATGAACTGTGCGATCAATTTGCAATTTTCAGTAGCACTAGAGAGAGAATTTACAAGTT
TGCCAAAATGATCGTCCTCTTTATCAGTGTCGGCGCGGTCTTTGCGTTGCATGCACAGGT
CGGTGATGAGCGAACAGCTCTTAGCGGCGGAGAGCAGCGCGTCCAGCGCCTTGTCGACGA
CGAGGTGGCCGCGCAGGTGTGGGTGTGTGTGCAACAAGTGTGTGAGTGTGTGCGTACCGG
CGCCGGTGACCTTGCCGTCGA
>Unigene0000651    size  494    gap  0  0%
TTCTGACGGCCTGCTGATCCGGTCCGAACGCCACTAGCTTTGCCTTGTCTAACCAAGATC
TGGGGGACTTGTCAACGTAGAATTCCATGTATCGCTCGCCTGTAAGCACATACGCCAGTG
ACACAAACATCAGCTCGACCACAATGAACAGGGTCACTACATTCAAGGCCAGCAGGACTA
TGAACTTCACAGTATTGAACAGCGATCCCAAACAATCGGCGCCCCTCGCGCGCACGTTCA
GCTCATATGGAGGCTCAGATTGTGACTCAGAACTAGAAACGGACTCGCACTCGTCATCAT
TGAAACCGTCATTCGGCGAAGTCTGGAAGCCACCGACGTTATAGGCAGAGTGCGCGGAGC
GGCACCTGTCGCCGGCTCCGTCGATGGCGAGCGCATCGTTCAGGCTGTGAATAGAGACGG
CAGGGGACATGTGGCTGCTCGTGCTGGCCGCTCGTGCCTCCCTAGCGTTTAAGATGAACT
GTGCGATCAATTTG
>Unigene0000652    size  511    gap  0  0%
GGCTCACCAGAGCACAAGTTCAGGAAGTCGTTCCCGGGATAGTTCCCGTGGCGGGTCACG
GGATAGCTCGCGGGATCGTCTCAGCAACTCCGGGACTTTGGAAAGGAAATCTGCCCAACC
CGCCAACCCCTTACGCCCTCTTCCAGAAAGTCTTACATTTGACATGAGAAACGTGCAAGC
GATGACAGATATTAAAACTGAAATAGGCTACGCTCGCGCCTGGGTCCGATTGTCTTTGGA
AAAAAAGTTGCTATCGAAACATCTTCGGGAACTTCTGGCTGACACTACATTGCTAAGGTC
TCAATATAAACGGACTGCTTTCCTTCGCTGTGAGGAGGAAAGGGAACAATTTCTTTATCA
CCTACTCACTTTGAATGCTGTTGATTATTTCTGCTTTACCAACACTTATCCTACTACCAA
ATTGCCATATCGAGTCCTCATAGTGCCATCACGCAAAGCAAGTCAGACCACCGCCAACTG
TTGGATCTCAATATCTGGAGCGAATGGTGAA
>Unigene0000653    size  725    gap  0  0%
GTGCACCAATTATGCAAGAAGAGATCAGCGTTTTAACCATAGACACTAAATACAAATTGA
AAACGGGAACATTGAGGTTGAAAAATAAATCTGATTCAATCAGTATTTCTGATTTGTACA
AACATTTGGATACAGATAATGGCGTTAAATACTTGTCAAGTTACACTTCGATAGATGGTA
AAGAAATAATAAAATCAAAACTAGATACTGAAGATCCCATAGTGCAACATTTGAATGAAA
AAGCTGAAAACGGAGCATCATTTGCGGAGCTCCAGAATATTACCGGCTTTGACGACGCAC
AACTGATCAAGAAATTACAAGAACTTGAAATGAAGAAAGTCGCCAAACGCGTTGGTTTCT
ACGAAAATGTTATCGTCCTTACCAAGCACATAAAGCCTTGGACGGTTAAAATAGGGGACA
AATACATAGTAGTCACTCCATGGCTGACTTTAAATGGCAAAATAAAACTTGAAATATTCT
TCAAATGGTGTGGTGTTGTCATGAATTTAATATTCGAAAAGCCAGGATCATCTATTGTAT
ATTTATCAGAAAAGTGTGAATTTTTAACATACAGAGCTGTCCAAGATATTTGTATGTTTC
TCGAAAAATATGAGTGTATCAGTCTCAGTTCTGTTAAGGGCCCAGAAGTAGATTTGTTTT
CAGATGAAGATTGTGAACAAGAAATAACTGAATTTAATCCTTACGTGGTTCCCGAAAAGA
TTCTA
>Unigene0000654    size  286    gap  0  0%
TGAAAAAAAAAAATAATAGGTGTTTTTTAAGATACTTAATGAATATATATTAATGGATAC
AAAATATTACTGTCTGTGGTGAATATCGAATTTTATGAGCTTATTAAAACTTAATTCCGT
GGTATTGGTATCGCGATGGAAACGTATTGTGGTGTGCTAATGTATACTTTGATAATGCAC
GTCTCTGTTTAAGACGTCACCTTAACCAATTTTTTATACGAAACAGTATAAAAAAAAACT
CGAAAAAAAAAAATCTTCATACATATGAGTCAGTCCAATTTTAAAA
>Unigene0000655    size  230    gap  0  0%
TGAAATGAGTGTGCAAATATGCCACAGAAAATAACATCGAAATCATAAAATTTTGATTCC
AAATTGAACATAAAGAGACGAGTCAAGCGATCAAAAGTCCAGACCAATTTATTTTATTTG
TAAGCTTTGGATGACTAAAGCTTTAGATAGTGTTACATTTTAATCTTCACACTGTTTTAT
TACAAAATTGGAGGTCTGCCTCATTTGATCGCAGCACAAACTGAAAACTG
>Unigene0000656    size  363    gap  0  0%
ATGGGTTTTTAGCAATGTGAGGTAACTTATGAATTCAGTATGAATGAAAAATGCTCAATT
TTAAGTTTGGTAACGGCATTTTTGTTAACCTCATCGCTTTCGTTTGTTTTTAGTCTCTTC
TAAAGTAGTATTGTTTTAAAATATGTGGTTAATTTCTTTATTAGTGTACCCGCACACTGC
ACTAATCTGATCATACAATCTCTAATCTCTACATACTGATTTGTGAGCCCATACCAAATA
TCGGTCGACTAAAAGTTTATAGCGTGTGGCTAAACCCTTAGCCTAAGTATATGAACCGAC
TTTAAGCCTACTGAAAGAAATTAATAATACTCTTATTACCTTAAATCCAGCCACTATAAA
TGT
>Unigene0000657    size  434    gap  0  0%
AAATAGGAAATTCCCATGACTTGTTTTAAGATAAAAATAATAATACGAAAACGATACTTT
TTTGTTACCCAACGCTAGTTAAACTACGCCTAGTTAACTAATAGGTGCGTTTAGCCTACT
TGTATTCAAATTAGTACAATTTACGTAAATATGTGAACTGTCAAGGGAATGTTTAACACT
ACCGTCCCATTGTACCTTAGTGCCAACTGTGTGTTTTACTAGAAACTTCTTTCTTTTTAA
TAAGGAAAAAATACAGCTCAATCTTTGTCAGTATTTTCATCTTTTCTTTATCATTTTGTT
TTTATTACGAAGAAAAATCAACTGTCTGATTTTTTCTGTGTGAGCTGGCAAGCGAAAAAT
ATTACAGACTTTGTTTAAGTACAGTCAACTGCAAAAAGTTACTGATACTTTGTTGAAATT
CAAATTCAAATTAT
>Unigene0000658    size  209    gap  0  0%
AGTGGGTGGAAACGAGATGTTTGAATGACGAAATTCTATTTACCGTTTAAAATCTTCTCT
GCTTGGAGTCTGAATTATTTTGTTCAAGGTGCCATTCAAAAACATACAATTCAACTATCT
TTTAAGCTAATACTATTATAGAAGGGTTTATTTCTTTACAAGTTATAACTAGGCATTGTA
TATATGTTTTATTGTATACTAGCTTCCGC
>Unigene0000659    size  577    gap  0  0%
GACCTACTCCTGTACCTACTACAACTGGTGCAAGCGTTGAAACACGAGTCGTATCTAATG
TGCGACCTCTCCGTGCTCCTGCTGAAGAGGGCCTTCAAGAACATGACTATAGGACACTAC
CTGTTTTGGCATCTAAGATCGGAGATGCACGTGCCGTCAGTAGCGGTTCGGTTCGGGCTG
ATGCTGGAGGCGTACTGCCGCGGCTGCCAGGACCACATCAACAGTCTCACGCGGCAGATC
ACATGCCTTGATAAACTTAAGTGGGCGAGTCAGTGCGTGCGGAAGAAGAAAGAGATAAAG
CAAGCTCGAGCGGCCCTCATACACCACTTACAAGAGCAGCACTGCGTCGAAACACTCTGT
GATTTTGTGTCGCCGCTTAACCCTAGCTTTGTGTGCAAGCGCATCAAGCCCGACGATTGC
CGCGTAATGGACAGTAAGATGAGGCCGCTAAAGCTTCGGTTCGAGAACGCGGACCCCACA
GGGTCAGACATTAGCATTATATTGAAGATTGGAGATGATCTCAGACAGGATATGTTTACG
CTGCAGATGTTGAGGATTATGGATAGGTTGTGGAAGA
>Unigene0000660    size  382    gap  0  0%
ATTTTACAATAGGATCCCTATTCTTATAAGATTTTTTTTTGTAGTAAGTAATTAATATAA
AAATACAATTAGGGCTTTATTTAACTGATCTGGCCTTCTCAAAACTAGGGACTTGGTTTA
CCCAAGCCAGGCATTTAAGAAGAGATGTATAATGAATTATGTATAATAGTTACGTTTTGG
AGTATCTGTGCAGCATACAACCATAAGGCTGCCACTCGTGGTCGCCCTTGTACCTGCCCG
ATGTCAGAAGCCATGTGCAAGAGTCAGACCCATATCTAAGATGCAAAACTCCATGGTATC
CAATAAACCCTATGACTAACACAAATGCTAATAATTTAGCATTTTCTACATTTAACTGAT
CTATTATCCACTCCGCTGAAGA
>Unigene0000661    size  1115    gap  0  0%
AAGTACGCCATGATGAGGCCGAGGCGGGCCAGGGCAGCGAGGGCGGAGGCCGGGGACTGC
GGCGCCGGGGCTGCGGGGCGCGGCAGGGCGGAGTACCCGTGCAGGCGCGCGCGGCTGCTG
GAGTACCACGAGTACGTGCCGTGCGCCACCCACACCACTGCGCACAACAAAAACAGCGCG
AACGTCAATATCTGCAGCTGAGTGTAGGGCTCCGGTTGAGCACAACACGAGCCGTCGTTG
AAGTTCATGTGATCATTGCAGAACATGTTCAGCAGCAGCTGTGCCGCGTGCCGCAGCGCC
GTGCCGCTCAGTACCACGTCTCCACCGTCTTCTGCTACGAGACGGGCTGAGTTCCAGATT
TTGGCCTCGCTGTGGGTTAAGATCTCAATAGCAGCTCTATTATAAGCATCAATATCATTA
TTATTGATCCTCTTATTATCATTCTTCAGTTTACTAGGATCGACCGACTCTATAGGTTTC
CATAGCACCTGCGTGTTTCTCGCTGCAAGGGAATCTATGGCTTGTACCAAGTGCGTAAGG
TTCCTTTTGTATTCTTCTAGAAGTAAGTCCGTGGTGTTACGCGTTTTGAGAAGCTGGAGG
CCGGTGGACGCTACGATCACTGAAGGAGGCTGGTCCGATCGCTGCCACGTCCTGAACTGG
TCCACCATAGTCTTGGAGACATCGTCACTGTATATAAACGTGACGGACAGCCGTAGCTTG
TTGTCCACATACGTATAGTTGGGCATGCGATGGTCCACTGTGGAGTATGATGTGTCCATG
TCGAGCCGGGTCCGGACAACGCCTATAAAGTATTCATACAGCTGTTCCAGTCTGGAGTCG
CCTATGAAAGCGAAACTGTTGTATTTGCCCCAAAACGCGAGGTAGCGGAGACATCGCCTC
GCGTCTGTTTTGGAGTATCTGTGCAGCATACAACCATAAGGCTGCCACTCGTGGTCGCCC
TTGTACCTGCCCGATGTCAGAAGCCATGTGCAAGAGTCAGACCCATATCTAAGATGCAAA
ACTCCATGGTATCCAATAAACCCTATGACTAACACAAATGCTAATAATTTAGCATTTTCT
ACATTTAACTGATCTATTATCCACTCCGCTGAAGA
>Unigene0000662    size  223    gap  0  0%
AAGAGAGGCAGGGGCAAAACATTAGTGACATACGTCACGCATGCCACAATGTTGGATATG
ATCTTAGTAGCGCTTAATCTACATAATGACACGCACCCACTCATGGGGACCCATAGAGAT
ATCTACAGAAAATGGAGAAGTACGTTTTTATCTCCGTTCGCAAATAACCTGATTGGAGTT
TTATACCGATGCAGTTCCTACGGCAGTATTGACTACGATTATA
>Unigene0000663    size  244    gap  0  0%
GAGTCACAAGGGTGAAATCATGTACCGGGCACGACGTCCAGTTTATGTAAAGCCTGTTCT
GATTTACTAGGACTTTCCGGATGCTGGCTGGTACTTCAACAATATAGTTGCAGCTGTCAG
CATCCCTTTTTCCTGACTTATGGCTTAGTTTAATTGAGGTCAAAAAGGTATCCTTGGTCA
ATGTTGGAAGTTTGTCTACGATATTTTGGTCATAAATACTTTTGAAAACTTCTTTCTCTG
CCAT
>Unigene0000664    size  909    gap  0  0%
TCTTTGCCACTTTCTATTAATTTTCGGAAACTCACTTTTTTGGGTGTACTCTGCCTACTG
AAAGTTTCATTCCCCAACTTTGAGAGGAAAGTTTTAAAGGGACTTGAAGTGGGGGTTTGT
TTTTCTTCAACTTTTTTGCAATCAATTTCTTGATAAATATCCTCAACAGACCAACCTATT
TGTCGCCGCACAGTCTTCGGTTTTCTAGTCTTTTCTAACGATGGCACAAAATCCACACAA
TCTTCTCCTGGGTCAATGAAACCAGCTTTGTAATGTACTACAGTCTCCTTGGACGTCACT
TTAAAGTGTTCAGCCTTAAGATGTTCTAAGTATGCTAGTTTTTCAGTATATATGTCATGG
CACACTGGACAGACATAATGGTGCAGCTTCACATTGGTTGTGCACTTATTGAAATGTATG
ACATAGTTGTCATACTGATCAAATTTCTCGTCACAAAGTACACAAGTGACATCCATGTCC
TCAGGTATATCAGGCAGTGGCTGTGTAGCTCGTGGGGGAAGAGATTGGGTGGCTCTGACT
GTTTGCTGATTACCTACTACATCTGATGCTACAAGAGTTTCATTGCTGCTTGATCTTTGC
AATTGATTTTGCTCTATAGTGCATGTGGTCCGACAAGTATGTGTGCCCAACTTGCTATAG
GACTCATTGCAACCTCCACATTTAATGGAATCAACATCACTGTCAGTCTCATCACTTATT
TCATGGAAAATACTGCTGTTGCTGTCCATGTTGTCTTTGAAAAAGTTTTGATCATTGTCC
CCTTCAGCAGAAACATATTCTTCCATACTACCATCATGCATATGGAATTCTTTAGTAAAG
AAGTCATTGTAGTCACTTACAGAAGGCTTGTTTATGTTGGTTTCTGGACATTTTCTTATC
AAGTTGTCG
>Unigene0000665    size  318    gap  0  0%
AGCACCGTTTGAAGGTGTCAATTAAATGTAAATATTGGGCAATGGCATTGGTACTTTGAA
CCAAAAGTTTATTCATAGAAAATGGATTCCCGTTTTCATAAATGTAGACTGTGCTTGAAA
CTAGGTGATTTTTGTTCAATATTCGAACAAGATGAATGCATTAAGTTATCTGATATGGTG
ATGTCTTTCACGAATATTCAAATATACGAAGGTGACGGATTATCAGATCGCGTTTGCTCC
TCATGTATAGAGAATCTGAGCACTGCTTATTTATTTAAGCAGCAATGTGAAAGAATCGAC
AACTTGATAAGAAAATGT
>Unigene0000666    size  758    gap  0  0%
GCCCATTTATAAATTAAATCATAACGAAGCTTGATCTCTCCTATTTTTCATTCGCTGAAC
ATATACAATGGACGGCACTTCTGCTAAGAAATCAACATCTTTTGAGACATTGGTCATTCA
GAATATAACCAATGTAAACGAACTGAAAGCAAAACTCAACGACATAATTAAAACCGGGAA
AGATTACGAATATGACGTATCCTCCTGCATTAAATCTCTCATAACGAGCAGTGACCAGGA
AATTGTGCAGTTAAGTATAGAGGCAATCGCAGAACTTGTTAAATGTGAGGAGAAGCGCGA
GACATACGCTGTCAAAGATATAATAGGCCCTATACTGGACATATTGAGGAAAGAAACTAC
CACAGATAATGTTGAGCTTGTCAAGCAGTGCTGCCGGGCTCTTGGCAACTTGTGTTGTGA
CTGCGACACGGCGAGACGTACCATCATCTCCCTCGATGGTATAACAACCCTTATAAAACT
CCTGGAAAAGAGCATAGACATGCAATTACAGGAAATACAAACCTTATCGAGTAAATCTCT
GCTAAACTTTGGTATTGGTGGTGCGGAGTTCACAGAGTCTATATACCAAGGAGGTGTGGT
TGATCTGGTGCAGAGAATATTGACTATAGAGCTGAAGAAGCCAGATTTTGATGATGATAC
AGTGTCAACGTGTTTGTTGATATTGAGTGTTATAAATGATAACACACCGGAGTTGTTGTA
CAATGAGGTGATTAATAAGACCGTACTGAGAGTGCTGA
>Unigene0000667    size  403    gap  0  0%
GTTAATTGATGTAGGTATTCTGCCAGGCGATAATTTTTGTTTTGCTTTTGTACATAACAA
AGAAGCTAGGTAGGTAGGAAATTAGGTATACATGCTAATAATCATAAGGAAAATGGCTAG
AATGTTCACAAATACGTCGTGGAACTAAACAGTTTATATCGTGCTGTTCATAACTATTGA
TTAAATTGCTTTTGGGTATTGAAAAATTGGGTAGAAAAAACTTATTGGCGTTGTTGTAAC
ATTATTGTATTGAGTTTATAGTCGGGTTACGGGTAGCTACATTCTACAGGTAAGACACAC
ACTGTTGTTGCATGCTAGAACTAGTCTCTCTTTATTCAGTGAGTGACCCATTTTTAAGTA
TCCAAACTAGGAAGGGGCCCGCTACATTTGTAGCACCATTGTG
>Unigene0000668    size  427    gap  0  0%
AAACAACTGTTTACTATGAATTTTAATGTTGAATTTTCCAAGTAAACAGTAGTTTTAAGG
AAATTGGATGTTTATGTTGTCTGTGAAAATGGACCATAAACTGTTAAAAATGGAAATAGC
CACATATTAACTCGAATGTTATAATTTAATTAACTGCCTCAGTGTTCTGGTTGCAGTTTT
TAAAGTCAATAGATAGATCTTAATAGCATTATGTATCCAATCAAATCAACCAAGTAATAA
TAGTAGAAAAGCTAAGCCTCATTTATGATTCCCAATAGTTGAATTGTTTTTTCTTGCACA
ATGCAACAAACCCGAAACAAATACACATTAAATAATCATCAATGCTTTCAGTAAAAGTTC
AAATATATAATATAGATCATACCACTTCATCCACTTTTTTACAAAAAACATATTAAAATA
TTTTGTG
>Unigene0000669    size  782    gap  0  0%
TTGCTTCTTTTGTTTGGTCTTCCAAATGATTTATCAGTGTACTGGCATCAATACCCGTAC
AGTTTGGGGATCGTCTTCTGCAAATTGAGGGCTCTTATTTCTGAAGCGGCCACATACGTC
TCAGTGTTGACAATATCAGCGTTTTCTCTGGAGAGATACCTGGCTATATGTCATCCTCTC
CACTTGTACACCATGGCTGGCCTGACCAGGGCTTCAAGGATTATTCTCATACTATGGATC
ATTTCGATAGTGTGCGCTTCGCCCTTTGCTGTTTACAGCGAAATAAGCTACAGGGATTAT
CCTCCAAATTCTGGCAACATATCATTGGAGTCTGCATTCTGTGCTCTCATGGCACCATCT
CCTCTGCTAGAACTTAGCAGTATCTTCTTCTTCTTCGTGCCAGCTGTTCTCATACTCTGC
TTGTACGCGAGGATGGGATATCATATAAGGTCGACTCGAGTTATGGAGAAAACGAAGATT
GGCTTGCTGAATGGACACGTGCATGGTGAGACACGACAGGCGAAATCCAGGAAGGCTATC
ATCAGAATGCTTGCTGCAGTAGTGATAGCATTCTTCGTATGCTGGGCGCCGTTCCACATT
CAGCGCCTGTTCTTCATCTACGGGTACAGTCTACCGCAGTTCCATGTCATCAATGAGCAC
CTGTTCAACGTGGCTGGAGCCCTGTACTACGTGTCGGCGACCGTCAACCCTATACTGTAC
AATGTTATGAGTGGCAGATACCGCATCGCTTTCCAAGAGACGCTACTCTGCAGGAAGGTC
CG
>Unigene0000670    size  332    gap  0  0%
ATGGAAAGATATGATAAAGTTCTAGCAGAGATTACTGTTGCTACAAGTGAATTAAAGATA
ACTTCTGTACAGGAGGTGTTAAAGTTGTCCAAGCAAAATGTCAATATCCCTCAAGACTTC
TGGAATAAAGTGTCAGAAATATTATGGACCCATTTACAATCAGGATTTAAAATATTTGAT
GACCAGTTACTTTGTGCCACATGCTTTTTCACAGTGTTACCACGTACAAACAAGCAAGAT
ATCTATTTAACACAACTCCTTCAAATGATTGACAAGGAATTAATCATCAAAAAAGATAAT
GCTGAAAAGTCTCCTAAAACTTGTAATGTGGT
>Unigene0000671    size  229    gap  0  0%
GGATGTTATAAAATGTTTAATATGAGATACGATTTAAGAGTCAAATTAAAATGACAAGTT
AATCGCTGGATTGTGTCTACGCCGTGCTGTGACGATCATCATGTGCCATGACCATTATTT
AGCCGAATGCCGAATACCATACATTTACCCCATCTCTATTCCACTTGAAGATATTTTACA
AAACATCTAACTACTCCAGATTTAATTACAAAATTAATCTAAAGGCCTT
>Unigene0000672    size  340    gap  0  0%
GGAATAGAGTTGAAGGCGTTGGCTATGTCGAATGACACAGCCAACAGTCCATCCCCCGCA
TCCATCGCCTCCTTCACCTGATCCTTGAGTCGAGATATTGCATCAACTGTCGAACGCTCA
GCTCGAAAACCGAACTGGGCGTCCGCTAGATCTGGGCCGATTGTACTCAGGTGCCTGTTG
ATTCGGGCGGCGAGGACCCTCTCGAACATTTTACCGACTTCATCCAGTAAAACGATGGGT
CGGTATGCCGATGGGGAGTCCGCCGGCCGCCCTTCCTTACGAAGAAGGCACAATTGGCCC
TCCTTCCATGGCTTCGGGAACCTCTCAGACGTGAGGCACG
>Unigene0000673    size  501    gap  0  0%
ATCATCGACAAAATGCAGTACGTCGCTGTCCTGTTCTACGACAAGGACCAAAAGAAGAGT
CAGAAGATTTTGGCTGAGCTGGAGAACATTGATGACGAATGTGACCAGAATGACATCGCT
TTCGTCAAGATTGATGATGATAAGGAAGCTAAGGAGTACGGTATCGAGACTATTCCTACC
ATGGTGTTCTTCGAGAGGGGTATTCCTCATGTGTATGAAGGTGACTTGATGAAGGAGGAA
GAACTGCTGGGATGGTTGCTCCACCAGAAACGTCACAGCGAGATCCCTGAAGTCACTGAT
GAAATGATGGACAAACTTATCGTCAGCACTCCTTACTTGGCCGTGATCTTCTATGACAAA
GACGACAAACAAGACATCAGAATCCTGAACGAACTTGAGAACATTGATGACGAGTTAGAA
AAAGAAGGTATTGTCATCGTCAGAATGGACAATGAGAACGAAGCTAAGGAGTACGGTATC
GACCATTTGCCGACACTTGTG
>Unigene0000674    size  609    gap  0  0%
AAGGTTTTTAAGCAATATATTAATATTACATTGTTTACGTTTTATACGTTGTACTTCACT
GAGCCAACATTCTATATTTGTCTGTAAGTCTGCTCACGTTATTCATAGGTCGCGCTAACA
CGATACTCTACTGATATCGTCTAATAGAGGTAGACACCTAAATCCATGCAATTGCTTCAA
TGCTCGTGTAGGCATCAACATATCTGAAAACGTATTATAAATCACAACATAATTATAAGC
TTAATTGCGGACGTCACTAATTTGACTCAGGTGCCGCAACTTACAAAGCGCATTACTTAC
AGTTACTTTAAATTTATAGCAACTCTTATTACCTATGAGCATAAGGACTAGATCTCATGT
GAAGGGATGTGAGGCGCAGTGCGGGCGCACACACGCGGCTCGCGGGATGTCGCGGCGCCA
CACGCGCGGGGCCATACGGTATCAATGTGGGACCATAATTTAATATGTCTCATCAATTAT
GCTACCTCCAACTGTCGCGGCAACACTCGTTAATTTCATGCACAGAAGTGGACATACAAA
TCTTTAGATTGTACTGCGGCCTAAGGTACTGTACATAGGATACGAATACTGAATTATGAT
TGCAATGAA
>Unigene0000675    size  321    gap  0  0%
GCAATTTATCAAAGATTTCTCTACCCAAACATCTCGAATAATAAACTAGAATTATCAAAT
CTTACACGTAAATAACGCGAACGTTTAAATGTACTCGTATAGAGAACTCCGAAGCAGGAA
TTTGTAAACACCTGTACATATTTATTTTGAGACAGATCGCGTATATAGCCTCTAAATTTA
AGGACATTAACGTTACTTAATCCAGTTTAAACTAAGTGACTTTAACATGACCAAGCTGTA
CATACGTTTTAACTTAAGTTACTTCCTACAACTAAATTCGGATATCCCCTTAAACTGATA
TCGTATTTCATTGCAATCATA
>Unigene0000676    size  258    gap  0  0%
ACTAACTTACTAAGGGCTGATTCTTTAAAATCTGATTACCTTTATTCTGCAGTATAAATA
TTAAAGTTTTAAAAATGATGATAAAAAAATAGGGCAGACTATCAATCAAGTCTTTTTTAT
TTTTACAGGTAAAGATATTATTTTAATCTAAATCAGCCCTTGATACGTCACTGCTTAAAT
ACACAATTTTTTACCCATCTGAATCTAAAAGGTGTTTATTTTAATAATTGTCTGCATCTA
ATGATACACATAAATACA
>Unigene0000677    size  679    gap  0  0%
AATGATACACATAAATACATACATCTGATTAAAATATCATGAAGAATTAAGGGTGACAAT
AACGAAAGAAAAATGATATTTATTTACCCGAATCTCTGAACAAAATGACGAGTCAGTTTA
TGATGGAAACGGAATTCATTAAGGTCTAGTCATTTGCTTTTAGATAGCATATTGGGGACT
AACTTATGCTTGCATACAACTAAGTACATGAATGCAAAATTAAATAATATGCTCAGTTGT
CATATCGACATACATATAATGCCTACAATCGTATACGTCATAGCGTTACTTGTGCCCCAT
GTAGTTGGATCCTAGACGAGTAAATGTATACTTTGTGCGGTACTTATTGTACCAGGTATC
GTAGATACTACATATTTCTAGAATGTTTATGTATGCAAACAGTAAATAGACGAAGCACAA
ACTATGTACGAGTTATAATCATTATTACCGCGGACCACTTACATGGGACATCTAGTATTT
CTGTAGGTATAAGTACGCTAATTATAACTCGAACAAATGGAACTAATAATGTAGTGAGAA
GTCATTAAGTGCACTTGATTATAAAGTAGTAACAATTAGGATTAAACATTTGATTAGATC
AACAACTTAAGTTTTAATGTAATCAGTTTTTCCCGTATCAATACTTTAGTCACTTTAAAA
TAATTACTTCTTGTATCAA
>Unigene0000678    size  648    gap  0  0%
AAGGTTATTAAAACAAATCGTACGTAGATAGTCTCTTAAAAGTCACACTTTCTTACCGTA
CGGTTCCATTGAAATGTGTTTGTAAGGCAGTCCGTCATCTTGAAAGTTTAGGCACTCCTG
CTTAGCACTTGTGAAAAACTTGCAGTCTCTATGGTTTTAGGTTTACATAGCACTAATGTA
ATACAAAGCAACTTGGACACCCATGTAGCTTGTGATTACCACAGGAACCAGGTAGGCGAT
AGCACGCGAAGGTTGTGGCAGTGGCATCACGACGTACACCAAGGTGTGGAGGATCCTTCC
CAGTGTGTAGACTCGGAACAGCAGCGTCGCCCAGGCAGCTACCGGGCCTGTCGTCAAGTA
CAGCGCTCCCAGGATCCAGAACAACGGGATGTTCTCCAACGCATTGAGGTGAGCACGCCT
CGCTCTCTCTACATCTTCATCATCAAACTTTACTTTTCCTTTGTTTGCAGCAGCATCCTC
TGGGTTGGCAAACACACTTTTCTTAACCCGCGATCTGATTGTCAGAAAAGCCGCAAATAA
CAAATTCAGAGCTAAAATAGAGGAGTGGAAAATGTACGTTTGTACAAGGGGGTTGTCTAA
CGATAACGACACCATGTTTAAAATTAGTTATGCACTCGATGTGTGTTT
>Unigene0000679    size  549    gap  0  0%
ATTTTCTTGCTTACAACCCAACGTCATTCAACTATTTAATTGATTACGAAAAGTAATGAT
GATTTTACATTTATTTTAATAAGGATAACGGTGTCAGATCATATTCTGATAATTATACAT
AAAAAAGCACTTTAAATAATTACCATGTATTTTTTGACGAACTGTACATATTTTGATTTC
CTGTTTCAAAATTAATTTAATTGAACTTCTATTGTGCATCCGTGATTTATTGGAACAGAA
TAATGGGTCTCACGCTAAACTGAAAATAATGACTAGTAATTAAAATACAGTCTCGCAATA
ATGTTGATATAACAGTGGTAGTGTGTGTTGGGCCTGGTTGGGCCGTACCGGAGGCTCGGA
GTGTTCACTCCAACTACACGGTTAGATTAAGCTTTATTTTAATTTTGTAAATAATGTAAT
GTGATGCTTATTGACCAAAATGAAATTCCCGTATCAATTGATATTTGTGACAGAAATATG
CCAGATGTTATCACTAGACATCTACTAAATATATGCACTATCAAAATACTATTTACTACT
TGAACGAAA
>Unigene0000680    size  368    gap  0  0%
AATACAATCGACCAAAAATGCCGGAAGAAAACATGAATACAGCCATAGTATCGGCGTTGG
AAGGTTTAGAACACTATAGTTTAGAGAACCATTTGTCTAGAAGCAAGAATTACGGCTTGA
TACAAAGCGCTCTTGATGCTGGAGATGAATTGGGTTTGGAAGAAACTGAGAGGTTACTGG
CAGTATGTGTACACGACTTGAAAGAGGACATGAGACACATAACTACCATCATGAACATAG
TATCTGTTATTTTGTCCAGAGTCATGGTGGGTAAATATGTACAGCGTCCAGACTTGCTGC
CTTCAGCTTTAGCAGTGATATCTGTGATAAACACAACAGCTTTGATGAGTAAAGTGGAAG
CGGTGAAG
>Unigene0000681    size  295    gap  0  0%
CCGGATCCTGCCACTGGTACAACTTTAAAAGTCCTGAAGTTCGCTCAGTTCTTGCACAAA
AATAACGTCAAAGGCATTTCTGAAGGTGGAATTAAGTCCCTAGGACGCAATAAACTCGCC
ATTGACTTCAAGACCGCTTCTGAGGCCAACAGTTTTGTGGAGAGTGATATTCTCATCTCA
AATAATTATAGCGCTAAAATCCCTCGCTTCCAAGTTACTCGTATGGGCATTGTCAGGGAC
TGGACCTTGGAGGACTTAGTGTCAGGGGTAGAAACTCCTCGCAACTGGGGGGAGG
>Unigene0000682    size  219    gap  0  0%
GTATTCTGAGCACATCGCGCAACGCCCTGCCCGAGTCTTCCGGACTCGACAGCGATGGCA
GTCGCAGCGCGGTGCAGCTGTAGAGGTCTGCGGCGGTGGCGGCCGCGGCCACTGCGAAGG
CGGGCGTGAAGTCCTTGCACTCCCCGGAGACGCTGTCTACTAGCCAGCCTCCTAGCAGCG
CCGTCAGCCCGTACCCTGCTGTGCCCCATGCTCGTTGGG
>Unigene0000683    size  286    gap  0  0%
TATATCAGAAGTATTCTATAAAAAATATATTTTATGTAACTATTGTTAAGAAACTAATTG
ATGAGCATAATAAAATGTAGATAACGTCCCTGGCAAAGTAAATTAATGTGAACTTTTAGT
CCGGGAACAGTATTACGTCACCATAATATAAAACAACCAAGTTTCATTCTGTCTTGCTTA
GTTAATCTATATTTCATCTTAATTAATTTACTTTGAATAGAGCAGACATTATAACTAAGC
GGGAAGCTAAATATGTAACTGTTTAGGGCACAAAGATTTTTGCACC
>Unigene0000684    size  344    gap  0  0%
CACCAATCCGAAACTATAACAACGAGAATTCTTGTGATGCCCAACAAGCTTTTGAAAACG
ATTCTGATAGCAAAAGCAATGACAAAAAAAGAGCCTAGCTCTTTTAGGTTCGCTATAGAT
GCTAAGTCTGCTGAGAACAGTCAAGACGGAAAACCGGAAAAGAAAGATCCTGAGCAGGCA
AACCTTGCCTATCAGTTCAATAATCAAGTGAACATTAACACATTTAACACGCCATTGTAC
GACGACAGTTCAAACAGCAACAATTTACATATAGATTACGAAAGCGACGTCAACAGTAAG
TTGAACGCAGAAAAGGTGCCAGAAGCGGATCAGAATTCAGAAGA
>Unigene0000685    size  301    gap  0  0%
GAGGATCGATGCAGACAGCCGGGCTGTTGTTGCCTCTTCACGCCAGATTCAAGACCGTCA
AGTATACGCAAGCTCTATGAAAAGGCAACAACAGACCGGCTGTCTGCATCGATCCTCGAT
CAACTGCGGAAGGATTCTCAACACTCCCCATACTTACTGTGTACCCCCGTCCTTAGTACT
AAGCGAAGACGAGTCTACCAGAAGGTTGATGTGGAAATCGAAACCCACATTCCGTCAGTC
GTTGAGCAGCTTCGGAAATGGACGTCGAAGGAGGCAGTGGGTGACGTGACAGCCCTGCCG
G
>Unigene0000686    size  259    gap  0  0%
TCGTTTCACCGTGTCCGTCTCACCGGCCGTACTCTCTAAGTGGAGAGATTTCCGGGAGCT
GCACATTCTGTCGAAGAATTTCCCTGACGTGTCGATAGCTACTACCTCCGGGGAAAATTT
GGAAGCAATGATCCTAAGTTGTTCATCTGGGCTCGGCAGCCTGTGGTCGATGGGTTCGTC
GTCTCCCGACCCGCACTCCGACAGTTCGTCGGGAGTCAGTGTGACGCAGCTCGTGATCCT
CATGGACGCGTCCGGCAGG
>Unigene0000687    size  468    gap  0  0%
GCCAGCGCCTGGCCGTCGCCGCGTCCGCCGCCCGGCCTCGCTCGCCCTGCTGGGCGCCGG
GCGGCGTCACCTACGCCGAGATAGTCAAGGGCTCCGGCTCGCGCTCTAGCTCCCCGCCCC
TCCACCGCGATGTGCCAGTGGAAGTGGACCCGTGTGTGCCCAGTGACACCCCTGTGACCG
AGTCTATCAGTGTCAGTGAGCCTTATGGCGGTGACGTGATCGTTTACTATGATGAATATA
TCTCTCGTCCGGAACCGGAACCGGTTCCCGAATACTACGCGGAACCCCCAGTAGAGTACC
GGGAGATGCCAATCGATGTGCCGGCACCCGTGTATCGGGAATCACCCGAACCTCTTGGGA
CGTCGCCGGATCAACCGTTGGGGGAGCAACCTGTACAATTAGTAGAATCGGAAAGGGCTA
TGAGCCCCATACAGAAACAAAAATCGCACGAGTTGTCTTATGCGGAAA
>Unigene0000688    size  322    gap  0  0%
ATGTGGGTAATACAGATAATTTTGGTTAGGTTCATGTATGTGTGAGAGTCAGCATCAGGT
GTAGCTCGATATATTTGTTGGAGTACAGTGACAGGTACGGGGTGTGTTCACGCCCACATA
TTGACAGTAATGTGAATGTTCGAGAAGGCATGAAAATCATACAACATAATAGATGTACAG
TCAACAACAGAGAGCAGCCACTACAACAGAGACCTAAGATACAGATCAACTAAAACAGGA
AGAGCGAACATCAACATACACTGATCACGATATTAAATGCCAAGGTTCGCTAGATCAGTT
AGTGTTGGAACGTTTGCTTAGA
>Unigene0000689    size  221    gap  0  0%
AAAATGTCACTCACACACGCATGTACATCGATGAGCTTTTAACCGGCGCACAGTATATTA
TTTTGCTTCAAAAGCGGACATCATCTTTTTATTGTAAATTCTGAAGGATATAACTGTTAT
ATAATATAATATGAAACACCAGTTTGAATATATTTCTTAATTTTGAAGCTACGAGAGTTT
TTTTGAAAGGTCAATGAACTTTGTCAAAAAGTTTTTTGCAG
>Unigene0000690    size  644    gap  0  0%
CAGCTCATCGCCTGTCAGTGTACCATGCGTAGTGGGTGTGAAGTAGAGTGCGAACAGGTC
GTCGACGGACGCGGTGGTGGTAGCGGGGTGCGCGGGCGGCTGCGCGTAGGGCTGCGGCTG
CGCGTGCGGCGGCGGCGGGCCTCCGTAGTGCAGCCCGCTCGGGCCCGCCTCGACCAGCAG
CTGCATCTGCGAGATGTCCACGAACTCGTCGCCGTCGCCGCGGCCTATCAGCTCCTCGTC
CTCCGGCCGACGCATCGCGATCACCGAGAGCATCGCACGAGCGCATTCCCGCACTGCACA
ATCCACACCACCTCGTGCGCAACACCGCACCTGCACTCACATTCAACTCCCTGTGGACGA
CACCGCACCGGCGCGTACGCACTACACTCTCCTACTAAAACTAACTTAAGGTCCTATCAA
AATTGACGTGATCACAGCACATTACGTTTAGGAAACTACATATACACGGCACGTTAATCA
CACTGAAGGGTCACGAATATCTACTGATAAATGAACACAGGTTTCGCACGCGGACTGAGT
CGTCGCGCGGAGAACGCCACATCCTCGACTGAGGCACAGGCGGAGCGGCGAGGGCGTGCA
TACGCCGCCCCCGTGAGCGCCGCGGTCGTCGTCCGCCGCGCGCC
>Unigene0000691    size  791    gap  0  0%
TCACCTTCTTTACTAGCCATGTCCGCTAGTGACCATATTCTTGGCTTAGCAGATGCTGGG
GTGCTACCGGGTGGAGCACGTGAAGGTAAGTGCTGGTACGCTGGGTGAATAGGTCGTTCA
TAGGGTTCAGGTGATTCAGGACCGCTATCAGCTCTAGATTCTGACCATTCTGATTCCGTT
CTTTGCCCAAGCATATCCAATCTCTGTTGTGGTCTATCTCCATCTTCGCTAGACCCCGTT
CCTGAGTCTTTCCCATCTAGTCCATCTTTGCCATCATTGCTTTTGTGGTCATCATCATCA
TTATTATTGTCATCGTCATCGACCCTGTTCCTCGGTTCCCACGTCATCTTATTTTCCTTC
TTGAGGCGACGGCGCGCGTTCGCGAACCACGTCGACACCTGCGTCAGCGTCATCTTGGTG
ATGATAGCTAACATTATCTTCTCTCCCTTCGTTGGGTAAGGATTTTTCTTGTGCTCGTTT
AGCCATGCTTTTAAGGTGCTCGTAGTTTCTCTTGTCGCATTTTTTCTTCTTGCGCCATTA
AGGTCCATTCCATACCCGTTGAAAGGATATCCTGCGAAGGCTGCATCATAGGGGTGATAT
ACTGTTGGATAAGGCCAGGTTGCTGCACTTGCTGCGAGATTTTCTTTTAGTTCAATGCCA
GCAGCGGCATTAGTGTAAAATGGTGGTTGATCAGCTGCTAGAGCGGGGAAATACGCCGCC
ATACCGGCAGCTGTAGCCGCCGCGGCGTCTGAGTAAGGGGCACTGTCCATAGACAGGGGC
ACGCCGGATGG
>Unigene0000692    size  220    gap  0  0%
GAAGAACGTTGCTAGGGACAACAGGAATGAAACCCCGGTCAGAGGCATCATGCAAAGCCC
TCCTAGTGACGTTGCAGGAATACTGTCAATAGCGGGCTCGCCAAGTGCCACAACAAGTTC
CATCGCAACTTCGCCGGCGTCTGAAGAGTCTATTGCCTACACTACCATCCACAAGCAACC
GCCAGCACCCTGCACTGACTTGCAGGTCATACTTGACGAG
>Unigene0000693    size  272    gap  0  0%
TGTATGGACATTCATTACTGTACTTCTATTCTATTATTACAAAAGTTCGATTCACAAGAG
TTAACACAATAATACTTAATTCCATTATGGCGAATTAAACTGATTAGGTAGATACAGATC
GCTATTGTAACATGTGGTATGAAAGTCGAAGAAATACACAATTTCATCGTTGACAGTGTG
GACGACGGCCTTGCACCCATATTTGGCGTGGCTGGTGCACCTCCACCGGATTTTTGAAGA
GACCCCTGTACCATTTCTGCGGTACCTGTAAG
>Unigene0000694    size  377    gap  0  0%
GCGGAGATCGGTGGGCGACTCACTGATAGAAGAGTATGGAGATAGGTTGGAAGCGGAGTG
TGCAAGATTGGGGGCTACTTCTGCTGGTGTCACGGTGAGACGTGGCTTAAGGCCGGATTG
GCCGAGAGCAGCGCTCAGAGCACTATTGTTGTGTGCTGGAAGCGTTGATGTTGCATTAGG
AGAGCCGAGAGCTGAGAGACGTCTGTTGGAAGCGGTCCGAGATTTACATTCGCAAGGTGT
TCTTGCTTTAAGACCAGATAATGAAGCGTGAGAGCTATCAAACGTGTGCCAAGAGCGTGC
TGAGTATTTGAAATCAACCGTTCATTACTTAACAATGCAGTCCAATCACATAGTGTATTT
ATAATTTTAATTCGGAA
>Unigene0000695    size  269    gap  0  0%
GAACATCATCCCTTAACTCAAGTGCCTACTACAAATGAAGTAGCAATATTCCATAGAGTA
GTTCATAACCTTGAAACATTTAGGCGCCAGTGGTATCGATCGGGACTCTATGGCGCCCTT
GAATATATACTCCATAGTCATCAGTAGTGTTGGCCCGCGGTTTTACTCGTCTATACATAG
ATAGACGAAAATATTTGTGGGCTTTAAGGCGCTGACAACACCCAAATTGACTTGTCCCAA
ACAATTTTTTTGCCAAATGTATACGAAAA
>Unigene0000696    size  614    gap  0  0%
CTGGTCGCTGGAGCCTCCTCGCTGCACGCTCTCGACATATCTCAATGTATCGCGCCGCTC
GGCATGGAGAGCGGGCTGATTCCCGACAGGGATATCAGCGCTAGCTCCTGTTACAACGAC
GGCAATGTGGCCCCGCAGAATGGAAGGCTAAATCAGGATATAAAAGGTGGTGCCTGGTGT
CCGAGGTCGCAAATCACTACTGAGTCCACGGAATGGTTAGAAATCGACCTACATTCGGTG
CATGTGATCACCGGGACCGGCACTCAGGGCCGGTTCGGAAACGGCCAGGGCCAGGAGTAT
GCAGAGGCGTATGTCATCGAGTATTGGCGGCCCAAACTCGGCAAGTGGGTGCGGTACAGG
ACTGGCGACGGGCAAGAGATCCTGCAGGGCAACACGAACACTTACTTGGAGAAGAAGAAC
CACCTTGAGCCGCCGATCTGGGCTTCGAAGATACGCTTCATACCGTACAGTTCCCATCGA
CGGACTGTATGCATGAGGGTCGAACTATACGGATGTTATTGGAGCGTGGGAATCGTGGCG
TACTCGATGCCGAAAGGTGACAAGCGGAGTAACGGGATCGAGCTTACCGATATGGTGTAC
GATGGCCAATGGGG
>Unigene0000697    size  533    gap  0  0%
AAATTGCCGGCACCAGCATGTGACGCATTGATGGTGAAGGACACAGGTCGGCCGACGACG
CCGGGCGAGATGTCCGTCACGTTAACTCGCGCCGAGCTGTACGCTTTCACGAGGAACGGA
CTGCCTTCCACGTGACCACCCATAGCGCCGGCACGTACCTCAATACTATGATCACCAACG
TCGACGGGCACAAACGAGATGGTATACCTTTTGCTGGCTTCATTTTCGCCAATAGTCTCT
TCAGCCGATACCTGCACAGGCACAGGTCTCCTAGCGGGTCCCAAAACCTCGACGTGTGGC
GAGGTGGGCGAGTCCACGCTGAAGGTATACGCTTCGCCCACTGACACCTTGTCTGGAGAC
TCGCCCGAGCCGGCGCCTATGACACGCGCCGGCGCAGACACGTGGCACACGAATGGACTG
CCAGGCACATGATCTCCATTAAACCGCAACTCGACGGTGTGAGGTCTTGGGTCACGCGGC
GTGAAGCTGATGGCATATGTGTGGGCGCCTTGAGCTGCTGCAGCCGTTGGCAC
>Unigene0000698    size  313    gap  0  0%
AGCAGCAGCGGGTGGTGCGGAAATAGTGGAGGACGACAAAGCGATTGTAAGACCTATCCT
AAAGAAAAAGAGTTTCTCAGAGGAACGACCATGTCCAGATGTTGTCCTATCCGATACCCC
CAAACCTATACTTAAGAAAAAATCGACCGAATTTGATGATTTCGACTTCGACCTGCCTAA
AAAACCGATCCTTAAGTCGTCAAAAAAGTTGTCTGGAGACGAGGGACATGCTTCTAGTTT
CGATTTGAGCGAAGACGACCGAAGCTCCCGAAGGCCTTCACTCCTACGCTCCAGGACTTC
TGACCATTCAGGA
>Unigene0000699    size  646    gap  0  0%
GCAGCTGTTAGACCTATTTTGAAGCAGAGAGGTTCGAGTTTGACTAGGGAACGCAGCCAA
TCGCCGCGCCCACGACTCTCTTTTTGCGCGGACAACGATGCGAACATTATTAGTGTGACG
AATTTCAGTTGCGACGCGAACGACTTGTCGGCGGCTGGACCGCGACGAGTCTTGAATCTC
GCGCCCGCGCCCAACCCGGAAGAGAGTTATCCGAGTGCAGTGCTCCGCCGGAGGAATCTT
CGACCGAAGACAAATCCTCGCTCAAAGAGCCTCGCGTGTGATGTGAACGATGAATTACTA
TCTATACTGAACAACCGTCGGTTAAAGGTTGATGAGAACTGTGAAAACGGATTTCGTGAA
CCCTGGAATCACACGCTTGACAACGGAACTGCAGACGAAAAACCTAAATCGTTTCCGTCG
ATCGCTTCTAGAATAAAGTCCATGGAACAAGCCCTGACCAAGGACTTGTCGCCTAAAGAT
CAGCCCTCTACGTCCAGAGCCAAAACTCGAGATAAAGAACGTTACAAGACTCAACCCATC
ACTGTGGACGAGATGCGGTCGATAACATCCAGTTTGGAGCCGGGCCAAGCGCGTTTCCAA
GCGTTCGGCCCCGCGGGCTGTAGTTTTCCGAGCCGACCCGTCGAGT
>Unigene0000700    size  573    gap  0  0%
GGTTTGCGCGGTAAAAATATTGGCCTTTATTACAGAGACCTGCAAATGAAAAAAAATAAA
AATAAGGATCAAGACTTCATGATCAATTTTGCTATTCCTCCTGGAATATTAAATAGCTTA
CAGAAAAACATAGAATCCATTAAAAAAATTGCTAAAGAGTGCAATATCAACATACAGCCA
CCAAGGCGCATGAACTTGGTTAAAATAAAACAAGAACAGCCATCTGAATATGAATGTGCC
ACTCAAGTTGATAATTTCCCTGTGAATAACTTTATGAAGTTACCTAGAGAAACAAGTTCT
TTTGAGAGACCAGGCACTTCATTCAGCAGTAATGTTGTGGAACCAATGAACCAAGAGTCG
GAGACTGTCAGAGCTATTATTAAAGCTGAACCAACAAATGAAGCTGAAGTAGCACAATCT
AGTCATTCCAGTGATATACGAATGAGTGCTCTGCAAGGAGCAGGAGATTACAAGTATGGT
TATGCAGACATTATCACTGGAACATTTGAAGAAAAACTTGAACAATGTATCTCAAAGGGT
ATTATTATAACTATGGAAAATTCTGCAACCCAA
>Unigene0000701    size  277    gap  0  0%
TAACTCAAAACAATACAGTAAATATATCATCTACTTTACCGGTAGATATTTTACCTGTAT
TTGTGCAGCAAGCGATGACACAGGCCCCATTATAGTCTGCTTTCAGCAGTCTCCACCCTC
CCACTCCTGGCTACGCCAATGCTATTTTTTATCGGGAATGTTTCCCGCTAGCTTCCGACG
TCTCATTGAACTCCTGGGACACTTGAACTCTTTCTCATCACAAATACTGCCGCAATCTAA
TTTTGACAAACACATCGTTTGTGAAAAAATGTTCTTG
>Unigene0000702    size  245    gap  0  0%
GCGGCAGTTGGCCAACTCTCAGCGACATAGTCTTTGCTTCTACTATCAGCACTCTGAACA
TTCTTGTGCCTATTGACAAAAACAGGTATCCACGACTATCGAGCTGGCTTTTTCGTGTTT
CAGAAGAGCTATTTTTCGTAACAGCTAATAGAAAAGGACTAAGCGAGTTCTCGAGAAGGA
TAGGCGAGTTATCACAAGTACAACAGTCATAAGTTTTTAAATCAAGAACATTTTTTCACA
AACGA
>Unigene0000703    size  284    gap  0  0%
GTACTTCAACAAAAACCTGTACAGGCCCACATCAAAGTATCTCCACATTTGTGAGTAAAC
ATGGATTCTGAATATACACCTGGGTGTTGGTGGAGGGTCAATATTGTCTAGTCTTGAATA
TGCCGCAGTTGTTCCATAAGATATGACATATTTCATGTGAAACTCTAATCCCATCCACAA
CCCTCCCCCACAAAGTGCAAGCGATGGCAACTTATGTATAGCCTCAATCTGACTCTGCAT
TGCAAAAAAGTAAACATAGTGGAATGCAACTTCTAGTAAAACTG
>Unigene0000704    size  564    gap  0  0%
AAATCGAATCATATCCAAAATAAAACTTTTTAGCCTCATCTGCAAGCTTTTATTGCTGAC
ATGAAAACTTCTTTCAAATTCTTCATAAAGTATTATTGGCCCAACAAATAATAAAGGCAG
GTACAATACATAACTGAACATATCTATAAGATCTTTACATCTCGTGGTTTCTATTTCTTT
TGATTCATTTTCAGCTCGCAAACACTTCTCTCCTTTGTCTACGTAATCAAGACAGAAACT
AATGCATCTTAATTCAACCCATGCTATTGCATATAGCATCACAAAAACTTCTTCATCTTC
CAAATTTTCAGTATCCAGAAAGTGCCAAAAGAAATACTTATACTTTAATGAATTGTACCC
AGCCAACAGAAAAATGCTTGTCAACCATATGCTGATCTTTTTCCCTCCAGAAAAAATAAT
AGCCAAAAATATTACAGGTTGGGCAAGAATTATTGCCAACTGCCTAACACCCATGTAATT
TATTATGAAAATTATACTGGATAAAATGTACCAATATTTTATTAAGGCGGCATTGGTTCT
TCGAATGATTTCCGATACAAAAAA
>Unigene0000705    size  231    gap  0  0%
ACGACTCCTGTTCTGGAACGTATTACGGTATTCCGTATGCGATCCGTCCGTTTAATGCCT
AAAAGGCTACGCTCCATTGCTCTCTGGCAAACCTTGAGTTTGGACTTCTGACACTCCGTG
AGAGACCAAGTTTGTGCACCGTAGGTTAGGACGGGCAAGATACACATGTCGACTAATTTT
CGCTTGAGTGAAAGGGGAAGGTCCCCTTTCATGTAGTGTTTCATGGACCAG
>Unigene0000706    size  462    gap  0  0%
AGGAGCGTACATGCAAGGCATAGGCTACTTTACCTGCGAGAAGCTGGTGTACAACAAAGC
GACCGGCAGGCTGGAGACTAACCGCTCCCTGACCTACCACGTGCCACTAGCGCTGGACAT
CCCCGTGGAGTATAACGTCAAGTTGCGGTACAACCATAAGAATCCTAATGGAGTTCTTGG
ATCGAAAACTTTTGGAGAAATGGGTATCTGCACATCCCACGGCGTGACACACGCGCTTCG
ACAATGCATCATGGAATCCCGCAAGGACTCTGGCTACGACCCCACTGAATGGATCACGAT
ACCCGTACCATATGATACAGAGGCGATTTTGAAGGCGTTGGATGTCAAGCTCGATGAATT
CCTCCTCACTAAGTAGACGTGGGTAAGAACCTAGGTCTCCTTGCATGATTTAGTTAGATG
ATGACCTGCATGATTTTTTTAAACTTTTTTTTTGTGAACAGA
>Unigene0000707    size  318    gap  0  0%
AAGACTGAAGACTTGGCTTAAGAGGACATCTAATTTTAACTTATTTAGAAACAGTGACAA
GAACATCTCGTGATGGTGCGCTCGGACGACAGTGTGAGATAGCCGCCGCGCGGTATACGA
AGTATGGGTGCCAACATGGGCAAGAACTCGAGCCTGCTCGATGCGCTGCCCACTGCGCAG
GGCACGCTGCACGTCGTCATGCTGGGGCTCGACTCCGCCGGCAAGACCACCGCGCTCTAC
CGGCTCAAGTTCGACCAGTACCTCAACACTGTCCCCACCATCGGGTTCAACTGCGAAAAA
GTCAAAGGCACACTAGGA
>Unigene0000708    size  237    gap  0  0%
GCCGAGTACCGCGTACAGCTTGCCTAATACTTTTTGATCGACGACAATATCGCAGGTGTA
CATCGCCGCCATTAAACGTTGTGGTTGCGCCTGGAACGCTTTCCGGCAGCCGTCCTTTAC
CGCTGACATTATTTGACCTGATAGTGGTCCAAAATGAGACACGTCATCTCCAGCCGACTT
ATCCAAAAACCATTCTTCAACACAAAATGCCACTCCCATCATTGGCTCATCACACAA
>Unigene0000709    size  236    gap  0  0%
TAAATTGCGCAATATTACCTACGTGTTGTGCAACTTTTTTGCCCATGTTAAGATTGAAGA
TTGCGCAACAAAAATTTTATTGCACAATATTTCTGTTGCAATATTGCACTAAGTTATTGT
AGATCTAGGAGTTGCCTAAAGCCTTGTAAAATAATAATTTGCCAACATTTTTCAAATATA
TAGTTATAGTATAATTTATTATTCAATGAATAGTATTGTGCGAATTACGTGTCTAA
>Unigene0000710    size  712    gap  0  0%
GCTTCGTTTCTACCACTTGTGGTAGATTATAGACAAAAGGCTGCGGCTGCTGGACGAATA
CCTACAAATTTTTTGAGGAGGGAATTAGGCCCAACGGAGCGTGAGATCCTAACATCACGT
TTAATAGACCGCTCACTCCGGCCCCTATTTCCTAGCAACTACTTCTATGACACTCAGATA
GTGTGCAACATGCTTGCTGTAGATGCTACCAATCCACCAGAGACGGTCGCAATTAATGCA
GCCAGTGCGGCTTTGGCTTTGTCTGATGTACCTTGGAATGGGCCTGTTGGGGCTGTGAGG
GTAGGCCAAATAGACAATGAAGTGATTATAAACCCAACACGCAAGGACTTACAGAACTCA
GTCCTCAACCTGGTGGTGGCTGCAACCAACCGCAACTTAGTTGTGATGATGGAAGGCAGC
GCCCAGGATATACTCCAGCAAGACCTGCTCAAAGCCATCAAATTAGGAACCAAAGAGGCC
CAACACATAGTGAAAGGCATAGAGAAGCTACAGAAACTCCATGGTAAGACCAAGCGGGTG
TATGAGACTCCGCCCGGGTTGCCGCAGGAAATCGTCGACTGTATCAACACATTGTCTTCT
ATGAAGATTAGAGAGATATTGAGCGACTACTCCCACGACAAGATGTCCAGAGACAACGCG
ATATCAGACCTCCGTCAAACAGTACTTAACCAGATGCGCGAAACAGAGGCGG
>Unigene0000711    size  394    gap  0  0%
TGCTGTGAAGTTGCTCCACTGGGCGCGAGACTCGGCTCTGCCGCCGACGTCGCTTGTCAC
TGCTCTACAAGTAGCTCAGCTGGACCCGGCTGTACAACTGTTTTACCCAAGTCTGAGTAA
GAAAATTGAATCGGTGTTGCAGAATTCCAGAATAACTGTGAACCAAGAATACAAAAGCAA
ATACAGAGAAATGAAGAAACTCTTCGCGAGCATGGATGGAGCAGTCCAATTCATGAACAA
TAAGGATCTGCATAAATCCAAAGACATTCTCATTAGCATGAAGGATTCACTCCCCGTTCT
AGAGCTATTCCAAAGTAAAAACTTTTTGGGCGATATCTCTGATATATTGCTAAAAAAGGC
CAAAGAAATGGATTTTAATGATAACGACTGGTCG
>Unigene0000712    size  320    gap  0  0%
TGTCACTTCCATCCATAACTGCTCCAGTGTTGACTCGGGATGTGGCTTGATCCGTACTCT
TTACCGTAACCCTTTCTTGACATAGAAACCGACACCACCACCTCGCATGTCCTTCGGTCT
GGGTTTATGTTTCAGCGTGTAGCCAGGCATAACGGGCGCAAACCTTTCTTCACCATCTCT
AATCCATGTTTCATTTAATGCTAGAATATCAGGTTTATAAATATCAATGGTAGCCAGCAA
TTCATCTTGTCCGGTATTTAACGATCGTACATTAAGTAACCCCAAACGCAAATTCAAGTT
TTTTGATCGAGTTATTTATA
>Unigene0000713    size  223    gap  0  0%
TGGGTGAGTAAGTGGTTCAAGGTGTTTTGGGACTACTATCGAGATGCCTTTCGTGCAGCG
TGCAGTGGAACCTAAGTTTTTATCGCGCACAAGCTTACGAGACAACGATGGCAAGCCGAG
GGTGTCGGACGAAGAGCTTCAGGCGGTGACCAACTGCACCCTGAGCAATGCGCTGAGACA
ACTCGCCTCGTTGGTGTTGCTGGCGGAAGATATCTTCAGCGAG
>Unigene0000714    size  270    gap  0  0%
ACCTTGAACCACTTACTCACCCATCCCCGTGCCACGAATTAAACGTAATTCCGACATCCA
TTCAACACACCAACACAAAAAACGTCAGGTAACCGCCACTTTGAATTAACCGACATCCTG
ACCAGTGAACTTTTACTAATCAGCGGTTTTTAACAGTGCTGTGCAGTTTTTGCTACGCTC
TAGTTATTTAATACGAGTTTTAGTTCATGGATTTAAGTTTTAAAAGTTTGACAAAACTTC
ATGTTGACGAAATCCCGCCAGAACATCGAG
>Unigene0000715    size  462    gap  0  0%
CAATAATGCCGGCTAAATGCACGAATATAACATAGAATGCAAATCAAAATGTCGCCTAAA
ACAAAGGATTTATCGTTTGTGTTACATTTTTCTGTAATGATAATTTTGATAATCAAGTAC
AATATGTAATTAGTGTGCGAGGCAGAAGGCTCGATGTGACTCACTGAGCAGCGCGGCGTC
GGCGCCGGCCAGCAGCTGGTACAGCACGTGGAAGTTGCGCTCGCCGTCGGCGGCGCCGCT
GACGCGCTCCTGCAACAAGCCGCGCTACAGAACCCGCCGCGCGCTACTCACCGCTCGCCG
GCGTTACCTTCTCCAGCAGGTAGTGCGTCAGGTGCCCGCCCACCGGCTCGCCCTTGAAGT
CAAACTCGATCTCCAGCAGCTTGCCAAATCTGCTGGCGTTGTGGTTGAGCGCCGTGGCGG
CGTTGCCGAAGGCCTCGAGCAGCGTGCCGGCCGCCGTGAGCG
>Unigene0000716    size  407    gap  0  0%
CGGGCAATATTATCATGTGTGGTGAGCAACAGTCGAGCCACATCGTCGTCGGTAGCTTCA
TCATCATCATCCGGTATGTAGGGGCACCACACCACGCGGTGGGAAGACCCCATAGCGCCT
GTGTCTTCGCGGACTTCCGCTAGGAGCGTGCATCTGAGTCCGCTGTCAGTGACTTCAATC
TCGTGCACATAGAAGTTGCCCTGCTCATCGATACAGGCTAGCACCACCTGGCTTTGGATG
TGGGCAAATGCCAAGTCTTGCACCTCCCCCTTCATCCCCTTGATGAGAGCTCTGCGGTCG
GTGCCGGGCTCCGGGTTGTACACCACGCGTACCATACCACTCCATGTGCCAGGGTTCACG
GCGTTCGGAGCTTTAATAGAATACGCGAGGTATTTCCCATTAGTATG
>Unigene0000717    size  379    gap  0  0%
GATAATGTCACCCTAGGCGGCCAGAGCTGCGGTTCAGTGGCCGCGCATTTAGTCACGCTA
TCTCAAGCCTCTGCAGGATTGATGAAACGAATCATATTGATGAGCGGTGTAGGTGACGGA
GGTTTCTATACAGCATCACCTGCCTACGCCCAAACCGTAGCTACGATGTTCCTGACACAA
TTAGGTATTAATTCTACTGATGCCGATGAGATTCACGCTCAACTGATACAAATGCCGCTT
GAGAAGATCATGGAAGCTAACCGGATCATTCAATTCAACACTGGGCTCGTATCATTCGTT
CCTGTTGTAGAATCTGAGCATCCTAATGTGACAAGGATCTTAGACGACTATCCTTCCAAT
CTTGTCACACAAGGCCGTG
>Unigene0000718    size  555    gap  0  0%
GCGTCCATCATGCGGATGAGGTCCTCAGTAAGCGATGACGTGTTAGCAGAGGCACGCTTG
TGCCTCGCGTGTCGCGGCGACGCGGCGTCGTCGTGCGAGCGTCGGCGTAATGCTGCTTCA
GGCGCCGGAGACGTTTGCGGCGACCGACGACCCGACCGACACGAACCACCTGTGCCATAT
CCCGAGCTATCGGACCGCGGCGGCGAGTGCCCGCGCTCGTAGGCGCGGCGCGGACGGCCC
GGCTGCTGCGCATCCGCGCGGGCGAGCGGAGCCCACTCCTCCAGCCCCGCCTCGCACTGG
CACTTGGAGCTCGACGCGAATGTTACCGTCACCGTAACAGGATCGGAGGTCTTGAGCAGA
TCGACGAGCTGGTCGTGGTGCAGTGCGACGACGGCGGCGCGGCACACCTCCAGCAGTCGC
GCGCCGCGCTTGATGCCCGCCCGCGCCGCGCAGCCCGAGCTCTCCACCAGCGTCACCAGC
CCGTCCGGCTGCACGTGGAACCCGAGCTGCGGGTTGGCGCCGCGCTCGAGCGTGAGCTCG
TGCAGCGCGTGCGCG
>Unigene0000719    size  218    gap  0  0%
GCGGCGGCGCCACGCTGGCCAGGCGTCGCAGCAGCACGTCGGCGCCGCCGCGGAGCCGGA
CACTCTCGCCGCGGTGGTAGTACACTCGCGTCCAGCCGCCGCTCACCACCCATCCTAGTA
ACGAGTTGGTGGGTAGGACGAGCACAATTTGTCGCGTGCTGTCCTCGACAAACACCACGG
TGTCAGCTGACACGCCCATTATGCAATCGAGCAGGGAA
>Unigene0000720    size  496    gap  0  0%
ATATTCAAAAGTTTGATGAACATTTTCTTAGTCATAATAACTTGGTCCAATAAGGACAAA
TGGATTGCAGAAATCATATCATATTTTGATAACTCAGAACCAGACAAAATATTTTCACCC
GTGCTAAAACAAGTTCAGTAAATTACAAAGCCACTCACGCTTCATAAATGAATATTATCA
AGAAATATACAAAAAATATGTAGTGACGAATATAAAGGAAAACTCGACATACACACACAA
AGCTGATATCAAACATTAGTGACTGCCCAAAATATGTTTACAAAAAAATATCGGCCATTG
TGCAATACCAAAATATAGGCGGGAGAGTAGATTCATGTACTTACTATTTCTATTTTATAA
ATATATAGTTGAATCCGTGTGTAAAGGTTTACTTGATAGTATTGCTATCCGGATTCTACC
GACCAGAAGTTTTAAAAGCTACATCGCTGCACGTTTGTAAAATGCTCATCAAGAAAAAAA
AAGTTGAAAGTTGAGT
>Unigene0000721    size  514    gap  0  0%
AAAACTGGTACTTTTAAATGCGATTTGTGTCCAAAGGTTTTTGATACTCACAGAAAGAAA
AAGAGTCACGAGAAATCCGTTCATATTCACGCGAACTTGCTCAACAAATGCGGTTACTGT
CAAATGAAATTCACAAATTACAAGAAGAAGGATGAGCATCTAGTGAAAGTTCACGGAGTT
ACAATGAAAACTATAAGATGTCACGCGTGTGATAAGACTTTTGACAATAAAGGTGCTCTC
AGTACCCACACGAAGAGAGATCACTTGATGGAAAGGAAGTACAAATGTACGGAATGCGAT
ATGGGGTTCTATCTGCCTAACGCATTGAAACTCCATATGGTGAAGCATACGGGAGAAAGA
ACGTTCAAATGTACCGTCTGTTCCAAGAGCTATGGACGGCATAAAACTTTAAGAGAACAT
ATGAGAATTCACAACGATGATAGGCGCTTTAAGTGAGAACACTGTGGTCAAGCGTTCGTG
CAAAAGTGCAGTTGGAAAGGCCACATGAGGAGTA
>Unigene0000722    size  397    gap  0  0%
GTTCGGAGCTGATCAGGTGGCCCCAGCTTGCAGTATTGGCGTGTTTGGGAATCAGCTAGG
CGTTGCCGTCGGGTTCGTGCTGCCTCCGATGCTAGTCCGCGCTTCGGGCACCATTCCTGA
GATCGCCGCTGATCTACGGCTCATGTTCTACCTCATCGCTGGCTTCACTAGCGTGCTGTT
TGTCTTCATACTGCTTTTCTTCAAAGCCGCGCCCCCGTCACCGCCATCAGCCGCAGCCGA
CCTCGGCAACAGCCTGGACTCGAACTTCCTCCTGTCTCTGAAGAAGCTCATCACCAACCG
CAACTATGTGCTGCTCCTCATCTCGTACGGACTCAATGTGGGGACCTTCTACGCCATCTC
CACCCTGCTCAACCAAGTCATTCTTACTTATTATCCG
>Unigene0000723    size  277    gap  0  0%
GACACTACGCAGTCATTGGAATTTTGTAAGTCTCCACCACACCACGGGACCATAGAGTCC
CGAATTTGTCGAAGGTAAACGTGAGTCGAAGCCAACACGCTGAATCTCCTGAGACAACTT
TGATTAAATGGTCGCGAAAGAGATTGATCCCCAAAAGAATTGCTTTCATTGTAGTCACAC
TTTTCACGCTGATCAATTGATCTTATCCTTCCCTAGGCTGTACAAAAATGAGAGATGGGG
TTTGATCCTAAATGACTTATCGTTTTGGGGTGAATTT
>Unigene0000724    size  424    gap  0  0%
ATTCCTCGATTCCAGTATCATCATTCGCTCCTTTAAGGTTTTCTAAATCCTCAGCATCAT
TAGTCGTTTCTTTGGACAGTGATTCTTTACCGATGTCCTCACTTATATTTGCACAAGTTT
CGGTAAATTTGCCTTTACAAAAACACTTATATAGGTTATGAACCATACACCATGGTTCTA
TATTATTACAATCAAATTTTATTGCTACAACCGAAGCATCTAGTCTTTTGTGCTGTTCTT
GTTTTGAGGTCACATTGCTGTAAAAATCGGCATATTTTTTGGATGGTTTGCTATTCCTTT
TTTCTGTCTTTAATAAAATTCTTTTTTTTCCAGCTACTATAACAGTTTGATGAAATTTTT
GCTCTTCTTTCGCTAAATGTAAATCATCATTATTTATGTTCATGAGTCCAGGAAGCAGAT
CTGA
>Unigene0000725    size  991    gap  0  0%
CTAGGCCTTGGTCTGGGACAATCTTTCCTCTCCCTGCTCATTCTACCCGATGTCCTTGCT
TTCATGTAGCTTTGATCACCGGATACACTCCTACCATGACTAGGAAGAAGAGTGTTCGCC
TGAGAAGCAGAACTTTCACAGCGAGATGATATCCTGTCACTGTCGAAAATAGAAGAGGCT
GCCGATTCGTTAACAAGAATTCCTGAGTCTGCATCTTCGCAATCTTGAATTAACACGTTT
TCATCATCGCACGAGATTTGATATACATCATCATGAAACACTGAATGACCTTTTTGGAAC
TCTTCTAAGCCAGGCAAAGCGCCGTACGAAAAACTGCGTAGCTTAGCTTTTACTCCACCT
CTTTTCTTTCGGCTTTTCACGGCACTGGTTGTTTTCAAAATATTATCATTACTAGCATTT
ACTTCTTCGTCGTGTTCACCCGCTTGCTTATAAAGCTTTGATAGAAATCTGTTAGTAGAT
GATTTAAGATATCTATCAGACATAGCTCTCAGTTTTGCCGATAGACAGGAACTAGGCCCT
ACCGAATCTTTTCCATCCTTAGTCTTAAGTTTATCAGTCTTTTTTTGAGTGTTGAGCGCG
ATTGGTGCATCATCGTATGCTTCATAGTCATCGTTAAAGATTTGATCACTAGATTTAGAA
AGCTTAGCGCCAGCTTTGGGTATTGCATGATATCTATCACACTCTGAGCCGGAGCTGTAA
CATCGAGTGCCTCTGTTCGTAAAAGATTTGCCTTCTCTCCATTGACACTCAACAGGACTA
GTCATACTTTTGACGAAAAAGACATCGTCATCATAGTTGGGCATTTTGACCCAGGGGTTA
TGATTTTCGAATTCAATATGAGTGTCAGCGTAATTGTGCGTATACCGACAATTAGTGACA
TCTTCTACGTGTCCGAAGCCACTGCAGTCACTTCCAGACGTTGATGCAGCGTCGTCTCCA
TGCCGCAGTGGACCGTTCGATTTGAAGCAAG
>Unigene0000726    size  666    gap  0  0%
TCACTTCCAGACGTGGATGCAGCGTCATCTCCATGCCGCAATGGCCCGTTCGATTTGAAG
CAAGATAGTTTAGTGTTCTTTACTTTGTCGAGCAACGGGTTTCGCTTTTCTCTACATACC
ATGTATTCTTTCTCCAGTGAGCCTCCGCGGTTTTTGCGCGATGTATTATAACTTTCCTGC
GGTGAAGCGGGGCCGTTTTGTAGAGATATGCGCCGACTAACTGGAGTCTCGGCAGCCCGG
TGGCATCGATGTGGAGATTTTTCAACGATTATAATCTGATCGCTAAGATTGTAGAAGTTG
GTTTCAACCGAGCTGCTGCTGCTTTTGCGATTGGGGTAGCGTACTGGAGATAAATCGATT
CTCGAGCGGCGTGTAGGCCTCGGTTCGTCGGGCGTGACGGCTAGTAGCCGCGGCGGCTCG
CCCTTCTTGAACCACCGCATTTTCAACTGTCACTCCATTATAGTGGCACTTAAAGTATCT
CAAAGTTAGCGAAGAACAGTTCAACACTTAACAAGTTTTGTAACACAAAATATGAAAGCC
ACGTGGTCACATAAACACTGAACTAATATAAATTCGTCAAAACACTTATTTTTATCAGTT
CACTTAACAGAACTATGTAAGCAATGCCGCAGTATCTTCGCGCGACACGGAACGTTCACT
TCGATG
>Unigene0000727    size  277    gap  0  0%
ACATATCCTGCTTGAAGCAGTTTAGGTATCAAGTTACCTCTTGGTAGGTAGTCAAATATA
AATAACATTTATGTACAAATAGCAACTATTTACAAAAGTTCAGGTGAATCGTAAAGTCTA
AAGGTTGTTGTAAATTGGCATATCTAGATTAGATAAGCATTTACTTCTTCTGGACCTTCT
GGAGGTAAGCCAGAGACCTGGCGATGGCCTCGGGGATGGCGGGGGGAGTGGGGATGGCAT
CACCAGAAGCCTGGTAACCGTTCTCGTCAGCGGTGTA
>Unigene0000728    size  545    gap  0  0%
CGATTTAAAAGAACTGAATATCACAGGATAAACAATACTTTCGCTCTTATTTTCCACAAA
ATTGTGACAGAGTTGTAAAAAAACTAAATTTTTCAAAATTATTTTATATAAGTTCGTCGT
AATTTATAAACACCTATACTAAATAACAGACTAGCGGATAATTTACAAACATTCAACTGA
CGAAGCGCTCATTTGCAGGCGGAGCCAGGATATTAAGTCCATAAAAAAGTAAGCGTAGTC
ATTATATCCCTTTGGAAAGAAATTCCGAATAAAAAAAAATATCCTGGCAACACACAATAG
AATTTAAACAAAATTGCCACATTCACAAACACAATAAATATAGATATCGCTCTGTATATC
CCATTTGTCTTTTGAATTAGTTATAAAAACTTCGTTCAATATACATCTTTACAAAATAAT
ATCAAAGTCAATAAAAGCAAAATTCGACAACTATCAGAGAAAATAATATTAGACTTTATG
GCGTAGCACTAAAGTCTATAATTCTCAAAGTTGAAACAACCTATTGATTGGTCAGAGTAA
AAGAT
>Unigene0000729    size  1084    gap  0  0%
TGTTAAACAAAACGAAATGTTCCTGAATGTAGGCAAATATATAGTTTATATATCTTCGTC
GGAGGTATCAGGCATGCCTGCCGGTATGCTGTCCTGCATGCGCTTGAAGTTGGCGAGCAC
TTCGAAATGCATGTTCAGTGAGTGAGTCATGCCGGGCTGGTCGTGGAGATATCTGTTTAC
TTTAGCGCCAAGTTTCTTCAGTAGACTGGTAAATGCCTTCTCCTCCCTGCCGATCCACGG
CCGACCTTCATCCTGCACTTGGTAAGGACTCACGTGGATGAACACGTTCACATTGAGCCT
AGTGAGCGTCTCGAGCAGACTGCGGGAAGTGATCCAGGTGTTCTTGCCGCCCGCGTGGCC
GCCGTCCAGCCAGTACATGTCCACTATACGCTCCATGAACCTCATCATATGCGAGTCTCC
GGGCGTGAGGGTCTTGGTGTAGTGGAACTCGTAGATGAGCTGGTTGAGCACCACGCAGCC
CTTGCTGAACCCCACCAGCGTCAGCTGAGACTCGTCCAGGGAGAGTTTGTCACGCCACCA
GAGTGGGTCCGGTTCCGTAGGCTTGTGCGGCACGAGGAGGGGGACGGCAGAGCCGCTCGC
CTCTGACTCACTGCCGTTACACTTGCTACTCTCTGAAGATGGGTGGATTGATGAGTTATG
TAAGTCCTCTATATCAATGTCTTCAGGCAGAGTGACGGGGGAGAAAGCCTCAATCAGCTC
TGATGATGAGAAGCTCTTTATCCTGTTACTCACTCCTTGGAGAAGTCTTTCTAAATGATG
CAAGGCGTTATGCGTGGGAGTGTGTTCGGGAACGCCCGCGTTGTTGCTTGGTACGAAGTT
GTCGTAACAGCTGAAGCTCTTGTATTCTATCCTAGAAGGTCTAACAGCCAGTATGTGTTT
AGTTGGGAAGTTATGTCCCAGCATCCGTACTGTATTCTCTAAGTTCCATTTCAGGTAGTT
CCGATTGTCGCGGTGAGCTTGCATCACTTCTGGGTAGTCCTGTACATCACCCCCAAAGAA
CACAAGCGTATGTTGCTTAAGGGGCGGCGCGCGCGTCGCGGGCTGGAACAGCGCATCATT
GGCG
>Unigene0000730    size  358    gap  0  0%
TCAAGAAGAGAGCAGTAATAGTAATGACAAATCCCCTGTTAAGCCTAAGCAGAAAATTAG
CCCCAAACCTACCGCTACTGAGACGAAAACATCCAGAACTGAAACCAAAAGTCCAACGGT
TACCGAAAATAAGTGTAACACAACTCAATCACCGAGTAGTGACAGTTTACAGTCCATGCC
ATCACCGTCTCAGTTCTTTGCGGCTAACAAAATAATCTCCTCCATGAAGGCCCAGTTGCC
TGAAGAATACTGTGATAAAACAAAGCCAAAAGACACATTTGCTGATATCGAGCATGGTAT
ATGCAATCAGACTTCTGAATATCCGTATATGAAGCATCCTGCCACTCCGCCTCAGTTC
>Unigene0000731    size  698    gap  0  0%
AGGCGTCAGGGTCTGTCTCCTGAGGAGTAGTCTCCAGGAGTTCCTTCAGCTCTGACAAGC
TGAGACTCTTGATGTTGTTGATGATCGCTTTACTGCATAGCATCTTGTCGTTTGATAGGA
GGATCACATCCTTGCCCCTCTCAGCCTGCTGCAGGGCACAGTTGAGGATCTCATCGTCCG
GAGACTCGCACGGGTATATGTGAGAGTTCGCGTCACGGAGCGGTTGTCCTCGTATCCTAC
TATTTTCAGGTATGGACTTGTATAGGTAGTCCATAGCGGACTTGGCTCTCTTCCATATCG
CGCCGTTGCAGTTGTTATTATCCTTCAGCCGGTCCAGCTCATTTACTACCCGCCAGGGTA
CTAAGAGTGTTGGCTGTTCAACATATCCTTTAATATTAGAATTGAGAACAATCTTGATCA
TGTCCAATTCATGTATAAAAATATTTGTATCAACAACTAAAACAACGTTGGTATTTATGT
TATCTTTTGTACAATTCACTAGAGGTGCTGCTTGCTTTATCTCCTTACAATCCACATCCA
TGGCTTCGGACACACACTTTGTTTCTCTGCTTACAATATTACTTAATACTAAAGATTCAC
TCTCAGTGTCCATCAAATCAGTTCCCAAACTCTTCCGTAACGCTTCCATCCGGTCACTAG
CCGACGTAAACGTCTTAATATTCCCATCCTTACCCGCT
>Unigene0000732    size  699    gap  0  0%
AGGCGTCAGGGTCTGTCTCCTGAGGAGTAGTCTCCAGGAGTTCCTTCAGCTCTGACAAGC
TGAGACTCTTGATGTTGTTGATGATCGCTTTACTGCATAGCATCTTGTCGTTTGATAGGA
GGATCACATCCTTGCCCCTCTCAGCCTGCTGCAGGGCACAGTTGAGGATCTCATCGTCCG
GAGACTCGCACGGGTATATGTGAGAGTTCGCGTCACGGAGCGGTTGTCCTCGTATCCTAC
TATTTTCAGGTATGGACTTGTATAGGTAGTCCATAGCGGACTTGGCTCTCTTCCATATCG
CGCCGTTGCAGTTGTTATTATCCTTCAGCCGGTCCAGCTCATTTACTACCCGCCAGGGTA
CTAAGAGTGTTGGCTGTTCAACATATCCTTTAATATTAGAATTGAGAACAATCTTGATCA
TGTCCAATTCATGTATAAAAATATTTGTATCAACAACTAAAACAACGTTGGTATTTATGT
TATCTTTTGTACAATTCACTAGAGGTGCTGCTTGCTTTATCTCCTTACAATCCACATCCA
TGGCTTCGGACACACACTTTGTTTCTCTGCTTACAATATTACTTAATACTAAAGATTCAC
TCTCAGTGTCCATCAAATCAGTTCTCTGAAGCTAGTAAGCTAGTATCTGCTATTAAATCT
AAGCTCACTAAAGTAGCGGGTAAGGATGGGAATATTAAG
>Unigene0000733    size  883    gap  0  0%
TTAGAGGACAACCTCAGATGTCTATCATACGCTTTCTGATTTAAGAATTGTACTTCACAT
ACTTCGCAATAAGGGCCTTTAAATTCCTCACCATCATTAGCGAATCTATGTCTAAGTAGT
TTATGAGTGGTAACACCCTTTTTATTTATAAATGTATAACCACAAAATTCACACACACAA
TCCGACATATGTTTCAATCGCAAATGGTTTAGATACGTCGTCTGTTTCTCAAATTCCATG
GAACATCGCGGGCACGAATACTTGTCACCTGCATGGTACTTCATATGTCCTAACGCAACA
TTCCTGTTCCTGGTGACTAGAGGACATAGTTTGCACGTAAATTCTTCGCTATGTTGATGC
TTCATATGTGCTCGCATATGCCTCGGAGATTTTATTCGTACGAAACATATTTCACATGCT
AGAGGCCCGCTGAGCTCACTATGTTTGAAGGCGTGTCTTTCCAATTTATCCTGCGATGGA
AACCATTTGAAACAAACGGTGCATTTGTGAGAGCTCTGCTTATATTTATGTGAATACTGC
CGATTCAATACTTCTTTCTTTAACTTTTCATGGTCTAAATTAGTTACAGAGAAAACATTT
TCGTCTATCGCTTTTGAAGGCCGGACGTAAGGTTTTTTTCTTTTGCGCCCCCTTTTCACT
GGTTCATCATCTTCAGTCTTCTTAACTTTACTACCAACCTTCTTCTTCTTCTTAATAGCA
GAAGTGACATCAACCACAACATTAGCCGTATTCCCATCATTCATTTGTCTATCATTTTCA
AAATCAAAATCAGATTCAACAGATTTGGAAAACTCACTTTTTTCATCAATGATTTGACTC
TCACTCTCATTAATTTGACTCTCACTCTCATTTTGACTTTTGA
>Unigene0000734    size  209    gap  0  0%
ACTACGCGCAAAAAATGGAGTGAAGACATGAATCAATTCAGGCGTACATATCTTATCATC
ACAAAATTAGAAACAGAAACAAATTCTTACCTCACATCATTACCATCATCACCACCTTCA
TACTTACTACGTTCATCAAGATCATCGTCAATGTCAGTAGATGTTGCGGAGGAGGTCACA
TCGACCAAAAACCCTCATCGTTACCATCA
>Unigene0000735    size  231    gap  0  0%
CGCGCGCGTATCATGTCAAGTCTAACCGGAGGAGTTGGTCGCGAGTTTTGGCATGAATTC
CTACAGATGTACAGAAGTTATCCGTGCCTCTGGGACGTCAAAGATCCCTCGTATCTACGC
AAAGACGTGAAAAGAGAAGCGTACGCAGTCCTACTAGCTAAAGTCAATGAAGTTGACCCG
ACAGCGACTTTGGACACAGTGAAGAAAAAGATTGACAGTTTTCGTACTGCG
>Unigene0000736    size  488    gap  0  0%
GATTGACAGTTTTCGTACTGCGTTCCGGAGGGAAGAGAAAAAAGTTATTTTGAGCATGCA
TTCCGGTGCTCTTGACAATGAAATATATTCTCCAACGTTATGGTATTACAGAGAGTTAGA
AGAATTTCTTGGCAATAACACGGAGGAACACAGGAATTTGATTATTTCTAGAGCGTCCTG
CAACAATGAAGATGAATGCAGAATGGTTGAGGTACGGCTAGACGAAGCAACATTATCAGA
GGAAAGTGAGGAGGAAAAATATACGCCACCTTCGAAAAAACGAATGAAGATCACTGACAT
AAGATCCGAACACCAACCTTCTAGAATTTTTGCTCAGTCTATTCCCGTACCACAGACAGA
CATTGAAGATGATTGTCACACCTTCGCAGCTAATATAAAAGTTCAAATGAGAGAATTAAA
TAAAGATCAAAAGTTTATAGCTCAAAAATTAATATCTGACGTGATATTTTTGGCGCGAAC
CAACCGGC
>Unigene0000737    size  768    gap  0  0%
AGTTATGCAAATTGGCAGTAGACTGGTAACAAAAAGCTAAAGCCTTGTGTGACGTCAAAG
TTAATACACTTAATTTTAAAGATGCTATAGGTTGAGTGCATAACTAAATATTAATGTCAT
ATCATGCCCCTGAGCTAGACGCTCAAACATAATGTAGGACACACAATATCAAAGACAATT
TGTACGGAAAGTGAATACCAATATTTAGCCAATAAAAAATGAGGTATTAGTTACTTTTGA
GTACACAAGTCGTGTAATTACGGAGTATAGACAAGTTAATGTGTTGATTAGTTGCACTTG
AGTGAACACAGACTTGCATTGCTAGTTTTTTTTTTCTTCATAGTTAACACTCTGCCAATT
AGTAAACATGTAAACGATGTTTAACCTACGTTGGACCGAATCTAATGTTATTTGCGATAA
TCTAACAAAGGATCGTTAAAATAAGACGACAGCAAATGTTCTGATTCTGATTCAGCGTTA
CTTTGTGCTTATTGAAAATCTGTCATGGCTACGTTTTGCTACGGTAGCAAGGTTATTACG
ATATATGTATTTTTCACTTAGAGTCAAAGATACTCGTGTATATTGTTTGGATAATTGAGG
GTACCTAGGTTTTGTATTCATTCGATATTTAAAATCAGAAGCGGTCTCCGATAATATTTC
ACGACTACCCTCAAAAATGTCTCATGATACGTAACAGGAATCTTAGAGGCATTTTACGAA
GCCTGTCATCGGATAGCGTGACCTTTAGAACTTCTAATTACAAATATT
>Unigene0000738    size  387    gap  0  0%
GCCGAACTAATTCTGGCCTGATAAGATGATGATGGTACAACGCCGCTGGGTGGTGGGGCT
GCGGCTGCGGCGAGGAGATGGGCACGAACAGATTGTTACGCAGGCCGGGGGACCCGCCCC
CGCCTACTGGCGAAGCACCCGGGCTGCCCGACCGGGAGCTGCCCAGCGATACCAGCATAT
TAGCGGCCTCAGTTTCATCGGAATCAAAGCGTCCCGTCACGCGGTAGTGTGGGGGCGTTG
TGTCAGACTCCCTCGAAGTCTCGTCACCCTCGACTCCTGTGCCACTTGAAGATAGCGACT
TACTGCTACTCCTCTGCTGCGGCGTATGAGCAGATCCTTGAGCCAGTGGGGTATTAGACG
ACCGAGTAACTCCCCTCAGTGACAGAT
>Unigene0000739    size  625    gap  0  0%
GGTATCGGACGGAGATCTCTGCAAGGAGATGGTGGAAGTGAAACGTGCAGACATCAGGCT
GTTGCAGCCTCCTTGGGCGGATGAGTTGGAGGACGCTGGCACTCACGCCGCGTCCTCTCT
TCATCCCTCCCTTCGCATACATCATGTGCCTACTCAGATGGGCGGCGATAACTTCTACAC
GTCGTCCCCCATGCCCGGCGCGGGCGCAGGCGGCGTAGTGAACGTAGGCGCGTTGTCTAA
CGGCTCTATAGACGACCTGCGCAAGCGACCGCCCTTCGACGACTACGGCGAGAGCGATGA
TGATCTGCGCAGGGAAGATATCATGTTCCCAGCTGATGTCTCGCATATGGATTGCAGCAA
CAGCAAGCGCAGCAGTCTTCAGAGCCGAGGCAGTACCTCCAGTTTGTTGGAGCGCAGTCT
CACACCCAGATCTCAACCCCCTACTCCTAGATCTCAAGCGGCAACCCCGCACAAATACAA
GAAAGGGGACGTTGTATCCACTCCAACTGGTATCAGGAAGAAATTCAATGGCAAACAGTG
GCGGCGCCTCTGTTCTAAGGATGGTTGTACTAAGGAGAGTCAGCGCCGTGGATTCTGTTC
TCGTCATCTGTCACTGAGGGGAGTT
>Unigene0000740    size  488    gap  0  0%
AGTTTGTTTGCTCGACGCAAGGGTCCACTGTCGTCTCAAAATGAAGACGAGTTAAAGGTA
GTTATCGAAAGAGATAATATGATTGTCGGATTCGTTGATGCTGTGGATAGCGACGCTACC
GATGACAGCCAGAGTGAAGATGTGGCACCGCCACTTAGACGCAAGGGTCTCAAAAGAGCT
CGGTCTAAAAGCCCTAAAGCTATCAAAAAGAAATCTCAACTCATCAAAATGGCCAGCAAG
GATTGGTCAGCTGGTGTATATTGGGAACCTAAAAGTCCCGAATGGCCTCCAAACGCCCAA
CCATCAGGTTCTCGCGTCTCAATGAGTCCAGACAGAGGAGACCATGGTCCACTATCGCCA
TACTCAGATGGCTATCAGTCTGGTTTTAGTCCAGAATACCGGGGCTTTTCTTCCAACAAA
CGGCCTAAATGGGACTGGAGTCCAGAATCGGGCGTCAGTTCAGGAGAAGCTAGTTCAATG
TCTCCCTA
>Unigene0000741    size  489    gap  0  0%
GGTCACAGGGGTCATTGTTACAGAATGCCCACATTTTGGTTCAGACCGACAATCGGACTC
TAGTAGCGTACATAAGGAATCAGGGCGGGACTCGGTCCTTGAAGCTGTTAGGCCTAACAA
CCCAGTTGTTAGAGTTGACTTGTCGGCTGAACATAACGCTGACAGCGTACCACCTGCCAG
GAAACCTAAACGGCATTGCAGATTGCCTGTCAAGGGGAAAGTCAGTACCCGAGTGGCACC
TGCTGCCACCAGCCACGGAGGCAGTGTTCAGACAATGGGGGGTTCCAGAAATAGATCTCT
TTGCTACAAGAGACACGGCAGTAGTTTCAAGGTATGTCAGTCTAGACTCAAGGGATGGCT
CCGCAGAGTTCTGCGACGCCTTCAGCCAAACTTGGGACTTTCAGCATGATGCTCAGGGTT
CTGGCACATCTGAACAAGGCAAGAGGGACATACATTGTGATAGCGCCACAGTGGACCCAG
TGCTTTTGG
>Unigene0000742    size  258    gap  0  0%
GCGCCGCATGTGAACGATCAAATTGGAGGAGTTCGAGAAACTCCGGCCGCAATAAAGACA
CAAGCAATTATTAGACGAAGGTTTTTCGCGGTGCACATCATGCACTCGTTTGTGAGATCT
TAGATTATCACTTCTGTGAAACTTTTTTTTACACACGTCACATTCATAGAAGTTTTCTAT
TGGCATATGTATTTTTGTATGCTTCACAAGTAAGTCTCGCTTATAGAAACTTCTACTGCA
TGTATCACACTGGAATTG
>Unigene0000743    size  523    gap  0  0%
GAAGGTGCTGCGTTGTCTAGATTGCAAGAAAATATATCTCGACGCGCAAAAGTTTTATCA
GCATATTTGTATTGAAGATAAAGCTGGAATAAATAATGTTGAGAATGATTCCACGAATAC
AGATTCTAATAATAAAAAAAAACAACAAATTGCGTCAGAAATTACCCTGCGGGAATTCAT
AGACCCGAACTCAGATATGGAGGCTATCAACTTGCTACAAGTATGCAGTGTGTGTACCTG
CATATTGCAATCGGAATCGGATCTTATTAATCATCGCGATGCTGAACATCCTGAACTGTC
TCATCGGTGTAACCTTTGTACCAAGGTGTTTGCTTCGTTGCGCTCAGCAGCGCGCCATAG
AAGCATGTGCAAGCAAATCGAAAGAAAATATAAATGTAACACTTGTGGACTAAAATTTGC
CTATGAAATATCATTAAATAAGCACATTTTAAGATATCATGAGGGTCAAAGTGTGTCAGT
GAAATTTATAGATCCAAAAACCAGACGAGATGAGCGGCAATTC
>Unigene0000744    size  294    gap  0  0%
AAAGCTTTATACAAAACAAAAAAAAATGTACTTCTTGCTACGAAAACAAACTAGAATCTA
ATATTTTTCAAAAAACGATATTGTAACAAATTCATAAGTAACAAAAAAAAATACAGAGAC
TTGTTCGAAGCTACATTACCGCGCTATTAACTTGACTAAAACAATTTAGGATCCAGCATT
ATTATGCAAAACCGTCACACTATTGGTCTTATCCAAAATTCGTGTCGATGACAATACAAA
ACGTATTCTATTACCGACAACAAACTCTAATATAACACTAACACTTAGTATGAA
>Unigene0000745    size  219    gap  0  0%
GGGGGGCGGGGTTGGGGGCTGGGTTAGGCGCGGTGGAGGGGGGATCGTTCCCTCTGAGAG
AGTCGAGACTGGCTACTCTTATTGATGGCCATTTTCCTGTGTTGCCGGTAGCTGGCTTGG
CGTCGTGCGCCGCGATGACGGTGGCGGGGATCGGCTCCTCGTCCGTCACTGAGCTTACCA
CTAGCTTCTTCGGCGGCCTCTGATCCCCAGTATTAACAG
>Unigene0000746    size  233    gap  0  0%
AGAAACTCAGTGAGCCATCATGTGTCGGACCGTGCACGGTGTTCTACAAACCGTAATATG
TGGCGTTCAAATGTTAGTGAGGGTCGTCATGACCATGATCCTCATGATAGAAAACGTTAT
AAGAATGGTCCTCCAAACATTATACAACTTCTTATCATTTTTGCTCCAAATGGTATCATT
ATTGCCTATCTGTTGTGTGTTCTTACTTACGTCCAAACTTAAATGTCTTATCT
>Unigene0000747    size  280    gap  0  0%
TGTTGAAGAGAAGATATCCTTGTTATTTCAAATGACCAGGGTCAGATGAAATGTTTGAAT
ACATAGTTTAAATAATTATTTCGTCGATATACGAGATTGGCGAATACCCTTTGTGGCGAG
AGTGGCTGGCGTGAGTAAGTAATACGTTTTGATAAAACTAATAACGGTTAACCAAACTTT
TACGATGATGGCATAAGGAATCCGTAATAAGGCAGGGATTGCAAAGAGATTCTTATACGA
AAAAGAAGACATAAGGAAAGGTATTGAAAGTAAAATAGTA
>Unigene0000748    size  643    gap  0  0%
GACAGCGATTAGACATCTTTTAACGCGATCGTACGAGCTTCGGTAAACACTTAGGTGCGC
TTAAAAGTGTGAGACGGTATGCGAAGAATTGAAGGCATTGGGCGCGGGGGCGCGGCCGCC
CGCCCTGGTGGCACGCGGCTCGAGGCGGCAGTCGGCTTCGCGGCCTCCCAGCGGCGGCGC
GCGATCTCGCTGCAACTCCCCGCAACTGTTCCTACGATTGTTGTAAACACAGTTCGCGTC
GCGTTGCTACGTCCCGGCGCCAGCCAGCCAGCGCTGAACATACTCTCTTCACAAACTCGG
TACAACTCGGCATCAGGACTGTGGGTGTGAGCTGTACTCTTGAGCAGCTGGTGGTGCTGC
AGCGCCATGCGTGGTGGTCACCATGCGGCCGCCACTGCCGGCTAACCGCTCACCTTGCAC
GCTACTCACTCCACGTGTTTTGGTAAGTAAGACGCTATTTCTAATAAATATATTAGTACT
TACAATGATGCCACTGTGACGAAACATGTGTTTCATGATGTTGGGCAGATATGAATATCA
GTAGGCCAAGCACGAATATCTAACGTATTCGAATCGACAATGTATCGAGGCCTCGATTCG
AAAACGGAGTCTGTCGATAGTAGGCAGCACGAACCACATTCCT
>Unigene0000749    size  681    gap  0  0%
GTACGTCACGCTTGTCAGCATGGACTTGTAGTATGATTGTGAGCTGTCTCAAACAGTTTT
GTATTGCTAAGTTTAGTAATGAGCACGCATATTGCGATTAGATTTAATTAAACATTTATT
AATACAAAACTGCAGTGGGAGGCTACAATGTAACGTTATTATTTATTGTGTTATTATGTC
TATATAAATGTGATAGCAACAAGCTATCTAGCACATTTCAGCTGTGAATGTTCCCAGCAT
GACCCCACGTTTTTCCTGAGCGGGCTAGCATGCAACGATAGTTCCGCCTTTCCGAGACGT
GGCAGATCAACAGTTCTTTGTTTTGGCATCGTCACCCGACATACACCTTGCCTGAATAGG
GGAACTAACACTCCAAACAAAATTATAACAACCCTACTATATTGGAATATCCACAAGTTC
GACAATTAAAAAAAAATATTCATGTGGCTCCGAAAATGCTTTCTTTAAGCATCTGCATTC
TAGATAGAATGTTATGGCATGTTAATTAAAATAGACCAAATATGAGTCAAAGCTTAGTGT
TCCATATTTATACCAGTAAATTGTTCAGTAACTTTACACCAATAAATAATGTTTTGATAT
TTATAAACTTATTCAGTTCTGTTTACGAGGACACAATATTAACAAAACTCTTGTGTTGCC
TGATGACAGTGCCCTGAAGTG
>Unigene0000750    size  760    gap  0  0%
GTTTTTCTCAGTATTCGCTCTAGGTTTTCCGATTTTTCATCTAATTCTGCTAGCTTTAGT
TTGGTAGTATTTTGTTCCTTTTCCATCATATTTATTTTACGTTCAAACTCATGGATTTGA
TTTTTTATAAACTCTGTAGACTTTTCTATCTCGATATTTGATAATTTTATGTCAGAATTT
TGAACTAGGATGTCTGATAAGGATTTTTCAACACCCTGCAGTCTTATATTCAGAGGGGAG
ATCATTGTAGTGAGCATTTCCATCATATCAGCCTTAAAACTGTCGAAATCAGTTGGGGGC
GTTGGGACGTCGTCTTCCAGACGCACTCTTTTGCTATTTCTCAATGTGACATGTGTTCCA
TCGTCTATTTTGCTGATGTTAGGATCCGACGCAGAAATGGTCTTATTCGGGGGCGAGCGC
TGCATTATTGTCTGAATGAGCGCCAAAGTAAATAAGGTATTTTACTCACAGCACTAATAA
GTCTCGTACGTAGCGCGGTGTGAGCAAGCCGGGTGCGTCACAGGGTGGAGTGCACTTGCA
CTAGAGCGGTGGCGGCGGCTGCGACGCGGGAGCGGCGCAGCAATTATTTTCTCGTGTTGT
TTCACTCGAGGGGCGCGGGTGCACGGGCGCACCTCCGGTACACAGTAAAGCTTTTATACT
CGTGCGCAAGAGTGACCACTGGGAACTTTGCAATATGGACTAGTATAGCTTAAGGTAAAT
AATTAGTAATCAAGAGCAACCGGTAACACGTCCGCTTTCG
>Unigene0000751    size  574    gap  0  0%
ATCTGATTCACAATAAACACAACAATATAATTGTGTTTCGGAAAAGTCACGAGCGTATCG
TCTGTCGTTTATTATTTCCTACTAACAAGTCTAAAATCCAACTAGATGAACTTGTGCCGC
TTTTTGATTCTACAAGACTCCCATCTCCACGGCTTTCACAATGCCGAAACTCATACATTT
TAGATAAGCAGTCATTATTTGAGTGGCCACGGTTTTGTCAGAAATGCCTGACAGGTTTGT
AGCACAGTTATGTTGCAGTTTGTGTTGCTATAAAGATTATAGAAACATTCATTCAATTTG
TTTGTGCGACGAGTAGGTAGAATCATTGTCAATAATATTAAATTTTAGTGGTACATGAGA
AATTGAGACATTAACCAAGATGTGGCCTTCGAGGGTCACTTTGCTTCTTCGTTTTACGAT
GTGTACGCACTGCTACAGCCTGTATGTTATCTATTCGAAATTCTTTTAGATTCCTTACTA
AATATGGCAAAACAGGATACTATTTATCTAACTTAACTACCCTTTCGAAGGCCTGCTTTA
AATCGAAATACACAAGAATAACAAAGTCTATGTA
>Unigene0000752    size  813    gap  0  0%
ACCGCTGCTTACCCACAGCGGGAGGTTTCATTTAATGATTTTTGCCGTCGCTAAAAAATA
AAGTACCGTAGTAGTACGTAACAAGTAGCCTACATTATGTAAACAATTATATAATTGATG
TTCGTACATCTCCCTTAACTTCTAAGAGTCCATTTAGTCGGTGTGAAGTTCGCCGGGTCT
CCCCTAGATACTCCTAAAACCGAAATGTAGACATAACTAATAATAATAATTATGAATGGT
ACTATATAGACTTTAATAAAATAATAATTACTGTCAGACTACATAAATGGTCCCGTAAGT
TAATCTCAATTGCTGTAATAATCCCTAATAGATGTTAGTGCATAACGTGTTGAGGTTTTT
TAGCGCACCTACGATTGTGAATCTTCTAAGACTGAAGCAAGTTATTTGTACATTTTAGCG
ATAGAACGCAACATTATGTAGAAAATATGCTCGTCTAAGCTGAAATGGCGCGCTCCACTA
CCGCTTTTTTAGTGCGTGTACCGTAAATAAATGCGATAGTGCCATTGTAATATATATCTC
GATATTAATATAAACAGTAAACAGCTGCTATGTAAACGCGCTTAAAGATGGAAAATTAAA
CATGCGGAGTATTTGATGCACTCAGATGAGTGTAAAAGTTACCGGCAAACTGTATAATCC
GGTATTATACACGATACCAAAATAATGTATAAAATACCTGAACATTTGTAAATAATGTAA
GAAATACTGTTTATTTTATACTTTGTCTAGGTATTCTATACAAGACTGAATGCGCACCCG
ATAAATAGGTACATTTGTATAAGACGAGAGGCA
>Unigene0000753    size  327    gap  0  0%
TCACATCTGTCGGTGTCCCGTAATAACGCATGTAGTTTGGTCCACGTTGCGCCATCTCGC
GTTGCGACATCATGTAATGCAGAGCGTCACCGCTCCGCCTCTACAACTCAGTAACGTGTT
TGGTAGGTTGGTAGGGCACGCTAATAGTCCTCGTGAGTCCTTGCATTACTTCACAAGGCA
TAGAGGGCGTTACTTGTAGTATCGTCTTTATGCTGTGTGTGTGGTGGCGCCCTCTATCAG
CTAGAGGCTCACTGCGTTAGCAACCCGTGAGTGAGCTTCACACCGCGAAGTATCTGTAGA
TGAGGTACCTTCAGAGGTACTAACAGG
>Unigene0000754    size  460    gap  0  0%
GGTTTGGTCGTTAAGTTAGTGACTGGATGTCTGTCAGTAATGAAACTTGGGGTAAAGTGT
GTCAGAGGCGTATCGCGTCCAGTACTTTCATTTCGCCTATCTATATCAGGAGTGTGGAAG
GCGAGTGATCTCTTCACTTCATCTCTTGCGAGTTTTGAGTTCACTTCGTCATTGTTGGGG
TCTTCAGAAGGATGGTAAATGATTGATCGTTTCACATCTTCTCTTGTGACCTTAGCGTGT
CTATTTCTCAAGTGACGCTCACAGTTCGCTTTGGTGGTAAAAGCGTAGTTACATACGGCG
CATTCGTACGGTCTGTCTCCGTTATGTGTGCGCATGTGACGTACTAACGCTGCCTTGTCT
AAAGAGGCGTGAGGACACATGTTGCATTGATAAGGCCCTGGGCCTGTTCCACTCAAGTGC
ACTCTGTTATGGCCCTTCAAAGCTCTTAGGTTGGGGAACT
>Unigene0000755    size  408    gap  0  0%
AAAATACGAACAGCTTTGTTAGACCCCGGTCCGGATATAGTGGTCTGTGATGAAGGACAT
TTACTCAAAAATGATTGTTCGGTACTTGCGGTCGCTATGAGCAGGGTGGTCACGAAACGA
AGGATTATCCTCACTGGAACACCGATGCAGAACAATTTGAGAGAGTATTATTGCATGGTC
AACTTCGTCAAGCCGAATTTGTTGGGTACTTACTCGGAGTATTCTAATCGGTTCGAAAAT
CCAATAATGAACGGTCAGCACAGAGACTCGCGAGAAGAAGACATAAAGCTAATGAAAGCT
CGTACTCATATCTTGCACAAAGTATTAGAAGGCTGTCTTCAGAGGCAGGAGGCTTCAGTA
TTATACCCTTACTTGCCTAAAAAGCACGAGTACACAGTATTCATAAGT
>Unigene0000756    size  513    gap  0  0%
GTGATCACTGTGGATGCAATACTTAATGTAGTTATAAGTCTGAACCAAAAGAAATGGCAA
CAATGCTATAACCACAGTTAAAAATAGTGACACAAATGTTGTAAACAATGGCAACAGCAA
GAATGGCAATATTAACTTATGTTTTAATGTTCTATATTTGTACATGATTTCAGGTAAAGT
TCTTTCTACAACATTTTTAAAACTTGCATACAAAATGAACCCTAAATTAACAGAGCCATT
AGATCGAGTGATCATGGAAAAACCGACTGGCAGCCCACTAAGTATATCAATATTAGCAAA
TCTTAAAGTCTCACATTCTGTACACTTAAACATGGTGTAAAATGACATCCATGCAAACAG
TGACTCAGAGTATGGAGCTGAAAAGAATATGCTTGCTGGGTTCACACAATACAAAATCAC
AGACTTGTATGCTCTGCATTCACTTCTCAATATTCTTAAACTTAGTCTGTGTAATATATC
AGCCGATTTAACAAATATGACAACATTTAAAAC
>Unigene0000757    size  257    gap  0  0%
TGCTCTCGCAGGACCATCGAAGAGTTCTGCTACTACAGTCCATAGTATTGAGCCAATTCC
TGCACTAAAGCAGAAAACCACAAGCATCATGGATAGCAGAGGTAAGAAGTTCAAGAATCC
AGTAATTTCAACCCCCTCCTCTTTCAACTGAAAGAAGGCCCCCAATCCAATCATACCGAG
AGGCATTCCAAATAAAGTAGAAATCAATATAGGTTTCCTCCCAAACCGATCAGTCACCAA
AATAGTGCAAAAACAAG
>Unigene0000758    size  270    gap  0  0%
ACGTAGTCGTGTCTGAAGTTGGATGGCCAACTGCTGGCGGCGATGCAGCTTCTATTGAAA
ATGCATCAACTCATAACAACAGGCTGATTAACCATGTACTCAACAACGGAACTCCAAAAA
GGCCTCAGAAACGTATTGAGACTTATATCTTTAATTTGTTTGATGAGAACAAGAGAGACA
GTGAAGAGTTCGAGAGGCACTGGGGAGTCTTCTGGAACAACAAGCAAGCCAAGTACCAGA
TCAATTTTCAGAGTCAGTAGTTTAGTCGTG
>Unigene0000759    size  370    gap  0  0%
GTAAGAAGATTGAAGAAGTTGAGAAAGTAGAGGAAAAGGCCACAAAAGACCGGCCAGTTG
CTACCGAAACAGTTGAAGAGATCAACGCAAGTAGAAAGCGGCAATTGACAAGGGTAAAAG
TTAGGAAAAAAGATAAAACCGACGCCAAACAAACTGAGGATCCCAAAAGACAAAAGGTGG
AACTCAAAGGGCCGAGAGTCAAACATGTTTGTAGAAGTGCATCTATTGTCTTGGGACAGC
CTATTGCCACATTCCCCACTCAAGACGAGAAAGATAAGCAGGAGAAGAACCTTGTTATTG
ATGATGAGACTACTCTATGTATAATAGAGAAGGATGGTGAGACACCTGATCTGTCCAGCT
GTGAATCTGA
>Unigene0000760    size  237    gap  0  0%
GCACGTTGGTAATATTGGTAAGAGGCTTCATAAACGTCTTCTTGGGCACAAGATCCATAA
CAGTTTCATCTTCACTGGATTCTGCCTTGCTTTGTGCCTTTGTAGGCAATGGTTGCTCAA
TCTTTCTCTTCTTAGTTTCAATCGGTGCCTCAACGTCGCTATCTTTTGTAACTGGTTCCG
GTAAAATCTGAGGAGCTTTGTTCTCAGCATCTACTTCAGATTCACAGCTGGACAGAT
>Unigene0000761    size  231    gap  0  0%
CACCCTATCATCATCCATGCGTAAAACATGACCGCACCATCTGAGCTGTCGCCGCATCAG
GTACGCTTCTATGCCGCAGACATTCGCGCGTCGTAGCACTTCGGTATTTCTAATCCGATC
CGACCATTTGATTTTCAGAATGTCTCTTATGCACTTTAGATGAAATCGGTCCAGCGCCCG
TATATGTTTCCGATAGAGGACCCATGTTTCAGCCGAGTATAAAAGATTTGG
>Unigene0000762    size  237    gap  0  0%
AACCTTGAAAAATGGGAAATAAGGAAAATAAAACTTGGTTTTTCACAGTCTACCTCTAAA
TATGATAACATGTAGAAAACACATTCGAGACCGAAAATCGCGTAAATTAAAAATATGTAT
TTACATATTGATCCGGGCCCTATATATATAGTCAAAATCATTGTAAAAAGTACCTATTTT
TGTTCATTGAAAATGTTGATTAATGGACAAACTTAGGTTTTTATGAAATCTAGATGA
>Unigene0000763    size  372    gap  0  0%
AAGATTTAACTATACAGACGCCAGATTCTCCAGCGAGTGATCCTGAAATGGAATTGCCGA
ACTCTGAGCAGCTTTCGAAAGATCTTTCAGAGAAATTACAGGAGATTGAAGAAACTGAAC
CCAAGGAGGTCGATCAAGTTGATTACGTCCAAACTGTTGTAGATGGCGCTGTTAAGATAA
ACATTGGATCAGCAAAAGACGACGATATACCACTCAAATATTGTGCTAGGTTGTTAGTAT
CGAAGTTTATTTTAACTGGCAATAAAGGAGGAGTAATACCTGATAGGCAGGTAAGAGTGT
CATTGAAATCGTCAGCGTTGAACTGTCTATCAGAAATACTACAACTGTACCCCCAAGCAA
TAACATTGTATT
>Unigene0000764    size  777    gap  0  0%
TGTATAGTTAAATCTTCGACGCTCAAACTAGGCGTGTTGAACTGCAACAAGCTGCCCAAT
TGCAGAGCTCCAGAGAACGACAACTCTAAGGGATCGCGTAATTCTGACTGAGGACTTGGC
GCGTACCTCGATGATATTATACTTGATGTGCTAATATTCCTCCTATGTCCCTTCTCACTG
TGCGTATTATCCAAAGACACGGGTCTCGGGTGTCTATCCAAAAGCGCAGTTTTGTACTGT
CCCGACGCTAAGGATAGCAGCACAGTGAAACACTCCATTATCGCGTTGTGTACGTTGTGC
TCTTTCGTTTGTTCTATGTAGTGTATGCAGAGATAATATAGCTCTAAATAATCTCGAACT
CCAAATAAGTCGTTTTCGGAAAACTTGTTGATATCGTTGATTTGGAAGATGGCTTTTATG
ACGCAAAACCATCCCATCACTACGGTACTGTCGGGTGATAGAGGCCATAGCTTCTCAAAA
ACTTTCGCCAATATATTGGTTAACAGCGGTTCTCTATGCGAACAGAGATGCGCCACGCAC
GTCGCTATTCCGCGTCTGACCGCTGGGTCTGATGTCTCCACGTGCGATAGTAGCGCTTTT
GATAACTCAGAAATCTCCTCATCGGTTGTATATTCAGCCAAAGCCGTCAATATCCTTGGC
AGATTATTTTCTAACGCTTCAACAGTCAGCTGGATCTCATTCGTCTGTCGCACTATTTGG
CTGAGCTTCGGAAATAATGTCTGCGCTTGCGTCCGAATCTTGCCGACTACGGGACGG
>Unigene0000765    size  565    gap  0  0%
GGGCATATTCAGATGATATGACTGTACTAAAACCTCTTTGGTCACTATCATCCTTGGGAT
AATTTCTGGCTGCAATATACGATGACGTAGACGTTAGAGATGGACAATATTTGTTTGTCA
ATATTGTGTCGCGACGGCCACACCCCTCAGTGGCAAGCTGTAACGTGTAACTTTATACAT
TTTAGTCAAATTGACATCCCCACAGGGACTACTAATAACTCATTGTAAAAGTATTTTAAC
ATTTACGTTATTTAGATTACTTTATGTAAATATCACTTTAATTACAATTAATTTATTATT
ATTACATTTTTGTATTGTTACTACGTATTATTCCGTTTTTTATACGTAAGGCGTGACGGT
GTTGCAATGTGTGCTCTAAACACTGGTTGTTCTGTGCGATAGAGATCGAATTAAATAAAT
ACATAGCGTCGTCTCTTTATCTTCTCAGTCGTGCAGTTATTTCTATGAAACATTTATTGA
TTGTTTTTAATTTGATCCTTATGAAATGACGTCTTATTGAAAACAAACAGTATTTAGAAA
GCACATGTTACCAATTTTTTTGCAT
>Unigene0000766    size  294    gap  0  0%
TGAGCTTTTCTATACCACCTCCGGCGACGGACGCAATCCGTGAATATTTTTTTACCGTGA
TATGGCGCTGGGAAATCAGTTGCATACTGCCATCCATCGGAGTCAACACCACCAGGCGTA
TTGTAGTCTATCATCCATTCGGATATCCAGTGCCAATGGCGATTTAGCAGTTTAGTGTGT
TCTCGAGTTCTTTTGTGTTTACCAGTCACATCACTCCACATATAACGATCAGTAGGCAAT
CCAGTTGAGGTATACCCAGATAGTGGATTCCATCTCTGGTTTTCATATACACAG
>Unigene0000767    size  217    gap  0  0%
AAGGAACCAATAGAATGTCGTTATTCATTAATTTAGTCTCCGCCCACTCAGTAATATCCC
TAAACAGAGACATTCTATTAGTGTAAAAACTTTCTCACTTTGGTAGAATCCAAGTCTTGT
CAATATACATTTCATTATCGTTGGACTTCGATAACCTATCTATCCACTTTAGATTAAAGA
TTGAATTTTGATATTACTGTTACAGCCTTTTTATCAT
>Unigene0000768    size  480    gap  0  0%
GGTAGATGAATCATCGGTGTCGGAAGTATCAGTTGAATTGTTTGAATTTGTTGGGCATTC
GTAGTCGAAATCGCACAAGGTGGTGTTAGGATTGTAAAGGGAATTATCGGGACAAGTGTA
TGCCGTTTCGGTGTACTCGTCTCCGTCTTCAACACATCCAATGTAAGAGGTACAATTTGT
GGAACTAGGATCTGCGAAGTATCCTTGTGAAGTGCAGAAGGAAGTAGAATTTGTGTTGTT
GGTAGATGAATCATCGGTGTCGGAAGTATCAGTTGAATTGTTTGAATTTGTTGGGCATTC
GTAGTCGAAATCGCACAAGGTGGTGTTAGGATTGTAAAGGGAATTATCGGGACAAGTGTA
TGCCGTTTCGGTGTACTCGTCTCCGTCTTCAACACATCCAATGTAAGAGGTACAATTTGT
GGAACTAGGATCTGCGAAGTATCCTTGTGAAGTGCAGAAGGAAGTAGAATTTGTGTTGTT
>Unigene0000769    size  288    gap  0  0%
AATCTAGACAGGTTACATACAATAGAACATTATTCATTATATAAAGCCTCCATGAACTCA
TCATAGCCACACAGTGCTAACAGGCAATTCATTAATACCTAATTATGTGTTAGAAACTAG
CATTCATACAACAAAGCATCGTAGCTCAATCTAAACAAGTAAGTGCTAAAACATAATGAA
TGATGACACTTTATTAATCACTTAATCTATGACTAGACCAATATTAAAATTTAGAAAAGT
TATCCAAATGAAAACGATGATTTTGACTGCATACAATAACATGCGTGA
>Unigene0000770    size  551    gap  0  0%
TTCAGTTACAGAATGCAGGTACAAGTAACACCAATAATAATGAACCACTAGAAATTACCA
ATCAATTATTGTATTGTTATACCTAATTAAAATAAACTAACAAGGTCAAACATACACACT
CAATTATTCCCGTCTCAAGTATAAAAATAGTCAATACCTATTTGTCTTATTTATTTTTCT
GCTCTAAGTAGCTAACGTATGCCTTGCATACGCAATGTAACTAAGTTGTTTTATTATGTA
TGTATGTATGTTTGTGAGAAGTCATACAAAAATCCTATAAATACCTGTAGGTAAAAATAA
AATTAACCAGTTCAAATTTTTTGTACCCCAATTTAGCACAAACCTGCAAAGGTTATTAAC
TCAAGTTTTTATGCGCGCTCCTAAAAATACATTCTATAAATAGACAATCACCTCATTGAC
GCTTGCTTGGGCTCAAATATACGCCATGTTGGAGCTGGTTCTGATCCCGCACAAGCTCTA
CGAGTGTGACTCGTAGATATCATCATTATCTGAGGAAAATAACACTAAAAGTATGTTAAT
ATTGATAGAAA
>Unigene0000771    size  230    gap  0  0%
ACACCAACTAAGATTACATTAGGTTCTCGGTGACATTATTGAGTATTATGTATGTATGTA
TGTTTGTTGATATATTACGAATTAAAGGTGTCACTGTCCAAGACCGCACGCTGTCGGCAA
TTGACGATTGATGCGATTTTAGGCAGTGAGCCTGAATCAAAGGAGCCCTTGTTTTGTTAG
AAATTATATTTTAGACTAACATGAGATTAAACGTACGTTTGATGTACTGA
>Unigene0000772    size  847    gap  0  0%
AACATTCATCACGACGAAGACTGTGAATTACGTCTATTTATTTTACTTAAAATGGGCCTT
GTGCTTAATACTATAAGGTTCAATATCACTTCAGTCTAGCTTTCTTCTACGTTGGAGAGA
ATTTATATTTAGCTGTAAATACGCCGAGTGTTGCTATTTAATATATTGTCTGTAGATACA
TGGTCCAATGCATGTCATTTCGTACTCGTTTCACTTAGCTCGGAACTAAGGAGTAGGATC
GTTTTGTACTCGCCTACTTTATTAGTGGAGAATTAGCATAATATGTCACAAGTGCTGAGG
ACGAAACGCTTCGACGTGAGTTGTCCTACTCTCGAGGTTTGCACATAGCTTTATAAAGAT
ATTGTACAGAATACGGTTCAGAAATAAGAACTAAGAGAAAGACAAACGACAATACTAGTG
CTCACTTTGTATATACTGTTGTCAGAGTTAAAGGATTTAATAAAATGGTACTGAGGTTTA
TTAGTTAGGACATAGTAGTTATTACAATTCGGATGCATATAGTATGAAACCTGTTGAAGT
TTAAGAGTTTACGCTTCCTCGAAGCTTTCGGTCGGTGAGCACTAAGCCGCGTCTCCGTTG
TTTTACCAGTTTCTAACTTTGAACATATCAGATGCAATTACTAAAGTAAGTCATTATTTC
TGCAATCAATTACAGTTTTGGAGTTTTACAAGTACTTGTGTATCCCGTTTTGACTTTACT
CCGCTTTTTTACCAAACTTTCCTATAAAAATGAAATTAAAAATGCAGAAAAAAAAACTAA
TACGTGAATGTAATAATAGTTTACTTGAAGTGACATTTGTGAGCTTTTACTTTTACGACC
AAATAAA
>Unigene0000773    size  219    gap  0  0%
GTCTCGTCTTCTGTGTGATGCTAACAGACTGAATTGTACACAATTCTAAAACTAATCATA
TCGATCTTTTCAAGTACTACAACTTTTCTAAACTTAGCCTTCGGTTCTGTTTGTAAACCT
ATATCAATCAGACATTTGCGTTAGTTACCTATCATACCTACTTATTTCATCTTCAAAGAA
ATCAGTCGAATATTATTAAGAACATTCATCACGACGAAG
>Unigene0000774    size  753    gap  0  0%
GCTTGGGTGGGGGTCAAAGCTCGGTTTTATGAAACCTACGGAAGAACGCGTAAGGTCTTA
CATACTCCTTATTTCCATCATCAGATCATTGTATCGTCTAAATTATTTCAGCTCAAAACA
ACTGTATTTTCGTGAATCGTGTCCCCTATTACAAAATTAACAGTCATTTATCTTGCATCT
GGCAACACTTCACAGCAGTGACATTGGTAGAATGGTAGAAAATTCTTCTGAAAAATCTCA
CAAACCACTGGATGCCACAGTTTTTTCGGAAAAATATCGCCACTCTTTTTAAAGTTTAAG
TTAGAAAGTCACAGTCACTTGGAACATTTTCACTGATTTTTTTGTGTTACTGAAGTAAGT
TAGACAATACTTGCGTGGTCGCGTTTGTTCCGTTAGGCGTCGGAGCACTGGGCGAGCTGC
TTGGGCGTGTAGACGGACGCGTTGGGGTCCAGCGGCGAGCCGTCCGACAGCCGCAGCTTG
GACACCGAGTTACTCGACGGCGCTACGAACTCTGTAGGCATCACTGCCAGCATTTGAGCT
TTAAGTTCCTCTATTTCTTTGTCTTGTCTCGATATTAAGTCGTCCTGTATGTGCAGGCGT
CGCTTGGCCTCGCCGAGCGCGGACAGCAGGTCGAGCTTGACGCGCGTCTCCGCCGACAGC
GAGTGCTCCAGGTGCTGCAGCCGCGACGCCGTGCTCTCGAACGGCTTGGCGCCCGCTTGC
CGGCCTTCTAGTGTCCGCACCTGCTCGGTGGCA
>Unigene0000775    size  264    gap  0  0%
ACAGACACTTTCGAGAAATTAGTAAGCGTTTAGTGGAGTACACTCGTGACCAAAGGGCTG
GCCTTTACTTCGATCAAAGAATATCAAAGAAACCTGATCCGGCTAGCCTTTTGGACATGA
TCCCCAATGACAGCAATGCTGATGAGTTTTTTACGAGAGTACGTAGTAACACAAATTATT
ATAATAGTTACTACGTAAGTGGTAAGGAGAAATTAGTGTGACGTCACAAGTACGTTATCC
AGGGTTGTGGGCTGACACCCGTCA
>Unigene0000776    size  218    gap  0  0%
TAAGCTCAGTTAACTGATAAGAAAATACATTCATCCTTTTAAGAATTTCAGTATCAATTT
GTAATTCTTTTTTTAAAGTAAAGGGTACCTGCACAAATTCCATAGTTTTTCCTCTGTGTT
GTAGTTTGCAGTTGCTATTATTTGTATAGATTTTGTATTTGTAACATAATGTGCATATTA
AGATTTGCACAGAAAGAGTGAGCCAGAGTATTCGAATA
>Unigene0000777    size  712    gap  0  0%
CATTTTTGAGCCTTCACCTCCTAATAGAGTGCAAAAAGTTTGTAAAAGGTTTCAGTATTT
AAACCTACTTACAAAAAGGAGGAGATTTTCAATTCGGAGGTTTGTATTTTTTTGTTTGTT
CGAGCATAAGTGCGTAGTTTACCAACCGATTACGCCGAAAGGGTATAATCCCAAATGGTC
CCATTGTCATCATGTCTAGGACTTGTAGGGTAGGCGGAAACCTTGAGAAATTGAGACCTG
TGAGCAACTCGAAAATTGCATTGGTTTTTTATATACCTACAATTAGGTGGTAGTTGGTAA
ATTAACCCACAAGTTTGTCTTCGAATTTCTTACTATCATAAATTGCGATAACTACGCAAA
AACACTTCATGCTTTACGCATTTTGGATTCAACCAGAATATTTTTCGGGATTCAGTGAGA
CTTTTTTTTGCATAAACTGAAGCCTATGAAACTAGCGACGCCAAAATGCTGGTGTATAAG
GGACGAGGTAGGATACTGGCCATGGCTAACCCGCCCATTAAAAAAAAATCACCAGTCACA
GATGTATCAAGAAGCCAAATGCCTTTTTAGTTTTAACTTGGTTTAAAACTGATATTTTTG
GCCTGTTTTACGTTGTTTGACCTGAGAACAGAGCGTCTACCAGCCTTATGCAAATCCGCT
CATCTTTCTTTCCTCTGTGCATTACACTGTTAGGGCTCCGGGAGCCCTAACA
>Unigene0000778    size  279    gap  0  0%
CGGACGTGTGCGGTGCTCCGTGCGTGATTATTTTTATTCCGGCTCTGCTATTGGCTGATG
CCAAATATCGGTGCCTCCCGTACTATCTTGTGGCAAGTGCCATATAGCGCCGGCGCCATA
TTGGGGATAGAGCGGGTGCGAATATCAAGTGGGCGGAGCGTGTTGACATTTCCCCTCCCA
TCCCTCGTGACAGTGACATCTGGTGTGTGGTGCGGGAAACTTCTGTGACAGTGACACTCG
ATTAGTGCGATAGTGACGTTTTAGGTATAAGTGCGACAG
>Unigene0000779    size  740    gap  0  0%
CAAAAAAGCGTAAGGTCTCCGAGCTATCTCCTCCCAGTGCAAGTACCTCTGCAAACAGAT
TTGCTAATCTACCCGTTGACATAACGGAAGATGAGAATATTCAGCCTCTTCCAACTAATA
GACCTCCGCCAATCATACTCTACGGGATTGAGGACGTTAATGAACTTACAAAACTGATAG
AACCAATTGTAAGCCCTGCAGAGTTTAAATTCAAGGTTGTCAACAAAAATCTTCTTCGTG
TCATGGTTAACTCAACAGAGAGCTACAAGCAAGTTATTAACATAATAAGAGACAACGGAC
TTATTGGGCATACATTTACACCGAAAGATAAGAAGTGCTACCGCTTTGTAATTAAAGATC
TGCATCACACCACCCCGCACCAAGCGATAAAAGATGTAGTTGAATCCTCGAACAATAAAG
TAGTTGGCGAGATAATCAATGCTCGCTATGGCCCGGACAAAATACCTACATCCACTTTCT
TTGTAAACGTTGAACAAAGCATCCACAACCGAAATATCCAAAATATTCAGTACATTTTTA
ACCAAAAAGTTAAAATAGAACATCCCCGCAAATCCAAAACCATTGTTCAGTGTCAGAGGT
GCCAACAATATGGGCACTCTAAGAACAACTGCATGAGGCCACATAGGTGCGTTAAATGTG
CTGAATCTCACAGGACTGCAGAATACCCTAAGACTAACCGCAATACTCCTGCAAAATGTG
CTCTCTGCCATGGCGCTCAC
>Unigene0000780    size  1061    gap  0  0%
GTGTTAAACACAGCTACAAACTAAAACATACCATCATGTATGCCAATAGGGACCAAAATC
GCTAGAAATATCCCGAAATTCCTTAAAACTAACTTCCAATCATCTGGAACTGCGTACGGC
AGTATCACACCAGTAAGCTTGTGAATCTCATGGGTCGTACATACGAAGATATACGAGGTA
AGTATAAGATTAAGTATGGGAGCACTTGGTATGAGCACTAAGACCCCATGTGTATCAGCC
GCGAGCCATATATGGGACTGGCTTGCGAATAACTCAAGGGTTATGGTCCCGAACCATGCA
AACATGCTTGAATGTCTCATTCTTAGGGCTCCGGAGACGTTTCTGAGGATAATATAGCTG
ACTATAGGTAGAAAGGCCACGTAGGAATGTATTTCGTTGCAGTCGAAGGTATTGGTGCAG
AGAAAGGTGAACGTGACGTAGGAGCCGATGCCTATGAAAGCGAGGAGGGTTGCTGAGAGG
GAGCCGCCGGGGGGAAACAGGTTGCTGTGGTTGTTGTCGTCTAGTAGCTTGTAGCGACGA
GAGAGGAGGTAGGCGAGAGCGAACATCATGCCGTACGCCATTGAGTAGCGATCCTGCTTC
CACTGCAACCACCACTGATGAATATCATCATCGGAATTCACAAATAGCGCCTTCCAGGGC
CTTGTGACGAATATCTTCTGGAAGAACACCTCGCTCATGTAGAGGATGGTCACGATGACC
AGCAGGCCGATGATCTTGACGGCGATGTACAGGTACTGGTAGGGCTTGGACTCTATCGTG
TGCGTGGATGACGGCGTGATGTGAGGCGGGAGAGCGAAGATTGCGAACATCAAAGTATAC
CAAAATGAGACCAGCGGTATAAAACTATAGAACTGATACGGCCTATTCATTGTCAGACAC
AGTACAACCGTCAGAAAGTTCAGTCTGAAAATCACTCTAAAATATCTGACCAGGCCTGTG
TCCCCAGTTTTCCAAGTATAGTAAAAATGTCCGTAGCCCGTGAGGAACAGGTAGGCGGAG
ACGAGTGCTCGAACTAGCATGTAGATGGGTAAGATTTTGCT
>Unigene0000781    size  263    gap  0  0%
TTTAAAATTATTCCAAGATGGAGATTTAAGGCGACACGTGTTTAGGTTGTTCGTTTTGAG
GTTTCCTTCCCGTGAATCCAACTATTCCTTTATATTTTTGTGTGGTGGTTGTTAATTTTA
ATACAAATCCAAGAAGAACAACAGAAACACAACCTCCATTCGCCCCAGCTTCCAGAAGCA
TCAGGCAACATCGGACCGTGTAGACGCCGGGGGGCGGTAGCCCCCTGGCCGATCATATTG
AAAATCTGTGAAGACTACAGTGT
>Unigene0000782    size  284    gap  0  0%
GAAAATTTTATTGGATTTTGGAAATAAAAACACATTAAAACTGTGATTCATATCTGAATT
TGTCAAACCGTTGGTGTATTTTAAAATTTATTCCAAAAGTTATCCAAAAATTATTCCAAA
AGTTATATGTCAATAACCAGAATACAAATCCAAGAAGAACAACAGAAACACAACCTCCAT
TCGCCCCAGCTTCCAGAAGCATCAGGCAACATCGGACCGTGTAGACGCCGGGGGGCGGTA
GCCCCCTGGCCGATCATATTGAAAATCTGTGAAGACTACAGTGT
>Unigene0000783    size  226    gap  0  0%
GGGCATGTTGATGTTGAGGCTGCGCTCGGTGACGCACTGCGTGGCCGCCTCGCGCCGCCC
GGGCGCCGCCGGCAAGGGGGGCTCCACACATCCGTTGTGGTGCGCGGTGCAGTGACAGTG
CGGCACCAGCCCTCGTCTCTCGCGCGGCCTCAGCTTGCTGCCACTCACGGGGGACGTCCT
GAGCTGCGAGAGGCGCGGACCGTCGGCGGCGGCGCCGGGGCGGCCG
>Unigene0000784    size  433    gap  0  0%
GTCCGACGAACGGCCTATCATAGATTATTTGAAGAATAGTGAAGGCCAATCAGAACTAGC
ATACATTGTACTAGTTCCAAAGGATAGTCAAGATTATAAAGTTCTGTTAGACAAGAGTGA
AAATTATAATAAATACGTCATAATTAAAACAAAACCGAAACTACTTGACCTTGACTCGTA
TTCATTAGTACAGCGTGTTGATAAATCTAAACAAATGGTGATGTGGCTCAACTTGTACTG
TGAAATGCATCCAGATTGCAACAAGAACAAGCTAAATGAAGAACTGATGAAGGTACGCCC
TTATTTAGAGTTTTAATAAGTCAATGTCACAACACACAGGAGGCCAAAGAGTCATGGTGT
CTCTGTCTTACCACTGACCAATATTTTAAATGCGCCTTAACTAGATGGACCCAGCTTCAA
TCTAGAATAACTT
>Unigene0000785    size  238    gap  0  0%
AAACATAGAAAAGTTGCATTGGTACTAGGAGCCGATCTAAAATCTAAAATCAATTCTGTC
TTCCAATTCACTAGTCCTTTATTATAATTTTGAAACTCAAAAATGTCGCCCTTAATATTT
AAAAATTGATGTTAGCAAACTATGTCACATTAGCATGAAATAAGCCGAAATATATCTAGT
TTTGTGGCTTCACACATTCACTCATTTACGTTTCTATTGCTTCACGTTCATCATACAA
>Unigene0000786    size  308    gap  0  0%
AACTTAGAAAAGTTGCATTGGTAGAAGTCGATCTTAACATAGATGGAGTAAAAGACTAGG
CGGGTGATTTAAAGTCATTTTAAGACCTATTTCCGGGCTCATATTTATTTACTGCAAAAT
CAATTCTGTCTTCCAACTCACTAGTCTTTTATAATAATTTTGAAACTCAAAAATGTCGCC
CTTAATATTTAAAAATTGATGTTAGCAAACTATGTCACATTAGCATGAAATAAGCCGAAA
TATATCTAGTTTTGTGGCTTCACACATTCACTCATTTACGTTTCTATTGCTTCACGTTCA
TCATACAA
>Unigene0000787    size  245    gap  0  0%
CGCTGGACCGCCTGCCGCAGCACAAGTGGCTGGCGGTGCGCGGCGCGGCGTGGCTGGGCG
CGGAGGCGGCGGCGCTGGCCGACGTGCTGCTGGAGCGGCGCCTGCGCCTGCACGCGCTGC
TGGACGAGCTGGCGCCGCTCGAGCCGGCGCAGCTGCACGAGCCGCACTCCTTATGATCTA
CCACAATAAAATGTTTACCACAGAAAACGGTCTTTTCATCAACTTGAATTTAGAACATCG
TGTGC
>Unigene0000788    size  633    gap  0  0%
ATCACAATACATCACCTCACTCTGCACAGTCGGTACATGACACACAGACGGCCGGACGAT
TCACATAGTTCTAGTTATTATATACTTATCGTTATTAACAGGTAATCACAAAATAGTTCT
CTTTACTTATCCTAACTTTTCATTGATACTTCATACTTGTGTTATCCCACGAAAGCGGAT
GAGTCATGCCTGTGTGTTTAAATTTATATACACATTATATTTGTATGTGTAGGCTAGGTA
GGTAGCGTTCAGTGTTTAGTGGTCGAGTCACACAAAACTATGTGCATGTAAGTATATGTA
TATTTACACACACAAGTATAGCTCTCCCGCTTTCATGTGATAAAATATCTATAATATGGA
ATAGCTAAAACATGGAGCTTGATACACATATCTTTATTAGTAGTACACTTGTACAGTTTA
TCACATTGTAGGTTATGGCAAACAGTTCCTAACTAGACGGTCTTGTACTAGACAAGTATG
CTATGTCTTATTGTATGTGTAGTATTGATAAATATACTAAGCGGTATCCACACTCGGTGT
CTTTTTGTTACAATCTATCTTTTTATTCAACAGTAAAATACTTCTACTTGTAGTAGGTAG
CCATGTTTCATATAAATTAGCTTAAGGTCCAGA
>Unigene0000789    size  384    gap  0  0%
ATGTTGCGCCGACCCCAAATGACTCGGGAACAGGGCAGGAATATGATGATTCAATATAGG
TAATATTTCAAAGATTTGTATCTTTGTCGCAAGAATAACATATCAGATATGGATTGCTTA
AGTACAACAGTTAAACTTAGCCTAGTTTTGGAGAAAATCACCTGTACCTAAGCTGAGTTA
GAGCTTACATAATTTACACCAAGTAATTTGTAACTATGTAGCAGCTAACATTGTAACAAC
GTGTGATGCTAACTTTTGTATTGAAAACAAACAAAGTGACCTGTATTGATATAGCAGTAT
TACAACAACATAGTAGCAACCCCCAAGCCGACCACAGCAATGTTCTAGTTTCCCTCTAAC
ATCGAAATTTTACAGCAAATATCA
>Unigene0000790    size  510    gap  0  0%
TAATCACTTCATTGCTTCAAGCGACTTGGTTACAAATACACAGCAAAGAGCTAATGACAT
ATTTGGCCTATCAAACCTTAGTCTCGGAGACGTGTCGAGTTCCAGCCCCACATCTGGCCA
CTTAGCCGTTATCCTCAATACATTAAGTATGGTCTTAGATGAAGAAACTCCAAAAGAAAC
TTTAATTTTGGTTCTCAATTGGATATCTGATATATTTTGTCAGCTGGATAAGTATTTACC
CATTGTGAGCATGTCCAAGGGCTTTGTGGTATTAACTACCAATATGCTAACACTGGCATA
TCAATTCGATGAAGATGTAGTTTTGCTTGTTATGAAGAATTCCCAACATTTACTTAAAAA
TAAAACTCTCACATGGAATGTTTTGGTTTTGAAAACAATAGCAGTACTTTGTATTTTACA
TATTGATAACCAAAATAAAACATTGTCAAATGTTTGCAAAGATGTACTATTTGAATTGCC
ATGGGATATTGTTCAACTGGAATTAGACAA
>Unigene0000791    size  291    gap  0  0%
GACAGATATTCAGAATTCCTATTCGGTTATATTGCCAGATGTACAAATAATAATACCAGA
ATATCATGAAAACGTGCACATTGATGATGCAGATAAAAATGTGATATTCTATTTACAATG
TTTGTCAGATCTAGCAAATGCTAGTAACTCTATAATTGGAATGTGGGCATTACAACCAAG
CATACTAGAACTGTTGGCTATAAAGATGTGTCCCCATGAATTAAATCTAATTAAAGAAAA
ACCAGCTCTTCAATATTCTGTCCTATATTTACTTTATTCGCATTGCAAAAA
>Unigene0000792    size  378    gap  0  0%
CGCGCGCCTTTGCACAGAAGTTAGCTGCAAGCCGCCATTACGTTTCGTTAGAAACAAAGA
AATGCGTAGTCCAGTTTAGTTAAACGTACTGTCTGTAGGTTCCATTAACGCGTTTAGTAT
TTACAGCGAAATACGTCAGAACAACCCGTGGCGCTCAACTAATATTCCTGAACGGCCTTT
TGTATCGGGGGCAATGTAAAGCCAATAGAGATGGAAGTAGGACTTGGTACTGTGTTATGT
ACGGCAGGTTGCAGTGCCCTTCTATCATCACAACTGACGGCCTGCATAATATCACCCAGA
TCCGAGGTATTCACAACCACCCTGAACCTGTGATCATTCAGACACCAACTGGTATTATTC
ATAAGCATTCTAAGAAGA
>Unigene0000793    size  236    gap  0  0%
GGGTGCGTCCAACGACTCGAACATTGTACATTCGTTATGTACGACGACGTATCGATGTTT
TTTACAATCGATTACATTTATTTTAACCGCTTGAGTTCGAACTAGTGCTGAGGTGATATC
CTATCAGTGTTGTGAGATGATGATTCAGTGAACTGTGTTTAAACGTTGATAAGTGATTTT
TTTTTCGTTCGTCTTATTTTGAACTTTCAGTGATAAGATTACAGTTGGAAAACGTT
>Unigene0000794    size  237    gap  0  0%
AGGTTGTATTCGATCCCTGAAGTCAGACTACCAAAAAGGCCCAACTCTATGATCAAGATC
TATGAATTCGTAAAGAGAGGTCAGCTATTAATATAGCCGTTTCTAGGTAATTACAATACA
AAAGACTCAACAACCAAACCTCCTACTACAACCACACAGCCAATTCTACTAGTGTGCTAT
TGTGCGAGTCGAACTTTCAGACCGAAGTCAGACCTAGCACTACAACGATTTGGGATA
>Unigene0000795    size  388    gap  0  0%
TTATTACTGGACGTTTCTGAAATTGTAGCGTGGCTTGAAGACCATAACCTTGAAGTTAAC
TTCACTAAAACCAAAATTATGCAGTTCAAACCATATCAGAAACGTCCAGTAATAATCAAC
TACACCCACCATAACACAACAATAGAATGCGTTGACTCTTTTAAACTATTAGGCTTACAC
ATAGACACTAACTTAAATTGGAAATGTCACATCCATAACATAAGCGGGAGACTATCCAGG
TTCACATATGCTCTACTCCAATTAAAAAAATCGACAGACCTAAAATCAGCAATTGTCGCC
TACTATGCATATGCACACTCCTGGCTTGTGTATGGAATAATACTATGGGGTAATAGCACG
AACGCAGATGTCCTATTCAAACTGCAGA
>Unigene0000796    size  647    gap  0  0%
GATCCGTTGATGGGATCAGAACTGATCCGTTCGGAGTTATACGGTGCGGAAGGAACGACG
GGTGTGTCTGGAAGAACTGTCAGACGAAGATTATGTGAGGCAAACTTGTATGGAAGGGCC
ACACGGAAGGTACCGCAGTTGAAAAATACAAACATCAAAGCTAGGCTAGCGTTTGCTAAG
AAATATGTTAACTGGACAGAGCAAGAATGGAAAAATGTGCTATTTAGTGATGAAACTAAA
ATAAATATGATCAGTTCCGACGGAAGTCCCAAGTACACGAAAAAAATTGACCAACATGAA
GGTGGAAATATTAAAGTGTGGGGCTGCTTTTCAGGATTCGGTGTTGGACCTGTAAGAAAG
ATAGATGGCAACATGGATAGATTACAGTATAAGAATATTTTAGAAGGGACCATGCTACCC
CACGCCCATCAAAATTTACCAGAAAATTGGACATTTCAGCATGACAATAATCCTAAACAT
ACAGCTAAAGTGGTAAAAGACTTCTTGAGCAATGAGTCCGTGAGGGTATTGGATTGGCCT
CCTTGCAGTCCCGACTTAAATCCAATAGAAAACTTGTGGCACCAAGTAAATAAGGCAGTG
GCTTCAAAACGTTCATCGAAGGGAAATCAACTTTACGATGCATTTAA
>Unigene0000797    size  217    gap  0  0%
TATTTATGGGAGTATTATTTAATATTAAGTCTAAATATCATCAACAGAACTTCTCAGAGT
TGAAGTACAGATCAATGAAACATTATGATGTGTATCAATATTTGGTTGCATGTCCATTTG
CCTCAATAACGGCACGACATCTCTTGGGCATGGAAGCAATCAATTTTGAACATGTAGCTA
CTGGAATTTGCTCCCATGCTTCTTTAAATGCATCGTA
>Unigene0000798    size  338    gap  0  0%
TGGTGCTTATTCAGCTTCAACAAGTAAGTTCAACAAACTTTTTCATACCTTTCTTCTATT
TTCTAAAGCTAGAATATAGTAGGTTAAGCCTGAAGATATAAATAAATATGAGACCAAATA
ATATTTTAATGACTGCTTCGTTCCTAATGTTTTAAACGAAGAGCGTTTGAACGAGTTCAA
CTTTGAAGGTAACGATGATTAGGTATTAGAAAAAAATGCATTGACCAAATCCAATAACTA
TCTTACAGGAGAATAAGATGTATAACTAAGAACCTCAGCACCAACTGAACTCAATAGTTT
GACAAAACTGACTAGATAACTATATTTTTCTTAATATA
>Unigene0000799    size  380    gap  0  0%
ATCAAAGTAAGTACTGGGTTAGACGATGGCCCCGTCATCACGAAACAATCATCGAAGTGC
TCTTTCAGGAAAGCCACGGGGTCTCTGTGGCCATACTTGGCGAGCGGCATGGGCGACCCC
ACCATGTTGCGGAAGTCCCGCATCAAGGTGCGGACGTCCATCTGAGTCGGGCTCGACACC
ACCAGCGAGCGCAACAACGACTTCAACTCTTTCAAGTCGTCATCCATCGTATTCACACTT
AAGAATTACAGTCAACAGTTTATGTCTCGCTGTTAATGTACTAAAATTAATCTACGATAG
TCGATTCACTCATCTAAATCAAGGCTGAGGTTTCTAAAGCTATTTTTTCAGAAAAGGATA
CCTTGCCGGTTATACTGGTA
>Unigene0000800    size  539    gap  0  0%
GCACTTAAATGCCTCATATACAAATTTTAACGTAACGTTGAAAATGACTCGATTTATATT
TAAACATAAAATATAGAAAGCAATAAAACGACTGACTGATGTCTATAAAAAAATTTAGAA
ATAAAGCGGCAGTGTTTGCGAAAATTCGTGCAAATAGAATCTAACTACAAAACATGTCTT
AGGAACCTGATAAATTATTGCTAGAGCTTCGGGCACGACTCCACTCCCTTCCTTACAAAC
GACAATGCATCCCCGGCGCGGCCGGCAGATACATAACGAGATAAAATCTTATCAGTAGCC
AATAGAAAAATATCACCTAAATAAATATGAATATTTTACACGGGCAACTCACCGCCGTCG
TTCGTCGTCGCGACGCCGCGCAAATAAATATAAATCTTTCCAAACGATCGGCGGGAGCCC
GCGACCCAGCGGCGAGCGCCTCGGCCGACGCCGAGCGACGAGTTTCTTTATTTTCTCTTT
TTTGGTAAAAAATAACAAGATTATGAAATTGATATGCAACACCGCGGCGGCCATCACTG
>Unigene0000801    size  304    gap  0  0%
TATTTTCAAATAAACAGATTTTTTCCTTTTTTATTTAAAAAGTCGCAAGTATCAAGACCT
TTAGTTAACTCCCTACTCAAACGCAGTACAATTTCTGACTCCCCAATCCTATTTTTTGTG
TCAATCAGTGTCTCCTCATATGCAATCCGAGATGGTCTGACCTGGCGAAGGATCGTCGGC
ACAGTGGACATGTGAACGGTCTATGGCCTGTATGCTTTCTGGTGTGACGGGTCAGCTCGT
CGGATCTGGCGAAACGCCACTCGCAGCCGGCCCAACCACAGGAGTAGGGTTTTTCGCCTG
TATG
>Unigene0000802    size  241    gap  0  0%
AGATACACCCAAACGGAAACTGGTACCTATTAGTCAGTGGGGTGTTTACTTCTCAGCGGA
CAATAAAGTCAGTGTTAATGCATTTATTGAGCGTGTTAATGAAATTAAAGAGGCTAGGAA
TGCGACTGATGAGGACTTGTGGCGTTATGCGATAGATTTTTTTAAGGGTGACGCCTTGAT
ATGGTTTAGAGCTAATAAAGTTCAGGCTACAAATTGGAAGGAATTAGTGGTCTTATTAAA
A
>Unigene0000803    size  260    gap  0  0%
GCACAAGATAATGATGCCATAAGAGAAGTGAAGACAAGTCGCGGTCGAGTTGTTATGTAT
AAAAAATATACATATTCATATAAAAATGGTAAAACTCAATTATGCTGTTCGAAAAGACAG
CTTTGGAAGTGTCCGGCTAAAATGAAGTTGGATGCGAAGGAAAATATCTTGTCGGCCATG
ACTGAACACAATCATCCTCCACCTGAGTATCATGTCACGAATAAAGGAGAGTATATTTTT
GTGTTTAAGTAAAATTAAGT
>Unigene0000804    size  769    gap  0  0%
TATTTTATGTATGAACTCTTATCAAAATTGTTTATTTTTAGACAAGTGCTTACTCAAATG
GAGTGTCGGCGACAGTACCTACAGAACGCGTAGCTTATATATTCAATATGAGCTAAACTT
TCATATGTACAGTAAATGTGACAGTAGCGCGTACCGAGCAGAGAGCAAGCCGTGATGTGG
GCAAGTCCTTCTAGACTGTGTAAGCTATAGAGGCCGTCTCGCAGCCGAACCCCCCACACA
TCGGTCATTTAATTCGTAAATTTAATATTTCTCACTATATGACCATCGTTTCACAGATAG
GTCATAGATATTTTTTTGTTGCAATAAAACTGTGTCAGTTATTATAATAATACTAAGAAA
GCCTTTTTAAACTATTTTAACGCAATTTTTGCGTTTATGAGCAAGAGTCGTTATAACTCG
CAGACGACTACAGCTAATAAGCCAAAATATGCCCGTTCTGATATTGGAATATTCTAATTA
AGGTATTAAATTTTAAATGATTTCTAAAAAGGTGACGTCTTCCAATCGCACTTAATTTCG
CGCCAATCAAATTGTGTTCATTCTAATAGGCCTATTTGATGTTATTATTTGCCGTGGCCT
TAGTAGATTTTACTTAAAAGTATGAGTAATTTTTTGAAACTATTGCTAACTGACTCAAGA
AAGAGAGAATATATTGACAATATTAAAAAAAAATACATTTAATATAGCTGAATTGTGTGT
GCTATTAAAATACAAATGGCCGATGTATGATATAAGTTAGTGCTGCGAG
>Unigene0000805    size  218    gap  0  0%
AAGGCAATTGGTCGAAAATTGCAAACGCCAACAGGCGTGCATGAAGTTAGTAAATACGAA
CCGATTGCTATGTAAACTATCAAGTTATAGTGTTATTGTGTTTGTAATCGTTAAATGATC
GCGACATTATTGCTTGTAATAATGAGTTGGGTAAATTCACGAAATGTCATCATAATTGTT
GATAGATCGGATGAAATACGCGTTTCTGTCGAGTTAGA
>Unigene0000806    size  214    gap  0  0%
TGTTCTAGATAGACAATTTCAAGCGCAGATCAGAATATTCCCATATTCTTCTGAAAAACA
TCTTTGCCATAGGGATTGATTATTAACCTTGCCATCAGCATCAGCACCAGCCGATATCTA
TAAACCGGAGGCAATTAACTGGTTCAATCTAACTTCAAGTCATTTCGTTTAAAACGAATC
TCATAACCCAGTCAATAAAGTTCAATCCATATTA
>Unigene0000807    size  315    gap  0  0%
AACAACACGTCTGTGGCTTATGGTCGACCGTAAACTAAAATTGCAAATTTTTAGTTTTGA
CGGTTTTTAGTTTTTATTTTTTTTTGTAAAAAGTGCAGTTTGTGTTTTTTTTTTGCTATT
GGTGTTTTTTTTAATTTAGCAGCCATGTTGGTAGACATGATAACTCAGAACCAGCTCTTC
GAAGCGAAGCAGGGAGGGGATATCACGTTCATGGACATGGTGGATGAACGAGAGGCGCTG
GGAGAGTCGCAGATACAGAAAATGTTTGCTGGCTCCTCGGTGCTGCTCACTGGAGGGACT
GGCTTCCTTGGGAAG
>Unigene0000808    size  669    gap  0  0%
GGCGAGTGGGCGAGTGTCGCCCCGAGATAGCAGGGTTACAGAGGCTTAGTGGTACGATTG
TGGGAGACAATTGACTAAATTAGCGGCGGGGTGTGCGCGGCGCCTACAGCTGCTCGTCCA
GGTCCGGCCCGTACAAGTCGGCCAGCTTGTTGAACCGCGGGCCCCACGCGCCCAGGTAGT
CGTACTCGTGCGTCTCGTCGTCGGTACCGGAAGCGAGCGAGGAGAGCGATCCGGCGGTGC
TGCCGCCGCCCTCGTACGCGTAGTTGCGCAGGTCGTCGAATGGCGGCGCGTTGGGGTCGC
TGTCGGCGCGCCGCTTGTGCTCCTCGATGAACATGCCCACGTTGGTCTCGCCCGGCAGCG
GCACGCCCACGCCCACGCCCGGCGGTACTCCCACGCCCACGCCCATCGGACCCACTCCCA
GGCCCAGGCTCATCACGGGATATGGTAACTTCGTGGGTGCATGATCAGGTAAGGGTCCGC
CGATGGGTATCTGTAGCGGCGTGATGTCGAAGGCCGTCATGTCGTCCTCCCCGCCTCCTT
CGTCATCGTAGTTGATGATGTTCTCGCGGACGTCATCATCAGGTCCAGGGTACTTGATGT
GCGCCTCCCGACGTCGGTTGTACACCACGAACACTAACACCAGGACTAAAAGCATGAACA
AACAAACAA
>Unigene0000809    size  301    gap  0  0%
TTTCTGGATTATTTATTACATAGTTTATGTAAAGTTTGCACAAATTCAGAAGTGCGGTTC
TTCTTTTATACTTAGTGAATACTGAAGCACGTGCCGTCCCGCGAGTCAACTATATTTGAA
AAGATTATGAATAAGTTGTTTAACAATAGCGAAAAAAATGCATAATTATGGTGTAGTAGG
CCATGGACTCATGGTATCAGTTTGACACACAGTTTGTTGCAATCTGTACGCACTGTTGCT
AAACTAAGGTGTCCACGACAAGAATATTTAGATTAGCTTTTGGGTATGTACGAAACAATA
G
>Unigene0000810    size  300    gap  0  0%
TATATATACAACTTAAAACTAATAAACATAAGAAACATAAAAATAATAAACATGCGTCGA
CACTCTTGCGCCATCTCACCTTCCCGGAACTGCATGTCGTGCTGGCTCCGCCGCTGCACA
AGCAGAGAACCTCAAGCGGCGCAAATATAGTAACCTTATAGGCAATTACATGTTTGCGCC
GTTTGGGGTTGAAACTCTAGGGCCGTGGGGTCCGAACGCCCACCTTCTTGCCAGGGATAT
TTCCCAGCGCCTGGTTGACACTTCCCGGGACCCAAAGGCTGGCTTTTATTTCGCACAGAG
>Unigene0000811    size  277    gap  0  0%
AGTATTACCTGAGGTGGAACCTGTCGTTGTTTTAGAAAAGTTTAAGAATAAAGTTCCCGA
ATCCGACAAAATTCGTGAGCAACCTATTCCTGAAAAAGTGAGAAAGAAGCCAGGACCTAA
GCCTAAACCTAAAGTATCTACTGAAAGTCTGCCTGAACCAGAAAAGGCGAAATATAAACC
TGGGCCTAAATCTAGGATAAAAAGTAAACGAGATTCAGATCCTTACGACTTCGACACGGA
ATCATTGGATACGACTACTGAAAAAGCAAGTGATGAT
>Unigene0000812    size  475    gap  0  0%
GATCCGACTACTGAAAATGCAAGTGATGATGCCTCCGAAGACAGTTCAGATTCCGAGGTA
GGGTCTCTGGCGTCTTCAAAGAGCTTCGGCAGCAGCGAAGTTTTATCCGAAATTAAGAAA
AAGACTAAACGTAAACGACGAGGAGGTTGGCAAGATGGCGTGATTAAACCTAAACATAAA
AAGAAAAAAGTTGAGACAAAAGTGGATAGTACTCCTGAATCTATGGATACCACTTTGACA
TCAGAGAAACAAAGTGCGATACAGACAAGCATTAGCTTTACAGACAGACTCTATTGTTTC
AGCAAAAATGAATCGGTCTATCCTTGCCGTCTATGTCGCTATACTGGTACCGATATTGTG
CATCATTATAAAACTGAGCATCCACACGTCGAAATTCCATTATCACGTATGGCTCCAGCA
GTAGCGAAAGAAGCAATTGATCAGTGCAAAGAAATTGACTTTAGAGCTGTTAGCA
>Unigene0000813    size  528    gap  0  0%
ATGTTGATAAATCGCCATGTATGGTTGACTCAGAAAAAGAGTTCTCTAAATTAAGTAAAT
ACCGTAAAAGTAAAACGAATATTGTAGAGCCTAGAGAAACTCAACTGCAGCATAATGTAA
ATCCTATCAGAACGGACAGTGTTATCATAAAAAACCCGGATAATATCAAAAATTATGAAG
AATCGACAGATTTTTCATCACACAGCTTAGAAAAAGTAATTACAGAAATCCAGCAAGATC
CAATAAATTTGACCTCACAAGGAACTCTACTGGGTGAGACGGAACACTCGTCTGAACCCA
TTAAATCACACAATGCAATTGAAGAGAAGTTGCCTGTTGAGATTGCGATAGACTTCAGCT
TAAATAAGCCGGGGATTTTAACTAGTACACACTCTGCGGAATCAGCAAAATTAGTATCAC
CAACTGAAGATAATCCATTTCCTTTAATAAACCGAGACGATTCATCAGATTCCGTCAGTT
TACTACCCGTATTAAGTGAACAAAATAACATTTCTTCTAGCTTTGATA
>Unigene0000814    size  319    gap  0  0%
GGATGTTGTTTAAAAAATATTTGGCTGTTTATTTATTAAAAATTTTGCATTTTTTTTTAT
AGGGTTGTCCAGGTAACCGGCTTTAGGAGGTCAGATAGGCAGTTGTTTCTTGTGAAACCC
ATACTCAGCTGATATGATCACCCAACCGTATCAGCTAACCACCCGGCTTCCAGTCTAACC
GGGTGACTTCCAGTCTAACCGAGTGTAGGCCAACCAAAACATAGTTGAAAAAAGCTAGGC
AGATGACGATTTATTAACATTATTTTTGGCAAATCTAATAACGATTTTCTTTATCATCGT
CCGCATCGTAACATGCGGC
>Unigene0000815    size  213    gap  0  0%
GAGGTCAGATAGGTAGTTGCTTCTTGTGATACCCATACTCAGCTGATATGGTCACCCAAC
CATATCAGCTAACCACCCTGCTTCCAGTCTAACCGAATGGTGGCCAACCAAAACATAGTT
GAAAAAAGCTAGGCAGATGACGATTTATTAACATTATTTTTGGCAAATCTAATAACGATT
TTCTTTATCATCGTCCGCATCGTAACATGCGGC
>Unigene0000816    size  246    gap  0  0%
GCCGGGGTCGACATTGGTATGGTGAAGAAGATGAAGCTTTTAGGACTCACCATCGACGAA
AAACTCACGTTCAACGAACACACCGCAAACGTTTGCAAGAAGGCAGCCGAAATATACAAG
CAGCTTTCCCGCGCCGCAAAAATCAGTTGGGGACTACATCGAGACATAATCCACACCATT
TACACAGCAACCATCGAACCCATCATCACGTACGCGGCTGCCGCCTGGGCTCCCGCTACC
GCTAAG
>Unigene0000817    size  384    gap  0  0%
CGAGACGCATGGGTGGCGGCTGTAGAAGCGCAGATATTAGCGGCGCTGCAGGGACGGACG
TCCCGCCAGCCCATGCCGACGGGCGCCAACTCGACGGGCGACGTCCGCGCCACGCAATAC
ATCCGACGGGTACACGGCAACGACAAGTGCTGTGACTGTGGCGCTGCAGATCCAGACTGG
GCGAGCTTGAACCTGGGAATACTGATCTGCATCGAGTGTTCGGGCATACACAGGAACCTC
GGCTCGCATATATCGCGGGTACGATCGCTGGATCTCGACGAGTGGCCATTGAGTCACGTG
AGTGTCATGGTGTCATTGGGCAATGAGCTTGCGAATTCAATATGGGAAGCTGATCTCAGG
GGACACGTCAAACCCATGGCCACG
>Unigene0000818    size  371    gap  0  0%
CTGTATGCCATGTTCTTCAGTACTAGGAGTGGTGTACTCATCAATGATTTCTTGCTTGAT
ATCATCACCCCCAGCGTCCGCATACTCCTGTTCAGGAATGTCCATATTGCGCTCCATGAA
CAACTTCGTGTGGGTTTGCAAGTGTTTCCGCAAGTGATCTTTGCGGTAGAATGATTTATT
ACAAACAGGACAAGACTCGCTCTTGTCTCCGCTGTGTATGGTGCGATGGATGTTCAGATG
CTCTTTCCTCTTGAAGGCCTTCCCGCAGTCCGGGCAGACATGAGGTCTCACTTCCTGGTG
CTCTAATGTATGTCTGTCTAGGTGTTCTTTGCGTTTCAGTCCAGTGCCACATATCCCACA
GAGGTACCTAT
>Unigene0000819    size  372    gap  0  0%
GTGCAATGTCATTGTAGACGCGCGGTGGATCGTAGTCGGGGTGTTTGTGGATAGTTCTGA
TTGCTACATCGACAGGATTAGCTCCGTCATACACGTCGTTGTCAATATTCTGGTCTCCGA
GCCTGACTATGACGGGCTCTGGGGTCTGCGCGTTTGGATCTCTACTGCAATGCGCGGCTG
TGAGCACGAAGCGCGGACTGATTAGACTGCCGCCGCAGCTGAATTTGTAGGTCCCGCCGA
AGTCTGCCCAGCCTATGGCTGCCATATGCGGAAACTCCCCCGAATTAGCATTTTCACCTC
CCACTATGAGCTCGACACCAGTATAGTCGCATTTAGCCGACGTCACGGAAAAGGGTTCCG
GGTCCGGTCTCA
>Unigene0000820    size  402    gap  0  0%
GCGGGCTTAGACCGTCGCGAGGTGTGCGGGGCGGGGCTGGGGCGCGTGCAGGCACACACA
GGATGCACTAACACCGAGACGAGCGGCGCGGGCTAGTCCCCTACGGATGCGCTAGCGCGC
GGCGGGGCATGCGGCACCTGCGAGGCGAGGTCGCGCGAGCCGCCGTCCGCGTCGCCCGGC
TCGTCGCGCGGCTGCGGGGCGGGGCTCATCTGCACACAACACCGTCACTGCGATGTCGTC
GCCACCACCCTCCCCGTACTCCACTTCTCACTGACTCTCCGCTTCGTGACCGTTGGTCGT
ACGTTGTTCGACGTAACCACTACCTACTCTTTGTGTTGCCACTTCTAACTTTCTAATGTT
ATGCAACAGTTTCTGGTAATGATCTGTTTCATTAGCTTCTTA
>Unigene0000821    size  486    gap  0  0%
GATCTGTTTCATTAGCTTCTTATGAGGCGAAGTGTAATTCTCGGAATGCGATTTGGCTTT
TTCCTCTAAAGGTACATCTACATTTTATTCGGAAACTACGTGCTCACTTTCACCGAACAG
GCAGGTATATGGATCGAGTAGGCGCTCGGTTTCATAGGTCGCGCAGGGTTGTTCGTGTAC
ACTATGTCTTATGACGTTAGTTGTTTATGTTATGTATTTGCAGAACGTCAGCTTCAGCGC
ACCAGTGGTACTAGAGGCTTTGAAAAAGCGGCAACATAATATTAACATTTTGGCAAATAA
TATTTCATGTTGGCAAGTGTGGGACGGTTCGGGTCGGCGGACACTCGGTACGCGGCGTCG
TTCGCGGCGCGGGCGCAGAAACAAGAGATAGATTCAGACGTCACGAGTGAGAGCGTGCTC
AGGCAGAAAGAAGCTTGCAGAGAAGCAGTAGAGAAGTGCAGAGCGGGACGTGGGGCTCAC
ATACAG
>Unigene0000822    size  752    gap  0  0%
GGCGATGGTGACCGACATGTCGCCCCCGGAGGTGCGGCTCACGTCAGCAGGCAGGCTGAG
CAGGTGCGCCAGTCTCGAGTGATCCACGCCGTACTCCGTGCCTCCAATAGCATGCCTGAT
AAGATGAGTCGCAGCATTCTTATCTTTAGGCTTACTCTTCAAACTTTCTTTCCTATGCGA
CAAAAGTTCATCAATGGCACCAAGTTGGATATTTTTTTTCGGCAAATTTAGTGGATTAAA
AAAAACTTTTCCTTTCATATGCTCACCAACTAATTTGACAGCTTGCAATGGTGACATCAT
GTCCCAGAGGCCATCTGAAGCGATTATTAGAAACTGGTCTCTTGGTGTAAGACGATGGTA
ATAGACATCCGGCATGGCTGTCAGATAAGGGGGAGTGAAATAATTTGCAGGTACTGCTTT
AGGCCCTATAAATGGTGCGGCTAGTTTATTTAAAAGTTCTGCAGGCCACTTATATCTGTA
ATCTCCTATGCTGCGTAGTGGTGCCAGCTCGCCAAGTAGCCTGTCTCTTCTTATTACGGT
TTTCCTTTCACTATCGGGATGCTCATTCCATATTCTTTTAAGTTCATCGAAGTTTTCGGC
GTTGTGCTCTTTGGTAATCTTTTTGGCTATCCATTCGTTTTCGTCTGTCATAGTGCCCAG
CACCGCATTACAATCGCCCACGTTAGCAACGTGCAGATTCGGGCCGTCGATGTGCGCGAC
GCACGCTACCGCCCCTGAGAGGGCCACGTACA
>Unigene0000823    size  362    gap  0  0%
GAGGGCCACGTACAGGCTCCTCGGATTCACAACGCCGTTTGCTTCGTAAGAATCAAGAAC
CTCTTTAGATAAATCACTATCTAATCTCATTATAGCTCTCTGTAACGACGCCTCAACATC
TACTTCTCTAGGTACTTTGGTCAGCTCTGCTAAATATTGCTTGAAACTATTACTGTATTT
ATCTCGTAAATCTTCTTTCATTTCCATCTTATCATTAAATGTTGTCACTAATTTATCTAC
TGGTAAGCCACTTTGTTGAAACGATTTGAGGACATCCGTTGGAAGAAGCGAAGCTGCTAT
GTAGTTGAACAGTCGCTTCGACACCACCTGAGCGCATTGAGGCCCTCCATGCCCATCAAA
TA
>Unigene0000824    size  329    gap  0  0%
CGTATGAGTCCTCACTGAAAAGGGAGAGAAGAGTTTGTGAAATATTATTAGAAAATTGGT
GTCGATAACATTTATATTATTTGGAGAGATTTATTTATTTGGAGTGCAATAAAATATTGA
GTATTAAGCGTCTGTTTAACTTTAATTTATTTATTTATCCTTTATGCACATTGTACAAAG
GCGGACTTAACGCCTTAGAATTCACTACAGTCTACCTTAACTAAGATAGGTACTTTTAAA
GCATTTTATAACTAAATGAATATTAATTTAAAAATAGACTTAAAATAATATTTTTAAATT
CTACTTATCGATACTTAATTATATTTTAT
>Unigene0000825    size  243    gap  0  0%
GTTTAACGATAAGATAAAAATCATTAAGGTAAGTACTTTTTTTATTATCGTTAAACATTT
ATTATTATATACTTTTTGTACACAATATACAAAGGCGGACTTAACGCCTTAGAATTCACT
ACAGTCTACCTTAACTAAGATAGGTACTTTTAAAGCATTTTATAACTAAATGAATATTAA
TTTAAAAATAGACTTAAAATAATATTTTTAAATTCTACTTATCGATACTTAATTATATTT
TAT
>Unigene0000826    size  206    gap  0  0%
ATTTTTAAGGGAATAACCAAATTGCAAGACGGGAATTTTAAGTAAAGCTCTAGCGCCTTT
TACTATCACCTTTTAGGCAATCCAACACAGTAAAACATAGATGATATATACTAGGTATGT
ATTACAACATCATTCATACATAAGACATGATACATAAATTTCACCAAACCTACACATTAC
TTGAAAAACTTTGTACACACTGAAAT
>Unigene0000827    size  236    gap  0  0%
TCAGGAGACAAGCTCATACATTCAAAATAAACTTAAGTTATACACATATTGTAGATTTGC
AATTTTAACACCCTTTCGGTGCACTTGCAATGTTATTTAATTTCCCATTTAAATAGAATA
TGATTCATACACTCATTAACCTCGATGAGACCAAAGATATAAGATTTATACGATTTTTTT
GTAGTATTTGTTAGCTCTTGCCGTCAAATATACAAATTAATGCCATTTTTAAGGGA
>Unigene0000828    size  258    gap  0  0%
AAAAAATACATACGGGTTAGTAGCCCACATATATTATAATCCGCAGTATTCCTATCGGTA
CGACTAGCGTTAACTTGCGACTCGTCATGCAGTCATTTCATTTAGCGTCATGCTTCGCTC
CTATTTTTCCGTTGCCCGCCTAACCCGTTGTTTTACCCTCCCTGTTTTTGATAGCTTCCA
TCTCGTTGCTTTCGACTAACATCTCGATTTCTTTAACTCATTCAATTGCGCGCTTTACGT
ACTTCTGCAATCACTGAT
>Unigene0000829    size  210    gap  0  0%
[truncated: 33,529,010 more chars]
