# Supplementary material for: Next-Generation Sequencing-Based Transcriptome Analysis of Helicoverpa armigera Larvae Immune-Primed with Photorhabdus luminescens TT01
Source: PLoS One. 2013 Nov 26;8(11):e80146. doi: 10.1371/journal.pone.0080146 (PMC3841171; doi:10.1371/journal.pone.0080146)
Supplement: Dataset S4 — Deposited TT01-unigenes. (FA) [file pone.0080146.s019.fa]

>Unigene0000001    size  261    gap  0  0%
GTAGCAGCTTCACCGGACAATCGCGCACAAAGAGCTCCAGTCGAGTTGTCCTTATCGTCA
TAGAAGCCGACCTCTTGTTCCAGCAGTTTCTTGAACATCATCTGCCGCAGCCTCTCCGTC
AAGTATTCGCCCGCAATACCGTAGAAGAATACCACGATGAAGTTAGTGATTCCAGAGAAG
ACGCCAATACCGACAAATATCAGCGCGATTTTACGCACTTCATTCAAAACCACAACAGGG
TCCGGGTCAGATAGAATGGCG
>Unigene0000002    size  239    gap  0  0%
ACTGTGCAAGGGGCTACCGGCCAAAGGATCGGCACAGTGGTCCAAGCAGTAGGCACGTTT
GGTTTCGCGCTGGTACTATCTCTGGTGTACGAGTGGCGCGTGGGACTGGTGGCACTCACC
TTCGTGCCTGTCATCGTCTTCGTGTTGTATAAGCAAGGCAGGATGACGTATAAAGCCTCC
TTTGGAACTGCTAAGACTATGGAGAAGAGTTCTAAGATTGCTGTGGAAGCCGTAGCCAA
>Unigene0000003    size  545    gap  0  0%
GCTCCTTTTGAACATTTACCAGCTTAAAAAAGTGTTCGCTTGAAATTAACTATAGGTAAA
GAAAAATAAACGCCTTTTAAATATTGTCAAGGTCCACCAATAGCTTGAAATTCGATAAAC
AGTTCATAATCTAATTAAAAACTTTTTGGACTTATTGCTTTTTTGGTAGCAAATGGTAGT
GTGGCAACACTATGTGATTCAGTATACTTATTAAAAAGGCCTAAAACCGTGCCTTGAGCG
CATTGTTATATCGCTAATTTCAGTCTACAGTAAATAATAATTATTAATACTGGCTGTTTG
AATGTTTATGTATGTTTTCTTAAATTCGATTTTTGAATGAAATTAATATTGAGATATCGT
AAAATTAAATGGTGTTATGTTAATACCAGAGATATAGAAAATGAATTTAGTAAAAGTAAT
AGTAATGAAATTGAGAGCTTTTTAGAAAGAGGTTAACCACCCTTTGACCATTTCTTTTTG
TTTATAGGACAGTAAAGAATACCAAAATATCTAGAAAAAAAAACAAATATCGAAATTGAG
ATCCT
>Unigene0000004    size  207    gap  0  0%
ACTTTGCTCGACATAATTTCATATAACGCACTTACCCCATATAAAAAAAAAAAACTATGA
ATTAAATTTTGTATCTAAACATTTTCTAACATAATAAGCTCATTTGTGTTTGTTTTGCCG
TAGACATAGAAAATGAATTGAAAACTGAAAGATAGCCAGAGACAAGGCGATCGTACAATA
TGTTGATTTTCAACCGACTTCCCAAAA
>Unigene0000005    size  406    gap  0  0%
TTTTTGGGAAGTCGGTTAAAAAAATCTAGTCTCAATAACTTCAGTGGAGTAGAATTTCAA
AAACATCGCTGTGTATATTTTCTAATACAAGTTTATATTTTATCCTATATAACCTTGTAA
CCTAACATACTAGTGCCTTTATTTGCTAAAAAACCTTTCGATAATAAACAAAAAATATAT
AAGTTTCGAAAAAAAGTAGGAGAAAAGTATAATAATCTGATCAAAAAGTTTAATAAAGAT
ATCCAAATCAGTTCAACTCTTTTTGAACTATGTTGCCATAGATGGATAGAAACACATAGC
GTTTATAATGATTATTAATTACTTTTTTGCGTCGGAGGTTAAAGAAATGTCAGAAATATT
TGGCACATATACAGGGTTACTTGTAAGTAGACCGCATCCTTTCATG
>Unigene0000006    size  361    gap  0  0%
GTAGATTGAAGTAATATTCCAAGTAACATAGATTAAGGTATATCCATAAAATACGTGAAA
TATTTCCAACAAAAATATTCCGAACGCTCCTTTGGTAAACGCATTTTTGGTGAAGTAAAA
AAATTACCTTTTATGTTGTAATATTATGTGTACAGAATATAATTAACGTATGCAAAAGGT
TTATTGTTATCATATAACACACCGAACAGCTCATACGAGTCTTAATTACTAGGAGTAAGG
TAAGTTTCAGTTAATTTCACCTTTTCTATATGTGATCTGTAATAGCCTTAATAAAAATAG
AAATTATTGTTGGCTATAGCCGAAAGATTTAAAAAAAGTACGCAAAACTGGAATTTTGTG
C
>Unigene0000007    size  1012    gap  0  0%
GTCGGGCTGGAAGTGCGTCACCAGCAGCTTGGTGGCCTTCGCCAGGTCGTACGCGGCCGC
GCGGACGTCATTGAGGGGCGAAGGCGCTGAACATGCCAGGGAGACTTCCGAGCAGGCGGC
CCGGAGCTCGCCGAGTACGAGGTTCAGCTCGCGGTCTGAGGTTGTCTGTGGGAACAGAGC
CAGCAGGGCCCGCACAGCATGTCGGATGGTGTCGCCGCGCTGCTGCAGACGCGGGTGCTG
CTCGCGCGCGGCGGCCCACAGCTCGGAGATGGCGCGGGTGACGGCTTCAGCCCGTCGCTG
TACCAGCTCCCCGCTCGGTAGGGCTTCGCCCTCGCCCGCTGTCGGCAGTGACCGCTCTAC
GCTGCCTAGTGTTGTCAGCTGATGTTTAGTAACCTGCCAGTTATTCTTTGGTCCTTCCCT
AGTCTCATACATACTGACCGGTCGCTGCGCGGATTTCATAGACAACTTGCCATCGACCTC
CTCCGACCGGCTCAAGGGTTCTGTCTCAAGACTCTTCCCTCTCTCCTGAGCTTTAGAACT
TTCTAGAACGTTACATGAACTGTCATTGATCGACATTTGTGACGTCATACTCTGATCATC
GTCGACGCTGCTCGTAGTTTTTAATACACTATTTTCTTTAGTCAATTGCTCAACAATTGT
TTGTAAATTTTTGAGTTGGTTCTTTAGCTCTGTAATGGTAGAGTCTTTAGTGTGTATTTC
CTTCTTGAGTGTTTCGATTTCGTTGGTCTCCGGTATGGCACTATGTGCTAGAGTGCTGGG
CGAGTGCGTGCGGCGCGTGTCTATGGCGGAGATGTCTATGGGCAGCGAGGGGTTGTAGGT
GGAGGACACCGTCTCGCCGGCGCGGGGCATTACGCTTGATAGTCTAAAAGAATCCTCAGT
GACATCCAAGTTGATGGGAGCTAATGCGGCGTAGTCCTCGTCAGACGCGACGGAGTCGTA
CAGCGGCTCGTCGTCCGACATCTGCGACAAGTGCTTCAAGTGGCTCGCTGAC
>Unigene0000008    size  293    gap  0  0%
AGTGGCTCGCTGACAGCAGCGGGTTCATTAATGCGGGCGCTCTCGGCTGCAACGTAGCAA
TGTGCTGTCGCCTCGTAGCGTCTACGAGGACGTCTCGTAGCAGCGTAGCCATCTCCGCCG
TAGACAGCCGGGCTAGCTTCTGTCGGCCTTGGTTACGCGGCGCCGACAGCGCGGGATTCA
CTGGGAGGAACACTACGCCCGAACGCTCGAGACCCGTAGCGCTTGTTTGCCATATGGCTT
CTGTTTCTCTGCGGTCAATTTCGTCGTAAATGTCCATTACAAGTTCTTCGAAG
>Unigene0000009    size  351    gap  0  0%
TTCGAGCTGCACTCTGGACTGTATGGGGCCATCCGTAAACTCCTGCGTCTCCGGGGCGCT
ACCTCGGCCATCTTGTAGCTGGTGTCCATCGCCCAGTAGGAGCCCTTGCCGGGGTCGTCC
TTACTGCGCGCCACCTTCATGAAGCACTTGTTCAGAGATAAGTTGTGCCTTATTGAGTTC
ATCCATCCTTTGCCGGCCTCTTTGTAATAAGGAAAAGCGTTGCATATGTACGTGTATATT
TCGTTGAGCGTCATCTTGCCGTTTGGAGAACTGCTGATTGCTAGTCTGATCATACTGGCA
TAACTGTACGCGGGCTTCGCGTGTTTGATTTTATTCGTGTTTTCTTTCTGA
>Unigene0000010    size  326    gap  0  0%
GTTTGTTTGCGCGCCAAAATCAGAAGCACGTACATAAATACACTGCGCGCGCACCACGCC
TGTGATTGGTCTTTCAATATTTTTCAATTTTTAAGCGGGAAAACAGAAACGTAAGTTTTG
TCGTTCATAGATTAAATAATCGGATTTTATTTGGAATTTACCATGAAAATCTCATATTCA
AGATCTTACTTACATCACCAAGCACAGAACTGGCATAAGAACAAGACGCTACTAAGAAAC
GAGGCACTTCTGTTTCAATGAGATTTTCATTATAAATGATTGAAAAAATATTTATTCAGA
CCACTGTCCCTCAACAGAAGTTATAA
>Unigene0000011    size  288    gap  0  0%
GCTGTAGGAGATGCACAAGGTATTTACTACCTCCCGTCACACAGAACTGGCAGCATGGTG
TTGATTTACAACGACAACAAATATTGGATCAATAATAGATACCAGAATACCATTAACTGG
ACCTGTAGGGACCGCAAGCGGCTTGGGTGCAACAGCTGCGTGCAAACGACCATCGAGGGA
AGGTATGTCAAACACAAGGGATTTCATAATCATGAGGACAATTATACAAAGTATAACTTC
AACGATTGATGTTCAGAACTACTTTGGCCAGTTATAACTTCTGTTGAG
>Unigene0000012    size  431    gap  0  0%
GAGGCGATCAGGCAGGTGACGAGGGGAGGCGCTCTCATTGGTCGGTTAGCTGGCCAGCAG
CGCCCGCAGCCGCAAGCTATTGGTCTGCGGCCGTGGTTGCAAATGCCGGGACAGTATCTC
GTGGGCGTCCTGCACCTGTTGGCGGAACGTCAGGAACTTCTTAATGCTGGACTTGCACTC
GGAGCATAGACGCAGCTTTAGATTCTCTATGTTTTGATCGGCCGCTTGATTGAGAATTTC
GAAAAACAGTTTCTTAATTTCAATATCAGTGATTTCCACTGGCTGTTGCCTTTCCGGGCT
CAGACAGCCTTCACAGACGCCGTCCAAATATCCGGGAGCGTCGCTCATATCTGCTGTTTG
AGCTTACAAACTGATTTTAACAATTAAAATAACATATTTGATGCACTGAATCGCAAAGTG
GTAGTTTTTTT
>Unigene0000013    size  1142    gap  0  0%
GTTAAAAACAATTCACTCATAAATAATTTAAGCTTTGATTACGAAGAAGAAAAACAATCT
AGTGATGACGGAAAATCGGTCACAAACGAAGAAAAGTCATCCAAAAAAGAAGAAAAAGCC
AAGGAGGTGGAACCCGAAAAACCTTTTAATATAATGGACCACATAAGCATTATTAAAGTA
AATCAAGTTGGTGTGCTATTTCAGTGCAAATTCTGCAATAGGAACTTCCTGAAAAAAGAA
GTAGTCGAATCTCACAATTGTGCAAAAAATGGAATTCCGAAACAAATGCCTAAGACTGAC
CCTATTCCAGAACCTCCTCGTGTTCCAACAGTTAAATATATTAAGCTTGATGGTGATTTG
AAAAAGCCAAACTCATGGAAGTCCTATTCGTATGAAAATGGTCATTCTTCAAGTGATCAT
AACTCAGGTATTACAAATAGCAATAAAAATATCGATAGTAATAACAGGATAGAAAAAGAG
CATAGACCAGAAGAAAATGTTCAACCTGTTCCAAAAGTAAAACCTAAACCAAGAATAGGG
CCAGCAAGCAAAATCAGACGCTTTGAAACTGATTCGAATTCAGGGTCTGCTCAAAATGAT
TCCGATTCTCAACAATCACATTCATCTAACGTTCAGTCACCCTCGGTACACATTCCTTCT
GCGCCTAATCTGAATGGTCGCTTTAAATTAGTTCCTGGACCGAATAACATATTTACCTTG
GTTGAAGACACTGTAGCACCTGCTTCAGGAAACCAAAAATCTGGCAAGAAACGAAAATCT
GATAGCGAAAGTGAATTAAAATCAAAGGACCGTAAAAAAGATTACCATGAAAAATCTAAA
AGTCCAGATGATGATAAACCAAAGCCATACCCGGTTGGATTATTTCAAACTGTAGCCCGC
CAGTGTGAACCTATAAATGTTGCTCCTCCGACCTCATTTACAACGCCCGCCATGAAAAAA
CAGTCTTATACTATAGTTCAGACTGGGAATCCCAGTAAATTACTAATATCAACAAAAGCG
CTAGCTCCCCCCGTAGAAGTGCCTAAAAAACGCCAAAGGAAAACGAAACCTGAAGTAAGA
GAAGATGTGGAAGAGCAAGAACCGTTTCGAGTCACGTTAGAAGACGTGGCACATCCGAAG
GA
>Unigene0000014    size  265    gap  0  0%
ATAACCGAACAGTGACGGACTGACTTAGCGGAGTATTAGTCATAATATTGTTAACACCAA
ATACTTAACGTTAGAGTTTAGACGACTTGTAGCGCCCTTGTAGGCCTTTTGGGACCCTTT
TCAATGTTACCTAGTTGATACTCTCGCCACTTGATATATAGGTTAAAGAGCCTAGCAAAA
GTTGAGCAAACTTTTTCACTTCTGACATTTTTTATGCGAATTTTGGGTCTCGATTACTGA
ATCTAAATTCCTATTTATCGACCGG
>Unigene0000015    size  262    gap  0  0%
CTTAGGGTGCGTTTAGGCTACATAAACGAATGCGTTTTCTGTACTTGTCTTTTAAATAAT
TTTAGTGATCTAAGTCAACATTAAAATAATTCGATACTAGAACAATGCTGAAATGCTGGA
AAGAATGCTCATGTTTCTCTAGATATTTGTTTGTTTCGTCTAAACGCACCCAAAATGAAC
TAAAAAGTTTCAAAACATGCATGCATGCATTTATGCTGAATACGGTGCATATTAAAAGTA
TAGAGTAGGAAGTCAAATTAAG
>Unigene0000016    size  406    gap  0  0%
GTTCAATCCGGCTGTTCGTGACATAATATCAACGTTAAAGGACGATATCAATACAACAAC
AACAGAGGTGTTAGGTCAATGACAAACATTGGTGTGTGTTTATAGGCGAAAGTGTACCGC
AAGAGCGTGGCGACTAGTGAAACAAACAGCGCAGAGCACGATGCACGATGTTGGAAGGTC
TAGTAGCGTGGGTTCTGAACAACTACCTCGGGAAGTATGTGGAGAACCTCAACACGGATC
AGCTGAGCGTGGCGCTCCTGTCGGGGAAAGTGGAGCTAGAGAATCTCCCCCTGAAGAAAG
ATGCTCTCCGCCACCTGGGCCTCCCCGTGGAGATCAAAGCAGGGTTCATTGGCAAGGTTC
AACTGCAAGTGCCAGTGCGGCAGATCAGATCAGCGCCCTGGCTGAT
>Unigene0000017    size  440    gap  0  0%
TATTTAGATTTTTCATGTAAGATAGAAAATAATTCTAAAGAGAAACTATCGAGTCCTGAA
AAACCCGCTCTGACTTCTTGTCCGTACTGCAATCAATCCATAGTAACATCGAAAAGACGT
CAACACATGAGTAAATGCCCCGCCCGCGTATTGAAATGTGAATGCAAAAAAGTCTTCACA
AGCCGCAAACTCTTTACGGAACATATATGGGCCCAACATTCGAACGCAAATGCTGAAAAA
AACGACACTGACAGTAAGAATCCGGCTGAAGATATAAATCAAGACAGTAAAGCAGATGTT
AAATCACAGGATCCAGAGCCGTCAAAATATAAATGTGAAGACTGCCAACTTTCTTTCAAG
CGTCGAGGCATGCTAGTGAACCATCTATGGCGAGTTCACAACATGGTGTCAGCGAAAGTT
CCGCTAGAGCGGAGCGTACG
>Unigene0000018    size  293    gap  0  0%
CGGAGCGTACGAACCTACCCGTGCGGCAACTGTCCCAAGATATACAGGACCGCGGCCAAG
CGCGACCGACATGTGCAACAACACCATCCAGGCGCCGCGAAGGTCCGCGGTCAGGCTTTA
GAGAGCGGTACCCGCGTATGCGAGCCCGCCATGTGTTCAGCGTGTCCGCGCCAGTACGCC
ACGCGAGCCAAGCTGCTGCAGCATCAGAGGGCGCAGCATCCTTACATGGTACCCCCTTCA
AACAGAAATACTACAAAAACAAAATGAACAAAGAAGGAAGGTAAGTTGATCAG
>Unigene0000019    size  231    gap  0  0%
GCTCCACTCGATCACAATGGAGGATTTGACGAAGGATCCGGACTCGAAGCACCGCATGCT
GATGGTGTCGCACACGCCGCAAGTGCCGCCCAAGGCCGTGTTCGTGTCCAAGTCCTGCCC
TGACTTTGTCACGGAGTACGCTGACGACATGTCCAGTGTCAGCTCGCTGCAGTACATGAA
GTGCTGCTCTTATTCATTGCCCAGTCAGCTCAATGTCGCGGCTAGAGAGAG
>Unigene0000020    size  232    gap  0  0%
ACGCCAACACATTACCTATGTCCACTAGCATGCTATTAACATTATTAGAGCCTGCCACTT
CAAATGGTTCATTAATTTAATGTAAACGTCGTTCCATTGATTGATGTTTATCATACGAAT
GTGCTGATCGTAGTTGTACAAGGGTAGGCCCTTCAACGTTTATATTTTTAAACCATTGCT
GTACTAGTTGCAACTAGTGAATTTGTTATCAGTGTTTACGGAACCACAGTCA
>Unigene0000021    size  547    gap  0  0%
GACATTGTGCATAGTTCACTCACGCGAAGCTATTTGATTACTATGAGAATTTGTAGTTTC
TCATACTGAATTAATTCAATTTAGTCCGTACAAAGAACATTTTTATCTAGAGTTTATTCG
TATATATTAATAGTAGTCAGAAAAACTGGTGTCTCCTAGAAGCAATCGTTTAATAAAAAT
GTCATATGTTTCTGAAACAATTCAATGGCCGTATTCGAGTGTCAATAATAAGAGTTTTGT
TGTTCCGGAACTATAAATTGACATGTTTTCATCAAGGAATGTGATAATGAATAGTTTTCA
ATGGCGCAAATGGTTCCTTTTTTTGATTTTTGCCGTGTACCGGAGGTTGGATACCGTCGA
TGGCTTGAAGTGTTATTGCAACAGTGAAAGATGTCCAAACTCAACATGTGAGACTGATGG
CTTCTGCTTCGCCTCTACAAGCTTGGAGAACAAAGTGCAGAAGTTTACCTACCATTGTAT
CGAGCTCAAATCACTGATACCCATCGAGCATCCCTTCAGTTGCTCCACGACGAAAACTAA
AAATGAA
>Unigene0000022    size  475    gap  0  0%
CGGGACGAGAATATTTTGACGGCGACATTCTCTCCGCGCCAGCGACCACGCCACACTTCT
CCGAAGCGCCCCTTGCCGATGATGTCAACTAGCTGGATCTGGCGAGCGATTGAACGCTGC
ACTAGAAGTGGCAGCCCTGATCCGGAGCCGGAGGTGGTGAGCTCGATCATGTCTCGTATG
GTGGTGGTGCGCATCATGGGGTGCCTGGTCTCACAGACCGAGTCGTCCGTCGGGTACGGA
GTCCGAGACGGGACCCTCTTCTTGGGCCCGTGCGAGCGCTTCGCCCACCAGAAGCTAATC
GCGGCGCACACACCGAGAACCACCAACCCCATCACCCATGGCAATACTTTCCATGCCGTC
GCAGTGGTGCCCGTCTCTGGCTTCGGTTGCAGGTCCAGGCGCAGGCCTTCATTGCACATG
TCATGTGACTTACAACATTTTATCACCACTGATTCATTTTTAGTTTTCGTCGTGG
>Unigene0000023    size  756    gap  0  0%
ATAGTCTACCAAAGGGTTGATAATTAATTTTAAGTACATACATATATAGATACAAAATTT
ATGTACGAATAAAAACTACTACTAAACGTGTAGTCACACTGGCAAACGTGCAAATTAATA
TTTTAGGGGGAAAATCAAACTGAATTACAACCGAGGTTTCATTCACAGCTGGGACGAAGC
GCGCTGTCACACCATTTTACTCAAATAAACACCACAGATTAGGTCGCACTTAGATAATGC
TGTAGTTATTTCATGTTTGAAGGTACTTGTACTTAAAACTGATTTTTCTAAGTGATTTCT
TACAGAACGAGACAGATCGCCTGAGTAGCAAATGATTTAGACAAGTCTGATACAATTGTT
ATTTTTTATTGAGCTGTCATCAGTGGAAAAATAAAGGAAAAATCCTTTTCGATTTTAGTT
GACATTTGTTTAAAACTTGCATTATCTAAGGGATAGCATATCTGTGATGGTGACTGTAAT
TGACATTATGAGGTAATTATTATATTATTTCATCTTACTGGCCTTTTCCACGTTTTTGGC
TTTACAATTGACTTCGTACTAAAGTTACTTTTCATTAGGCCGAATAATAAATTAGTTTCC
TATGCCATACAATAAGTTCATATTGTGTCAACATTTAAAAAATTGCAGTTTATGACATTT
TATTCTGTTGTCTATGTTATAAAGTATGTAATGTTGCCACAATATGGAGCTGTCTTTTTT
CTAATAATTTTATGGGAAGCCCAACTTATATTGCCA
>Unigene0000024    size  245    gap  0  0%
GCATAGTTTATTGTACAAACACGCAAAATTACAGATTTCATGTAATATCAGGCCATTTTT
AATGAAATAATCTCTTTCTATAGAGTTGGGCAATACTGAAAATACTGGTATTAATTGTTG
GCAACACTTTTGCAAAGAAATATAAAATCTATTGAAAATTGACACGTAAAATTATCAGTT
GTTTCTGAATTACATTAAAATAAACATAATTACTACAATTCAATCTGATAGTCTACCAAA
GGGTT
>Unigene0000025    size  595    gap  0  0%
GAAGGCCAGCCCCGCGTGCTTCTGCAGCGAGTTCTGCCACTCTTGGGAGCACAGCAGCAT
CACCAGTTCCACCACTGATGTACTGGACTTGAAGGTTTGAAGGCCTTTACCCTCCATAAG
CAGTTCCTGTCCATGGGACCCCACCAGGGTCTTGGAGAGGAAGGGAGCGAAGTCCAGCAT
GATTTCTCGGAGTAGGGGACAGACGGGGCCTAGCGCTGTCTCCAACTTGTGGGTCAGAGA
CGCCTCGCGAGACACGCCGTCGGCTGTCATAGTTGTGTTCATTGCGTTCAGACCTGCTAG
GGTCTCGTTGTCTGGATGTAAATGCCTCTGCGCCGCTTGCAGGTTTCTGTTCTGATGCCT
TTGCGTGAGGTGATGGTGAGACTCTGAGTTCCTCATGTGAATTTGTTTATCTATGTCTTC
ATGTATATTTCCTTCGTGGTCCCTAGTCCTACCAGTAATGGTGGCAGGGCCGCGCTCGCC
ATCCTCATTCAAGTTCACGTCCGTCCATGACTCGTCATTGCTCACCGGATGTTTGTTATC
ATCGAGCGCAATCTCGCTGGAAGTCTCCGGGTCGTTATTGGTGGTCTCATTCGAG
>Unigene0000026    size  271    gap  0  0%
AGAATGCTTCAACTGTTATCAGGAAATGATTTATAACTATTAGATTTTTTACGATTTACT
TAAGTTACCATTATATATGAGGCGTGATCTTATTATTCATAAGATAAAACATTAAAAAGA
AAACATTTATATTCGAATTTCCCGCTTACAGTAGCAACATTTGCTATTGACATCAAATTC
CAGAAAATTGAAATTATTTCATTTCTAAAAATATCCTACAGCAGTCAGCAGGTTTTAAAT
GCCGTTCCCAATATTCTATCCATCGGTTGTT
>Unigene0000027    size  923    gap  0  0%
AACTGCTTGGATACGTAGCCGGCAACGTCGCCATGGCGTCTTAATGAGGCAGAGCTCTAA
GCTTATAAAGAAATAAGTATCCATCAAATAGTAACTTCAGACTGCCTAAAATTGTCAGTC
CATTGTGTACACTATACAAGATTACGAGTCCAATCACAAAGTGTTTAGTCACTTCATCTT
CTGCAGATATTCAATCAGCTCTAATATTTGGTAATCTCAGCACTCCATAGGGGCTATAGA
ATTTGAATTATCTCCATAACCACTCAAACTGCCTTGGAACTCAATACCACTGATCTGACT
ATCGGCATTGAACGAGGCTCCATAGGAATCATTGCTAGGTGCATGTGTTGTCTCTAAGTT
TCCGTCCCCGGAGTCCGTAGCCGCCGCCGCGTCAGGCTCCGCCCAATTAATCTTAAATCT
AGTCACTCTAGGCTCAGAAGCGAGTATATTCCTCACTACTTTGTCAAATTGAGGCTTGGC
AGGAGGATTTTCACGTAACTCTGGTTCAGATTCTGAATACTCGTTGTTGATGAAATAACC
TACTCTAACGAACTCTTGGCCTCTGTATGAACATGTTAGCAGCACCACTGTGACGCCCAA
AGCATCGTTTTCTGGGATTCGAGTGACGTCCGGCGGTGGGGCTTGAAATACGAACATGTG
TCTGCCTTCTGGTATAGGTCCTACGTAAATCGTGTCTAAAACTTGATCGTGCTCCTCTGT
TTCTGCTGAACCAACGTATATCATCTTCCATTCTAAATCTTCCTTTAGTTCTTCGATACA
TTCGAACGTTAACTCGAATTGGAAAGGGTTGAGAAACGGACTCGGATTGTCCAATACAAC
AACATTGGTTATGTGCACTTTTGCCATGATTACACGATTTTAATCTTGATTCACTTCAAA
CAAATGTCTAGCACGCGTTTTCG
>Unigene0000028    size  237    gap  0  0%
GGTATGTTTATCACAGGTTTATTTGATAGCTTAGTAAGTTCATTGGCAAAATTTGAAGTC
TGTACTTCTTTGCTAATTAATTCTGTCTTGAATTTCAATAAGTTATATTCATTGATGGAA
TCTAGACGTTTGTCTAGGTTCTTATTGAGTGATTCAATTTGTGTGGTTATTCTATATTTT
TCTAATTGAAATTCTAATTCTTGGAGTTTCTTCTTTAACTGAGATATTACTACTTTT
>Unigene0000029    size  433    gap  0  0%
TTATAAAGACTCATACGCAGGTCTAAAAACAAAACTATTGTGTTAATTCCAGGTCAGATG
CTCCTGAACTGGTTCGTATCATCAATAACGGAGAACAACCACTTGAAATCCTTGTTAAGT
ATCCAAGATCAAAGAAACCTTGGGATTCAGTACTGTACCGATCTTTTGGCCGCTGGTGTC
CTTAGACAGATATCAGACAAGGATGCACCCACTGAGAGTATATTCAAGCCAAATTTGATG
TACTACTGGGCTCATATGGAGGCACCGGCACTACAACCAGTGACCCCGGGCAGACTGCAC
ACGTCCGTGTGGCCGCCTGACAAGGACTCCTTTAACTTCACACAAGACAACAACCAACGG
GATCTTGAAAACAACAAGTTTTTCAGCCAAAACAATAATGAAGAAATTAGTGACATTGAT
GAGGCAAAAGTAG
>Unigene0000030    size  430    gap  0  0%
GCGCAGCTGGCTGATCTCCTTATACGAGAACAGCCGCCGATAATTGGCTTGTTAAATGGT
GCAACTCAACTTATGTATATTACATGTTTAACTAATTAATAATAATTTGTGTGTAATAAC
GACTGCCTCTATGCCATAAAAAGAAAAGTATTACAATCACTGTGTGTGCCTTTTTATAGT
GCCTTGAATTTAAGCACAATTTTGTATGTATTTTGAAAAGACATATTTAATAGAACGACT
GAGTGGTACTAAGTATTTGTTCATACACTCATTTTTATTTTAATGTTACACGGGTTATCA
TAATCAAATCACTCGGTCATTGTAAACTAATATTTTCGCCAGAATTTTTCACATAAAAGC
GCTATTAAAATAAATAATAACATTTCTCTAAAACCTGAAATTATTTCGACTTATTCTGGC
AGCAAATTGT
>Unigene0000031    size  382    gap  0  0%
AGGTTCGACGTATCGATGCATAAATACGATCGTGTTCACTTGTGAAGGGATGCTGAGTAT
GGTGCTGGCGAGGCTGAGTCGGGGGTACTTCTCCAAGGGTACGGCGTGGATGCACGACGA
GCTCACCATCAGGCACATCATCAGAACAGTCTTTACTTTCGCTCCCGCGTTCTCAGGCGA
CAACGCTTGAGTCACTGTGTAACTGGAATACAGGAAAGTCCCGACGCGCCATGACCAGTA
AAAATAAAATAAACCTGTTACAAAACTGTCAAAATTTTTCATAACATTTTGGGAGGCTTC
TTGCGAATCAATAAATTTTATCAGTGTTAAGTACTATTCCATGTTTGATACTGCGGCACT
ATTTATTTGCAACAAAATGCAA
>Unigene0000032    size  201    gap  0  0%
AGCTTGGTCAAAGTTCATCAAAACACAGCTTTGATACGATATTCCACCATGAAGTTCCAG
ACCATATCTTCTCGACTTTATCATCAGATCAATTTGACAGTACTAATTTACTTTATTTTC
GTATTTTCATTAAAAATACACACATCTGACAATTTTCATGACGCTGTGATCCTTGGAAAT
AACCTTAGATTACATTACATA
>Unigene0000033    size  342    gap  0  0%
GTCCATTAACTAATTAATTATTTTTCTTAGAAATCCAAATACAGAAATAAAATATATTAC
TGTAGTATTTGAAATCGCAATCGGCCATCTCACAAAGATATAGTTAGCACATCGCTTGCC
TCACAATGCGGTTTAGTATCAATAAATGGTACCCTTTGTTTTGTTATCGAGTCGCGTTGA
TAAATTGATTATGTACCTACACGTCACGTGGTCTATGTCACGACCAAATACGTCCGGGCT
GTTAGTTAGTCACTTTGCACAGGTGATGGCACACCTATTGTTCACAAAAACGAGGTTTTT
AATAATCTATACTTAGTGCAACATTCCAAGTAAGTAGTGTAT
>Unigene0000034    size  243    gap  0  0%
GCGTGGGAATTTTTTGCCAACCAATCACAACAGCCAACCACATTATTTGGCAGCAAATAA
ACCAATTAAAACGACTAGGTGCAATCTGGGTGCAGTCTTTGAATCGCAATTGGCAATCAT
TTAGCTGCAATAGTAACGTGAGCCAAACAACCATGTCATTCTCTGCATCACAGAATAATA
AATCTAAAAGCTACCATTTAACAGTCCAATACTTTGCTTGAACACTGGTCAAAAAGATTT
GAA
>Unigene0000035    size  538    gap  0  0%
ACGGCTTGTGCGTTTTCCATTAGTGCTGATTGGTTGACTGGTGCATTTTCTGTGTTTTCG
GTGGTCTGCTGAGCGTTATCAATAGTGCGGATTTCGTGGTACTCTCTACGGCGGTGCTGT
GGCACACTGCTGAGCGTGACGGTGTCTCCTCCAGCGCCGGCCTGCGCGCCAACATCCGCC
CGAACATCTTCCAGCATACTCATTGAAGCCGAGCCACTCGAGCTTTGTCTGCGCCTTTTG
CGTTTGGTCGACGGCGAAACTGCTGGGGACTGCCGATGTGAATCTAACGAGTCCCCTTGG
TTTTGGAACTCGGCATTATTTGCCGACGATCTTGTGAGCGACGTGGAATCCGGCATCTCG
GTCAAGCCTTTAATTTTGAGGTGCTTAGCGGTGTCCAGCACCTTAGGTAACTGCTCCTCT
GTTACGTTGACCTCGCCACAATACATGAAGTCCACTATGATTCTCAGGTCCGCGAACGTG
ACATCTTTCAGTATGACTATGGGGTGCTGCGCCGGGTTATCGACAAACAGCGATTGGA
>Unigene0000036    size  237    gap  0  0%
ACAAACAGCGATTGGAAGTATGTACTACAGGCGGCCAGAACCACCTTATGTGCTGAGAGC
TGTTGGCCATCGGTCGCCAAGGTCACGTCGACCATGGATTGGGTGTTGAGGAAGGTCGTG
AACATCGATATAAAGTTCGGCTGGTGGTTGTTCCATTTTAGACTGTATTGTTGCGGCATC
TTTGGCAGGAACAATTTTTTTTCTTGTAACAGCGACTTTTCGCTTAGGAGTAGCTGA
>Unigene0000037    size  504    gap  0  0%
ACAAACTTCACGTCCTCCACATCTTGTAGCGTGTCGGCTGCTCAGGCTCCGCTAAACTGG
AAATAACTGTATTATGCCCGTCAGTCCGGAGTGTGAAGGCCAAGAAACGGTGTGCTGACT
TATATTAGGCCCTCTTACCGCGCTGTCAGTTGCGTAGGGCAGGCCAAATCTTCATATTAA
ATCTCTCATGACAAATAACCAAGCATGTATTGCTCTAATATGGTCTTACGTTAAATTTTA
ACTCTATAGCCAAATGGGAACCCCAAATTTGGAAACTCTTGAATATAAGACCATGTTGTT
TAATTGATTATGCACAATTCCCAGTTTAATGTTAGAGGCAGCATGCTCATATTGAAATAG
TGTGCGCTGACAGAGGACTGTCGTTTGGTTACGATTGGTAACAAGGTATTGGTCAGGTCA
GCAACACACCATAGTCTAGCCGTTAACACTGCACGCATGCGCCTCTGAAATGAAAAACAA
TCGAGAATAATGCCAAGTCAGTCA
>Unigene0000038    size  341    gap  0  0%
GAGAAGGATTGAGCATTAATCATTCAGATTATATCTAAATAAAAACTTCATACTGAAAGT
CGACTGCTTAATAACAATAATCAAATAATATCGACATTCTAATACTCTATTGTTCCAATA
CTGAACATAAACTGATGTAATTTCTAATAATGATTGGCGACAATAAATCGCATTATGTAG
TATAAGTTGGAAAAGTCCAAATTTATCTCGTTACCATACATATTGGCTAAATTTATTATT
TTTCTTGTAAACAATGGTTGATGTTAGTCTTGTACCAATTTAAATATTTTTTGAAAGTGG
TAACACCAAATTAGGCGACTTTTTGTATCTTGCTCTGCGTC
>Unigene0000039    size  234    gap  0  0%
GGCAGATAGCATCTAGCGCTTACAACATCATACCCATCAGTTATTTCACAATCATGTGTT
CAAAAACACTTAAATTATATAACTCAAAGATAATACTAATTAGCTTTTATAAAACTGCAT
ACAGTGGCAAAAACTCAGTTACAGCACTACATTTAGCATAAATTGCTTTCGGCTTGTAAC
CGTTTTATAAGTGCATAACATTGCTTTAAACATACTTATTTTATTATAAATTAG
>Unigene0000040    size  304    gap  0  0%
GATAGGTACACACAATCTTGCTAAAGCTAGGACAGTTAAATTAGAATGGTCTTATGATAA
CATTGGTGTTTATGGTTAAAAGTATCCCGTAGTAGATAAGTTTGGCTAAGCGAGAGGACA
CAGCGGCAGCCGCGGTGCGGTGCGACATCAGACGTGATGTAGGTAGGTACAGAGTAATTG
AGAAGGAATTGCACTTAGGAAAGGATTCGCGACTCTTGGCACTTTGACTTACGCTAATAC
TGTGTGTCGGACGAGTGGAGGAACACAGGAGATGTGCGGGAGTGTAAGCGACAGACAAGC
AGAG
>Unigene0000041    size  268    gap  0  0%
GGACACTTGATCGGGAACACTATGTTCGAAGCGGGATAAGCGTACTCGACTATAGCACGA
TCAGCTATAATGCAACACGAGTGTACGCAGGAGGGCGGCAGGAGCAGGTACGAGCGGCGC
AAGCCGAGCAAGGTGCTGAAGATAGCCGAGAGCTTCACGAACTTGGATGAGACGGCCAAG
TCGGGCCGCTACGTGCGGGGCCCGCACTACAAGGCGGGCCGCAGGTATCGGGACGGCGAG
AACGGGAGCCGGACTAAGCGTGCGCTGT
>Unigene0000042    size  395    gap  0  0%
GCCGCCGCCCAAATCTTTCATTCTATAGAGTCATCACGCGCGAGTGACTCGTAGCCTTCA
TAAGCTGTGTTGATTTTGTGGAGCGTGGCCAATCTGTGGACACGTTCTATATCTTTGCCG
GCCACGGCGACGACCTTGTGCTGATCAGCCGGCAGCGTCCCCAGCGCCGTCAAGAAGTCG
TGAGCTATCATACCCACGCCGGCTACCCCCCATTTCAGTTGTAAACCCATCGCTTGATCA
GGCATTGTAACTACTGAACTTTTTTGTATATTCCTCAGTTATGCACCACCGAAAAATATA
TCAGCTGACTCGAATTTATCACCGTAAGATTATTTTGTCCGGGTTTTCTAACCTAACTTC
CTTTCACTAGAGTATAAATATTAATGTATTATATT
>Unigene0000043    size  634    gap  0  0%
GAAGCCAGCAGCAGATAAAGGAACAATGTCACGTCGTCCGGTGTATACAATTGAACTAAG
TCCAACAGAAACAAACATCAGTGAAACTTCAATGAAACCAATGACACCTCGTCGAGTAAA
ACGTCGATCAGGTTCTCGAGGAAATAACTCGTCAGTCCGGAGGTCCCGTCGTTCATACAG
AAACGCCGGATACTTATCGTCAAACGCTTCATTGCCTCGCGAGTCGAGAGCGTCTCGACC
GACGTCGGCGCACTCGTCCTACTCCAATTTCCACGCGGCGCGACCTGTCTCTTATCACAC
AGCAGAGAGAGAAAACTTTCCTTGTGTAGAAGACGCCTATGACCCACCACCCCCAGTCGA
ATCTGTTCCTATAGTCACTAATAATAGGTATAACACCATAGGTCGTAGCAGTATGAAATC
GGGTTACGATGTAGTCGGCCCTTACAACGAACCAAACCCACCAAGGAAATACGAGCCCAA
CATTGCATCTTATGACAATATTGAAAGAAACTATGAGACCGCACCCACATATGATAATAG
AGCAGACAATATAACTCCTTGCGAGTCTCCTTCGTACGTGTACGGCAGCGCTTACGAAGA
GGGGGAGTGGGAGACCTCGGCCGCCATCACCGCG
>Unigene0000044    size  347    gap  0  0%
CATGTACTCGAATGAAACCAACATTTTTGAAGCTGGTGTACTACTATACCAGTTCTTCAC
GGTAGCAGACCAGATCATTGCTGGAGAAGACGTGCAAAGAGTCCAGGTGTACTCTGCTCA
TGACGCGAATGTATTTTCCTTCGAGGGAGTCACCAGGGTTGTGAAGAGGCAAGGTGCTCC
TAAATACGCTTCCATGTATGCCTTGGAGCTAAGGCAGGTGATTGAGACTGGAGAGTACGT
TGTTGTGCCAGTGTACCTGAATACTCCCAGTGAAGATGTGATCACGTACCTGGACATTAC
TGGATGCGGTTCTCGCTGTGAATACGAGAGCTTCCGCTCCATCACAG
>Unigene0000045    size  219    gap  0  0%
GTGATTTATGATTTTGATAAGAAAGACAGAAAAATAGTATTAGAAATGTGTATAGTGTAT
GATTTTCTAGGGCAGTTTAATTGTATAAAATGTAAAAAGTGTCAGTGTAGTAATTAAACC
ACCATCATGGAGAATTTCACCGGGTCTATGGATGATCCGGTGGCGCAAAGATGGAATTCG
TCATCAATAGACTTCGCGGATTTAACAATAGATAGAAAC
>Unigene0000046    size  239    gap  0  0%
GCCGTCGGCGACGTAGTTGGCGGTTAAACTAAGGTTGCCTTTGAATTTCAATGTGAATGT
TCCCTCGGTTTTAGTGAACTCTAACTTCAAGTCTGTCAATTTGCAATCGCTAAGTCCATG
CATAGCTGCATCACTAAAGGTGAGGTTCAGCCCGCTGCCAAGTATTTCAATGTTTTTCAA
TTTGACAGGGTCTATGGATGGCACGTCCATTTCAGGGATGCCCTTCGTGAACTTGGGGA
>Unigene0000047    size  389    gap  0  0%
GTCCGCCGGTGCCTCCTCCTGTACCAGGTCCGTAATGACCACCGGTACCACCTCCTGTGC
CGGGGCCGTATTGTCCACCGGTCCCACCACCAGTGCCTGGTCCATATTGTCCACCTGAAC
CACCACCGGTACCGGGACCATATTGTCCTCCTACGCCTCCTCCTGTGCTGCCTCCAGTAC
CTGGGCCGTATTGCCCACCGGTGCCACCTCCTGTACCAGGGCCATATTGCCCACCAGTAC
CACCCGTGCCGGGCCCATATTGTCCACCGGTGCCTCCCGTACCAGGTCCATATTGTCCAC
CGGTGCCTCCTCCTGTACCAGGGACGTATTGGCCGCCAGTACCTCCCGCACCTGGGCCGT
ATTGTCCGCCGGTGCCTCCTCCTGTGCCA
>Unigene0000048    size  493    gap  0  0%
ACCGCGTCGCCCTCGCCCGACACGTCGATGTACTCCACCTTGTCGTTCGACACCGTCGTG
GAGAGTATGGCGATGTAGTTCCTGGTGTAGAGCAGCGCGTGTCTCGGCAGCGGCAGGAAG
CGCGGCGGCTCGTCCGCGTCGCCCGCCCAGCCCCGCGCCTGCACCAGCCACGACACGCGC
GGAGCCGACACGTCCTCCACGCTCACGTGCGCGATAGCATACCGCATCTCGGGCGAGCGC
GCAACGTTGACGGTGGCGATGAGCAGCAGCAGCCCGTTGTTGCCGCTCGGCTGCACGTCC
AGCGCCATGATCTCCAAGCTGTTAAGATCTCCGTGCGAGGCGAGGTGTGTCCTGGCGACG
GCGTCTGTGAGCGGGCGGCGCAGCGCGTGCTCGTGCAGCTCTGCGCCGCGCCACAGCTGC
AGCGCCGGCCCGCCCGACACCAGCGCGATCGTGCTCTCCGCGTCTCCGCCGCCCGGCAGG
ACTACCACACCGA
>Unigene0000049    size  204    gap  0  0%
AGGACTACCACACCGACTAGTTTCGTGTCAGCGTGTGCAGGCATGGAGCCGAAGAAGAGC
AGCGAGACGCGGCGTCCGATGCCGCCGAGCCAGCCGCTGGGCGGCCGCAGCGTGCGACAC
GTCACTGTCGCGCGACCCTCAACAACAGTAGGGTTGAGCAGTACCACGGTGCATGTAGTG
GTGGCCAGCACCAGACCCTCAGGG
>Unigene0000050    size  383    gap  0  0%
TATTGCGGGAGAGAGAGAAACAGAGTGTAGTGAAACCAGAGACTACTCCACCTGAGGCAG
CTAATGAGCCCAGCACATCATCTGATACTGCAGTACTTGTGCCTGATGTAGATACTCTGT
CTAGAAAGAGTAGTGCAAAGTCCCAGAAATCAACTCTTATGGATGCTGAGCTCAAACCTG
AGGTTGGTGAGCCATCAACCAAAAACTTACTAAATGAAGAACCTGCTGAAGAAGTATTGA
TGTCAAAAGATGATGCTATTAGCAACAAAGTACTATTCAAAATGGATAAATCTCTGATTG
AAGAAAAGAAGAGCAATTTGACTCAACTTGTGATTAACAAACCTGCTTGCAGCTGTTCAC
CTGTGACAGAATCAAACCCACTG
>Unigene0000051    size  653    gap  0  0%
TTTTGATGAAAATGTTCACACCCCAGCAACTGTGTCTGAGTTCAGATTTGTACCTAATCA
GACAGAAGAAATGGAGATTGAAATCTTAGAAGAGTACAAGAAATGTAAAGGTCTTACCCC
TGCACAAGCAGAAGTAAACTACTTAAACAAAGCAAAGTGGCTTGAGATGTATGGTGTTGA
TATGCACATTGTCTTAGGTAAAGATGGGTGTGAGTACCACTTAGGATTGACACCAACAGG
CATATTGGTCTTTGAAGGACCTCAGAAAATTGGTTTATTCTTCTGGCCTAAGATAAGCAA
GTTAGATTTCAAGAAAAAGAAACTAACACTTGTGGTTGTTGAAGATGATGATCAAGGTCG
GGAACAAGAGCATACCTTTGTGTTCAGATTACATAATGAAAAAGCCTGCAAACACCTATG
GAAATGTGCTGTTGAACATCACACTTTCTTCCGCTTGAGAGCACCAGTCAAAGGTCCATC
AGCACGCCAAAACTTCTTCAGAATGGGTTCTCGATTCCAATATTCTGGAAAGACTGAATA
CCAGACCACTCAGCAAAATCGCGCCAGACGTACAGTCCAGTTCGAAAGAAGACCCAGTCA
GAGATTTGCTCGTAGACAGAGTCATGTCTTGCGGGAGAGAGAGAAACAAAGTG
>Unigene0000052    size  567    gap  0  0%
CCGCCGCCGGTGGGGACTCGTGCAAGACCAACCTCATCGTCAACTACCTGCCGCAGACCA
TGACCGAGAAGGACTTGTACGCGATGTTCATGACCATAGGACCTATCGAGAGTTGTCGGG
TTATGAAGGATTTCAAGACTGGCTACAGCTATGGCTTCGGCTTCGTGAACTTCACGCGAG
AAGAGGACGCGGCGCGGGCGATCGACACCTTCAACGGATACCAGCTCAGAAATAAACGGT
TAAAGGTATCATACGCGCGCCCTTCAGGGGACGACATAAAGGACACGAATCTGTACGTGA
CGAACTTACCGCGCGCCATCACTGAGGACCAGCTGGAGACCATATTCGGCAAATACGGCA
GAATAGTGCAGAAGCATATACTGAGGGACAAGAGTAATGGGACGCCGCGTGGAGTCGCTT
TTGTGAGATTCGACAAACGTGAAGAAGCACAGGAGGCGATAGCAGCGTTAAACAATGTGA
TACCAGAGGGAGGCACTGAGCCACTCAGCGTTAAGGTGGCTGAAGAGCACGGTAAGCAGA
AAGCTGCGTACTATGCGGGATGGGCGG
>Unigene0000053    size  248    gap  0  0%
ACCATAATAGAGGTGATTATGCTTGGACATGCGGTAACTGCATGATGCCGGATCCTTGGG
ACAGGTTTTCATCGCCCCCCTTACCGGGCAGTCACCCCACCACCCCTAGGAATGGCTGCC
GTCCCGGGGTCTGCGTCAACAACCGAGTGTACCCCCCTAACTTTGTAGGCAAAGGGGCCA
CACGACCGAACAGGGGTAGAAACCTCCCCTGGGCCCCTAATTTTGGTGCCGAGGACCGCT
TTAAAGGT
>Unigene0000054    size  680    gap  0  0%
GAGCTTGTTGAAGTCGGCCGCGTGGAAGGCCACCACGTCCTTCGTGATGCGGCCGCGGTC
CGACTCGTCGCCGCAGTGGATCGCTTTTAGTACTCCGACAGCGGCAGTAGTGATCCTGTC
GAGGCCGTGTCCGACGTGGTCGGCGTGAGCTCGGGTGCGGTCCTCGAACAGGAACTCCCG
CGCCTCGCTCCAGCGCGGCAGGTATTGTAAGTTGCGCAGTTCGTTTATACCGGTCCTCCT
CTTCTTAATAGGGCTCTTGCCGAGCTCAGCAGTGGGTACCAGCTGCTCCCCGGGCCGGAT
CCACAGGATGGGCCCGTCGTTGGACTCCTGGGGTTCCATATCCACCGCAGACATCGGGCC
CCATGGCATTGTCATGTTAAGAAACGGACAGGCTCCAAGCATGTCCAGCATATCAGGGAA
GTATCCTCCCACCTCCTCGTGCACCGTGCCCACCAGCGAGATCTGGTGCAGGGGGCCGCT
GCGGAACGTGCCGGCTGCGTAGGATTGTTGCACCTGCTGATAATACCGGCTAACAGTAGT
GGTCTCGATGTCAGACGCTCTGGCCAGGACTCCGGCCTTCACAGTGAGGTTGGGATGTGT
GTCAGACAGGTACTGTAGGAGACAGGGGAAGCGGCTGGCTGCGCCGCGGACCGCGCCGCA
TACGAAATCGGACCAGCCGT
>Unigene0000055    size  561    gap  0  0%
GCGCCGTACGTGGGCGCAGTGGGCGCTGTGGGCGCGGTGGGCGCGGTGGGCGTGCCCGGA
GTACTGCCGCTCTCCATACCGCCGCTGCCCGTCATCGTGTCGCCCGACCAGGCGCAGATG
CAGTTGCAACGAAAACACGAGGAGCTGCAACAAATGATAGTCAGGCAACAGGAAGAGCTG
CGCCAGGTAAAGGAGCAACTGTTGCTAGCCAGGCTTGGCATCCTCCAGCCGCTTATAAAC
GTTCAGGGGCCGTACGTGCACCCGGAGGATATTCAGCAGAACCAGCGTATTCCGGCACAA
ATAGTTTACGAGGGCGGCAGTTCACGCGCCATTACCGGCTACCCGCAGCAGCTGCCGCCG
CACTCGGGCGCTCACCACCAACACATGCCACAGTGAGCTGACCGATCCACGACCTTATTT
ATAACCTATACTCCGTTTGAATACGTACTCAACTAAAGGTTAACAATCTTGATAGGACTT
CTTTCCTAAATATTATCGCCTAATTCGCAAGATGGCGCCCGATTCTCAAAAGGGCCTCTA
AGTAGTAAAATGCCTAATTCG
>Unigene0000056    size  312    gap  0  0%
GCGCAGGGTCTAAGTACTGCGCGCCGATACCGTGCTGCGGTGCCGGGGCCGAGTCACTGC
TCTTGTGCGTCTCTCGCATGGAATTTCTCTGTGAAGAGCGTGAGTCGCCGGATAGCGAGG
CGGTATCAGACCCGGTGAACCGGACGTGCGAGGCGCGGGTCCACGACGCGCCGGCCGTCG
CCACCGTGCCGGCCGTCGCAACCGTGCCCGTTGTACTGCCGGCCGACGCTGACTTCACCG
AAGCCGGTTGTGACAGCGGTTGATATGAAGAGTTGCCGAAAGCATCGCTCGCCTCGGACA
TGTATGAGGGTG
>Unigene0000057    size  242    gap  0  0%
AAAAATAAAAATAAAACAAAAAGCCAACTAACCAGTAACAAACATTTGAATTAAGAAGCC
AATTTAATCTCAGGCGACTTTGTTGGAGTAGACTGTGTTGTCCTATTCAACATATAGTGT
GACACGTTCTCGTAAGTTAAGAACGTGATCATTGTAGCTGGCAGCACTCGCGCTATGCTC
GGCTTGAGGCCTTTGTAGAAGCCACGCCAACCTTCGTGCCTCCAAGTCTCGTTGATGCAG
TG
>Unigene0000058    size  294    gap  0  0%
ATGGGCGATGTTACTGATTGTATCATTTCGGCTATATGTGTGTCGACTCGAGGCTTTTGC
AGTCTTTTCGCAGATCGAGTGCGAAATTTAGCTGATTCCTGATTGGCTACTAAGTTCGGC
GTTAACGATTTTATGCATCTAGCAGCCTCCTGCAGCTTCCTAGCAAGCAGTTCGTTCTTC
ATCTTGGCGGCGGCCAGCTCCCTGCGCAGTTGTGTCTTGGTCTTGTTACCAGCGGGATGC
AGTAGCGGATGTCGGCGGAGGCGGGCCGCTGACGGACGGGCGGACGGGTCGGGG
>Unigene0000059    size  521    gap  0  0%
GGCACTGCATAGTGTAACTAGTTCATATCATTCGGTGATGAACTCGACAGTTGCCTTATG
AAGAACACCACGCTAGCTGTTAAGTTATCAGTCGTTTGTACATTTGTGATTACTTCTGCT
CAACAATGCAATATACAAGAATTGGTTGCTTCTCAAATATGATCAATTCAAATATTATGA
ATTCACAAGGCGTATCAATATACATGTACCTATTAGTACTCTTCTCAAATCAAATAAAAA
GAAAAAGTAAACAAAAAAAAAAAACTATTATTCCTTGCGATAAAATGAATGCTATAATTG
GGGTGAATTTCTAAATTCTAGAATATATGACAGACCTCAGAAGTACATAGTTGCCAAATA
GAGGGTTCGTCAGTAGCAACTAATTACGCGAGTGTTTACTGAAGCTAATATCAGCCAAAA
ATAATATCGATAACGTTGTTGTGTGTGAATTACAACAATTATGAAATTGCGCGACTTGTT
GGAACTAAAGTGAACTTGTTGTGTGTTGTATAGCGTTTAAC
>Unigene0000060    size  264    gap  0  0%
AATATCAAATCAGCCAAGAGTCACAAGTCGTTCAACCTGTACAACATACTCAGTGCTCTT
ATAGCGTAGTACGTCTTGTTTTTAACTTTACTTATCGATAACATACACAGATTACTCTGA
TAACTTCTAAACGTTCCATGTTTTAGGAAACTATTGTCGATAAGTTACATCTCTATGAAA
CAGTCGCGAGCTTGTCAGCTACATCTGTCACGGCGCCTCAAATAGTGGCGATAGCATTTA
ATATTATTAAAGTTATTTCATTTA
>Unigene0000061    size  203    gap  0  0%
ATGACGAGCTCCTTCAGGAAGTGATGAAGACTTTTGAGGATATTCCCTCAAAAGTCAAAG
AGTACCCTCAAATGAGGAAGGACATTAAGACCTTCCTGGAGGAGAGGTCAGACAAATGTC
TGCGTATCCTTTTCGAGCTTAGCAAGCGAGTGACCGGCCTGGAAACTAAAGAACGAACAC
CAGCTTTAGCCAGGCCGGCCGGA
>Unigene0000062    size  275    gap  0  0%
GTATAGAGATTGAGAAATTGTGTGTACAAAATATGTATTCTACTCGATTCGTAGTGGCCA
TGTTGTGGAAACAGAGTCTATACTTACAGCCTTCTAAATCTCACAGTTTTATCAACTTGT
AGTAGTTTCCAAGCTTAAACATATCTATAGGCTACTTATCTATTAGGCTATATGTATGTA
TGTACTTTACTGTAGGTGATTTTTGTTTTATTTATTTTCAATAGAGATATAACGTAAGAG
TTTATCTGGCAGCTCATATAAGTGCAGGTCACCGA
>Unigene0000063    size  248    gap  0  0%
GTTAACATGTGCAAATAATGCATAATTATATACTTATTTGATTATTTGTATTTTTCACAG
AAATTACCCAACAGCTGAGTATAAACTTGCCATTAAGTTCAGTTTCATTAGGTTGTAATC
CTAAAATACACTTAAAGTATGAATGCTATAAAACTGTGATTTTTTCAAGGGAATGATACT
GCAACGATTCCTCTCATAATGACTTCTATCCCTGTAAAACACCACAAGTTATCTTTTGAC
GATATAAG
>Unigene0000064    size  411    gap  0  0%
ATCAAATGAACGATATGCTATCTCATTCGATGCCGTATCAACCTGAATCGACGAACAACG
TTGTAGCCACTGGAAATAAAACTATGAACTACTACGAACCAAAAAATGTGCTAAGGATCG
ACGTAAACAACCAGAACGCTACAATGACTAAGCACGTTTGGAATATTCCCGTGAATTCTA
GCATTGTAGACATGCCTTTAGTAGAAGATAGTGCTACAAACATGACTCATCATGAGCCGT
CCATTGTAGATACTTTGGAAAGACTCCAGGACCTAAACTATGTAGTAAGCAAACTGAACA
ATTTGAAGTCACAGTTGGAAACTAGTTTCTAGTTAGTGTTTAAATGCTGTTTCTAATGAC
GTCTATAATATTATAAGATTAACCGTCCACGTTATTAACTAATTTTTTATA
>Unigene0000065    size  211    gap  0  0%
CAAAGGAGCTTATAATAATATACCAAGTATAGCAATAAGAATATGAATATTTAGAAATAT
CACATTTCAACACATGGTTCTTCTAGAATATCAAATATGTAACTATTCAGGATATAATAT
ACTCGTAGCCGTCAACCCACACGTGTTGGTGAAACAGGTACCAAATTTAATTTTCATTCC
CTTGCCATGATCACCATTATCTCTACCTGAG
>Unigene0000066    size  414    gap  0  0%
ATTATCTCTACCTGAGATCGCTCATGAGTAAATTATATCGTCTTTCAACTGGGTAAACTT
ATCCTTTATATTTAAATATTTTTTCTTTTTACGCGGACGTTCCTCTTGTTACAATGGCAT
GTGTCAATTTGTCAGGTAAAACTCCACGACTACTTACACGACGTGTGGTCTACATACGTC
GACACTGCTTTTCTACTGTTACTCCAACCGGCGTCGGTTCCGGAGAAGTGGCTCAACTCT
TACGGCGCTAGTCAGACTCCTAGCCGGCCAACTGTATACAAGTAACTACCCACAAATTAA
CCTCGACACGTTACCCTTGACAACCAACTCTACATTGCCGGGCTAATAGTGAAACGGTAT
GTGGCTAATCGGACATGCACTACTGTTTTATTCTGATAACAAATATTTATTGGT
>Unigene0000067    size  1193    gap  0  0%
AACCAACAGTAGCAGAAAAGACAGTATAGAGTATAGAAATATAGGGCTAGAAACACGTAG
TTAGCTATTCCAAAGTATATCTGTTTTCTATAAGCTTTCCTAACATTTCTCAAACCATCT
TGTATAATATATTTTCTTACGCCAAGACACCAGACTTTCACGAACAAATTTTTCTCATAG
GACCTCAAGTCACAGTTGAAAATGGCTTTGTCAGCATCGCTCATCTTGCTCCTAAGACCC
TTAAGATTATCGTCCTTGAAATCAAATTCGTACGCTAGGAAATAACCGTGGGTTTTCAGC
AGCTTGTCATATTTCTCGTAGATCTTTGTGAATGAAACAGGTTTTCCTTGCAACTTCAGG
CCAGCTAGCCCTGCAATAATATCAATGAAGAAAGCCGGGATATAATGGAGAAGCAAGGCC
ACTATGTTATAGAGAAACCGGTTCTTCACTTCAATCAGGCTGCAGTACCAGATAGCTTTA
TTAGCTGAGAACTTCACACATTCCTTCCTCATAATGTTAGCAGTATAATCAAACGTCACT
GTCTGTTCAGCGGTAGCCAACGCGTATATTTTGACTTCGTTTTTATCATCCCTTTCCTTC
GCTTGCCATCCAGCGGCCAAAATAGTGTTGTTCACCATATCCACGGGGGCTACGTTAAGA
GCCACGTGTTTGTCAACGTTAGCCACGTGAATTAGGCCCATGCCCACCCCTAATATTATC
CCACTTGTGGAGTAGACACAGCTCATATCCATCCAACCGGGGCTTGGTTCGTAGTAACTG
CCGATCACAGCAGGTGGTCTGACGATGGTGACGGGTAGATCTCCGGCGTCGGTCCTCACC
ATCTCCTCAGCTACAGCCTTCGTGAAGGTATAGGTGTTCGGCCAGCCTTTTGTCAACGCA
GGCGTAATAGCGTCCAGTCTTTCGCTGTCCATTTCTTGAGCCATCTTGATCAGGATATGA
GGAGACACGGGAGTCTTATAGAATTCCTCTCTTATTTCCTTCCCAATACGTTCGAAAGTC
GCGTGGCTGAATGCCGTCGACACATGTACGAAACATTTAAGTTTTGGACAGGCTTTGCCA
AGTGCCAAAGCCTCTCTGGTTCCTCTGATGTTAATGAATGTAGCCTTGGCGAGAGCCTCG
TCAAACCTCACAGTGGCAGCCACATGGAAAATTGTATCCACCTCACTGGTGAG
>Unigene0000068    size  390    gap  0  0%
GCACACTTCACTACTTACACGTCTAGTGCTGAGAATAAGTCTGCGTTCTACACGCCGTTC
TTCAAGGAGGTGTGGGAGCGTAAGGGCGAGATCGAGCGAGCCTTCCGCATGGAGCAGCCG
CACAACCTGCCCGACGTGGCCGCCGCCCGCCCCGCGCCGCCGCCCAGGAACCACTCCTAC
CATCTCAACCATATGAGAGAACATAAGCTGACGAATTCACTGGACTTACTGATCGGTCCC
GACTCACGTGCAGACATCGATTCTGAATACAGCGATACACTCAACAATTCTAAGAATAGA
GGATTTCTGAAAGGTTTCAGCGTATATCCTCCGCCTAGTACGCCACCGGAGCCCGCACCT
CCAGACCACAGGATGCATGCAGATCTATCA
>Unigene0000069    size  241    gap  0  0%
GTTCCGAGAGGAGCTGATCCACGGCTTCATACTCATATACTCCGCCAAGAGGAAGGCTAG
CTTGGCTACTTTGAACGCCTTCTCAATGAACATCCCGAACCTACCAATACAAATGGTAGC
GGTCACCGATGGTGGAGGTTCTGCAGCCAGCACGTTCTTCGGCACAGACCTCGGTCACGC
GCTCATCACGGAAGGCAACGCGACGGCAGACCGGCTGTGTGCACACTTCACTACTTACAC
G
>Unigene0000070    size  302    gap  0  0%
GCTTCAAGGAAGTTATAAGGACATTGAAAGAGGAAATCGACAGGTTACGTCGCATCCAAT
CCCGAGAAGGTGCAAATCTAGAATACCTAAAAAACGTAGTGATGGCATACCTAATGTCAA
CAGACTACGCCGGGAGAAAACACATGTTGAACGCAATAGCAGCAGTCCTGCACTTCACTA
CGACGGAGAAAAATATGGTCTCAAACAATCTATGAGGTTTCGAGCATTTTTTGTTGAAGT
TTATGTGCGCTAATTTCGTTAAAGTTCATCCCGAACGCAGTTATTTGTAGACTTGCGTTT
TA
>Unigene0000071    size  406    gap  0  0%
CAAATCAGGAGCCAGAAAGTCTGTCAAACAGTTTTACTTATCATGGATAACGCGGTGTCT
AGTTCACTGGGTTGAAGAGATCAGATAGGCACTCCAAGTAAACATTGGTACTCAAAAAGA
TTCGGTTTGACTGGAAGCCAACACCCACACAATTGAGGAATAGCTGGGTGGATGATGACT
GAGTCATCAGGCAAGCGCATAGTTTCACTACTTGTATTTCGGGGATTTTCTGTGCACTCA
CTCACTATGTTATGTTGGAATTCCACAAAAATGTTTGCATTAGTTCACGATCAGGTAAAG
TATACGTCCGAGAGAGTAAGTCCAATTCGTGTGTTGGCACTTGAAGCCTGCAGTTCTTCC
AAGATTTTCAAAATGTACGCTCGCAATTTGTCATTTCTTGGTGGAG
>Unigene0000072    size  238    gap  0  0%
GTTACACTCATTTATATTTATTCCAGTAGTTTGTTTAATATTTTTATCTGCTGTTTGAAC
GTCTTGGTCCTTGGTTCTCCCATTTTCTACATTAATGTCTATATTATGTGTATTCCCATC
CTTGGGCACACCACTATTTTGTTCAGTTATTTGATGAGGACCTAATGATGTTTGAACTTC
TCGATCTGTATTGACTTTTACTTGTACATCATTGTGTTTTTTCTTTATTACTATGTTG
>Unigene0000073    size  288    gap  0  0%
GGAGGCACGAACGACGTCGGCTTCTTCTTCTTGCGAGCGTTACCCGCGCTGTTACTGACT
GGGTTCGAGAACCGACAGTTGAACACGCCTGGTATCGTCGGGTTATCAGCCTGGTTCGAC
TGTTTACAATCCTTATTTTGTGAGGATGTGTTGGTGCTATTCGTGCCTTGCTGATGTTCT
CCTAACATATAGCCCAGGCGGCGTACGTGGAAATATCTATAATAAATAAGCATAAAAGCC
AGTCCAGCGAGGAACGCGGCGGCAGCAGCGGCAGCCGTGGGCGCGGGA
>Unigene0000074    size  362    gap  0  0%
AGTGTGCCTTCTGAGCTATTTTGGGCACGATCCCGGGCAAGTACCGTTCCAGTGGTGTTA
TGAAGTAGCCCTCGAAGAGTTTGCAGTCTGAGAGAGTTTGTTGCTTGGTAATCGTAACAG
GATAGTCTCTTTCCACCAGTTTGAAACATTCATCCCGGTTCGAAACCACTTTCCTGAACT
CGAATAACCTTCGCAAGTTCTCTGGTTTCCCCCATCCTTTAGTAAAGAACTTTGTCAGAA
GAATACTCCTGTACACGGCATCTAACCTACTAGCCGACATATTTCGTGAGCCGGACGGTA
ATGGCCTGTTTCACTGACGAGTTTTTTTGGTGAAATCTTTTTTGATTTCGCTGTTACGAT
TA
>Unigene0000075    size  270    gap  0  0%
AGCTCAGAAGGCACACTTCCAGGCCCTGCTGCCCATTCACTGGCCCGAGAAGGGATGCAA
GCCTGTTTGTTTACATCTTGCCGGTACCGGTGACCATTTTTTTTGGCGGCGGCGAAACCT
GATGGTGAAGCCCTTGCTGAAAGAGGCGGGAATCGGCGGCATTATACTGGAGAACCCCTT
CTACGGACTACGCAAGCCGACTGACCAAGTTCGTTCATCTCTGCACAACGTGTCGGATAT
CTTCGTGATGGGCGGGTGTCTGATCCTGGA
>Unigene0000076    size  419    gap  0  0%
TGGACCCCACAGCGGCGCCAGCAAACCCGCCTCCCTACCAGCAATACGCAGCCTACTACC
ACCAGTACCTCGCTCAAGAACATCAGCAGAAACAGCAGCAGAAGCCGCAACCCTCGCTCA
AGTCCACCGGACTCAGCCTCATGAAGAACTATAATAGTGATTCTGATAGTGATGTGTCTG
ATTTCGACGACAGCTCCTCAACGGACAGCAAAGACAAGTCTTCTATCATCACTCCGCCGG
AAGACGTACAAATCGTCATCGACAAGATGGCGTCATACGTCGCGCGAAATGGCGACGAGT
TCGCCGACATTGTTCGCGCTAAAAACGACCCGAGGTTCACGTTCTTGGACCCTGGGAATG
TGTATCATGCGTATTATAAACGGCTGATGCAGCAGAAAAGAGGTGGTGATGTTAATGGG
>Unigene0000077    size  744    gap  0  0%
CCACCTCCGCGGGCTTTGGCTCTAGCGGGACTTCGTGCGAGTGGTGATGCGTGGCGTGGT
GGGGATGTCGCCAGTCCCCCCACCAAATGCCGCTGCCGCCCGGCGCTGCGCCCGCGCCGT
AGTTGTAGCCGTAATTCTGTTGGTAGTAGGCGTCATAGGGCACTGCGGCGGGCGGCGGCG
CGTGCGGCGTGTAGGGCACCTCGGGCGCATGCGCCGCGCTCGCGTACGGCGTCTCGCCCG
CCTCGCTGCCGCCGCGACCGTAGCGCTCGCGGTAACGCTCTCGGTCCCTATCCCTGTCCC
GGTCTCTGTCCTTGTCTCGGTCCCGTTCGCTGCGACTGCGGTGCCGGTGTCGGTACTCTC
GCTCCTCGTCCGACCACCGCGTGTTGCTGTCGCTGTGCTCTACTGAGTCCTTGTAGCGGG
GGTATGGCTCTTTTTCAGCAATCTTAGTTTCTTCTAATCTTTTACTGAGTGTGGGGTCCA
CCTTGGGCGGGCGAACTTCTTCCACAACTACTGGAGGTTTGGGGATGACGGGCGGAGCCA
CCAGCTGGGGCTTCTTCTCAACAGTCTTATTTTCGAACATTTCTTGACATTTTTTACCAA
AAGCATCATGGAAGACATCAAGCACCTGGCCCATTACTGATTTTCCATTATATTTTTCTA
CACATAATTTTGAATATTTTACATCTTGAAACACTACTCTGGCAAATCCCAAGTGCCGGT
TTGTTATTGGATGGTAGAATATTG
>Unigene0000078    size  677    gap  0  0%
GTCAAGGGATTTTAAGGGATTGTCACGATGACCCCACATCTGGTCATTTTGGCGTTAAAA
AATCAGTCAATCGCGCGAGACAGCATTATTTTTGGCCAACTTTGATTCAGGACATGAAAA
ATTATGTACGGAAATGTGAAGTGTGTGCGAAGTACAAGCATTCACAAAATAAGCCATCTG
GGCTTATGGGAAAGCAACGAGAAGTTACAGAACCATTTCAAATCATATCTATGGATCTGA
TGGGCCCTTTTCCAAAATCTAAACATGGTAATACTATGCTGCTAGTCATAACGTGTTGGT
TCAGCAAGTTCTGCTTTTTATATCCACTCAGAAACGGGAAATCCTCGACTATAACTCAAA
TACTCGAGGATCAGATATTTTTAATGTTTGGGACCCCTAGTGTGATAGTTTGCGACAATG
GAAAGCAATTTGTATCCCACCAATTTAAAGATCTAGTGTCAGGTTACGGTGTAAAACTGT
GGTATACCCCATATTACCATCCACAGGGTAACCCCACTGAACGGGTAAACAAAGTCATTG
GCTCTGCTATAGCTTCTTATGTTGAACACAATCATAAAGAATGGGACAAGTACATACCGC
ACATAGGACATGCGATCAGGACATCGGTTCATGAAGTAACTGGGAAAACACCGTCATACT
TGTTTTTTGGGCGCGAG
>Unigene0000079    size  212    gap  0  0%
AGAGCGGTTGAGGATGAAGTTAATATATTGGAAGTAAAACCAGAAGACAAAGATGATTGG
TATAAGTCAAAAGAGGAATTGGTACTGGCTGGGAAGAATGACCAGGATTGGGAAGTCAGT
CAGGGACAGCTGTGGAAGTACATAAAATTAAAACAATTTCCCCATGAAAATGACAGTTGG
AAGCAGGTAGTACCAGAAAAACTTCGTCAAGG
>Unigene0000080    size  239    gap  0  0%
CGGTGGTACATGGGGACAAGTTGGGCATTTTGGACACGGTGGCGTGTGGGGACAAGTTGG
GCATTTCTGACACGGCGGCGTGGGGGGACACGGTGGAGGAGGACATGGCGGAGTTTGAGG
ACATGGCGGAGTTTGAGGACGAGGTGGGCATTTGGGACACGGCGGCGTGCCGGGACATGG
TTGGGCTTTTGGACATGGTGGGGTGTGAGGACACTTAGGAGGAGCAGGATCCGGGGGCG
>Unigene0000081    size  251    gap  0  0%
GTTAATCTGTATGTTTGTAAGGTTTGTAAAGCGGTAACAGAAGATTACCAGGAATACCAC
AGTCACTTGAAGACGCATACAAATGTTCACCAGTGCGCACTTTGTAACACTGTGTTTAAG
AAGAGAAGCACCATTATCAAGCATCTCAAGTGGCACGAGAGAAGGAAGAATATTAGTAAG
GCAGAAAATGCTCACATCTGTGAGATATGCGGAGTGATCCTGGAAGATGAAGTGTCTCTG
CGTCAGCACTA
>Unigene0000082    size  546    gap  0  0%
GTAATAAGTAATTTATGCTAAGCTACAGAAAACTGTTTTTGATCCCTGAGACTAAAATAG
CCAATTAAAAACACGTGACTAAAATAGGGTTTAATGGAAGGCACGGATTACACATAAATA
ATGAGTGGTTATTAAGAAGTACTGCTTTAGGTGCAGAATCCAGGAAAACAAAAAGGTGTA
AGATACAAATGGAAAAGAAGACCTAACAACTAATATTCCTATTCTGTAAAAGAGGCTCGT
TAAGTCGAAGAAATTGGCCAGATAGGCACCTACAAGACCCATGCACAATGTATTGCACTG
GCCAGTCAGGATTTGTAGTTTAAAATAACAATGTAGCCAGTATTATTGTAAACGAGCAGG
CTATCATTAAACGTATCTTAACATTTCCTGCTTTGAAAACAAACGGTTTATCACCCTATT
ATCCTCCACTAAGCTTCATGATAATATTCATATAAGGGACTTTTTGTAATTTATAAAACG
AGCGCGAAAACGAAAGAACTTCGTACGTTGACATATGCACACCTGTGTCTATTTCACTCT
GCTAAT
>Unigene0000083    size  412    gap  0  0%
TTTGACAGATTATCATCAGTTGAGTAAGTATAAGAGCGCGCGCCCACTACAAAGCTTTAG
TCGGCCGATGGTTGATTTTTACCCATAAATCAGTATGAAGAATAATGATGGTCATCTACC
ATTGAAAAGAAACAACAGATGGTCAAAGTCTCTCTTGAAATACAGACAGTAATTTATAAA
CTTTTGGCTTCAAATGAGTATATTGAAACGCATGACTGAAAAATACTAGTCAGATCTGGA
TTAAACTTAAACATAAAACAACTTAGTGTATATTGATGATGAAATATATTAAAATACTAT
AATTCTTGAAGTGGAGGGGTTTCTAATCATAATAAGATAATATCACACCAATTCGAGTCC
ATTTGTCTATCATTTGGTTCACATTTTTCCGTGTAATGTAGTCGTATTTCAG
>Unigene0000084    size  433    gap  0  0%
TACAAAAGCTGGTACTTTTTTAAACCACGTGGATGACAAGGTGGATGAGGTTTTCACGTT
AAGGCGCCCTGGGTTGGTAGAGTCATGAAGATGATCAAGAAAGCTGATATAAGATTCTTA
AGAAGGTATAACCAGCAAGACAAAATAAAGATGCAGGAAAATAACAATTTGACGACAATC
CGAGTCGGTTGAAAAGTAACGTCCAAAGTTCAATGTGTAGTGTCAATCACGGCAAAAACA
GTCGAACGTTCAATTAATCGCATTTACATCAAAATCATTTCATTTACAATCCTACCTGAC
GTTACTAAGTCGGCCATTTTGTGACAAAAGCATTTTTCATTTGGAAAAACCTTAGAATAT
TATTATAACTACAATATATTAGTAAATTCACTTTACATGGATGTAATTTAGTAAAAAATA
TTATTATGTATCG
>Unigene0000085    size  286    gap  0  0%
AAACGAAAAAAAAAACTTATGTAACACAGGATTATACTCAATCTTGTGTACATAAGTTTT
TTTTTTTTCGTTTTACTGGTGGTTAAATATGTCAAGCCCCGCGATGTGTTTGGTCGCTGT
CTGTTCTAATATCCACTGTGTCATCAACAGTACACAATCGTTCGACTACTTATTTATTTT
TTGGTTCAACAGCAGTACAGTCTTAGTTATCGCTCATCTCGTGTTCATCAGCAGTCGCTA
GATGGTCAGCCTGCGAGCTCGGCGCACAGTTCGGGTACAGCGACCG
>Unigene0000086    size  1333    gap  0  0%
ACCCAGATTCCTACCGGCTCCCCGAAGATCTGGACCCCATAAATTATGTTGTGGAGGTTA
CCCCTTACTTCACTGCTACAGATACCAAGGAGGCGTTTACCTTTGATGGTGTTGTTACCA
TCACTCTTAGGGCACTCAAAGCTGACTTGAACGCGCTCATCATTCAAGAGAACGTACGTG
CAATAAATTCTGTAGCTCTAACCACCGAAGCTGGTACCACTGTTCCTCTTCATGCCACTA
ATCCATTCGAACGCATCAGTGCCTACCATTTCTTGAAAGTCAACCTACCTGCTGGGGCTA
CTTTAGAAAATGGAGCAGTTTACAAGCTGACTGTCGATTATGTCGGTAACATTAATGAGA
CACCTTTATCTCGAGGTGTATTTAGAGGAAGCCATAAGGACGCAAATGGTAATGTACGCT
GGTACGCAGCTACTCATTTGCAACCAACAAATTCGAGACAAGCATTTCCCAGCTTCGATG
AGCCTGGTTTCAAGTCTACCTTCGACATCATCATCAACAGACCAGTAACCTTTGCTCCGT
CCTTCTCCAATATGGGAATCAAATCAAGCGATTTGGTCAATAACCGCATTAGGGAGGTGT
TCTATACTACCCCGCGGATGTCAGCCTACTTGGTAACCTTCCACATCAGCGAAGACTTCA
CTGTCATCGCCAACAACAATAACGACGCGAGATCTTACAGAATCTTAGCCCGACCCACCG
CTGCCGGCCAAGGACAATACGCTCTAGAAGTCGGACCTCCAGTGACTAATTGGCTCGGCG
AATATTTAGGTATTGACTACTACAGCATGGACGAGAACACTAATATGAAGAACGATCAAA
TAGCTTCTCCTTATTGGGCTTCAGGAGCCACTGAAAACTGGGGATTGGTAACATACAGGG
AACTGCGTCTGTTATACCAAGAAGGTGAGACCAATGCTTTGGACAAGATGTACATCGGTA
CTATTACTGCTCACGAGCTCGCTCACAAGTGGTTCGGTAACCTCATCACCTGCAGATGGT
GGGATAACGTCTGGATCAATGAAGGCTTCGCTAGCTACTTCGAATATTTCGCCATGGATG
GAGTAGACAAAACAATGGAATTAGAAGATCAGTTCAACATTATGTACGTTCAAAGCGCTC
TCTCTGCTGACGCCACGCTTTCCACAAGGGCCCTTCAACACACAGTGAACAGCCCAACCG
AAGTCACAGGACACTTCAGTGGTATCAGCTACTCTAAGGGAGCTTCTTTGCTCCTCATGT
TGAAGCATTTCGTTACGGAAAATACTTTCAAAAAGGCTTTGAACATATTCTTGGAAGCCA
GGAAGTTCGAACA
>Unigene0000087    size  322    gap  0  0%
ATAGCACTGCGTTTTGTGATCTTTCATGGGGGTGTATAACTTATCTATATTTGATATTGA
ACTTACAGCTACTTCTGTTTCCATGAAACTATATCCCAATTCTCCTTCATTATCTGGATC
GTTACTAAATAACGTAGTACAATCTGTTGCTCTTAATCTAATCGCTACTCCGTCGTCTAT
GCACACTTCCATAGTAAACTTATCTTTCAACTTAATTGGCTGTTCCTTCCCTCTATCTTT
GGCGTCACTGCTACATTTAATATAATTACGACTGTCTTCGTGACATTCATACACAGATAA
TTCGAATTCGTCATCCGACTCA
>Unigene0000088    size  524    gap  0  0%
ATAATATGGATAGTTTATGACTGTTGCAATACAAACAAAAAAGTTATAAACAAACATTAC
AATTGTGACACAAATTAATGTTCAATTTAATTGGTAATTGTAATGTCTTGGAGGAGAATC
TCGTTCAGGATAAAGAATCAGTTGGGCAGTGTTGATAAACAGACGTCGATGGCTCCCTTG
ACGGTTTGTGCACAAAATGGAACTGCTGACTGCAGTCCAGCGGAGCCTGGTGTCACTGCA
ACGATATCCGCTGATGACGAAATGTCTTCGGCGAATGACACAATGTCACTAATTGCTAAA
TGTCCGGATGTGGATTTGGACAACAATAGTGACGTCACTACGATAGAACCGACACTATAC
ATAGAGCATGACCCCGTGCTCGGCCAGGCCGAAGACAGCCAGTCGCTCGCAATTCCTGAC
GGTTTGGTGATGGACCCGTTGGCGCCCACCGCGCTTGCAGTCTCCTCGGACTTCATGGAC
CGCATTGGCAGTGGGCTCACCATACTCAGAGATCACGGCAAAAA
>Unigene0000089    size  321    gap  0  0%
ACAAGGACTGCCACTACACATATTGGACAATAGTTTAGATTTTGGGCACAAGCAATACTT
ATTGCCGCTGCCAAACAAACAAAAGGAAGGACAGGATCTACAAGTTCTTGTTGATTCCAG
TCAGGGACCAGCTAAAATTATGGGGTTAATAGTTGATAACAAATATCAGGATACACAAAA
TCTACTCGCTGGCTCCACTTTTCAACTTCAATCAACTGTAGAGTGCAATAACTTGGAACA
AATATCAACTAATACAGGGAATAGCAATTTAAATACACATACAGGTCTTCGAGATGAAGA
TTTAAATGGAAGTAATACAGA
>Unigene0000090    size  243    gap  0  0%
GAAGTAATACAGAATGTGATCTTAATAGCACATCAGCAATCAAAAACTTTGTTCACATAT
CTGACCGAGTCATTCCCCCGCGAGCCCTGGCTGTGTTGCCGCCGGTACTACAACTACAGC
GGCGCCACATCATTTCAACCCGACGTAGTTTACCAGCACGTGCACGATTCGGACCCGTAC
AAGGAATTAGATACAAAATATCTTATTCAGAAGCAGTTGACTTAGTATTGAATGCAACAT
CAA
>Unigene0000091    size  392    gap  0  0%
TGACAAAAGAGTGCTTGAGCACAGGTATGTATAAACAAATTTTAAACTATTTAAATACTT
TAACTATCTAACAAAATTGGTAATGTACGATACGTATTAACTCAAACGGAGATCTTATGT
TATCGCGTTGTTGACGTGGCCTTAAAATTAAATATATCATGATATTATATCTACAAATTA
TTTTTTTTAGCTGCGATTAGTTATACAATTTATTATATTTTTCTGTTTTGTATGAATAAA
TTACTCCTATAAGTAATCCTGTCTCAAAATTAAAATCGCAGAAGAACTTCAGTATCGATA
TTTTTTTGCGTTGAGTCCCATGTCCCGGCTGAGTCTAAGTCTGCAAAACTTTCTAAAAAC
ACTGGAAATTATAAATAATCATAAAACTAATA
>Unigene0000092    size  262    gap  0  0%
ATAATTATTTAAATACTATTTAAAAAGAGGTACGTAAATAAAACAGTAAATAAAAATAAT
AATATCATACATAACAATATAGCAAGATTTAAAACAACATTAAATTGAGTACATATAACA
TTCACTACATAACATAAAAATGCATAAGACATGATTATTAGTACGAAGGTAGGCTTTACA
CACAGACAATATAAATAGTTGTTGCCTATGCCTAAGTGGCGTGGTTAGACCTAAAGGCTA
ATTCAAGAGGCAGGAAATCAAT
>Unigene0000093    size  250    gap  0  0%
AAGAGGCAGGAAATCAATTCAAACAGGTATATAAAGTACCAGAAAAGCAAATGAAAGCGG
GTCGGCGATGAGAGCACCAAATGTGACAACATAGATAACAGCATTGATCTAAGACTATCT
ATACTAAACATTAAAAAACTACAGGACACAAAACGCTGACGAAACCGCTGCCAGAAACTA
GTTACATTAAACAAGTTCAGCATAAACGAAAATCTCAAGCGCCTTATCCTGTTCTAGTTG
TTTTATGATG
>Unigene0000094    size  483    gap  0  0%
ACGTTAGTATTAAAAAATGGAAGAGTTTAGGTTTCATGAGCAATCAGTTCGTACAGATCG
AGCCAAATTACTTGGTAGCCCTGAAGTTAGCCATTTGACATTGAGCATTTGTCCCTACAA
CTATTGTCTCGAAGATTTGCTTGTCCGAAGTTGGCTACACAAAAACAAAACACTACTGCT
GTAAGACGTCAAATGCCTAAGTTCAGAAAGGCAAAGTTTTTTGGTGTGAACTGTAACGAA
TTTTTCGAGATTCGAATTAATTACTATACAACTTTAATGGATGCAAATCATAGAACATGT
TTATGTGGAAGGCACATTGAACAGACAAAATGTCGTAATAACATTATGATATCATATGAC
AAGTCACGTTAAACAATCACTAGAGACGGCTAACTAACGATCTTTTTACGACCTACGTTT
ATTTGAAACGTTAATACCTTATTCTTATCCTACGTAATTAATTGGCTAAAACCTTAACAA
TAA
>Unigene0000095    size  660    gap  0  0%
TAGAAAATAATCACGAAGGCTTTTATAACGTTATTTAGATATAAACTGTAAATAACTATT
GATCAGAATCCACACCAGGGAACATTTCGGAAATATTTCAAAATTGCAGCGGCCATTTTG
GATATTCCTTCACTTACACACAAAATAGCTCGCAGTATTGAATTTGAGCGGCAAACAATG
AAATTATATCCAAGAAAATCACGTTCACGCACAGCAAACAATTGGTATCATCTGAAATAA
GTTTTTTTGCAGTAGATGATTTAAATTAAATAGAAAATCGATAAGCATGGAAAGGAGAAA
AATCCATGCCGTAAGAAAAAAAAACCTTATTTCAGATGGTTCCCTTTTTAAGTTTAATTT
GAAATAGTGGTCGAAGGTATCAATTGTGTCTTGGCTTTCATATAATTTTTATGTTTTCAA
GTTATCCAAATTATTTAAAAATAGGTACATCCTTCATGTAACTGTTACTCTTATTAGCAT
GGCCCATATACATCTAAACATTACTACAATAGATCTATTTATTTACTCTAAATTGATACA
CGAGTAATTCGATAAAAATAAATTTTAAATACCCGACATCAAAATCCGAAACTTATTATC
TAAAAACGTTAAACTAAATCTGATAATAAATCAATAAGTTAATAGTTTAAAAATTAAGTA
>Unigene0000096    size  209    gap  0  0%
AGACCCCGGAGGTGGCTTCTTCCTTGCCTCATGGAAGCAGAGGGCCTCAGACTTGTGCAA
GGCCACCTCGAGGCCAAGACGCCGGATCCTACCCACGACCTGCGCGACACTGACTGTGGC
CCGAATGGCCGCCTGTCGGTACGTCTTCCCACGTGCTGTTACTAGCGTGTCGTCAGCGTA
GCATATCACGCTGACGCCGTGGAGAAGCG
>Unigene0000097    size  238    gap  0  0%
AAAGGCTCGGAGGATGATGATATTACAAAATAGATAGATAGAACAAGATAGATATTACCA
GATTATTCTTTCCACTGTCCACGATGTAGACACAATAGTTAAACAGTCGCTGTGTATCAC
ATATATACTCATGGGACAGGAAACTTATTCTAATTGGTTATAAAAAAAGGTGATTTTTGA
CCTTTATTTTTATGAGGCTTTATGTCAAAAATCCACCATCTGTAAGCGAAACGTTTAG
>Unigene0000098    size  717    gap  0  0%
GAAACGTTTAGTTTATTTTTATAATTAAAAATTACAAAATAATAAGAATTTTTGGATTCA
AATATAGTGATATTATGAGCGTCAATAATGATTAGTAAGATGTGAAGAAAGTATTTATAA
TGGCTATTTTAGATATAAATAAAAATGTATGACCTTATTTTAATTTAAAAAGATTGTATG
GTTAAATGACAATTTAAATTTTAACCAGTTTTGGCCAGTATCGACACTCTGTACTAACTG
AACGCATCATTTGAATAAGACATACACATTTTATTCCAGCTATGTCATTTAATTTGAAAG
ATAAAAATTCAAACAGGCCTTTAAAGTATTATTTTAGGACTAACACAAATTATACTTGAC
AGTATCTGTAAGTCATTTATATCTTGAAGACAAGTAATAAATAAAATCTACATAATGTTT
AATAGATAAAGGACTCATTTATAAAAGCTATACAAAATTAGTCCTTATTCCGTTTTCATA
GAGTTTATTTGGGGTTATTTAGAAATTTTGCATAGTTGTACGCTGTACTTATTACAGTTA
CAGTTACCAATCTTGGGAAAGTTTTGCTTATAGCAGTCAAATATGTACTTTATTAATTCT
GTAACTACAGCAAATGATATAATTAAGCATTTTACCTGAAAAAGAAAAATGTAAGTGAAC
AAAATAAATGATTTGATATTAATTGCATTTAAATAAAAGTAAAACCTTTTTAAGGTG
>Unigene0000099    size  239    gap  0  0%
ATAAACAAAAATTAAGTACTTATATAATACGAATACTGCATACATAACAATAAACTACTT
GTATAATCATAATAGTTGTAATACATTTGAGTGATATTTTCAACAAAATACTTATATAAA
CACAAATAGGTATACAATATATTATAGTTAGGAACATTACAATAGTGTAAAAACATTCTG
ACTACCGTCAGATTGTAAAACATTCTTCCTCACCGTAGTCCCCAATAAGCGTAACACTA
>Unigene0000100    size  218    gap  0  0%
GGACCTGAAGATGATGAGGACGAAGACTTGGAGACAGTTCCTAAAAAGAAATCTAAAGCA
GCAAAACCAAGGTCTAAGAAGAAAAAAGAAGTTAATCAATCAACTTTTGAAGAAGTTAAT
CAGACAATGCCGAGTTTCAGTGAGGCTCAGCCGTCAGAACTCGATCCTTCAGACCCAGTT
GATGCGTTTTTGTTAAGCATTGGTTCGACATTAAAAAC
>Unigene0000101    size  272    gap  0  0%
GCTAAATCTAAGATATTTGCGGTCGTACAAGATCATGATTTGCAGCAAATAGTTGAGAAG
AGACAAGAAAACTCTGAAAAAGTGACTACGAGTGATGCTTTGTTTGATCAATAGAGTAAG
ATTTTAATGTGATTTATAAACGTGTAAGATTATTGAGGTTGACGTTATTAGTTAAGAAAA
TGACTAAAATGTTGTGTGTTAAAATAAGTCTAAGCTTAAGATACTCAGTATTTTAAACCG
ACTAAAAAAAGGGAGGTTTTAAATTTTTCTTT
>Unigene0000102    size  228    gap  0  0%
AGATGAAGTTATCACACATACATAGATGTCTGTGAATTAATGACAGTGTTTTCAAAAGTT
TAACTTCACCCAGTGAATTAGTGTAAGAAACTAGTGTGAATTTGTAAAGTGATAATTGGG
AAGATATTCGTCCTGAAAAAGAAGTTAAAAGAATCCAAGATGAAGTTATCACAGTCAATG
TTAAAAATGATCATAAAACTGCTAATCCTAATGATGTTATTCGTGATA
>Unigene0000103    size  885    gap  0  0%
GGTACTTTCGGCCAGTATTCGAATGATGTTTCTAAATATCGACTTTTACTTACAATCGAA
TACTGTCCTAAGTTGCATGCACGCATAAATATAATATAGGTACAATATTTGACTTTACCT
AAGGTGGGCGTGTCTTTGGCTAACCCCTAAACCCACAATTCTTATTAAAATACAATTTAC
TTAACATTACAGTACATTCATAAAACAAAAATATAAATAATGTTTAAAAAAATTGGGTCA
GGCCCGATGTCACATTTTAGAGGCACTTAAATTAACCCTTTGTATGTCGGAGTGCAGATA
TACGCGAGGCACAATTGATTTTCTATTGTTTGATAATCAGCGACATACAAGCAGTTAAAG
CATGATATGGTTACGATTCTTTCTATTGAACACCGTGTAATATTTTATTGTCTGCATACT
ACATTAGTTAAAATTTATTAAGCTAGAATTACATCGATACAAAAATTGTGATTACGTGAT
TGACCCAAGTATGAAATAAAAGTTGAAATAAGTGCGTTTAACAGTTTTACAAACACAACC
AACCACAACACAAATGAATGTATTAAAATATTGCTATTACATATCGAAGTCAACCTTCTT
TCATCTTTCGCAATTTATTAAATTATTTTATTTTATAAAAGTGTTGCCCACACTAAAAAG
GCTTATAAATAATATACGAATCATAATAAAAGAATAACAACAAATGGCACTGACACAAAT
CTATAAAATATTACCTATAATAACAATTTGGTATAAAACAATGCTTTTCTTTGTAATGTT
TATTTAATAGTCTACGTTTGCACTTAACCCAATTTGATTGTTTGAACAAAATTACATTTT
TCAATCGAACAGAAATCTATCGATTTTCAAGCTCAAATATGCCAA
>Unigene0000104    size  453    gap  0  0%
TTTTCAAGCTCAAATATGCCAATAGGAAACTATTGCAGTAGGTACTAATTGAAACTTTAA
CAAACCAACATAAATAAAACCTTAATAAATTATATCGTTGAGACGATAAGGTTTTATTTT
CAATCTCGCCATTTCAAAACAGTTCCTATATATAACAGAATAAGGTCCAAATTCCTCTAT
GGCATGCACGAACAGCTTACATGTTTCCACATTGAAATCGGCCGGCAGCCGGCGCAAACG
CCGCGAACCGTGACGTCACACGCGTCACAGATTTTACGCGCGTACGCAATGATGCGAGCG
AAGTAATTTCCTTTTGTTCACATGCAGACCTTCGATCGCACACGAATAATTATCGAATGG
AATACTACGGCTAAATGAATGCTATTGTCTTTAAGTAATTAGTTTAAAAATACATGCTTT
ATGTAACTGTTTGAACGGTTGACAGTAATACGA
>Unigene0000105    size  310    gap  0  0%
GCAACTAAACAACAGAAAGAAACAAATGAACAAGAAACAACCCCTCTCAGAGCTGCACAT
GAATGTTCTAGAACCAAAAAAGAATAACAAGGAGTTTCAAGTCACAAATTTAAAAGACAC
ACTAAAGACTGAGACAGCTAGCTCATCCGGGACTGTAAATACTGTCATAGCACAGGACAA
ATATAAACTACATACAGAGACAGAAGCCCCAGCAGTAGTAGTTACTCAAAATTTACAGAC
TAATGAGCAATTAATTGAAATTGATGATACCAAGTCTAAGAAAAGTGCGAGATCTAAGTC
TCCTTCAAGC
>Unigene0000106    size  261    gap  0  0%
TCTTTCTGTTGTTTAGTTGCAGCATGTCTGTTACACTCACATTGGATTGTTTGCCAAGAT
AATCAGCAATTCTAGAAATACTCAAAGAATTCTCGACCGAACCTTCAGTATCTTCACTAA
CCAATCTCAGAGAAGCTTGCAAATTCTTTAGAAGCAAATCAGTTTCCCGAGCAGGTACTG
GAATATTCTTTTGTGGTGAAACTGAGTTTAAAGACATTTGAACATACTTCGGTTTATCTG
GCACTTGGCTCATGAAAAATG
>Unigene0000107    size  480    gap  0  0%
GTTGTCCACACAGACGTCGTCAGCTAATTTCGAAAGGAAATGAACAAAGTTTCCGAACCC
CGTGGTCACGCACAATATTTACTTACAAATCATTACGCCTGTCCTCATTAATTACAAATC
TTATACATTTCTCTTCAACACAGTCATTAATCATTACAAAGTTTACGTTTATCTCGACAA
TTTAATATTAAATACCTGTTTTTAACAATAATACGCGTATATACGACAAAAAATAACATT
CAAGATAAAAAATAAACTTACGCTTTAAGCCGTGTAACAACTAAAATAAACTTTGGCCAA
ATAATTAATTAAATTATCACACTGTGCGTAGAATGTACGATATCGACAACTGATCATTTG
AGCAGATCTAATGATTGCGCGATCGCTTTGAGCATAACTTGTTCCTGTAATCAATTCTAG
AATATTCTGCGTATACGCTCAAACGATCAAGTTCGTTAAACACAAAAATAAATCTTTAGT
>Unigene0000108    size  368    gap  0  0%
ACTCCCTAGGTTGATAACAATGGAATAGATGTGGAAAAAATATATAATAAAGACTAGAAA
TTGAGCGTTCAAGTGGACTATGTTTATAGAGAAGGGGACAAAGAATAAAGTCATCTCTTA
AACGCGCCACGTATTTCCTAAGCTAATAATATAAACCCTACTTTATGCCTACAATATATA
CATATGTCCCTTTCGAACTGGCTGTGACTTTGAGGTCTGAAAACAATGTTTTACATAATT
TAGAAAGAAACTAACCCTTTGAAGGTATTTACAAATGTATCAATTTCGCCATAGCTGCCA
ATTTGCTTATATTTTTTGAAATCACGACTCAAAAACGACGATACAATAAATTCTCGTTGT
CCACACAG
>Unigene0000109    size  550    gap  0  0%
GGCAAGTCGTTTGGCAAAAGATCGGGGACTCACTCGGCAGGCCAGCTCTAGTCTGCAAAT
CGAGATGGATCAACATACGAGACATGATGCGACGCAAAATCCGGGATCGCCTGCGCAACC
CTAACGCACACAGCTACAAATACAAGTACGAGGATGAGCTGGGCTTCATGATACCCTACT
TCAAGGAGTCAGCAGGCGCCCCACCAGCTTCCGAAGAGTACACCGAGTTCTTAGATGACG
AAGCCTGCGAAGTCGAAATGCCAGCCGAAGTCTTTGTAGACGAAACCCTGGACTTCGAAG
AACCTAGAGAAACGAAACCCATATTTAGGAAACGACAAGAAGAAGCGAACACTTCTAGAG
AGTTCTCTGAATCTATGTTCCAGGAGTTAAGCCCTACTGATCCTTTAGATGTGTTTCTGT
TAACTATAGGGTCGACGTTAAGGAAGTTTAGTCCGTATTACTTGAACCAGGCGAAGAGTA
AGATATTTCAAGTGGTGCAAGACTATGAGCTGCAGCAGATTGTCAATAAGGATGACCAGG
CTCCGGGCAG
>Unigene0000110    size  468    gap  0  0%
ATCAGGTTATTAGAATACATTTCTGTGTGATTTCAAGTGATTTTTTTAAACTGATGACAT
TATAAGTAGGTGGGTACTTAATTTAATAAAGATCATAAACTTGAATTGCTGTTATGTCTA
AATCTAGGAATTTGTTACCATATCATAATAACCACGAAATATCGCTGTAGGTTTGCTTAA
AACATTGATCAATCTCCAATAAGCCAAAATAAAAAATAAGTAGGACCAAGCGTGTTTAAA
AGGCTTTCACAATAGCGGGTTTTCCGCGCGGATCGTACGGACGGCTATTTCAGTGTAAAT
AGCATAATGTAGCTTTTAAAAATACTGTAAGTAAGGTGATTCGATCGACTGTTCCTGCTC
AAGGGAAATATGTGTTGGAGTATTCAATGTTTGCAAATGTTAGATGTAACTAGTAGTGTA
TCAATTTTTAATAGTGTTTTATATATGATTACTGTATTAGTATTCTAA
>Unigene0000111    size  1007    gap  0  0%
AATACTTTAACATATTACTCACGCTTGATATTTAAAATTAACAAAATCATCAAACAATGT
GTACCTGTTACCTTTTATTCAATGTAGTGGTGAAGGAAACGTAAGTCGTTAATAGTAAGA
CGTAAAGCAAAAATCAACAATTACGAACTTGTAACATGATATTTTAATGCAATCGGCTGA
AAATGACTAAAATTGTTGTAATTGATGTAAATATAGTTAGAAAAGAATATAAGTTAGCTA
GTGTAAGTATATGTCAGTAGTGTACATTATGGGTGTATGATTCAAAATACCATTGACTAC
AAAAGCAAGGTAGAAACATTGCTGTAGCATGAAGGTGGTTCAATTTATAAGGTTTTGTTA
ACCCGTGATTATACTATGTAGTGAGCATAGACGCATTGAATTTACGTTCTTAAGTTCCCA
TTTAACATTATATATATTTCATATCGGTTAATTTAGTTTATGCAGCAAAATTAAGCAACT
GTGTTCGGATACCATTGGTCAATTATAAAATATGCAGCTACCATGAATATTTCCGAACTG
TTGAGCGCGTCGCAATTTTAGTTTACTTTTAAGTGACAAGAGATGTTTCATCAATTTATT
TTTAGTTCTGGGTCTTATTGGTCCGGTTAAAATATTCATTATATAATTTGTTATTGAATG
AGAAACCCATTGCAACATAGTTATACTTGTAGAGGTGTGTTAAGAATAGCATAATTTATT
TGATTCTTTGTAACTTAAAATGTCGTCTATCCAATTTACATAGCAAGAACACCTAAGAGG
TATTATAGATTAAAAGTCTACTAAACGAGTGAAAGTGATTACCTAACAGAGGGTATGTTA
CAGCGTCGCGCAGGTAGTGATGGCAAGGTAATATGCAACACCCATTTACTGTTTCCTTTC
GCTGCCTTAGCTTTTATTTTCTTATTTGTTAAAGTACAATTATTTTGTTAAAATCTTATC
ACAAATGCATAGTGGATAATTGACACTAGTCGTTGCAATTCAATGTT
>Unigene0000112    size  1216    gap  0  0%
GTAATATGTTAAAGTATTTTGTAAAAATCGCATGAATTTTGACGCAACCCGCCGTTATGT
ATGACGAAGAAAAGTTCCACATGCCGAACAAGATTGGTCTGGCAAAATATAAGAAAATTA
AGGACCCACTGCACTAAAGACTTCTACTATCTTGTTGTTGACACTAGACAAAAGAAAAGA
GACTACCTAAAGCCATACGTTCATTATCATGGAATACCTGTAGCTGTAATCGCATAAGTA
TCGTTTGGTTTGTATAAATGCAAAGTTTTTTTTTTCAATCATGGTGTGCAGTAATGTAGA
TGCATGATGATAAAATTCAGTTAATACGAGTGTTTGGCGTATTAATTTTATGTCTAGTAA
TAAAAATCTTTTAGCCGTGGTAACCACTGGAGGTACACAAAGGCCTACAACTGGTAACCA
CGCCACAATTCCGGATAAAATTCAGCATGTGAAGCTCTTCAATTTGCACGACTTTGTACG
AATCCCACGCCCGCCTAATTGGCCACTTGATTAATTTAGTTAGAATCAACATCACATCTC
ATATAATACATGCTAACGCATTTTGGCGATCTACAATCTAGAATTTACACTATTACAACT
TGTTTAAATCGATGTCCCGACAAAAGAAATGCGGGAGCCATCACGACAGAGTGCTCTAAC
TAAATGAAATGTAGCAGCGCATGAGTTTCAGGTGTTGTCCATTCCTACATTTTATAATAC
AACTATTTTCATTAATTGCGCGCATTTTGGCCACTATGGTAACTTCTCACGGCTTCTTCT
CAGTACCGTGCCTACTGTGCGCACGGCTGTCGAGAACGCATTCTACTAACGCCAAAGAAG
GAAAAATAATATATTTACTTTTCGATAAACTCTGTGGATACATTAATCAAATGTGATAAT
ATAGACCGACATGGCTATTTATACAACTTGGAGGCTTGCAGATTATCATTGACCTAACTA
CTACACGGATGAAATCCTGGGTTTACTAAAACAAGGTCACATTTATGATTACATACTTTT
AAATTACATTTTACATTCCTAAGTAGCCATGCTGTCAACCGTTTTCATAAATAGCCATGT
CGGTTTAAATAATACAGAACAATTACTAAACATAACAATAACAAATTGAAAGCGCAAGTG
CGCTTAAAAATATATTTTATTCTATAAAATGTAACAAAACGAGAATAATATAAAGAGAAA
GCCAAAGAACATAATG
>Unigene0000113    size  262    gap  0  0%
GCTCAGCCACTGAAGTCTCCATACGGTGAAAATTCTTGCGTGAATTCACGGCATAAGTTG
TGCCCACCGCATTCAAAGGATGCTCCATCGTTCGTGAAAACCTGACGCAACATCGACGTA
GAAGCTGTTGCAACTTTGCAGAGGCAATATATTTAGAAATATTTGTTGTCCGGAATACGT
AAAGGCAGCACAAACCCTTCGTCGCATAATTAAATTGAGTTAGGTGGTTATATATTTCAT
GTCATTTCATGTTATAAAAAGT
>Unigene0000114    size  291    gap  0  0%
AGCAATTTAAACGTAAATGAGTGAATGTTTGAAGCCACAAAACTAGATATATTTCGGCTT
ATTTCATGCTAATGTGACATAGTTTGCTAACATCAATTTTTAAATATTAAGGGCGACATT
TTTGAGTTTCAAAATTATTATAAAAGACTAGTGAGTTGGAAGACAGAATTGATTTTGCAG
TAAATAAATATGAGCCCGGAAATAGGTCTTAAAATGACTTTAAATCACCCGCCTAGTCTT
TTACTCCATCTATGTTAAGATCGACTTCTACCAATGCAACTTTTCTAAGTT
>Unigene0000115    size  221    gap  0  0%
AGCAATTTAAACGTAAATGAGTGAATGTTTGAAGCCACAAAACTAGATATATTTCGGCTT
ATTTCATGCTAATGTGACATAGTTTGCTAACATCAATTTTTAAATATTAAGGGCGACATT
TTTGAGTTTCAAAATTATAATAAAGGACTAGTGAATTGGAAGACAGAATTGATTTTAGAT
TTTAGATCGGCTCCTAGTACCAATGCAACTTTTCTATGTTT
>Unigene0000116    size  230    gap  0  0%
TCACAAATGTCTGAATACGTGTGAGAAATATCCTGAATTACATAGTTAATTAAGTAATTA
TAGCAACTGCGTAAATATTGAAAGAGTAACGCACGAGTTAGGGTTATTCCCATAGTAGTT
GAGGCATGTATAGATATAACAAATATAAACACATGTCTAACAATACGCTTATGTCTGTCT
CGTACGGAAACATACTAAATTATACCATTTAATCGTAGGCCTCGATGTTG
>Unigene0000117    size  213    gap  0  0%
ATAGGGCTGCAGTTCAAATAGCCAGTCTCTTCAAAGTTATTTTTGCGTTATTGTATACTT
ACATTCCTATTCAATGTGTATTATTATAAACAATGTCTTTTAATTAGTAGTGTTGTAGAT
GAATATCAATGTCTGATTTTAAACACCACCTAGCTCCTCTTCATTTCTGCTGTCCTAGTA
CTTTTATAAAGAAAAACATTTGATTTTTGCTGA
>Unigene0000118    size  206    gap  0  0%
GCAAAGTATTTAATGCTTTCAGAAATTATTGAACACAGAAATAAAAACCTGTTCTCATTG
GTACATGATTATCTTTGGGTTGATGGCCTGATATACAGTCTACATAAGCCAGGTTTAGTT
TCTGCTGGTGCCGATATGTACTATGCATTGCTCAAACAAACCAACTTTGACACTGAATGG
TGTAAAATATTTCTAGAGCCAGTTGT
>Unigene0000119    size  514    gap  0  0%
TGGAAAAACAATCCATTTGCTTATTTACCGGTTTGCTACTGTGAAAACACTAACTTTTGT
GTGTAAAAACATAACTTTCCAGATCTATTATTTTCTTACAAGAGAAAAAATCTACTGTTG
TGGTCATCAATTGTCAGTTTTTCATCAATATCGCGACAGTCGAATTACTACGGTATATTG
TGCATACAGCATATTATAATTTTATGTATAACATTTTAATATTAATTTAAATTGAATAGT
AATTCAATCGATATAGCCCATATTTCACAGTGATTGTAGAACAGTTATTTATATTAGCAC
GATGGTCGAATAGGCCTATCATAGTAAAGTAACGGTTCCAATTTTCATTAACAACAAATA
AAGTATTGCTATCTCTTACCCACATACAGAATTATAAAGAGACGGAAATAGATCATAAAA
CCTCAAGTCTCATGTAAGTAAAGCGACAGCAATATTAAAATCTGTGTTTTAAAATTACAA
TAAACATTGCCTAGAAAAAACATAAAATACATAA
>Unigene0000120    size  238    gap  0  0%
GTATTCCCTTTGAGCATCTCCATCATAAGATTCAACTTCTACTTTCCTAGGGAGCCTTAG
AACTGGTGGAGTGAATGCATTTGATGCCAAGTAAGATGACTTGATTTTATCCAAATGACT
TTTACTAGAAAATATCTTCTTATACAGTTTGTCTCTCCAGTGAGTTCCAGAGTAGCATTG
AGAAACCTGGTCTAAAAATGACTGATTCTTTTCTTGAATATTTGCCTGCAAGTAATGG
>Unigene0000121    size  487    gap  0  0%
ATGATCTTCTTAAACATAACTCTCACAACACCAGTGACTGGCTGTACCATTTACTTCTCC
TTACGGTAAAGGAGCGTATTTGTTTATTGAGTATAACTGAAACACCTAGTGGTTCATCAA
AAAGTCTGATTGAATCTAATGATCTCCTTCATGCATATGATCAAGCTATTGACAGTGTTG
CAAAATTTGGAGCATCTCCTGGTTTTGGTGAATTTCATAGTGCACTGTTACAACACCATA
GAGGTCAAGTGGCTTTTCATGCTGCCACATTTTTATTGAAAAAAGCCAAGAAAGATCAAA
TGAGCTGGCGTGATGCTACCAAGCTTGCATCCCCATTAATGTTGGTGGCATGGCAAACGG
TGCCCTTAGATTCAAAAGTAAATTGGCTTAGAAATGCTCCTGAAAAACAAACAATTGCAG
TAAATCGTTGGTATTCTGAGGGAACTTATAGATGTTCCCAGGCTGGCCATTACTTGCAGG
CAAATAT
>Unigene0000122    size  258    gap  0  0%
AGAGTTTTAGGAAGCCCCTAGAACTACAATAACAAATTTGGTCACTAAAAATCATTGCGC
TATCTGCAATATTAACTCTGTGGGTCAATAAAGTAAGATGCCCAAAACCGTATGGATCAA
GAACCCGATTTTTGTTTGGTAAGGTAGAGCAGACTTGCTGTGTCTAAATCCAATATTAGT
TTTTGCTGTACAACTAAGTGAGCATCATATTGATATTATAAAGGCAAGAGTCTGTTTTGT
ACCGGTAGTTGTCAATTG
>Unigene0000123    size  318    gap  0  0%
GGCAAGATATATTTGATTATGTTTTAACCAGGCAAGCATTGCCGAGATATGATATTGAAC
CTTATAGTCTTCTATATAAAGTTCAAAATATTCCAAAGTAAAAGTCTATAAAAATTTATA
TTCGCGTTCAAAGCAGTTCTCAGCACATTAAAAGCTGCCACGGTTACGTGCCAAAGTATT
TTAGACCTAAAGTTATGTTAATTAGCTACAAATTCCAAGCGCTCTTTGGTCAATTCAGCG
ACACCCACACATTCATAATTGTCCTAAGCACAACCTCATTCACTTGCATTATGTAAAGAG
TTCAAAAATCTATGAAAA
>Unigene0000124    size  290    gap  0  0%
GTAACCGAGGAAGAGTTTGATCTATTATTAAAAATGATTTAGAAATTGAAATAATTTGTG
TAACATAATTTTCCTCTACGTTTATTTACAAGGCTACGAAAAACAGGAAGACAATATATA
CATACATACATTAAAAACACAATTATATTGTTTCTGATAACGATTATCAGATATATTTTT
TACACACGAAAGCGCTTGAGATTACCATTTCTATCAAAGATTCGACTGTTGCAATAAATT
TTCCTAAAGCCTACCAGATCAGTCCTTCAAATATGCTAATTTAATAAATT
>Unigene0000125    size  392    gap  0  0%
ATCAAACTCTTCCTCGGTTACTTTAAGTCATTTAGCCAACATTATACCTCATTCTTCTCC
GAAAAGGTAGTTTGTTCAAAGGACTAGTTAGCTCAAAACAACACTTTGTTAAATATGTAG
TAAGTACTTAAAAACACGATGTCTGGTGTGGGAATACTTCTAATTGAATTTGTTATCAAA
TTGTAGCTAAGTTGTGTAGCATAAGTCACGCTGTTATTAATATATTAATCAGTAACCAAG
AATTCTCATTATTTTTATAATTTATTTGTATAGTAAAACGTTGTACAGCTTTTACAGAAA
ATACTTGCCTAGTTCACACTATACTTACTTCTTGTTTTTTTATACAATTTCAAATAACAC
CCGTCTTGTAATAAGGCTGAGGTTTTAATATA
>Unigene0000126    size  951    gap  0  0%
GAATTCCAGCTCGTGGTTACCCGCGCCGAATATAAGTAGCCTGTTAGTAGTCAGCTTATG
CAACGCTTCCAAAACAGACATTTGATCCGCGATCGAGTCAGTGGAGCGCGACAGGAGAAA
CAGAATAGTTCGATTCAGACAATGATGCAATCCTTCCAGAGATATCACTGACGACTTCTT
TTTCGCTTGAGTTATTAGTTTTACTATGAAATCGAACACCTCGTGAGGGTCTCGTGAAAG
TTGTCCCTGCCATAGCTTATCAACCAGCCTAGCGGCTAAATAACAAACGTTGGATATGTT
CGACTCCGATCCAAATAGCTCAGTGTTCAATAAATTCTCCATGAGTGTGGTTAAAACCTC
CGTTTGATACTCTATCTGTTGCTGGCTGGTTGAATTTGGCGGTGAAGCATCCAAAACTAA
GTCAATTACCGGAGCAGTCTTGCCGGTCACGTTGAGCGGCAGCGAGTCGAGAACGATCAC
GCGTAAGAAGTCCATAACGCCTTGCCTCACAGGATGTTGCGTTAGCATCCCAGCTTGACT
GGCACCCACTATGACTTCTTTCTCAGATCCCGGGGTCGATGCTCCTGAACTTTCACCACT
CTCGCATATTGGCATGTGAATGTCATCCGTAGAGTTCGGCGGAAAGAGGATAGCTGCAAG
AGCTGTCAAAACTTCAGCCATCATCATTATGGGAACGAAGTCAGGTAGCGTGTTGTATAG
CGAAAATAGGACCTGCACAATAGCAACAGGATGATCAGCGAGCCATTCCGGGGAGTTAGC
CCTGTCTGCATGTACCAAAGCCCTCACAGCGGCCAGTAATACAACAACAGCGTCGGAACA
TAGAGTGATTCTCGCTGACAGTGCGGCGGGGGACTGTCGGGCCGGGGCGGCGGCTCCCCA
AGCTGCCCCCCATACGCGTTCCACGGAGACCGTGCGCTCTGAGCACATGGC
>Unigene0000127    size  302    gap  0  0%
GAAGTGCGAAAGGATGGTGTGATTCGTAATATCCAAACCTCGCCAAAACCACAAAAAGTG
TCCACCCGTAAACCTGTCTTCTCCTCACTAGCATAATACATGTAGTACATCGTAAGCAAC
GTGCGGAACCAGAATAAAGCGTAAAACGTCAGCGTGCCTGTTTGGGATTACACGCGGGAC
GGGTTTGGCTTGCGAGTGCGCGTGCGCCTTCGCCCGTGAAGATGTGCGCGAGAGACGGCG
ACCTCCTCGCGCTTGCGCCCGTTCTATTTGTGTTCGCCTTCGTCACTCGGAACGCCTTCA
GT
>Unigene0000128    size  1252    gap  0  0%
ATTAATGTGAATCATTTGTTTGCGATTTCTAAAAAATCGAAAGAAAATTATTGCAAGATT
ATTATTTGTTAAAAAAGTTTAGTTTCCTACTGACTACCTTATTCCATCCAGTGAACACAG
GCAAGGATACGAGTTATGTCAAAAATCAGTTGTCGACTGTTTTCGTATCGGCGAAAACGT
GAGCGGCGCCCCGAAGTGGGCTCGTACCTCACCCCCTCAGGTTGTCGATTTTGACAAGAC
AAGGAGCCTTAAGACATAACATGTCATTTGAACTACTCGTATCAACTATAACAACACTGA
AACAACAGATGAACAATTCACAGCCTAATTTGTCCACTAATAATTTTCTCGTATTCCTCA
ATTCCTAGTGGCAGGTAGCGGCCTTGTTTTACGTCTAAATAGTAAAGCTTGTCTTTTTTC
GCCAGTTTGGGGTCGAAACTGTCTTTTTGCAGGTCAGTCTTCTTCATTTTAAATGTACCA
GTCATATCTAAGCTGTCCATGACTCTAATGAACACAGGTCGTGCGTACACCGGCAGGTCT
CGCGCCAAGTTTCTCGCTAAAATCTCCAGATCTAATGTTCCGTCTACATCTACTATACCG
CACATGCCCGCTCGCCCTTCTGTGTTTGGTACCAATACGCCATAGACAACAGCGTCTCTA
TGCTCAGCAACTCTAGAGATGGCGGCCTCGACCTCCGTGGTGGACACATTTTCTCCGCGC
CATCTGAATGTGTCGCCCGTGCGGTCGCGGAAGAATAGGTAGCCGAACTCGTCTGCCGTT
AAGATGTCACCAGAAATAAAAGCGGCATCACCGAACTGGAAGACATCTTTAACGACCTTC
TTCTCTGAGGCGGCCTTGTCTACGTATCCGAGGTACTGCCGCGCGGGGTTGTGTGCCTGG
ATCTTGCCGATAAACACGCCTGGCTCGTTTGGTTGCGCTAACTGACAAAGTCCTCGTGAG
TCTCGGATGGGTTCCCCAGTCTCCTGATTGACCTTGATGATGGCGATAGGATACACCTTC
GGGAATATTCTTGAAACGAAACCGATGGCTCCGGGCGTGCCATCCACATTGGCTATATTG
GCATTTCCTTCAGTCGCTCCATAGAACTCAGTCACCGCCTTAATGTTGAACCTTTTGACG
AAGTCCTTCCAAATCTGTGGTCTAAGCCCGTTGCCGTATATGACTCTGACGTTATGCTGA
GTGTCGGCGGGCGGAGGGGGCGGGGCCAACACGGAGCGACACATCTCGCCCA
>Unigene0000129    size  311    gap  0  0%
ACGGCGAACAGCTCAGCGACTTTGGTAAATATTTCAATTTAGAATAGACTGGGAATAGAA
CGAATAGACCCCGTCACTGGAGTATGACATATTTCCTAAAACAGACTTCTCGATATCACG
TCTAATTTTGAATACGGTTCACGAAACAACGACAGCTTTCAAGGTAGTTCTATATTTGAA
GTCCTGGTTTAATTTGAAACTTATAATAAAGTACTTCATGGTTTGTACGTAGGTAGGCAA
TATGAATTATGACCCATTAAAGCAATAACTTTCAAGCAATGTTCTTGTTAACATAATGAA
AATGTAAATAA
>Unigene0000130    size  418    gap  0  0%
GAGTGGATTTCGCTTACAATAATACTGGGTACACAATTATAATAAACTGAATCAGCCAAC
CTTGTTACCTGCCTTCGTGCACCTTACATTCTGTCTAGTGCGCGGCGCGGATCTGGTTGA
GGTCATCATCGGAGTCGGTGGGGGGCGCGTGCTCAGAGCCCGCCAGCACGGTGAGGTGCG
TCGAGTCGCTCTGCAGCGTGCTGCACTCGCCGCCGCCGCTGCCGCTCCAGTTGCCGCACT
GGGCCTTCTTCTGAAGAGCTTGCACGTATGACTGTGATATAACATCGCCATGCGCAGTCC
TCACTTGGTACAGGTACCGGTACTTGCGCTGTTTCATCTCGGCGCGCTGCTCGCGAGTGA
TCGGCCGCGTCGCTTGCACTTTCAAGTGACGCTTCTGCGCGCTTATGCTCTGCTCATG
>Unigene0000131    size  630    gap  0  0%
AAAAGAGTACTTATGAGTACAGTTCACCGGTCGCACCTGTAATGGCAAAACCATCGCAGA
CATACCAGCCTTCGACAATGACTAAACTTTCCTACAAACTTGCCGATATCCCCATACCCA
CAACGTCAACATCAACATCCTTCTCAATGCAAAAAACAGACCAAAACTCCACAACGCCAC
CGAAACCTGTGAAAACATACTCTGCAATACTTTTAGACCCAAGTTTGAGAGTACCAAAAG
TTGTACCACCGATAAACAAGAACCCTAGTGCATTTGAAGATGAATTCCACAGGTTCATGA
GTAAGAAGAAAGAACCGTCACCGCAACAGGTTCCAACTCCTCGGAAAACATCACCGACCA
TACAGGCACAGACCGGGAAAGTTGTGGTTGAGAGCATTGAGCAACCACCTCATCATACTC
CTCAGCAGAGGGAAGACTGGTCAATGCCTATTGGGCAGTATAATGACTCTATATTCCTTA
ACACTCCCTTAGATTATAGGACGTACTCGAACAACCAGAGGCATCAGCCGCCACCTATGG
AGAGAAGTCAGTGGAGACCAGAGTTCTACCAACCTAACCCTATGCATAACAACCCTATGC
CTCCGATGTACTCACAAATGACAAATAATT
>Unigene0000132    size  561    gap  0  0%
GCCGTAGCTGTTGAGTGCGTACAGGCGCCGCGACCACATCGTGTTGGTGCTGACACCATC
GCCCGTGCTTACTTTCTCGTAATACGCTCCTAGACATACCAAACTCTTTTCCCACTGTTT
GAACACCTCAACAGACTCCTTGTAGTATCCGATGTTGACGTCAACATCGACGTTGGTGGT
CTCGTCGTTATACTTGGCTATCAGTAATTTTGCTTTAGCACATATTTTCCTCTGATCATT
ATTGAGCTGTTCCAACATCGGATACGTATCGTCTAAGCCTCGGCGCAGCGTAGTGAACGC
GTGCTCGTGCTGTCCCCGCGCCCAGTACATCTTGGACTTCTCTATGAACAACTCCTCGGG
CTGGTATTCCTCTGCATTCAGCACGTACATGTATGACTGTTGGAATATACCAGCCTTCCT
AGCGTGTTTTGCGCTTTGTAACCAGAGGTCCCCTATGCAAGCCTTCAATCGACCCGCTGT
TAAAGGATGTGTTGGCTCTAATAATTGCTGTGTTTGTTGCAACAATATCCGCCTGAGTCT
TAGCAGCGGTTCTATGGTTCT
>Unigene0000133    size  522    gap  0  0%
CATATTTTTTACTTTCCGTAGAAAATATAAATATGTTTTGCTAATCATAAGACGGAATAA
TGTTTGGCCTTGAAAATGCAGTCAGTCAAGAAAGTGGTCTGCCAGTTTTAACAAAAAAAA
AATCTGTACGATCCATAGTGGCAAAGGTTTACTTTTTTAATGGAGTTAAAAGGGGAATTC
GACCTTGTTGTTTCATGATGTTCAAATCAATGTCACACAAAGGGTAGGTAGTATACATTT
TTAGGCGATTGAACATAATATGTATAAAGAGTACATTGCCTGCATATAATTTTAATTACA
TACCTACTGATTTAAGCCTTCTGTACTTTGACACCAGTCATAAATATAAAGCTTACTGAA
AATATGAGCGATGAAGTTAAAATTACAATAATTACCGCACAACATAAATTATACATATAT
GCCAAACAATAACATGTCCTTAAACCCGTTTACACAAAGTCACAAACAAAGGTTTTAACA
TAATAAATACAAGTCTTCAATCATTCAACACAGATTATAAAG
>Unigene0000134    size  215    gap  0  0%
ATAAAATAACGACTTGTCACAATTAAGTATAAATGGATCTTAGTGTGAACTGTATTTTTT
TAGTATTATCACTATCATCGTTAAAAATCCTGCCTGAATAAAAATCTACACAAACAAACC
AAAAAAGTAGAAAAAAATTTACCAATCGCGGTCGGGGGAACAAAGTTGTTCTGTTGTTTA
CAACTTTTCAGTTCAGTTGTAATTTTTGATGCATG
>Unigene0000135    size  236    gap  0  0%
TCCGATCTTCACGTGATCGTTGGAGTCCAAGAATATGTTCACTGGCTTCAGGTCTCTGTG
GATCATGCCTCTTTGGTGCACGTGGGCTAGGCCTTCTACTATCTCTCTAAAAAGCCTCCA
AGCTCTGAAATGCTCTTGGCACAGTCCGTTATCTATCGCGTGGCGCAGCGTGTGCTTCTC
ACAGAACTCCATCTGTATGTACAGCACCTGCCGGATCCTCTCCACGGGCTTGCGAG
>Unigene0000136    size  289    gap  0  0%
GATAGCAGTAGGTAGAGTACCGGGGTGGGTGCAGAGCCTGGGCGCGCGTGCTGCGGGCAG
GTGGTGGCGCGCGAGGTGCTCGCGCAGGTGCTCGCGGCGCAGGAAGGCGCGGCCGCACGT
GCCGCACGCGTGCTTGCGCTCGTCCGTGTGCCGCCGCGCGTGCCGCACCAGCTTGCTGGC
CGAACGGAATGCCCAGCCGCACTCCGGGTACCGGCAGACGTAGGGGCGGTCGCCGGTGTG
CGCGCGCGCGTGCTCGCGCAGGCGGCAGGGCAGGCGGAACACGCGGCCG
>Unigene0000137    size  266    gap  0  0%
TCTGCACCCACCCCGGTTGTGAACAGTCTTTCACGAACATGAGCTCCTTATACATGCACA
TGAAGAAAGTCCACAGAAAGAATGAAAAAACTACCGTCGCGTCCAACGCTGAGGATCCAT
CTGCGGCGTTATGTGAAGTCGAAAACAATGTTTATTTGGTCACATTGCCTGGCGAGATGG
CACAGGACACCACAAAGGACGCAACACTCCACGTTGAACTTGAAGAGAAGCAACCAGAGA
GCTTCGTAGAGGACGAAGTGTCGACG
>Unigene0000138    size  378    gap  0  0%
ATTCCATTCGTCGTAATTGAGCACACTGGGGCCGAGCCCTATGAAGGCTCCGTTGAGGAA
TCTGTCAATGATCCAGATCTGGAACATGACGTGAAGGAGGTTCACCACCTCCATGGATAC
CAGCCATACTGACCAGGTCCTCGTTATACGCAACCTCAGTTTAATATCTCTCCTGATGAT
GTCAATGCGTTTTTCCAGCGTCTCCTTGGAAGGTACGTCCATGCCGGCTACATTCATATC
TTCTGTCGTTAGCGCTAGGCTGGCATACTGCAGGCCATTCACTAGAGCTCGTATTCTGCC
TCCTTCTTTCTTCTTCCAGATATAATGCGGCATATAGAAGCAGATGGACTGAATGAAGAG
CACGAACGGCACCCACTG
>Unigene0000139    size  325    gap  0  0%
TTCCTCTTGGCTTTTGAATTTGGCTGCCAAAAGACCATGGATGCCTAGCGCCTGGCGCTC
TTCCAGTGTGAATGCTAGACCCTTATTGAGACGGGGATCTCGCAAGTGATCGATTCCTCT
GACAACATTGGGACAGATTATGTTGCCGGTGACCTCATGGTAATCCCGGCTTTGTAAAGT
CTGTTGTGCGATGGATGGGCTCTTCGTTAGCATTGACGCCAGCGCCCTTTGGTGGGCTAA
GGCGTTTGAGCAACATAATAAAGATTTAGACGCTGTGGAAAACATTTCAAAAAGTATTTT
TCATGTACACAACTGAAACCGTCAG
>Unigene0000140    size  653    gap  0  0%
CTCCGGCGTACTCATCCAATTCGGATTGCCCTCGTCACACGAACTCATTGACAGTGACCT
AATAAACCTGTCCCCCGACACAGAATCAGGGGTCAAATCTACGTTTTCTATTGTTGGATT
AGCAATCGTGATGTTAACCGAGGTCATTGACTGTGATCTCACATGTTTGTCGTACATAAA
CACCTCATCCCGAGACTCGTCCTTCTCAAAGCTACTGAAAACATTATCCTTCACCGAGTC
TATAGACTTCACAGTGGGCTTAGAACTGGAGGACAACTCCTCCTGCGTAGTATCATTGTG
TGTGTATCTCGTATCAGATGATTTAATACTTTGCTTATCAGAGTTAGAATTAAGACTCGT
AGTTTCTGAGGAATCTGAAAATGCACGTTCGTTGTTAGCGTCCAATTTAGCGCTGTTTGT
ATTACTGCGGGACATGGGTATTTCCTTTGCATTCGCCGGCTTGCCAGCACATACTAGCTC
CTCACTCGGACTGGTTTCTACGGCCGAAGGACATTTCCGCAGCGTAGAATTCGGAATCCA
GTTCAGGAAAAGCGTGGGTCGTTTGGCGTTGTTATGTTGGTCCGTGAACACCTTAGTCGT
GACTGTGAGGTATCCAGGATGGTGTACTATATCAAGTTCATGCCTTGCAACGG
>Unigene0000141    size  441    gap  0  0%
GTAGAATATTTCGGGAGATATTTTGGGAAGTTTCCCTTCTTCAGGATGTTGTTCAGACTT
TTGAACCTCTGGACGGCATACCATGAAATGACGGTAGGGTAGATTTGGCTCTTCAGAACC
TGTGGAAACAGTGCCTGGTGTAAGTTTGATGTTATGTAGCAACGAGTGCCATCGATGCAG
TACTTGTGCCAAGTGGTCCAAACCTCCATAGTGGAAGTGGAGTATTTTGTACTGGGATTC
CCTGGATGCGACTACTAACTGGCCGCATGTGCAATTGTCGTCGTTGAAGAAGAGTCGCAA
AGACCGCATCTGACTCAAGTCTACTGAAAACCTTCGACATTTTAAAGGAGCTCTACGTTG
CGGCACCGGTGAGCTATGAACGCTGTCAGGAAACACCAAATTGTGTTTCAGAGCTAAAAA
CTCCGGCGTACTCATCCAATT
>Unigene0000142    size  604    gap  0  0%
ACGCTGCGCTTGCTAGTCCATGGTCTGATGCGATTCCCACTAAATAAATATAGGCCAGTT
AAATTCGAGTACAAGTTATTAAAATTATTCAAGTACTTTCTACAATTCTTTAAAGAAAGT
AGGTAAATAATTGCTGAGAACATATATTGCTAAGTTTCGAAATGTGTGTGCTAAACATGC
AGAAATTGAATTGACCTAAATGACATGTTACAAAAAGGTGTCTTATAACATTTTACAGTC
ATATATGGACACTGAATGTTATAAATATTATATTTACAAATGATGACTTAGTATTTTTTC
ATGTGTTTGTGACAACATTTTTATGAAATTGTTTCTTTTCAAAACCCCTGGAAAAATGAG
ACTTACCAAAAACTCTTTTTTGTGAAAAGACTAGGGCTGTTAACCTTATTAGGGGTATTT
GTAGGCCAAATACCCCTATTTCCCATCCCAGAGGGTGCCTCAGACCCCTGTAGTATATGT
TACATTGGTGCTCCTAGCTCAGTCAATAAAAGGCGTTATTAAAGGCAGAATGTGAAAGTG
CAAGATGTATGAATGTACCTATGTGTATTTGAATGCGGTTGCTTCAACAGTAATTTTGAA
AACG
>Unigene0000143    size  380    gap  0  0%
GTTTATGTAAAGCGGTCGTGGACACATGCGAAGGTCAAATTCCCAGCGAACTGATTCCGG
CTTTCAACTGCAAGCAGTATGGTCGTACAAACTGCGTGGCTGCCAAGACACCATGCTACC
CGCGCGAGTTTGCCTGCAGTGATGGCTCCTGCGTACCCAGAGACTGGATCTGTGATGGCA
CCAAGGATTGTGCTCTTGGAGAAGATGAGACCACATGCATTCAGTGCGATCAGAATGAGT
ACAGGTGTGGTTCTGGAGGGTGTATTCTGAAGCGTTGGCTTTGTGACGGCTACTCGGACT
GCCCGGACGGTGAGGACGAGCACGTGGACACGTGTGGCGCTCACAGCCACCACGCTATCG
ATGGAGCGCATGAGGTCGGC
>Unigene0000144    size  262    gap  0  0%
AACTGTAGCAAGGCTTCTTCGGAGGGTATGGAGGAGGATTGCATTCAGGCTCGAGCAAGG
CACATACGAAATGTCTCACACGGTCACTGCAATTAGCTGCCACTAAATAGTCAATCTGAG
GCCTCAATGATGTTATATCTGTATGTCCAATCTTCGCTGGAGTACCGGCTAGGTCGTATG
GTAGCACACCGCGGCACAGAGATAGACGGGTTGAACGACACTGAACTGAGGTGAAGTTGA
TGTCGTCAGCACTGGGGTGGCG
>Unigene0000145    size  274    gap  0  0%
TATCTAAAATTTACGAGCTCTTGAACAATGGCCAAGTGCCACGGTATATGATTGAGAAAT
TTTTATTATTACCTAGAAGGCTACTGCTTCCTAGAGGTACCGAGGGAGGTGTTCCATTCC
AGTTCTTCGTATTTGTTTATCCATACCAAGCTCCGTACAAAGAATGGGAACCGATGAAAG
AATTCGTAGTAGACAATAAGCCTTTTGGCTATCCGTTCGATCGTCCAGTAACTGAATCTT
ACTACTTTACTCAGCCTAACATGTACTTCAAGGA
>Unigene0000146    size  444    gap  0  0%
GTGTTTGTGCTTGTTATTGATTTTTTTCGAACTTAGAACAAGTGTTACGTTTTGAAAGCT
TTGAGGATTTTCGTTAACAGCAGTTCAAACAGCTCAAGATGAAGACTAAACTGACAGCAG
TAACATATCTGGGGTTTACGGCAATGGATCGAAGATTCTCGAATGCCATGCTGCCGTGGC
TGCTGAGGGAAATACGCGCGACTGGTGTCAGAGACAAGCTAAGCATCGCCATAGAAGATG
GTTGCTTGAAGGCTTACAATGGCAACTTCGAGCCTGTCATAGTTCACAGATTAGTCGATA
TAATTCGCGCCAGTCAAGTACCAGGTCGTCCTGAGGAGTTGTTCTACATACTCCTCAATG
AGAAGGAGGGACTCCTCAACTGCTTCCTCTTCAAGGCTGCCACTGTGCATGAGGGATCTC
AGTTAAATAAGGCTCTGCTGGAAT
>Unigene0000147    size  831    gap  0  0%
AAGCAGTTAAAATGCAAAAGCTTCAAGATAGTGTGTTTTCTATAGTTAAAACAACAAATT
TGTCTCCTGCCGTGTTTAATTTTCTGCAGCCAACGGAAGATTTTTCAGATAAGACACCTC
TTGGCGGAATATTGAAGGATACGAAGCATGGCTGGCTGGCTTTGGGTCCTAAATTCTGTG
TCGTCGATCTTAGAACCGGATTGAAAGTGGCAGCGCGAACCTTTGGAACCCCACTGAGCA
ATTTCAACACAATTATAACAAGCGTAGTGGAGCTGCCAAGACCATTGACTTCAAACTCCA
TACAACTCATCATTAGCCTACAAAACGATGACGTGGGCACAATCTGCATACTTCACGTCA
ACGGTTCCCAATTACTCCGTTGCATACAAACCGAGGTGGTTATTACGGAGTTGGCCGTGT
GGGACAGAGTACCGGATGGACCGTTAATGTGTTTCGATGGAGTTGTCATGGCTGGAACGA
AAAGTGGGGAGATATTTGCTTTTGATCTCAATAGAGCTAGTTTGTTGCAAGCATTAAAAG
ACATCTCCCAAGGTTATGAACACCTAGTCTTAAATGAATCCAACCCAGCCAACTTAAGCT
TCTTACAAATGAGTGCTATCCACAGAATTAGAGAACAACAAGAACTGGCCATAGAGAACA
ATGATCACTTAGCCGTACTCCTTAATGAGAACTCTTTGGTCGATGGCCAGTATATATTCT
TGAATCCTGATGGAACGGTTCGAATGAAGGCCAAAAGAGATCATATTCGCGTAACAGTAT
TGCAATACATTCCACAATTGGGTAGTTTGGCAGTTGGATATAATTTTGGCG
>Unigene0000148    size  249    gap  0  0%
TTTCAGAGGGATGCAGAACTTCGTGACAAAGTGCCTGAACCACTTACACAATCCGGAAAG
GATAGAAAACATACCGATCATGATTGGTTACAACAGCAAAGAAGATTTTGGGTCATACGC
GAATAAGCCTCAAGAGTTCTACGACACTTTAGGAGATATATTCTACAGGAATTTGCAGAA
CAATTTTGTTTTAAAGACATGTGAATTGGAGACTTTGAGTAACATAACAAGGACATTTTA
TTTAGGGAG
>Unigene0000149    size  610    gap  0  0%
GCCATTGGGGACCTCCTTATACAAACAGAAAGAAAGAAGAGGGAGGAGGAAGCAGCGGGG
AAGAGTCTAGTCCAGACGGACCCACCAGGGAGACGCCCAGACCGCCCAGTGATATCGATA
GCCAGATATCCCTGCCGCGCTCGTACACCCTGCCGCGCGAGTTCCGCTACTGGCGCCGCC
GCCCGCGCCTGCGCGACGCACACGTGCCCAGCAACAACAGTAGTGACGGCGACGTCGACA
GCGCAGATGACAACGACAGTTCCCACCGGTCGAACTGTTCAGCCGCGTCGCAACTGCAGA
GCCCGACTTACGAGTACTACCGACACGAGCGACACGACGACTACGTGTGCGCCCGCACGC
GCCGCCCGCATGCGCCCCGCAAGCAACCCGCCAAGCCTGAGACTAAGCTATAGTGTAGTA
TGTGACTTGAAATCATCAGAAGTTGGGTATGTTACGGAGGTACATACCCATAATAATGAA
CGTCGGATTTTTTTGGGAGATGGCAAACGTGTGATGAAATGTTCAACTAAATCTTGTTCT
ATTGTCTGCCAAAAGCCACATTGACTTCATCATCATCTCAACTCGCTGATCACAGGTTTC
CCATAGCCAT
>Unigene0000150    size  275    gap  0  0%
AACAAAATACGTACAAGAGAGAAAGAGAGAGAGAAGCCTTTTTTTTTGTTACAACTGAGG
AAAATGCCTGACGCATACACACACCGCCCGGGGAGACGGTGAGGTTATGTGGGGCTTGCA
CCCACTAAAAACCTCAGCTTTTGTGCCCTCTTCTGCCTTTTAGAGAGGGGCCACGAGGAC
CAAAGACGACTTTCGTGACCTCTCGGCAAAAGAGTGAGAGAAGCCTGTTGACGCTACGTT
TGTAACTGTACCTACATAAATTAATAGCTTTAAAA
>Unigene0000151    size  320    gap  0  0%
GCTGAGCATGTCCACTAGGAACCCTAGTGCTCCATCGACTGAACACAAAGCTGCAGTTCA
CCAACGAAAACATTAGCTATAGTGGAAAACGCAGGTGGCATCATGAGGAACGTGTCGAGT
CACATCGCCGTTCGAGAAGATTACAGGCAAATTCTCCGCGAGAGAAATTGTTTAAGTGTC
TTACTGCAGCACCTCAAGTCTCCGAGTCTCACAGTTGTCAGCAACTCTTGTGGCACGTTA
TGGAATCTGTCCGCGCGATGCCCACAAGACCAACAATTCCTATGGGACCACGGAGCGGTG
CCAATGCTCAGAAGCCTTAT
>Unigene0000152    size  225    gap  0  0%
TCGTCGGAGATGTTGCCGGTTCAATATTGTCGCATGTCTCGGCCAGGTTTTGGTCCAATT
CTTGTTCCAGAGCTTTTTGCTTTCTTGCACCCAATGTAGGAAGCGCTGGAAGATTCATAT
TCCTAGCTGTCGTGTCCAAAGAGATTATGTGCGTCTTACCGGGCTTGGAATTGAGCAAAT
TTTTGAGGGCTGCACTTGAGCCCATCGCTATCATTTTATGCTTGG
>Unigene0000153    size  270    gap  0  0%
GTACAATGAGACAACTCCAGAGTTTTATCAAGGATCCTTGGGCACAGGTTCATAAAAGTC
CCATAGGGTTCCTGCAAAAGCGAAGAGGAGGTCACGCAATGCGTCTAACCTACTTCGTGT
CGCCATACGAGCTTTTAGACAAAGATAAAGGCTTAAATCCTCTGACAGCTGAACTCCTGA
CAGTGGGCAAGCCGGCCGCTACGAGTGGCCTTGCATCGCTGGTGGTTCCTTCTCACACGC
CTATTGGACATTCGGCGACCGTCCTTCTAG
>Unigene0000154    size  217    gap  0  0%
TGCACGTCAGCCTCGTCATGGCGAAGGCGAAGGTGGCGCCGCTGAAGCTGCTGTCAATAC
CGCGCCTCGAGCTACAAGCCGCGGTGATGGGTACGCGCGTCGCAGCCGCAGTGATATATG
AACACAACGTTAAGCCCACCTCCAGCTACAAGCCGCGGTGATGGGTACGCGCGTCGCAGC
CGCAGTGATATATGAACACAACGTTAAGCCCACCTCC
>Unigene0000155    size  612    gap  0  0%
GCAGACGCATCGACGCGCGTCACGCCAAACCATAGTGCATTCCCGCCAAAATACACGTCA
ACTGTCAAAATTGACATCTGTCAAAAAGTTTTAGTGATAAAAAAGTGTAATAAAAATTGT
TGTTCTGTGTTTTAAAACGTTGGTATAGATGAAGTAAAAATATAATTATTATTAACTAGT
CATGCTAAAATAACCATAATGGACAAGTTGGTGAAGAGTGTTAAATCTTGGCGTGCTCCT
AGGCCTAGTGAGGACCTGTCTAGGAGTCAGTACTCCTTGGTGTCTACGGACCTGACGGAT
GGAGCGGTTCAACTGTGGCTGGGGTTACCAGATGAGGTCAAATATGACCCTGCTTTGGAG
CAGTTTAGACAACACTATGAGAAGGAACATGGTGGCCTCGGCGTCTCCCGCAAGACCAAG
AACGGTTCATCCAAGAGACTGCCGTGCGTGAGTTCTGCTCCACATCTGAACAACAATGTT
CACAGCACTAAGGAGGAGATCGCCTTCCGCAATGGCAAGAGCCTTCCGCCTACTGAGGAG
AAGAAAGAAAAGAAGGAGAAGACGATAGAAGAAATACCAGCTCCTAAAAAGAAAACAAAG
ATGGCTCAAGCT
>Unigene0000156    size  522    gap  0  0%
AAAAATAAGCAAAATAAAAACCGTGATGTAAAAACCAATCTAAAAACGTTCAGAATTTGG
TGTCTAGAGGATACAGCTATGTTTATTTTGCTCCAGGTCGCACCAGGTTATGTTGCTTTA
AGTGTTTTTAGAAATCGTTTTTTGTAACTTTTCTGTAATACACTTAACTGTCACTATCCA
CGTTAGTGGAAAGTTTCCGTCAATACCAATAATATAAGCAACTTGTTCTAAAAGTGTTAG
TTCGTTTTCAGCTCAATTGTAAAGATGGTTAATTATGATGGTTACCATAAAAATACCAAA
AATGTTTCCTATTTATCATACCTATGTACTAGTATATGTAGATTACTCATGAAAACTAAA
GCAGTAAGGTAAGATAATTTTGTAAAGAAAGTTTCGAGCATGAATGTGGATGGATAAAGA
GGAAGAAGGCGTCAAAAGAAACCACGGATTGAAATTGTGTGAAAGTCGTTATGGGTGCAT
AGAGAGAGATGACATCAGAAATGAAGAAAAAGGTATGGAAAA
>Unigene0000157    size  1203    gap  0  0%
CGGAAGGCGGTGGTGTGAGCAAGATGGCGGCGTTCCTCCCGGGCGCAGCGCTGTGGCGCT
GGCACGGCGCCGCCTACCGCCGCACGGCGCGGCCGCGGCATCGCAAGCTGTTCTACCGCG
CTATACAAAGGGGGGACGAGCTACTCAATGTGGGTGACGCGGCAGTGTTCCTGTCGACGG
GGCGGCCGGACCGGCCGTACATCGGGCGCATCGTGGCGCTGTGGGAGGCGCGCGGCGCCA
TGGCAGTGCGCGTCAAGTGGTTCTACCACCCCGAGGAGACTGTCGGCTGCAACGACCAGT
TGCACTATCCCGGTGGCCTCTTTGAATCTCCACACACGGACGAGAACGACGTCCAAACGA
TATCTCACAAATGCGAGGTGTTGCCGCTCGCGCAGTACAAGGAGCGCATGGGAGACGACC
CGGTCAAGTACAGCACGGTATACGACAACAATGACGTATACTACCTCGCCGGGAACTACG
ACCCCACGCCACAGACGCTGCGCATGGAACCAGACATACCGTTCGCGAACAAAACGACCT
CCTAAACGGATCTGTCAACCTAGTACTTTGACTCTGTCATTGTGACGAGTGAAAAGGAAA
ATGTTCGAAAGAAATTGCAAGTTTAATTTACAGAGTGCAATAACGATCTTGATCGTTTTA
ATATTTTATTTTCTCAAGTCGCAGTACAGTCACTGTATCGTGACGCAGTAATTTAAAAGT
ACACATTTTATCTATCTCGGTGTTAGCGTGTTTTAAATAGATTTTCGCAATATGAATGTG
TTTCTTCCATTAAACTGATTGTAGCTTGGAGGTATCAGGTCTTAAAGTACAATGTAGATT
TTTGAGGCTCAAATTGTGACAATTTTTCACATTCACCCGTCCTTAGGAGACGACTTATAT
TGACGTAATAAAACTCGAATTATATTAAAAAGTTACCCTCGTTACGTTATATTTAGTGGT
ATCCATTTGGAATGTTGAATTATTAAGTGGTGTGTGGGCCGAGTTGCGAGGCGCGAGGAT
CTGTGCGAACTGTTGGTCGATGTGGCGCGACCGAAGGTGATGATATGTGATTTTATTTTT
TATACGTGTAGCGCTGTAATCTCAGTGTATAGATATATTTTCATGTATATTATTCGATTA
GATTTTATGTATACGTAGTTTTCCTTGGTATAAATGTCTATTATCTTAAAAATGCAATAC
TTT
>Unigene0000158    size  660    gap  0  0%
ACAATTGCACATGACTCTTTAAAATTACATTTTATATCAAATAAAATTAAATAAGATTTT
GATTTTGCTTCAAAAATATTAGGCCTATTTGACCACATAGCTAAATTCCCCGGACCGCAA
CGTAAAACTTAACATTAGATCTAGCTACTGTGGTTAAAATTAACTACGTTTTCATTTAGC
GTGAAAATGCACAAAAAAGTGTGTTGCCAGAAGCAAATTTCTTTTATATACCATAAAAAT
TTGCACCCAAATACAAAGAAAATCTACATATACATACTTTTTTGTCTGTATCTACTTGTT
AGTACTATCTACACAGGTTAATATGAAACCAAACATACCTTTGGAAATTAAATATCTTGG
TATTTTCTTGGTTGATAATGAAGCAGTAAAGTAAGAATATATTTAATTTTAATACATGGG
TTTTCAAACGTAATAGAAGTGTTTATATCTGGTACCGGTATATTCCTGTTTATAGCGGTT
TAGTATTATTATTGACTATTAACCTCCACCTTATTTTGATCAGAATATGCTTAGACTTTA
GTCGGATAATAGGGTGTACTGAAAGGCGCGATAAAAGGTTTTTCCTACCACTGTGTAATT
CAATTATTTAAATAAACCCAGCACTGGCTTGGGTAACTTCTCACTTATCACTCAACGCTA
>Unigene0000159    size  388    gap  0  0%
GCATTTTGGAATACGGTAGCTTGACTTGCTTGCAAATTGATTATTTTACTTTCTTTTTTT
TTTATTCTGAAAGCATTTCTGTAGCTTTTTTATTAGCCAATTTTGCTTATATTTATTTTA
AATTTAATAAGACTTGTTATAAGCCTATCTACCCATAAATTGTAAGATTTCTCCACAACG
TATACATAATACAACAATGCGCGTAATATTAATGCCTTCTAGTTACAGCGATGAGGTATG
ATGCGGTATTTATACAATCCAAATTTAATACATTCATAGTAAAGTCAAATAAAAGCAAAA
CAAGGCGGTTTTACAAGAGACCCGACTTATGTGACGTGTAGACTTCAACTGGACTTACAA
CTCTATGCTCTCGGTGATAAAGGTCGAT
>Unigene0000160    size  558    gap  0  0%
AGAAAATTACGTAATACCGTAAATTACTAGATTTTATCGTGAAAGAGGTATGTTGATAAC
ATACAGAAGGTATGTTTAAGGAGATTCCTGGCTTCAGACATTTACTTTTCATACCAAATG
ACTGTTTTACAGTACAATAACTATAACCATTTTTACAGCAAGAAAGGCACTTGGGCCTTT
ATTCTAAACTACCCTTAAGCAGGGTTTTGACTGAAAACTACCTCTCAAACTGCTCTTAAT
ATGCATGGGTCCGATAAATCTATATGTGGTGGCCTTATCGTAGACTTGACCACTTCATGA
AATGGCTCGACCATTTCATGAAATGGTCCCGTTTCATGAAATGTTTCACTGTCTATTGGC
CACATCATGATATGACTTGGGCAAATCAATGATGAGAAATCGTTTCTCGATATGTGCAAC
TGAAAGCTCGGTTTCTTCATGAAATGATCAAAATTAATTGATCACATCGTGAAATAGTTA
TGTAAATTGCCCCTAGGGGCGCTGCCAACGCTTTATTTACGTTTGAAGATGGCGGCCGTT
GACTGCAATGAAAATTCT
>Unigene0000161    size  317    gap  0  0%
AGAAATAAACCACGTAAAGGCCGAAAAACTAAAGAAATGAAAGAGATGGAGCGACGTGCG
AGAGAGAACAGCGATTCGGAAGATAAGAGACGATACCCAAGCCAGATGAGAAGAGCCGAA
GGACCTATACCCTGTGAACAGTGTGGCCTCCAACTTGAAGATTCGAGAGCGTACCACGGT
CATTTCAGACGCATGCATCCCGATAAGAATCGTACCAACTACCCCTCTATGAAGTCACCT
TGTATGTGTGAAGTTTGTGGCAGGATGTTCCAAAGCTTCGCCCTCCTAAAAGACCATACC
TACATCCACACCGATGA
>Unigene0000162    size  395    gap  0  0%
ATGATAGGTATACACTTGTATACTGTGATGGTTAACTGAACGTGAAATAATACAATTTAA
TTACATTTACGAAATAATGTACCTATACACACTATTGATATAAAAAACATTTTTATTCTT
ATCTGGTAAATCCTTGATTGCAAGTACCTATATGACAATGTAAAATAAATTGCCGATTAT
TGTACACAATACAGAACCTTGTCATAGTAGCTGCCAGTATGTTGTTGGTTAATAAATGAT
ATAGTCACAACACATAAAATATGTATATCAATAATAACGATAACTAAAACTATCCATAGT
AGTCTTAGGGATAGGAATTATTTGGGATCATCATGTGTAATGGTGAAATACTAACTCTGG
GTATTATATTAATTAAAATATATGTCTCTCATAAA
>Unigene0000163    size  522    gap  0  0%
GCGAATATGAAGCGATCAGATCGCTTGACCTAACAACTATATTTACATAATGTGAGCCGA
GAAAAAAACCGTTTTCCTTAATTACAATATACATTTGTCTATACATAGTTACGAATCTCA
TATCTATTGCTATCTATAATGTTTTTTTTCATCGTATATCGTTACAACACTAGAAAATGC
TTAGTGGACCTTAGCCACGACTGGAACTTTCCTGTATTGACTTACATATAAAAGCAGTTG
CAATTTAAACTATTCTATGAATAAATTGAAACATTTCGATAGAACTATCAAGGAATTATT
AACAATATTTAAGTCTGTTGCTATGCTCTACACAGGACTATATAAAGGACAGTTCACTAT
AGATTTAAGGGAGTATCACAATTTAGTTATAGTTTGCTTGTGTGCATTATTGTAAAGTTG
AGTACACTTTTGTTTCATATACACCATTATTCCACAATTCAAAAGTAGTTCATAATTTAT
TTGAATCTGAAATGCTAGATTTCCTTCTTAGGTGAAATTCGC
>Unigene0000164    size  256    gap  0  0%
AATAACTTAGTTCGGAACGATGGTTTAAACCTAGTACTTTTTTAAGACCACGTTTTATAA
TAAGTTGGAAAGTTAACGCTAGGCCTCTGTTAATATTTTGAAAGTCGTCCTATATTGTAA
AACTAGACTATCACAATGATCAACAAACACTAGAGTATTATGTAACACCTATATGATTCT
AGTTCTCACATTTCTATCCGTTTAGGGCAAAGGTTACAGTTATTTTAATATTTGTGGGAA
CTACTGCCCGTACCGG
>Unigene0000165    size  395    gap  0  0%
ATCCTACCCGCAGCCACGCTATCAAAAACCCACTTAGAATTTACTTCACCCAAACCCGAA
CCCACTACCATATCATACAGACTATTTTCGTTTGGACCAACTTGTGTTCGAGAATTAGGA
CCAATTTGTGTTCGGATGTTTGGACCAACTTTTGTTTGGGTGTTAGGACCAATTTGTGTT
TGGATGTTAGGACCAACCTGTGTTCGGATGTTAGGACCAACTTGTGTTCGGATGTTAGGA
CCACCTTGTGTTCGTACGTTAGGACCAATATTTTGTAGGTTGTTTAGGCCTATAGTATTG
ACAGAAGCGCCACATAATGTTAGTAGTTGCATAGCGGCGTCCTTTTGGTCGGCGTTAGGC
TTCAAATGTACGCGCATTCCGTTGAAAATGTCGTA
>Unigene0000166    size  247    gap  0  0%
GCCAGGCTACTGATGATAAAGCCATGGAAACCAATTATAAAACCTTCATTATCAACATAC
TGACTTTCATTCAAACAATATCTAAAGTATCTGATGATAAAAGTGCTAAATATTGGCGTG
TCATGCTGCATCACAGTTATGACTTGCTTGACCATACAAACAATTTGCTATCGGCACCTA
TGTTCTTGTCAGTAGTCAGAGGTTTAATGAAACATACTCTGCAGACAGTAAGAAGGAAGT
CTATGGA
>Unigene0000167    size  1018    gap  0  0%
GTCTTCAGTCTCCATGCTGTCCTATCAAGTTACAGAAACAGATGAATGGAGATTGGGAGT
TGCTTTCCTTGAATTCGTTCAAAGCAAAAAGAAGATGAAGCTGGATAACTCTTTTGTTTC
ACTTCTGTTCCAAATATTAAACAAATGCCTGAGATTTGAGGAGCAGTCTTACGTGGAGTA
TACTAAACAGCTGGTTTTGTCATCGCTCTGGTATTATTGCAAGAAATTCGTTGACGAAAA
CGATAAGGATCAAATGAAGTCTCTAAAATCCGTATTTGATGTGGAGCTAGCTGTGCAATG
TATCAGGGGTACTCAGAACCCTCAAACTCACCATCATGCTCTGATTCTCTTGTCTCATGC
TGCGTTCATGTTGCCGGAGCAAGTTCTTCACCATACCATGGAGATATTCACATTTATGGG
CACATCAGTGCTGAGACATGACGACGCGTACAGCTTCCAAATAATCATAAAGATCATAGA
AACTTTGATACCTATATTGGTGAAGTTAGACAAGAACATTGAGGATTATACTGAAAAAGA
ACTTCAACAATTACAGAACCGTGTGGTCCCAGTTTTGCGTATTTTCGCTGACTGCGTGCT
ACATGTTCCTGAACACAGAAGACTTCCACTTTTCAAAAAACTTATAGAAACTCTTGGACC
GAGTCAATTCCTTTGGGTATTCCTAGCTTTATTGCTTGAAACACATGTTGCTCACTTCAG
TGAAGAAAAGAAAACTGACAAGCGAAACACTAGAACATTAGCAGACCAGGAAGCTCCTAT
AAATCGTATTGATTTTGGCCAAAGCATCGTTTTGGAGTTCCCACCAGAAATTGCTTTAGA
AAACTTCATAAAACTGATAATCTATATAAAATCCTTACCTTTGCAAAAGGATGAGAACAC
AATGGATGCTGACGTTGACCCCAGTGATATATTTAGCGTTGCAGGACATAGTCCATTACA
ACTACGTCATTACAAATACATGATAATTACTTTCATGAACACCTGCCTAGCTTCGTCT
>Unigene0000168    size  707    gap  0  0%
GGCGCGGTGGACGTCACCAGGTTGCGCACGTTGCCGAACGTCACCTCCAGCCCGATCGTC
TCTTGGAACAGCTGGATGGACTTCATCAGCTCCACGTTGTCTTCAAATAACTCCTTGATC
TCTAGTTCGTAATCCTTCAGCAAGTCACTAGCGATGTGAATGAGATAGGTGTTGATCTGT
CCGCCTCGCGACTTGAGCCGCGAGTGCAATCTCAGCACCGCGGGCACTAACACCTCCGCT
ACGGTGATCTTCATTTTATGAGAGACAATGTTATTGGTGACGCGCTCCTGCAATTCGTCT
ATGTCATTCACCTCGGACGGTTTTTGTTTTTTGGGTAGTTTCATCCTAGGTCCACAAAGC
AGAGTGATAGTGTCGAGTAGGGCGGCGTTAATTTCCGGGGGTAGTTCCCCATCGCCTTCG
TCCGTCAGATCGGCGGCATGCTCCAATACTTCCCGCGCGAGGCGACACTGAATGTTGAGC
TTTTGTACTATCGACATGCGTTGTAGCATCACGTCGTAGATTAACTGACGGTCGTCGAAA
TCTATGCGATCTTTCTCTTCGTGGTTATAATAGAGCACACACTCTACGAAGTGATGGTAG
ATGGAGTCAGTGGTCAGTCCGCACGTCACGTAGTACTCGGCCGGCTCGCGAACAACGTCG
TCTTCGTCCGCTAGGAGTGGGCAGTACCGGTAGTAGAGCGGCGTGCG
>Unigene0000169    size  349    gap  0  0%
GGAAGACCATGCAGAAGAAGAACTTGCTTGCGTGAAGTCATCTCATGCCTATCCAGACCC
AACGTCAACAACTCCATCTGCAGTTTGAGGGCACTCATTGTCTTCCATACCAAGCACTTG
AAGTCCGTGTAATCCCGGGACAGGCTGGCAATGGTTCTATGTGAGGCTTCATTGCTGCTC
ACACTCTTCAGCTCCTCTTCATATGCTGCCATCCGTGACGTGAATGTGTTGGACAGTTCT
TCCATACTGCTAGCAAGTTTTGTGTACAGGTCCATTGTGATGTTAGAAGTTTGTGTTAAT
TATATTGTTATAGCTGAGAGTTTTATATCAATATAATTAACACAAACTT
>Unigene0000170    size  593    gap  0  0%
TAAAATACTTTGTACGAATTTCCATAGTTATTAAAACAATACAGTAAAACTAAGTTATGA
ACTAAAGCTATTTACAATTCTTGTACTAAGTCTAATAATCTCACTTTGGTAAACTGTGGT
TAATGAGTTTCTTCTCTTACAGGAAAACCTATTATAAGTAATTATTTACCTACTTATTTC
TAAAGAAAAACTGGAAAATTGTGCGCAAATATCAAATGCTGGGCCAAACCAAATCAATTG
AAAATTAAAATTAAATCAAAAATAGCGTGTATAGAACAAGCTCTTGAACTTTACACTCAG
AATGAAACACATACAAAGTCACACACATACACACAAGCATATAATAATAACAGGCTAATG
AACACATACAAACATGTATATCTGAGGTATGTTATATACTGATGTGAATTATAAATTAAG
TAAGTTAAATTAATTTACACGATTACGGAATTTCCAAACAATGGCCATTTTGAAGCATGC
ACTTTGTAAGCCATATTACTTGATCACTTAGATATACACATGACAGCTGATCGATGGTTT
AAAATGAAACAAAAAAGAACTATAATCTACAAAACCCTAAGAACAGCACATGA
>Unigene0000171    size  227    gap  0  0%
AAAACCCTAAGAACAGCACATGATCAACTGTTGACACAAAACACGCAAACAACTAACGCA
AATAATTAAACTGGCAAGTCATACTTCGCAAATTTGCAATGCCTTGTAACTCAATTACTA
ACAAAGCCATGTAAACGTTTACAAGAACAATCTACAAACATGTGAACGATTTCTCGAAGG
TAAGTAAACTAGGTACGAACTTAGGCTGCGGCTCCACTGAGGCGGAG
>Unigene0000172    size  404    gap  0  0%
GCTGATGGTAGACTGGGCGGGATGTGGTCCTCGCCTAGGAGTAGGCAGAGGGAGACTAGG
TGGGGAGATTCCCGGAGCCATCCTAGGAGCTCGCCTAGGGCTGTTACTTCCTTATACTTC
AAGACTTTGTAGGCATCCACGAATATCGCTCTTTCAAGGAGACTAGCTCTCTGACAAAAT
GCTATAGAGTCAGCTTCACATCTTGACGTGATCAAGTTGGTGAGGTTCTGGCGCTGCTGC
GAGCACACCCAGGCCACCTGCAACAACTCCAGAGCCCGCTTCTCCACCTCCTCATTGAGT
TTTTGCAACAGCTGCCTCTCAGAGTTGATAAATATCTTTTCTCGCCTCAGCTGATTCGCG
AGCTCGGCGATGTTCATACATCCCTCCGACGTTGATTGCATCAT
>Unigene0000173    size  943    gap  0  0%
ATCCCGCCCAGTCTACCATCAGCTCTAGTAGCGGGGTTGTACGGAAGCTGCAGGTCTGCT
TCCGATAGGACGAGGTTCCTGGCCGTCGTCAGGTCGCTCATCAAACACCAGTTGGCTACT
TCGAGTGATCCGAGAAAATTATTCCGCACAGGCAAATGTGCCCTGTCGTCTCTGTACGCG
GTCTACCGAGATGGTCACACGCCAGCTCGCCAGTTCCTAGTGGCAGCGCTACAGAACCCC
GTGATGGCGGTGCTGCATGAGGACGAGTTCTTCCTGGATATCGATCCTGATAAGGCTATG
GAGAGGTTCTCCCCAGCGGATCGCGTCAAGAAATTCGGCCAGCCTAACAGCCAAGAGTAC
GCGGCCAAAGTAGCTCGGTACCGCAAGTGGACCATTCAATCCTTGTACAACCTCACCAGC
AAGTTTATCGCGTCCCTGAGAGAACACTGGCCCAACTTCCCCGCAACTATTGCCTGGATT
GTACAGCAGATTGTTCATCTATTGAAACAGCATTCCAGAACATCAGACCGCGAACTCCAC
GCGATATGCACGGACCTAATACTGAACCACTTCATCTGCCCCGCCATCGTGAACCCCGAG
GCCCACGGCGTGGTCGAGGTCCCAGTGTCGTACATCGCGCGCTTCAACCTCATACAGATC
GCGCAGATCATACAGATGCTCTGCCTCGCCAAGTATCAGGAGGTGGAAGCGAAAGTCCGC
GACGTGTACGTAAAGTTCGAGCGTTCCTGCGTATGGACGCTGATCGAGAACGTGGCGAGC
GAGGCGTGGGCCATGGCGCCCGCCGCCGCGCAGCCGCACGCCCACGCCGAGTCGCCGCGC
ATCGCCACCGACGCGCGCCTGCACACCACCGTCGCGCTCTTCACGCCGCACGATGCGCAG
CTGTTGATTACATGTCTAAAGCGCATTTCGTCGAAGCTGAACA
>Unigene0000174    size  653    gap  0  0%
GAGTGAGTATATACTTGAGTGGTTTACTTTATACGTTGCGCGATCTCACAGTGAGACTCA
ATGCAAATTAGATATATGTTGCGGTATTTTGATGAGAATCATGTGCGGTTTATACTATGT
TTATTATTTTAAAAACACAATTGTGTGTTATTTTATTATATTTTTATTTTCATTGCAATT
AATGTGTAATCTGCATTTGGAAATTCTAAATTGCAGCTTTTTCTGGTGTCGTTGGGAAGA
TTTCTGAATAATATGGGGTAGACGTTGTATTATATTATTGTGGTAGCATTCACTTCGGAT
TAAGTGGTCACAGATCGATGATACACTTTGGTGTTGAAGTGGAGTAGAAATTGATAAATA
ATGCAGTATTTGGGCGTTTGTAAATTGGGCATTGGACGTAGGATGCTTCCGTAGTGAATT
CTTTACGAATGCGTGTATGAGGCCAGCTTTATAATAACGACAGTGTCTTATAAGAGCCTT
AAAAATTGACACTAGCGTCTGGCATTTCCAGGATCGTTATTTATTCCCGCTGCACCTCAA
ATACCATGACTCATCTCATACACCGAGATAAGACTTTTTACTATTAATTTTAAATATAAC
TTCCAACAAATGCCCTAAAAATCATGCATGCGAAGGTAATTTGTACTTGTGTG
>Unigene0000175    size  218    gap  0  0%
CAAAAACTTTCTGAAATAAGTCCCATCCTTCCATTATATAAGATAGGTATAAACTACATA
CAAGATACCTGTCTAGGGCCTGTACCAATATGGCATTTTTATTTTAAAACTTTGACAATA
TTTTTCTAATTTTTTACTGCAATTAATGTTAGGTAAGTACATATAACATTTAAGATGTAA
GTTTCAGAATACATCGCACACTGCAAACTTTTAGTCGG
>Unigene0000176    size  245    gap  0  0%
TAACCGCGATAAAATCCGTAAAAGCTGTTTTATTGAAAAAGAAAACCATTTTTTAATACG
GGTGTATTTCAACATAGTTCTTTATTGAATATTTTTCTACAAACATACAGGTGTTATATA
AACATTACTTTTTATTAAAATAGCAACGAATTAAAACAAGACTTTGTAGTAAAAAAATAT
TATTTTTGATACTTACTAATTACTTCACACAAAAGCATTTATTAGCCAAAAACTTTCTGA
AATGA
>Unigene0000177    size  346    gap  0  0%
GTCTTGAGCTATCTGTTCTAAAGTTGCCAATGCTTTGTCAGGTTCACCACTCGCCACGTG
ATATCTAGCAGATTCAGGAAGCCAAGGGCATATAAGAGCAAACAACAGTAGTGGTATAGT
TGACAATGCCAAGAGCCAGTGCACTCCTAATGTGGGCATCACCACCAGCGCCAGAGCTAC
TTCCAAACAAGCTCCCAGTGCCCAGAAACAATCAAGAAGTACAACACATTTTGCCCTCTG
TTTTGTTGGTAAAAATTCTGCATACAGTGTGACAGATTGTGGTACACATCCAATAGCAAA
GCCCACTAGACCTCTTAGGAATAGCAACCAGAGGAAGTTTGGAGCT
>Unigene0000178    size  299    gap  0  0%
ACTTTTTAGTAGCTTTGTCCAAATTATTTGCTCAGTTTTTTTTTTTTAAATTATAGTAAT
TATTTTTACAATCAAAATTTATTTATACTATATTATTTATTAAAATTTTAAATGAAATTC
GTTTATTTATAACCGTCATGAATGTGAGATAGAAAAAGATATAATAAGAAATTGAATAAA
TTAAAAAGTTGGCTTTTCTTATGAACGAAGATAGACTAAATTCTAGATTTAGGCAATAAC
AAGGTTTATGGGGAAAATAAAAATAAAAAATTAAGTCATACTAACATAAAAATTACTTG
>Unigene0000179    size  532    gap  0  0%
TATATCTATGATGGAAAAGCTTTTGACAAAAACTCTAGCAGCTACAGATTTGATGGCAAG
CAGTATGATAAAGTAGGAAGCAAAGATGAAACCCCATATAAAAGTGATGAAAACGCTCTG
AGAAATTTGGCATCTAGCCTAAAACAAAATGCTTCTTTAATTGCACAACTTGAATATAAA
GTTAGAAACAAACCGATAGCAGACACAAATGAGCAATTGAACCTTCTTGTCCAAAACCTC
AGGAGTCGGTCACCAGCTGTGATAAATAACAAAGATTTAAGTAGCCACGTGAGATTTCTG
TCCAATGACCCATTGCTTGTGTTTGGATGCGTAGTGGATATGATATGCCACTCAGGATAC
TCAAACACGCTCATTAGCGAGTGTAAGGAAACTGCACCAATATGTCAACTTTTTGTAAAG
CTATGCTATGAAGCTGGGTTCAAGGACATTATAGTGGTATTCGGAGGTCATCTATTCAGT
GAAGTTCCTGAATATTGGTCAAGAAAAGGAGAAATCAGAGGTCTGGACTCTG
>Unigene0000180    size  532    gap  0  0%
ATATTTTCAGAGTACAGTGATATTCTTACAATAACTTATCGTAGCGGCTGCAGTAATACT
ATATCATGTATTCATATCCCGAAACTGTCACAAATTGAAATAAGGGCTTAAAATAAGTAT
TTACAATTTTATATAATTTCAGAGGATATTTCTTAACAATCATCTTTTAAGTCTCATAAA
ACAGGGGCACATTTGTATTGACACAATGGTTTTCTAACAGAGAATTTAATACCGAATAGA
AATATGTTTAGTCCAACTTTTTCCGTGCAGGGTTATTAACTTAGTGAATCCATGGACTGG
TAGGAATTTCCTGCTACCAGTCGAAGCTTTTACTTTAACCTGATAATATGTACTAAGATA
GAAGTGAAAGGCAATATCTTTTTAATTTATAAAATTTACTATAATTGAATTGAACTTGAG
AAAAAGAGATGATTTTACATACCGCGTCTCTGTTACACACTGAAAATAATGGTTTAATTT
ATAAAATAATGTATTTGTGACAGTTCGATTACTGTTAATTATTATTTACTGA
>Unigene0000181    size  503    gap  0  0%
AATAGTTGTATAACACGTCGAAGGACAAATAATAATGAACTCTAAGTTATAGTGATAAGG
TTTATATTCGTCTGTGATCAACAAATTGTTATATAAGTAAGAAATCATTGGTTATTTTTG
TTAAATTATTGAATGAAATTCAAGCTGTTTTCATTAATTGTTTTGGCGTTAGTACGTACT
TATATAATAACAACATTACATAATATAATAGCACAGTTTAAGCTTGGCGGCTGGGTGACA
AGCAAAAATGTACCTTAGGGCAATTCAAATAAATATCAAAATTATGTTTCTACAAACTTT
TCTAACTTTTGGTCCATCGTAATATTGTTTTCAAGCCGCTAAGTTTAAATCACTGAATTG
TAAAAGAAAACCACTTGATATTAAGTAGTTTTTATTTACTATGTACCACTACATAGTAAT
CTAAAGAAATTAATACTTTCCGTGGTTTGTTTAACATCTTAACTAATAATCACTCATCGC
AATAGTTCTTTTATCAGTAAATA
>Unigene0000182    size  370    gap  0  0%
ATAGCCAAACATTAATCCCTGGAAGAAACAAATAAATTTAAAATTGTATATTGATTTTGT
ATTATTAGGTATTATCATTCGATTTTTTTTATTACTACTGATGTTTTTGATTACACATAA
TAAATATTACAAGAAAATCACAAGACACCCAAGCAGCAGGGTAATAAGGAAATTTAGTTA
TCCTCAACATTGCACAATAATTGCAAACAAATTTTCACATGGATTTTTCCCAAGTAAGAG
GTAAGAAAACATTATACTTGTGAATCATATTATCAGTCGCATAACGAAGTTACAAGTGTG
TTATGAAATCATTGAATGTTTCCTGGATTTTTGTTAGTGATAACCCTCACTGACAATTTA
TAGATAGTGG
>Unigene0000183    size  202    gap  0  0%
CATCTCCTTGAGATTGCAATGTAGATGCCGTTCTTGAGCGGTCCACGTACCCGACACTGC
ATAACTGTCCACCTGGGCTCCCCAAGCCAGATCGGAGGCATCTGTGGTCACAAAATGAGT
TGGTGGTGGCAGATGGATAGCAGATGGCTGGTGGCAGTTGTGAAGCCACCACCGGAGATC
TCCTAGGACTTCGTCTGGTAAG
>Unigene0000184    size  292    gap  0  0%
GCGGGTAGAAGATGCCACTCTGGAGCTCGTTTGTGTCTGGATAGGTGATCTGCATGTCCG
TTGTAAATGCCGGGTATATAACTGACTGTAAGATTTATTTGATGAAACTCTAGTAAGTTG
AACACTCTCCGAGTTACTTCCATTAGAGATGGTGACCTCGTACCGCCCTCGTTTCGCAAG
TGGGACACAACTGTTCGATTGTCGCACTGAAACAGAGCAGTGGACCTGCCCATTACAGGC
CCGTGGGATTCGAGCACCTTTAAGATCGCCAACATCTCCTTGAGATTGCAAG
>Unigene0000185    size  357    gap  0  0%
TGATTTAAAAAGTTTTAAGTAGTTTTTATACTCACTGGCTGGTCAATAGACCACAATATT
ATACTTATTCTAAATTTCAAATTATGTTAAGTTGGGCCGTTTTGCTTACACCTAGTCCTA
TGTTATTGTAATTTCGACGTTATTGCTTTGGTCTTAAGATTAATTTCATATTAGTATTGC
GTCACAAAAGCTACATTTTAGTATTTAGTATTAAAGTTAGTTGTATGAGATAAGGAAGCC
CAATAGAAATGAGATGGCAGTTTTAAGTTTACACAATAATTAGTTACAATTATGTTTTGA
TATTTCAACTAAAAACGAAATATATTATCTTCATGGAATCATCTTATTTTAGTGACA
>Unigene0000186    size  529    gap  0  0%
CTGAGAAGGTTGTCTGTAGACCAAACGGATGATTGTACTCCTAGTCAAAGCAACTCACTG
CCAACGAACGTGGTTCCCTGGAGAACTAAAAGGCAAACTCACCATTCACAAAAAGAAAAT
AGAGGCGATAGCGCGCAGTCGAAGCGCGATTGGCACGACTCTGGCACGTTGATGTTAGCT
TGTACCTACACCTTGATGTTCTCCCAACACCTGGCAGACTTGGACTGGTTGACGCTGCTA
GGTCTGCTGCTGGCAATGATCACAATTATCGCTATGCTAATAATATAACATAGGTGTAAC
AATGTAACAAAATTCCCATGGAGATGTACTGATTTACTGACAACGAGTTTGCGAAGTTTA
TTTTTATAACACAAGCTTATAAACAAACTAGTTTAATTTTTAATTGAAAAATATTTTGAA
AATGAATAGTCAATTTATCGGTCCATCTCTAGACAATACGCATTTATTGGCATAATTTTA
ATAAAAATCACCCGTAATTTTATTTTGATTTATTTTATTGATATTCAAT
>Unigene0000187    size  1170    gap  0  0%
AATGATGACGAGATCCAACTGCGAAGTCAGCCAACGACGCCTTTGAGACGAGTGCAAAGA
AGGTCGACATTACCTGACAAGTTGCAAGATGATATGGCATTTCGAAGAATGAATTCCTTA
ACAAAGGAAAAACCTAATTATAAAGAAGCACAGGCGCAAATAAGCTACATGCTAGCGTCA
CCCGTTTATGTGCCGTATGCGTCCGATGATGACAGGCAATCCGAACGAAACGAGCCAGAT
ATAGTTTATGACGATGTTGTTTACAGAAATATAAAGCAGACTAACAGTCGATTAAAGACT
TTAGACCCTCAACCGCCGTTTGGCATACCTATAGGACCGGTTTCCCCAGCCCCGCAGAGT
GATTATCTTCACGCAACACCAGAAAACAAAGGCCGCCCTCGATTTATCCCTCGCAGATCG
CCCGACCTCGTCTCAGACGATTTAGCGTATCGAAGTTTGAGGAAGGATAACAGACATTCT
ACACACTTTAACGGCGAAGATTATAGTGGTCTCATTAATAATAATCATTCTTACAGTGAA
TATCCATATACTAAAGACTCCGCCGCTAATCTTAAGAAGAAGAGAGCTGTTCGATCCCTG
TCAGCTAATATATTTACAATGATACAGAAGGAAATTGACGAAGCCTTGAACATGAGTAAA
ATGGCTACTCTACAAAAAACGCACAGTAACAGCGATGTCATGAAACGGCTTCGTAACACT
TTTGAAAATAACGACAACGAGCAAGACCACTATCCTCGTAACAAGGCGATAGCGCGCAGT
CGAAGCGCGATTGGCACGACTCTGGCACGTTGATGTTAGCTTGTACCTACACCTTGATGT
TCTCCCAACACCTGGCAGACTTGGACTGGTTGACGCTGCTAGGTCTGCTGCTGGCAATGA
TCACAATTATCGCTATGCTAATAATATAACATAGGTGTAACAATGTAACAAAATTCCCAT
GGAGATGTACTGATTTACTGACAACGAGTTTGCGAAGTTTATTTTTATAACACAAGCTTA
TAAACAAACTAGTTTAATTTTTAATTGAAAAATATTTTGAAAATGAATAGTCAATTTATC
GGTCCATCTCTAGACAATACGCATTTATTGGCATAATTTTAATAAAAATCACCCGTAATT
TTATTTTGATTTATTTTATTGATATTCAAT
>Unigene0000188    size  1708    gap  0  0%
GTAAAAAAACAGCCGTTCAATCAAACAGCTAGCCCGATCACTAAACATCATTTTTATAAT
CACTCGCCTAGTCTTATAACTGCGATATATATATCTCAAAATGCATAAACTATAATCATA
ATCAGTATTTTTTGTCCGTCCATCCCACGTTATCTTCGAAACGGCTGAACTTACATATAT
ATTACGATGTGTAATCCAGGCTGCTCTTATTAGGTCTGGATTCGTGTACCTCTTTTACGA
GATCGGCTAATTCTCCGGCGCCGTAACCCAATAGCTGACGTAGGTCACATACGAATTTAT
AGACGAATCTTTTCCCAGAAACCTTAGCGATCATATCTCCGTCATAATAATAGCGTAAAG
CTCTGGACAGTTTCTCGTAGTTCATTGCAGGTTTGTGCTTCCTCGCGCCCCATAGTCGTG
CCACGCGTTCCGGCTCGAGTAACTTGAATTCACCTTCCGTACCGTGCCACCGAATAACAT
CAAAATATTCGGCACTAGTGAGCAGTTCTAGTAGAAACTGCCACAGTTGTATCTGTCCGT
TATTTCCGTTGCGCGAAGTTACATATGTCGATAGTTCCTCTTCTGTTGGCCTTATTACTA
TTGGTTTTGGTTTCTTCTTAATAGCAGACTGTGGAACTTCTAGAGGATCTTTGGTTGGCG
AATTCGTCTGTTCATCGTTTTGTATTACAGCAATAAATTTGCATTTCCTGAGCAACTCAA
AATGCGTCCAAAATATGTCTCCAGGGTCCGAAGGTACTTTTTCTTTAAACTCCACATTAG
TGATAGCACATAGTTCTTTCCCGTTTATATTCCAATCTGACAGTTTCACGCCGATCAAGT
TAAACTGTCGGACCGCCCATTGAATCCATAGTTTGACGTGTTGGACCGACCATTGAGCTG
GATCATCAGGGACCTTAACCCTATGCTCGCTCTTGAACTGGGCATCGACCACCCACTTCA
CAGCCGCTGCATGAGACACAGCCCCGGCTTCTATCTCTGTACCTTCTGATACTTCTGTTA
GTTCTGTGTCTTCTTGACGGTCTTCTAGCTCCAGTAAATCCTCATCCATCTGATTAGGCA
GCTGCACCAGTTCCTCATCAGGTTTCAGCACATCTAAGATATTGATCTTCCTCTCCAAAG
CACGGATTTGTATGTTCACTTGAACCACTCCCTCCCCTCGGATGCACTGTTCTACTAATG
TCTTGTGGTTCTCCAACATCTTAGCATTTTGCAGCCAAAAAGTGTAATCTGAGAGATCAA
AACCCAGTCTCCTTTCCAGCATTGCTCTCAATCTAGATAAATTGGTTCTTATATCCATTA
GTTGGACTATCACCTCATCACTGCTTTCCGTACTCTGCATAGTATCATCTTCATCGGGAG
TATCAGAGAAAACTGCTAGCGGAGTCTGCAGTATCTCACCTCCTGCCTGCATGAGGCCCA
AGTCAGTCTCAGTAACATATTGAGGAATAATAGATAAAGGATCCGAGGTTTCGACAGTAC
TTTCGTCAAATACTGTTTCTCCCTGTTCCATTTTAATAGAGCGAACATTTAGAAGATCGT
TTAAGTCCGTCACCTCCATTTTGCGAACGCAATCACACACAAACAAGCAAATAGACGCTA
GAACCCGGAAAATATTTGTTATCCCAAAATAAATTAGAAGTTTTGATGTGATTTGAAAAT
TTTAGGAAAAGGAAATCACTCGAATGTT
>Unigene0000189    size  388    gap  0  0%
TGGCTGCAATCTTAAGGAGGATATAATTTTATTTGTTTGCATTTTTGGCTGTTAATTGAT
TGAAATTTATTATGTATTTTTGAAAACTTGGCTAAAGTAAATCAGCATCATTCTGTTAAT
AATACGTCACTCTTTTTTAAATCAAATCAATAGAAAACACAAATAAAAAAAACAATTTTG
GACATCGATCTTTAAAGAAAGAAGTAAACTATAATTTATTTACGTTCAGCTGTTTTTGCG
ATATTATAAAGTACCAAGTTAATATTCAAAACTAGATTTTCTACGTGGGGAACTACTTTT
GGCACCCGGATAAAAGGAGTCTTTGTCCTTTCTCAGGCTCTAGAACTGTATACCAAATCT
CATTTAAATCGGTTCAGTAGTTTAGGCG
>Unigene0000190    size  455    gap  0  0%
GTAAAATTACCTTGGTTTACTGAGGCACGAGTTGAACATTAATTTTTAAGTCCTTTACTT
GTTTAAGAAAACGTTCTTGTAACTATCTTTTAATAGCCGTTTATAAGTTTACACATTAGT
TCAAACGTTAATGACAGTACTAGTTAAGTAAACTGCGACATAGCCATTAGACATTATCTA
TGGTCTTTAAAGATCTTATATTGTTACTGCCAGCCAGCAAACAAGCAAACACATTTACGT
TTATGAACATTTAAACAAACAAACTAGTACTTGCGTCAGTTTTATTGACAAGTTTCTAGC
ACGTGATGAATGTTGAAAAAAAATATACGAAATTATCGTGACGAATCGAATGCTTAGAAT
CTTTCCTTTGTAATAAATTACATTTTATTATTTTCGTTCTTATTTTGATTTATTTTCTAA
TCTGCAGTATTTTGACTTCTACCTTTTATGAACAT
>Unigene0000191    size  389    gap  0  0%
GTCTCTGGGCAGCGGCCTCTTGATGAGCTTCATCGTGAGAAACGTAGTAAATACGGGAAT
CATGATGAACTTGTTGAGAAGGTAGCTGCCTTGTTGGATTTGCCTTGTAAACAGAGCGTC
CGTGCCACGTCATGCACTATTTCCTGGCGTGGCGTTTGGAGCCTCGGTTCTTATAAAGAA
CTGAAGAGCTTGGTCGGGCTAGATGAAGGTGTTTTCTCCGGCATCCCGTCATTGGTGCTA
AGAGGTTCTCGCATGAACTGGACGAGGTTTAACCCCATGACCACCCGAATTGAGTAGGGC
GGGGAGCGAGTGTTCGGGTTCCTGTGGTATAGGGGCGACGCCGGGCCCATGACATGGTCA
AAAGCTCCCATGAGTCTTACCCGTTGATT
>Unigene0000192    size  685    gap  0  0%
GTAAAGATAACGAAATACGTTTCCAGTGTCATCTGAAAAGGGGATCATTGGATTTTAGAG
ATGAAACCACATATGAACTTGTACAATTTAACGGTCATTTTCGAACTAACATGGAATCGC
TTGATAATGATGACTTGCCAAATTATACACCAGACCATGAGTCCAGGTTACTGTTCGTAT
GTACGGGCCGACTGTACACTCCGCAACTGATACGAGACGTGTCACTAGTAGACTCGAGTC
GCAGTGAGTTCACTTCGCGACATAGTCTAGAATGGAAATTCCTGTTTTTGGACCACCGTG
CTCCGCCTATCATTGGCTACTTGCCATTCGAAGTACTCGGCACCTCGGGATACGATTACT
ACCACTTTGACGATTTAGAAAAAGTCGTAACGTGCCACGAAGCTTTGATGCAGAAAGGTG
AATTAACATCGTGTTACTACCGATTCCTTACAAAAGGGCAGCAGTGGATATGGTTACAGA
CTCGGTTCTACATTACGTATCATCAATGGAATTCAAAACCGGAGTTTGTAGTTTGCACTC
ATCGAGTTGTAAGTTACGCGGATATTGCGAAGAGCATGAAGCAGGAAGGTGCCGAGGCAG
ACACCGTGAGTGAAGCGGAGGTAAATCGAGGAGTGATGAAAGAGGCTCCGTCTGATGACG
CTATGGTGTCCATGTCACCCTCATA
>Unigene0000193    size  376    gap  0  0%
ATTTCGTTATCTTTACCCACTGTGTGCATTGGATCCGTTGCTGTCCGAGGATTCTGCAGT
AGATTGTATAAGCTTGGCCGGTCATCTTCACATGCTAAGTCAAATATGCTTTTATTTACT
ACATCAGCAGGATTGTGACCCAGCAATGATGTTATGCTTTCCGATACATAGTAAATTTGA
CCAGTAGCAGAGAACACCATTACAAAACCTTCAAGGGCTTCCAACACTAAATATGTAAAT
TCTTCATTAGACAAGAATGCCGGTTTCCAATCTTCTTGTACATCATGAGCTCTTGATCTA
ACAGTAATTTCATTATGATTCTTCAAAAATGATATAGTGGACTTGAGAACAGTTGATTTG
TCCATCTTCCTGTTGT
>Unigene0000194    size  503    gap  0  0%
GTGCCCATGGACACATGAGGGGATGTTCCTAGTATTACGTAGATCAGCACCGGGAAGAAT
GCCATGTACAGCCCAACTATTGGAGGTACCTCCGCTAGGAGTGCGTAGGCCATACCTTGT
GGAATATGCATGACGGCCGTAGTGGCTCCAGCCACCAGGTCGCCTATCGCGTACTTGTGG
AAACTGTACTTGGGCAGCCATCGCACCAGTGGCACGGAGTTAACGATGCAATCGCCGAAA
CCACAGTTGCGCACGAATTTTTTACACCGCTCGCCGAGCGGTCTGTCAGGTATCCTGTAG
TCAGCATCTTTGTTGAGGGTCTCCTGCTGGTACACCCGTCGGACCACGTTCAGCTGCTGC
TGACTGGACACAGTCGGGGCCCATCCATTAGGGTCCAATTTCTCCTTCTCCCATTCAGCT
CCTTTGTCACTGTTCCTCATATTTATATCACTGTATTTGTATATTTTCACCACTGAAGGT
CCACCACATTATCACAGACTTAT
>Unigene0000195    size  285    gap  0  0%
GTTAAGAGTGAGCAAAAGAAGGAAACAAGTTTAACAATGAGTCAAAACAACGTCTACAAC
AACAAAGTTGAGGAGGAGTACATGGAGATCGTATCTAAGAATGCTTGGGCATTGGTCTAT
CAGAAAATTGGCTTGCAATGCCAACAGTTCCAGCACTCGTGGAATGAAGCCAAAAAGCCG
CAGAACAAGCCACTGAACCGCTACCGTGATGTCAACCCCTTCGACCACACCAGGGTTGTG
CTGAAGCGCTGTGAGAGGGACTACATCAATGCCAACTATGTAACG
>Unigene0000196    size  221    gap  0  0%
GACACTATCGATATCGATAAAATTTATAATATGGGAATGAGGCACCATTGCCGTATGAAT
ACAATGAAATATTTAACGAAATGAGATAATACCACAGTTAGTGAGATCTGTTGATACATG
ACTTAGAAAAAGAACAGTTTATTGAACGTACGTATAAGTCAAAAAAAGTTCTAGTGATGT
TATAGCTGCTATAATTAACTGTTCTTTCTCTTGAATTTTAT
>Unigene0000197    size  366    gap  0  0%
GTGCCGCGCGCGGCCCGCCGGCGGGAACGGGAAGGTCTCGACGCGCGCCGCCGTGCCGCC
GGCCGCCACATAGTGCAGGCGCACCTCGTCGCGCCGCCCGCTCGACTGCACCTCCAGGTA
CCTGTTGTAGCCGTGCGAGAAGGACAGTATGGTGCCGGAGTTAGCGGGCTCCTGGCGCAG
CGAGGCCAGCACCGTGAACTCGGGCGAGCGACGCAGGAGTTCGGCAGCGCGCTCGAACAC
CGCGCCCTCCACTTGCAGGGAACGAGATTCTCCTTGTAACGTATAAGCGGTGCGCTGCGG
CTGCATCCCCGGCGCGGCGGTGACGCCGGCGCGCGACGTGTTGTGCAGCGACAGAGCGCC
CAGCAA
>Unigene0000198    size  816    gap  0  0%
GCTTTATAACGACGTGTGCAGGTGAAAATGTGAAAAAAAGTGTGGATGAAAATAGAGACG
ACAACGGCGAAACAAACGATGAGTCCAAAGATGAATCCTTGGACATCCCCGTTGAAAATG
AACCCAACAACATTACCTGTACGAGAAGACAAAATAGTCAAATGCATGAAATACAGAATG
CTGCTCACCGACAATTTCCATTCATGGCCGCTATAATGTCTCAACAAAATGAATATTTGT
GTTCTGGTGTAGTTGTCTCTAATGGATTGATATTGACAACAGCCCACTGTACTCAACAAC
CTTTAAGTTACATTCTTTTGAACACTACCACGGATAAGAAAGACGAAACAACTGTTTCAC
TTCATGTTATAAAAACTGAAAGATTCCCTACTTTTACTGGAACAGAGTCTTTAAAAGACG
TTGGTATTGTTTATACGGAAAAACACAACAGTAGCATTGCTACGAAGGTAACTCTTAGCA
ATTACACAAACCCTCGTAACGTTCTCGATTTAGAAGGATTAGGATTTGGATTGAATGCTG
ATGTTGGGCAAACAAAAGACCTTCAGTACGTCGGGATGGAAAATCGGTCTCCGGAGGAAA
TTACTGATGTTTTAAGAGCATATTTTGATTGCGTTGAAACGAAGGTACCAACTTGTTTCA
AAGACACTGGAGGCCCTGTTTTATTTGATAAAGAGCTCATGGGCATTATCATAAAAGGAA
CAGAAGAATGTTCCAAAGAGATGTCTGCCACGTACGCTGTAAACAAAAAGATGGTAGATA
TTCTACCAACATATACATTCAAGGCATGGCTGGATG
>Unigene0000199    size  215    gap  0  0%
GTTGTGCGTATGATTTTTCATTGTTCTGTCTTTTTATTGTTATATTTGTTTTCGTGTTTA
TTTTTATTACTCAATTTTATTTGTCTTACACATTCACTTTTAAACTTGTTTTTCTTCCTA
ATAAGTGTTCAGACCAAATGGTGCGCATTTCTTGCACTATCGAATGGGAGTCCTCTTGGA
TTAATTGTTATCAACCCACTTTTAGTTGCTCTGCA
>Unigene0000200    size  493    gap  0  0%
GACGCAGCATTGATTAACTTTGGCTGAAGCTGTAAAAAGTGCTCGCGAAAGTTCCACAAT
CGGTCTATTACCAGGCCCAAGTATTTCATTTTGGTTTGAACTCTTACCCTTGTAGTCCCA
AGGGCAAGGTGGGCCCCGGCAGGTGGACGACGCCGGGGTCCATGAAATACTAGGGCCTCC
GTCTTCTCCAGAGCAACGCGCAGTCCGAGCGCTTCAATACGGCTGACGACCAGGGACACG
CACTGGATTGCCGATTGAGCTGCTTCGTCAAAAGTCTCACCCCGAGCGGTAACGAGGGTG
TCATCTGCATAGCAAATTGCACCCTGCCCGGCGGTAAAGCCGCCACGCAGGGCCCAATCG
TATCCGATGTTCCACAGGAGTGGTCCCAGGACTGACCCCTGCGGAACACCGCACGTAACA
GAGCACCGTACCATGCGCCCGTCGCGTCCCTGGTAGCAGACGCTCCGTCCTCTCAGGTAG
TCTGCCACTAGCT
>Unigene0000201    size  203    gap  0  0%
GACTGCGGATGTATCAAACTAACTCCATGTTTATTGATAGCAATCAGCAAGAGCTCAGGA
TAATTTGGTTCTGTGGTCTGCTTGACCTCGAAGAAGGCGGATCCGAACGTGGGCCAGCGG
TAGATGACCTTCAGGAAGGTGATCTTGGCGTCTTCGGGCGTCATACCGGCATCCGTGTTG
TACGAGGCAACGATCGCTCGCTT
>Unigene0000202    size  298    gap  0  0%
AGAATATCGAACTGGTCATCTGGCAACACATACTTCCACATGACGATAGGCAACCTCGTG
CGGGGGTCCAAGCTGCTGTGCGAGACTTCCTTGGGATACAAAATGGACGACCTGCTGACG
TCATACATCTCCCTTATGCTCACTAACATGAACAAGCAGCGCTCCGTCCGCGTCAAGTAA
GGAGGTCCCATACCTTATCGTAGTCAAACATTCCGAATATAGACACAATTATTTTTTATC
CGCTTACCGTTAAGTTCGCACGCTTCCCAGCGGTTAGTATATTTAACTTAACATAGTG
>Unigene0000203    size  1253    gap  0  0%
GTGGAAGTTGGGATCAGTGATGAAGGGGCACAGGTAGAAAGACAGCTCTTTGAGGCTGGG
AGCACTTGTTTTTATAGCCTTTGCAATCTGCATAGTCACATGTAAACAACGCGAGAGACT
TAAGTAAGTCAAATTTTGAAATTTATTATTTGTAAAATATGCAAGTAGAGCACTTGTTGA
AAAGTATCCATGGCGTAATTTTAATGAGTGTAAATTTTTTAGTCTATACAAGTGCAGCAA
ACTTGAATCAAAAAGTGTTTTGCATGTCATAATGTGTAATACTTGTAACACCTTACAGTT
GGATATGTTGCGCATGATATCATCATTCAGAGTATCTCCATATATGTGTAAAGCTCTTAG
AGTAGACTGTTTGGTTCTCAGAAGAGATTCAAGAAAATCTGCCGGAATATTCTTCATTTT
CTCCATATTAATACTGACTAAATGGGTGCACTGCAACATGTTGTACAAGCTATCATGAGT
TAGGGCAAAATTGGACAAAATTAGAGTCTCAAGGTTTTTCAATTTGTCAAAAGGCAAGTG
ATAGACAAAATTACCATTTGCATTCCCAGTATTTTGTACTATGAGTGAGTTACGAAAACT
CAAAAATTTTAGGTTTGGCCAGCTACCTAGATCATCAAAGATACAACTATCAACTTGAGA
TATACTTATTTCTAGATGAGTCAGATTAGGACAATAGCTTATTAAGGAAGCCCTCACGTG
AGAATACAACTTGAAATACTGTAGTTTAACATTTTTCACATACTTGGCGACAAAAGGCAC
AATGTTTTCACTTATCCTCACATAGTTCTTCATACATACTATGAGGCGCGTGTTGTCCCA
CACACATGGAGTTAGGCAAAGTTGTTGCCATCTCATACAAACTTTAGAAACTGCCAATAG
TGACTCAAAATCTACCATTGAAAATATGTAAATAAGTATTTCATTAGGTAGGTCATTTAT
GGCGAGAGTGTTTGGGTATAGTTGAGCACCTGTCACGTCGAGGTGCACCATGGTGAGCTG
CGGAGCGCGGCCCCGCACTCAGGTTTACCTTGCTTCCTATTCGAGAAAATTGTAATGTTT
GCTTTGGTAGAAACATAACTTATGTAAATTTTAGATCCAGACGCACACACTACATCCACA
TAGTAAAATACTCATCAAAAAACTAATACTCAGCATTTAGGCTTAAAGCGTTCATTCCAA
AGAGTGATACAATAGTTTAAAAATCAATTTTTAAAGAAATATTATAAATAACT
>Unigene0000204    size  294    gap  0  0%
GTGAGCAATTACACATTGACTGATAAATTTACAATAATATTTGTATATCTATAGTAGTAA
CTGAAAGTGTGTTTATATTTTTGTAACGGATGAAACTAGATGTACTATGGCATAAAGACA
TTGTTAAACGCTAAGTGTAGATTGTAAACGCCTCAGCAATTTAACAGACGGGCTACGGCT
GGCATATCCCTCAATACGATTTGAAAAAGCAAATTGCAATTTTCAGTTGCCGAATAAAGC
TGGTTTGGGAACCTAACTTTTATATACATACATAGAATATAGCAACTCATTGTT
>Unigene0000205    size  231    gap  0  0%
GTAAATAAAATAAATGAAAATGCTCACAAAGTATAATAAGTTTTAGAATATTTAACCACA
TTCCTACTTATATCGGGAATGATACGAGGTTATTTTAAGACTTTTTTATATTCGTCCTTA
TTTATATGACATTATTAAAAGTAGTGTTCCAAGATATCCATACATTGTGTGTTCTACTTA
GTGTTCTGTTGTAGTGGTCTGTGAAATTGCTTTTACGGTACTCAGATTCAT
>Unigene0000206    size  241    gap  0  0%
GTCACCACTACAGCAGACGTCACCAACGCCGCTGACGTCACCACTACAGCTAACGTCACG
AACCCCGCTGACGTGACTAGCACAGCTGAGGCAGTTGATGTCCACGCCGCCGGTAACGGC
GTGACGGCGACTGCGGCGCCGCCGCCGCAGTACGCTGACGGCAGTGAGGCGGGCCCGCGC
ACCGTCTATGTCATAGAGTCCGACCGAGCTCAGCCGCCTGACAGCACGTCGCGGCCGTTC
G
>Unigene0000207    size  452    gap  0  0%
AGTTGTATCGTAGGTGTGTTGAAAAGTGAGATCTGGTTGACTGATTTAATGTTGAAGTAT
AAAAGAAATATTTTATTATTATAGCTGTTGTTTTTTGGAAAGACATGGCACGTCATGTAA
AAGACATGGCACAAATGAAACAGATCGCTAAATAAAATGGTAACCAATGTCTTTATGTAG
AAAGGAAACGAATTTTAACGAATAAGTATATTATGTTCTTTATTGTTTAATACATGGCTT
AATACGAAGAATATTTATTGAAATTGTAAATAAGTTTTACTTTATACTTAATCAAACTTA
GACTTAACTTAAAATCGAATGTAGGAATCACATGACATTTTGCTTTTACTTAAATAAGGA
TATTTACATTATGTACAAGTACACAGCCTAAGAGGACCTTTGTAAATTAAAATTAATATA
ACAACAATTAATTATGTTTTAAAACTATGTTG
>Unigene0000208    size  329    gap  0  0%
TGATGATCATCAGATTTCTTCATATTCTCGTCTTTTTGGGTATCAGCCACCAGTGGCTTA
GGTTCACAGGTAGTCGGAGTAGTTTTTATTTTCTCTGCAGTTGGGTCTGTACTTGTTTCC
TTAGTTCTTTCGTCATTTGTATTAGATATTTCAACATTATCCTCTGTACTTGATCTTAAT
TGTACAGCAGAACTTCGCAAAACTCTCTTACACTTTACTACAGAATCATTTGAGGAGAGT
CTGCGTCTTTTCCTTGAAGTTGTATCGTCGGATGTTTCGTTGTCATCTTTTGTTTTTGTC
GGAGACGTTTTAGCTTCGCAAGCCATAAA
>Unigene0000209    size  260    gap  0  0%
GAAAAATGGTAGTTCTGATATTGTGGCTACTTCTTGTTCAATTTTTTCACAAATTAATTT
GACTTTTGAATCTGGTATTTTCTTAGCAAAAGGCTTCACACTAGCTGTGCCATATTTTTC
TAACATACAACACAAGATGCTGTCTTTTGGTTGACAAGCTGTTGATGGATTAGAATCTAT
TTCCTTTAGCGACACTGATGGTGTTTCAACTTGTATATCTTCAGCAAATAGATCAAGATC
GTCATAGGTGTTAAGTTGAT
>Unigene0000210    size  326    gap  0  0%
GTAGTTAGACAACACTGGTTAGGCAGGCGGAATCACGTCGGGGTCACCACTGTAGCGCAG
ATAGGTGTAGATAAATTAAACTCCACAGTCGAGGTAAGAATGAATATATTTAACTAAAAT
GCCTGCCTATTTAAATGCTATTACAATGATTTCGTAGTATAGGGCGCGAATCTAACACAA
TCCGCGTCAGCCAATGAGAGCGCTCGAACGAAACGTTATAAATATGGGTAGCTTGGCGCG
GGAGACTTCAGTGGGGCGCCCGCTGTTGCGGCGCGCGCATGTATGTATTGCAGCTACAAG
GGCTTGCAAATGTAATGTACGAAGTT
>Unigene0000211    size  594    gap  0  0%
GGTGGGGCCGAAATTTCGGCAACTGCTCCAGGTGGTTGAGTTTGTTCCAGGATTTTATCC
GCCATCACCGCGAGCTCGTGGAGGTCTGAATGCTTCGCGATATTGTCACTGACGGCGAGG
ACTGCGCGTATGGACTGCGGCAGGTGGTTCGTCCACATAACACGCAGCGTGGAGTCGGAG
ATGTTGTCGGCGGCGAGATTCTTCATGCGACGTAGTAACTGTGATGGCTTCAGGTCGCCG
AGCTCCATTTCAGACAGAAGCCGCTGAACTTGCCTCTGCTCGGACTCATCATATACCTGC
AGCAGCCGGCTCTTCAGCGTTTCATACCGGTTCTTATCGGGTGGACGCAGGATGATATCG
CTGATCTCGTCAAGGTCTTGTCTCTCGAGTTGCCCGACGAGGACCTCGTACATGCCTTGA
TCACCTTTCTTCTGTGGCGACATGATGGCTTCGAACTGAGCGAACCACAGACGAATCCGG
TCGCGCCAAATTAGTGGGATGCGCTGAGCCGTTGATAGCCCGGAGACTGTGGCCGGAGCT
TGAGCTTGGTCACCGCTGCTCGCCATGCTGAAGGATGTCTTCTTCGGTATGGAG
>Unigene0000212    size  305    gap  0  0%
GCCACCAAGATGTGCACGATCAGACCGCCGTGCTTGCGAGCGTTCTGACCCATCAGCGGT
TTGGGGAACTGTTCAATAGCGGGTGGTGAGCAGTTGACTCGCAAAGGTTTGACAGTTGGG
TTCGATTTCCAGTTAGACCTTTCCTCTTCTCTCATCTCGTCCGTTTCGCTGTCCTCAACA
TATCCGGCGTCCTTCTGTCCCTTCTTATCCGGTTCGTCATCTTCCTCGAGGCCTTTCATG
CCTTTCTTACCGCCCTCGGGAAGTGCCTCGTCCACTTTGTCCTTATTCGTGGCTGGTGTA
CTCGG
>Unigene0000213    size  321    gap  0  0%
TACTTTGAGGTATATTATCACATCTAATGTTAAATTAGGTAAAATAACAAAAAAGCATTT
AATTTGTGTTTCCCTTCTAACAGTTGAAACATTCTTCTTAAGGCCCCAGGTATAATAAAA
ATAATATTTTAACATGCATGGTTTTCACCTTTACAAAAAAAATAAAATACTTCTTTCTCA
TGCATCAAAAAGCATTTAGAATCTATATCTCTGATTACAATACACTATATACTATATTAT
ATACAAAATCTATAAGTCTTTGACTACAGATCAAAGCTTTGTTTTCTGACATCCATTCAT
AATTTTAATTCCATACATTTG
>Unigene0000214    size  339    gap  0  0%
TGCTGTTAGAACAAAGTCGGGTGGAGATTTTGTTGAAGATCCTGTTTAAAGCGCCTCCGG
ATCAGGCAACAACACCCCTAAAACTAAAACTCCGCTACCTCTCAATAATAATGGTGCTTC
TAAGAAAAATACTCGTCCTAATCCCAGAGAGCGAAATCCTTCTAACAATCAACTACTTGA
AATCAACGTGCATATCTCCACTATCCATTTTCTTCAACGTCAAAACTGACGTGGATCCGT
TAAACGTTCAAAATGTGAACGAGAATTGTGCGAACTTGTCGCCCGACGTTATTCTCGTCC
GGTTTTTGTTTAAAACCTTGACGTATGCGATAATGGAGA
>Unigene0000215    size  214    gap  0  0%
GATGTACTTATTAACCAAGTTATAAAATATAACCGTTACCCAGTTTGACCTAACAATACA
TACATAAAAAATAACTGTACATGTATTCGCAAATTATGATACATAATTTGGCTGAATAAT
ACTATTTTATTTGTAGGTCGAAAACATTTAAAAAGTAAAAATAATAATAAAAAAAAACAA
CGAAATCATTGGCTCAGATAAAGATGGGTATAGA
>Unigene0000216    size  203    gap  0  0%
AATATCCTTGCCGATGATTATACCAACAAAGATTTAGTAATTGTACTCAAACAAAAGTGT
CACTTAGATTTCGTGTACAATTCTTGTCAAATAACTTTGCCGGTCTGAAGTCAGCCATAT
GACATCTCGAACAGACGCCAGCAGGTTATTCACCCGAATCTGTCAAATATCACCAAACTA
ACATTAGCCTTCCACTATTGTGA
>Unigene0000217    size  328    gap  0  0%
AATATCCTTGCCGATGATTATACCAACAAAGATTTAGTAATTGTACTCAAACAAAAGTGT
CACTTAGATTTCATGTACAGTTCTCGTCAAATAACTTTGCCGTTCTGAAGTCAGACAGTT
GACGCCTCGTCCAGACGCCAGCAGGTTAACCAGAATCTGTCAAATATTACCAAACTAATA
TTAGCCTTCCCCTATTGTGATAAGTTTGAAAATCTATTGAAGAAATTAGACAGATTGAGT
ACATTTTGACTAGTTAGTTCAGTCATTCGTACCTAACTTCAGATGGCCGATGGCGTCGAA
AAGCGCTGGAGTGGAGACCACGGACTAG
>Unigene0000218    size  449    gap  0  0%
TAATCTTGGCCACTTGGTTATGTCGTAAGCACATAATTATTATTTTTACACCAGAACCAT
AATATAGTATTTAAATACCTCGTCCCTCCCACTCACCTCCTTTTATTTAGTTTCATTTGA
AAATGCAGAATGAAGAATAAAATAGTTATTAGCTGGCTAGAGATATGTATACCCTTAGTC
TAAACATGGTTTAAATAAACCAGGGGTAGGACAGTTCCATACATTGACAGATGTGGGGTA
ATTTTTTTCTCTACTAGCTCTATTCGCAAACAATTAGTTACTTTAAGTCACCACAGGTGG
CGACACTATTGATACAAATATAATTTGTCAATCATTTTGCGTAGGTAGGTACTTAATTCT
CATCATTTAACAATAGCAAGTAATTGTTTTCGTTTAACAATAAAGTGATAGCCCCAATAG
GCTACCCGCAGTATTGTTAAGCTAAGTGG
>Unigene0000219    size  257    gap  0  0%
GCAGTATTGTTAAGCTAAGTGGAACTGGCACTTGAACTCGAAGACGAAAATGATGCGTCC
GATCCTGATGAGGATGATGGAAGGTTTCTTCGTTGATCCTTATGTTGATGCCGGGCGCAC
ATCAATTTACGGTTCAGTTTTTTTGACCTTTCTTGCAATTTCTTCGTAATGATCGGTGTT
TAAGCGCGTGCGCTTTCCCATTTTTAATCAAAATGTTCAAAAAACTTTTTAATGCGCGTC
GGCAAGAGAACACGTGC
>Unigene0000220    size  290    gap  0  0%
ATTTCCCTGTAAAGTTGCAGCGACAGGTTTCTTATATATTTGAATTTGAAAACGTATAAC
ACTTCGTTTAGGAACTCAAAAAATCTATAATTTCACATTTTGGCGCCTTTTTAGCCCATC
ATAGTTACTCTTGGGACATTATGGCACAAGTTTTAGCGAAATAATTAATTCAATGAAATA
ATTTTCTGCGAAATGAAACGTAACTTGTTACTATTTTTATAACAGAATTTTAAAATTTTA
TATTATTTTATTTTCATCAAATCAACGCCCTAATAAGTCCATTTTTATTG
>Unigene0000221    size  1375    gap  0  0%
AAACTCATTATCCCCACTTCAAAACATACAAAATAGTCTACTTATACACATCAATCACCT
ATTACACCCGTGTTGTGATGACGTCATACACTAGACATGGCGGGGGAGATGAGAGGTTTG
GATCGGAAGCCGCGACTGCATAACTGTGTGACTTGAGTTGGAGTCTTACCGCGGGTTTCT
GGGAAGTATAGCTTCTGGAAGACGAACAGCACAGCAGTGACGGCCGAGAAGACCAGGAAG
GAGTAGGGACCGATGGATTCCCTCATGCTGGGGAAAGACATGCCGACCAGGAAGTTACCC
CCCCAGTTGGCGAGGGAACCCCACGCCATGCCAGCCGGCCGGGGACCCACCTCGAACAGC
TCCGAGGCAATAAAGTAGGGTATCGGGCCGAGGCCGAACCCGTAGACTAGAACATACGAC
AGCACCGCTATCATACACACATACGGCATCCATGACACCACGTCCATAAACCTCATACAA
GCAGCCAGCGACGCCAAAATAACTGAAGCGCTGAATATAGACGCCAACAGTAGTGGCCTT
CTCCCGTACCGCGGCAGTAACTTGAGCATGAGCACCGCGGTACACACGTTGATGAACCCG
CAGCCTATTGTGGCGTATTGCGAGTTCTTCTCTGTGAGGCCGGCCTGCTTGAAGATCGTT
TGGGAGTAGTAGAATACGGCATTGATCCCGCTGGTCTGCTGTCCAGCCTGCATTGTGCAA
GCCAGGAGTAGAGGCAGACGCAACCTCTTGTCTGTGAGGACTCGTATCATGGACCACTCC
TGTTCTCCATTGAGAGTGGCGGCCTCCCCACATCGGACCTCTTCTCGAAGAAGTTCCAGG
TCATCTGATAGTAGACTTGGGGATCGGCCGCGAAGGCGACTCAGTTCTTTTAAAGCTCTC
TCCTCATTTTTCTTAACTACAAATAAGTACTTAGGGCTCTCTGGCAGTATAAATAACAAA
GGTAAACAAATAATGACTAGCAACGCATAGACGGACAGAAGGTACGGCCAGTCCTCGGCA
CGACCCAATATAAAATCTAAGCCCATGACCTGTCCGACGAGCACGCCTACATTGACCCCC
ATGGGGCACGCGACGCCCAGGGCTCCCGTCAGCGCGGGCGGGGCTAGCTCCGTCAGGTAC
ATGGGCACTATGCTGGTGGTTAGGCCACCAGACAGACCGACTAGTAATCTTCCTAAAATA
AGCATTTCTACTGAGTTAGCTTTTTGGCACAGCAGAAACAACAGGCCGCCGGCGACCGAC
AGTACGCTCGTTAGAACTGTCGCCATTTTCCTTCCCAAGCTGTTGGCGAGTACAGCTCCG
AGAATGGACCCGGTACAGCCTCCGACTATGAAGATGGACACGACAGACGACCACA
>Unigene0000222    size  231    gap  0  0%
CTTATGTGGCTAAACTAGAGAGTGACAGTTCTAATATTTTGAAACTAGTTAAAACTGGTT
ATGAAGATATTGTCAGCGTTGTTGATTTCCATGATGATTCCAACTTGGGACCAGTTAAAG
TTAGGTATTTTACGGACTGTGGAGTGAAGGGAGGACCTATGAAGGAGGAAACTAGATGTA
CTGGAGTAGAATATGGCATGACTCTGCGTTATGAAGCTCATGTCACTTTGG
>Unigene0000223    size  212    gap  0  0%
GAAGTAGTTCCCTTGGGATGTAGGTGAAACCGTGGGTGGACTGTACGTAGCTGTTTTCTG
CAGCTTCACCCGTGTCCCGGGGGAACTTCTCCCCATACCTGGATAAAATATAGCCTATGT
CACCCGGAGATACCGTAGCTTCCAAACAGTGGAATAATAAATTGGTTCATTAGTTTCGAA
ACCTACGAACCAATGCAACGAAGCAAACAAAC
>Unigene0000224    size  204    gap  0  0%
CATGATGAACTCTTTCTTCCAGAAGCCGCCTCACAGGAAATGGACCTGGTTGAGTCCCGA
TGGTTTCACGAGAAACGAGATAGACTTCTTCATGACCGACAAGAAACGGGTATTCAGTGA
TGTCTTTGTGATCAACAGGGTAAAAACCGGAAGCGATCACCGAATCGTAAGAGCCTCACT
GAATAATAATGTTAAACTTGAAAG
>Unigene0000225    size  239    gap  0  0%
GCATAAAAATTGGTCCATTTCCAAATCTTAGTAGACTTGTTAATTAATGTGCCAAGAATT
GTTTCCTGTGTCCACTTTTATGTTAGAAATACCAATTTGAAGATATAACAAGTCAAATCA
TGTTAATTAACTAGTGAGTCATATAGAAACATGCATTATCATCCTGTGTCTATATCCACA
GTAATTAATGCAATAATTTAATAAATTATGACACAAGAAATTCGATCTTCTAAAGTTGT
>Unigene0000226    size  218    gap  0  0%
TGACAATAATTGCTACCTTTTAGCTACATTGATTAGGCTAGCCATTTTTTTAGTAATTAG
TTGCCTGGACATAACTTAAAATTTATCCAAAGTTTGTTAAAGGTAAAGGCCCAAAACCAA
AATATTTTGGGGTATATAAGAACTTAAAAATATACATACAAACAAGTGATAGTTTTAGGA
TTATTTTGATTTTAATAACACAACTTTAGAAGATCGAA
>Unigene0000227    size  383    gap  0  0%
CATTTCCTTCACAGCTGTGGCCGCCGGTCGCGCTGCCGGCTCCATTGTGAGTAACGCCTC
GATCGCACTCACTGCCTCTGGGGATAATGCCTCGTCGTCTTCTGGCCATTCGATGTTTCG
TGATAGTATGTTCTTGAAAACGGCTTGTGGTGTTTCATCATTGAAAGGGGGAACTCCTGT
CATGAACTCGTACAAGCATACTCCCAGCGCCCACCAGTCCACTGCAGGACCGTGGCCCTT
TCTCAAAAGTAACTCAGGTGCCAAATAATCGGGTGTTCCTAAAATCCTTTGGTCTGAAAC
TAAGTTGCCTCGCCGCACACTCTTCGGCGTCCTGTATGGCGTATGAGCGGTGGCTAGAGG
AGTCCTACACAAATCTGTAGGTG
>Unigene0000228    size  336    gap  0  0%
GCCACAGCTGTGAAGGAAATGCCCATATTCCGCAACATCAATTGGGACAACCAACTCAAT
GTGGAGCCGCCCTTCGTACCTACTCTCGACGATGTACACGATACTGGCTACTTTCAAGCT
CGCAATATCCTGCAACATTTGCATGTTTCGAACTTCGACATGTAACGGGAGGTAACTGTA
GGTAGACTTATTACTCAATATTTAAACAAATGTATTCGTAGATAATGTGATATGTAGTGC
GTATAATCGATTTTAATATTATGATTATTATAGCAAATTTTTTACTTACAATAATGTACT
AATCAAAACCATATATTTAAAGACTGATTTTATGAA
>Unigene0000229    size  389    gap  0  0%
GAGCTTAGTTCAAAAACGACCCAGATGTTAAAGATATTTTTACAACATACATAGTTATAA
TGCGGTCGTCATCGTGAGACAAAAGGTTTTTTAGTCTCAACAAGTCGAAAAACCATTCAC
AAATTTTTCACAACTCTTTAAGCCAGCATCCATCCGGATTTCCAGATCTTAAGATCCGTC
CTAAAATCCGGATATCTATAGACAAAATTCCACGAAACTACTAGAAATGGACACTTTCAA
AGGTGAAAACCTATACACGAACAATTTATAGATTATTACGTATAATGACTGGATTCGCCC
GCGACTTTACATTTACATACGATTTTAGTCTTTAATCTTATTACAATAAGAACCTTAGTA
GCTTAGCATAAGATGATACGAGACTGGAA
>Unigene0000230    size  253    gap  0  0%
ACAAGTAATTTCAAATTTCTATCACTGTTATACAAATCAACAGATACTTAGAATATTTGG
CAACGACCGTTCCATCCATCATGGGCTTTGGGTCGTCAGTCTTCAGACGTAGGCCTCCTC
CAAATTTTCCATTTCTGCCTACTTCTTGCCATTCTCATTTCATGGGTTCGGCTATTTTGG
ATATGTCATCGAAAAAAATTATAGTAGTTAGGCTAGCTTTATAAGTCCTTACCTCCTTTA
GAAGGCCAATGCG
>Unigene0000231    size  420    gap  0  0%
GATAGAAATTTGAAATTACTTGTACGGAACAAATGTCAAAATTACATCTCTAGCAAGCAA
AACAGCAGACGAATGGAATATTGAGAATGATCATAAATCAACACCAAACAAATACATCGA
ACGATTTAAATACATGTATAGATGCTAGCGCATCACGCTGCTACAATGTGTCAATTTCTT
TAATTGATTTTCAACTTTATCTCTTAGAGATAAGGTCCAATGTTCATTGGAAAAGTTTAA
CAGATAGAAGTAGCACACTTAAGCAGTATAAAAAAGTTGATCCAGTTTTGTATTTAACAT
TTACTGTAATTAATTTAATAAATTGGCCCTAAACTTGCAAAAAGTCCTTCTCCACTCCGC
TTTTTGTATAAAATAAGTTATTATCATATAACAGTTTCTAATAACTGGGATTAATTATAA
>Unigene0000232    size  359    gap  0  0%
AGAAACTACAGGAACTTTCTTATCAGTTATGGGCAACTCATTTATATTGAGAACTTTAGA
AATCTCTTCCGTACTTGCATTATCTTGAGGACATGTGATATTTTGCATCATGTTCTCAAG
CGTAATTTCTTTAGTAAATTTGTTACTAGCTTCGTTTTTAGATCTATCAAGGTCATTATC
GAGGTCTGCAATTAGCGCATTAATATTATCGAGTACAGGATCAGAAACTACATTGTCGGA
AAACATTTCCAACTCTAACCCAAAGTTAGTATGAATATCGATAGCGTTCGTTTGTTTCGG
TACTGTTTTCTCTTTTATAGGACTGCTGACAGGTATAGGTGTTACAGATTTCGTTATAT
>Unigene0000233    size  495    gap  0  0%
AGTGGCAGTTTACTTGGAAAATGACATTGGTACGAGCAACATCTTAGGCCGCTTCCAACT
TCAAATTTTATTGTTCAAAGGACGTATTGGTCTTCTGTGCCCTTGATTTCTAAGTAAAAC
TGTAGTTTACAAAACTAATTAAGTATAATACAAATACACATTCTCAATTGACTTCACTGA
CGACTATCTACCCTAACAAGTTAATATCTACATTGTACAAACACCATGTGAGTCGGCAAT
GCTTTGGTTAGATCATCAACCGCACTTTCAGTGGGGTTGGCAGTTAGCCCGGTAGAGTTG
AACTTTGTAAATAGAGTGGCAATATACAGAAGTAAAAAATTCGTCGAAAACTATTATATT
AAATAATTACATTAATTTAATGTAACTACAAATGACTAATTCGGCAAATTTTTACATATT
ACTTTTACATCGAATCGAACACTATGGTGAATACCAGCAGCGGAATCTGATAAGTATGCG
TGAGTAAATGTGTAT
>Unigene0000234    size  214    gap  0  0%
GAAATGTTTTGTTATACTATTACGGTGATCTGTCACAATAAATTCAGAAGTCTTTCATAT
ACATTTACTTTGTTAACAATTATTGTACGAGATTAATGTTAATTATTTTTCTAAATTAGC
TGTCAAATGTTGTGGCCTAAAATGTACTGTGATTTCAAGAGCCTATAGTATAGAGCCGGT
CTTGTCGTGTTTTCCTTTACATTTCTACTGACAT
>Unigene0000235    size  244    gap  0  0%
GTAAATCCCACGGATTTACAGTAATATTAGGGTTCTGTACTTCTATGTAGGTGCGGGCAA
CTAAATACTGGCCATTTCGCGTTGTTACAGTCACGTTCTTTGGAAAGTACAATCCATCAG
CCACGCCTTCTTGATCGTCAAGGTGATGCATCTGGTCGTTACTGATAGTCCACACAGCGC
CCCACACTTCTTTACCTTCTTCCTCCACTATGGTAGCCACGGCGCCTTGGCATGCCTTCG
TTTG
>Unigene0000236    size  229    gap  0  0%
GACAGTGGAGCCCATAGATGGTGTGGTGCTGCTGGACGAGGAGTACGTGCGCGGGCGCAA
GGTTTTCGGCCAGATGGTGTGCACGTTCCGCTACGGCCGCGAGGAGGATGAAGTAATGGG
TCTCAACTTCTACAAGGAGTTGTTCCTAGCCTCGGAGCAGATCTACCCGCCGCCGGAGAA
GAGGAACTATGAACTTTCACGAACTCAGGAGCGTCTCATAAAAAAGCTG
>Unigene0000237    size  525    gap  0  0%
AAGTAACCCAGCCCCAACCAGAGCCTCCCATCCAAGTAGCAGTTCCAGACCAATTAGTGA
CTGCTCCCGCAGAAATACAGCACAACAAACCAGACACAACCCGCACTTCTCCAGACAAGA
AGGTGGAGAAGACTGGGAAAGTGGAGAAGGTCGAGAAAGTGGAGAAGGTCAGGGAAAGGT
CGCCGGTTAAAGAGGATAGTGTTGAAGTTAATTCTACTTGTGAAAACCTAACCCCACCTC
ACAAGACTACCCAGAAACGCGAATCAGTGGACAGACTGACGCCCCCCCTGCCGGACAGAC
GGACGGACAGCGACGACGACCTCGACCTCATACTGGGCGACATCGACGGCATACTGTCCG
ACGACGACGATAGCGGACGATTCAAGGATAAGAATAAGAAACCGGACCCACCGAAGTCCA
AGCCTCAAGTGGACTTACGTTCCAAGCTGCCCCCCAAGTCTTCCAGCGAACACAAGAAAC
AACAGCGACAGAAGATCGTCTTCACTGACGATAATAAAGAGGAGA
>Unigene0000238    size  494    gap  0  0%
AAGTAAAATTGGTATCAGCCCTTTAAACTACGCAAGAAAATACAATGTTGCAAATCTATA
AAATGATTTTTTACACTGGTAATACGATTCGATAAGTAATCACAATTTTGTACTTAAATA
ATTACGACATAAAACGGTAATTTTGTATAATTTCATTAGTTCTAATTAGTAACTTAAAAT
TTGAGGCAGCTAGTATAGTTGCCATATTTAAAAGCTGGTGTAGCCAGACCAAAATATACA
AATCATTTATTGGAGAAATAAATTAATTTCGGGGTTTGATCTGGCTACGTTTTTTAATTA
TAAAAAAGCGGTAGGCATGCAAAATAAGCCAACGATCCGCTTTGAACGCATTTATTACAT
TTTATATACTAGACGGTAACATAATTTGCATTAAGCGTGCAAAATTACTCTAACCAGAAT
ATTTTACAAAAATATTTTCGAGATGGTAAACACCTGGCAACATATGGCAATGTTTGCACC
AAATGATAAATAAT
>Unigene0000239    size  486    gap  0  0%
TTTTTTGCCAACATTGCAGCCACATAGTGCACAGAAATGTAGCCCGTCAAGAAGCGCCCT
TATGAAAATTTGAATTGCATTGTAAATAAATGAAAGCTTTTCACAATACTACTGAAGATG
AGAATGAGTCTCATTACTTAATATTTGTCTGTAGTCTTCAAACTTGTATGTATTTTAGTT
GGTAGATTAGCAACTATTGTACAAAATGCTTTGAATATCTATTTAAAATAGCTTAAGAGT
ATTTGTGCAGTTTCGTTCTATGATTAATATTGTTCGGATTGACATGTACAGTTTGTGGCA
AAAACTTTGCAATTCTAAAGTTAGCCATATGACGATCCTCCTCTCATGCTTTTCTTGTTC
ATATTTTTTTCCTTGTGTGAAGTATATAAGCCAACTTCGGACAAGGAAACCTTCGAGACA
ATATCTGAACGAACAACAAATGCGCAAGGAGTTTAGTGGTTAACTTCAGAATAGCAAAGT
TACTTG
>Unigene0000240    size  352    gap  0  0%
GGCACTCGCGGACAAAAGCCGGTATCTGTGTAGTAAGCAAGAAAGCAGCGGCCTCCTTGA
CGAGATGTCTCTGCTTCGCCAGCTGCTCAGGTTCGGCCGCGTGTTTGATACCCGCGGAGT
ACACATCGGGGTTGAACCGGACATCGAACTCCGACTCCTTCAGTGAGGCTACTGCCCGAG
CCGCCGCAGCGACCACTGCGCGTGAACGTTCCCCTGAATCACTCTCTTGTTTGTCTGACC
CGCTGCAGATCGAATCAGTTATACTTTCAACAATCTTCTTAGCAACATCGGTATCAATCT
CAGAATAATTCTCATTGAGGAGTAACTCATCATCTTTCTTCTCCCCCTTCGG
>Unigene0000241    size  206    gap  0  0%
TTACTTTTTATTCATATTAGAAACCGGGCAATCTTTCTCCATGATTAATTTGTACAGTTC
ACAAGGAAGGCATTGGTTGAAGAAATATATTTGATTACTGGGACACCAATGTTTTAAGGC
TTTGTCACATAGAACACAGACTAGCCGCTTGATCCGCATATTCACTGGCTTTTCTCGTTG
TTCGAATAGTGCGTTGTCGTCAATTG
>Unigene0000242    size  462    gap  0  0%
TTAATGGATAAGGATGACTATTATGGCACCAACGGTGACAATGGCAGCACTCACGCTTTA
TACCTCGAAACGATAGTCGAGGAAACGAGCGATGACTTGCGCTCCGAACGTTCTTCTGCT
GCGACATGGCTCTCAGATTCAGATGCAGACTCCGTCATCCATGTGCGGGGTACACAAGGG
TCGGAGTGCGACAGCGAGTCAGAGCGCGAGTGGGCGTGCCCGGCGAAGCGGAGGCGGCGC
GAGCGCGCCACCTCGCCCGCCAGCTCGGGCTCCCTCTCGCGCTCCTCCAGCCTCGCGCAG
TTTGAGTCGCTGGAGCGGTCCTGCGCCGCGCCAGCCTCGCCCAGCCTCTCGCCGGACTCG
CTGGAGTCGCCGCCACCTTCCCCACCGCCGACCCGCGTGCCGGCTACACGGACCCACCTG
TCTGCCGAAAACCTCAGCGAAGACAGCGGCTACAGCGAGCGG
>Unigene0000243    size  268    gap  0  0%
ATAGTCATCCTTATCCATTAAGTCATGCTGGAAACCATAAGCAGGGAGCCATGCATGGGA
GCCCGGCGGCTCGGGCCAATCCGAAATCCGGACCTCCTCCATTTGGACATCAACACAACA
CTGCACTCCACCAGCTAGTTCACACTGTTAGCACAATCATGCATGGACTACCTCTTCGTT
CGTCCATTAGTTGGTCATTTAGGGCGATAACGGTTGGTCGTGCGGTACACGGCAGGTGTC
GTGTCCTTCGGCATACGCGCGCGCGCGG
>Unigene0000244    size  348    gap  0  0%
GATAGTTAGCATTGTACTCGCGACTTTAAAGCTCAAAAATAAGATTAATATTAAGAAGCG
TAGAAAGAAAACACCACACATATACAAATAGCTTATGACCAGAATAGTTATGATAAACAA
TAGTACAATACTTTATTTTTTGGGCGTATTTAACAATACATTTCCATGAGATGAATTTTA
TTTCTGGAACAGGAGAACAAACATCGTGGTTTGACATTAATATATGCATCCAATTTGTAA
TAATGCATGCTTTTTTGACAAAAAGTCTGCCAATTACGGATACCAATACGCCTAAAGACA
AAACACTGTTCAGAAAATATATAATTTTGAGTTTAATACGTTACAAAA
>Unigene0000245    size  409    gap  0  0%
GCTAACTATCAATAGTTATATGATTAAGAGATATTATTATAGATTCTAATATATAATTTA
AAAGCTTATAGCGTACATATATTTATTAGCTTCTGGTGCTTGGGTACTTATTTACGTAGT
TTATAGTGACTGGTTTTAGTATACCTTTAACCGCCTACTTTAGAATTTTGAGACGATTTT
TTTCATGTGTTAAAATGGCCGCTTTGTAACCTGATGGTTGTTTGTAACTTTTTTTTGATA
AATTCTTGCCAATGACAAAATATTAAAACCAGTCAAATATTCATATTCCAGTTATATTTA
AATTACATTATAAGATGATTGGTTTATTTTTTCCTTTTTGAGTCTTTTTCTATTTTTTTT
CTACTTAAATTCAGTATTATACTTTAGATGTAATTTGCATTTAATAACA
>Unigene0000246    size  452    gap  0  0%
AGAAACAACAATACGAATTTGCATTTTCTTTTATTTACACTAAAATCTTGATGTCTGGAC
GTTCCATACATTTTTATACAATAAAGCCGTGTTTTTTATATTATTTGCTGTTAAAGTGGT
GAACCATAGTGAAATACGCTTATATCATTTTATAAATTCAATTATACAAAATAGTAATGC
ATCCAAAATTGAAAATAGGTAGTTTTTCATAAATATGTAGGCAATCTTGAGTATAAATGT
TTTTAATACCTATGTGAATAATAATTCTGTAAACGCATTTTGTCTGTCAATGTATCTGTG
CACGCTTTTTATATACTTTCATATCATTGTAATTTTGTTCCTGTCATAATAATCCATTGT
TTTTTTAAAGTCTATGTAAAAAGATTGTTTTATAGTTTTTGTGTTATGTCTTTTTCATGT
TATTATTGTTTTTTGTGTACTATAGATGTTGT
>Unigene0000247    size  449    gap  0  0%
ATTGATTTTCTATTGTTTTATAATAAGAGACATACAAGCAAGTTGCATAACCAAGATATT
TTTGTACTCAGGAAGAAGTATATTACCTCTATATATGCGTAGGTAACGAAGATACAATTA
TATTCATAAGACTTGATAAGACCAATTTACTCTTACAAATAAGAACACATTTTATATGAT
AAAACAAATTCACCCACCATTTTCGAGCTAGTTTACAAACCATGGTTTTTAAATGCAAGT
AAGGCCAAAATTCACTGTTAACATAAACTTCAGTTTTCTTAAAACAACTGTTCACTTTGA
TTTTTTATGTTCAATTTTCAAAGTAAACATTTGTTTTGAGAAAATCAGACGTTTATGTTG
TCGATGCACTTAGGCCTAAGTATACTCTACGGTTTATTCTCAACAAAATTGTAGGCTATT
TCCATTACAACATCTATAGTACACACAAA
>Unigene0000248    size  474    gap  0  0%
GATGAAGGCGGCGGTCCCCACCTGCAAGTACCCGAGGTATATGACCGCGGCCACTTGCAG
AGGGATGATCCACACGTAGTGGAGGAACATCATCGCCAGATCGAACCTCTGCAGGTCGTT
CGACAGCAAGTTCACCACCTTACCCGCTGTCGTCTCACCCAGGGAACCGTTGCTCATACG
CATTATCTTTCTAAACATTAAAGAGCCAACAGCACACCTTATCTTCATACCGAACTGCTG
GCAATACAGTGCACCGTGATGGTTCATGAAAGACGACAACCAGTTGGCGAGGATCATTCC
CAGGGCATAGTACATGGCTGTCTCTCGAGCCATCGTGGAGTCTACTGACCAGTACTGAAG
TAACTGGCTGAACAGCAATGGAGACGCCGTTCTTAAAGCTATTGAAGTAAATTGCATCAA
ACCACCTGGTATGAAAGACCAGAAGAATGTTCTAACTAGAACTCTCACGAATTT
>Unigene0000249    size  235    gap  0  0%
ATATAATTCAAATTGTGTAAACAGCTTAAATCTCAATAATTTACATTCTTAACTTAGAAA
CACTGTTCAGAATTAACTCACATAAAACTTTAGATCAATTATATTAATCTATCAAAACAG
ACATCAAACAAATATTCAGCCAATAAATCATTTGCATAACAAAATGGAATGTGATTTTTA
ACTTTAATACTGTTATCAAAGAAGACACTAGCCATCATTGCAATAGCTGCATTTA
>Unigene0000250    size  816    gap  0  0%
GTTTACACAATTTGAATTATATGAGATTAGGGTTTTGACATCTAGTGTATTATGATTTAA
AATCAGCATTATTAAAGAGGCCGATTCTATAAATAGGTACTGTTAAATCTTGCTCTGGGC
CAATAAATACTTTTTAAATCCAGAGTTCATTTAGGGCCCTCTTTTATTTTGTCCCTTGCC
GTACTGGAGGCGGAAGGGTCTTTATTTAAGGGCATTTTCACTAACAAGGGCACGAAAGAG
GTCAAAAATAACAATGATCATGACTGGTAATTAATTTTCTGTTCTTAGCATAGAATCTTT
AACGAGGTGTGTGAATAATTGCAAAGCATTTATTATATTTTAACACTTTATTGAATGTAT
TAAGGACACTTCTAAACATGAAATTGCGTACAGGATTTTGAGCGTCAATTCCAAAACAAC
CGTTACATTACAAATAAAAGATTTGACACTATTTAATAAATGATATTTCTTGAAGATATT
TTATTAAAAAGAATTGGAATACTGTCAATTTTCATGTTGATCTTGGAAATATTTCGGAAT
ACTTTTTTCATTATAGGCATATTCCCCAGTAGAAATATTTGCATTTAGGTACCTATATCA
ATTTTTAAATAGTGTCAAATGGATTAACCAGATAGTAAATAAGTTTATTATAAATATTCT
TTCTACGATTTTTTTTAAAGTACAATGATACTTCAACTTAATAGTACAATAAGAAAATTT
GTGCCACAAGAAATTATTTTTATACGTTGTGTAGACGCCTGCATCAATAATCAGAAAGGC
CAATTTTCATATATTTATGATCAAACAGACAAATAA
>Unigene0000251    size  650    gap  0  0%
TTAATGAGTGATGGTGCAGTGTATTGTTGTTGTTTGTGAGAAATGATACATCCCCCTTCC
GTTGCCGCAATGTCGATGCAAAACGTAAGGCCATTCGATTATCCCGGTGGGGGAGAATCT
CGTCAAAGGAGCAGATCTTCGTCTTGGTCACTGCGGCGCATGCAAAACAACTTATCAAGA
TTTGAGCCAAGATATTCATTACAGTATCAGACTGATGAGAATAGCTTCCTACTTCGGCTG
AGGATTGTAGGGGCTTACTCATTGGCTAAAAAGGATATATTTGGTGCTAGCGATCCTTAT
GTGCGGGTGGAGCTACAGAAGGTCGATGGGGATGTCACCATTGAGACGTTTCTCACCAAA
ACCAAGAAAAAGACATTAAACCCCACATGGAATCAGGAGTTTGTATTTAGGGTGAAACCC
CAAGAGCACAAGCTGCTCATCCAAGTCTTCGACGAGAACCGACTGACTCGCGATGACTTC
CTCGGCATGGTGGAGGTACCTCTCTCCACCGTGCCTACGGAGACAGCAGCGGCGGCCCGA
CCCAACGTCGTTAAGTACCCCTTGCGTCCACGCAGGTCCGTTGCACGGTCGCGGGTTCGC
GGCTACATCGAGGTGTACCACGCGCTGGTGGGGCGGGTGGGGGAGCCCGG
>Unigene0000252    size  736    gap  0  0%
TTATCCCCCGTGATATTTTAGTTTTTTTATTTGTGTATCACGTATTTCTAGATAATTGTT
GCAGTTTTGGTGTTTAGATTTTTATATTGTCGCCATAACAAGTGTTACTAATGTTGATAA
ACTGTAGAAAACTTTGTAATATAGTGGCGAACAACAATTAGAGGAACGTGTCACTATTAT
TTTGCAAAGAGTTGTTTTCAACCGATACGTCGCTATAGGAATGTGAATCGTGTCTAATTT
TACTTAATTATTAGTATATTTTCACATGGGTGATGGCTTGGCAGTCGGACACTCGTACTG
ATGAGAATAGCTTCCTACTTCGGCTGAGGATTGTAGGGGCTTACTCATTGGCTAAAAAGG
ATATATTTGGTGCTAGCGATCCTTATGTGCGGGTGGAGCTACAGAAGGTCGATGGGGATG
TCACCATTGAGACGTTTCTCACCAAAACCAAGAAAAAGACATTAAACCCCACATGGAATC
AGGAGTTTGTATTTAGGGTGAAACCCCAAGAGCACAAGCTGCTCATCCAAGTCTTCGACG
AGAACCGACTGACTCGCGATGACTTCCTCGGCATGGTGGAGGTACCTCTCTCCACCGTGC
CTACGGAGACAGCAGCGGCGGCCCGACCCAACGTCGTTAAGTACCCCTTGCGTCCACGCA
GGTCCGTTGCACGGTCGCGGGTTCGCGGCTACATCGAGGTGTACCACGCGCTGGTGGGGC
GGGTGGGGGAGCCCGG
>Unigene0000253    size  911    gap  0  0%
TATCTGCAAAGGCAAATATTGATAGCTTCGGAATAGGACTACCACACCTAACCGGGACAA
TGTGACAGTTGGGCTCACAACTGTGATTGATATATCTTCCAATATTACCAAATGTACTTG
GATCAATAATAGTCACTATAGGATGATGCCCAGAGAGCTCTCTAAGATAAAATATGTAAT
TCATTTTGCCTTGCAACTTATTGTTATGGTGTCTTACAGATGCCTGGCTTGGAGTAATTA
CTTCTCCTGCATATTCACATATGAATGTTCCAGAGGGAATAAAAGATGTTGCAAAAAGAC
CAAATCCTTTCTCACATCTCCTGATATCAAGGCCTTCAAAAGGTCCTTTTTGTACAACCC
TGTTACCACAATCTGTTGAACAAGAACAGCTGTCACTGCACTCAAAGATTGGATATGATT
TAACTTTGTTCTTCAACTGACCATCAGTCTCACAAATAAGATAGTTGTCACCACAGGATC
TCTGAAGACACAAGCAAGTTGCTTGGACACAGATCTCCTTACAATGGCAATGCTCCTCAT
ACACTGAGTTAAATTCATTATCCAATAGCTTGTAATCAGCACTCTGGTCACATGGACCTA
TAATATTTTCAGAAACATAGAATACATTGTTATCAACATGTACATAATTATCGTTCATGT
TGATGATTCTATGTCTAATGTTCAAACTACTATAACGCCAGTCAACTTGATATCATTTAC
CATCATTAATTTGACATCTCTCACTTTTTACATAGGACTACTTATACTGATTAATAATTA
ACAGTGTTAACTGAATTTATGAGTAAATCTTATCATAACTTTCACAGATGATCAAGTTGA
CAATAAAAACAAACCAATTCATTCGGCTAGAAAACTTTTCATTTCGGACTTGATTTTAAA
CCTTTGATTGA
>Unigene0000254    size  270    gap  0  0%
TAAATAATTACCTATATTTTTGTTACATTTTTATCAGCTTCTGTATAGTTACATAAGGTT
TTTTTTATAAATAATTCCTTTTCTGTTTCCAGTCCTCCTTTTCTTCATACACACTTAATA
AATGTGAAAAGGCATAAAACCACAACAATTCTTACTTCTACACAAACAAGGAATGCGATC
ACTCATTACTGCAGGATTATTATCATCATTCAAGCCATAGTGGAATGTTATTTCTTCATT
TGGTGAAATATCTGCAAAGGCAAATATTGA
>Unigene0000255    size  320    gap  0  0%
AAAGATATATTTATGTATAACTTAGCGTGTAATTGGTGTATGTATTACTGAAGTACCGAG
GCGTGAGTTTGTAATGTTAGGTCGATACGCACAAAGTTAGTGTAGTTACGTGTACGGTCG
TGTTCGTGTGTCGCGGCCGAAATATTTGACCATACAGCGCGTAGCTTAAACTAAGGTTAA
AGAGAGATTCCTAATTACGAGCAATATTAAACGCCTAATGATAACTAAATGTGATGTGGA
TGTTAGCTGTGTCTACATTTAATTCATAATTAGTAGTACTTGTGTACCGGTTGTACCCTT
CGAAGTTTCAGCGTAGATTT
>Unigene0000256    size  608    gap  0  0%
GGAACCCGCGAAAGCAATAAGTAAATGTAGAAGTTATTTTACATTACTGTTCAAGCCATT
GGTTATAGAGAATATTTTATTTAGGACAAGTTTGAATGTTTAGCTTATATTGTAGTTGTG
TAGGTAGGTGCAGTCTGATAGCCGAATGGGAAGTTCGGATTTTTCTGTGCATGGTAATTT
TTTACAATAATAATTGAAAAACTGTGTCAGAACCATAAGTAGGAGATAATTTGATTAATT
ATGGTGTAGCAAACAAACACTGAAACACTATTCTACCCTAATTGTATGTTTTCAAGCTAG
TAATGTATAATTACATAATGTAGGAATGAAGAAGGTTGGTTTTACAATGTTATGTCCAGT
TGGCTCTCAGACTGAACCGTTAGTCGCCTATTTAATACGAATCATAGGGGACCTTGTAGG
TAAAGATAAATTCCAAACGTATTATACAAATGCCATATTCGTGTATCCCAACCAAAGCAC
CATTTTTTATTGAAAAGTTAAAGTTTTGGTATTTTGATTAAACCTCGGAGTACAATTTAA
GTAATATAAGTGAGATGTGTCGAGCTCTTCTTTTATCTGTGTGACAGATACAGCAATAAG
TATAATGA
>Unigene0000257    size  428    gap  0  0%
TAATTTGACGCTTTTTGATGGGAAAAACATTTTATAATTTTATAGATTTTCATAACTTCA
GAAGTGAATTAACTATAGTTTTGTGTTAATTAAGTGTTTTTAATATTGTGCTCAAAGTTG
TATGTGCTGCGTTGGCGTAAACATGATAGAAACGCCGATAAGCTCTACTCCAGGGCTAGC
CAGGATAAGTACTGGCGGGAGTAGCAATAGTTCTATCAGAAGACGGAGTCTTATCCCACA
GAAAAGGCCAACAAATTCTAAAAATGAGGAGTGTAATGATGATGATGCAGAGAGATCATC
GCTGGTGGCATCGGAGCGGGCGCTGGCTACATCAACACCACAAACAGCCTCTCCTAGACG
TGGGAGAGATACCATGTCCTCATCCCCACAGAAAGAACACTTTCAAGGCTGTTTGAAACT
CTATGCTG
>Unigene0000258    size  236    gap  0  0%
GCTGTTTGAAACTCTATGCTGAGAATAAAATAACTAAAGACAATGCCTGGAACTTACAAC
TGATAGACTTCATGACGTCCATGTTGAGGCGGCATGACTCCCGCATGGATAACTTGCAGA
CAGCCTCCACCGTGGTTGATGCCTCAGCTAGAATATACTCTTTTAGAGTTGATGCTGTAC
ATTATGATGTGCTGAAGATGGCGGGTGGCCTTAGTAAAGCTGCTCAGACAAAAAGA
>Unigene0000259    size  219    gap  0  0%
TATTATAAAGAAGTGGAATTTTAAAAATGCAAACTGGCCTCAATTTCAGCAGACAATTTC
TGATAATGTTCATGAATTCTGTGAAACAACGGATGATAGCAATATTCAACAGATGTATAA
CTTCCTAATCAACCTTATCGAAGTTGCTGCTAATAAACATATCCCGCGAATAAAATGTAA
GATTGAACCGACCGAAAAGTTTAAGCCGAAGAATTATTG
>Unigene0000260    size  215    gap  0  0%
GCTAGTTTGGACTTTTAAAATTCCATTTCTGTATAATATGAGTAATGGTAGCTAAATGAG
CTGAGAATTTAATTATAAGGTGGTCACTCCCTAAATTTTCATTTAAAACCTGCCAATTAA
ATTTTATTGCAACGTCCGCGGTTACAAAAGAAATATCTGGGGAAGTTTGCTGTAGGTTTC
CGCTAACTAATTTTACTCGCGTCCCTAAACCATTG
>Unigene0000261    size  507    gap  0  0%
GGCGGCGGTGTTCCGGCACGACGGACGCTGGTACCGCGCCAGAGTACACGACATTAGAGC
TAACGAGTTCGATGCTACGCAACAGGTGGCTGACGTGTTCTTCCTCGACTACGGCGACAG
CGAGTACGTGGCGACACACGAGCTATGCGAGCTACGAGCTGACTTGCTGCGGCTAAGGTT
CCAGGCGATGGAGTGTTTCCTAGCAGGCGTCCGTCCGGCGACGTCGGCTGAGACGCCGCG
TGACCGTTGGCATCCACAAGCTATAGAACGGTTTGAGGAGCTCACACAGGTTGCTAGATG
GAAGCCATTGATGTCCAAAACGTGCACGTACAAGAAGACCGCCACCGCAGAGGGCGAGAA
GGAAAGGGAAATACCCGGCATCAAACTGTTCGACAATACTGACGAGGGCGAGCTGGACAT
AGGCGCGACACTGATAGCAGAAGGTTGGGCGGAGCACGGGCCGGGGGAGCGGCCCTCGCC
CACGCAGCACCGCCCGCCCTTCGGAGA
>Unigene0000262    size  376    gap  0  0%
ATAGGCAGTCGCTCCTTGTAAAAAGATACAGGGTGACAATTTGACAGAACTAATTCAGGT
AAAGCAATATTAGATTTTTAGTTTATTGCTCAAGCCTTTTAAACACAACCTATACCTTTG
ATTAACATTAATATCAAAGTTTGGAAGTGTTTCAAAGTTATAAATAATTCTGCTAATAGG
TTTATATTATATAGGATCACAAGGCTTCCTTTTATCAATAAAGTATTCGAATATACCACA
TTTACAAAATGCTTTATGATGAATATTCGTTTTCAGATATATTAATGCCATATTATAATG
TTATCTCAAATTATCACCCTGTATTGTTTAACTGTGAATTACAATATTAAAGATTGAAAT
TTGACATAATTTATAT
>Unigene0000263    size  342    gap  0  0%
AATATAAATTACTTGTAACATAAAGTTTCCGTAAGTATAAGATAATAATTGGGAACCACA
AAGAAGCAAATTTTGTACAATTCAGTATTATACTAATCAAATATGTTTTTACCTGATAAA
CATACAAATAAAATGTAATGTTTTAAATAATATTGCATGTAGGGACTATTTGCCATATCG
TTTATATTTTGTCAATGCAATTTTACAAACATAGTTGACTGATTGCAGAGAATTAACTAT
TGGTCAAAAACACACAAAATTACAAACTAAAAATACATATTAATTTAGTTTGTTACAGAT
ATAACAACTTACTGAGGATTGGCTTCATATAAATTATGTCAA
>Unigene0000264    size  258    gap  0  0%
GGTCACCGATTATATTATGATATACAGGACGAAGGGCGTGCAGAATCTGGGCGACCTTTT
TCCCAACCTCACAGTGATAAGAGGAATGCAGCTCCACAAGGATTATGCACTCGTTATATT
CGATAATGAGAATCTGGAATCCTTGGGTCTTCGTTCTTTAGCGAAGATTGAGAATGGCGG
CGTGCGAATACAACAGAACGACAGGCTTCGTTATACAAACACTATTGACTGGTCTCGGAT
CACTCCGCCTGACGCCGA
>Unigene0000265    size  224    gap  0  0%
TAAAACAATGTAATTAATCATTTCATTATAACTGACATTTTATATCAAATAAGTGCCAAT
CTAGCGATAATAATGCATTTATTTTTATGTCGTTCTACACAGCTCTCCATATGGAAAACT
ACTCAAAACTTTTCTACTATTATAGTAAGTAATGTACATACATGGCAACACTGTTATTTA
TTTCATATTCATTACGAAGTAGCTTTTCATTTCAGTTGCATTAA
>Unigene0000266    size  537    gap  0  0%
AATATTTGTTTGTAATAGTGATATCGAAACTACTGAAATAGACAAGCAAAAAATATACTA
GAGAATACCTCTTTATAATATTAGTTTGGATGATTAACGCTTTGGGTATTCACTATCAGT
CTATCATCAGCTTTATATTTACATTAGATAGCAATTTACTGCTTAAAATATTACAAAATG
AAGCAACGCTGTCTTGTGGGAAGCAATAAAAATGTTTCGCTTGGGAAGTCCGCCAATAGA
CCGTGAAATTAGTCTATTGATAAGTTCTAGTAAATTGACTGTGACTATTGAGAACAGCGG
GTTTTTCATTGATATAGTTCGCAACTCATTGAAGAGTCTTGAGTTTTGTTACATACCTAT
AAACAGTTTTATCTTGTCAGAAATGATGTTGTGATCGCATTATGCACTTTCGATCGCTAT
TTCTTAAATTAAGTCCCAAAATATATAATTTAATTGACATGTTTGATAATAGTATGACCT
CTGCGAAAAAAAAGCGCACCCTAAAGCGACTTCAACTATTGACAAAACGAATACACA
>Unigene0000267    size  438    gap  0  0%
AAACGAGTGTTGTACGTGGTACAAAAATGTTCTACATTACATAGAAACTAAATATGAACT
CAAGGATAGCAAATTGGACTTATTTAAACCATTTTCTCTCCAGGACGACTCATTCTCTTA
CGCGTCAATGGTCAAAATTATTGAAAACTGTAAAATTGATTCGTTCTTCGACATGGATCA
ACTTTACGAAGAAGTGTGTAACGTGAAAGAAGTAGTCAAGGCAGCAGTGGCAAACAAAGA
CTTGACGGCGTTACAAAAGTGGCACAACATTTTTAAAGACAATCAAGACATTACAAATCT
TCAAAAATTATTTTCTTTTATGGCTTCAATACCGGTATCAAACGCGGCAACGGAAAGGGT
GTTTTCCCAGGCTAATATAATTTGGTCTGATACGCGTAACCGTTTAACACTTGAGCATGT
CAAAGCCGAAATTCAAAT
>Unigene0000268    size  287    gap  0  0%
TAAAAGATAGACACATACTGTCACGGTATATTTTTTACATAATTTTAAGGAGAACATTTC
CGTCTTACATGTTTTCTGTGTAGCTTTCACCATTAAGGCTGCACACGCAACGAAGGCTTA
AAAAATGGAGTAACTTCTCCCGTTTTCCCAACATTTCCCTTCACTGCTCTGCTCCTATTG
ATTGTAGCGTGATAAAAAGTATGTTATAACCTGCCCAGGAATATAAAAAATAATTGTACC
AAGTTTCGTTAAAATCCGTCAAGTAGTGTTTGTTTCTATAACGGACA
>Unigene0000269    size  238    gap  0  0%
GCACCGCCAGAGCACTTCGTCTTCCTGAAGCCGAAAACAGTAACAGTTCCTAAAGGCACT
GGGCCATTACTGCCATAGTCATTACATGTAAATTATCCTTGATGAAAACTGGACACCTTT
GCTAATACCACCATATATTTAAACTGTAAGTAAGGTAAATTCTATACGTAATTTCTTGAT
AAAATTAATAAACCTAACGTTATTCACTATTCACCGCAAGACAGAATTCCTTACGATG
>Unigene0000270    size  279    gap  0  0%
ATATTATGCCTTTTATTTTTGTGCCGTACCCTTCTGTTATTATAGGTATGAACTGCTGCA
AATCAACCAAATTCAGCTTTGACAGAACATCGGCTGCACTGGTGTCGAAAATATCTCCAA
TTAAAGTAAATCCTCTGCAGTAGTCATTTGATTTCAGGTATTCTGCTGTAATCACAAAGA
ATTTGAACAGCAAATTGTAGTCTGTTTGACTGATGTCTGAATCCGCTCTGACTTTCACGA
TGACTACCCTGTGGTATTCTTCTGTTAGTGTCGGCACGA
>Unigene0000271    size  237    gap  0  0%
TATACGGTGAAATGAAATTCTTCGTAAGCTCATAAACTGTACTAAGACAATAACAATCTA
GAAACTTCGATTTTCTACGCCCTAGTAGCCGTCTACTTGTATACATATTAAAACTTACAA
TCAGTCATATTAAGCTTTTTGGTCAACCAGGAGATTTCATTAAATATTTTTGTAAGATAC
ACTTCTGAAAAAAGCGAAAGCAACTCCGTCAAATCGGCAATATTAAATACAGGAATA
>Unigene0000272    size  598    gap  0  0%
TTCTTAGACTAATTCTATGCACATACACAAGGTATGGTATATGAAGGTCCGGGCTTTGGG
CTTCCGAACCACCATTCGCTGAAATATGACCCACAAATGAAATCCGAAGCAAGAGCATTC
GTGACCATCGGTGGCTTTCTTCGGCGGTTTTATTAAAGGTGACATGCAGTCCGCAATGTA
ACGCAAACCAACGACCACGCGCATGGTTGCCTCGGACCCCATTCCCTTAGGGAGCACATG
AAACTAAACAGAATGCAGGTTCTAGTTCAGGCGCGTTCTGCCCCAGGGAGAAGCCAGAAA
CTCCCAAAAAAAACAACACAAAGAAATTAAACCCCGAGATTTAAATCTATATGATGATGA
ATATAATGCTGTGTGCTCGTCAGCATTTTACCCATGTGCATGTCAAGAAGCATAGCAAAA
ATGCATGGACTGCGTACAACCCATGCCCCGTCACGTGGAAATGGAAGAGTCCGGAAAGCT
TCTGTAGACGGAGATCCGCCTGACCGGGGAGATGTTACGGCATTATAACCTCCAGTGGTC
TTCAAGTAGTCGAGTCAACTAAAACCTGCTTCGACTGACTCTAGATAAGTAGAGGTCG
>Unigene0000273    size  321    gap  0  0%
AATACTCTATGCACATTTGAGTAACAAATCAATTGTTGAAACTTATACAAAATTATTGCC
TGTAGACAGAGAACTTATTAAAACAGCTGATATGAAGGATAATGTAGAAACAGTAGAGAA
CAAAAAGAGGAAGAAAAATCATAGTCTTAACATAGAGACAATGTGTTGTGATTGTGTGAA
AGGAAGTAAAGGGGAGTTTTGTGAGCATCTATGTGCAGCTTTGCACTCTGTCAATCTGAG
TACCACATTAAGTGAAGAGCAAAGAGTGTTATATACTTCACTGATTGGCGAGCGAGATAT
AAAACCTGAACTACTTACAGA
>Unigene0000274    size  201    gap  0  0%
ATGCGCATAGAGTATTTGATGCCAGTGCTTATCCAATATGTTTAGTAATACATCTATCAT
GATGACGATACTGTATGAATTACATCGGCTCAGTAAAAACTGCTTCAACATACGTAACGA
TACATCTATAAGTTTATTTGGTGTGTTGAGTTCGTCTCGTCTCTCCCATATATTAACTAC
ATATTCTTTCAGCTTCAGAAT
>Unigene0000275    size  745    gap  0  0%
GTGACCTGCTTTTTATGTGGATTACCGCTTTGTGAATATGAATCATTATACATTGTTATA
TCAAAATATGTGGCTAATATATTTAACACATTTCTATATAGACAAGTGGCTTCCTTTTGT
CTTGCATAGATTTAAATGTATGTCACAAATGTGTGTTACAAAATCAAATAAGTATCTCGG
ATTTTGAGATATCTAGTTAAATATATTTGTCCCAAAACCTACATATTTATAGTGTTTCAG
TCTCAAGACACTTGTCTACGGCCGCCATTTAAAAAATTAAGTACATTAATTGTATGAAAA
AAAAAAAACAGTAAATAATCAGCATTTGTGTTCCATACATTATTATTATAACCAATTCGA
ATTTAAAAATATCTACTCAAAAAAAATGTATGTTCGGTTAAGTTTAGCAAATGTGTTATA
CTAGATCTCATATAGATATAACTGTATACATATTATAAGTAGTTATGTAAATACAGTCAA
ATGTATATTGAATTGTTTTTTTATTATAGCGAATTAGCCAATGTATGTATAAATAATTTT
TACTTGACATCATGCTTTGTCGTAGGTACCATCATTTTATTGTAAAATAGTTTTGTACCT
GATTTTAATTATAAGAACCTTCTTACTGGTGAATCAGTCCAAAAAGTTTACATTCATTTA
TAAGATAAAGACAGTTTTTTTACAATATAAATATTGTAGATGTTATTTGGATTTTTATGT
CACATGAATATTCAACAATTAATGT
>Unigene0000276    size  605    gap  0  0%
AGCCTTCATTAGGATTATATTCTTGTAATTCTGTCTCAGAACCTGGTAAATATTTTTCAG
TGGATACAGTCGATCCTGTCGGCGTATATTTATCACACTGCACGTTCTCAGTGCTTCCTG
GAGTATATTTCACTGGGGGAGGAATGTAAATAAAAGGTTTAGAGGAACCATTTGTTTCAA
TGGGTCTTTGTATAGGAAGGCCTGCAGGTTTCCTCGGTGTATATGGAACTGGTATGTGTC
TTTTTCTTTGTTCAACAACATCTTCAGTAGTTTCTTCTATATCAGGATTATTAATCTTAT
TTAACTCGGCTATTGGCGTGGGGTTATATGTTGCTTTGGCTACACCTAGCACTGCACCAG
CTGTACTACTCTCTGGCTGACTTGTGGTCGTTGTTGCCGAGGTCTCTTTCTGTTGAAGAA
CCTTTTGCACCGCTGCCGACACTAGCTTTTGTAATATCGCTCCACTTTCGATTCCATCAC
TTGAAGTACTCTGAGATTCTTTTTTAACATGCCGAAAATGGCAATAAGGTCTTTCACATA
AACCATTATCATAAAAAGGACAGTTGTATCCCTTAAAATACCCTGTCGACGGAAGCATTC
TGATA
>Unigene0000277    size  651    gap  0  0%
GTCTTTGCGTGCTTGCGTTCTTCTACCAGGTCGTAGAATTCGACGCCAAGCTCCTGACCC
CCATCGTGAAGAACCTGTCAGCCATCGAGAACTACAACACATCCATGCAACTCCCTCACA
CCTTCTCCCTCTCTTCCATCCTCTCAGGTTTAGACACTGAGCGCTTCTACACCTACAAGG
GTTCCCTCACCACCCCCCCTTGCGCCGAGGCCGTCACGTGGGTCGTATTCTCTGACTACC
TTCCAATCTCCGTGTTCCAGATGGATAACTTCCGCGGCCTCCTGTCCAACCTGAACCTGC
CTCTCGTGGACAACTTCAGACAGCTTCAACCTCTATTCGGCCGGCGCATATTCGTCCGCA
TTACGTCAAAGAACCCCAAATTCAAGAAGACCAAGCTGCACTACTCCAAATGGGACTGGG
TTGGACATAAGAAGGCCGAAAATGACGTAGCTGAATTCGACGAATAAATCACCAAAGCTT
TAAGATCTGCTTCAACTCTTAACTAATCATCACCGACGTTTTCAATACGGGTATATAGCT
CATTTAAATTGATACCAAATAAGGTATTTGTTACCATTTTGTTTTTATTTTATTTGATAT
AAATATGGTTGTGTGCACTGTACTTTTTAATTGTATATTTGTGTGAATAGA
>Unigene0000278    size  215    gap  0  0%
AGTAACGAATGCTTGACATTTGCTTGCAACAAACTTTAGTTACTGCTAAATTCGTATAAG
ATTTCGAAAGCACTTTCTATAAACTTCGTTGAACGTCAAACAGCATAAGTAATTTGATCA
CCAACTGCAACATTGCTAATAATTCGAAAAATCTACAGAACAATTGAATTATCTTAATCT
AGATTTTGCAAATATTTTGGTCGATATAGAGGCGA
>Unigene0000279    size  1074    gap  0  0%
GGGGAAGGCGTCGCTATGTCCGTTCTAAAGCCTGTCTTCGTGCGGAGCGCTCTCGCCGCT
ACTTAGAGAAGATACCGACCCTGTCCTGGTAGAGGGTGCTAGCTGTTGCGGCAACTTAGC
TTCTAACTGCTCGCAGCGCTTCACAGCGCGTTGTAGCTCACGGTTCAATTCCTTTATGGC
ACTGGTATGTTTCTTCTTAAGAACTCCATTCTCCCCCTTTTCCCACTCTAACTTCTTGTT
CGCTTCTGACAACTCTTCTGTCAGCTCTGCCACCTTCCTAGCCAGCACTCTGTTCTCCTT
GTTCCTTGTGTCGGTCTCCTCGGCTAGAGCCGCGTGCAGTCGCGTACACTCTCCCTCTAG
CGTTACTAGGCGTTCCCGAAGAGATGCATTGTCGACGCCTAATGCCCGGGCCTCAGCCTC
ATGTCGACTGGCAGCGGCGCTAACAGCCACGTGGTTGGCAGTCAGCTTGGCGGCATGCTC
TAAGGCGGCTGCCTCTCTGCGGCCGCAGGTTTCGGCGACTGCTCGTTCGACGCTTAATGC
TTCTTCTGCTTGCGTTGCTCGCTCTGTTTCTCTCTGCAACTGCGCGCTAAGAGTGTCAGC
TAGAGCAGCTTTGGCTCTCAAAGCTGCTAACTCTGCAGCTTCCTCTTCTAAACGCAGATT
ACTCTCTTTTAGTTGTTCTACCTCGGCAGTGGAGCGAGCGAGGGCGGCGCTAGCAGTATC
CCGTTGTCTCGTGCAGCTGTCTAACTGCTGGGTGGCGGATGTCAGACGACGTTCTAACTC
GTCTCGTTCGTGACGACATAATATTAATGCGGCTTGGCTTTCTTTCAGTTCTGCTTCTAG
TTGCTTAGCGCGGGCGGAGTCAGTAGCGTTGGCAGTGGCGGCCTCTTTCGCTGCTTCTAG
TTCTGTCACTTGCTGGGTGAGCTTCTCTGCGCGTTCTGATGTTTCCTTATAAGCGTCCAT
CTCCATCCGCAGCTTGCTCTGCGTCCACTTGAGTCTGCCGTCCAGCTCGCGCAAGTCTTC
GCGCAACTTCGCTAGCTCACGCTCGCTGGTCATTAGTTCGTGGCACTTATCATC
>Unigene0000280    size  522    gap  0  0%
GAATACAGCGATGTCGGTGCGCTTGACGGCGGCGAGCCCGTCGTCCCACGTGAGCAGCGC
GTTGAACGTGAAGTAGAGCGCCAGCGCCGACAGCAGATGCCACAGGTCGTGCGAGTCGTA
GAATTGCAGCACGCGGCACTCGTGGTTGCGCTCGCGCGACTGCGCCGGCGTCGCCGACCA
GTCGGAACTGCCGGACACGAAGAAGTAGAGCGCGGGCATCCAGGTGGCGGCGCCGGCGGC
CAGGAACAGCCAGGCGTACCAGCGCGGGCGCTCGCCGTGCAGCAGCTTCATGCTCAGGTA
GAACACCATGTAGAGCAGCGTGTTGCACAGCAGCACCGACAGCAGGTGCCCCGCGAAGTC
CGCGCTCTGCGTGAACAGTCCGTAGAGTGCGAAGCCCCAGTTGACGGCGTTGGCGATGAG
CAGCATGACGAGGCGCGGCGCGTACAGCGGCCGCAGCCCGCGCGACGGCAGCGCAGCCAC
CGCCTCCTGCACGCTCTGCTTCTCGAGGCGGAACTGTCCGAC
>Unigene0000281    size  240    gap  0  0%
GGTCTAAATTGCAGCAGAGTAGCAACATAACATCTCCGGCCGGAGGCTGATATCTTATCG
CTTGAAAATCAACAAGGATGCAGTCATCTGGCTCAGGCTGGTTCTCCCCGGCCTCAGTGT
AGTGAAACATGATGTTATTATTCCACAGGTCCCGGTGACAAATTACATTCTTCTGTTTAG
GAGCGAAATCACTTAAGCTTAAAGCGGTGCTCCAAACGCGCTGCCAATGACTGTCTATCA
>Unigene0000282    size  468    gap  0  0%
TATTTATTTTAATTTGTAATTGTATCCTGTTATGTTAATTTTATGCATACTCTTTATTTT
AAAGCATTGGCATGAGCGTACCAGCTTTTGGAGGGGGCAAATCATATTTTTTACGTTAAT
TTAATGTTGTTATGCTGGTATGGTTATTTTGTTAAAAGCGCGAATTACTGTAGTGTGGGA
GCCTGCAAGAAACTGTTACGCAAAGGGGTCCAGATAGAACTGGTGGGTTTTAAGCAGCAA
ACATCTGACACATTTTCCTTACCGTTGTGCCTACTGCGGGTGGGAGATGGGACAGTGAGG
GGTAATCTTATGATGTCTCATGCCTAAAACGGGGTGGGGGCCCTTTGTCCTCCCCTGAGT
ACGCTCATGGTTATGGATATTTAAAAAACTTTTTATATTAATCAGACAAAGCTCGCACGT
AGCTGCTAGTTGGCGCCTGTAAGTTGTAAGTAACAAAAAGTAAAATTG
>Unigene0000283    size  274    gap  0  0%
CATGAGAATACTTGATGTTCGAACGGGAAGGTTGCTCTCTGCCCCCGACACAAGGCAGAC
AATGACTATTGAACAAGCGGCCCAAGAAGGTCTCATAGACCCTAAACTTGCTGCACGGTT
AACAGGACCGTGCGGTATGACAGAAGATGGAAACGAAGTCACATTATTAGAAGCTATACA
GAGAGAATTATATGATGCCGAACAAGGACTATCAGATCCTGCAGAGAAGAGAATCAAGGT
AACTGTTGAAGGCGAACAGTCATCACAAGGAATG
>Unigene0000284    size  1040    gap  0  0%
GCCAACAGACACAAACAAGCTCCCTGATCTACTAGATTTCTTCATTGTTAAAGGATTTAC
AGACAATTATCTTGACATTGAAAGCTGTTTGGATACAACTTCAGACCACACACCAATTGT
AGGCACATTTAGTAGAACCATAATTTACAGAGAACCACAATCAACCCTATATAACCACAA
AACCGATTGGGCAGCCTTTGCAGAGTACCTAGAGAACAACACAGAAATGAAAGTTAGATT
GAAAACTGAAACTGATATAGATGAAGCAACATTTTATATAACCAACTTAATACAAGAAGC
AGCTTGGCGTAGTACACCTTATCTGACTACAACAAGCAAAGGTCCAAACATCCCACTACA
AATACGAAATATACTGGTCAAAAAAAGAAGGCTGAGAAGGGTCTGGCAATTGAGTAGACA
CCCAGAAGATAGAAGACGGTACAACAAGGCAGCTAGAGATCTTAAGGAATTGATAAATGA
AATTGAAAACCGTACCCTCCAACAGAAACTATCATCACTGTCTGCAAGGAGGTGCGACGA
CTACACTCTGTGGAAAATCACAAAGAAATCTCAGAGGCCACAACAACCAGCTCCACCATT
AAGATCACAGTCGGGAACATGGGTTAGAGACACTAAGGAAAAGGCTGAACTTTTTGCACA
ACATCTTTATCAAGTATTCCAACCAAATGTATCTAGGATGCCTGACTTTGACCGGGAGGT
GAATTCCTTTCTGGAGAGTGACCAACAACTATCTCCACCAATAAAACTTATGACACCGAG
AGAGGTGCAGAAATCCATAAGATCCCTAGGTAACAAAAAAGCCCCTGGCTTCGACTTGAT
CACTAGTGAGGTTCTGAAACAACTACCAAAAAAACCCATCGTCTTTCTGACCATGTTATT
TAATGCCATCATGAGAGTGCATTACTTTCCCAAATTATGGAAACTGTCCCAGATATGCAT
GATACCCAAACCTGGAAAGGTACACACGGAACCCAGCTCGTACAGACCAATTAGCCTTCT
TCCAATAATATCCAAACTCT
>Unigene0000285    size  472    gap  0  0%
GACGCAAACGCAAGGGCAGCGGCGCCCCCACCGCCGCGCCGCCCGCGCCCCTCTGGCCGT
ACCCCGCTCAAATGTCGATGGAGAGCATGATGGTCGGCGGAGTAGGCGTGGGCGGCGTCG
GGTCCGTGGGCGGCGGCATGTCGGGCGGCTTCCAGCTGGTCCGCGAGCCCACCTCCGGCG
CTCTGCTGCTGCTGCCCGCGCCCCCAGACCTGCCCCACGCCGTCGTCTGGGGAGGCATGC
CCTACCAGTCAGCGCCCCTGCTGCTACCCCAAGCGCCCCACCCATCACACCATCTACAAC
TCCTACCAGGAGACCTCCTCGCCAGCACGGCAACGTTACAACATACCCACACGCATTCTA
CGCGCCTGGTAACGCTCGCGCCAGCGCCGCAGCCACAACCACATCCAGCACACACGGCGG
ACAAAAGAAAACCAATCATCCAGCCTCTCATCACGCCACATTTAATAAAAAT
>Unigene0000286    size  213    gap  0  0%
GACGTATTTTGAAGTTTCTTAATGTTAAAGAACCATGGACAATTTAGCATTCCAATTGTA
AATTATCGAGCACCCTATGGCTAAATAGTCGATGTGATAAACTCTAGGTCTCCCTTAATA
AACCAAAATGTACTGACCCTTCTGTGCCTATTCTTAGGTAGTACGCTTCTCGACCATAGT
CTGAGAGCTCTAAGCTTTTAAATCACGTATGCA
>Unigene0000287    size  619    gap  0  0%
ATGAAAGTCAAGAAATATTTTATATTGTAAGTTTTATAAAACGAATCATGGCGTCAAATA
TACATGGTGGAAGATCTCACCTGAAATACTCAGCGGAAAAAGGAACAATTATATTCCACA
AGTTCCTGGCTATTCGACTTGTGTTCCCGGGTACTTTCCGTACCTGAGCAAATACGTAGA
ATGTAAATATACTTTTGTATTTGTGTGTAGTATCGGAATTTCACTAATACATGTTATAGA
ACAGAAAAACCTTTGTAGCAGTAAATTATTACTACTTATATGCAACGTTACGAAAATACA
TTTAGCAAATTAAGGATTTTATGAAACATATAGTAGGTATCTGTTGATTCATTATGTACG
AAAGGTTCTCTTCGGGTAAAAGCATCTGTTTCTATAGCAAAGTCTACGGTGGCACTTTCC
TAACTTTTCCATTTTGTATATTTACGCCATTGATTTGAATTCAGTAAAATTATGTAAAAA
ATAAAGTACAATTAGCTGTTTATAAGATATGGAAGTTATTTTGTCTAAATCTATATTTGT
TTATAGATATTTATAAAATAATTTCATAAGGTGCTTTGTAAAAATAAGTTTTTTTTCTTG
GGCTGCAGTCATACGGAGG
>Unigene0000288    size  899    gap  0  0%
GCAAAAAATACTACCGCAAATGGTATTGTATTGTCGTGTCGGCGATTAATTAAATCAAAA
TGGCTACGTGGTCGAGGTTCCAAAAGGTGGCTCTGCTAAGTTTGGGTGCCGTTGGAGGCG
GTTTAGCGTATTACCGAATAAACAATGACACAGATGAGAGAAGATCTATCGCTCACAACG
CTTGGACCACAAATTTTACTCCCAGCGTCCAGTGGGATAGAAATTGGGACCACCGGGAAC
CTGAATGTCTAGTGAAACCAATAAAGCGATCCGTCGGTGACCGTCCCGAGGATGACAACA
AGTACAATGAAAAGCTGGAGAAGGCTAAGAGCCGTGCTGTGAGGCATCTCTTCCTGATTA
GACATGGACAGTACAATATTGATGGTGCTAAGGATACCGATAGGACTCTTACGGATTTGG
GCCGTCTCCAAGCAGACTTCACAGGTCAAAGACTGGCCAACCTTGACATAAAATGGGACC
TCCTCGTCCAATCAACCATGACCAGAGCCCAGGAGACGGCAAATATTATAGCTAAGCATT
TAGATAAGGATATAGAAGTTAAAGACTGCCAGTTGATTGAAGAAGGAGCTCCGATACCTC
CGGAACCTCCTGTTGGACATTGGAGACCGGAACCGAAACAGTTCTTCCAGGACAGCGCTC
GCATCGAGGCCGGGTTCCGTCGCTACTTCTACCGCGCCCCCCCTGAGCAGACGGAGGACT
CGTACACGCTGTTGGTCTGTCACGCCAATGTTATACGGTTTTTCGTTTGCAAAGCACTCC
AATTCCCGCCCGAAGGTTGGCTCCGAATATCTCTAAACCACGCATCCATCACTTGGCTAT
CGATAATGCCGAACGGCAACGTGGTTCTACGCTCACTGTCAGATACCGGCCACATGGAG
>Unigene0000289    size  251    gap  0  0%
ACTTAAGTGTAATTAGTAATACGAAGAGAAGTGTAGATAGTGAGAGAATGAAAGATGATC
TCGTAAGAGATGGACAAGAGAACGCAGAGAAAGAGATAGCCAGGCCGAGGTCGTTCGCGG
CCGTTCTCAAAAGCTCTGGTTCTGAAAACTCCTTAGATAAGCAAAGTAGTCCCGATAGTG
GTCAGCCAGTTGATAAACTACCTAGTAAAGTTATAAGAGGCATCAAAGAAAATATAAGCC
CTGAGAACACA
>Unigene0000290    size  355    gap  0  0%
AAGCCCTGAGAACACACTAACTTCAAGCATGACTAATACTAAAGCATTAGCTGTTGAATT
AGAAAGACAAGTTAAAAACCCAAATGTTTCTGAAGCAATCAAAAATGAACCTAAAATTGA
GGAAGTTAAGACACAAAGTGATCTAGCACCGATAGCGACAATTGAAGAAACTGAGGATGA
TAATCCTTTACAACTAGCTTACATAGACGATGTTAAAGTCGACTCGGATATAACGATCGA
TACTCGGGTTGCGGAAATCGATAAGGGAACGAAAATCGAAGGTATCGATTTAGGCAAAGA
TGCATTGTCGTACTTGATATACGAAAATCGAGATTTTGAAGTTGGGGCCGGTAGT
>Unigene0000291    size  388    gap  0  0%
ATGACAAATAAAGCTACTTGGATATAACTTTTTAGAACATTTTCATCGATGTTAGGTATA
CATATTAGAAATCAAGTGATTACTTAGTTTATTATACCTAATAAGCTACATAGCACTAAG
ACTACAATGAAGGAATACTTTGATCATTCAGATTATTAATAATGAAATACATAATAGTTA
CTACTAATGGCACAAAATATATGACATTATGACTTAGGCCACTACAGGTCCCTATGTCAG
CTAGTCACAACAAACTTTCAATAGGATGCTATTCAACTTTTCACTACTTAGAAATAGAAT
CTGATAGTAAAAAAATACATTACTTTACTTAATAATATTAAAATGGCCCTTGGTATTAAA
AAAATCTTGAAGAATAACAAATAAATAA
>Unigene0000292    size  246    gap  0  0%
GTACAGCTCCGCCGTGTACACGTACACAGACGTCATCACGATCGCGATGCAGTACTTGCC
GAACAGGTACAGCGCCAATTGCAAACCGTCGTTACCTTCAGGCATGAATGCGAATGCGAA
CTGGCAGGCGGCGCAGAGCCAGTACGCGCAGATGAGCACGGGCTTGCGGCCGATACGATC
GAGCAGCAGGATGGCGGTCCAGTAGCCGGGGATCTCGATGGCCGCCACCACCACGTAGTT
CAGGTA
>Unigene0000293    size  336    gap  0  0%
GCGAGACTTACTTGTGAAGCATACAAAAATACATATGCCAATAGAAAACTTCTATGAATG
TGACGTGTGTAAAAAAAAGTTTCACAGAAGTGATAATCTAAGATCTCACAAACGAGTGCA
TGATGTGCACCGCGAAAAACCTTCGTCTAATAATTGCTTGTGTCTTTATTGCGGCCGGAG
TTTCTCGAACTCCTCCAATTTGATCGTTCACATGCGGCGCCACACCGGGGAGAAACCCTA
TAAATGTGATTTTTGTGGTAAAGGTTTTCCAAGGTCTTCAGATTTACAATGCCACAGACG
ATCTCACACCGGGGAAAAACCATGTATCTGTCGTGT
>Unigene0000294    size  295    gap  0  0%
ACTGTATAAGTGATCGCTTGCACCTCAGAAGGCGCTTCTGCTGGAGGAGCGGGAAAGTGG
CCGTGGGCTCTTCTGTGGTTCTGTAACGCTGTGCCCTGTATGAATCTGTCGCCGCACACT
TCACAGATGTACGGCCGGTCGCCCGTATGTCGACGAATATGCAGGTTGAGATCGTTGCTC
TGTGAGAACGCCTTCTCGCAATACGTGCACTTGTAAGGTCGCTGTCCAGTATGTACTCGC
ATGTGACGAGACAACTTATTGCTGCGCGAAAACCCTTTACCACAAACACGACAGA
>Unigene0000295    size  854    gap  0  0%
GTCTGGCAACAGCCGTGGTCCAGCTATTCACGACAGAAGATCCTTCGCACTCGAAATGGA
AGAAGAAGGACACAGGTGTACTTTGCCTGATAAAGGACAATGGGAAGAGGTCATACTTCT
TCCGAATATATTGTCTGTACCGCAAGGCGATGATATGGGAGCAAGAAGTCTACCTCCAGA
TCGAATACAAGAACCCACGGCCGTTCTTGCACACTTTCGAGGCAGAGGAATACATGGCCG
CATTCAATTTTGCAAACGAAAATGAAGCAAACATCCTTAGAAATATACTACTCGAGAAAA
TTGAACTCAGGAAAATCAGACGAGAAGAACGTCGGCACCGCTCGATGGTATCAGCTCGCA
GCAGCGGCAGCGGCCCCCCTCCCCCGCGGCAGAACGGCACCCTCCCCCCGCCGCCGCCCG
AGCCCGCGCCCTCGCCGGCCTACGTGCCGCCGCCGCCGCAGCCGCAGCCGCAGCCTGTTA
AGACTAATCATAGTCTCGGAAGTTACACGTTAAAAAGTAATAAGAAGCAGAAGGGTCGGA
AACTAACGAAAGCTGATATCGGCGTGCCGCAGAACTTCAAACACATATCACATGTCGGCT
GGGATGCTAATAAAGGCTTCGACTTGGACAATGCTCCGAACGCGGACGAGTTGCGCTCGT
TCTTCACGAAGGCCGGAGTGTCGGAGACGCAGCTACAAGACCAGGAGACCAGAGAGTTTA
TATATGATTTCATTGAGATGCATGGAGGTCTGCCTGCTGTTAAACAGGACTTGGATAATG
TTAAGGCACCAGGACGAGGTGCGTTACCCCCCGCGCCGGGCGGTATGGCTCCCCCCGCCC
CGCTGGCGCCACCT
>Unigene0000296    size  310    gap  0  0%
GGATACGCAGGAATTGAAATTGTCTAAGGTAGAACGATATCTCCTTGGCCCATCATCTCA
AACACATCAAACACACACGCATACAAACAATCCACCACCTTTATCTGCGCTTGCGTCGAT
ATGTCAAGCGTGGTCGAGCGGGCAGCAGTGCCAGCGACCGGTGCGGGTGAGCGCGGGTGC
CTGCGTCGGCGCACTGGGCGAGCTCAGCCCCGGCGGCGCCCTCATGCGCCACCACCACGC
CGCCTCCATGGCACAATTAATACCACCCGACGTGAAATCAGAGCTCCATCGTATCTACCT
CTCCGGGGGG
>Unigene0000297    size  214    gap  0  0%
GGTGTTAAATCTCGGAGCATTTTTTCCTCAAAAGGCCTCAATTTAACATTCCTAAATCTT
AACAGGGCTTCATAGAATTTCTCTGCTCTGGCCGTGGTATCTTCCGTGTCGGTCGCCGCC
CCGGGCTGTGGGAAACACCGCCATAGTTCCCGCAGTAACTCCCCACCGGAGAGGTAGATA
CGATGGAGTTCCGATTTCACGTCGGGTGGTATTA
>Unigene0000298    size  247    gap  0  0%
TGCGGTATTGAGTCGCTTGCCAGTAGTGGGTCAATTGAGAGGTGCCATTATATTTTATAA
CGATTCCTTATCAACTACTCATCCTTTGACTAGCCTTTTCCCAACTATGTAGGAGTCGGC
TTCCAGTCTACAGTTGAGTACCAGAGTTTTACAAGGAACGACTATCTGACTTCCTCAACC
CAATCACCTGGGCATACCAATACTAAGAGTAAGACTGGTTGTCAGACTGGCTTCTGACTA
CCCGTAA
>Unigene0000299    size  221    gap  0  0%
ATTATTTGACAAAATAATCATATTATAGTGCTATCATTGTTCTTGGTAGGCAAACTAAAT
AATCATAATATACGAAGTATCTTAACAAACCTGAACTTTCATATTTAGACAAATATGTAT
GAGATGTTTCAATTCGCCTGATATCTGCCTTGTCCTTAATGACAGCTACAAAAGATTTGT
AGTAACATATCATCATCATCATCTGACTAGCCTTTTCCCAA
>Unigene0000300    size  234    gap  0  0%
ACACAAGTTAAATAATTTTGCAACTATTGCATATATCTTTGAATATACTCCATAAAATGA
CAGAGCAGCTTCCAAATTATTTTGGAAGTCAATATAAACCAATACAAGCCCAAGTTGTAA
CTACTCACTAAACATAGTTGTCGCTAAATAGTTTTAAAACATTGTTTAAACTTGCCAGTC
ATGGACGGAACTATGTTTTAACCATAATTAGTCTTCTTGTTTAGTGAGCAGTCA
>Unigene0000301    size  233    gap  0  0%
TTGGTTCCATTACACTTGACAGCTGTACATATTGTGACCTCAATAGGATTATGAACATCC
CATTGTAGATATCTTTGTAACCTATGGATCAGGAATTACAAAGTTACCTGACTCTGAACT
AAGATGGCTATCTAATCGGTGTTATTAGAACAAAAAAAAATAATCATAAAATTAAACCGA
CTTCACTAAATAATACAGATATGTACTTAAAACCTTCTCCTAAGTCTGACAAA
>Unigene0000302    size  367    gap  0  0%
GTGAATAGTTAGATTTCAGACTTAGTTCAATTTTTTTCGGAGTAGCCGCTTCCGTTATGG
TGGAATAACCGTAATCGGATTCCGTTTCGCTACATTCAGCCTGCCTGCTACTAGAGTTCG
ATCTGTAACCAGAAGTCTCAGTATCTTCAGCTAAATTACTTTCTGAATAAGCCTGGCGCA
TATCAACGCTCGGATATTTCTTGAGATCTCTGGTTGGACCACTTAACCTTCTGTTATTTT
TTAGAATAGATTTCCTTGGGGCTGTATAACTTTCGTCATATGATGTTGTCTTATCTGTTA
TTCCATTAATGTTAGTCTCACTTGAATCCTCTTCTTCTGGCAAGCCATTGATTTTTCTTA
ATCTGTT
>Unigene0000303    size  487    gap  0  0%
TGGTGAACCTAATAATATAACACGGATGGTCTAACCGCATGCTAACTGAGCGAGCAACCT
CGGAAGACAAATCCGCGGCCAGTCTTGGCCAGGGACGCCTCACGATGTTCAAATGTGCCT
CAGCAAGTAATACCTATACTATGAAAACATGTTGAACTAAGAACTCTATACGGTGCAACT
GATCGCTCAGTAAGTACACGGACAAACCTAACCAGAAGTATTCTCTTTTTGAAATCTTCT
GATCTTTTACAAAACTCAGCATGCCTTGAATGAGCCCTTGCAGTGTAAGACCCCAGGGCT
GCCAGACACCTCTTATTTTCTCACTAATGAAACCCACCCAGCTAGGGATTCACAATAAAC
AATATGATTGGTACAATTTGAATAAGATAAGCGCTTTAAATACAAATATTTTGTATGCTT
TAGTTCTTAATTTGACAGCACTTAATTACCTATTATATAATTATTATCAAATCAATTTTT
AAAAAAA
>Unigene0000304    size  220    gap  0  0%
GTTATATTATTAGGTTCACCAATATTTTAGAAGGTAGTTTTCACTATTACAAATAACGTT
CTAGTCTTGTTTTAAAAACTTCAGTCTAAAAACACTAACTTGTTACTACAATTAAGAATT
TGGATAAGATTTTTTCTGTAGATTGTAAAAAAATATACTACTTTAAATTGACAGCTAAAC
CAATTTCAAAATATTTACAAAAATTGCATGCCCTAATAAG
>Unigene0000305    size  254    gap  0  0%
GGAGCTGTAGGAGATGCACAAGCGCAATGGAGTGTGTCTCGGTTTGGTAACCCGGTGCTG
GTGGTGGACGGGTGGCGGTTCCGTAAGAACGGCAGGGTGTTCGACGACTGCACCAACTGG
CTGTGCATCAAGTCCGACCTCGGCTGCCGGTGCTATGCCGTCACCAGCAACAACCGCATC
GTCGCCATGGGCTACCAGCACGAACACGCCAATCCTAGGAAGCGGAAGCGCGTCAAACGC
GAAAAAAATAAACG
>Unigene0000306    size  483    gap  0  0%
ATACTCGTGGGGTTCCGCATCATTTTATGTTCGTTGGTAAGAAATAATATAGCAGACCTT
TTACTAAATACATAAATACATCAAGTTTTATTAGCAGAAAAAGTACTGTATTTCTGAGTA
ATTCATTTTGTATGCAATGATCATTATTAGCGGACATCGGATCGATGTTTTTCAAACTCG
TTTTATCGATACGGAACCCGGAATCGTGTCAATTTATCGACTACAAATTCATCCGTCCCC
ACGCATCACTTACAAACGAACGGTTATTTACCTCATAAGATTAGTATGGAAATATGGAAG
ATATAAAGAAAGTGTACATACATAGGTGTTAAATAATAGTGAGATACACATATGCTACGT
CAGTCTATCTAACACTTAATATACAAAATAGGCCATCCGCTATACATTGGTTTGTTATTT
TATTTTTAAACACCAATTTTTAAATTACATGCACGAAAAACAATCAATTAAATATGTATA
TCA
>Unigene0000307    size  243    gap  0  0%
CTACGAGGGTTGTGGACGAGAAGGGCCTATCAGATGCATATTCCTGGGCGAGTTCCACCC
CGTGGCAGGCCCCAAGATTTCCTGTCAGTTTCCCGAAGACTACATATCAAAGGAGGTGTT
TGATTCAATCAGTGCTTACATCATTCCAAAACCACAAATCCAAAAATGTACTATGACCAT
AAATGCCCTCGGTCATAAGATCGTGGGCTACCCGATTCGGATTGACAATCCTCGCTACGA
GAG
>Unigene0000308    size  300    gap  0  0%
CTCGCCGACGACGCGGCCCGCACCGACAATGTCTCCACCGACGACAGCTTGCTCGACGAG
CTGCAACGCGACACCTATTGCGTGCTCAAGGTATGCGAGGATGAGCCGACTGAAGCTCTC
ATCGCCTCTTCCCCGCCGGAAGAACATCCGGACACTGAACCGTTGTCTCGTGCGTGCGCC
CAGCGTAAATCCAATCCCATCAAAAGTCAGACCACCTCGACACGACCGCTCAAGACTTCG
AGCTCGACGTCCAATGTCCACGACGCGGGTTCGACGTCGTCGCGTCCGCTAGCCGAGCGG
>Unigene0000309    size  385    gap  0  0%
GCAGCGACGAGCGGCGCCAGGCGTCGGCGTCCGCGCCGCCCGCGCCCGCCTCCGGCGCCG
GCTCCTGCGCGCCGTACCGGTGCAGGCTCAGGAACTTAAGGTTGGCCACGATCGACGAAT
TGATCGGCCTCGTCGGGATGTTCACGGTCGTGGCCGAGCGTTCGATGCGTTTCGTGCGGC
CTTCCGGCGGCGCTAGTTCCAGAGACTGTCCCCGCCCATACAGTCTGGACTGGCCGAAGC
GGGGCGTCAGCCGTCCGATGAGATTTTCCTCCTTGCGTGTAGATCGCGGAGCCGTCTGAG
TTTCTTCTGGCGGTTTAGATTTTCTCTTTAAAAAGAAGGGTGTCAGCCGCTCGGCTAGCG
GACGCGAGGCAGTCGGACCCCCGGC
>Unigene0000310    size  308    gap  0  0%
GACCAAGGGTTCAACCTCACCCAATCAGAATTTGCGCATACTGCGCAACTTGTGCGCAAA
CTGCGCAAAAGGGCGAGTTCGCACAATAATTATTGGTCATAAACTTTAGGTAGGTATACA
TTTCATGGACTTTCATAACTTAAAAGTAGTGATTTCAGATAACCCCATCTCCTGTCTATA
AAGCTTGCTTCGTAAATCCATGGTCTACTCCCTTCTCAGAAGATTAAATCAGATTAAATT
ATCGGTAAAATAGCGCCGAAACGTAACATATTATTTACAGAGCAAATAAACAATCAAATA
TTTACATA
>Unigene0000311    size  405    gap  0  0%
GATTGAACAACCTTTTTGTTGAGCCCGTCTCTTTGGCGCATGCAGTCTTGTAGTGTCTGA
TGTTCCCTGCCTTCTGTGACTAGAATGAAGACTTGCCCCCCTCGCTCACGACCGGTTCGA
CCACATCTCTGCACCAGTCGAACAGGCGACTTGGTGGATATATCGAAGCAGACGATGAGG
TCCACGGAGCCGACGTCCAGCCCCTCCTCAGCGACGCAGGTGGCCACCAGCACGTTGCAC
TGACCCTCGCGGAAACTGCGCATCACTCGTAGCTGTTGCTTTTGTGATACTACTGTTTTG
CCATCCTTGCCCGAAGCGCCTTGGCCCACAAACATCTGTGGTTTGACGAGCGGTCTACAC
TGCAGTAACAAGCAATGTACCAAGTTTACGCTCTCCCGGTACTCG
>Unigene0000312    size  354    gap  0  0%
AAATATTTCATCATTGGAAGCACTCCTTTCCACAAAAATATTTCAATCAGTCATAGGCTT
TACTTTTAACACTAACTTGCTGCATCAATGAGGTAGTCGGATGATTAAATGAAAAAATAT
ACATCTGTTTGTCTCTATTTGTACATAACCTCTAAATCACAATTCCACAAGGCTATGGTC
AGAATTTAAGCTGCAACAGTTCCCACTTACAGTAGGTAAAATATCTTTTACATGATAATA
AACATTCATAATGGTACATTCTATGTATGATAAATATTTTCCATAGTATCTTTAAGTATC
ATAATTTTATCATCCTCTCTATGTTTTATATAAGTCTGATAGTTTAGCCTTGTG
>Unigene0000313    size  238    gap  0  0%
AGTCTGATAGTTTAGCCGCCAATACATTTGAACATTTATTACAATTACACCCTAAATATA
CTTTTCAATTTAAAATATAATAAAAATACTCATGGTACATTTTTCAATGCGAGAAGACAC
GATTATAAAGGCAACATAATTTAAAGGTATACACTCAGTGTCTAAACAGATCTAACCCTG
TTTTACACTTGCCATATTATTAAATACTATATTTATTCAAATAAATGTATGGATCGCG
>Unigene0000314    size  322    gap  0  0%
TTATATTTCCCACAAATATGATCAACCAATTGATAGTGCCGGCTAAACCCTTGCTTGCAT
TGTTCACAAGAGAACTTCTTGATTCTCAAATGTCTCTCTCTTATATGAGCTAGCAAACTC
TTTTTAAGCATCTCCTTGTTACAATAATCACAGATAGCTTTTGAATATTGAGATTTTTCC
TTGCTCGCAATTACAGAGAACATGTACTCTTTAAATCTCGATTTTTCATCATTCTCTTTA
GGTGCAACCTCTTTGCTATTCAAACTCTTTTTAATGTTAATTATATTGTTGTTAACTTTA
GTTATTTCGACGCATACTTCTG
>Unigene0000315    size  330    gap  0  0%
AACTATTCATATTTTATTGGTTTGGTTCACCGCGTAGAACTCATAAACTTAAGAATAGTA
CATATAAAATAGTGTGCAATAAAATAAGTATTTAGGAATTGAAAATCCGTCTCATTTTAT
AACAGAAAATATAAACTTCAATAAACATTAATGCTTTTATCAACTTCTTTGATATAAACG
GGCAAGAACTAGAACAATAGAGGCATTAAAACTAATTTAAAAAATCCATTTGCCAAATAA
AAATGGCGGCGTAAATACAATTACTATTGGCGAAAGAAATACAATCTCTCGTCGTAAAAT
AACAACAATTAATGAACGTATAATGCGTAA
>Unigene0000316    size  729    gap  0  0%
TTTTCTAATCTGTTCGGTGCGACTTTAGAAAAAAGAGATCAAAAAGTTTTTTTTATTGTT
ATCAGAGGGTTAAGACGTATCTTATCACTTTAAATTGTCAGGATATGATGATTGTAAATT
GGTGTCAGTAGGTTACGACTGACTATTAAATAAGCCGACGTCAAATGTCAATTGTTGTAA
AATTACCAAATGACAATTATAACAAGCAATAAACGTTGTTTGCCGCGATGTTTGGACAAA
ATATATTTTTATAGGTGTCAGACTTATCTAGGGGTTACTCGACACTTAATTTTGAATGTC
ATGAGTTTGCGTATATCAGTGTTTTTCTTTTGTTAAATGGCGCGAACAAATTGTTTTGTT
ACCAAACAGTAATTTGTGTTATCGACTGAAATTAGTTTAGTTACATCATTGCAACATTGT
AACTGTAGGTATCACCGATTCAAATATTGGATCAATGGTTTGTCATCAAAGCAAAACTGT
CGTTTTCCCCAATTATTTGCCACTTTCAGATTTGAGCCGACGAGGCATTCATAAAAGTGT
TGTATAGCGAGTCAAAGTAGGATAATTTCACGTGCCAACGGCTCGAGACAATAACTCCAT
GACCAATCGGGTTGCACATTGTTATGTACCTATTAAACTCACTGCGGAGTAAGTAAAAAT
GGCAATAAAGTGAGCGCGGCCATATTGTTTTGCTAATTGGCTCTCTTATCGGTCGTTACG
CATTATACG
>Unigene0000317    size  219    gap  0  0%
TTATTCTATCATTGTAACCATAATTATTTAACGTTTAGAACTCTTCAAAACTGTCTAAAG
ATATAAGCATTATTCTCCCAAATTAATGAACTTGGAGTAAACTTAATGGTGATGATATGG
TGTTCCAAAAGATTGACTTTTTAAGTAATTGAGTACTTTGAGTGAATTCACGCGGACCGC
ATTTGATATTGTGTATTTGTACTTTATGTTTAAAAATAG
>Unigene0000318    size  520    gap  0  0%
GGAGAACTTTACTATACTGCAGGTGGTGTCAAACCGAGATACGCAAGAGACATTATTATG
TGCCGCGTTTGTGTTTGAAGTGTCGAACAGTGAGCACGGAGCGCAGCATCACATCTACAG
GCTCGTCAAAGACTGAACGCTCCGCGCTCCCGCACAACCATTCCGCACGCTCGCCTCGCC
AGAACTACCATACCTGACGCCTCACCTACGGTCGCAAGCGCAGTTGTTCAGCTCACCTCA
AATAACTATGCCGCTATGAAGTTAGCCGTTGATACCCCGCGCATGAGGAGTAAGGTTGAG
TTGCGCAGTCGCATCTAACTAACTTTAGTTGAGCAAAATTATTTGAAGTGACTTGTACTT
TACGTAGAATTCTACGTTTGTGTGTGTGCGCCAAGTGGGAAACAATGAAGTTGAAGTATT
TGTACAGTATCAAGTATGTAGTCTGTTCGACCGCTCTGCCGCGGTCGGTAACGAGTGCTG
TCCTAATTTCACTCCTATTCGTAAACACTTTCTCTTTAGA
>Unigene0000319    size  596    gap  0  0%
GTATAGTAAAGTTCTCCAACACACTGTTCATCATATATTTCTCTGGCAAATGTTTGAGCT
TGTGTATGAAGTTCACCATGTACTCGCACATCGGTGACCGGTGTATGCGATACACGAAGC
GGCCTCCCTCGAAACGCGCGTATTCTGTCTCCACCTTCTCTACCACTTGTTTGCCGAACG
AACATACTTTAGTACTACATGTTATGGTCATGTTCTCGTTGCTTTCATATACACTAGTAA
CCCCGTAGAATGCCCCTGGATCGTCCAGGTTATTTGTGTTCAGGTCCGCCCAGAATTTGA
CCAGGAAGAAGGCATTTCTAGGACCCTTCTCATATAACTCTTTGAGACCACCTTTCTTCT
CTGGGAACTTATCATTAATCTGTTGTACGTCTACCGACTCTAATAAAGGATCTGCGTATG
TAACTGTACCGCCTATATGAACAAATAGATGCTGTGCCGGCGCCGAACTGGGGTACGTTT
CAGGGTCCCGTGGATGTTCAACAAAGGCGGAGAACTCGACCAGGCGTAGCTTATGTGTCG
CTATAGCGCGTCCCTCCCACGGCGGCGGTGGCGCGACATCTGTCCCACTTGGTACT
>Unigene0000320    size  307    gap  0  0%
GCCCAGACTACACGCTTGTTCTACCCGTTCAATTTTTTCCCCCTTAATGACTATCTCAGG
CTTGGCAGTTAATATATTGGTGACCTGTTTTTTTGTACCTAGCACCATAAACTTGGACTT
AAGGGGGTTAAGCAGCAAACAATTCCCCTCCGACCAAGTCACTATCCGCTGCAGATCCTC
ATTTATCCTTTGAACTGCAGCTACCACATTATCCCTCTTGAAGGATGTGTACAGCTGAAT
ATCATCTGCATACATGTGATATCTGCAGCTCATAAGGGATTTAGCTACATCAGCACTATA
TAGGATG
>Unigene0000321    size  352    gap  0  0%
GAAATACAATAAATTGAGTAACGATCACTCAAATTCGGTGGCTGACAGTCAGTTTGGTTT
GAACACAGCCTAAAAGAGTTAGGGCGATTTTTTATTAGTAGTATATTCCAGATAATTAGA
ACGTTGAATATGTCGTATAATGTAACAGGTTGCGTTTCCCGGCGAATGAACTTGTACTCA
CTAGTTTAGTAACTTGTCGCATACATCTATATTTCAGGTTCTTGGGGAAAAACTATGTCA
ATAGGCTTTGTACAACAGATTACCTACATTGTGGAGGAACTTAATTACGAAACCTTAAAA
CAAAACCGTATTGGGCGACAAAAGTAGGTAAGTAAGCAAAATTTCGACCTAT
>Unigene0000322    size  281    gap  0  0%
TCGGTGTTGTGGTATCGGTATCACAAGGTGGATATGTGGTATTTATTCCATTTGGTGTTG
TAGTATCGGTATCACTGGGTGTTGTAGTATCGGTATCACTCGGTGTTGTGGTATCGGTAT
CACAAGGTGGATATGTGGTATTTATTCCATTTGGTGTTGTAGTATCGGTATCACTGGGTG
TTGTAGTATCGGTATCACTCGGTGTTGTAGTATCTGTACCACTTGGTGTTGTAGTATCGG
TATTAGTCGGTGTTGTTGTATCTGTATCACTCGGTGTTGTG
>Unigene0000323    size  958    gap  0  0%
TGGCGGGCCTTCGACTTCAGACGAAAATCACTTATTGGAAGGTGATATAGACCATATATC
GGATGACGAAGAAGGTGGTATACGTATTGGGGACATCTATATACCGCCTGCACCGAAGCC
CGCGCTTACTTTTGATACTACAGGCCCAAGGCTGATTATAACACACATAGTAAATGAAAA
TTTCAAGAGTTACGCTGGTGTACAGACCTTGGGACCTTTTCATAAGAGTTTTACAGCAAT
CATCGGGCCGAACGGCAGTGGAAAGAGCAACGTCATAGACTCTATGCTCTTCGTGTTTGG
GTACCGAGCCACGAAGATCAGATCGAAGAAGATTTCCGTACTCATCCACTCTTCCAGCAA
GTACCCTAATATATCCAGTGCATCTGTTGCCGTTCACTTCTGTCGGATTATTGATGGGGA
AGGTGAAGACTTCACAATAGTACCAGACAGTGAAATAGTAGTTTCTAGAACAGCCTTCAG
AGACAGCTCCTCATATTACACCCTGAACGGAAAGAGAGTGCAGTTCAAAGAGGTGGCTAA
AATGTTGAGTTTCCATGGCATTGATTTGACTCATAATCGGTTTTTGATTTTACAGGGTGA
AGTGGAACAAATTGCAATGATGAAGCCAAAGGCAGTGAATGAACATGAAGGAGGAATGCT
GGAGTACTTAGAAGATATTATTGGCACATCCAGATATAAGGAGCCCATAGACAAGCTAGC
CATTAAAGTAGAAGAATACACAGAGATGCGCAAAGAGAAACTTAACAGAGTTCGTCTGGT
TGAACAAATTGCAATGATGAAGCCAAAGGCAGTGAATGAACATGAAGGAGGAATGCTGGA
GTACTTAGAAGATATTATTGGCACATCCAGATATAAGGAGCCCATAGACAAGCTAGCCAT
TAAAGTAGAAGAATACACAGAGATGCGCAAAGAGAAACTTAACAGAGTTCGTCTGGTT
>Unigene0000324    size  259    gap  0  0%
GATACATCTCTTGCAGGTTCCCACAAAATCTTCAAAAAAGCCATAAAATGTGTCCACTAG
TTGATATCAAAAACTTTGCCTTTGCTTCACATATTAGGAACCCAAAAAATACTTTAGTCT
CGCATATGCATGCAACATTGAGCACGTACAAAATAAATACGTCACAACTTGTATATTCAT
CCAAAAATATTTTACTTTGCCACAACTTTTATCACATTCCATTTCTCTTCATGATATTTT
TAATTTTTAAATACATACA
>Unigene0000325    size  232    gap  0  0%
GACACAAGCAACACGAAAACATGGAAAAGTTGTTTAAACAATTTCGATGCGTCATGTTAT
TTTGATCGGACTTCAGCAACCTGTGACCAATGTAATTCTGGAACAAAATCTTCTGTTAAT
GCTTTCCAAAAAAACAAATGCACCTGTGATCTGGGTTTAGTGGAAGCCACTGATAAAGGT
CCCAAACAAGTCTCGGAGCACAAGGGGTCTTTGTGCTTAGCACATTCTCAGA
>Unigene0000326    size  835    gap  0  0%
TATACCAATTTTATCGTTAAGGACTTTAATAATTTAGATCTGCCTTTTGTAGACTTAGTG
GACAGGAACTCGACCCCCCGCATGCCTTGGCACGATGTAGGCGTCGTTGTACAAGGAGCG
GCGGCGCGGGACGTGGCGCGGCACTTCATACAACGGTGGAACGCTATCAAGCTGGAGAAG
GCTAGACAAAACCCAAACTACCCATACTTGCTACCCAAAGCGTATATCGACATCAAACCT
CTTCACGATCTGGACAAAGTGCTCGAATGTGACATTAACAACGTGTCTTGTCAGGTACTC
CGCAGCTTATCGAGTTGGTCGGGAGGCTTCTTAGACCCCGACACGGTGGAGCAGAGCATA
CATGAAGCGTATGCTGATACTATTACAAGAGCACAACACTACGTTTATATTGAGAACCAG
TTCTTCATTACTTTGTCGAGGTCCAGTCTTACTGTGAGGAATCAGATAGGCGAAGCGCTA
TACAACCGTATAATGCGAGCGTTTCGCTCGGGCTCGACGTTCCGCGTGTTCGTGGTGATG
CCGCTGCTGCCCGGGTTTGAAGGTGAAGTGGGGGCGCCGTCAGGAACATCTCTACATGCT
GTCACGCATTGGAACTATCAGAGTATTTGCCGGAGTCGCGAAGCAATAATCACCCGTCTC
TACGAATCCGGAGTCCCCGACCCCTTCGAGTACATAACCTTCCACGGCTTACGAACTCAC
TCAGTGCTGGGTGACGAACCAGTCACCGAGCTCGTATATGTGCACTCCAAGTTACTGATA
GCTGATGACAAGACTATCATATGTGGCAGTGCTAATATTAATGATAGGTCCATGA
>Unigene0000327    size  830    gap  0  0%
GATTGGGAAGAGGGATTCGGAGATTGCTGTGCTTTTACAAGACGAGCAATTCGTAGACGG
CACAATGAACGGTGAAGCATTTCCTTGCGGCCGCGTCGCCGGCGCCCTGCGCAAGCGACT
CTTCCGCGAACACCTCGGCCTCATGGGGGAGGACCTCGACAGGGCAGGGATATCGCTCGA
CGATCCCTGCTGTAAGGAGTTCTATAGAAACGTGTGGAAAGCCACTTCGAAGAGGAACAC
TGATTTGTATGAAGATGTGTTCCACACAATACCAACAGACGCAGTACACTCATTTGCCGA
ACTAAAGAAATATCAAGAAGAGAACCAAAACCTTTGGAACACAGACCCAGCCCTCGCCAA
CAGAAAGATAGACTTAATCCAAGGTTACCTAGTAGATATGCCTCTAGAATTCCTCTGCAA
CGAAACCCTGACTCCAAGAAATACGTCTATGGAAGGCATGATGCCAACCTCACTTTGGAC
TTAGTTGCTTTATAATAAAGTCTATATTACATTGCCATAAGTTGAGACTTAAATTGCCTT
GTCATAAATTATTACATAATTCTTATGAAATAAGGCCCAAGTTTGTAGGCAACATGAACA
TGAGTTAAAAAAAAGATGTATTTGTTGTCATAGAAAATGGGACCTTGTACTTTGTTAGTT
TACCTACCTCTGGATAACGTAAAAAGGTTAAGATTACTAGAATTATATGAAGTGGGGTAA
TCACAAAGCTATATTATTTTAAGTTATTTCCATTTTATTTTATTCTACGAAGCATTCATT
CCGATTTTTAAACTTATTCTGTCCAATTATTTTTTAATATCTTATTTATG
>Unigene0000328    size  232    gap  0  0%
GGGATGGTTTACCACTCACTAACTTTTATGAAGACCATTTTAGATCCACCGCAAACAATA
TAGAGTTCATTTCACCTCTCTGCGTAAAAATCCTTTGTTAGCCGAAATTGTGAATGAATG
GGTTCCGTCCCTTCCGACAACACTTTCAATAATAAATGCACCTTTTTCAACTTCAATAAA
AACGTTGTCAAAGTTACAAGTATACGCAATCATACAAGTCGGCAAACCTTAG
>Unigene0000329    size  218    gap  0  0%
GTGCATAAACACTTTATTGATCGCAGAGACAAAGCGATCAACATTGTCCATTGTGCTGAT
CATGCCAATGTTCAGCGTCATTTCAGGTTTCTTCAAATGTGTATAATTGGGGCCAAGGAG
TGGCTTTTCAACTATAATGACAGACACATTTCCTGCCACTGTGAACTCCGGCTGTCCTGC
GTCCAAGTCGATGACCAAAACTGGTCCGTTGGCCAGCA
>Unigene0000330    size  1026    gap  0  0%
ACTATAGCCTTGTCGTTAATATACATTTTGCTGAGCATAGCGGCAATAATATTCAGATTT
AACGATTGCGACTTTGGAGTTACAAATAATGGAGCTAATTATTTTTGGAAGACTATCATC
AGTGCCTACATTTTAGATGACGAATGTGAGATCTCGTTCTTAACTCGCAACCAACTGGAC
ATCACGGGATCTTACACCGTGTTCGTTTTCGCCACACTCACTCTCAGTTTCTCCGTGCTG
TGTTTAATCACCGCCAGCGTACTTGTTGCAACGATTCAAGATGGTGGTGCGGCTCGATAC
CTCAACATCGTGGTGTCAGCTTACATCGGCAGCTGTTTCGCAGCATTCGTCGTGGATCTT
ACTACAGCTACGCACTTTGGAATAGACCACACTACTTTATCGAACAAGTTGGCAGAGGTA
CCAGCAGGGTCTTCATCCAACTACAGACTCGAAGTGTTACGTCACGGAGCGTTCCTCATG
ATGACGATCGGACTGAAAGGCTACGTCGCACCCTTAGTCCACATGGTACTGCTAATCCTA
CTAATTGTTTACTTGTTGGAACACAGGAAGCAAGTTAAGAATGCTGAGCATTCTATCCAC
AAACTGGGAGCTGTAAATGCATTCGATCAGCCAAGGAAGCCAGACGACAATGCCTGGGTA
TCGGAACCTGATGTATTTTCGCCATTTTCAAGAGGAGCACAGGTGAATAATGGCTTTATC
AGAGACGATGAGTCAGATCGCCCGCCGCGGCCACGTGTTCCGCCAAAGATAGATTATAGT
AATTCCAACCGTTCTTACGACCGCTCCGACTCGTGGCAACGCGGACAGCCGAGCTTGAAC
CACAGCAACAGGCCCTTCTCGTACCTAGAAGACATCAAGAGGCCTGGGCCCATAAGGCCT
GCGCCTTCCCAAGAGCTTCCTTGGAACCAGGACAATTCGCCATGGTCCCAAGGCCCGCCC
GTACCGCAGCCCGACTACAGCCCACAGCCAAGACGATTAAAGTCCGCACTGAAACCAGGT
TACTTG
>Unigene0000331    size  222    gap  0  0%
ATCTTCGCATTTAATATTCATATCATCCTGCAAACAGGCTTCAACCTGATTCAAAGCTGC
CGCTTCATTGCTATCCATACTCCCGACATCATCATCAAAGTTCGGATAGTCATATGTCAC
CAACGATTCATCACCCACAACTGGTTCTTGTTTTACTCCATTCTCTTCACAATCCATTTC
GAATTTAGGTACCGATACATGATGTTCTAGTTCTTCTTTTGG
>Unigene0000332    size  217    gap  0  0%
AAAATTCCAATTCGTCCTCTTAAATTCGGTTTCATTTATGTCCAGTGGGTTAATTCTATT
CCTAAGTTTTGCTCTACAATGATTAAAAATAAACATATAAATAACTAATTTTTTTTCAAA
CACATTAATTCTATAGGTACCTACGCAAATAAATAAAATATGATTTAATTACTTAGGTAC
CTTGTTTCTCGTGCTCGATATCCATAATTTTCTAGTA
>Unigene0000333    size  249    gap  0  0%
GTATGGTCGAAACATTATTCACTTGAAAATAGTCGGTGAGAAAGGTTTCGAGAAGTGTAA
AAATAAAGTTTTAACCGTGTTTATGTTTTGTTTAGAGTTAGTTTTGTGAATAAAAGTGTT
TTAAAATTATTGTTAAGTTATTGAACAATTTGTAATAGCTTCATTATAATTTAAAATGCA
AAGACGGCCACTGTATGAACGTAGTAGGTACCGCATATTATTTTTTAGCGGCAAATTTAC
TAGAAAATT
>Unigene0000334    size  240    gap  0  0%
TCAACATTTTCTTTTGTATTATCAACATTTATAAGATCTTTGTCACAAATTTTGAGAGTA
CCAACATTTATATTCTCATATTCATTTTGTGTTTCGAACGCAATGTTTTCATAATGTCTG
TCTTCTGGTAGCAACATTGCATTAACTTCATCAATGCTCTTTTTGAAGAACTTTACTTGG
CTATAGACATCTAAATCATCATTAAGGTTAGTTTCTGTTGGAGTTTCAAGTATGATTAAG
>Unigene0000335    size  283    gap  0  0%
GGAGTTTCAAGTATGATTAAGTCCTCAAGATCATCAGGTTGGCAAGCCTGTTGAGTAGGC
AAACTGGCATCAGTCTGAGGTACACTAGCATCTTCAACTATCGACAAATTCTTTTCTAAA
TCAATATCTTCGTAAACCGAATCCCTATCATTTGTGGGTGTATCTTCAAAATTCTTAGAT
TTACTTGGAGATCGGAATGTAATACTAATGGTAGATTTTAGAGGACTTTTTAAGGGACTC
CCTGGAGAACTTTTGCTAGTACTAGACGACTGTAAATTAATAT
>Unigene0000336    size  279    gap  0  0%
AAAAAGAATAATAATACAGCAAAAGCCGGGACAGCGAAAGTCGAAGTTCCCATTCTGAAG
ATAAACTCCCGAACAATGAATGGGAAACCGTCAAATGTTTGCACGACAAATTCCCAGACG
TTATTATAACCTCGATACGGCCCACAGTTGATAGAGGGAAATATTTCAGCAACAGAATAA
GCTACCGGAGCAATAGAAGCAATAAAACCCAGCAATAGAACAGACATGAACAACGACTTT
GATTTCGAAGCTTTATACACGACCGGCGACGGCGTACAA
>Unigene0000337    size  484    gap  0  0%
AGGTCTATCAAGGACTGAAATAATGCAAGCAAAGAGAGCAGAATTTTTCAATACTTGCCC
TGAATCATCTCCTCCCAAGTTATCCTCCTTCAAGAGTCCAACTGCGGCTGGCCCGTCACC
AACCTCTCGAAGCAAAACATCTCCAGACCGCGGCAAAGTATCGCCTACAACACTAGAAAC
AGCATTATGATAAAGCTTATACTGATGTGTAAAAGCGGTGCTTTAGCAATTCCAATCTCA
AAGTTTGTTCATAAGGCAATGAAATTCATAGAAGCTTTAATCTAGTCTTTTCTTTTGCTT
ACGGTGCCATTTTTGCAGGCACTTTTATTTTCCATAACCAGTGTTTGACTACTTCGTAAT
TCGAGCTCAAATTAATATTTTTTAATTTTAATGCTCTGTGGGGCCAATTTTATTTGTGTA
AATTACATTTTCTACAATAGCTGGTTAAAAACTTAGTACGTAAGTATTTATTGAGTACAT
ATTG
>Unigene0000338    size  224    gap  0  0%
CAGTTTTCAGGGGAAAATACTGAGTGACAGCAGCTGTCAACTGTAGCAAGGAACGTTGAG
AGTGTACCGGTGGTCCAAGATTCAATGCGTTGTGTGTGTCGGTGGGTGAGGGACGCAGCT
ATGCGGCGCGAGGCGTGTCGATGCCCGGGACGGGTCACCGCGCAGCGCCGCGGCCCCGCC
GGCCGGGCTTGCCGCGCCGGTTGAAGCCCCTGTAGGGTCCGCGG
>Unigene0000339    size  426    gap  0  0%
ACACGATAAGGCTTTCCATAAAGGTAAGAGCTATATTCTGCCATTCAAATTCACGGATAA
TGATATGCCCAAATGTTTGTTTTGTGGCAACTCTTACGGTAATTTCAAAGTATTGCTCGA
ACACATGAATTCACATTACAGGAATCATGTGTGTAGCATTTGTGACAGTGGTTTCGTTAA
CAAAAAGATCTTGCAAAACCACGAATATAGACACAAGACGGGAGTATTCAACTGCTCATT
TTGCTTCAAAGAATTCGATAACCATGTTAAGAAAAGAGATCATGAGAAGGCAGTGCATAT
AAAAATGCAGAAGCGCAACAAATGTGCCTATTGTGGCGAAAAGTTCGCAGACTACACGAA
GAAACTCAGTCATGAAACGACGGTGCATGGCGCGAAACCGAGAATTCTGAAATGTCAAGC
TTGTGA
>Unigene0000340    size  745    gap  0  0%
AGACACGTCGCTGTCGGCACGCGTGCTGCCACTGACGGCGGTCCCTTCAGTCTTGTCGGT
GTCTTGTTTGTCAGCGACTCTAGCGACAGTACTGCCGGTAGCGGCACCGCTGTCCGCTGC
ACTGTCGCCGGCGTCCTGACTAGTGGGGCGGCGACAGAGGCGCGCGTGCACGGCTCGCAG
CCAGCGCGGGCCCCGCTGCGGCAGCGCGTACAGCTGCGCGGCGTAGTACTCGCGCAGGCT
GCCCTCCCAGTGCCGCGCCATGCGCTCCGGGATGTGCAGCTGCCGCGCCAGCCGCGCGTA
CGCCGCCCGCCGCCGCGCGGTCCTGATGTTGTCCCGCGTGGGCGGGTCGAGCAGCGCCGC
CTGCGCCACGTACGCCAGCGCGAACTGCTTCATGGACACCGACCGCACCTCAAAGTCTCC
ATTGCTCTTGCTGGAGTGGCTGACGAACACGCTGGGCACGTAGTCCCGGTTCTTGCAGGT
CCTGCTGGGCCGGCCCGACACGAAGTGCTCGCTGCACACCACGCTGTGCGGCTCCGGCGT
CCACCACTTGGAGTTGTTTCTGCGGCGAATAGTCTGGACCCATCTTTTCCTGTGGTACGA
TTTATATCTAGCATCAGGGAACGCAAAAAACTTCACGTTTGGGGTCGCGGAAGTGTTCGG
GCACCTCGTCACACAACAGCTCTTAACAGCCGGAGCTTCACTCATTTTATATACTCATCA
AGCTGCTTAGTAAACGATTTATTTT
>Unigene0000341    size  327    gap  0  0%
GATGGCGCGTTTACTCACCGTAGTTTTGGTTTTGGCTGTGGTTTCTTGTGTTTTGGCTGC
TCCAGGTAAAAGGAGCAGAGGCGTCGCCCACGCATCAGACGGCAGTATCGGAGTAGGTGC
TGTAGACGGTGGTACCTTCGGTGACGGCAGCTTCAGCATCGGCCACGGAGGTGGTGGCAG
AGGTCGAGGCAGCGGCGGCCATGGTGGCAATCATGGTACCAACTCCTACGGGGGCGCGGG
AGGAGATAGGGGCAATACTTATTATGATAAGTAGTAATGTCTAGTTGATCTACTGCTATC
GAACTGTTTTTTTTTTGTATGTAATGC
>Unigene0000342    size  323    gap  0  0%
GCCCGCGACCTTGCGATGTGTAGTCGAAGGCAGACCGAAGCCCTATGTGCAGTGGTACAA
AGATGGCTCGCCGTTACCACAAGCGGAGGACGGCCATAGAGTGCTTTTAGAAGATGGATT
GTTATTTTTAAGGGTGAACCGGGGTAAGAAGGAAAGCGACGAGGGTGTATACTGGTGCGT
CGCACGCAATGTCGCTGGCGAGGCCGTCAGTCACAATGCCTCGCTTAACGTCGCAGTTCT
TCGAGACGAATTCCGAGCAGAACCAAGAGATGTCCACGTAGCGGCTGGTGATCCAGCTCT
ATTGTAGTGTTCACCACCTCGAG
>Unigene0000343    size  626    gap  0  0%
AATGAGTATGAAGATGATATGAATAATAAAGCAAGCACGATGCCGCCTTTCAAGAATCGC
GTGGATGCCTCAGGACAACCTATTGAGTCGGTATTCCAGCTCTTCAGATCTAATGAGACT
ACGGACTTATTGCTACAGGACGCCACAGTAAACTTCAGGATACTGAAAGAGGAAGAACAA
GCAGCTAAGCATATACTAAACAACAAGTTTGTAGGTGGTCAAGCTGAGAAAGCAGTGTTG
GCTATCAGAGACTGTCCTATTAAACGTGCCACGCTATGTGTGACCAGCGATCAGGAGATG
GACAAGTGTTTGAAAATGAGGGTGGCGTTAAAAGCAGCATTTCTGTCCCCGACTCTAGTG
TGTTGGCGCGGGCACAGCACGCGGCACTGCGAGCGCGCGGTGGCGGAGGGCGCGGCGGAC
TTCGCGCTGTTCGACGCGGCCGACATGCTGCATGCCGCTAACCAGCACCGGCTCGTGCCT
TTCATGCAGGAGATCTACTCAAGCGGCGACAACTGGTACTACGCCGTGGCCGTGGCTAAG
GAACAGGATCCGGACACAGATCTAACGTATTTACGCGGCAAGAATACTTGTCATACTGGG
CTGGGTACTGCGGCGGGTTGGGTGTT
>Unigene0000344    size  906    gap  0  0%
ATCTTCATACTCATTCTGTCGGCTATTAAAACTATCCCTGTTAAAGTTGTTATAGGGATA
GCGAGAATTTTCAGTAGTCGAATACGGGTTATACGGAGCTCCTTGTTGAAACCCATTCGT
TAGGTTATAGTTCCTGTTCAAAGGATTCGGCTCGCCGTATAGTTGGAATATCGTTTGAAG
AAGATTTTGGTATTTTTTCCTCTGATCCAAAGTCGCAGCACTGCTAGTGACAATAGCGTC
AGCCGGTACCTTCCCCCAGTTGCAGTTCTCTGAGTCTGTCACCGGACGCCGAGAGCCGTC
GCGGCAGATCAACTCAAACTGGTCTTCCGTTACTCCTCCGAGTATCTGATGCGACAGTAG
CGCGTGCTGTATGGTGGTGTCGCGCACGAAGGCGATGTCTCCCGAGTTGTTGGCGATGAG
GCAGCGCAGAGCACCCTCGTACCCGGCGTACGGGTCTGCTAGGGTGCAGCGGATACCTGC
ACCTCCTGTGCAGAGCTTGCAAAGCTTGTCAGAATTATCACCAATAGGATTGTACATGTC
CTTCAGAGAATTTGGTGCACATGAGTCTCCAAAGAACTCGATAGCTGACTTAACATGGTT
ATTGCAGTCTGTTATTTTGAGTCCACCTTCTTGCATCAAAACATGTATAGGCATGACCCA
TCCAGCAAGTGCTCCAACCCCAGGGAAGCAGGCCTTTGCCCCTCGTAATCCATGGAGGCC
ATATCCAGGTTGTATTCCAGGTAAACCTCCTTTGCGGACTACTGCCACAGAGTATTGATA
GGGTTCTCCACGCACATATAACTCCTGTAAAATAGGCACAAGAGAGTGATATCTTCCAGC
GACATACACCTCACCAGCATCGAGACCAAGCAAGGAGGCTTCTCCTCTGTCCACCCATGT
CATACA
>Unigene0000345    size  798    gap  0  0%
GTATAATATTGCTAGTACACGAGTTGGATAGATGGTACACATGGCAAGTTAAATTGCATT
GATTCTAAGTTAATATATTGTAAAACTTTCATGATATTATAACAAACGAAATGACAGATA
TGCGACTTATACCAATGATCCGTTTACTATAGTGACCCGTTGATACGGTTTCTCCAAGGT
AATTAGGTACTAGCAACATTATAACTAGTCGAACTAAACCATCGATACGGGGCTCGGGGC
TTCACGTCTTATTGTGTATAAGCCGACGTCATATATTAATTATCATAAGATTCCATCATA
AGATAGCGGGAATTATGTATATTTCCGTACATTTAGCACGCGTCACTCGCCTGGCTGGGG
CGTCGGGACTATTTACGAATAACATCATGACTAGCGTACGTAAATGAATGTTGTTATTTG
TCCCGAGCCGTTCCCGCAGCCAGGCGTCTCCACGGAACATCAGAGCTCGTCACCCACACA
CTCACGCGGGTTTACAATGTTTTCTGAACAGAATATGCTTCAGGGAAGACAGAATGTGGA
CACACTCGCGCCGTACGAAACGCCATCGACAATAAAACTTATAGTAGCTGAAGACATACA
CGTGATGTCGAGGCGTTTCGTAAGGCAGAGTGTGTTACTGGCTGTATTTAGTTATATGAA
TATGCTATAGTACAACAGTTCAGTGTAACGCTATACATAGTCGGACACTCGCGTCCCGCA
GTTTACAGCAGTCCCGCGCACTGACGACACACAGCACTCGACAGTATCACTCGCTGCAGC
CCGCGACACCGCGGGAGG
>Unigene0000346    size  331    gap  0  0%
TGATTCCAACTGGCAGTACATACAAACAATACATAGTACATACATATATATTAGTTATAT
ATTTAAATAATATTACAACAGCGACAGTACCGAGGTCTGGTGCCGGCGCCACCGACTGGT
GGAGTGACGGGCGCGAAGTATGCGTGCACCTTTATGTTTGGTAAGTGATTCCTGAGCTTC
CGTATAGCATTTCGGCTGACCATTTGACAGTCGTACAGTTCTATTAGCTGAAGATTGTGA
CAGGAAGTCAGGTGTTCTAGCGCTCCGTCTGTCACTAGTGGACAGTTGTCTAGACCGAGT
ACAGTAAGATGTTCAGCGGCACAGGGCGACA
>Unigene0000347    size  503    gap  0  0%
GAATGGTGTAGAAGCGCTCGCCCGCGCCTGTCCACGACTCAAGACTTTTATATGTAGAGG
TTGTAAGAATGTGAACGACAACTGTGTGTCAACGCTAGCAACATATTGCCCTGATCTCAG
CGGTCTCAATGTACAGGGATGTGATCAACTAACAGACGAATCAATATCAAAACTTGGACC
AGCCATGCGTCGGCTCTGCGTATCAGGCTGCTCCCGTCTGACGGACGCCGCCCTGTCAGC
ACTAGCGGCCCGCTGCCCCGACATCGTGACGCTGGAGCTGGCGCAGTGCAGCCAGCTCAC
TGACGCCGGCTTCCAGGCACTGGCCAGGAGCTGCAGAATGATAGAGCGCATGGATCTGGA
GGAGTGTGTGCTCATCACGGACAGCACTCTCGTACACTTGTCTATGGGATGTCCGAGACT
TGAGAAATTGACGTTATCCCACTGCGAGTTAATAACAGACTACGGGATCAAACAGTTGTC
CATGTCGCCCTGTGCCGCTGAAC
>Unigene0000348    size  902    gap  0  0%
GTGATGTCAAATTTATTTGCGAGCCTTGTTGTCAAGTTTTCAAAAATATGAATGAAAAGT
TTCATCATATAAAAACTGTCCACATTACGAATAAAGTTGATAAAACAAATAAAGTTCCTC
AAGACCCATTACATCAAGATGTTCAAGTGAATTCTGCAAAAGAACTTGAACAAAGCAAAA
ATGCGCCCAAAAAGCCAAAAGTATTTATATATCCCAAACGGAATAGAAATAACAAAATGG
GCCATCATATGGAAATTCATAACGTGCCAAAACGAAGGAAAAAGACTGCCCCCAATAATT
CTCATCTGGCCAGCAAGATATATAAACGTAAAGAAACGATAGCTGTAAAATGTCACCATT
GCGAAGAATTTTTCACGGGCAAAGCCGCGTTGAAAGCGCATATCTACAGTTTGACTCGAA
ACTTGTCATGTGCCACGTGCCGGAAGAAATTTAGTTCGCGGCGAGAATTCCGCAAGCATG
TCGTTTGGGCTCACGACAGCGACTCAGTACCTGAACAAGAAATGTATGTAGAAGAAATAA
GGATTAAAAATGAAGAATTTAACACAGAAGTTCCTGAAACTGAAATGGATATTGAAGAAA
TAAAGATTGAAGATGAAGAATTTACATCAGAAGTTGGAGAAGAAAGCGAGGAAATATACA
CAGAAGTTGAATTTTTAAAATCCGAAGAAGATTCGGACACAGATATAGATAAAATAAAAC
TAGAGATTGATGATATTACCACTGAAGAATATATTATTTCGTAATTTTTAGAACACTTCC
CACCACACTAAATGGCGGTTTGTAACTATATTCCGAGCAAAAGTATTCGCATGTGGCCTA
CAACCTTTTTTTTAACGACTGCAAAAATCATCAAATGACCTCCCGCTGTGGGTTAGCAGC
GG
>Unigene0000349    size  597    gap  0  0%
AAATTTGACATCACCGTGCAAAAGGGTAATATGTTTCGACATTTTCTTCACGTCATTCGT
CCTAAACGCACACTTCAGGCACTGAACTACTATGAAATGGCCCTTATAATGATCGTCTCT
TAATACTTCATTGGTGAACCTCAATTCACATATATCACATTCATAATCACCATAGGCCGG
TTCATGTTGCAAACCATGTTCCTTCAATTCCTGAGAATTCGGAAACTGGTCAATACAAAG
CTCGCACTTAAAAACAGACCACTTATAAGCATGCCTCGATTTCTGCTCGTTCCTAAACTT
TTGGACCTCACTTCTAGATATTAACTTTAATTCATAATCTTTTTCTGCACCTCTGACATA
ACTTTTAGACTTATCACTATCGAACAAAAATGCTAAAGTCTTATAGTCTTCAAATTCTAA
ATATTGTATAACTTCTTCAACACCTATGTCCGGTATTTTTATATGTTCTTGAAACGTTTT
TTTGATTTCGTCGCTAATTTTGTCCATATTTGTCTTAACTAATAATGCTGGTTTTTGAAC
GTATATTTCTGAATTGGATATAGTGTCTTCGTCAAGTTCTTCAGTTGAATCTGATAT
>Unigene0000350    size  438    gap  0  0%
CGTTATTTACAATAAGAGATTTGACCATTGAAGAGCAGATAGCTGAGATATTAAAAAGAA
GGGACTCGGCGAATTATAAGAATGCGATTTATAAGTGTACCGCGTGTTTTAAAGGGTTTT
TGGATGAAGATGCTTATAATAGTCATATGACGAGACATACAGATCAATGCGGCGAACACG
AATGCGGTGTATGCAAAACACATTTTAAGCATCCGCACGCCTTACGGAAACATATAACAG
CTCACCACACTCAGAGGTTCAGTTGTAAGCAATGTCCGTATATCACTACACACAGACAAA
CAGCCAGATTGCACGAGAGATGGCATAAGGGGACTAAGTACAAGTGCCCGCATTGTCAAG
ATGAGTTTGTTAAATTCACAACATACATGGGACATATACGCATAAAGCATCCTTCAGACT
TCGTGTGCGGTCTCTGCG
>Unigene0000351    size  405    gap  0  0%
TGCGTATGATATCTTTAGCGTATATCTCATTTACATATTATGCTCAAAAAGTTAAAAATG
CGAGTTTGATCACTTGCTTAGGGGTTCCGCTTCGTCGACTTAGCGAAAATATTTTTTCCG
ACAAAAAGCCCAACTCTTGTTAAATACATACTACGGAGGTTCGTGCGGTCAAAGTTTTCG
TACCTTACTTATATTGGTTTTCCGTTGTAACGGGCACTTAAAGATGCATGAAGGAGCAAA
GTAATGTCCAGCCGGGTCACCATGGGTGAGGTCCAGGGACCACTTACGGTGCAAAATTTA
GAAATATTTTCCACTTGGTATAGAAAAAATGGTGAGTTGGGTAACCGAGGCAGCCAACTT
TCGTAGAATGTTAAAGTAAAAAGAGAACGGCTCTTGATAATAAGA
>Unigene0000352    size  242    gap  0  0%
AAGTATTTTTTAACATGTTTCATATTCACACAAATGTTTTTCTTTCTTTAAAATCCACAA
TTGTAGATAGGGACATCAAAAGTGCCAACAGTGCAACTAAATGTCACTGTGTTTTATCGT
GCTGTCACTAAAAAGTACCAAAATGGTACTTTCGACTAATCTAAAGAGTTGCATAATAAC
TATACTTTGCAAAGGTTTTTTTTTCGTGTGTATTTGAACTCAACTATGATTTTGTATGTG
AT
>Unigene0000353    size  445    gap  0  0%
GATATACCCACACAGCCAATATAAATGCTGAGACAACATTTTTAATACATATACAAACAA
AGCTCCTAATGTTTGGTAAATTCTACATGATTCATTATCGTCATAATAATTATGTAGATA
GATTAGTTAATTGATGTAGGTATTCAGCCAGGCGATAATTTTTGTTTTGCTTTTGTACAT
AACAAAGAAGCTAGGTAGGTAGGAAATTAGGTATACATGCTAATAATCATAAGGAAAATG
GCTAGAATGTTCACAAACACGTCGTGGAACTAAACAGTTTATATCGTGCTGTGCATAACT
ATTGATTAAATTGCTTTTGGGTATTGAAAAATTGGGTAGAAAAAACTTATTGGCGTTGTT
GTAACATTATTGTATTGAGTTTATAGTCGGGTTACGGGTAGCTACATTCTACAGGTAAGA
CACACACTGTTGTTGCATGCTAGAA
>Unigene0000354    size  1369    gap  0  0%
GTACTCGATGCCGACTGCCATGTACACGGGACATAGCGCTGAGCCGTGCCAACCTGCTGT
GCCTAGCTTTAGTGGGGTGTGGGATTTGTCTTCCATTCTCTTCATTTTCTGTTTCTCTAT
GTACTCCTTCTGTCTCTTCTCTATTTCTTTCGCCATGAACGCCGCTTCTTTCTTCATTGC
GGCGGCCTCCTCTAGCTGCTTCCTCCTGGCGTCGTCAGCTCGGCGCTGCTCCTCCGCCAG
TCTCTGCTGTCGAGCCTGCTCCTCCGCTCGTCTCCTCTCTTCTGTTTCTGCCACTTTACG
TGCTAGCTCTTGCTTTTTCCGTTCGACCTCCTTGAGCCTCTCCAGCTTGCCCAGGTCGGC
ATGCGCCTGCTTCTCCTGCCGCTCGCGCGCCGCCGCCTCCAGCGCCGCGCGACGCTCGCG
CTCGGCTGCCTCGCGAGCTGCCGCCGCCGCTGCCATTTTCTCTTCACGTTTTTTCTTCTG
CAACTCCCTCTTAGCCTCCAGCATGGCTTCCTTCTTCTTCCGTGCATCCTCTCTCTCGCG
CTTCAGCTCCTCGGCGGCGCGGGAGATGCCGCTCAGCTTCGACGTGGATGACGGAATCAT
AGTCTTGATCGATGTCACTATGTTAGCCCGGGGTTTTGTGGCTGAACTTGATATCTGTGG
TGGTTTCCCGTTGAAGATCATACTGTTCATCTTGGTGAGAGTTTCAGCAGACAGCACTGG
TTTCACTATCTTGTCGGGAGGAGTGTGGGTTTCTGGTTCTTCCTCCTTTTTAGCCATAGC
TCTTGTTTTCGTCCTGGTGACTCTGGATGCTAACTCTTCGAATTGTTGCACTTTCTCTTT
TACTGCGGATGTGGGTTGTATTATCGGCGGCGCTTGCTTGGGCGGCGTATGGATTTCTTG
AGAATCGTCGTCATCCGTCAGTAACGAGTTATCATCTGTTAAATTCACTGGTTTGGGATC
TTTATCAAGTACAACGGTGGCATCCATGATAGCGTTTTGTGGCTTTTCTATCACCATAGT
TTCTCTGCTCACTGCTTCTATCACTACAGTTTCGTTCATATTGCGCACATTCTTAGGCGT
AAGAGGTGCATGACTATAAACACCATTGGGTATAACGACAGTTTTATCCATATCCCCTAT
ATTTCCCACTTTCATAGTTTCCGCATCAGTTTCATCTAAATTCAGCCTTGTGACCTCAAC
AGTAGGGTTCTTTTTGCCTTTCTTAGTAATTTCCTTTTGTAATATAGGGGAGGAAACGTC
GTGGTTTGAAAGTCTTTCTTCTTTCGGTGAAATTGTGGGTGGTGGGGCGATTTCTGTAGG
TTTTTCCTCTGGTTTCTCTTCTTGTTTTTCAGCAGCTTTCTGTCCTCGT
>Unigene0000355    size  235    gap  0  0%
TGGAATCATGTCGGCAAAATTTAGAGTATTGAGAAGTACAATGATTTTAAGCCCAAAATC
AGCCAAAACCATAGTTCTAGCTACTGTTCACTTGCATAACTTTCTTCGCAGAGACTCTTT
ATTAAAAAAAACAAATGATTCGACGATTAAAACAGCTTCCTTTACTCCAAATCAATTTAT
TACCACTCCTTCTGATATTCGTATTTTTTTGTCAAGATATTTTATGACAAACGGA
>Unigene0000356    size  704    gap  0  0%
GGCGCGGGCGAGGGGGACCGTGAACCACTAGCCGAATCTCTCTCTTCATGTGTCGAGTTC
CGTAATGAGTCTAAAGAATACCATCTCCTTGATTTCTCGTTTACTGGTTCTTTGGTATCC
GTATGCGTTTGCGCATGTTTGCTCAAATGTGGGTCACTGCGACATCTAGTGAGTTGTCGC
CGTGTGCTGCCGGGTTCTTTGCGAGGGTGAGGCTCGTGACCTGATTTTGGTGATTTTCCC
GGAGTCCTAGTACTATGCGTAGTGAGTACAGCGGCAGCATGATGGGGCGCAGGCCTGGGC
AGCGGCGCCGGTGCAGCCGCCACCCTCCGGCCGCCGCGGCCTCGCTCCGCACTCGTACTC
TCCGACAAGTCCAGCGAGTATACGTGACGAGCTAGCACGCGGGTCAGGGTTTCCATTGTT
TTCGCCCACTCCTTGATCAGATCCTCCCAATGCGTCAATCTGGTGAGTAGTTCCATAAAG
TTCTGCCACAGTTCCGGCTTTACGGCTACGTTCAAGTTAGCCTTTATCCATGTCACTATC
AGTGTTTGAAATAAGGCCGGGGCTAGGAAACCTCCTAAAGACTCCTGTTTCCTTTTCGGC
GGCACTTTCGTTAGCACCAATGATGTTATTTGTAGTAAAACTAGTAATAACTGCTCCCAA
GTATTAGCATCCATAGCGACATGCATGACCATATATCTGTATAT
>Unigene0000357    size  219    gap  0  0%
TTTATATTTTTTATCATAATTTTTGTTTCGCAGCATAACAAAACAAACTTATCGCTTGAT
CAGTGAAGTTTGGACTTTATACTGTCGCACTTTGCTCACAAATAATTTAAAACAACCTTA
TCTACAGGTTGTAGGTACATAAATAAAGATATTATAAAGACTAGACTTCGAACTTGATGG
GTAAATGATAAAAAGCAGATGTAACAAACTTGATCTTCG
>Unigene0000358    size  302    gap  0  0%
TGCACGTTATTTGCAGAATAAATAAGGAACGATTCCGAAAAAAACAATTGCTATCTTGTG
CTGCTAACTCTATTCATGATGCAAAGTTAACTATGAATTCGTATAGAGTGTACCTTATCT
AGTCCTCTCGATTTTTATAATCGATCCATCCGTTAGTTTGTGATAACACATCATCAAAAT
TAATCCCTATTCGCAAAAAAAAAACGGATAGATCGCTTATGGAAACTGCAGTAAATTACT
ATCACGCGCTCTATACGTGCAAACTGTCCTGTGAATTATCAGTTCAATGTGCGAAGATCA
AG
>Unigene0000359    size  283    gap  0  0%
GATGCGTCCTTTCTTCACAGTTTTCTTCGAGCGTTGTAGGCGGTGCGGGTTCTGTAGGCC
ACGAGTCTTCCGGTAGGTATAGGAAGTCTGGCCCTTTGTACCACCGGTGATTTTTATCAA
ACGCGGCTGGCACGTCTCTTGTTGCGTCGTCGGCGACATTTTGTTTTGTCGGTATCCAGC
GCCAGTCATTGACCTTAGTACTCTCTTCTATTGCTGCGAGTCGGTGGGCCACGTACGGTT
TATATGACCGTGACCCCGTTCTGATCCATGTGAGTACTGTTCG
>Unigene0000360    size  284    gap  0  0%
TTTAGAATTAATTAAACTTTTTCATACTGCTTTTGTAATAAAATGAATGGATGTTAGATG
CTAGATTAGATGTTTGTTATTAAATATCTACAAATGCTGCCGTTTATGTTAGAATACCTA
GTTAATAAGAATGAAAAAGATCAATTATTTGGAATTAATTATTATAAATCTAAAATACAG
TTAGGTTCGGTACCTAATACATCCCTACTTTATAAAAATACTTTGTCAGATAAATATTAC
CTAATACATCCCTACTTTATAAAAATACTTTGTCAGATAAATAT
>Unigene0000361    size  271    gap  0  0%
TGGTGAATGGCATAGAATTGATATTTTCTGGGACACAGAAAACGTCAGGATGATTGTTGA
CTTCTGTAAATCAGCCGACATTCAAGAAATGGAAGATGGTACGCCACCAGAGTTCGATGA
CTCCACTTGCCAAGCCACAGGCACCATACCGCCTTTCAATGAATACCTAAATGTTAATGC
ACCACTCCAGATTGGTGGCTTGTACATAGAACACTTTGATCCGACTCACTATCACTGGCA
ATACATGCCCATCGGCAAAGGATTTGACGGA
>Unigene0000362    size  299    gap  0  0%
TTTTTAATTTCTAGTTTATTTTTACTCGAGTTAAAATTTTGATTGACAAGGATAAGATAA
CATATTTCAGCTGGAAAATACTTTGAGATTAAGAGAACAACACTTTTCTGACATGGAATG
ATGAAATGAAATGCTTAAAGAAGTAATAGCTGAAGTATCTAACAATCTATAAATATTGTC
TGCAAAAATAATAAAATGCTTCATTAAACTTTCAGACGGAAAGCTGTAAATTATATAAAT
AGATTAGAATCGTAAACACGCTGTAAACTATCTTCGTTTAATGCTAGCTTGCTAAATTG
>Unigene0000363    size  295    gap  0  0%
GGAGTTATGTCTTGCACTGGTTTGTTGTCTATGGAAAGCCAAATGGAGCCTGGCGTACCA
GAGTTGAACATGTCAACCATTGCCTTGACTCCTGACTCCACCTTTTGAAATACCATTCCT
TTAGCTTCAACTCTTGCAGCAAAGAAATCTCCAATTTTTCGATCATATGCCCTTGCTGCT
AAATTTTGCAACAACGGAGTGTCCGTGGGTCCCAGACACATTGTCAAAAATCGGACTCCT
GTGTTTTCGTAGAAAGGTTTCACCGATATACATTGGGTGAAGTGTAACACAGCTA
>Unigene0000364    size  242    gap  0  0%
TGTCTACGCCTGGGGCTGGAATGACACTGGCCAATTAGGAATAAATAATGATAAGGGGAA
TAGTAATGAAAGTTATTCTATCCCAACTCTGATCGACTTATTTGATGAGCAAAATGCAGA
GGTTACAAAAAATGTAAAGCATATAGCCTGTGGCTCTCGGCATTCAGCTATATTATTAGA
TGATAATACGGTATGGACAACAGGATGCAATAAATATGGGCAGTTGGGCCTTTCAGAAGA
GA
>Unigene0000365    size  243    gap  0  0%
ACCTATTTGCATATCATCGGCTTCATTTATAGCCCATTTAGTTAATCAGAGAGTTGCTCA
TGAAATTCTAGCTTTAGAACTGTTAACTTTGCTAGTTGAGACACCTACCGATGATTCAGT
AGAAGTAGCCATAGCATTCTTGAAGGAATGTGGTCAGAAACTGACTGAGGTGTCCTCGAA
GGGTGTGAATGCTATATTTGAGATGCTGAGGAACATTTTACATGAAGGTCAGTTGGACAA
AAG
>Unigene0000366    size  628    gap  0  0%
ATTAAATCTACTTGCAAAGTGCCAAGTTCGGGTTTACTATTAAGAGAGGTTTCAATATAC
TGTTTTATTTTTATTATATCTTCACTTTCCGTTTCTTTTGGTTTAGCATCTTGGGAACCG
TCATCGGACCACCTTAACGCTATTTGTTCATTATCGGAGTCGTGCGAGGACATAACCGAA
GCTGTGTTCGGTTCTGGCATTATGTTATGTTTAGCAGGCGCATTAGTATCCGGCGATTCA
TGACCAGAACTTTCCGAATTAAACGTTTTAGTACAATGCAGTTTTCTAGGCGTTGATGAT
TTTCGACGCGATTTTGTAGGAACAGGATTTACGACGGGAGTAATATGCACTTTCTTTTCT
TTAGCAGTCGGTTTCTTTTTTGTTTGGGGTTTAGATGTATTATTCTGAGAAAACACGTCT
GTTTTCCTTCTTGTTCTTTTACTTGTATTTGCTTTCGTTGGAGTCAACCGTCTTGGTTTT
ATTTTCATGAATGAATTTGACTTGTCTTTTTTCATCGGAGATATTTTTAGTTTTTTGCTC
GATTCAATTTTTTTCTTAGTTTCCGATTTAGAACTTACTTTTATTTTACTACATTTAGGC
GTTTTAACATTAATCTGTGTACTTTCCA
>Unigene0000367    size  276    gap  0  0%
AAACCAAAAATAGTTATAGTGCTTAGTGGTCTTCCAAGAGGAAATTCTCAGGCTCATTCT
CATTCTTACGTACCTACCTAGGTAATAATATTAGCCATATGGGGCTTAAATATAACTTAA
GGAAAACAGGAAAAACGTTTTATGATGATGACTGAATTGTCACGCATAAAAACCCCAATA
GCTACAAAAATAAATACATTTTACCTACTGCAAATATATTCCATCGATTTGTGCAGGATA
ACTAGGTATTCTGACAAAATATCTGATCATATGCAA
>Unigene0000368    size  300    gap  0  0%
GGCAAATTTGTAAATCCGCCACTGACTATACGTGACATAAATAGCCGCAGCCTTCGTCCG
CAGCAGTAAATCAGTATTATTTACAAAACTCAATCGGCCGTGGCGAAGCATAATTACACT
GAATGTCAAACAAGCGAGTATAAAATTACGATTGATCGCGATAACACACGCCTCGTACGT
TTGCCGAAGTCCGCATAATGAATCAGTCACGGTATCGAAAAGTTCCTAACTCTTTTGTGT
TTTTACGTCTAGCACTAACTAGGTATTTGCACTCTATATTGACATTTACACACGATAACA
>Unigene0000369    size  331    gap  0  0%
GTTGAGCATGGCGCGAGCGGCGACGCGGCGCGGCGCTCGGTGACGGGCGCCGGGCCGGCA
TGGCGGACGCCGAGGCCGCGGGGCAGGCGGACGCGGTGCTGCTGGCGCCGCTGTCCGAGG
ACACGTTCCTGCACAACCTGCACGTGCGCTACAAGCGCGACATCATATACACGTACGTGG
GCAACGCGCTGGTGTCGGTGAACCCGTGCCGCGCGCTGCCGCTCTACTCGGCCGAGCTGG
TGCGCGCCTACCTGGCGCGGCCGCCCTACCAGCTGCCGCCGCACCTCTACGCCATCACGG
CGACCGCCTACCGCTGGGTGCGCGACAGGAA
>Unigene0000370    size  987    gap  0  0%
TCACCAGCTGGAGTGTCATCAGGCGGTGGGTTGTCATTAGGTAGGTCAGAAGTGTCGGCG
TTGTCGGACATCATGTTGTCGGGGTTTTCGGTTATTATGTTGTCGGCATTGTCGGGAATT
ATGTTGTCGGCGAAATTCTGGTTGTTGGTTGAAACGTCTGTTTCTAGGATACGGCGTAGG
ATTTCGTATTGCGAGTTAGCTTTAAGCATCTTGAGGTGTTGTGTATCATGCGGCGCCGCG
CAGCACTGCACCGCGCCCGCCGGAGCTGCACCGCTCGGGTTTGCTGTACTGGGCCCGCGA
CCGTACCAATGCCTCACATTCTCTTGATGTGCATGTCCGTTTTCCACCGTCAAATGCGGC
AGTAACGTATGTTCGTACTGTTGATGTTGTGCGTGCGATTCATGCGCGTCGTGCGAGTCG
TGCGGGACGTGTGTATCGTGTGGAACGTGCGAATCGTGCGGAACGTGCGATTCGTGAGGT
TCGTCGACTGCGACGTGGATGCCTTCCATTAGGTCTTCAGGTTCGCTGAATTCACCCATG
TCTTCCAGCTTCATATTACTATGAACCTCCTTAATATGCGCTTCACACTGCTTCTGCTTC
CTAAACGACTTATTACACTTCCCGCAGCTGTACAAATCCAATTTATCCAGTGAATCATAT
AGATCCGTCTTCTCAACCTCTTGTACCACTGTGGGTGGTTCCTTGTCCATACTTGCCATG
GAATATTGGACCTTATTGTTAGGGTACGTGTATGTTTTATCGCTTGTAGTGTATAACACG
TGTTTGTCTATCGTTTGGTACATGGTTTTGGGTATGGTGTTCTCGAGAGATAGTTCTACG
ATTGAGTCTGGAATCGTTGTTACGTTGTCTACTATGCAGGTGTTGGACATCTTATCGATG
CCCAAATCAGGCACGGGGTTTTCAATAATAATGTGCGGCTCATAGTGTTGCTTGAGATGC
TGGTAGAACTTCAGCTGTTCCTCGCCG
>Unigene0000371    size  518    gap  0  0%
CGCAGGTCGCCTCCCACGCGGAAACTCTTGTCACACTGGGAACATTTGTGGGGTCTGTCA
CCAGTATGAGTCCGCATATGGCTGAGCCTGTAGGAGGAGGCTCGGAAGGTCTTGGTGCAG
TAGTCGCACTTGTAGTTCCTCTCGCCCGTGTGGATGCGACGGTGCACGTTCAGGGAGTAC
TTGCGAGCGAACTCCTTGCCGCAGAACTCGCATTTGAATAGTTTCTGGTCGGAGTGTATG
GAGATCTTGTGGTACTTGACGTCGCTCCACTGTCGGAAGTCGCGGCCGCACACGTCGCAC
TTGTACGGACGGTCGCCGTTGTGTACGCGCTTGTGGATCTTAAGCGCAGCAACAGTATAG
AATCCCTTCCCGCACTCTCGACACATATGCTGCTTGCCACTATGCGACAACAAATGATAC
AACAAGCTATTCCTATGCTGAAACACTCTCGGACACTCCGGACACTCGAAATGTTTACTT
TTCTTCTTCTCCACATCAGGTTTGACGTCACCAGCTGG
>Unigene0000372    size  446    gap  0  0%
AAATGCCCAACTCCTCCTCCTCCATGTGAAAAGCCTCCCAGTTGTCCCCCGAGTCCTCCT
CCGTGTAAGAAGCCATCATGTCCTCCGAGTCCACCTCCGTGTAAGAAACCATCATGTCCC
CACGATCCTCCGTGCAAAAAGAAGCCACCGCCCTGTCCTGGTTCTCCTCCACCATGTCCG
TCGCCTCCGCGCGATAAAAAACCACCGCCGCCATGCCCACCCACTCCGCCTGTCTCCCAA
AAACTGCCCCGATCACCCCCATCATGTCCACAAATCTGTCTCGACTCGTGCCCTCCTTCT
ACACCGAAGTGTCCTGTCTCACCCACTCCATGTCCCTACGTTCAACCATGTCCTTGCACT
CCGTCAGTGTGTTCGCAGCCGCCACCAGCTGCTGCCGTTCCCATACCTTGTCCTCATGCA
CCACTTCACTCCCACACCGCACCCTG
>Unigene0000373    size  471    gap  0  0%
ACTGTCTGCTCCATAAAATAATGAAGTCTTAAGTAGATAGGACAGTTAATTTCGCAAGCT
ACTCTTAATTAAGATAACTCAATAAAATGTTGGGAGAAAGTTTGATAAAATAACTGATAA
GAGAAGGTTAACTCTTGCGATAACCCTTCACAGATCACCTTTAAGCTGCGTAATTAAATT
ATCAGATACTTACTCTTATCCACTTATAAATAGTAGCAGTGTTAGGATCATACTCGAAGG
ATTTTTATTGCTCAACGGTTTTCATTTATATTGGCAGCAAGAATTTGGCAAGGAGTGTCG
GATGTCGATTCAATTTTTGAACTATAGTATGGCTTACCCATTGGCCGATGTGCACATTTG
TATGACGGTAAATGATTGAAAAATCGTAAACAAAAATAAACCGGCGAGCGAAACCGGGGA
CTACAACTAGTAAACTACAAAATAATGACCTTCGCCAGGTCTGCACGTTCG
>Unigene0000374    size  330    gap  0  0%
GTCAAGTATAATCGTGTAATTTGGACTATAATTATTTTAAAGTGAGGGAAAATGCGTCGG
CTCATACACTTGTGCACTATAATATGCCTTGGCCAGACAAAAGTTGTTTAAAATTGGCTT
TCGTGACCATAATTAGGTCTAAAAATATTATTTCTATGTACTTATTATTTATATCAGCGG
TTCCCAAATGGGGTTCCGCGGAACCCTGAGGTTCCGTGACAGGCCCTCAGGGGTTCCGTG
GAAAATTCAAGATTTCCATATGGTAAATCGTTTCACTTTTGACAATATTAAATTATTATT
CATTTTCAATTAAATTGTTTTAAATATTGC
>Unigene0000375    size  352    gap  0  0%
AATTACACGATTATACTTGACTGGAATGAGATCAAGATCATGATTAATATTTTTACAATT
TCTCCCATATTTATAAAGGTGATGGCCACCCATCCATAGCCTGACCGCGGCAAGCAATAA
TTTACTATGCAGATTTAATTAAATAGGTAATTTGTTTAATACATTTTACAAGATATTCTT
TAAAACTGCTTTACACGTTACCCGGTAAGAAGGTCCTAATTTTTCAGACCTTGTATGATT
TTTCAGCTTACTTTTTGTGTATATTTTGACAATTATTAAATTCTGTTCAGCCAACTTCAA
ATTATTTCATTACTATGTATTACATATTGATTACATTTTTATTAAATGTATG
>Unigene0000376    size  908    gap  0  0%
TCGGCACATGGCGTGTTTGCTATCATGTTAGCTATCGGAGGTATAATACTCAATAGTATA
ACAAAAAAATTTTCTCTAAGATTCGGAGGCCTCATAGGAGCGGTCCTCTTATCAACAGGA
TCTATTAGTACGATATTCATTACGAACACCAACCAACTCCCAATCACTTTTGGAATACTA
CAAGGCATTGGCTTCGGTATGATGGTACCCGTGTGCTATTCCACATTGAATCATTACTTT
GTGAGAAAGAGAACGACGGTGATGAGCATTTGTAAGGCAGTCCAAGGAGTCATCTTAATG
TGGTACCCTCAACTTCTAAAGAAGATTATGACCATTTATGGGTTTAGAGGAACCTTGCTA
ATCTTAGCTGGAATGTCCCTCCACACATTCCCAGGAATGCTAGTAATGAAGACAGATGCA
GCTCCTTCAAGAAAAATAAGAACAGCAACTGATGTAGAAAATGGGGGACGTCATGAAAAT
GAGGATTTGTTGAGTTCTAATGCTGAGAATAATAACAAAGCAGACCAGAATGCAGACACG
AGCCTCATTAAAAAAATAAGACAGAAGTTAATGGAAATATTCAACTTCAGGATCTTGAAA
GATGCTGTTTATTGCAACATTTGCTTGGGACAGAGTTTCGTCAATTTCTCCGATCTCACC
TTCTTCGTTCTACAGCCGATGCTACTGTTTCAATATGGCTATGATAGGTCTCAAGTGGCC
ATGTGCATATCCATATGCGCGGCAGCTGACGTCGGCGGCAGATTTGCTCTCGCCATCATC
AGCAGTATATTCCACATCAACACACGACTTCTGTTCTACCTAGCAACACTCCTCACCTTC
CTAATCAGATTAGTAATGCTACAAATAACCAGCATAGTTTGGATGGCGACAGTGACAGGC
GTGCTAGG
>Unigene0000377    size  207    gap  0  0%
AAGACAATGTTCTGGATAATAAGGGGGAACGTGAAGACACAGTTAAGGAGAGAACAGATA
GGAACAGCTGGGGTTATGCAGTCGGATTCGGAACAGTGATAACTTTTATAGCTGGCATTG
GACACGTGAACTCATTTGGACTGATCTACAATGATTTTATTATTGACACACACTCCACTG
CAAAATCATTAACTTCGGCACATGGCG
>Unigene0000378    size  450    gap  0  0%
CGTCAAATATTCTCATACGTGTTAGTATTAAGACTTTACAGATTTATCGGAGTGTTACCC
CTCTTTTGTTACTTAATTATTTACGTATCGTTCTCGCCAGTCTTTATGGCGGCTCGGAAC
AACGCGCATTTGTCTGCGAAGATACCATTTTTAGGTATCAATAGGTAGCATAGGTGCACG
AGGAGTACGAGCTACTTGCTTTTAGCTACGCTCTGAAGTTCGTTGCGATCCGCCATTGAA
TTCGGCGAGAACTAAGGCATAGTTTACTTAATTATCTACTAAGTTTTCAAAGTTATTTTC
TAGGACGAATTGAATAATTACGCCGAATATTTAGTGTTAGTATTAAGACTTTAGAGATTT
ATCGAAGTGTTTTCGATACCAGTATTCAGAATAAGGACATGAATCTGTTTTTTTTGTTAT
TAAATTTTTTTAGTGATTAAGTTGTTGTTG
>Unigene0000379    size  293    gap  0  0%
GATTTCAGATCCCTACAGTCATAAGTTAACCCTCTTTTGTTACTTAATTAGTTAAGTATT
GTTCTCGTCAGTCTTTATGGCAGCTCGGAACATCGCGCAATTCGCTGCGTAGATACCAGG
GCTAGGTATCAATAGGTAGCGTAAATGCGCGAAGGGAATTAGTTACATGTGCTTAACTAT
GCCCTAAAGTTCGTTGCAATCTGCCATTGAGTTTGGCGAGAACTATATTTTTCTTTATTA
TACACTATAAGTTTTCAAGTTATTTTCTAGGACGATAAAAAAAGTCGTCAAAT
>Unigene0000380    size  243    gap  0  0%
TGGCGGAAATCAATTCTATCAGACCTTCATAAGTTTTGTTGACATGAGTAAATACCGAGG
AAGTCAAGTTCTTTTCGCCGATCACACTATCATTAACAATTTTTTCAACAATATCAGCTG
TCCAATTTAAATACTTTTTCTTTAGGAGATCTGAGTGACTAGAATGTTGAGTTGTACCAA
ACACCATTGGTTTAAAAACTTTGTCTTTCTTACTCTCTTTTTGAACATCCCAACTCTCAT
AAG
>Unigene0000381    size  389    gap  0  0%
GAGCGAAGCGAGCGCGAAATTTTCGGATTCGCGGAGGTGCAAAAGTTGGAAATATTGTCA
CACTTTGATTCATGGTAAAAATAGCCACTGGAAACACTCGTATGCCGTGTCATTTCACGT
CCTGTCAAATGTATGAAAACGTATAATCCTGGCGATGAAATAAGCCCAAAAAATGCGGTG
CTTTTTGGCCGACTCGCTACCTACTTTTGCCGATTGCCGAAGACCTGTAGGTATTAAGTT
ATTCTACAATTTGTAACAAACGGAATTAAATTATCTGCTGCCGTGGCCTTCCCCCGCTAC
TTGTCGCGAACTCGTACTTACACTCCCGAGTGGTACCCACCTACATGATGCCTAAATGGA
ATTTTGGAATGCAATATTTAAAACAATTT
>Unigene0000382    size  763    gap  0  0%
GTACATTTGCACTTGACACTGATGAGATACAAAGCAGACGTAAATGATTTATCACTGTTA
TCGGATGTATATTTGCTAATACCGGAGTAAGGGACTCTACGAATTTCTGAGTACTTTCTA
GCACAAGTGGGGTTAGCATTATATCGATTTCTCCTCGAAGTTTGATGAATAGCCCGCTTT
TAGAATCACTTGTGGTCGTTACTGTCGATGCGGTACTTTTTTCAGTGGTGTTCTCTTGGC
TGTCTTGTACGGTCTGCTGAACATCCCACCAGCCTTGCGGGTAAGGATGAGCTTTCACTT
GAGAGTTAAAATGTGGAGGCAAATTGGAATAAGGCCCATGCTGGTTTTGATTATTATGAT
CTTTCTTAGATACCAGTCTGAGTATGTTAATTTTACCAACTGGTTCGAAGCTTGGCAGGT
ACTTTTGTCCGACGTAAACTAAGGTGCCGTCATCGGCTCTTTTGAAAAGTGGTAATGTGA
AGACGTCGCTCCCGCTTGGCAGGGAACAACAGGTCCAATTAGGACATTTGTACTGTGGTA
AGTTATGCATGTAACTCGCCATTAGTAATGGTGAGTCTACTATAGGTTTGTTTGTCTGCA
TGTGAAGATTTACCAGTGTCATATCTTCTTGCGAAGAGATAGCAGAAATGAAGGATGTTG
ATGACACAGAACCACTTTCAGAATCTGGCTGAACGCCAGTGCTCAAATTACTTATCGTAT
CAGGAATGTCTACCGCCTCAGACTTGGGCGCTGAACTGGTCCA
>Unigene0000383    size  279    gap  0  0%
ACAGCGCTACCTGGTCCTTACTGCCTGCATTCCCCGGTACGTCCTCAGTGCCAAGGCACA
GAAACCCGTGAATACTGAGTCTATAATTGAACGTGACTACGATCATATCTTTTGTTTCCA
TAAAGTGAAGAGCTCGCATCATGTCACCGTAGCCTATTATAAAACCTCCTCCATGAACGT
AGACGATTACTGACAGATTTTTCTTTTCCGTGTCTGGGACATATACATTGGCGACAAGGC
AATCTTCCTGCTGCACTAAATTTTCAGGCATTATTTGAG
>Unigene0000384    size  344    gap  0  0%
GTGTGTGTGCGCATATGAATTATTACATCTTTTTTTGCAAAGAAGGCTTTGCCACAGTGT
TCACAAACAAAATCTCTCCTCTTTTGTACATGAGAGTGAGCGTTATCTATGTGCCGTTTC
AAAGCGCTGGAGTCCTTGTATCTCTTATCACAAGTGGGACAAGGATGTGGCTTCTCATCA
GTATGGGATCTCATGTGCACCTTATATGTTGAAGGATACGCAAATTCTCGGCCACAGTCT
GCACATGGATATGCCTGCAATCCCTTGCATTTTGATCTGGATGTGTAGGTTTTACGTTTC
CGGGAGATTAATTTAGGTTCATCAGTTTGCAATTGCTCTTGCTT
>Unigene0000385    size  218    gap  0  0%
TGGCTGCCTGCTATCAATTTATTCTTAAATGCGAAGCATCGGACAAGAAGTTGCATTCTC
AATGTTTAGCTTTGAAGGTGATATCCCAAGTTATAGCAGACCTTAACGTCTGCGAACCTA
AGCTGGAAGTGAAGACTGAAGCCTGCGACAGTTACGATGAACATTTTTACACAGAAGACG
CGGATATACCAGTTGAACAAATTAAGCAAGAGCAATTG
>Unigene0000386    size  276    gap  0  0%
ACCAAATGTTAACTGATTGTCTTAAATGAGAGCCTTTAATGAAGGATGGTCAATATTTGA
TATTAGGATTGACTATTTAGTGCGATCCGGTCACAAACCAGCTATTCTTAAAATGTCTTT
ATAAACCCAATAAAGTTCATAAAGATTACGACATCTAACATCAATGATTAATGTCAGTTT
TCTGTATTTTATTACATTTTAATTGATTCACAACCACCAATCGTTAGCTGCTTACCTTCA
GCCATTTTCAATTACTTAATTATTGGTTTCAAGTAA
>Unigene0000387    size  707    gap  0  0%
TTATAATTAACGGTGTGAGCATCTCCGATACGGGCGTATGATCGTGCGGTGAGCGATCTC
GGCCGATCGTAGTCGGTCGAAATCGTTAGCCAGTTTTATCAAACTGCCGTCATGACACTA
CACTGGTGGATGCACTGGTTCTGGGTGACAGCGCTGCTCACCATCCACGCGAGCAGCGGG
CGGAGCTTCGCAGCGCCCCAATCCGAGGAGTTGCAGCACATTAGCGCTGACACGGAGCTG
GACCGACGACTCTCAGAGCGACAGGGCCGAGCCATGTACTACACCAAGACGCCAGTCACC
ACGCAGACCTCAAACACGACAGACAACCAAACAGACAGACCACCAGAAATTATAGTCACA
AACACAACAGACCCAAATAAGACGGAAGAAATAGTGCACCCGGCCATTCAGTGGACGGCA
GTCAACATCACAGATATGAGTAACGTTACTCAAGCTCCTAGTATAAACGTGACGGTCGCT
CCGTTCACGAATTTGACAGAAACGCAGAACACGACGTTCGCGTCCAAGAAGAGGAATCTG
ACTAGACCAGACTTCGTGAAGGACGGTGGAGGGAATGTGGCTGAAAGTCGAATAGTGACA
GAGAAACCTTTGTCATTGGAGACCACGTTCTTGCAGACTCGGATACCACCGAACGTGGAA
TCTTCTAGAAGGGTGATAGACCAGGGTGAAGGGGGGATGGATACTGG
>Unigene0000388    size  204    gap  0  0%
AAATAAAAAGCTATAATAAATTAAAACATTATTGACATCATCCTACAAAATAACCCCAAG
ATAAAAGACAAGTTTTTCACGTTAAAAAAAAAACATATTTTGTCGTAGTAATTTTTTTAT
AATAGTTTTTGGTAATGCGTTGGTCAGTGTTGAATGTTTGAAAACAACGATGTAATATAT
GCGTATCATCACAATTTATTGTTG
>Unigene0000389    size  265    gap  0  0%
GACAATACCAGAATGTTACAAATCAGACTCGAACTTCTCATCACATACAACAAGCATCAC
AAACGACGAAGAGTTTCAGGCGACAGCGCTATGCCAGTTCATGGATATATTGAATGATTT
GGACGAAGTTTTAGATAAGTCTTTACTGGCGTGTCTTGACGATGGAACAAAAAATTTTGA
TAGCGACGAAGAGGATCTCATTTGTAAAATTAAGGAATGCATTGGGGAGGCTCAAGGAGA
ATCAGATCGTTCTGAAGCACAGAGT
>Unigene0000390    size  313    gap  0  0%
CCTTCAGTACGTGACGGTGAAGGTCCCGGGACAGAAGCCCCGGGGCTCCAAGTCTATCAT
CACGACGGTACCTGGATACAATGGGTACAGCAGTCTCGATATACATGATAGCATTGGCGG
ACTGTCTATTGGTTACAAAGACAAGCCAACCCGTGCCACAGACAAAGCGCTAATGTCAGC
GTTTGACACAATGAAGGAGCCCGCCCCCAGCCGCCAATCCCTCGCTTCAGAGCCCGAACT
CGGATCCACTAACGGACAGGACAAGGATACGCCGCACGTCAAGAAACGACATCGACGCAT
GAAGAGAAGTGGG
>Unigene0000391    size  345    gap  0  0%
AATAGTATGTAAGTACAGTTAATGCTAAACAAATGAAAACGATTTTCGATCCGGTTTTTA
GTTTGAAATAAGGAGTGCCATAAAATGGTGCGTTCCCCACTTGAATAGCAAACTTTAGTA
CGTGCTAATATAATTTTGACTAGTAAGCACCAATTGACTAACAATATTTTCCCTTACAAA
ATCTATGTACAATCTTATTTGGCTAATAAAATTTAGCCAATCACACAGCTTCAGTTTACG
AAAACGTTCGGTTACTAAATAAGTAAGATAACTATTATACACAGTGAAATTATCGTTTTT
TTTTTGAGCGACGTACGATAATGCAGCCCAGTTAACATAAAATAG
>Unigene0000392    size  316    gap  0  0%
CGGCAACGTTCGGAAACGTTCGGGTACACTCAGCAACACCTCGTAACAAGCTCGTAACAC
ATTAAATTAATTACCGAATAGAGTACAGAGTTAAGCGTTAGCATCAAGTGCGATAACGTT
TACATGTGTAGGTATATTTGTCGTGTTGAAATGACTACAAGACTTCTGCTGTTCAAATGT
GAAACACAACTTTTTTATGGACCGGGCTATTCAACTGAAATTGAACCTTATGTGTAGGGC
TTAGAGTTGATATTAGTTCGAACGACTCACATACAAGTAGTATGTAAGTGCAGCTAATTC
TAAACAAATGAAAACG
>Unigene0000393    size  221    gap  0  0%
AGTAGAAATCCTTTGTCATCACGAGCTTAATGAGTTCGGGATCCTGGACGATCAGCGTCG
GTTCTGTGCCATAATAGGCCCCGATTAATGGTTCGTTGGGGAATTTCTGGCATATTTCTT
TGACAACTTCTCCAATAAACTTCTTCTGTAGAATGTATTCGGAGAAATTCCCGAAGATAG
GAACCGGTTTTATATACGGCACTTTCTTTTTCTCCCAATAT
>Unigene0000394    size  355    gap  0  0%
GTCCTGTTCTTCTTTTTCTTCTGCAATGGACCGCGCCTGGACCCTCAGGTTCGTCATCTG
TGACTGGAAACTCATCATTTCCGACCGAGAGTTGTAACCTTCTATCCTATCCACTTTACT
CAAAATGTCCATGATGGAATTGCCAGCTGCGATCAAGTCCTGCCTCAGTAGAGCCACCGT
GTTCTGTAATTCCAGCATCGAATCTATCTTAGCATCCAATTTCGTAAACTTATCCAGAAT
CGTGTGTCTAGCTTTGTGTGTCTGGTTGACTTCTTTGTTGACTCTGGTAAGGATTGCCTT
GCGTAGTTCCCTGAATTTCCTCTCGTAGGCGCTGTCTTCCCGGCTGTCTCGACTT
>Unigene0000395    size  285    gap  0  0%
AAAGGACAGAAGACTTGTCACCTGGAAACCACAAAACTTGAGATCCAACATGATGGGGCA
CTACGCACCAGCACTACACACTACACGCAGGCACGCTACACTCACGGTCTGTGAACTGAG
CATTACCAATACTCAAACATCATGTTTTATCAATTGTATGTATTTGATAGTACAATGATC
CTTTTGACTCCACAATAACTTTAAAGTTAATTCTCAATTCACAGTACACATAAATGTTTG
AAAAGACAATAATTTAGCATACTTTTGCTCACAAAAAAAAATTTT
>Unigene0000396    size  325    gap  0  0%
AAAGGACAGAAGACTTGTCACCTGGAAACCACAAAACTTGAGATCCAACATGATGGGGCA
CTACGCACCAGCACTACACACTAATAAGAAAACCCATGAAAGTAATAAATAATAATAATA
TAATGCTAATTTGTAGGGTCACTGGGTCATCTTTAATGACTATATAGGAAAAGACATTAG
TATAATAAGGCCAGACTGTATTTTTAATTAAGAAATGATCAAAGCACATAATAAACTGAA
CAAGAGCAAAAGATTGGACTTAATTTGGGAGCACTTCACACAAATATTTCATATTGTGGT
TAATTTAAACAGTTTACAAACCTCG
>Unigene0000397    size  442    gap  0  0%
GAGCTTATACGCCGGGGTTATCCTCGATATAGTCAGGGTAGACTTCAGCATGACACTCAT
GCGGTAATACACGGTGGAAGGTGAGCAGACCTCGCTGCCAGGAGACAGCTTGACCGTCCA
TAGTTCCAGCACCATATCGTCTCCATCGACGGTGTGTAAAGAGATCTCGATGCAAAGGAC
TTTGGTAAGTGCGTCCACCACTTCGCCGTTGAGGACTCGCTTCGTGTCTTCCGTCACGCC
TGGCTCGTCGGGGATTGATAGATTGAACCATTGCGGCGAAGACTCCACTCCGTTGTCCGG
AAACTTGGCATTACATTCGTGGGTTATTTTTTTTCCCTTGCCTGCTCTGAACCACTATTT
GTGCAACCTTCAGGGTCAGTACCTTCGTAAACTTATAGTACAGTTTGCTCCTTTCTTGTA
ACTCCGCGTTAGAAGATGCCAT
>Unigene0000398    size  728    gap  0  0%
TCTCGAGGTCACAGCATAATGAGTCCTATAAGATTTCCCATAAGATCTATGGCGGGGAAC
CTGATTATGATATTTTAGGCGAAAAACGCAAGACGGTGAAAGTGAGCGAGCTACACACGC
CGATAGGAACGTTAATGATAGAGGTGGTGTACCGGACGAAGATGACGTTCATGCCGGAGA
CTAGACAGAAGATTGAGTACGAAGCCTCACCAGCCACTACCGGGATCATGGTGAAGAGTG
ACCATTTTTACACTGAGAGTCCCAAAAAAAACCGCAACGAGAAGAAAGAGTTAGACCTCT
CGAAGCCGTTGACTGCTGGCGCGTTTGTCGACCAGAAGAAGATCCAGGAGTTACACAAGA
CCCTCAGTGAGCAACTGCCTCCGGAGCCGCCCATGGCCTGGCTGCTTGCTGAGAAGGAGA
AGATGGAAAATAAAATGAAAGCGCTAACGATATCAGACCACGAGAACGCGAACAAACCCA
GCTGCAGTACTAGTGTGCCGACTTCCTCCGCTCATGCCGTCAGCCGCGCCATCGAAGTGC
CCAAGCCTAAGAACGGAGACAGATACTCTGGGCTTATGGAGTTTCCCTTCGCCGATGGCA
GCCCAATAGCAGAGCTAGCGAATTTCTACCAAGAATGCTTGCAAGCCCGATCCATAAGCG
ACGAATGGACGGACATTGTGATCGAAGCTTCTGGAACCGACTCCGAATCTTTGTCCAAAC
AACTGAAG
>Unigene0000399    size  390    gap  0  0%
CCATCAACCCCGACGAGGCGGTGGCGTACGGCGCGGCGGTGCAGGCCGCCATCCTGAGCG
GCGCGCAGGACGCCAAGATCCAGGACGTGCTGCTGGTGGACGTGACGCCGCTGTCGCTCG
GCATCGAGACCGCCGGCGGCGTCATGACCAAGATCATCGAGCGCAACTGCAAGATCCCGT
GCAAGCAGTCGCAGACGTTCACCACGTACTCGGACAACCAGCCGGCGGTCACCATCCAGG
TGTACGAGGGCGAGCGCGCGATGACCAAGGACAACAACCTGCTGGGCACCTTCGACCTGA
CCGGCATCCCGCCCGCGCCGCGCGGCGTGCCCAAGATCGACGTGACCTTCGACCTGGACG
CGAACGGCATCCTGAACGTGTCCGCCAAGG
>Unigene0000400    size  248    gap  0  0%
AGTGTTTGCTATTATTACGTATGATAATATCCTTTGGGGCTTTCCTCATCAGAATTAGTA
GAACAACCACGTAACGTTTAAGGGTTACAGTAGTGCGCTCCATAAAAGCATATTTCTCAC
AGCTGTCACTTGCTGTTTGTGTGGAATTACAAGTAGTGGTTATATTGCTGTATACATTAG
ATATCTTGTCTGTTATTTACCAGTTTGTTTTAAGATGAAGTTTCTTTGTTTCTCTGCATC
TGGTCTGG
>Unigene0000401    size  647    gap  0  0%
AAGATAAAGATGATGATGATAAAGAAAATGCCAGCGTGAAACATGAGGCGGAGCAGGTGC
AGGCGATCTACCTGGAGACGGAGATCCCGCAGCAGTCGCGCGTGCTCGTCGCCGACTTCG
CTGAGAACACGGCTGCCAGGCCCAAGCCCACCAAGCACTCGCCGATGGTGGTTAGCGGCA
AGATGACGCTATCGCTGATACAAGACGCGCCCCGGGACACGCCTGAGAGAGATCTGGAAT
CGACACTGGACGACTTCACAACGGCAAGCGCTCTCACACAGAATGCCGAGAAAGAAGATG
AGTCAGAAGAAGAAATCGAAGAGGAGATAGAGGTTGAAGAGATTGAAGAAGAAGTTGAAG
AAATTGAGGAGGAGGAAGAAGAAGAAGTACCCGACCAGAAGGAGCAGAAAGAACAGAAGG
AGAAGGGAAACAAGACAGAGTGAAGTACTGATAGATTTATATACTCCTTGTATAGTAAGC
CAAATAACTGTGCAATTGTGAAGTTAGCTATTTGACGCCCTTCGCAGTAGTATGAAGATA
ATCATATATTGTTGACTGTCGTGAAGTTAGGCAGCCAACTTTGGATAAGCATAACTTGTA
TGAAAAATATGCGTAAGGAGTCGAACGGTTAACTTTAGAATAGCAAA
>Unigene0000402    size  243    gap  0  0%
TAAATTGCGCAATATTACCTACGTGTTGTGCAACTTTTTTGCCCATGTTAAGATTGAAGA
TTGCGCAACAAAAATTTTATTGCACAATATTTCTGTTGCAATATTGCACTAAGTTATTGT
AGATCTAGGAGTTGCCTAAAGCCTTGTAAAATAATAATTTGCCAACATTTTTCAAATATA
TAGTTATAGTATAATTTATTATTCAATGAATAGTATTGTGCGAATTACGTGTCTAAATGT
TAA
>Unigene0000403    size  271    gap  0  0%
ATTGACCGCCTAAGGGCCTTAGCTAAGTAATTTTTCCATCTCTAACTTGGTATTGTGACA
AACACAGTTTGAAGTAAATATTAAGAGCAGCCTAAGACTTTTGTCTAATTCCTACTTCAT
ATGTATTTTAATGTATAGTTGTTTAAAAGCGTGAATAAAACACATCACGTGCCTTATTTT
GTAAACAAATGTACATACAACTAGTTTCTATGCATTTACTGTCGATGTTTTTAATAAATG
AAAACTTTTTACAATTGTATAGTTCTTGTGT
>Unigene0000404    size  928    gap  0  0%
ATGAAAGGCTTAGAAAGATTCTACACGACAGGTGATATCGTACCTACGTCTTGTGGTAGA
CTACCCACTTCCAAAATGTCTCATAACCCTAATGAAGTGATAAGATATTTAGACAAAGTG
AGGGAGGAATTCTTAGTGCCTCTGGACCTCGAATTATCTTTACATTTAGTTGAATGCAAT
ATATCTATGGAGCTGTTTGGAATTCGGTGGTTAAGACTACTATTTGGCCGCGAGTTCCCT
CGGTCAGAGATTCCCAATCTTTGGGGCTTTCTGTTCGCCGACGGACCGATGTTCCCGAAC
TTACATTACGTTATCGTCGCCATGTTGGTCTCTATGCGGAATACATTGTTAGACCCAGAC
CCGGGCGTGATATTATCAGCGCTGATGCGTCCGTCGTGCCTGTGCGTGGGCTACGTGTGT
GCGCTCGCCCTGCATCTGCGGGCGCCGCTAGAGTTCCCGCGACCGCCGCTGCGGCAGGAG
AACAGTAATCACAACAACAACACGGAATCCCAACCCCTAAAACCTTGGAGCAGCATCGAA
CACATAAACACGGACGGTGACTCCGGGTCGGAGGGAGTCGCGGAGGGGGCCGACGTGGCG
CGAGAGCTCGCCGCACTCGCACTGCTGCGAGCACAGCTCCCACGCGCCGCCGCCGCACTC
GCACGTGCCCTGCCGCGCCCGCCGCCGCACGTGCAGCAGCCGCTGCAGCAGATACTGCAG
CTAGCGGCACTTCTTCAATGCCGCAACCACGCCTTAATAGACGTCGAAACAGCTCTCGAA
GCAGCTGAAGGTCAACAAACTACTGAAAAGATCGGCCGCCGGCAACTAGTCCCCGTCGCC
ATGATTACGAAGCAAGGACAACAGAAACAGGTAATAAAACCTCTAAACAAAGTCAAGGAG
GTCCCACTCAAAGTGTTCCACCAAGGAG
>Unigene0000405    size  388    gap  0  0%
TCCTTACGAGCGAATTTGTAATACCAAGTGCAAGCCTTTCTTTTTCCGGGATGAAGGCAT
GTGTCATTAACCATGGTATTTCCGCCAAGCTCTCATATCCTCCCAAACTCACAGACAAAG
TAAACACTTTGAGAGCATATAAAAACTTCTTCGACTCTCTTAGACCACCGCAATGCCTAA
AACTAAAGACTCCCGAATGACCACTCATTTGCCTTCTGCCAAGGTCATGATTCGGGTGCG
TCGGAAGTCCTGGGTGCAGTACTTCAACAATCTTAGGATGCATATCTAACCAGCCAGCTA
CAAGCAAGGCTGACTCCTTGTGCCGTTCCATACGCAAAGGCAATGTTTTCAAACTCCTGT
TAACCATATAACAATCGAACGGAGACGG
>Unigene0000406    size  240    gap  0  0%
AACAAATGCTTTTAAAACAATCTTCAATGTTTGAACTTCTCCTCCAACAGATGAGTACCC
TTATTAGTCTCATGACAACACTACTGTCCAAGTCAACAAAATGACATCATTAAAGATTGC
AACCTGGAACCTAGATGGACTAGCTCCAAATAAATATGAGGTTGAAGTACTTCTCCACAC
CCATAACATAGACATCCTACTTGTATCAGAAACCCACCTTACCGCGAAAACATGCATCAA
>Unigene0000407    size  232    gap  0  0%
ACAGTGATAACGCACCGATGTCATCCGTGACACATCCATACGTGCCGATGCTCCAGCGCT
CTACCAGGACATGTGAGGACTCGCAGCAGTGCCCACAGGCGCGGCTACCTGCACGCACTC
GCACCTGCTTCCTCCAGGGTGTCAGCTGAAGTGGCCCGGCACTGGCGCGCGCACATTGCG
AAGGTCAGATTGATCTTCGCGAAATTATTGGGCGATCGCTATCACATAGGTG
>Unigene0000408    size  701    gap  0  0%
GGAGCATCATGTTCTAGCAGCAGTATGCCAATATCATTAGTGAATGCAGTGGAACTGTAC
TGCTCATGCTTCATCTTCTGTTTGATGAGGATATCCACGGGAGTCGCGCCTTCATCCTCT
CGGGCTAAGTCCAGCTCGCCGAGACGGACTACGTAGAGATCTTCCTCATGGTTATGAATA
CAATGCGCGGCGGTGAGCACGTGACGCGAGCTGATGAGGGAGCCGCCGCAGAGCCAGTTG
GTGCCGCCTGTGCGCTTGCTCTTGTAGCCCAGGAGAGCCATCCATGGGAAGTCACCTAAC
TTAGCATTTACACCACCCACGACTCTGCTGAACGAAGCATTGCTGAGTCCGCACTCGGGG
GGGTCAGGCAGCGCCGGCAGGAAGTCTCCAGAGGTCTTCGGAGCTGCAGTCGGCTGGGTT
GGAGCAGGCGTGGGCGCTGGGGTCGTGGTGGTGGTGGTGGCGGCTGTGGGAGCTGGTGGT
GGGTTTGTGGGTATGCCTGGGCGGGGGCAGCAGACCTTAGGAGCATTTCCCTCAAACCCG
CAGTGAGCTCGCCTCAACAGCTGCACCGCGTTGGGGTTGGTCCTGGACTCCTGCAGCACG
TTCAGGTACGGCTGGCACTGGTACACGCTGATGCAGCTGCCGAGTCCACCTTCCACTGTC
TGGCAGCTCTCCGCGAATACTTGGTTTGGTTGGAAGTTGAA
>Unigene0000409    size  338    gap  0  0%
GCAACAATGGATAGACTTTCTTTTTAAATTTAACTTCTACTCCTATTTCACTATTGCCAG
CAATAATTTTTGAAGAAGGATCGATGGATTTTATTTTGAGTAAACCATCAAGTGTTTTTG
GCCGTATCCATGTAACATGTTCTCCAGCGAAAAATAGATACTCTTCTGAATAACTGGTAT
CTATCTTTAGTTCTGGTGGGAAAATGGGTTCTTGAGAAGGATCGTATGGTTTGAATGAAG
ATTTGTTAAAAAGTCCGGCATCATTATTTTTGGCTGTCGTATTTCGACAACAGTCAGCGC
CCATTGCACAAGAAGTGCTTCCACTTTCACGGCAGTAA
>Unigene0000410    size  510    gap  0  0%
TGGCAAGAAAAACGCCCAAGATGAAAAACACGCAACTCGCGTTAGGGGGCAATGTCATTT
GCTTCTTGTAGGGGATCCAGGCACTGGCAAGTCACAATTACTGCGAACTAGTGCCGAACT
GACTGCGCGATCCGTATTTACTTCAGGTGCTGGCAGTACAAGAGCTGGACTCACCTGTGC
AGCACTCAGGGAAGACGGTGAATGGCAACTAGAAGCTGGTGCCCTTGTTCTATCAGACGG
CGGAGTATGCTGTATTGACGAGATTTCACAACTACGGGAACATGACAGGACCGCCATACA
CGAAGCTATGGAACAACAAACTATTTCAGTTGCCAAGGCAGGTATAGTGTGTAAATTAAA
CACACGTTGTGCAATAATAGCTGCTTGCAATCCCAAAGGACATTATGATACGGATCAACA
TCTCAGCGTCAATGTGTCTCTCGGGACGCCATTGTTAAGTAGATTTGACTTAATATTCAT
CTTATTGGATTCAAAGAACAAGACGTGGGA
>Unigene0000411    size  356    gap  0  0%
ACATACTTTTTGGCGATTCTAATCCAACAGAGTGTAAGAAAAAGTGGAACCTTGAAAAGT
TGCAGATGTACATAAGTTTAGTTGGGCCTAAATATACAGAAATGACGAAGTCTGCAAATA
TGATAATGCAAAAGTATTACATGGCGCAAAGAAAGTCGGAAAATAGAGATCCTTCCCGCA
CCACTGTAAGAATGTTAGATAGTTTAGTAAGATTATCTCAAGCCCATTGCAGACTTATGT
ACCGCAAAACAATATTACCAATGGATGCCGTTGTAGCAGTATCACTGATCGATTTATCCA
TGCAGGATTGCACTTTAGATGATACGGTAGATGCTTTACACTCTACTATACCCAAA
>Unigene0000412    size  603    gap  0  0%
AAAAATGGAGATGTTGGCAACACACTTTGTGGCGGTGTTGCCAGATGATACCTTCACGGG
GATGATGGTGTGCGCTCTCGCTACCGGGAAATGGTTGATTCACGTCAACTTTATTTACGA
CAGTTTCCGATGCAAGAAGTTCTTACAGGAATATCTGTACGAGTGGCTCAAACACCCGAG
AATACTGGAGATTGACACAACTAGTGTGGAAGTAGCGAAAGCAGCAGTCTTCTGGCACTT
AGAACTTGATGCACTAAGTGCCAAATTTCCTTTTGAGGGAAAACAAATTGTTCTGATCAT
GAAGAGAAAGTACCGACAATATTATCAGATGATATTCAAGACTTTAAAAGCAAAGCCTGT
TACATATGATCCAAGGACTCCAGGGAGTTGCTGCACAGCTGATTACTGTTTCGTGGATAT
GAAGATTATTGAACGAGTTAAACTCCGGTTTTTCGCTCGCCATAATGTTCCAGTGTTTCC
ATATCAGTATATATTAGTGTTCTTACTGAAGAGAGGTCAAGTAGAAGATGAATACAAGTA
TCTCTTGCAGGACTGCAAGAAATATGCAAAAGATACAATGTTCCTGTTAAACGACACTTA
TTG
>Unigene0000413    size  381    gap  0  0%
GAAACTTTCAGTAGGCAGAGTACACCCAAAAAAGTGAGTTTCCGAAAATTAATAGAAAGT
GGCAAAGAGAAGACTGCCAACTACCTGCCGTTTCAGAAGTACATTCAGAACTACAGACTT
AAGAAGAAAGCTTCTAATTACAGCCCAATAAAGGGGAAGATGCAGGTGTCCACCAAAATT
AAAGCCAGCTTGTGTGAAATGACCTCAGATAGTGACTATCATTCTCCTAGTGGGACATCT
GAAGAGTCATGGAAGCTGAAACAGAATTTGATTTGTGCTTGCGAGAAGAAAATTTTTATG
CTCTCAGAGAGCATTAATAACCGAGAGAGAATCGCTGCGATGATAAATGAATTAGGCGGC
GTAGTGGCAGAAAATACAAAA
>Unigene0000414    size  486    gap  0  0%
CTGGTCGGAAATTGGGAGGAAATTCAAAATATCAGGACCTGCAGCCAAGGAGAAGTGGAA
GAATCTTCGAAGCGTTTTTGTCCGCCATTTGAAGCCTTATAAAAGTGGACTCGTTCGCAG
AAAGCCTTATTACCTAAGTGAATACTTGCAATTCGCTGTGCCTTATATAAAAAAGCCACT
AGACCAAATCCCAGGTGCGGAAAGTTTTAGAAACAGAACGATAACTATTGATGATGACAG
TGATGAACCTCCGACTCCTGAACCCAAGCCACCCGCGCCTCCACAACCATCCAGTACGAG
GAAACAGGCTACTGATGAACCGCAGCCAAGAAGCAATGCTGCATCCTGTTCAAAACCGAC
TGAAAACAATAGCAGTAACGAAGATTGCAACAAAATGTTCTTGCTCAGTTTACTGTCCGA
TATGAACCAGATGAATCTAAGTCAAATAAGACTTTTTAAGAGAAAGGTGCTCGGTTTGAT
AGATAG
>Unigene0000415    size  666    gap  0  0%
GGTGTTGGGGGTGCGGGCGTCGCCTGGCGAGCCGCAGCGCGCTGACGCGGCACCTGCGCA
CGCACTCGGGCGAGCGGCCCTACGCCTGCCACATCTGCGGGAGGACCTTCGCGCAGAAGG
AGGTCATGGTCAGGCATCTGCTTGTGCATGGAGAGCAGCGTCCATTCGCATGCTCTGTAT
GCGACAAGAGCTTCACCCAGCGCGGCGCCCTCGCGGCGCACGCGCGGCAGCACGCGCCGC
CCGCCGCACGACCGCTCGCGCTGCACCGTTGTGACAGGTGTCCTAAAGTCTTCCTCTATG
CCTCCGGTCTGAGTCGTCACATGATGATGCACAACGGCCGCGTGTATGTGTGCGGCGCGT
GCGAGCGACAGTTCAAAGACAAGAGCTCCCTGCTGCGCCATCTCAAGAACGCCAACCACG
CGCCGCGAGCCACCGCGCCTACCTGAGCCACCCACTACTTGAGCCCAGCGACACGTATCT
TACGTCAGACTGTAAGGAACTCAAATGTCTGGTCAGTTTACTCAGAAATGCAATCGTAGT
TTATTTTTGTCGGCTCGCATACCGATGTTAACGGACATTTGAAGGTATTGCCAACCGATA
GTGGTTGTTTATTTTATTTATGATTATGATTTAAATTACAATAAGTTTAACATCAAATGA
ATTCTC
>Unigene0000416    size  404    gap  0  0%
AGTGTCGACCGACATATCAGGCGCAGACATACAACAAAAGCTTCAACTGCTCACCATACA
CTTCCCTCGGTTGAAGCTGGTCTGGTCTCCAAGCCCCTATGCTACTGCAGAGTTGTTTTA
TGAACTAAAACAAGGTAGAAAAAATCCTAACGTAGCAGAAGCTCTAGCCCTCAGTGGCGA
TAACACCGCTGAAGATATGCATTACGAGCGATACAACATCCTAGTTCATGATTTTGTGCA
AAAGCTACCCGGCGTCAACTCGAAAAATATCGCAAGAATTATGGATCGAGGCAAATCTTT
GGATCACCTCATTACTTTATCCCAAGATGAGTTACAAACTTTGATAGAGAACAAAAATGA
TGCAGCAACCTTGCATTCTATTCTACACGTCAAGCCTCGCCCCG
>Unigene0000417    size  323    gap  0  0%
GCAAAATCAGCAAAAAGAGAAGCCTGCAGTTATCGTAGACATGAGAGAATTTCGTTCAGA
TCTGCCAGCCTTACTTCACAAGAAGGGCATCAACATTGAGCCTGTTACAATCGCCATTGG
TGACTACATACTTACACCGGACATCTGTGTTGAAAGGAAATCTATTTCCGATTTGATTGG
CTCCCTAAATTCTGGCCGACTCTACACACAATGCACCCAAATGTGCCGAAATTATAGTCG
CCCCATACTTCTTATTGAATTCGACCAAAATAAGCCGTTTAATTTACAGGGCCACTTCGT
AGTGCCGACCGACATATCAGGCG
>Unigene0000418    size  425    gap  0  0%
AGAATTTTTTAAGGAGACTATTTTCATCTGTGAGAGTAGAATGCAGTGTAACGACGGTAT
TGTGGCATGTTTCGCTTTGGTTGATTTCACCTACTTGACCAGATAAGATCCATCCTAGTC
TTGTGTTTTGCGCGATGAGTTGACTGGATGAACCTTTGATTAAACCTTCTAACAAAATCT
GGCCATAAACTTCGGCGCCTAAAAGCAAGTCAATCTTGTTCGGCGTATCGAACGAAGGAT
CTGCTAAAGCCAAAGACGAAATTGTGGTTAAAACGTTTGCCATAACTTTCCTTTCCGGTA
AAATAGTCGTTAACTTCTTTAAAACATAAGCCTTAACCGTGATAATAAAACTAGGGTCAA
TGCGTGATTTAACCTTAATAAGAACCATCGAATTTAGTGGAATTGATGCCTTGTCTTGAT
CAAGA
>Unigene0000419    size  210    gap  0  0%
AAAGATGAAACAGAGGTTTTGGACGAGATTCACAAATGCATGGAAAAGCAACAAACGGAT
GACATTTATTGGGACCAGTGTTGCCATATTGTTCAGTATAAATTGAACATGACGGAGAGA
GTTTTTACCAGTATGGAAACAAAAGAGGAATGTAGCGGTATTCCTTATTACCTCTTCCAT
AATAGTCGGTCTACTACCATAGACCCGTAT
>Unigene0000420    size  495    gap  0  0%
GCCCAAGGAGAAGGGGTTGCCAAGTTTACTGGTCTACCAGACCATTTTGCTTGTGTAACA
CCACATAACATGAGTGAGGTAACCCCTTCAGGACATTTTGAACTAAACAAAGTACCTCTT
TGGACTAAGAATGGAAAGAAAATGGTTACTGCGGAGAGATATATGGATTTGATGGAAGTT
TACAAACCAGACATAATTTTGGCGATTGCAGATTGCCGTACGTCACTTAACGAGGGGTAC
AAGAGAATATTGAAATCTGTGGACAGAACCTGTAACTTGATGGATATCTGTGTGCATCGA
TATAAGGCCTCAAAGCAGCTTCGAAATAGTGCTCTCATAGGTGTAGTAGTAGCGACTGGT
GTACCAAAGAAATGTCAAGAATCAATAAAACATTTGCTTCAGTACAAAGATGACCTTACT
GGAGTAGCTTTAGCAGGAGTTACTGATGGAACGGAAGAATCCATGAAGTTGGCGACTGGA
AAGATTGAAGGCATT
>Unigene0000421    size  272    gap  0  0%
TAAGAAACGCCCTTCATCATCGAAAACAACCACGCAGTGCCCCTTGAAATCGCAGACATA
AAACTCCTTGCCACTAATAGCAATATCAGACGGCTCCCTCATGCACTCACTGCAATCAAA
CCAGCTCATGAGGTCACCTTCTTCAGATAAGATGAATACAGTTGGGGTTACACTGTCCAC
TGCCACGATGAGACCTTCAGCAGTTACTGCTAATCCAGCAACAATATCGATAAAACGTAC
AGCAATTTTCTTCAAGAAGTGTCCATTTTTGG
>Unigene0000422    size  415    gap  0  0%
TGGAGTTGGTCCTCGTGGAGTGTCTCCGGGAAGACCTTTGCTAACTGCTGCTGAGGAGGC
AGCACTTGTGCCTCCTCCGGCTCCACTTGTACGAGCCACTAAAGCTACTCCGATGCACAT
TCGATTCAAGTTTGGCCAGCTGGGAAGTGGCAAGGGTCAGTTTAATTCCCCTCATGGATT
TTGCCTTGGAAACGACGAAGATATTATTGTTGCTGATACCAACAATCATCGCATCACGGT
GTTTGATAAGTCTGGAACTTACAAGTTTAATTTCGGAATTGCCGGAAAAGAGGAAGGCCA
ACTGTGGTACCCATGAAAAGTGGCGGTTTTTCGAGCCACTGGCAAGTTCGTGGTCTGCGA
TCGTGGCAACGAGAGATCCCGCATGCAAATCTTTACCAAAAATGGACACTTCTTG
>Unigene0000423    size  321    gap  0  0%
ATCACTACTGCATTACAAAAATACAATAAATCTATAAAATGTCTATTTTGTCACGAGAAA
TTAATTGCCTATGAGTGAGGACTCATAATGCCACCCACAAACCACTTGCTACTATGTATT
TCAAGAAAGCTCTGTACTGTATTAACATCTTAAAAACTATAATGAGTTAATGACATAAAT
ACCAGTTTGTATTGAGCAGTATTGGTTTATGATTGCGCATACGAGCAGGCACTGTTCACT
GCAACATTATACTTATTTATTTAAGCGTATTTTGTTAAGGCAATATTAATTTCATTTGTG
GTTTTAGGATGGTAGACTAGT
>Unigene0000424    size  739    gap  0  0%
GTACTAGAAAAAGGAGTCCTTAAATGTGATGTCCAATTGGATATAGCAATACGGTTAAAT
GACGATTAAGTTAGTTGTTTGTACAAAGTCATAATATATTGGTATTATGTATATAAGGCT
ATAAAATCTATTGCTATTTAATAATTTAGAATAAAGTTACCGTCTATGCACGCTATATTA
AAAAAGCTATTTTCGTTCCTCTTATACTGTAACTCTTGGGCGCTTTACCTAGGGATACGA
CACGTTCAAGCCACACTGACGACATCACATAAAATAATGTGGCATCGATAACTCTGGCAG
ATATGAAACATCAAAAATATTTTAAAGGGTAATAGAATTCTTAAGAGGATAGTTTCCGTA
TCAAAATGAGATTGTATCAAGAGTTTTGTTAAACCTGCTAATACTGACATTAGCCTCTTC
AAAAATAAAATGCAAAATCAATTAAAATAAAAATAACTTTCCCACATACTAGTTTCGAAG
TTCATCTCATCAGTGTTGATATTAAAATAATTATTTAGATATACTTAAAGAAATAATCTG
AAACACAAGAAATAAAAATGTGAGGGACATTTATCGTATTCGTGATGTTGCCATGCCGCT
CAGCGTTCGCATCCTAGCCTCAGTCAGATACATGATACACAGATACCGCACTTGCTGTCC
ATAAGTATCTATTATACTATCACTGCTACATTCAATATTCCAAAGGCTCTAATCATGACT
ACGACATTATAAATCACTA
>Unigene0000425    size  203    gap  0  0%
TTTAATGCATACTTAATACTTTAACTGTATCCATGGACTTGAACTATGAACGCTACTTAT
GTTTAGTCTGGCCATTGGACAGGTCGCGCGATGCATACAATGCCGTACAGTGCACGCCTG
TTTCTGAAATGCGAAGAGTGAAAGCGCAGCTCAATAGTTGTTGAAGTCATTGTATAGTCA
TAAAAGCTTAATAATTAATTATG
>Unigene0000426    size  281    gap  0  0%
CAATATTTCGAGATCAGTTTTGAGCTGGCAACACTTGATAACTTGCTTATATCTGCGAAG
ATCCATATCTTGACCGAATAAGATGTTTTGACGGACAGATGCCTCGAAAAGCCAAGGTTC
CTGTGAAGCGTAGGCCGGTATTCCGTTGACGGACAGATGTCCGCTGGTAGGTGAGAGTTC
TCTTAGCATCGCTTGTAGGAGAGTGGACTTGCCCGACCCGACTGTGCCCACTACGGTCGT
TAGAGTTTCTGGTTTTATAGCTAAATTAATATCCACAAGGG
>Unigene0000427    size  340    gap  0  0%
ACGTCGGGGGGGCAAAGTTGTTTGAAGCGAACTGAACAATAGTAATGGAGAGTAGGAGCA
ACCTTATGGGTTAACAAGGCATGAGTCCACTAGAGCTGGCCCGACGTCATACACACGGCA
CACTGCAGCTTTAGCTATGTGAATACATGCACCGCGCTCCAGTCGGCGTCGGGTCGACAC
GCTACACTGTGACATTAGTCGCAAAACTATCGATCACGCAAACTGTTAGCGAACGACTCA
TGCAGACGCAGCTCACCCGGCAGGCGGCGGCGCGGCGACGAGGCCACGAGCGCCCTACAG
CTGTCCTCTATCAAACCGAGGTAGTCGACGATGGCGCGCA
>Unigene0000428    size  253    gap  0  0%
GCAACAGCAGCAACAGCAGCAACAACATCAACAGCAGCAACAGCAACAACAGCAACAGTC
ATCAACAGGCCAGCAACAGCAGCAACAACAGCCACAAGATCAGCAACAGCAACCCGTACA
GCCGGCTGCACCAGCTTACTACAAAGCTAAGGAGTACAACCCCGAGACTGCCGTCGACCC
TCTCGTCAAACCAATCGGGGCTAACCACTTCCAACTAGCGTGGTGGTACCTAGTGTTCCC
GATCCACTGGTCG
>Unigene0000429    size  463    gap  0  0%
CGCCATCTCTATACTCGTTATGCTGTGTACGATTGCTAATTCTATCGTTTCTTGGCCCGA
AGCACTATTCATGTTGATAATGTACGGCGTATACTGCGTCGCGTTACGATTCAACACTGC
ACTCGAGCGCTGGGCGATGACGCTGCCGCTGCCATTCAAACTGCCCACTAGGGAAGAACA
AGCTGCTTTGGTGACATACAGGAGTGCGGGCGGTCAGCCTCCCGCGCCAGCTGCCGGAGA
CAGCACTTATGCGCAAATGGACGGACAGACCAAGGAAACGCCACTACAGGATTCACCGTA
CAACCCGGACGGCGCGTACGACAACGCGGCGTACAACGCGGAGCCCACGCCCGCCTGGGA
CCCCAACCACGAGTGGGACCCTAACCGAGCCTGGGACGATACTATGCAAGCCCCAATCTA
CAACGCTCAGATGGTAGGCCAGCAGCAGCAACAGCAACAACAG
>Unigene0000430    size  428    gap  0  0%
GAGGAACAGGGTCGATGACGATGACAATAATAATGATGATGATGACCACAAAAGCAATGA
TGGCAAAGATGGACTAGATGGGAAAGACTCAGGAACGGGGTCTAGCGAAGATGGAGATAG
ACCACAACAGAGATTGGATATGCTTGGGCAAAGAACGGAATCAGAATGGTCAGAATCTAG
AGCTGATAGCGGTCCTGAATCACCTGAACCCTATGAACGACCTATTCACCCAGCGTACCA
GCACTTACCTTCACGTGCTCCACCCGGTAGCACCCCAGCATCTGCTAAGCCAAGAATATG
GTCACTAGCGGACATGGCTAGTAAAGAAGGTGAAGCCCCAGCACCGCCCTCTCCAGCATC
GGCGTTCTACCAGTCGGCAGCTGCGGCTGCGGCTGCTCGCCTCGCCCACCCTTACAGCCG
ACCTGAAC
>Unigene0000431    size  213    gap  0  0%
ACTCGCTCATGACGGAGGCGCGGTTTCTACGGGCGCCCGAGATATCGCATCGATCCGTCT
ACGGGCATGTCGAAAGTGAAACACTGAACACTGTTCGAAACTCTGATAGTCGTGGTACAC
GATTATTCACGGAGCACATACACACAATGTCCCGTTCGAAAAGATATACACAAAATGGTG
CTGAGAGAATCGCAAGCACACTACGCTCGGTGA
>Unigene0000432    size  254    gap  0  0%
GGCGGCCGACACCACCGCCCACCAAACTACCAACGATTGCATTTTCCGCACGATCCGGAG
GGTCGGCGCTCGCGGTACGTGCACGATTTTGACATTGGACGGTGACTTATGAGAAATCCG
AGAGGCGATGACATGACCGCATTCGAATTTCGAACTGGAACCCTTCGCTCGCATCCGCGT
CGGCGGTCCGCCCAGACATGTTTCCTGTGTTAACTTTTTTTTACGTCGACGATCACTCGC
TCATGACGGAGGCG
>Unigene0000433    size  500    gap  0  0%
AAAAGTCTCAAAATAAAGAGCTCCCGCAGCATAGAGAAAGTCCTGTTAAAGTAGTAAGTC
CTCATAAGAGAGATAGTTCTCATAGCAGAGATGTTCCCCATAAGAGAGATAGTCCGCACA
GAGATCACTCGCACAAGAGGAATAGTCCCCACAGAGCGACTTCCCATAGTAGGGATAGTC
CCCAAAAGAGAGATAGTCCTCTAAATAGAGACAGTCCCTACCGGAGGAACAGCCCCCATA
AAAGGGAAAGTCCTTACAAGAGAGAGAATTCCCACAAGAGAGAAAGTCCTTACGTTAGAG
AAAGGGATAGTACTCATAAAAGAGATAAAAAGAAACATAGGGACCGTAAAAAGGAACATA
GATCCAAGTCAGAGAGTAGGGAATCAAGACGGAATGAAAGACGTAGTGCAGAGAGAGAAA
AGAAGAGAGAAAAAGAGAAATTGAAGGAGAGTGAAAAAGATAGCAAGAAAAGTAAAATTA
ATAAAGAAGAGTTGGAGAAT
>Unigene0000434    size  239    gap  0  0%
CTCCGCGCTGGCCGCGCTGAACGCGTGCATCGTGCGGCAGGTGCGGCGCGCGCAGGCCGA
GCGCGCGCGGCTGTCGCGCGTGCAGCGCCGGGAGCTGGGGCTGGCCACCATGCTGCTGGT
GGTCGTGCTCGTCTTCTTCCTGTGCAACCTGCTGCCGCTCGTCACCAACTCCTTCGAGGT
GTTCCTCGGCGACCAATTCGACAAATTGGACCCACTCGTCAAGACGAGCAACCTGCTGG
>Unigene0000435    size  314    gap  0  0%
GGTCCTAGCCAATCCGACAACTGGAAATCTCTCGAAATCCAAGACCGATTCTTCTCCAAG
ACTCTGCTGAAGCTGTCCAGAGAATGTCCTGGCCGCCATAATGGTTGCCAAGGACATGCC
ATCACCAATAAACAGGATTCCATTCTTCGCTTTATTAGTGTTCGGTTTCTCTGCAAGCTT
GGCCTTCAGAGTCTGTGCTGCTGACTTCTTCCAGAAAGATCCATGTTTCTCTTCGGCCGG
TATGTATGCAGGGTTCATGGTGGTGTCCAAAACCTTCTTTGGTTTTGGGGCCGCGACATC
GCCTGTACAGTCAG
>Unigene0000436    size  363    gap  0  0%
TCTTTGTAACTCAAGCACGGGGTAGCAGGACGGCGATGTAAGACCAGGTGTTCAACTGAT
CGAGGACCGGGTTGAGTCCAGCTACAACTAGCTGCGAAGCGACCAAGGAGATGGCGCCCT
GGAACCTGTTCACGTAGTCTATGATCACCTCTTCAACCATGGAGTTCACGATGCCGTCGA
TGTCGCCACCGCCGATAACTCCCGTCAGTTGACACTTGAAATGAGGAAGGACGAAGGTAG
CGTCTTCTACTCTGTCGATGAGAACGGATTTTTCGTCGTCTGATTGTTTAAGGAACAATT
TAGCTTGGAACCTGAATCCTTCTACTTCGAATTTCGCACTTCCTTTTCCGTACAGTGGGA
TGG
>Unigene0000437    size  292    gap  0  0%
TGGGATGGCAGTGAAGAAATCACCGATCAGGTCGTATTCCTCCGCAGAAATGTCAAGTTT
TGGCACAGAGATGTCCAAGTCGAAGGTAAGGTCGTGCAGGTTGAGGTTGCTCCTGTGCAC
CACAAAGCCACCGATACCAGTCATGAATATCTTCTGCAGCTCCAAGTCCAAGTTGATAAG
CCCAGCTGGGATGTAGAGATGTAAATGTTCCAAGTCGAGGGGGTCCAAGGGCGGGATGCC
GAAGATGGATGAGCCATTGTTGATGACGCGGCGGATGTAGGCGATCAGTTGG
>Unigene0000438    size  493    gap  0  0%
GTCACAGCTCCCAGTAACGGCATGTCAGGCTTGGACAGCGAGAGTGACTCCCACTTCGGG
TCACCTCCGAGAGAGTTGCCTTACGAAGAGAATAAGTTCACCACTCCCGTTGTACCTGAT
TATACTCTCCGCATCGGGCGTCTACCGACATGGGCTAAAAAGAGTTTAGGCGACGAGGCG
GTGGCCGGCGAATCGCCCGCACCTGACCCGCCTGCGAGAGGAAAGTGGGCTACTCGGATC
AATCCTAATACTGAAAAACGCGGCGACTCCGACGGTTCTAAAGACAGTTCATTAGACAGC
GGCACCGACACTCGATACATAGAGAAGAGAAAAGACGCCACGAGCGTCAAACAGAGGCCG
AAGTCGCTGAATTTATCTCAACTGCCTCGCGTTGAAGCATTATTCAGGAATTTCGATGCG
ACCATGAGAAAAACATACGATATTCTCACAATATCTCCGAGGGTTGAAAAGGTTACGATT
AATTTGTCGAAAA
>Unigene0000439    size  344    gap  0  0%
GTACTTCTTACACAAATTTTAAAAGAATATACGGAATTGTATACGGAGATCTGGAACCTC
TTCTAACGCCTCTTCGCAATAATCAGAAGGTGGTATAGTCGATGCATCAAGCGACTCCTG
CTCATCAAAAATACACTAATATGACAAAGTTGGAATTTCTTTCCACTCAGCACCAAAATG
TTTGCACAACAGCTTCTTCACATCTGATGATTTATCTTTATTACTAATTTTTTCATTTGC
GACATTGTCAGTGTATCACACTTAAGCGCCTTAGAGTTATGGTTACAAACTTTTTCTGGC
ATTGATTTTGGGGAATATCTCAATATCTTAGCTTGGTTTCTTGA
>Unigene0000440    size  227    gap  0  0%
GTAATACTTCTTTCCACATAAGGGGCCGAAAGATTCTGAAAGAAAATTATTTGCGTATAC
GTTGGGGCATTGATAGTAGCGTCAAATATTGGTCCAATAAAAACGTTGCTTTCGAAGAAA
AGGCAAGAGGTATCAAAAATGATATAATAAATGGTCCCTATCATATATTTGGTGATCACT
CCAACTGCGCAACTTATTTTTGTAGTGATGACGTCAAAAAACGCAAC
>Unigene0000441    size  382    gap  0  0%
CCGAATACGTTGATTTTTGACAGTGTGCAATGCTGGTCATTGCCTTCATTAGTCCAATTT
TATTTATTTTGTAGACCAATTTATTTATTTTTATTTCTAAGCTTGAACGGTATTATTTTG
TGATTTCAAAACCTGGTTTTTAGAGATTAGTGTATCAAATACATTAAATGTATGGGAAGT
ATATGTATAGTGAGTTTATAGAGTGCAATTTGTGTTACGCGGTTAAAGCAAGTAGGTAGT
TACGAAAATGCTTCATTGTGCACATTACACATTATTATATGTATCATTATATAGTTCATC
ATTGTATATTATGTAGTAACTTATATTATTATATTTATTACTGGATTATGTGTGACTCTT
TGTCACGCTCAGGAAAAAATGG
>Unigene0000442    size  464    gap  0  0%
ATTTTTAAAAGTATCTGTGCATTGTAACTACTTGAAATACTGTATAAATACCGTAAGTTA
TTTTAATACCATGTTTGTCAAATACTGTCTTTAATTATTTATTAGCAAAAATGAATTAAG
TCTTGATATATTTTACAATGTAATATTTATTTTGTTTCGGAGCCTTTAAAGAACAAACTA
ACAAACAATGATTCCTCTTTATTATATATTAGTATATGTAAAGTGTAATCAGTCAGTTTT
AAAGATTTATCGAAATGAATGCACAGATACTTTTAAAGAACAATTCAAGCGAAATTTTGT
AGATAGAGAGTACATTCGTGGCAAGTTTTTTTTTAAGATTTTTTCACTACAAAGATTGGC
ATGTCTATGGCAAGAAGTGTGATAGAGTAATATACAATATATTAAGTACAAATTAATATT
GTAAATATTACAAATACTTTTCCATTTTGATGTCAAACCCGAAA
>Unigene0000443    size  256    gap  0  0%
TACTTTTAAAAATTGCCGTAGAAGACCCAACTTTAAGCTTTATCAGCTTCATGTAAATAT
TTAGTTCATTTTAAATAATTTGTTTTTGTAAATACCTTTATATAACTCGACGGTTAGTGG
AAATGTATGGTGCTACGTAAAAGTTTCTTGTTATTTTATTTCAATTCTGCATTATCGGTG
ACAAAGTATTGCCTTTTTATTTTGAAAACTTTAGTCACTCCTAGTTCACTGAAATAATTA
AATAGAACAACACAAA
>Unigene0000444    size  378    gap  0  0%
GCTGGGACCACAGTTACAATGGCAGAATATAAGCTCAGTCGACCTGCTTCTAGTGTCAGC
AACTTGCTTAAACCACTGTTAATGGTGCTAGAGTTTAGAACCTCCATCCAACTGTCAGTG
CCATACTCAGTAACATGCACAGTCAGGTACAATATCCCGCCCACACTCTTAGTATCCATA
GGCACATCATCATCAAACATCAAGTCTTGGATTAACAACCTTATCTCCTCAAACATAAGG
AACAAATTACTTTTACTTTCTGTGCTGATTTTCTGAGTAATGTGTAGCAGCAATCTTATG
GTCATATGTGCTAAGGTGAAGATTTCATTCTTTTCTGTTGGAGATAAGGTCTTCTGTTCA
CTCAATGTCTTCACACAA
>Unigene0000445    size  210    gap  0  0%
TGTCTTCACACAACAACTCAAGCAGTCTGTCAGATAGCGTGCAAGTGCTAACTCCACCAT
CTTCATAGCCTGGACTCCAGCGGGAAAGTTCTCTATACACGTGATGAGCTTGCTAACCAT
GTCCGCATACTGCTTGTAGTTAGATGCTTTGGCTGTTATGTGAGATGTGATCTGTACCGC
TAGGGCTTCTGAAAATGGGCCCTGTAGCTG
>Unigene0000446    size  273    gap  0  0%
TGACTTCTGGCGAGAACCGCTCAGAGAGGAATTCAACATGGTGGGCTCTCGAGGGCGAAG
CACGCGGCGACCGCTCACACTGCCAGAACTCTCCGGACAACAAATGCACCGCTCTACCGT
ATATGCTAATAACCATACACGTCCCAGAGCCAATGGTTACGACAAGAATAAAAAGACCCA
GTCAGTGAACGGCGAAGCTGCCACTAGCTCTCCTAAGACTCCGGAAGAACCTTCAGAAAG
CCGAATTAGATCAATATACGCGAGCGATTTAGC
>Unigene0000447    size  305    gap  0  0%
GTGCCCTTAAAACTATTTGATGACGCCATGGTGACCACTGACTTCGGGGAAGTCATTGTA
GTCAAAAAGGCAGTGGAGAGTCAATCGGGAAATTATACGTGTGTTGCCAGGAATAAAGTT
GGGAATAACAGTGTAGTTTATTTAGTTGATGTTTTGGTGCCTCCGCCATCACCCAAAGAG
TCCACGAAGAAGATTACAGCAGGTTTTGGAAAGCCATTAATTCTGACTTGCCCAGCCGTA
GGCAGCCCACTGCCTGAAATTATGTGGATAAAACATCCGTACACTGAAATAAGTGGAGAT
ACGAG
>Unigene0000448    size  445    gap  0  0%
GCCGGAGGTGTCGGCCAACGTGTGCGCCGCCGACCACGCCAAGCCCGCCCGCCCGACCAA
GCACGACACGCCCAACGCGCATAAGCAGCCAACCCCAGCTCCGAAAGGCGAGTCCCCCAG
CACAGAGGAGCGCTCAGCTCCGTCAGCATCGCCGCCGTCGTCCGCGTCGCCCAGCATGGA
GCGCGTGGCGGCCATCAAGAAGTCCACGCTCAACCCCAACGCCAAGGAGTTCAACCCCGC
CGCCAAGCCCTTCACGCCGCGCAGCCCCAGCACGCCCAACCCCAGCCGACCACACACGCC
AGGCACGCCATCAGGCGTGGGCGTGGGTGTGGGAGTGGGCGTGGGCGGTGTTGGCGTGAA
CCTAGGCGGCGTCAGCGTCATGGGCCCCGGCGTCAGCTACGTGCCCGCGCCGCACCCGCC
GCCGCCCATGCAATGCTACCCACAG
>Unigene0000449    size  423    gap  0  0%
CACCGGGACTTCGCCCCCGCCGCCGCCGACTCCTGATACTGCGCCCACTGAACCGCCGAC
GCCGCCGTGGTACATGCGTACCATATGCTGATACTGCAACGCCGGCTGCGCGGGATGAGG
CGCTGGATGCGGATGCGGGTACGGCATGAACTGCTGCATGGGCGCCGGCGCCAGGAGCGG
CTGTCCCGTGGCCGCGGCCACCTGCATGCCCGAACCTACGCCCACTTTTCTGAAGTTTCT
CTGTTGCTGTGACTGCATGGGAGGCTGTCCGCCTCCCCCTGTGACGCCGGCCACTCCCCC
GCCGCCGCCCATGGCTCCATATGCAAGAGCAGGATGCGGATGCGGCAGGTACGCTGGCGG
CTGCTGAGCGGCGGCGGCTGCGGCGGCCATCATCGCGTACGGCACGGCCGCCACCTGTGG
GTA
>Unigene0000450    size  343    gap  0  0%
AACCAAGATCAGGTTGACACGAGCCTTGGTATTCCCTATCTTCCTTTATGGAGTGGAAAC
GTGGACGATCTTAGCCCGAGAACGACAAAGGATAGATGCATTCGAGATGTGGTGCTGGAG
GAAGATGTTGCAAATTCCGTGGAATGCTTTTCGCACAAATGTATCAATCCTGCGTGAGCT
CAACATCAAGACGAGACTGTCGACCATCTGTATGCGCAGGATACTGGAGTTTTTCGGACA
CATAGCCAGAAAGGAGGGCCACAACCTTGAACAGCTAATAGTCACCGGGAAGGTTGATGG
CAAACGACCTAGGGGCCGCAGTCCAACAAGGTGGTCAGATCAG
>Unigene0000451    size  286    gap  0  0%
GATGTGGTGCTGGAGGCGATTACTCCGAATACCTTGGACTGCAAAACGCACCAATGTGTC
CATCCTGAATCAGCTCAAAATAAAAACCCGCTTGTCGACCATATGCCAACAACGCATTCT
ATCTTATTTCGGCCACACAGTGCGCAGAGGCGATGAAAGTCTGGAAAAACTGATTGTCGT
TGGGAGCACCGAAGGCAAACGATCGCGTGGTCGTTCACCAACCAGATGGACCGATCAAGT
GAAAGACTCATCGTCCTCCGAATTCTACGCGGTAGTGAGAGATGCG
>Unigene0000452    size  206    gap  0  0%
ATATTGACAAAGTTCCGTTCAAATAATGTTTTGCAAGTGTAAAATGAGTGTTTTATGTGA
AAATGTGGATCTGAAGATAGTGCACGTGGGAATCGGCTTTCCCAATGAAAACTCCGACAT
AATGTACGCTAAAATATATCTAAATCCAAGTTTCAACGTGTTCTCGATGCCGAAATAATG
TTTAACTTCAGTAGATTTACCATCCA
>Unigene0000453    size  336    gap  0  0%
GCTGTCGTACATCTGAGGAACAAAACAATCTCGTCAGTACATCGCACCGGAACACGATAA
CGTCTGACACTCACAGATAAACATACAACGCGCGTTTCGCTCGTGTGCTGTTTCTACTAT
GTTCCACGAATTGCGTGATTACCTTATGTGTCAAGCAACAGGAAAAAATCTAACAGTCCC
AGACGCGGTGTATGAATAATTTCGAGCGCATTTATTTGATTACGGTGAAAATGGAAACTG
CGTATTTACATTTTACTTACTGATAAATTAATATTTTAATATTTTTGATGCATTGCCTTC
GCGTGACTGATATTGACTTGGAACAATAACAAAAGT
>Unigene0000454    size  1261    gap  0  0%
GCAACATAGGCTGGGATTGGGGAAACGTCACCACATACTTCAAGAAAAGCGAAAACCTAA
AAGACCAGCTCATAATGAATAGTAAATCCGCTGACTTACACAGCACCAAAGGATATTTAA
GAGTCACACAACCGAATTGGGATCAGGAAACAGGGGTATACTTCAAGGCTTTCAGCGAAA
ATGGTCATTCACTTCATTTGGACAGCAACGGATATGAACAATTAGGATACTCTCCCTCTA
GTTTCACTGCTGACGACATTCGGCAAAACACTGCGAACGCTTTTCTAAGTCCCATTAAAA
ACCGAAAAAATCTTCACGTCCTCAAAAATACATCGGTCAGAAGAGTTTTATTTGACAAGA
CTAAAAGAGCAATCGGTGTTGAAGTGAAACTACCTGAGGGAGAAATAATAGAGCTATATA
CAAGAAATGAAATAATCTTATCTGCAGGAGCAATAAACAGCCCTCAGTTATTGATGCTAT
CAGGAATCGGACCCAAAGACCATTTAAACGAAATGAACATAGATTTAGTGCTTGACTCAC
CGAATGTTGGCAAAAATATGCAAGACCATCCATTAGTGCCCGTAGCTCTGACTGTAAAAA
GAAAGATTTCTTCTATATTAGACAATATCGAGCCCTTAAAAAATCTGGATCGTTTTCCAA
TACCATCGATTTTGGGCTTTGTTGCTTTGAACAAGTCTCAAGGCTACCCTGATTATCAGG
TGACTGCAGTACCGACACCTACTGCTGCGTTACTGCCTCCTTTACTATGTTCTACAACAT
TCACGTTAAAGGACAGTTCGTGTATTGCTTTAGCTGATGCAACACAAAAAAGAGGAGCAT
TATTCGCCCTAGTAACACATTTACACCCAAAATCCAGAGGTCAAATCCGGCTAAACAGCT
CAGACCCTGAAGACAGTCCTCTTATCTATTCTGGATATTTTAGCCATAGAGATGACTTGG
ACAACTTTGCAAGATACATAGAAGATTATGTGAGCGTGGTAAATACTTCATATTTTAGGA
GGGTGAAGTCAGAAATCATTGATTTTAAAGTCAGTCAGTGTGCTGACTTGGTTTTTGGTA
GTCATGAATATTGGAAGTGCTATGTTTTGAACTTGTCGAGTACTCAGTACCATGCTATAG
GTACTTGTGCGATGGGGGTAGAAGGCAAAGGGGTGGTAGACGAAAGATTAAAAGTAAGGG
GTGTGCGAGGTCTGAGGGTTGTAGATGCCAGTGTAATGCCATCCATAACCAGTGGTAATA
T
>Unigene0000455    size  223    gap  0  0%
GAGGCTGTGCTCAAGTGCAGAGTGTTTGGAGCTCCGAAGCCGATCGTCAAATGGATGAAG
GATGACGTTGACGTTACTGGTGGGAAATATAACATAACCGCGGACGGTGACTTAGTGATC
CATGAGGTAGCGTACACCGACATGGGCACCTACCAGTGCTACGCGAAGAACAAGTTCGGG
GAGAAGTCCGCTTACGGATCACTTGATGTTAAGAAACGCACAA
>Unigene0000456    size  247    gap  0  0%
TCGCAATACAAGTATACTCTCCCGAGTCCAGCTCTGTGGTATCAGAGATCAGCAGGGAAT
AGTCATTGGTCATGCGGAACCGCGGCTGATTCTCGAAGTCAATCTGTTGGCCGTCGTTGA
GCCAAATGATCTGAAGCTTGAGCGAGTCGTCCGCGTTCGCGTTGCAACGGAATGTGGCGG
AGGAACCCGCTGCTACTTCGTAGTGTTCCGGCTTGTCGGTGATCATTGTGCGTTTCTTAA
CATCAAG
>Unigene0000457    size  536    gap  0  0%
GGGGAAAAAATATTAATAGTCTACAGTCCCGCAATGATTTGTAACAAATTGAATGATAAT
TTGTGACTATATGAACTTGAAGCATTTCTGTTTGTCGTGCGGTATCCGCGTCTTGAAGAG
TACGGAATCCGCGCGGTACTGCGTCGTCAGAAGGGGCGTGTAACCCATCACCTGTGAGAA
GAACTGTATACATTTATGTCTCTCGTGGAAGTGCGTCTCGTCAGCCGACAGCGTCACCGG
ACACCCGGGACACCGGAAAGTCCACCGTGACGTCACCTTGACGGGCGGTTTCCTAGTAAT
ATGTGAGACGAGGAAGTTCATAGCTATATCTTCGCAGTTCATGTACTCGTCGACATAGTC
CCGTATAGCGGCGGGCAGCATGCGCCAGTAAGCCCACAAGTAGTACCGGTGGACGAACGC
AGCGCCTGTCAGCACCATGCTTAACTCGCAGCTGTAGTTAGAGTTGTAAAGGAATCCGTT
GTTAAAATTGAGATCCCAAGCATGGTAGCGACCGGGAAAGCCAACGATACGGTCCC
>Unigene0000458    size  217    gap  0  0%
CGTACCTGTCGCTGCTTCCGTGTAAGAGCGTGAAAGAATACGATAAGATTAATTTTTCAA
TTCAATTCAAAACATTTATTTCAGAGGTTTTGGTCCATAGTGTTAGTAATACATCGAGGT
AGCTTAAAACTATGTTAGTAACTTACATACATACAATTATGCTATGGATTTAATCTGTAA
TTCTTCATATTTTCATGATGAATTTATTGTAATTGAG
>Unigene0000459    size  224    gap  0  0%
CGGAAGCAGCGACAGGTACGCGACTTATCGATATCGGTTTGCCAAGTTTGCAGTGCCGAT
TTCCACAGTTTGTTACTAGTGACTGCTAAACAGTCAACATGTATGAATAAAACTGTATTG
TACATGCAAGAGGCATCACTTTGCTGTCGGTGGCAATTTTATTTGAAGAAAATTGTGACA
TTTTTTCGTACATGTTGACCTTAGTAAAGTTGCTGGTAGCTTTG
>Unigene0000460    size  352    gap  0  0%
AGTTCTTAGAACATTGCGAAAAGGGCTCTTTGCCCATACCGATAAAGTTGCTCGGTGATA
CGGCTATCAACTGCAGAGCTTACGCTAAGGCATTGTATTATAAGGAACAAGAATATAAAA
GAAACCCATCTAAACAGGTCATTGAAGCACTTATACACATAAACAACAAACTGCAAAGAA
ACGAGGCCAGTAATGGTTTACTTGAGAAAGTCATAACGCAAAAGAAAAATGGCGAAACTT
CCCTCAATGTTCACGTTAGGTGGTACGAGAAGCTACACAATTGGGACCAGGCTTTAGAAC
TGTATAATAAGAAGTTAGAAGTGGAGCCATTAGATGAAGATTCGCGACTGGG
>Unigene0000461    size  223    gap  0  0%
GAACTGCGAGTGCCAACTCAGGCGTGTCGGGTACAGTGAGGGCATGCTCTAGAGCCTGCA
CCAGTTCTTTACGGGACTTGTCATCTAGTTCCGTCCAACAAGACATGAAAGCCGCGTTAA
ACAGCTCACTCGCTAACTGTGGGTAGTTTTGAGCTAGACTTGAACACGCCCTGATAGCCG
GACTGTTAGACTCGGTAAGAAAAGCGACGCTCAACTGTCTCAG
>Unigene0000462    size  645    gap  0  0%
GGGGATCCCTAAATTTAGGTATTTCTTGGTGAAAATGGGCATTAATGTTTAGGAGAGACA
TGAAAGAAAACATGGATCCCACTAGAGATTGCAGTGTTACTCGAGCTAAGATGTGGATGG
AATCGATATTAAAAATAGTTATGCCGAATAAAACACACGCCAACTTCGAGATCTTGCAGT
AGCTTTTTATCAATAAGAATTGTCTCACATCCCCGTCAGTTAATGATTGCTTGATAATTC
TTTTCCAAACACAAACCAAGTATTTGGTTTGCTTTGGTTAGTAGAACATTGCTCACAATT
CGCTCCCGCTTCCGCAGTCGTGAACGCTCCCACACAAATGTATTACCTGTTATATGAAAT
TGAATATTTGACTTTAATCAGTGCTTACATACCATTACCTACGTTTTAAACATAATAATC
ATAACTATTACTTATACAATTACCAAATGATATATAAGGTGTCTCGAATCTAATTCCTAT
TTTTCTATTTATTTTTTTTTTCAAAAAAGTGGATCCTAGAAAAAAATGCATTGTGTTAAC
ATTTCCCACATTAATAAAATCTTAAAATAGTCTGTGTATAGTCAGCATGAACTCGCCCAG
CTCTGGCTTTGTTTCTCAATATAATGATATAGTGTTACAGCACTG
>Unigene0000463    size  309    gap  0  0%
TGAATTTAAACAAATTGTCAGTACGCTGTATAAAATAAAGAGCTATGTGGTATCTAGATA
GTCGCTTCTTGTAAACTGTTCGTGACGTGCTATCCGTGTTGTGGGCTAGATGTCAATGTA
TTTGTATATAGGAACAAATGGGCTTTGAAAAGAAGGGTTATGATTTTGTAGGATTTTCTG
CGGAAATTGGGAAAATGCGTTCAATAATGTATTGAGATCCAAAAGCATTGCTTATAGAAA
TTACAAATGAAATGCTTTTGTGTCATATAATTTTTTAGTATGTGATACCTATTGAACAAA
ATTTAAAAA
>Unigene0000464    size  351    gap  0  0%
ACTTATGAGGTTGATATCAAAATAAGATTGTCCATGGTGCACCTCATGTAGTTCCTTCCT
TTGCATCTACTCTACAAAGGGTTAGCTTCTTGGGACTATTGAATGTAATTCATAATATTA
ATAAATATATCTTAAAATATCACAATATCAACAACTACACTACCACAATACAATGAACAT
TTTGATTTTATTGTATTTATAGGAGCTGCATAACAAGTGTGGAAGTAGTTTTTTTATATA
TTTTTTCCTGGCTATTGAGTGAACAATGACTTTAAAACAACATTGCATGGTTAAATGCAA
AATATTAATGAGTAACTTTGAAGGAGTCAATACCAAGAATTAACAGAAAAA
>Unigene0000465    size  456    gap  0  0%
ATTTTGAATTTGGCCATTATTCGGGCGGTTATTACGAACTTTTTATAAGAAAACTAATAT
TGAACGCAACCGGACGTTTTTTCATTCCCTACGTACCGCGCATCACATATCCGGTTAATA
ATTACTTTAAGAAAAAAGTTTATCTTTAATTTTACCTAATTTCCTCAGTCTCCTCGCAAT
TTTCTTTCTTATCGTCCTCCGTTTTAAACCTGAAAGGAACAAACCGAATTACAAAATTTT
GACTTTGTACCCCAATCTAAAACTAAAGTCGAGGCGTAAACAGTCTTGTGTTGGGTGTGT
TTTTTTTTAAATTCTAGCACCTTTCCTTATCCCCCACTTCCCTTCGAGAATGTTCCGCGT
CGAACGCAATTAATCCTACCTTACCATCAGGTTTGCGGACAGATTTAAACTAACAGAAGG
CATTCGACACTTTGAATAGTATTAACGCCTTAATCG
>Unigene0000466    size  573    gap  0  0%
GCGCGGTGACGCAGCAGTGACGCGGCGCGCGCTCTATCCGGGGAGCGGAGCTTCCTCGTA
GAAGTCGGGCTCGTCGTCCTTGTCGATATCTTTCTGGGCGCCATCCAACGCTCGGAGCTG
CAGCGGCGTGAAGAGGTAGACGAGCGACATGCGTAGCGGCACCATCATCACCAGGAAGAA
GGGCATGGCGAGCGAGAAGCGCGACGACTTGACGGCGTACAGCACGGCCAGCCCCGCCGC
CTGGATCAGCGTGAACAGGTGCATCTTGAGCGTGGGCACCCGCCGCACGTACGGCACCTG
CGGGTGGTGCTTCACCGGCTTCAGCAGCAGGATGCAGCGGTCCCAGAACTGGATGCCGCC
GAGCGCCGAGATGCCCATGTAGAGGAACACGCCGAACAGCACGGCCATGGGCACCAGGCG
CAGCCAGCGCGCCGCCAGCACCGACACGCCCACCAGCAGCGCCACCAGCAGCGCCGTCAG
CCGCTGCTCTTTGACCTCGACGATGTGCGGCTTTTCGCCCGGCGCGGGCGTGGGGGACAT
GATGGTGAGGGCCGACACGTGGGCCCCGGAGCG
>Unigene0000467    size  325    gap  0  0%
AGCCCCACGGCGCCGCGCTCCTGGTTCGTGCCGCTCAACGACGGCCTGGCCACCATCCCC
GCCTGGGCCGCCTTCGCTATGGGGCTGCCGGCGCTTATGGTCTACATCATCGTCTTCATG
GAGACGCACATCGCTGAACTGATCATCGACAAGCCGGAGCGCAAGCTGAAGAAGGGCAGC
GGCTTCCACATGGACATCGTGATCATGTCGACGGTGAACGCGCTGTGCGGGCTGTTCGGC
GCGCCGTGGCAGTGCGTGGCCACCGTGCGCTCCGTGAGCCACGTGTCGGCGCTCACCATC
ATGTCCACCACGCACGCGCCCGGCG
>Unigene0000468    size  426    gap  0  0%
CAATTTACATGATTTGTGTGGACGTGTGTATAAATAAAATTGTTTACAACGATAGGCAAC
ACTGCCACATTCCATTTTGTCGTATTGTATCGTATCGCTTCGATAAAGCTTACTCGTCTA
CTAAATAAGTTTGTCGCTAAAGTCAGTCTTTTTTAGTAACCCCTCGTCACAAATAAATTT
TATTATTATACTATATGTTGCATATAAATGTTTTTCTGTATTTTCAGCAATAATAACACA
GTAGTGTTGGCATAGCTAAAAGGGACTGATTTTGGTGGCGTTAAAATATTTTTAAGGAAC
GATAAAGCCCCAAAGAATGGCGTTAAGATGGGAAGGAAAGATTAGGTCACGTAAACAAAT
GCATGTTCCAAAATATTCTTGTTCCTAATTTCCATACCCATGTTCCTTACTTATATTGTG
CTAAAG
>Unigene0000469    size  272    gap  0  0%
GATTAAGTTGTAGACCAGTACTTTAAAAAAACTGGTACAAATCACGAAAAGAGGAATATT
GCGACGCGAAGTGAGGATCAGCTCGTTTCCTTGTCGTTAATGTTCCGGAAGAAAGTGTAA
ATAAAATATTAATAAGTAACTAATAAGACGCAGTGCCTAATAAATGAATACTGAAACAGT
TCGCACTGCTTTAGACAGTTTATAATAAACGTACTTAGTTCATCCGTTATATGGCGTTAT
GCAGTTGACTCGAGACAATTTTAAATATTGCA
>Unigene0000470    size  452    gap  0  0%
ATTGTATTTTTACGGAGTTATGTCGACTGTTTTGATATATATTTTTATAGGTAGTTGTCT
GGGCCTAATTAATGTTTGTTTTGATTCGATGTGCAATATTTTTGTATTCTAAAATTGTTA
CAAATGTTAAAAAATATATTCTAAATTATGAAGTAACTCCAAAATCCTGTTGAGATGTTC
GTGAAGACATGAGAGACCTCCTGAAGCTATCTACTTAAAGTGATTAGTATCATTAGTGCC
CTATAGTATAGTTTGAGGTAATCGTAACTATGTGCCAACATACCCTAGATGTACCTAACG
ATAAGCACGACGGCACTTACTGTCTTGATCTCACACCGACGCAGCGGCGATGTCGAACGA
ACACCTATTTTTTCGACGAATAATTTTAAATATTATTTGCCTTTTTTTGCAGAAAATTAA
TAAGTAACTTTTAACTTCACTGGAAATTTTGG
>Unigene0000471    size  411    gap  0  0%
GGGTCTCCTGCACTCCGTAACTAAGACTGACGTCATCCGCATGATCTTGCGGCACCTGGA
GAACTACCTCGCAGTCGCCAGGAAACAGGCTGAGGAACGTGGTCCTGCTGCTTTGAAGGT
GACAGTGATATTCGACCTGGAAGGGTTCAACATCAGACAGTACGCGTGGAAGCCGGCCGC
GGAGATGGTGTTCACGTTACTGCAGCTGTACGAAGCCAACTACCCTGAGATCTTGAAGGT
CTGCTACATTATCAATGCGCCAAAAGTATTCTCCCTAGCGTTCTCAGTGATCAAGAAGTT
TATGCACGAGTACACGATCTCAAAGATCAAGATTTTCGGCTCCGACCCCAAGAAATGGCA
GCCACAGGTCCTCAGCATCATAGACAAGGAACAGCTGCCGGTGCACTATGG
>Unigene0000472    size  228    gap  0  0%
CCAAAGTGCGTACATTGCGAGATGAAGTCCTTCTTAGTATTATGTGCAGTGGTGGCACTT
GTCATCGCAGAAGAGAAGTATACTACTAATAATGACGACTTGGATATCGAAGCATTGATT
GTCAACGTACCCGAGCTTAAAAACTTTAACACCTGCTTCGTTAATGACACAAACTGCAAT
GACGTTAGCAGTGACTTCAAGAGAAATCTACCAGAAGCAGTAAGAGAG
>Unigene0000473    size  349    gap  0  0%
GGTGTTAAAGTGGTTTAGTGGTTTCATTTTCAGTCAACAATGGCTACGTGTGTTCTTCTA
GCTGGAATGGCCATAGCAGCGATATATACCGTTTATATGACTGTAAGTCATATCAGGGCT
TCTATTAAACAAAAGCGGTCAGCAGATACTTTAAGTTACTTCAAACTTAAGTCTGAAGAA
CTGGTGGAATGGATTTGGAAACCAAACACGACGACCCTTAATGTGACAAATTAGGAATGA
GATGGGATGCATCTTGAGTATACTTGTTCAGCTAAAAAGTTAATTGCACATAGATTTACA
AATATTATATGGCTGTATTATATGTGTGTCATCTTTTAAAATAATAACC
>Unigene0000474    size  259    gap  0  0%
GTTGTAAGTAAAAACCGTTTTGAAAGCTGTCTTTTAAAAGATGGTAGGTATTAAAAATAA
TAGATACATTAAATGCATATCACAACTGGCCTCTAACGTCAGTAATGAATTATTAAAATT
TTAATTTCCTTGATGTATGTAAAGTACAAAATTTTATGGTTTTATCTCCAAATATTTAAA
TTTCTACTTCAAAACTATGGAAGCCAAAAGTGGTGGGTTGCTACAAACGCCACCTAAAAA
AATGCGACATATTATTTTT
>Unigene0000475    size  625    gap  0  0%
AAGAGAGTGAAAGTAGAAGCCGAACTAACATGGAGCGCGGTGTTCTCACACTTCAACTAC
GACACTCAGATGTCGCCTATAGGTTTAGCACGAGACATGGCTACGGAAAAATGGTCGAGG
GGCTACTTTAAGTTACTCAAAAAATTACATCAAACACATTACGAGCAGATGGGTGTCATC
GAAGGTACTGTCACCATTGACGGCAAGGAACACTCTATCAACATACCATGTGTTAGGGAT
CACAGTTTCGGACCGTTCCGTGACTGGCGTACATTCCACCGATACGTCTACCATTTTATG
TTCTTGGAAAATGGTGATTGCCTGGCCATTGGCACAGTTTGCCAACCTGCTGTTTTGTCG
CATCTGACTATCGGATACCTCTGTCGTCAATCAGACCAAGCTGTGTTACCAGTACAATCC
AGTGACTTCAAAATGTATCAACATGGTGAAAATCAGATCCTACCCAAAGATTACGGATTT
ACTTTCGAAGCTGGTCACCAGACATATGCAGTAAAAGTACAGGTCGAAGATGAAGAAATA
TTTTACATCGGCAAGTCAAGGGAGGCTAAGTTCTATGAGCGATGGTGTACCGTGGACATC
AACGGTGTCAAAGGCTCCGCTTGTG
>Unigene0000476    size  414    gap  0  0%
ATAAATGTTATTTTCCATAAATCGTTTCATATTCCCAGTTGTTAGTTAGGGGATTGTTTC
TAATATGGCTTTGAGTGTTAGAGATTTGTGTAGACTGTGTGCAAAGAAAGACGAGTTTTC
AAAAGATCTATTGCACGAAAATAATCGCAATGTCCTAAAACTGTTACAAGATTTCATACA
AATTACCATCTATGAGGACGACTCTTTGCCGACGAAGATCTGTCTGAACTGTGAAGAAAA
AATGGTGTCATTCCAACTTTTCATTCTTGAATGTTATAAAACTCAAGACACACTGCAAAA
GATGTTTGATGATCATGACTCCCATGACATCAAGGTAGAACAAACACAAGCAGCTATGGA
ATATGATGTTTCTATCAAATCAGAGGTCAAAGATGAGATGTCAGCAGAAGATAT
>Unigene0000477    size  304    gap  0  0%
ATCAAATCCGAGGTCAAAGATGAAATGTCAGCAGAAGACATAGTTTGTGCATTAAACAAT
GATCCATCATTGTCAGTAATTGATGCTTTCCCTGACAGCAATGATGAACATGATGACATT
GACATACACAATGTGGACGTTAAGAATGATGATGATGATGAAGACTATCTTGATGATATT
GCCATAGCAGCACTGAAACCTATCAAAACAAAACGCATCACAAGAAGGGAAGTTACAGAA
CAGGACACAGAAAAGTTAAACCAAGTTCTTAGAAAGTCTTATTCAAAAGTAAAGGATTAT
GTAA
>Unigene0000478    size  977    gap  0  0%
GAATATATCCAGGCTTGATATTACGAGGCAACGCAGAGAATCTAATGAAATACTTCTCAC
TACCAACTACTATAGGTTTCGGAAGATCACCAAACTCCACTTTGAATGGTTGCTCGTTAA
TCAAAACTGTTCTCAGTGAATCGACGAAGCGTACAGTCAAAAATTGCCCATTGACTAAAA
TCTTTTGCACCTTGGCATCCAAGTAAACTGGGTGCATCTGAGTCGCGTTGACGATAAGGT
TGATTTTGCCAGCGACCAAGTCCGTGCGCTTAGCTTTACCAATATCTACCTGAGGCATGG
GACCTTCTAAATGTACTAGTCTCGGCTTCCCATCTATAATTACGCCTAAAGGCTGGCCAC
CAAAGAAGCATTCATACCACCTGCCATTTATGTACAATTCTCTAGTCGGCGAACCGAACT
TTATATCGAACACTTGGTCATCTATCTCTACTTGCTTATAGCCTTCATTGAAAGATAATA
CTATGGAGTCTTTGTTATCAAACGTCACTCTTCTGCATCCGGGCAAGAATTTAATTTCTC
TAGGATCATCCCAGTCTAGCATGATGACGGCAGTATCACCGTAGAACCTGATCTCTCTAG
GAATGCCGTCAATTTGGATAGTTTTGAATGGATCCTGGTCTATGTACTCAATAACTTTGA
AGTCTGTGGGAGGGATGGCGAAGCCCGGAGCTCCCAAAGGCGGCGGAGACTCGGTTCTTT
CATAAGGTGGTAATGGATAATCTCCTTGACACATGCCCATTTTAGGGGTGGGTAGAGGAG
GCATTGGCATCCGAGGTTCGAAAGGCGGTCTCGGAGCTCTTTTGTCAAACTTCCCTCTGA
AGAATGGTGGCGCAGGACCTCTAAACCTTCTGGGTCCGAAGTCATCGCCTCTCGGTCTCG
GTCCTCGCCACATTTGTTGGTATGGCGGGGACAATTGCCTGGCAGGAGGGGGAGGGAAGA
GAGCATTTTGCTTTATG
>Unigene0000479    size  372    gap  0  0%
GAACATTTCACAGACGGACAGCTAGACAAAAATCAGTACAATACACTTATGTATCAAATA
CTACAGATCAACGAGAAGCTCAAACTAAAAGAGGCTAAACAGAGGGAGTCCCTCGAAATA
TCAAAAAGAAAGCTCAAAGCACAAACTCTTGACGAAAACCACAAAGTACCTAGTCCGAAG
TCTTCACCTACTGAACGGAATAGGTTCGGAGACATCGACGAGAGAATCACACCGTCCGTG
TTCATGGACACACCTCCAGACAGTCAGGGAATGTTACAGGACTCCGACATGAGAGTGAAC
TCAGATGGCGTCGACGGCATGAAGCCAAAGACTCTGTTACCTCTCCCTCCTGGCATGCCA
ATGTTCCCGCCA
>Unigene0000480    size  229    gap  0  0%
GATAAGAATATCTCAAGATTGCATGTCCAGCTAACTGGCCTTCAGGGTTTCACCAATTAT
TCATTTTCTGTTCAGGCTTGTAACTCTGCTATAAGAAGTTGCTCTAAGCCCAGCCCTGAA
AAAGGCATTTTTGTCAGAACTAGAATTGGTCCTCCAAGTATCTTAAAGGCACCTTCTGTT
AAAAGCAATCCAGATTACTTGACATGGGAACCTCCAGAATTTCCTGGAG
>Unigene0000481    size  239    gap  0  0%
GAACCTCCAGAATTTCCTGGAGGGACAGTAGATCTCTACCAAATAAAAAGGGTAAAAGAC
GAAAGCACTTCGGCTAAAACGGAGATACTGAATACAACAAATTTGTCATATTCTCTAATT
CTTTGTGAAGGAGTAGATGAAAGTGAAACATATCAAGTCAGAGCAATCAATTTTGACGAA
GATCCCTTCTATGGCATATTAACGGATGGATTAGAAGTGGCTATGCCTTCAGTTAAAAA
>Unigene0000482    size  720    gap  0  0%
TCTATTATCATTTTCCTAAAAGTCTTTCCGTAAGCTTTATATTGCTCCTTTTCATCGGCA
CCAGTGTCCAAGTTGGGTGGGTCATTCTGCAGTGTCAGCATCAGAACCTTCATTGGAGGG
TACTTGTGGTAGGGCGCGGTGCCAGTCGCCATTTCTATTGCAGTTATGCCAAACGACCAG
ATGTCGGCTTTAAAATCGTATCCGTGGTCTTGTTCCATAACTTCTGGTGCCATCCAACAT
GGAGTGCCCACAAAGGTGTGTCGTACTTTCTGCCTCGACATATCTCTGCCCGTGGCCAGC
CACGCAGATACTCCAAAGTCAGCTATTTGTACTGTCCCATCTTCTCCTAACAATATATTT
CCAGCCTTTATATCCCTGTGAATTTGTCCATTACTATGAAAATATTCTAAACCTCTGAGG
ACCTCCTTGAGAACTGTAGCAATAGTTGCTTCGTCAAATACTCCATGCTTGCAATTGGCA
ACTTTCATTTTATGTTTTATCACATCAAGCAAACTGCCTCCTTCAAGGAGCCTCAGAACC
AACCACAGTTCATCATGCACTACAAAACTAGTATAGTATGTCACCACATTCTCATGATTG
CAGCTTGACATAGCCTGTATTTCTTTCAATAATTCGTCCATTGATGTATTCCATTTCTCC
AAGTTTATACGTTTTATGGCACATTTCTCACTACGTGGGGCACAATAAGCTGCGTGAACG
>Unigene0000483    size  751    gap  0  0%
GAGAAATATTAAAGATACCTTCATAAATTTAATTTCAGCCGAGCTAATCCAACGTTAGAT
AAGAACATGAGATGAGTCCAAACAGATAAGTTGGGAATACGGTTTTATTTGCAGAAATAT
ATTTATCTCTCCCAAAACGACGACGCTTACCTACTGGTAGCCTTGCAAAGGAAGTACCGT
TGTTTTAAATTACCATTAATTTGTCGTTATGACATAAAATGATAGGGCACGACTCATTAG
GCAACGTCGAGGGACGGTTTAGGAAGAAATGTCGCCGATACTTTCAGTTCAAGGTAGAAA
TTGACAAAGAAAAGGCTTATTATGTAAACTATCTAGGTATCTGTGCAGCGACGAGAATAT
CAGATTGCACAGTTCAGGGTTGCATGGTTATGTATGGTCACATCGAGTTGCTAAGGTCGC
GGTCGGCGGGAAAGCGTTGCAGGCTTGCCAGTAATACTTTCCGCCATGACTAGCGTGGCT
TGCCGCTTCAGATCCTATCGAACACGCCATTTGTTATTTATTCCTCTTTTATTAAGGTTA
AGGACTCTCACAAAGCTGCTTTTGTCATCATATTCCATCTTTTTTAATATTTGTCGTGGG
AGAGGGGCGGTTATATGAATGGCAAATATTGATCGTAAGCGACATGATGAGTTATTTTTT
GCTTCATTCTTGAGTCACTTTTCATCATTGGAATAGAAACTCGTTTTTTGGATTAAATAA
ATCATAGGTCTAATGAAATTTCTTTGGACAT
>Unigene0000484    size  326    gap  0  0%
TGGACATCGCTACAAAAAGTCGAGTGTGGTATCAATGTGAATGGTAATACCGAATAAGGC
GGGTAAAGAACGATGCTCTCTTAATTAATAACGTAGGTAATTGTTGAGAAGATCACGTAA
AAATAGACTTCGTGGACTGTCTTAGGATTTACCGCTTTCTTCCTAAAATATTCAGGATTA
CCACACACTTTACAAAATGAATAATATCTTAGAACACAAGACAATTGTACATTATCAGAA
GCCAGCGCAGCTTTCAATCGAAGGTCGGTTTCATAGATATGTGCAGCTTTATATCAAATA
ACAAAAATACGTTCAGTGTTTAAATA
>Unigene0000485    size  317    gap  0  0%
TTTGAAGATAATAATATATTGATTGGGTTGGAAAATACGACAGACGACTATAGAAGGTGT
GTCAAATTGCAGATGGCGATTTTAAAAAGGCTAGAAACGTCAGAATTTGTAGTCAAAGGT
TCTGCAAAAAACAGCTCAGATTTATCCCTATTCACAATTACAAAACGATCGTACCAAGAA
CAAATACATGATATAGAAAAACGTAAAGAAACTCAGAAATATAAGGAGGCGCCCTACAAA
TGTGAAATTTGTTTTTTGCCGTATTATAAAGCGAGGACTTTGGATCTACATACGGAAAGA
CATACTGATGTGTGGGG
>Unigene0000486    size  220    gap  0  0%
ACACAGGTAACCATTGTTATTGTGTTCCATCACAGGTTATCACAATAATTCACTGTGACA
ATATCGAAACACAAACGCGCTTGTTACCTGCGTCCCAACGCTTCAGTATCCTATGCGTGT
TTAATCCTGGTGACAGCTTCATCCTCTTACTCTTTCTAAGGCAATCCCTAGACGATCAAT
AACATTGTGCAACATTACAATAACAATATTGTGCAACAGT
>Unigene0000487    size  203    gap  0  0%
AACTCCATTAGAACTTTCCCAGACAAGAATTGACCAGGAAAATATAACAATGATGTGTTA
TCAAACACTATAAGGAACTTTAGAAGTTTGCGCGGCATTTTGACTATTTGCACTCCAAGT
TAGTAATAAATTCGTCTTCTGATTACTTTTGTGGTAATGCAAACTTGAACGGTTTTATGA
ATGAAATCTATAGCAAAATATCA
>Unigene0000488    size  217    gap  0  0%
ATGTAAGAACTATAAATATAATACTATCAGCGGTTACTGTAAATGCTCAATATGTAGTCA
ATCTCAGTACTTTCTCTATTTCTAATTGGTTATATAGGTAGTCACAAAAGAAACAACAAA
GACATAGTACTAAACTAGGCAATATTTCACTGCGGATGATAACGTATATATAAAGTATTT
GATTCGGATTAAAAAATTATTTGGATTCTTAAAACAT
>Unigene0000489    size  375    gap  0  0%
TATCAGTTATATATAATTGTATCCTTAATTATTGTTTTATATCAAACAGTGATATATTTT
TATCGCATTTGATTTACCTAATATAAATATGTTTGCATTTGACACTAAAAACTACATAGA
AAAAAGGGTTTCGGTAAAGAGCAAATCATAAATGTACCTTTTGGTAATAATGTGCGATGG
ACAAAGATTTGGAGGCAACAGTTACGTTTCCCGAGTCACGGCTGTAATTACCAGTAAACG
TATGGTTGTGTGTGTGCGTGTGTTGTGTGATGTGCCCCTACTGTATGTCCTTTGATCTTG
TTTAGTGTATTTTTTAAACAAATGCAGCTTTTACATACGCATATCTTAATCAACAAGTGA
TAATTATTTATTAAA
>Unigene0000490    size  1477    gap  0  0%
AACGTTTAAATGTACTCGTATAGAGAACTCCGAAGCAGGAATTTGTAAACACCTGTACAT
ATTTATTTTGAGACAGATCGCGTATATAGCCTCTAAATTTAAGGACATTAACGTTACTTA
ATCCAGTTTAAACTAAGTGACTTTAACATGACCAAGCTGTACATACGTTTTAACTTAAGT
TACTTCCTACAACTAAATTCGGATATCCCCTTAAACTGATATCGTATTTCATTGCAATCA
TAATTCAGTATTCGTATCCTATGTACAGTACCTTAGGCCGCAGTACAATCTAAAGATTTG
TATGTCCACTTCTGTGCATGAAATTAACGAGTGTTGCCGCGACAGTTGGAGGTAGCATAA
TTGATGAGACATATTAAATTATGGTCCCACATTGATACCGTATGGCCCCGCGCGTGTGGC
GCCGCGACATCCCGCGAGCCGCGTGTGTGCGCCCGCACTGCGCCTCACATCCCTTCACAT
GAGATCTAGTCCTTATGCTCATAGGTAATAAGAGTTGCTATAAATTTAAAGTAACTGTAA
GTAATGCGCTTTGTAAGTTGCGGCACCTGAGTCAAATTAGTGACGTCCGCAATTAAGCTT
ATAATTATGTTGTGATTTATAATACGTTTTCAGATATGTTGATGCCTACACGAGCATTGA
AGCAATTGCATGGATTTAGGTGTCTACCTCTATTAGACGATATCAGTAGAGTATCGTGTT
AGCGCGACCTATGAATAACGTGAGCAGACTTACAGACAAATATAGAATGTTGGCTCAGTG
AAGTACAACGTATAAAACGTAAACAATGTAATATTAATATATTGCTTAAAAACCTTTTGA
TGTTTATAACTCCTAGTGGATAGGAAACATATTGAATTTATTATACAGTTTTATCAAAAA
ATACGACCACGTTTGAATTTTATTGTTCTGCCAAATGCATCACACTGTTGTGATAAATTG
AATATTGAAAATACTTAGTTGTAAGTTTCCGTAGATGACATTGGTCACCGTAATGATTTG
GAGTCTGGCCTCGTCACTAAACGGAGTATTTGTATAATTTCCTCGCACTGTAGTTAAGTT
TAATTGTAAAATTATATTGAAACGTAACTGTTGCTTCGATTGTATTGATGGAATCTATAA
GTACTTTTTTGTTATATAGTTTTGATACAATGAAGCCGATGCTACTCTGATTGCGTAGTT
ATCCTTCAAGGACCGCTTGACAATACTGACACTAAATCCAATGTTATCGTTATGTTTATT
CATTACAAGAAGTACAAACAAAAATGATACATTTATTTCTATCCGACTGCCAAGTAGATT
GATCTTTTGTGCTACTACGTGTCAAAATATTTTCTGCTTAATTATTTACCGCCAAAACTA
CCCGGTAATAATGTATCACTTTTGATAAGCAAAATATGTTAGAGGAAAGTACCATGTAAG
CGGAAGCGTTCGGTATATTTAGTATGTATCAGTTATA
>Unigene0000491    size  258    gap  0  0%
ATCATTGTTACCGTAAATGGTACCGTAATTTGTGTGTTGACTTGCGTCTGTGCGTAGATT
ATTGCCTACATTGTTCCATTGAGAATTGGTATTGATAACACCAGGCAGGCTTTCATACAC
AGGTACGAGTGTACCATCGGGCTGGACATAGTACATTACTTGCGGAAGACAATGACGTAA
CTCCAACATAGCCAACAGCAGAACACCGCACACCAGCCACCTCATTTTGTATGACACTTA
GAAATATACTCTAGACGG
>Unigene0000492    size  355    gap  0  0%
GTTTCTAACATATTTTTAATTTTGCGATTGTCAAAAATTGCAAAATTTGTTTTTGCGTAA
AGACGGTAGTCTTTTACAGTTCAGACTTACGGATCACGCCATAAAATACCACGTAAAAAA
AGAAAAAAATATATTTTAAGCAGTCCATGTATAAACAGCTTATGTCACAACACTGAAACG
GCAAGGGAAGCGGGTCATTACAGAATCGTGGCCGACCACACAACAGCTCTTATACTTAGT
TAACATTGCCATTTCGAAACCACCACGTGCGGGCTTAAGAACTACCAACTCCCGTTTCAC
CTCTTCCTACAATGAAGTTTTCACCTACACAGGATTCCCCGGTCTCTATGATCGA
>Unigene0000493    size  249    gap  0  0%
TAATAACATACAAACATACATACATATGCACACATACCTATTATGTTACCAAATATACAC
ATACACTCATTACATAAAACCAACACATACAGGTCTGAACACAATTACGATACTATTAAA
CAGAAGCAAACTACCCTTTATGAGCCCACAGCCTCAATACAAATTCAGAACTCCGGAACA
GATGAAATTAAGCAGGCCGGACACTGGCACCACTAGCATCTATATTACATTAAAAGATCT
ATTGCACCG
>Unigene0000494    size  479    gap  0  0%
GTTCTCATTACAACAACATATAGATAATGACTGTTTCGTTTTATGGCAAAGTCTAATCAG
TGTCACGTCAATAATGATTACAATATTAAATCTATTTCTTACTTATTCTATGTTCTATAT
TATTTAATATATATTAACATTTCGATATAAAGTACGTAGGACAGATTCAGGACTACAGTA
AATAGGATATTCGTGAACATTTTAAATGGTCTAGATGATATTCATTGAGCACAGTATACA
AGGGTACATTCTATGGAAAGTCCATTCATAAATAGGTATAGTGTATACTTTAACATGTGA
ATGTTTAAATAAATACTTTTCAAATTTCATTTTAATATAGTATAATTTTAAATAAGAATG
CTTTTAAAAGGATTCACTAACCTTAGGGACGACAGCTAAGGTGACTTCTACTCGTAGTCG
TACTATCATCAAACCATCTTACAACAACTTTAAATATGCTAAAACTGATGATCTGACAG
>Unigene0000495    size  328    gap  0  0%
GATGATCTGACAGTAAATGCACACTTTATTATGCTAATATATATACATATGCATTTTTTT
TTCAGATTATGTGTGGATATTTGCCTACAAATTGTCTTTCAAAACATTATTTTAAATAAT
TTAAGACCATTTCATTAAGAATATCAGTTTCTGTATTTTCTTGCGAAGCTGTCGTTAGAA
AAATCTTTGTATCATAACCATGAAGAACAAAATGACAAGCGGACATGTCATAGTGCAAAA
TATCCAAAGAAAGTTGTGAACTTAAATGTGGGTTTCTATGGAACCCTCCAAATGTTTCCA
AATTGAAATCACCAATCAATCAAGACCA
>Unigene0000496    size  212    gap  0  0%
TAAAATGGTTATTACTAGATACAGTCTAGCTGTATCAAGCAGAACAGAACACCTCATCAA
GAGCTGTATGTCAACTATCTACATTGACATTGATCAAAATTGGATTAAATTGTTTGATGA
AGGAGTTTTTGTAGTTTTACCACATGCTTTAAAAAAAAAAACATAATTATATGTAACTTC
ATTACCATGTTTGTATTACCCACCTTAAACTG
>Unigene0000497    size  204    gap  0  0%
GAGCAGCACTCAGTTTCACGAAGCATCGCAATGGTTACTTAATCATTCCACATGAAACTG
TTTCACCGGTCTTAAATTCAAGGGAAATGTGGAATTCCCACCGCGACTTTCAGAGGACTG
AGGGTTCGGGCCTACGGGAAAATATCAAGCCTCGACCGGGATTCGAATGAAAATATACAA
GATGGGGAGAGGCGGCGGGCGTTT
>Unigene0000498    size  337    gap  0  0%
AACTAAAATACCTAATTTAAAACCAACTCTAGACATAGTTTCAGATGACGAAGATATATT
TTCAACAGTAACTAAAGCTGAAAAACCAACTTTATTACCAATACCTAAAGAAGAAATTCC
TGTAGCTGAAAGTAATGTAGAATCAGTTAAATCTTCTGATGATGAACTTTTCGTAGCTAA
AACTGAAAAACCTGTAGTTTCTGAAAACATACTTAAAGATACAAAAATAACTCATGACGA
AGATATATTTAAAGTACCTAAAAATAAACCTGAAATAACTAAATCTGATGATACACCTGT
TGAAGTGAAATCTGAGCCTAAGAAAGTAGGAAAGCTA
>Unigene0000499    size  1017    gap  0  0%
AGCCTAAGAAAGTAGGAAAACTAAAAGTTGGTCTAAATATTAACGTAAACGCACTACTAC
CTGGAGCTTCACCTAAAAAGTCTAAACCCAACGATCAGACTGACGGTCAGACTCAAAGCA
TTTCAGACCCAAAACCAGACACAAAAGTCTACCCCGAAAGTCCAAAATCTGAGCCAAAAA
TACCAGAAAGTCAAAACACAGATTCTAAAATGATAAAATCTGTGAGTTTTGATGGTGAAC
CGGAATCTGATATTCTAGATAATAAATTGTCTAAAGAAAGGGCTAAGATCCAGGTGAAAA
GACGGCCGTCTACTAGAAGGGCTAGGCGGGAAGCTGTCAGAAAGTCTGGAATCGATTTTG
GAGAAGACTCAACTGATAATTCTAGCTCGATAGACGATCCGCCTCGGAAACAGACTGAAA
TCAGTCAAAAGTCTAACTTAGATAATGAAATTAAACAGACTGAAAGTTCAGAAAAATCTG
AAGTTGAACCTAAACTAGCACAGGTTGAAATAAAGCCTGATCTAAAAGAAAGAACTATAA
TTAAGTCGGAAACTACTGAAATTGATAAACCATACCCAAGAGATGTGAAATCTAAAGTAG
TTTATATACTAAATGATGAAGATATATTCAATACTAGTCCTATTAATAAACTAGAATCTT
CAAATAAAGATTTGACTTCAGAAACCAGTAAAAAATCTCAAATTCTAGACTCAAACGTGG
GAATTTCAACTCTAGGCAAAGTCTATGATAGTACAATTACTAAAAATGATGAGACAGCTA
AAAATATTAAATCATCACTGTTCGGTGATGAAAATGATGATGATGATGAAGATATATTTA
AAGGTAAAAGTAAAACAAGTAAGAAAACTACTATATTCGATTCAGATAGTGAAGATGAGT
TATTTGGTAATAAGAAAGAAAGAAAGGCAGTTGAAAAGAAAGTGGAAGTAAAGAAAGAGA
TTAAAAGAGAAGTGGTGAAGGGATCGCTGTTCGGTGATGATGATGATGATGATGATG
>Unigene0000500    size  382    gap  0  0%
AGAGATACAAGCGACTTCATATTTCCTTCATAGAATTTTAAGTATATTTTATTTCACTAT
CGAATGGAATCTTTTGCATAATATTTTGTTAATGTTTTTTCTTTTACAAACTAATATATG
CAAATTATATGTTGTTACATTTTATCTTGCCTCTATAAATAAATTAGGATCGCGTATGCA
GTGATACTAAGCTATTTTGATAGCATTGTTAACGTCCAATAGTTATACAAATCTTGTACA
ATAGGTATCGTAGATTTGTAATATTTTAATTTACTATAGATTTTATCACTAGTAAATAAA
ATACATGACATTCATTACACAGGTAATACAAGTATTTCTGGGACACTAAGTTGCTTGCTT
TGGTTCTCAATTATATGGTAAA
>Unigene0000501    size  204    gap  0  0%
GGTGGCCCTGCAGATGCAGCCGGACGCCCAGTCCTTGCCGAGCTGGACGGGCAGCTCCTC
CGTCTTGTCGTCCTTGGGGTACAGGAAGGTGTTGGTGAACTGCTCGTACTCATCCAGCAA
GTTGCTCCTCGCGTATTGCGCGTAGCACAGCAGCAGCCAGATGTATCGGGCTACTGACAT
TATCTTCTATCCTTCAACACGATG
>Unigene0000502    size  228    gap  0  0%
ATAAATTGAAGCAACAACTTTCTATTACAGAGCACTGTTATTACTAACCTTAATTTAACT
CTAAGGCAGAATGAAACCAAAAATAATGTTGATTGATAAGATTATTCCTCACAATGTTGA
TAGAGGCAGTGTCATTAGAAATATGAAGAATATAAGTGTGACTTATAAACATAATGAAAA
TAAATACTTAGTCAATGTCCTGAGTAAAACGGGACAAACTTTTGAAGA
>Unigene0000503    size  501    gap  0  0%
GTGGTCAATGAGTGCACAAACGACTGCCGCATGACCGCACTCGGCCGCGAAATGCAACGC
CGTCGCGCCGCACAGTGCTCGCTCGTCGACACGAGCGCCGCTGTCTAATAGAAATTGCAC
CACATCCAAATGTCCCTTATAAGCTGCAATCATCAAACAAGTATTGTTATACTTGTTCGC
TTTATGTATATCTGCTCCGTGCCTCACTAAATACTTGACAATGTCTAGTCTGCCATCAAA
ACAGGCTGCTCTGAGGGGCGTGCTCAAAGTCTTAGTGGCGTGGTTCACGTTAGCTCCAGC
TCGCACCAGGCGTTTCACAATGCCTAGGTGACCTGCCCCCGCGGCACACCATAGGGCTGT
CGCTCCTTCTATAACATATTCATCGAATTTCACTGTGCCTTCTGTCTCAAGTCTGACGGG
TGGTCTGAACTTTTCGAGGAGGATTCTGACGGCTGCCTCCCGGCCATGTCGGGCTGCTGC
TATCAGTGGCGTGCATTTGAC
>Unigene0000504    size  270    gap  0  0%
TTGTGCACTCATTGACCACCAGGCTAAGATACTTACTAATGAAAATGGTATGACGCCGCT
GCAGTGCGCGGCGGAGCGGGCGCGGGCGTCGGTGGTGGAGATGCTGGCGGCGCGGCCCGA
GGTCACGCGCGCGCAGGCCATCGAGGCCTTCGAGCTCCTCGGCGCCTCCTTCGCGAATGA
CAAGGAGTACTACTGTCTTAGGATGGCATACCAGTACTTACACAGAGCGATGGCGATGCG
TTACGACACTAGATACGGCTTGCTGCTGAA
>Unigene0000505    size  316    gap  0  0%
GGACTATGACTCCGTGTATTTCCACCCTGACTCGCTGGAAAGCGCTACAGTTGCTGCAGG
ATGCGTCTTACAGATGGTAGACGCCGTCCTATCAAACGAAGTCGGCAGTGGAGTGTGCGT
GATCCGTCCGCCCGGACACCACGCCGACGACGACGTACCGTCCGGCTTCTGTCTGCTCAA
CAACGCAGCCGCCGCCGCTAAGTACGCCATACATACTCATGGGCTGGACAGAGTGATGAT
ACTGGACTGGGATGTACATCATGGAAATGGGACGCAGAGGATCACTTATGATGATAATAG
AATTCTCTACATGTCT
>Unigene0000506    size  562    gap  0  0%
GTTGTTATGATGGCTCTTCGGGCAGTGATGACTTCTAAAGTCCCTATGGTGATAATTTTA
GGTGCTACAGGTACGGGGAAGACCAAGTTAAGTGTGGAATTAGCACAAAAGTACGCCACG
GAGATCATCAGCGCAGATTCTATGCAGATCTACAAAGGTTTGGATGTGGTGACTGCGAAG
GCATCAGCCAAAGAACGGGAGATGGCTCCTCATCATCTCTTGGACATCCTGGAACCACAT
CAGATGTTCACCGTCGTGGACTTCAGAAACAGAGCTCTTAAGATCATAGATGATCTAACA
GAAAAAGGGAAGATACCTATCGTAGTCGGTGGAACAAATTACTACATAGAATCTATTGTC
TACAAAATATTGGTAGAAAACATGGATGATAATGAAGCTTTGTTATGGGATAAGAGTAGA
AGAAAAAGAGATTTAGACAACGAAGAAATAGATGAGGAAATTAATAATAAGAAACAAGCA
GTAGAACCGTCAAAAACAGAAGTAGAAGAACCTACATCATCAACTGAAACTAATAAAGAA
TTAAATAATTCTGAAATAACCA
>Unigene0000507    size  485    gap  0  0%
TTTCCCTGCCTCACTATTTCTTTCCTCTTCTGATAACATTAAATACTCATGAAATTCTTT
AAATCCTAATGTTTGGAAGACGCCTTTTGTGTAATCTGGTGGGTTTCCGTCCTGTATCCT
CTGCTTGTTGTGTTTATCATGAAAATCCAACAGCTCTTGAATGAGACCATCTTTTATCAT
GGAGTCCACTCGGGAGTTCAATCGCTCATCGTGAATCGCCTGTTCACATTTCAGCCAGAA
GATGATGGTTTCCCCTGGCTTCCGCAGCTGGCCCTCAGTCAGTTTCTGCGCAGCGAGGAT
CTCGCTGTGACGCCGACCTGTCTTCAGCCATACTTCTATTGACCTTAGTATTTTTCTTCT
ATTGTTTGGATGCAAACGTCCCGCCATGACTGGATCTATTGCATGCAATTTTGCGTGAAT
CTCTTCATTCGTGAAAACTTTTTCATTATCTACGTCTTGTTGTAGTTTTTCTTTGGTTAT
TTCAG
>Unigene0000508    size  329    gap  0  0%
GGTGCGTTGGGCATGTTCTACGCATTACTCGCATTACTGGATGGGATGTAAGGCATCGCT
GCACACCGTCGATGGAATTGTCGTATCTCAGAAGAATAATCACTGCCATCCTCCTAGCAG
CTAAGTATGTTCATCACTGATAAAGGTTCTCAGTTAAAGCACTTTCAAACTGGCGGTTTT
TTTTTGTACGTACAAAATCGACGTATTACACACACATTCTAAGTTGATAAAATCTGTCAG
TCGGTTTTAAACATCTTTTTTCGCACCTTTCGGTAGTTGTCAATTGTTTGCTGTGCAAAC
CGAGCAATGTCACGTGGAAAATCCGCTAG
>Unigene0000509    size  262    gap  0  0%
ACAATTACTCTAGACGAAATCATTAGTAAAGCAAATGCATTGGAGGTTGTAACTCGACAA
CTAGAACAATTTAAAACAATAAATACGAAAGATGGAAACAATTTTAACAAAGCAGAAATT
AATGAAATTAATAACAAGAAAAGATATAATAAACATTTACAAAAACAATCATCATACACA
AAATGTTCTAGATGTGGAAGCTCTTCCCATTTTTCTAATGACACAAAATGTCCAGCAAAA
GATAAAAGATGTGTAAAGTGTG
>Unigene0000510    size  519    gap  0  0%
AAAATCAAGTTATTACCCAATGATAATTAATGTGGCAATAAAAAGTATGCAAGTGAAAAT
CAATAGAGTATCATTTATCGTGCAAGTGCACCAAGCTTACTTCTCAATTGTGAGTCTGTG
GGCAGAGCAAGTGCCCACTTACGTAGACCAACTAACATCACTGAACTTAAAACTAAAATG
GCTCCACAAACAGAAAACTTGCTTGGTATCTCATTGAAAAACATGACTTGCCAGAGAAAC
GCAAATACAATGTCAGCAGATCGAGCAATAGCCACTGGGCCAGCTTGCTCCATTTGCAGA
GACATAGTCAACAATATCTGTCCCAAATAACTAAACAGTGCCAAACACACAACTAGGAAT
CTTTCAGTGCCACAAATAGGCATACACAACACGCCAAACACATAAGAGTAAAACAAGGTC
TGTAAAATAGCGATAGCACCAAAGTTTGTCATTATTACTGAGAAATGCAACCCTTTGAGC
ACTCGAAGCAAAACATACGCATTAGCCCCAAATATAGTT
>Unigene0000511    size  279    gap  0  0%
GGCGGGTGTGCGGAGGTGTCGTGCGACAACCCGCGCAACCACCTGCGACCCTGCTACCCC
TACTGCGAGCCGGGATGCATATGCGAGGAGCCCTACGTCAGAGACGACCGAACACACCAG
TGTGTTCTGCCCCAGGATTGTTCACCAACGCAAATGGGAATACCGGTTCCAGCGAAAAGA
GCTCAGGAGCCAAAACAACCGCCAGCTAAATACCAGAACAGAATGCCTCGCACTCACACC
AAGCGCTCGGACTCAGACACGATGGACTTCGTTGCCGAC
>Unigene0000512    size  316    gap  0  0%
TTCAGGCTGTTCAGTCAATGTTCTCATTGTTTCTGGGGACAATTTCTTTGTGTTCATCTT
AGCAGCTTTGAAGATAATTCTGGCGGCTTCTTTATTGTTTCCCTTGCTGATTAGCCAGCG
CACGCTCTCCTCGACGAGCCAGTAGTAGATGATGAAGAGCACGGAGGGCGCGTAGATGAC
GAGGGTGTAGGTGCGCCAGTAGGGCACCACCCACGCCACCAGCGCCGTCACCACCTGCCC
CATCGCGAACGTGCTGGAGATCAGGTTGCCGCCCAGCACGCGCTTGTCGGGACCCACCAT
CTCGAGGGCGAGAATG
>Unigene0000513    size  401    gap  0  0%
GTGAATTTTCGTCTGGCTATTACCGTAACCTTGGCAACGGTATGTATCAACGAGCCGACC
TATTCTCAGCATGGCAATACTACAACTTGGCCTTAATGTATGCACCTCTAACATCTACAA
CTTACAGTTTAGCCATAGCTAACCGATCAGCAGTACTTGCTGCTATGAAGGAATATGAGG
CTTGCATAGAAGATATTAACATGGTCTTCACTCTCAGATACCCTCCTACAATTAGGGATA
AACTATTGAAAAGAATGAAACAGTGCGAAGAAGGTATAAAAGAAAGGGAAACACCAGAAG
TATGTGAGGAGGACGAAGCTCTTGCAGAAGAAGTATTGACATTAAAAGCTCAGGATAAGC
ATGAGAAATATTTAGATGCTAGCAAGAAACTAAAAGTCGTG
>Unigene0000514    size  211    gap  0  0%
AGCCAGACGAAAATTCACATTTGTCTTCTTTGAGTATAAGTGGAATGACCTTGTATTTTG
TTAAGATATCATACACATAGAATACTCGTTGGACATTGTCTGTGAGTGTTAGCAGATCAC
TGGAAATATCATTTATTCTTCTGTCTGCTCTTAGTTCCTCCAAAATTCGTTGGTAAACTC
GATCAATACTCATGTTGAGGTTATCAAGTGG
>Unigene0000515    size  788    gap  0  0%
GGTATTGGGATGAAAAGACGCCTACAGCCTTCCTCGATAAATACTCTATCTCAATGAAAG
AACACTTACTGAGATTGGCATGTTCAAAAGTTCAAGCAAACATACTTTTCAGCTTTCTCA
TACAACAGTATGGATACATGCTCGCAAACCGTTGTCGAATATGGTCGCGTTTAATTCCAT
ATTAAAGATTTTTTTCTACAATAACGAATGCATGGGGATCTGGCAGATTCCCCAAATGCA
GCCAATTGTGTGTGCCAAAAAAAATTTATATGTGAGCTGAAAATGGGTAGCAACGTCTCA
GCTCAGCTTATTCTTATGTCCGCGTTGTTCCTAATTTGCCCAATTTTACTAACGATTCGA
TGTATCGTAGTCACTATCTTTAGGTGCCTACTACCTAATTATCACTTTGTACTTACCTGT
CGTAAGTGTGAAATATTGTGCTATCCTATTTCGTGATGTACTTATTTTATATACGGCGTT
AATATTCAAAGTCAACTCTATGTACATGAATAGACTAAGTAAGGGTAATGCCTACAAAAT
TACACAAATTTTGGATAACAAAAGATTGACATATTTTTGTTATGGAATTGTTACCATTGA
TCATAGATAATGCCAGTTATGAATATCAAATATACAGTAATTAAAATATAAGTTGGTCTA
TCTGTCCTAGTTCAAAAATCGTAACTAATTCGGATGGTTAAAATCTATGTAATAAGATTT
TTTACTAATCAAATGTATCGAATGTTGACTTACTGTATTATTCTAAGTGTAGTATTAGAT
ATTGGACA
>Unigene0000516    size  419    gap  0  0%
AAAAACGTTAGCAACAATATTACCTTCGAAGCGTGTACAATAATGCTAATATACATGTAT
ATTGACCGAAAACACAGACGTTATGTATTGCTCTTATAACTATTATATTAAATATTCAAG
TAACAATTTAACTGACATTATTGCGTTTCTCACTGGAGGTTAGTTATTTGAAGGGAATCT
AAAACCTAGACTTACTCTGCCTATACATCTAACAGTTTAGACAACGGAGATTACAAAAGA
AAATTATTAAAGAGAAAGAGTATATATTTACATTTATATAAACTTGAAATACTTTGAACG
GTAGAAGTATATATAATAAAAAATGTGGTCAAAGCTACGATATATTACAGAGATATTCTA
GCTTACTTAAGTGGCAACACCATTTTATAGCTAAAGTTCTTTTAAATCTTTGCATAAAA
>Unigene0000517    size  259    gap  0  0%
TTCTCGGCTCAGACCCGTCAAGTACCAAAGTGTATGGAGATAACCTCCACAAAGACTTAG
CTACTAGGTGGCGCCATACGCTTATTAATGGCTTGGCGAAAGAGGAGAAAGCAGAAATGT
TGCAGATATACCTGCCACCTGAAAACTGCCAACAGATGAAGGCTCCTATTTTAAACCCAG
AGATAAAATCCGCCATCTCCGAAGTAAATGTAAAAAAGGACATCTACAGCGAGTCCAAAC
AGAATCAGATGGCCAGCTG
>Unigene0000518    size  212    gap  0  0%
GGCAAAGTGGCCAACTACGTGGAAACTGAACAGATTGTGTCCATCATATGTTCTGATAGC
ATACATCGAGCTTCCTTTGTGCAGGTGCGTGGTTCCGTGCCTATATTTTGGAGTCAACCG
GAGTACAAATTTAGGCCACCGCCTCGTCTTGATCGAACCGAAGACGAATCTCACTCAGCC
TTCAAGAACCATTTCAAAGAAGAGATAAAAAC
>Unigene0000519    size  292    gap  0  0%
GGAAGCATGTCGATGATAGATTCTTCTGGAATAAGTATATGCTGAAGGATATTATTGCGC
TTGGGAGTCCAGACTGCGACCAATGGATCCTACCCATCATCCAAGGTTACGTGCACCTCT
CACAAATAGCCGTGGAGCCGGCAGACGTGAACCCTCTGAATACAGAGTCGTTATCCAATA
GTAGCTCGTGTGATGAGACCTTTACATTGGGGCTGATCTCTAGAAGGTCGAGATATCAGG
CTGGGACTAGGTACAATCGTCGAGGCATCGAACCGGGCGGCAAAGTGGCCAA
>Unigene0000520    size  249    gap  0  0%
ATGATAAGCTTTGGGTTCGAGTGGAAACTGTAAAAGATATATTCAAGATTTTGATTAGAG
AGGGTGACGATTCTTATATGCTTGTTAGTGGGAATACTGCGAAAGGAGTATACCCCATAG
ATGATTACCCTCGTGTCCTGATAGACATAAGTGGAGTCCAAGAACTGAAAGGGTACACAA
TAGACCAGAACCTCATAGTGAACGCTGGGACCACTCTCACGGAGTTTTTGGAAATACTCA
AAACAGTAG
>Unigene0000521    size  359    gap  0  0%
GTCCTACATACGTCTCCCAGCATTCGAGTTTTGACGAAGATTCGTCTTTTGTGTACGAAC
AGACGAATCCATTGTCTCTCACATACATATACATTTGGCTTAGAAGCACTGCTAAGGATG
ACAGCCTTAACAAAACTGTTCTTAATAAAGTAATGATTAATACATGAGCTGGGGTATAAC
TCTCGAATTGTATTAAATAGCTAAATATTTCTGGGACTATAAGATTTAAAACTACTATAC
ATATAAATGGTAGGAATTCTAGCAACGTGTTCTCTAGTTGGCCGAAGAACATGCCACCTT
CTCTATACAGCTTCAAGGTAAACTTTTCACTGTGTGTCGTATTTGTATCGATTCTAGTT
>Unigene0000522    size  267    gap  0  0%
AACGACAAGTCAGCTAAAATCAAACATAAAGCGTTATATAATGAAATCAAAGGATATTTG
GAAGAAGAAAAATATAACGAAGAAAGGCAGTTAAGGACTAGAGAATCACAAATATTGATA
TATTTCAAACGTTTACTTATCAATGTAATTGTGTTTGTAATACTTATTGCTTCAGGAGTT
TTAATATATTTCGCGTTTAATTACTCCACGGATAGATTAAATGAGGAAGTTTCCGAAAAT
GTCGAAGAAGAAACTAGAATCGATACA
>Unigene0000523    size  304    gap  0  0%
TGAAACTGCTGCTTCGTAGTGGGTGGATGGTGGGGATGATGCGGATGGTGGGGGGTGAGC
GGCGGCGCCAGCGCAGGGGATGACGGCGTCGAGCTGTTGCACGATGACGTGTTGGAGGAA
GAGTCGGGACCGCCCTGATGGTGCGGCGCGGGCGGCGCGTGCGGCCGGCGGCGATGCGTG
AGGGACGACAAGAAGCCCGTGCCTCGGCCCGGCGTCGGCGACACGTAGCCGTAGTAACCG
CCGTCTTTATGGAACTTTTCTTTGAAAGCATCCACAAACTCTGGCGGTAGACCACAAGAG
GGGG
>Unigene0000524    size  257    gap  0  0%
GGTAGACCACAAGAGGGGGGGACTTTACTCTCGCAATCCCTGTGACACTTAAACTTGCAC
TCCTTACACTTCAACCCCGAACCGAAGAGCATCTGCTTATCACAGTAATCGCATGTCGCG
ATCATGTTGAAGGTCTTGGTGAAGCGATGCGCGATGTCATGCGCCATGCAGCGCGACACC
GTCGGCGTGCGCGGCGACCGCGGCGCCGCTACCGCCACGTTATTGTTGTAGTAAGCTAGG
GGTCTGTGTTGTGGCGT
>Unigene0000525    size  216    gap  0  0%
TATTAAAGAAGATGGCTCCGGTAAGGTGGAGGTGGAGGTGAAAGCGGAACCGCTCTGCGA
AGACGACACTCACGACATGGACGATAGAGACGAACTGAACGTCAACGATATCACAGAGCC
TATAGACCCCAAACTAGAAGACACGCCACTCGAAGCCCCCGTGTCACACCGCACGCGAGC
CAAGCGCGAGCGAGCGGACCGCACACACAAGCGAGA
>Unigene0000526    size  239    gap  0  0%
TACTTATAACTCAAGAATGACTGATGAGAGGGTAGGTAGCTTAGACCTGGGAGAAGGACT
TAGTGTGGTCGTTACCATAACGATCAGTTAACTAACGAGGCGTTTGGGTTCCTGGAGACA
ATTGTCGAAGATTTTTGGTTTTACAGAAAAATGGGCGGGTCCTAAAGGCGTATGAGGGCA
TTCATTTTTTCCGAACACCTACATTTTTCGTTTTGAGGGTTTTAGAAACTTTCACAAAG
>Unigene0000527    size  258    gap  0  0%
CTGAGTGGAGAGAGCCGAAATGCCTTTAAGCAAATTGTCGTCTACATAGAGGATGTGAAC
GACAATCCTCCGATATTACACGTGCCATCCGATTGTACGACCATAACGGAGTCTCACAAC
TATCGGGAGCCGATCGTGTCGGTGTCAGCGACCGATGCCGACGATAACTCCGCCCCTAAT
GGACGGGTGCAGTTCCATCTAGTTGGAGATCTATTTCGCTTCGAGCAAGTAGGAGGCGAT
GCGAACACAGGCCGACTA
>Unigene0000528    size  216    gap  0  0%
GAGCATGTGACCTCTTAAGGCTACTACAAACATGCCGGCGGCAAGGCCGCCGGTTCCATG
CCGAGCGGCAATGCCGCCGGCAATACAAGCAGCACAAAATCGTTTTTTTGGTTGGTTGGT
CGTGCTTCTTTGTGCGGCAAAGCCGGCGGCTTTGCATGCCGCCAGGTGCACGGCGGCTTG
GGCGGCGGCTTGGGCGGCGGCTTGCCCGGCGGCCCG
>Unigene0000529    size  378    gap  0  0%
GAAAACTCCTGTGTGATGGTGTTAGTAGTAGTAGAAGCAGTTGTAATGCTGTCAGGAGTT
TGACCTCTGATGAATCTACGTTTGGTGGGTATTGTGCAGCTAAAGTACAGTAAGTCTGAT
AATACTGATCCATCAGCAGTGGTTGCGGTAACTCAGCTAGAAAGCCCTTCAGTACAGATG
CACAGTCGTGGACCGAGAACCTTCCCTCGTCAAGTCCTAGGTTTGATCCTGTGAGCAGCA
AGTTTTTAAGCTCTTGTTGTCGGCTTAGAGAGCCTGTGCGACGAAATATACCTTCTTGTG
TTACATTGTCAGGTTTAGATAGAAAATCTATCAGCTCATTCACCCTCAATATTCCTTCCT
CTGTGATAGAATTCACTT
>Unigene0000530    size  203    gap  0  0%
TGAAACAGGTATATGGGATTCACACCACCCAAACGATAAAAAGTACGGAAATTGAACTAT
AGGTCACAAACGGGAAGATATAAACATAGTAAACATCAGTTTATCAATTATAATGCCGAT
GACGCGGGAGTTTATAAATAAACGCGAAGGCCACAGGAGGACGCGCCCAAAGTCGCAGTG
ACGACTGTCGTCGACTGAACCAG
>Unigene0000531    size  293    gap  0  0%
GAAAAATAAAAGTGCAGCAATAGATTATACAAAAAGAAATAGATAAGAAGGAAGTGGGTA
CTCGTAACAAGAAAAGAAACTAAAAAAAGAAACTAACTAGAATTACCCGGTCTTAACACG
TTATCATTGGAAGAAAAACACTTCACTTTTTGTTGGCAACAGCACGCTTGGGCCTGCTTG
CTAGCACGGGCTTCTGTGGAGCGTTGATTGATGCCTCTTTAGGAGACTCGGTGCCATCAC
GGGACTGCAAGGAGTTTAGTTCAGCAGAGGATGTGACGCGATGCCGTGAGCCA
>Unigene0000532    size  640    gap  0  0%
ATAAAAATCTTCCAAACGCAGTACAGCGAAAAGAAATAGCCGAGAAAGTTGAAGTATTTT
CCCTGGAAGGTGTTGGACCACTCTATCTTCTCCCTCATAGTTCTGGCGTCGTGAGCTTCT
AAGAACAGCTGCCGACTTAGCTCTTCTAGACCTGATATCTCTTGACGGAGTTGGGTGATA
TTCTCACTCCCATGGCCCAAAGGATTAGCAATACTGCCAACGCTAGACAAAATATTAGTC
CAAAATCCCCCTCTATTCTTAACATTACTCTGGTCCAACATATTGTATTGCTGTCTCGCT
CCCATACTGTTGGCTTCGGCTAATGCTATCCTTTTCTTTTTCACTAATATCATGTCCATG
GTTTGAAGTAATTTTTTCTCTATTGATAGAACATCTGATTGGGTTACTGGTCTTATAAAT
ATAGCCATAGATGTATACGGGTAGTTGACAGCACCAAATCCAGACAGCAAAGCCATTACT
GTAACGCCAATCACTCCTATTCGAGAGACACCTTGCTCTATTGAAAATATACCTTGTTTT
GGACTCAATATTGGGAATGGGTCTCCAATCTTCCAGAAGAAGTACAAATATATGAACCAC
ACAAACATTGTCAATGGCCTTATCATATTTTGTGAAACAA
>Unigene0000533    size  505    gap  0  0%
TTTTATTTCAACAATAAACATAGTATTCGACCGGGTCGGCAAGAAGGACCCCGTTACCCG
CGGTCTAGAGATAGTCGTCCACTGGCTCGGCTGGCACATCGACGTCGCCTTCTGGTCGCA
GCACGTGTCTTTCATACTGGTCGGCTGCATCGTGCTGACCAGCATCCGAGGACTGCTGCT
GACGCTCACCAAGTTCTTCTACAAGATATCATCATCGAAATCGTCGAACATCATTGTCTT
AATTTTAGCTCAAATAATGGGCATGTATTTCTGTTCGTCGGTTCTGCTAATGCGTATGAA
TATGCCTTCGGAATACCGTATTATCATAACCCAAGTATTGGGAGATTTACAGTTTAATTT
CTACCATAGATGGTTCGATGTTATTTTTCTTGTTAGTGCGTTGTCTAGTATATTTACTCT
GTATTTAGCACATAAGCAACCGTCTGTGAGTTAGTTTTGAAAGTTAAGTTGAGAATTTTA
AATTGTGAGGTTTTGTCTTGTTTTG
>Unigene0000534    size  322    gap  0  0%
GTAGATACAACTAGAATACTTAGATTTAGTAATTTTAAGAAAGAATAAGAAAAAAAGCGT
TGTTTTACCATGACGTGTTTTAATTTTAACCCAATGGACTTGATACTTTTCTGAGAACTC
ATGGTAGTAGTGGCCACCCAAACCGCCCCTCGTCGGGGAACAAAAACGCAGGAAGTGTAG
AAAATACCTTTTACATTACAGATATACAATTCAGCAATTGTTGGCGATAGAAATATTTAA
CCAAAATAATTTACTATATGAAAATGTAGTTACATGAAATATTCAAAGTATTGAATAAGA
TCAATAGATCCACTGTTTGTAT
>Unigene0000535    size  703    gap  0  0%
AACTATATCATGTTAATTGAGAATTGGCACATTTAGTCAATGGTAGTCTTCCTTATGAAG
GATGTAAGAGAAGAAATCTCACTACTTCCCCTCTCGCTAGGAAGAGGGCTGAATTCCATC
TCCTCGCTCAAATTCTGTGTGTCCGAAGTGTTCTCAACGACTGGCCAACGTTTGTGACTT
GGGGCATACAACACCAACAGTGCAAAGATGTAGATATTCCACATACCATACACTCCAGTG
AAGAATGCTGAAGTGTATTCAAGCTCAATGTTCTCATCCCACTTCCACTGGCCTTCAGCA
ACTTGTCCGAGTATGAAACCAATCACAGTCAATGCAGCGCAGAGCAGGGTAGCCAACATA
AGAAACTTGAAGCGATAGATAATCCCCTCGTAGTGTAGGCGACGAACAGAGCACATTGTA
GGCAAAGACTGCCTCTTGTGTGAAATGTTTATAAAAACTTGCCAGATCATGTAGCACAAG
AATAGGAAATAAACTCCAGTTGATATCCCAGCCAATATAATGAAAGTCAGAGCCAGATTA
GTGCCTATATCTGTCACCCAGATAGAATAAAATGGGTTACGGAGTTGTACACCTCTCTCA
CACATGTCAAATATGAATAGAGAGATACATCCCATAGCGACGGCACTCAGATGCCTCCAG
TACTGCTTCACAGAGCTCTGTGCCGAGGCATCTTGAATCAACA
>Unigene0000536    size  420    gap  0  0%
ACTAAATAAATACCGACTACACTTCCGGTTAAATATTCGAGTAAAAAATTGTTCGGCGAG
ACTAAGCCGGGTCCATAAGTATGTCTGTTGCCTATATTGAGAGAATCTCTCAACCTATGT
CTAATTAACGCCTACGGGAAACCTGACTGCCTATTTTACGATCGCCGGACTGACTAATAT
GACAATTTATGACCATAATTATCGTAAATCCGTATTTTATAAGCCAACTTCAACGAGCGA
TTACGTAACCGCGTCTTACGAGCCTTCTAATCTCTTGGGGCAAACATTTGGCCCAAATAT
ACAAGTTTAGGCAAGATTTAGAACAGTTTATGGCCAAGATTGGGCCAAGTTTTATTTCCA
ACACATGGAATCTAAAATTCATCAAAAAGATGGAAGAACAGACCTTAAAACTATGTCATG
>Unigene0000537    size  324    gap  0  0%
TGAATCAATTTCATCGTCTTCATCATCATTAATCAGTTTATTTTTCCTAGCATCATCATC
GTCTGTTACTTGATAAGTTTTGATTATGGTCTCAGCTACTTCTGTGTTTTCTGCCAATTC
TTTGGTTTCTTCGGATTTAATATCTATTTGATCTCCGTATGTTTTAGGGTCGGCATCGGA
CTGTCCCACTTGGGAGCGTGCAACAATATCAGTGCTCATAGGGAGAACTGCCCCGTCGAT
TGCTCCCAAGCTCCGCTCGATGGACCCATCTGTGGATCTACGATCAGCCCACTCATATGG
CATTGAGCAACAAGGATGTAAGGG
>Unigene0000538    size  373    gap  0  0%
GGCACAAGCCTGAATCTTTCCTTCAGCAATTTTCTGATTAAAGTACAATTTAGTTTTATC
GACATTTTGGTACTTTTCACATTGAACCCCGTCACATTCGTACATGTATAATATGTTTAA
CTCCGTGCTTGTGAGATCATATTCATGCAACGTATTTAGTAACTTGTATAAAACATTAAA
GCTTTGCGGGAATGGTATTAAATGTTGCATCAATAACGGTTGTAGTAGTTGCGCGGGTGT
TGGTGCTGGCAACCCTTTATCGGTAACTAAAATCTTCTTTAGTGGTTCCTCCTTTTTGGG
CGTTAAGTCATTCTTGTAAGATAAGCAAGGAGGTTGTACGTTTAGAAGTAACGAGGCCAC
GTAACTAACACTC
>Unigene0000539    size  228    gap  0  0%
GATCATCACCCTACTGCTAGGTCTTGACTACAAAGAAGAATGCATTTCAACCATATATGA
GGCGTTACAACTAGATCCTGGATACTTACGTGGTCTAGCTTACCGGAAACATATCTACAC
TGTCTATCCCTATATAAAAGACTTCATGGAATATCTTAATCCTATCTATAAATGGGATGA
AAAGGAAGATGATCCCTTTGATGATGAAAAGGCTTTGAAATTGTTAAA
>Unigene0000540    size  211    gap  0  0%
GAGCGTATCTGAGGAAGTAGATGCTGCTATAGAGGCTTACTGTGCCGCGTCTGAGCTTGA
CGACACCGATGTTACCCTGTGGCACCGCCTGGGGCAGCTCTGTATGCGCGCCAAACGCTA
CGAAATGGCACTGCGCGCTTTCCAACACGGCGCAGAATGCAACCCTCGCCACTGGCCTTG
TCTTGACAAGATCATCACCCTACTGCTAGGT
>Unigene0000541    size  333    gap  0  0%
GCTAGCGGCCGGTGGCTGTGCTCACACAGAATGTCTGAAGGCGACGTGTCGTTGATCCGC
GACGAGGATCTGCTGCGGCGCATGTGGCAGCAGACGGAAGACTTCTCTCGCAAGAAAGAG
ATTCGTGCGCACATGTACCGACTGCGGGAGGAGCGCCTGCGCGACCTGTACTCGCCCGAA
CCTCCCAGAGAGGGGAAAGACTTGAAGGCGCTGTCGAACGCTGGCTGGAATGTGGAGTCG
GAGAACAAGACCACCGACGATGGTCACACGCACGTCAAGTCTGTCCACGCCAACATTGAA
GGCAGATACGATGTGGATGGCGGCAAAGGACAA
>Unigene0000542    size  225    gap  0  0%
GTCAAATATGGCACTGTTTCATGTCGCGTCGAAGACATCTGCTGGAACTTGGACGAAGAA
GTCGACGAGCTGGTGGTAGACGATATCTGCGTGCCGTCATCAGTTTTGCGCACGACGTGT
TCGCGAGCTGCTGTGTTCGACGAGGTCTCGTTACGTTTCAAGCTGCTGTTGTCATCGTGA
TACTCGGTGACGGCTTCTTTATGATGATCGACGGCAGCAAATTGT
>Unigene0000543    size  277    gap  0  0%
AGCGATGCCGCCAAGGATTTGGTTCAGCGCATGTTGACTGTGGATCATACTCAGAGAATC
AACATTCAAGAAGTACTCAATCATCGCTGGATAAGGGACCGCGAAAAACAAAACCGCATC
CATCTCGCGGGGACAGTCGAAGAGTTAAAGAAGTTCAACAGCCGCCGCCGTCTCCGCGCC
GCAACCCTCGCCGCGGCCGCCGCTGATGATGAAGAAGATGAAGAACAACCCGCACGACGT
GCTGTCATGTTGGAAGAGGCTAATGCCGCTGCTGTGA
>Unigene0000544    size  584    gap  0  0%
GACACCGAGGAGGACATAATCGAGACCCTGTTAATCGAAACGTCGACTGCGGTGGACCGC
AACCTGAGCACCGAGCTGATCCGCGCCGGACACGCGGACGAGCGGCCCGACTCCGCGCTG
TGGACGGCGGAGTGCTACCTGAACCCGAGGTTCGAGGCGCTCGAGAGCGGCGCCACGCCC
AACCTGGAGGAGATACACGCGTACCTGCGCGACGGCATCGTGCTCGACTACGTGGCCGCG
TACCGAGAGCACGTGCCCGCCTGCCTGCCGCCCGAGCCCGCGCCCGCTCCCTCCGACTCC
CCCGCCAGCGACCACCCACCCGACCTGCCCGCGAGGATCCCCCTGTGGCTGCCTTCTACG
CCCGATGCCTGCCTTCCTTCGCCTTCGTCGCCAACTGAGCTCTCCTCACCCCAGGTCACG
TCTCAGAGACCTCTATCTCCGCCGGCCGCCCCTCTCGCCTTGTCGCCCAAAGACTCAGAG
CCTTGCGAGGCAAAGGCGCATTCAGCCATTAACGTTCAACTAGACATACACAAACAACCG
AATGTGAATATTCCGCCGGACGACAACCCGCAGACAGAGTGCCG
>Unigene0000545    size  698    gap  0  0%
ACCCGCAAGTCAGCCATCCTGTCCTTCGGCGCCGTATCGATTTACACAAGAAATGTCGAC
ATACGCTTCCGAATCTCATTTGAGTTCATATTTTCATAGTAGGTATATGTATGTGTCGCT
AATCACTGCGCTCGAACCTCGGGGAAGGGGTCGGGACAATACTGATCGTCGGACGCGTCC
TCGAGATTCGCGCACAGTGGGTCACTGCGAGGACGCTGACGCTTGCGCGTGTTGCAGACG
GCGGAGTGCTACCTGAACCCGAGGTTCGAGGCGCTCGAGAGCGGCGCCACGCCCAACCTG
GAGGAGATACACGCGTACCTGCGCGACGGCATCGTGCTCGACTACGTGGCCGCGTACCGA
GAGCACGTGCCCGCCTGCCTGCCGCCCGAGCCCGCGCCCGCTCCCTCCGACTCCCCCGCC
AGCGACCACCCACCCGACCTGCCCGCGAGGATCCCCCTGTGGCTGCCTTCTACGCCCGAT
GCCTGCCTTCCTTCGCCTTCGTCGCCAACTGAGCTCTCCTCACCCCAGGTCACGTCTCAG
AGACCTCTATCTCCGCCGGCCGCCCCTCTCGCCTTGTCGCCCAAAGACTCAGAGCCTTGC
GAGGCAAAGGCGCATTCAGCCATTAACGTTCAACTAGACATACACAAACAACCGAATGTG
AATATTCCGCCGGACGACAACCCGCAGACAGAGTGCCG
>Unigene0000546    size  232    gap  0  0%
TGTTTTGTTACAAACTGTGCAAGTTAAGCTATCTCCTACTATAACCGGTTCTTCTCCAAT
GGTCTCCTTTCTTAGTGATCCTTTGCAGTATGTACTAGTGTGCTCGTCTACTTCCTCTTG
GCGTTCAAAATTTTCATTGCATCCGCTACAAACATAATCCGTTTCTTTATGTTCATCTGT
ATGTTTTAAACAGTCTTTTGAAGTAAAAAACTTCAAGTGGCATTTGTAACAG
>Unigene0000547    size  447    gap  0  0%
AAGTATGTCAACGGATCCCAAACATACATCAAGTATAGAATCCAAAGGCAAAAAGCGCAA
GATCAGTGAAACATCAAAGGAGCTATGCATCTGGGGAGAGAATGCTCGTCCATCAAAACA
AAGCAAGATATGGCCAGTCTTCGACTCCGGAGGGTACAACAACGCTGCTGTACTCAAACT
CAACGTCCTGAAGAAGTCTCCACCAGTGAAGAACCCACTCCTCTTCAGCACAAACCTTGG
AGAAGACATTGAACTGGCTGAAATCAATCGAGATGCCTTCAAATCCGATTGGTATGGAGG
CCTTCACGCTTGGTGGAAGCAGACGCAGATGACAAACAAAATGGCTGACGATGACGTCAC
GAAGAAAATATTCTCATCTGTTTCCCGCCAGTTACGGATCATAAACACTCATTTTCAGAG
GTCCATGTGCAAATATAAGTATCCCAG
>Unigene0000548    size  371    gap  0  0%
ACTCTTCGTGATCTCGTAGACACCGAAGCAGACCCTCGCCATTCTGGGCAGGTTGTACAC
CTTGATGGGGAAGGTCAGCTCTTGGTCCCATACTGCCACTCCGTCCGTCATGATGGCCGC
CCGAGTCTTCTGTGTCTCGCAGAGGGGCTTGCCGCCGTGGAATATACCGGCTTGGCATAT
AACCGCAGCACCATTCCCCGGGTCGACGTTCAACTTGCTAACACTCTGCACGACACACGA
GTAATACTTGTCTATATTCCACGCGGACTCGTTCTTCTTGCGTCGCATCGTGTTCGAGTG
TTCCGATGTCAGACGCCGTCGCTCCGGTAGGCAGTACGGGTAGTAGGGTAGGTCACGGTT
CAGCGTCAACG
>Unigene0000549    size  283    gap  0  0%
CTAAAATGAGTTTGGTATGCAAAGGATCTGCAGATATGATGAAGCCATTTCTTCTAATGC
CTGGGATGTCAAACTTTATATCATTCTGTGCTATGTTTATTGCTTCTTGGATGTCACTCA
TAGGCTTGTGTCTGAGCGGCAAATAGTTTTTACAATATTTCTGGAATTCTTCTGGTGTTA
CTGACAACTTCCAATGAAGATATCTTTCTAATATGTTCATGCGTATTGTTAATATACACG
TATCACTATCAGAGAATTTCTTTACATCCTTACTACTGTCAGG
>Unigene0000550    size  336    gap  0  0%
GCCGGGCCCCTGTCTCATGCCGCTCACGGCTTCGCTGTGCTGTGTAAACGACAGAACGCG
TACGTAGTGAACGTGTACGAGATCACCCGCACTGTAGCGCGTCGTGTCCGCGTGGCGGAG
CTGCGTGCTGCGGGCGCCGTGTGCAGCGTGCAGCTGTGCGGGGCGCGTCTGCTGCTGGGG
TACCGCGGCGGCTTCGCGGCGCATGCCCTCCCAGACCCGCGCCGGGCTACGCTCGACCAG
CCCGCCGTCTCTCTAGTCCACCCCGAGAACCAAGTGAACGTGTTCCTGTCGCACTCGGGG
GCGCGGCCGCTGTGTGCCGCGCCGGTGCCGGGCTCG
>Unigene0000551    size  221    gap  0  0%
GTGTGCTGCGCCGGTGCCGGGCTCGGGCGACACGCTGCTGGTGTTCAACTCGCTGGCGCT
GTACGTGGACCGGCACGGGCACCGCGCCCGCGACACCGAGCTCATGTACACTGCTCATCC
GCAGCACCACGCGATCAACGAGACGCACCTTCTAATATTCACGGCGACGCATATCGATGT
GTACGACATCGAGACCGGAGATTGGGTGCAGACTATGAATA
>Unigene0000552    size  390    gap  0  0%
GAAGAGGGATGATGCTAAAGTAACAGTCTCTTCAGATAAGATTGTTAATAAAGTTGAACC
ACCTGTTACTCCTAAAACTACTAAATCACCGCGCATGGCTTTAAAAGACCGCGTCTTTCG
CAATGTAAGAAATCTAATAGAAAAGTCGGCAGACCAAAAAGGAAATAAAGATTCACCTAA
GGTACTTAATAAAACTGAATGCATTGCTCAGTCTCCAACACAATCTAAAAGAGATGAAAC
AGCAAGTGTTGTTAATTCAGCACCTCCAATGTTATCGGCTGATAGACCATCACGAGTGAA
AAGAAAGCCAAAGAAGTTTGAAGAGTTGCTGTTATTAAATTCGAAAAAAAAGTCGCCAGT
CTTTTCCAGTCCTGAAATCGAAAAATCAAG
>Unigene0000553    size  243    gap  0  0%
GGATGCCCACAAGACGTAACCACATTGCTCAATGTAGCAGCTCGTCGATGCATCCTTCTA
GCCCAGTTACTCATTTTGGCTGTTTGCGGGACGTCAGGCTTTTGGCAATACTATCAAACA
ATTATAAAACCTATACGCATTTTTTGTTGAAGTATTTAGAACCGTATATAGTAAATTGAT
TTTTTAATGCAAAATAAGAATTATTTCGGTACAGTCGCAATCCCCGGTTCGTTCGTTTGC
CAG
>Unigene0000554    size  387    gap  0  0%
AAGTAGTTATAAGTTAAATTAAAGCCCTCTAAATATTTATTTAACACCTTTGTTACAATT
ATGTTGGGTACAACTTCTATTTGGTCAACATGTTACAGAAGGATTTCGTATTTTTTTTAT
AAAACAGAATTTACAGTTTGGTACGTTACAGCACTTCGGTTGATGCTTTTAATATTCTTT
CATAAAAAGTTATACATTGCGAAAATGGAATAGAACATGATCATAATTATAAATTGTTTT
TAATTAAAATTAAAACTATTTCCTGTACATTTTTAATAATACTTTAAGTTCAGCCTGTTA
CTTAGTTGTTAGATAATCTTTTGGGTTGTTTATTCTCTTTTACAAAATTGAGATTTTCAT
TCCATCAAAGTTAATATTACATGTTTT
>Unigene0000555    size  304    gap  0  0%
GTCATCAACAACTGCCTTTCAGCCACCATCCTAGGATTCTTACTATCTAAAGACAACTTC
TGACTAGCATTCGAACATACACTACTTCTTCTAGACTCTTCTTTCAATGTACTTAAAACA
TTCACCATCATCACATCTTGGTAAAAACTTGGTTTGTTCTCAACTTCAGTTTTATCTAAA
ATACTCATAAAATCTGAGTATTGGTTGACCATATTTGTACCGAAAAGACATTTTAGTAAT
TGTGTGATGCAGTAAACGGTTATATCGGGGCATAGAGGCATGATAACTTTGAGGTAGAAT
AGAA
>Unigene0000556    size  325    gap  0  0%
AGCGTCATGGCATACTCCAAGCATGTACCCAATATCTTCAGCGGCGAGTGGCTTCAGGAG
TCCTTACCCCACGTCGTTGCCTATTTCTAGTTCTAGTCTATCGAGTGAATTGTACCGGTT
TTCTCCAACACTGGGCGGAGGCCTAGGGCTGGGCTTAGGGCCTGCGCTCGTGCCTCCTCC
CCCCTCTAAGTCAGACCTCGACTCACACCATTCAAGATATGCAAGGTCACTAGAGAAAGG
CAGCAGCAGTTCTTCAAGCGACAAGCCTTCAGACAGTTCAGCGAATTCGAACAACAAGGA
ACAAAACAAGAAACCTCATATAAAG
>Unigene0000557    size  241    gap  0  0%
TTTTTGTAGTAAGGCCCTAATAATCCCTACACATACAGATTGATATAATTTGTAATCAAT
CTACCATACAGCCATAAATGTAGCAATTTAGCCCTACAAACTACTAATTTCTATAACATC
GTGAGATGAAGTGAGCTATCTACGACATGTGCCCAAACTACAGAGGTACAAGTTTGTACT
CAGTCTGTCGACGATTGTACTAATAAAATGCCGTGTAAAGCTGCACAGTAGCGACACACC
G
>Unigene0000558    size  808    gap  0  0%
GCTGCACAGTAGCGACACACCGTGACACTCAGTGGGGAACACTACACAATGGGAACATTA
ATACCATCGGCCTCGGTAGCACGCTCTCACGTTAGTCACACATTGTACCTGACCGTTATG
CTCAGCCATAGCATAACTACTGGCCTTATTATAACTAAAAAGTACATATCGACATTGTTT
AGGGCAATAGTATAAGTAAATCTTGATATTTCTTCGTTCATGGTACCCATAATCGTACAC
AGATATGTGTGAATGGAATCTTTCTTACATTCTATAAGAACAATGATTAGGAGCTCAACT
GAATGAATGGTGCAGCAACAACGCAGGAAGCGAGTAATTTGTAAGCAAGCGCATTTCGTC
ACGTCATTTGTCCCCACGGCCCGCGTGGCGGTGCGCTTGACACCATTACATTCGGTTGGC
ACAGCTCGTAAGCGACAATGCTGGGACTAACACGATTCTAGCGCAAGTATGCGACGCTCA
GACATTCCCAATTCAACAAAATAATTAAGACGAATTTTCTATTCATTATATTTTACATGA
CATAATTTGAATATGTAGTCATGCACAGTTCATAAATATTCAATAATCCAATTTGTAACA
AGAAAGATCTCTATGCTAATAGCTTAAGACCGCAGCCGCCACTAGAAACACGTTAGTTTT
ACTAATCTACACAGTTATATAAACTTAGTACATATATAAACATTTAATTATAGCACATGT
GAATACTGACGGGTGAACATTTGACACATTTTCACCATAAAATTCAACAATCAAAAACCG
ACAAAGTTGTCAATATATCTTTAAGAAA
>Unigene0000559    size  359    gap  0  0%
ATTTTGGGGAAAAACATTGTATAAAAAGTAGCAATGTCTGAAATTGTCCTATTATAACTA
TTTATACATAACTATTTAAAGATAAAAGTACTAACGCTTCATTTTATTTTTTAAAACAGA
ACATGTTATAAATGGCGCTAAAACAAGAATGAGGGATAACGGCAGTGGCACAGATAATCA
CAATCGGTCGTGTGACATTCCTGTTAAAACCTAAATGTATAAAAATAACTAACCATTACC
TACAATCTGTAACTGATATGCTTATTGCGGTGTAACTTTGCCCCTTTGAAACCCCTTAAA
GAAATCTGGCAACACTGATCCGAATTAGCGCTGAAACTTTTTTTTACATTAATTATTAG
>Unigene0000560    size  536    gap  0  0%
TTAATAATCTGGAACACGGTAACAGGAAGCATGTCGATAAAGTGTTCCATGCTATAACAG
TGTTGATGAGAGAACTGCTCGACGCTGCTGACACTCTAATATGGTTAGCTGACACCTGCG
AACTATCCGCTGCAGTTACCACGATGTTGTCAGACTCCCCGACACACTACAAACGCGACG
CGTCCGCACATCCCTTTCATAGAAGTTCAAAACTTGCTCTCGCCGTAGACCCGACCTCAT
CCAACATGCATCACACTGCTAACGTTGTTGCTGCATCAAGCTCGCCGAGTGACAACTCGC
AAACATCACGTGTAGTCACTAATATCGACAGAATGGCACACGACAATCATTCCAATGATA
ATTTAGAACAAGTTTATGAATTGACTGACTTAGATAGATGTAGGATACTTAATCATGGAA
AATTAGAATGCCAATATGAGTCTGAAAGGCGATGCTCTGCCAAAGATAGAGCCTCTCAAC
GATACGTATTGCATAACAAAGAAGACGTATACGGAAAAGAATCGATTACCAGAAAG
>Unigene0000561    size  1429    gap  0  0%
GAAACATAAAACGACTTTATTTAGGTTTCCATAGCCGAGTCGCTTGATTGCTGCCACCTT
CCAATCAGGTAACGGGGGATCGAACTTGACGAAGTTCTGTTGGTTTTGTCCATTGTTCGC
CACGGCCACCTTCAGCACGCCCAGGGGTAGCGTACATAGTACCACGTCACCTTTAAATGT
TTGCGGTTGACTTGGGTTTCTGGTGCTGACAGCCTTCACGGTGACTCCAGGCCCTCCATA
CTGTATGTCGGTGACAGCTGTGCCCAGCCTGATGTCCAGACCATCGGCCAGAGCTACTGG
CACGCAAGAGTAGCCGTTGCGAACTGTTAAGTGATTCCCGGTGAATTCGAAGTCGTCGTC
TTGATCCCAGTGTTTGAGAGACAGGTTGCCCAAAGGTGTTGCGTTCGCGAACTCCAAGTT
AGCGAAGTGCCAGTCGAGTATTTGTCTATCGCGTACCGACAAATACACTGAACTCGGCGG
ATTAGTTTCGAGTTGCGCCAGTTTTTCCTCAATCGTAGCGTTAGTAGTCACCAAACTTTC
ATACTCATTACACAACAGATTCATTTCTCTGTTCAGGCGGCGAAAATTGAACTCTTGCAA
AATACTTGCGTCTCCCGTCACACCCTTATCTCTCTCTACTAGCAAAGCATCTTTCTCGGC
TTTCATTGATTGCAAGAGCTCTTTCATATCCGACATTTTGTTAATGTTGGTTTTAAGTCG
CTCTTGCAATGTTATGAGCGCCTTCAGGTGTTGAATCTGCTTATGTTTGACATTCTTCTG
TTGCAGTTTGATAACCCATTCCAACGCTTGGCCGAGAGAGACGGGCGTGTCATTGTAGTA
ATTAAAATCAACTTGATGTGACAGATAAGACGTAGCATCCAGAAGTCTGTTGAATTCACG
CTCCACCATTTCATCCTTATGTTTAGGTACTTGGTTACCAGTTGCTTCATAAAGGGGGCA
CTTTTGCTTGATTTTATGCAATTCCATATTCATCTGTACTGACAATGTAGTCACGGGGTT
CCCTCCAAGTCCAGTCACAACCATTGCTCCTAAGTCCGCAACATAAGGCCCCTTGCGGTA
TGTCACAATCCTGCCACCGACTCTATCTCTTCCTTCAAGGATAACCACTTCACAGCCAAA
TGAAAGCAGCTGTCTAGCAGCAGCTAAGCCGGAAACTCCTGCTCCTATTATGATAACTTT
TGGCCTCTGCTTTCCTTTTGGAGGAGTTGGAATGGGAGTGGTTCGCTCATATATTCCATA
GTTTATGAACCCATGTCTTTCCAAGAATGCATGAGTTCGCATTACCAATGCAGGATCACC
ATTGTAAGGGGCTTCCATCTTTTGAACAGAAATTTCTTGAGTCAACTGTTTCTTGGGATC
TTCAAACCATAGTTTCAATATACGGTTTCTGATTTGAACAAAAGCATGG
>Unigene0000562    size  646    gap  0  0%
AAAAAAAAAACAAATGCTATTTTAGAAAGTTACTACCTAGTAAAGGAAGAATCAGCAAGA
TTGCTGAGTAAACACAAATTGAGCTTAAACTAAGATGCTAAGTTAGCTGCCGCGGTGGCG
GCTGCAACACTGGCGTTGGTGATCGGTGGCTGAGGCATCAGAAGATCTGCTAGACGACCA
GCCTCGCGAAGCCCTGACAGAAACGCCCCGTGAACTGTCGCTGGGTAGTTCCTCATCGTG
TGTTCACCAGCGAAGAACAGTCTATTCTCTCCTGGAGCGCCCGGGACTGGGGCCGCTAAG
AGGTCGTAATCGGTGCCAGAGGAACCAACTGCCACGAAACTGTACGAGCCCCGAGCGAAT
GGGTCTGCACGCCACCTTGTCACCACGCATTCCTTCGGCTGAGGCACAGCTGCATGTCCA
AAAATGCTCTTGAGGACGGCGATGCATCTGCCTACAATGACGTCATCGGTGACGTTTTCC
ATCACAGCCGCTGCCTCCCCTGCTACCAGGGCCAACAGCACTGGAGCACTATACAAGTTC
CAGAATAGGAACAGTTCACCTCTGCTTGCGGTGGTCGTTCCGACGTGGCCGAAGAGATTT
GCGCTCGGATCCCAGAATGTTCGTTCGAAACATAAAACGACTTTAT
>Unigene0000563    size  767    gap  0  0%
GTATGATCGTTTGTTTAGCATTTTGCATTGGACGCGATTTCAATAATGGCGGAATTGTGT
TACTTAAAGCTACGGGACGTGGAATGTGATCAAATATTGCAATACTGATTTGAAGCCGCT
TATTATTTGGAATGAGATTAGTGGAAGATATGCATAATGCAGTTTCTAAACAGTGCAATC
AATAAACTCGCGATCAATGGGCTTGATATAAGTCAGACTTACTAACTTAGGTTTTGAAAA
AGTGGTGTGGTTTGTATAAAATAATAAAAATAGAAATCTAGTTTCAATATTGCGGCTTCA
AATCATAACAGTTGCTTCAGACATCTGGAATGCATAAATATAATACTGCTAAAATAAGAG
TACACTTTAGGTACTTGGCAAGCAACATTACAACAATATATACTTAGAGCTAAGCTGGAA
ATAGACGCTAGATGGATCAGTTAGAAAAAGTATAGAAAATATAAGTACAGCTGCAACAGC
CTTTACCTCTACTGCAATGGTTTGTAAAGTAACAGTCCGTTAGGATTCATCAAAACTTTG
CGTTTGAGCTCAAAATGAGCTTATAATAAATCAATAAGCACCTCGTTAGGTATAGATACC
GTGATATCAATTCAAAATTCAATGGTTTGTCTTGCTAATCATAACTTCATGGGGACTTCA
GCCAACTACCACAAAATTCTAACGGACCGTCACATAAAACCAAAGGATTCCACTACAGCT
TACAAGCTGATTTAAAAAAAGTCAACACTACAAGTTATCTGGAAGGA
>Unigene0000564    size  626    gap  0  0%
ACAATAGTTAGGACACAAATTTTTAGAAGTTCCATTGATTTTCTTGCCATATTTTCGTGA
TCTAATCACTTATAAAATAGTTGTCAGATCAAAATATAATTCGATATAAATACTTAGTAT
TTTATATACGTTTTACTAACTTTATATACGTATTTATATAATGTTTAACAAATCGGACGG
TTTAATACCAATGTCAATCAAATAACAATTATATAGTAATTGGCAAGTATTTAGTTTACC
CAGCAGAAACATAAAAATAAGTTTTATGCTTTAAATGTGTTTACAAGGCTTCAGCAAAAA
TCTATTTGTTTTCTAAAGGTTATTTTACTACCAGAAAACACAAAATTACTTATTTGTTTT
TGTGTTTCTAAAAAATTCTAACTACTAGCTCAACTTGATAGAAGTTATTAGCCCTTAGAA
TTTTAGCTCATTTGGGGTTACTTAACAATTTGTGCATAAATGTAGGCTATTACAGGCCTA
TGTAAATTAAACGCAATTTAATTAAAATGTTCTTTGACAATGAAATAAAATTCCATGGGC
TCGGCTTCTAAATTAAATTCATGATTAGCTGACACGATAAATTATAATAAGACTGCCCGC
TCACGTCAGACTTTTTGTAGGACAAA
>Unigene0000565    size  696    gap  0  0%
ATGTTTTCTGATCTCAATAACGATACGTCTAGTCAAAGTCGCCGTCTTGATACTTCGTCA
ACGTCCTGTAGTCATACGCCTGTGTCTATCTTAAAACGCAAATCTATTCACGAAGACAGT
GCTGCATCTAACACTACTAACCAAGCTATAGCATCTCCGCCAGTAACGTTTTCGCCCAGC
GTTGTTGAACCAAGAAATGGTCGATCCGACAGTCGCCAACGACAAGGTATTTTAAAGAAA
CGCCGAAGCCTAGACGAGTCCCAAGTAGCTCGGAGGAGGTCCTGCAGTCCCGAAGTATCC
TTCGCAGAAGATGGTTCTTTAGAAACTAACAAGTCTATACTGAAGAATCGGAGATCTTCA
TTGGAGGATGTTGTAAGGAACAGATCGCCAGATGGTCAAATACAAGGGATACTTAAAAGG
AAAATGAGCAGAGAAGAAGAGCATCATACTGACGACTTGTCTCAAAGCTCACCTGAACCC
CATGGAATATTAAAACGAAAGTCCAATTCTAGTTCTAGTAGCAGCACTGCATCATCGCAT
GTATCTATTGCTCAAGCTGTGTTGTTAGCAGCAGCGGGTGGTGCGGAAATAGTGGAGGAC
GACAAAGCGATTGTAAGACCTATCCTAAAGAAAAAGAGTTTCTCAGAGGAACGACCATGT
CCAGATGTTGTCCTATCCGATACCCCCAAACCTATA
>Unigene0000566    size  217    gap  0  0%
GCCATTAGTGACGGGTCCCCAGGTCGTGCCATTGGTTATGGGCTCCCAAGTAGTGCCATT
AGTGGGTGGTGCCCAGGTGGTCGGTTGCCAAGTAGTGCCATTTGTGACGGGTCCCCAGGT
AGTGCCATTGGTTATGGGCTCCCAAGTAGTGCCATTAGTGGGTGGTGCCCAGGTGGTCGG
TTGCCAAGTAGTGCCATTTGTGACGGGTCCCCAGGTA
>Unigene0000567    size  626    gap  0  0%
GTTTCTTGCGTATTATCTTACAAGTCTCAGATCCATACTGGTTGTTGCTTGCATGTTTAT
AATAACTGGAGTTAGGGTACCGGGAACTTATAACCAAATCTACTGCGATCATTATCATCC
TAATTCTATTTGGGGTCGGCGCAGAATGCCTTCTTCCTGCCGTCATCTCAGAAATAACAT
TCTTTCTAACCATTGTTTTTCACACAATCCACCCATCGTTTCTTTGGTCATCCTCTTCTA
CTACTATTGCTGATTTTAAACTATCGGAAAGTAATGTAATTTTAGGCTTTGTTCAATGAA
AAAAAAAACATCAGAATTGAGAATCTACTTTTTCCGACTTACCAAAAAGGAGGTGGTGCA
CAATTCTGGTGTTTTGGGGATAAAAGCAAAAATTTTTGATATGAATAATATCACCGGTAC
TCTCACTCCAGCTATATCCGTCTTCAAGGCGTTTTTAAAGTACAAAATAACTAGTATCAA
TACCATAAAAGTTTTGTAAGATCGTTAACACATTTTGTCCATCCATCTCTGAACTAAAAA
TAAGTAGGTATTATGAATTTATGCTTCGTGTGCCTAGTTAAGGTCGGTTACAATACAGGT
TTAGCTAGTTTTTAAAAGTAGTATTT
>Unigene0000568    size  522    gap  0  0%
GCTAGTTTTTAAAAGTAGTATTTATTCTTTAAATACAGGCGTGGGGACATAATTTTACGT
GTAAATTATAGCTGGCTGATATTTTTGAGTGGGTTATATTATTTTATTATGTATACCTGT
ACCTAATTGTATCTCGTTTGAAAATAAAAATATATGCGAAGTCTACCACTTTGCGAAGCC
AGGTCTGTTTACAGTTTTTTTTGTATCGAAGTTAGCAATTTAATTTATTCCCTTATACGT
CACACGGGCACTCCATAGTGATGATATGATGATAATTTAATGAATGTAGCTAGAACTTTT
ACTATAACAAGTATTTTTATAGGTACATAATATGAGTAGCTTTCTGGTCCAACGACCACA
TCTGTATTTAAAGTGTAAAGCATATTTTTACAATAATTTTCAGTGCGCACAAATAGTATT
TATTATATTAAATACGTCCACCACTTCGTGTCTTTAAAGTTTTTTACCGTTTATACTAGA
ACTTACAAACATCACTTTAGTGCATAATTTATATTAAAAAAT
>Unigene0000569    size  530    gap  0  0%
AGCAACGGTTTTAATCTTGGAGCTGGTAAAGTAGCTTCAGCATTTTTGAAAAACCTGCAT
ATTTCACCAACTGTTTCCCCAAACTTGTTTGATACATTTATATGGTCTCTCAACCATGCA
GATAGTTGGTTTTTTAATTTAGGACTGTTGAACCTGCTGTCACAAAGTAAAATTGCCCCA
TAATCATTTTGATGTCTTATAACTCTGCCAATAGCCTGGTTAACAGCTCTTGTTGCTTCC
AAAGAATACCATTCATCACCTGATAGGAACTGTTTATCTTTAGTTCTAAGTTCTTCCAAG
TATTTCTTCTTCAAAATAATTCTAGGATCTTTTAAAGGCGGAAATGGTAATCCTGTTATG
ATTACAGCTCTGCCATTCATATCAGCAAAGTCTAAGCCTTCAGAAACTTTTCCTCTACAC
ACAGCCATGAAGCATGCTCCTTTTGTACTGGGATCACTTATTTTACTATAGTAATCACTT
ATTATAGCATTGAAAGTATCTTTACGCTGAGGCTCAACAAATAGTGGTTT
>Unigene0000570    size  488    gap  0  0%
AGTTATCTCGAAACAGGATATGTTGTATCTTCGATGCTAAACTAACGCTAAAACTGATTA
ATTATTCAATTTTAAAAAGTTATAAAAATCGATACGAATCGAAGCTATTTATTGTCATTA
TTGGCTAGCCCTAAATGTCTACTAAGTACATCTGTAGGCCTATCTTCTACAATCTACTAG
AAATATCGAATCAAAAGAGTGAGCTTTATACAAAAGTAGCAATGTCTAATTTTGTGGAAT
GTGCAAGTGACTCGACTACCTTGAAATATTATTACAATACAAAATAACGTAGTAATGGCA
CAATATTTAAATGTCCATCGAAATAAAAAAAAAATTGCCAAAGAATTTTAAAAATAAGAC
CCAACCAATACTTCGAAAATATAAGTACATCATGAATTATTTAAATATTTTACACAAACC
TGCTTTCAAGGTTCCATGAAAGTAGAAATCTTATGTTCTACAGCTAAGGCATGCTTCACT
ACAATATT
>Unigene0000571    size  214    gap  0  0%
AACTTTCTAAGTCTACCTCTTAGAAAACAAATTGTAGACACGCTAGTCTTATCCAAGCTA
AATTACTGCGATACTGTATACGGGCCGTGCCTGCTTGCTAGGTCAGATAGGCTGATACAG
CGTGTACAGAATGCATGTGTCAGATTCTGCATAAAAGTCCCCCGCAGACACCATGTAACG
CCATACATCAACCAAATCAAAATGTTAAAAATGG
>Unigene0000572    size  255    gap  0  0%
GTCAGGTCATCGATCATGAACAGATGGTCAAAATAACTTCGAATTTCTCAAGGTTGGGAG
ACAGATGTTACTTGGAAAACGCTGGAGCCACATTATATCCGGAATGTTTAATGCCTATTA
TACATGAAGATCTTATGAGCAATGTCTATATGAACCCTCACTCAGACAAATACACCAAAG
ACTGCGTTGAACAGATCCGAAGTAATATCCTCAAGCATTTCAACACTGATCCGTCTACCT
ACACTGTTGTATTCA
>Unigene0000573    size  259    gap  0  0%
GGAAGAACTACAGTGCATTTTGCGATGCAGAAACTCTCGGGACTTGCAAAAACATGGTAC
GAGAGTCTTAACTCGATTTTGTTCACCTGGGAGGAATGGCAGATAAAGTTGATGAGTGCT
TTTCCCTGTGAGCAAAATTACGGACAACTCCTTGAGGATATGTTGAAGCGCAAAAGTCGT
CCCAATGAGTTAGTCGAGAATTATTATTACGAGAAATTGGCCCTCCTTAATCAATGTGAC
ATAACGGGTAGGCGCGCGG
>Unigene0000574    size  526    gap  0  0%
ACATTATTACGATACCATATTATTAGCATTGAATATTAAATTAATATTACGTTGATAATC
CTTATTAGTAGCTACGTAGGGTGTGCCGACAACAGGCTCTAGATGCACAGAGTTAGCGGG
GGGCTGGAGTACTTCCTCGTTGTCGCACATCCCTCGCAGGTGATACCATGCGGCACCGTA
GTCATACTGCAAGATGATTTTGAAGAATTCTACTGCTGGTGCCTGCAAGGCCTTAGGCTG
CCTCTTCGACAAGTAGGGCTGGACGCAATTCATGACATCTTCTAGCCCTTCGTCTTCGAG
CATGAGATCAGTAGCAAGCCTGGGTAGGGCGGTTAACGCGCTGATCTGCAGGCTGAAGGC
GGGAGAGCTTCGGTAAGCAGACCCCACGTCCTTCAGGTAGCTGTCGTGCGAAGAGTGTTG
GAGGAAGCTATAGATGTGGGGGAGGGCGTCTTTAATAGCCCGACTCCTAATAAAATCCTT
CGCCAAATCAGCCATTGTAACGAGCAAATCAAACGCATGTCTCATG
>Unigene0000575    size  330    gap  0  0%
AAGAAGAAGGAGGAAGATTTATTGGATTATGATGATACTGTTACAGAAGAAAAACCCCCA
CCGCCGCAATACGTAGCCGTAATAGTAGCGATTCTAAAACGCTGTCTCAACTACGTGAGC
TCAACACAACGCGACAATTGCATCCTCGCACTACAAGTCCTTAACCGGGGCCTGCCCGCG
CTACGTCACCAGCCTGACGAGTTGCTACCCCTCGTGCACCGCACCTGGGGCCCGCTGGCG
TCCCGCCTGGGGCCCGGCAGCCCGCGCCGGGGGCCCCGGGGCCCGCGACCGGGGATTAAC
GACGGCCCTGACGCGCCTGTCATGAGACAT
>Unigene0000576    size  563    gap  0  0%
ACCTGGAGCAGGAAGGCCATGGTTCTCAAAGTTTACATCAAGCATTCTTATGTCAGGCGT
GCCATTTCTAGATGGAGCTGTACTCTTAGGAGTTCTGCTAGGTGTTCTACGCCAGTAGCG
CTCATGTTCTGTACTCCTTGACCCCGGCCACTTGGTGCTATCATCAGTAGCAGGTGTCCG
TGACCTGCTCCTGTATGACCGCTCAGAATGTACTGGTGTGGAAGTTCTGCTTGTAAAACT
TGAATTCTTGTTTGATGCTATATTGCACAAAGCTTTTATAACCTGGTCTTTGGGGTGAGT
GTCCAAGTGGGACTCGAGAGTGATCCCATTGTGGAGGAACAGCGTGCAGACGGGACACTG
CACGAGCTGGTCCATGTTGACGTCACTCGGTGTCCTCAGGGTGACAAAAGCAGCAGCGGG
GCGGCCTCGCAGCGCGACCGTATCGTGTATGTCGTCACAGCACGCGCACTCAGTCCGCAC
AGGCAGGTCGCACAATGTCCGTGACGCGCATATCTACTATTCACACGTAAGGCTCTCGCA
CGACCCACAACAATACATTACTT
>Unigene0000577    size  431    gap  0  0%
AGGGTTGAGGCTGACGAATGTGGTGGTTCAAGGCGGGCCGCTAATTTGAAATTTAAATGT
AGTCGGGATGCACAGAAGTGGATGGGAGCGATCGGGAGGACAATGGGCATTCGTGTTCAC
GTGCGCGCCATAGCCGTCGTGGGGTTGTTCCTGGCCGTGTTAGCGACGAGTGCCGCGGCG
CCGACGAGGTCCCGGCCCACGCGCAGCGCACACGAGAAATCAGCGAGAAGTTACCTGGAG
ACGTTCGGCTACCTGAAAAAGGGCAGGCCGGAGGTCGGCAACCTGCAGCTCATGGGCAAC
GAACAAGAATACGAAGACGACTTCAGGATCGCCATCAAGACTTTACAAGAATTTGGCGGT
ATACCAGTGACGGGTGAGATCGACACAGCTACGAAGAACTTAATGAAGCAGAAACGATGC
GGCCGGCCGGA
>Unigene0000578    size  259    gap  0  0%
GGTACGGACAGAGTCTGTTGCATCAGGGGCAACTTGTATTCCATACGCCGCCATACAACA
GTCTGAATGTGTGCCTGCAGCCAACTAATGTGGCCACTTTAATACCATCGCCTTTACCAC
AAAACTTAAACAAGTCCCCACAAAGTGCTGAGCGTCGAAGTCTCACAAGAAGATTCTCTT
ACACAAGCATGAGCAAAGGAAGTAACAACCTTCTGGTTTCTAGTACGAAAAGCGATGTTC
CTTACGCTCGCTTAGTAGA
>Unigene0000579    size  473    gap  0  0%
TAGATTCATCCGTGCCTTTGGGAAGTACTAAAATTGATAGTGACTCCAAACTCAACAAGA
GTATATTGAACGTTCCTCAGATGGAAAGCAGTGTTTCAGATTCCAAGTTGGCCCTTAGTT
GCGGCGCCAAAGATAATGCTAATGTGACTGGTAAGAAACCGGCTCCGTCTGAAACAGAGT
CGTTTGTTGTTCCTAAAGTGCCTGTGAGAAGCGTTGCTGTGTCAGAATCGCATTATTCAT
TGAACTCTCAAGTACCACCAGAAGACACCCTTCCCGCCGAGGTACAGAGGACCATGTCTA
TTACAAGCGAAAACCATTCCGAAGCTTTTTTCTCGGCTGACGAGGACATGTTCCCAAGCC
GGTCATCTAGTTTGAAGCATTCCTTCGGCAGTCGCCATAGTAACCCTAGAGATAAAAGCT
CCTTTGGTATCAACGATATAACGAACGAGAAATGGACCAGTTCAGCGCCCAAG
>Unigene0000580    size  239    gap  0  0%
GCTGCTAACCCACAGCGGGAGGAGCCATTTTATGATTTCCCATAAAAAAGCTGCATCACT
GGTTTGCCTTTTTTTGCATGAAACCTCCCTTAACCAATACAAATAAGGCAGTTTGCTAAC
TAACATGACTGTGTTGATAATTAGTAACGCCACTCACACAAGTGTTTGTACATAATATTA
TAATCACTACGTAATTTATCTAAAACCCGTAGTTTATCTAATGTAAGAACTTAGGCCGA
>Unigene0000581    size  415    gap  0  0%
GGTTTCATTCGAGTACATGTATTCCCAGCCGAGGCCAGCAATTTCTTCAATTTGAGGGAA
AATTGCTTCGATACGGGGATCCAGGGGGATTCCTAAACTTTTCTGGCTAACATAAACATC
ATAGAGTTCTACAGCATACAACAGCTGAGCCGAGACGTTGTATCCAGATATTTCAGTCCA
CTCTTCCAGAACATCAGTATACTGCGCCAGTTCAGCTGGGTAGCCGTCACTGAACATAAC
ATCACTGACGGCAGGGCAATTTATTCCTCCTTGGTTGAAATCGTATTTAGCAGGTACAGT
GGTGTAGGGTACAGGGGTCCAGTTGACGTCAGCGCTCCAGTTGTCCTCAAGCGCGGGGTA
GACGGCAGCCATGGCGGAGAGAACGGTCATCTTAGCCCTGGTGGAGTCGGTGGAG
>Unigene0000582    size  294    gap  0  0%
GCGACCCCCCCCGCGCCCAGCCGCAGCCCTCCGTGCAGGACTCCGGCTTCAGCACCGAGA
CCTCCTGCGGCAAAGACGCGCATTCCTCCTCGGCCTCCGCCTCTGCCTCCGCCACACGAT
CTCGCCCACTCGAAGACGAGCTGTGGGCGTTGCTCGATGTCATCCAGAGAAAAGGAATGC
GGTTACGGGACGAAGCAGAACAGCTGCGCGGGGAACTCGACGAGCGACAACCCGCCGAAA
CCGTGGAGGAGTCGTTCGCTCGGGCGCTCAATGACACCGCGTGCGCCGACTGCG
>Unigene0000583    size  453    gap  0  0%
GCGGGTGGCGTCGCCGGCGCCGGCCGCCAGCTTGCGGCGCACGCGCACCCCGGGCTCCCA
GTCGCGACGTGTGCCACTCGCAGGCGTCGAAGGCGCCATTTTGGAGCGCAGGTTTGGGAA
TGTCTCGATGACGAGGTCGCGAAACTCAAGTAAAGCACCGACTTCATTCTGGAGTTCCTG
TAAAGCGACGAGGGACTTAGCCTGCTCCGAGATGAGGTAGTGAAAGGGTCCGGGCGGCGA
GCGCAGTTGCAGGCACTCCATGCCCGAACCACCTGAGCCGCCGCTGGCGCTGTCTGCACC
GCCCGTCACATTATTATAATTGAAGGCTGTGGCCCCAGGCTCGAAATATTCTCCGTTAAT
CTTATCCCCCATCTTGATGTTGGCAATCACTAACTTTTTAAAGTTTTAGGTACACACACA
ACCATTATAAACAACAACATTACTTAATTTTAT
>Unigene0000584    size  368    gap  0  0%
TTGTTGTTTGTACACAAAATGTGAAGGGGACGCCAGAACTTATGTTTTACTGTATGTAGA
CGATTTATTAATATTTGGTAATAATAAAAGGCAGATTTGTGATCTTAAGTCATTATTAAA
TAGTGAATTCAAAATGAAAGATTTGGGTTTAGTTTCTAACTTCTTAGGTATTCATGTAAA
ACAAGACTTAGTAACAGGGGTCACTGAACTTAATCAAAAGGAATATTTAGAAAGTGTATT
ACAGAAATTTGATATGCAGAATTGTAAAGGAATATGTACACCAATGGATTTGAACTTTAA
CACTAAAATATTAGAAGGTAGGAATGATTATGTGGTTGATAAAAACATTGAAAATACATG
CAGAAAAA
>Unigene0000585    size  416    gap  0  0%
GCGATTTTTAGTCGCAAGTGTGTTACCTTTAAAGAAAATCGCAAATACGTCGCCAGCCTT
TCTTCAAGCTCAATTATCGTTCTGTAATTCACTTTACGTGTAACAGTATATATATTATGA
ACGGGTCTTACATACTATATAAAAATACAACAATATACTTTCGGATAAAAATTGTTTGAC
ATGTTGATCGCTCGAAGGTGAAAAAGTAAGTACATTATTAATGTATTTTCTTTCGCTTTC
AAAAATTCGTTTTTCACGTCTTTTAAGAACGTCAGCAGGTCAAACAATTTAAAGTGGTAC
CTAGGTGATATGCCACATACCTTATTTTGTACACACTACCGTATTTTACAATGTTCTATA
ATTATAGATATAAAAAAAATTAAAACACGAATATTTGGATTATTGAACTAAAACAG
>Unigene0000586    size  458    gap  0  0%
GAGCTTGGCCTGTAGGCTGACACCGCGCCAGTGTGACTGCGAGAACTTGTACCTTCCACT
CAAAATTTGATCTTTGAGAGTCATGTCTTTGTAATCTGCCGAAAATGGCAGGTATCCAAC
CAAACATACAAAGAAGATCACTCCCAGACTCCACACATCTACTTCAGGGCCATAGCTCCT
CTGTCCGTTTGCCCTGAGCACCTCAGGAGCTAAGTACAATGGCGTTCCACACATAGTCTT
CATGAAACTGTCTTCTCCAACAAACTTACTAAGGCCAAAGTCAGTTATTTTGACCAAGGT
GTCATCGTCTTGACTCTCAAGTAGTACATTCTCAGGCTTCAGATCTCTGTGAGTAATGCC
CTGAGAGTGGAGATACTTGACGGCTAACACCATTTGTCTGAATAGGAACTTGGTGAATTG
TTCAGACAAATGTCCCTGCTTAGTAATCCTGTCAAACA
>Unigene0000587    size  472    gap  0  0%
ACCTAAAAACTTGCGCTGTTTTTGAATTGTAATTTTATGCATTTTCAGTAATTTATCACT
GAAATATCAATAATTAAAGTGTGATAAAAGTAGCGTAATATTTTAAAGATGGAAGGATTT
GAAATTCGAACGTCGAACAGCAAAAAGGGCAAAGGGTTGTATGCTACTAAGAAATATGAC
CAGGGCGACGTGATTTTGGAAGAGGACCCTTTAGTTTCGTGCCAGTTTGCTTGGAATGCG
GCCTACAGATATTTAGCCTGTGACTATTGCATGAGACCACTAGAAACTCCAGAGCAGAAC
GTAAGGCGTCTATCATGCAAACCAGACATCATTCTCCCACATTCCAACACTTTTGAGATA
AACATTGAGAGTATAACTAATTGCGATCAATGTGGCGCCCTCTACTGTTCAGAGGAGTGC
CGACAGAGGGCCTATGTTACGTACCACAGGTTACTGTGTCATGACTCCAGTG
>Unigene0000588    size  1333    gap  0  0%
GGTTAAGACTAGACAAGGAAAAGGCTGAACGTGAGAAGGAAAGATTAGACAAAGAAAGAC
TTGACAAGCTAAGAGCAGAAAGAGAACGAATCGAAAGAGACATAGACAGACTAAACAGAG
ACAGAGAAAAATTAGAAAAGGCAAAATCTAAATTAGAAAGTAGCAGTAAGTTATCTGACA
AGGGTACCAAAAGTGCTGACAAATCTGTAGATAGATCAAAATTAAATTATAAGGATGGTT
ATAAACAAGACGTTAATAAGAACATAGATTTAAAGAGCCAAAACACATACAGGATAGATA
AGAATTCAAATGAAAGACGAAATTCTATACCAAGTAAGCAGTCTGATGGTAAATTGTTGA
ATGGCCACAGCAAGCAAGGTAAACCAGTGCCAAAAACGAAGGAACAAAGTCTACAACAAA
ATGGTATTAGAGATAAGCAGGCTTTACTAGCTAAGCAGAGAGCGGCCGCTGAAGGATCTC
AGAGAAGCAATGATAAGAGAATGTCTGACAGTAAAGGAGTGCCTTCTAAAAGACCTGATG
ATAGGAAAGTTGGGGCTAGTGACAAAGCGGGCCCAAGTAAGCCGAAGGTAACAAATACAT
TTGATTTTGATAAGCACATTAATTGTTTGGGCAAGAATGGCGCGAGGAAGCCCGACGGTA
CGCGACAGTTCCCGCCCGCCGATGTCAAGCGAAAAGGACAGGATCCCAGGAGTAAGAAAC
GTCGCGCTTTAGATTCCGATTCAGAATACGATTCGGAGCTGGATGACTTTATCGATGATG
GTGATGATGAAATGGACTACTCTAAACACATCAAGGAGATCTTCGGCTATGATAAGTCCA
AATACCGGGACATGGATGACGACGATGATCCTACGATGGAATCTAGTTTCGCGCGCCAGC
AACGTGAGGAGTACATTAGTAAAAAAATAGGTATTATGGAAGATTTAGAAGACATGCGAT
TAGAAGCAGAGCAGAATAAAAAGAAGAAGAAAGGGCGACGCATCAGCGACGACTGACCGA
CACATACTTAACGACTGGATCACAATCACGACCACAGAACTTTGGGGACAATCGCTTGCT
ATAATATACACTACAAGGTATTATTAACTAAGTAGTCGATTTTACAAGGGATCAATTAAA
TTGAATTGTAATCAAGCAAAGGATTGTCCCCCAATAAAGAATAGTCTTACATTAAATAGT
TACCTGTACATTTAAAGAATTGTATAAATTGATCTAATTTTTATTTGACTTGTTAAAATA
TAGCACTGTTCGCTCATGTTATTGTATGTAATTTTTTTGACTGCTTTTTTAACAGGCACT
GGTATTAACTTCG
>Unigene0000589    size  521    gap  0  0%
ATAGAGGTTTTTTTTCTGATTGACTACACAGATTTTTTTTATTTATTAATATTGTCTTTA
TGTGAATGTGCAATTGACATTTTCCCCAATCATAGAATATGTTTGTTTACGACATTTTTT
GTTCATATTTTTGTATAGTTCTCGTATCAGGTTAAGTTTGGGTTGTTAGATTTTTTCAAG
AATTGGTTTAATCCAACAAATGTAAAATAGTGTCTAGTAGTTACAATATTTGTATAAGGT
TTCTTTTATATATTAATTCTGAAACTAGTGATGTATCTTCATGCTGTAATTTACTTCAAA
TCTGATTATAATCATTCTTACAATAGGTGCACACGATTTAGGGTTGTCATGTCAAAAAAA
TAATTAATCGTGACAGCCACAGCCCTAATATCGAAACTTAAAACTACAATTTATCACAAA
TAAACAATAGAAAACACTAAATTATGTCAATTTAAAACAATAGGTTTTAAATGAGGTATT
TTAAGTAACAAATTGATTAATTTATATTTTAGTAGTTTAAT
>Unigene0000590    size  336    gap  0  0%
ATGGATTTTGTTAGCTGTTTTCTTGTTGATGATGAAAACATTGGGGTTAGTTCGTCTGCG
TGGGCCGTGTGGGTGCCGCCTAGAGTGTGGAACTGGAATATGTCGCTGACCTCATTCCAC
CCGTATCGATTCTTGGCCTGCACGATAGACTCGTACACAGCTCCCGGCTCCAGCCCGCGC
AGCTCGTGTGTGACGCGGTGTGTGAGCGAGCCGGCGGGCGCGGGGGCCGGGATGACGACG
TCGTGCCAGCGACCTGGCTGCTGGAAGGATTCGTTTATCGCCAATTGTCGATACAGCAGC
CTCAGTTCGTCTAACGGTGGATAGCTGTCTACTGCG
>Unigene0000591    size  662    gap  0  0%
ATCTCTTGAGCTGGCAATTCTGGGATAGAAGTCTTGTTTTTTCTTGTTCTAAGTTGTAGA
TATATTCAGCTGTCTGCTGAAGTATGGCTGCTTTGCTTAGCTTTTCTCCCTCATGTCGAG
GTAAAAGAGTGCGCAATGCTTGAAAACCAGCATTGATACTCTGCATTCGTCTACGCTCAT
TGCTGTTAGCAATTTCTCTTCGAATCCTTTTCTCTGCCTCCATCGTTTTTCTTCCGGAAC
TTGGATTTTTGTCACTGGCTAAAGCGTGATCAGATGCCTCCTCTTCGTACAAGTTATAAT
CTTCCACTTCTAGCAAACAAACGTCATTACCGTGTAATGACATTACTTAGGCGCACTTAT
TATTTGTTATTCATCTAAATTTTGAGACACACGCACGGAAATTCATATAAATGATGAATT
TGCAGTCCACAATGGCGGGAAATGACAATGAGCTCAGTCAGGTGACGCTACACAATTTAA
AGGGACACACAAGTTTATTGACCACCAGAATCACTTTCTAATTCACTTATTAGGTAAAAA
CCAATATCGGGATAAGGATTTTTTTTAAATTTTCATGAAATAACTTTTAAAAACAGTAAT
TAGATAGAGGGAGTCAAGGGCAACGCGACATCAATGCAACCCTTTAGGGTATATATGTTC
TG
>Unigene0000592    size  243    gap  0  0%
GTCGTCGCAGTCTCCGTTCACGATCTAATTGAACACGTAATTCACTGCTTTCAGACTCCT
TTTTCTGTGATACGCTAGTCACAGATATAACAGCTACTGGCTCAGGTGATCTAGAGTTGG
TGATGGTATCCTCAGTGGAATCAGGAATGATAGCTGGAACATGGGTTAGAATTTCACCTT
TTCTTTTCTTCAGAGGTATTTCACCACCTTCATGCTGGTTGAGTAATCTCTTGAGCTGGC
AAT
>Unigene0000593    size  257    gap  0  0%
GCAATAATATTGTGAACTCGATCAATCAACAATAATTTGCAAAGACAAGGTGACAAGGGT
CGAGGACATAAGAATTATGGCACCATTGAACTAAGTCTCAACAGGAAATTAACTAAGTAA
TATTGTTTTGTAGTAGAACGTATGCTTATTCCTAATTAAATTACTGATATGTGTGTGCTA
TATTTCTGTAGTATGTTGATTGTTGACGTGACGAAAAGTCGAAATCTTTAAACGAAAAAC
GTCCCACTTCCACTTTT
>Unigene0000594    size  581    gap  0  0%
GCTTACACATACAAAGACAATGTGAATGTACATTAACACACATACGTGTGGCTCACCCGT
TTACGTGAAAATTAATATTTGTACGATTTTTTATAGCAAGCTTGAGGTTGTGATTATTTT
CAAAATAACGCTTGTATAACTTCTCATTACAACAGTTAGTTCACTGTACCGTGATATTTC
CTTGTAACAGAGTTACAATAATTATGTTCCCTTTATGAGTTAATTGTAATCAGTAAAGTG
TTGGGTATGGATGTACTCACGTACCTTATTTAGTTATCCGTTGCTATGGTAACAACATCA
TCATGTATTGAAGTCTCTTGAGAAAGTTTTTTTTTTATCGTTGTACAAAGCCTGTGTGTT
CTAAAATGTATGTTTGAAATTAATAGAAGCCGAATTTGACGTAATTAATAAAGCAATACT
TTGTCAATAGCTAATTGTTATCATGTTTTATAAGTGGTGGACGTACAATGCTTTCACATT
AGCGGATTTTCACATTCTGAGGTGCAAAAAACCTGTCACTTTGGTTTAGGCGGAAAATAT
CGCGCGAAAAGTCTGCTATTGTGAAAGCGGTCTTGTTGTCA
>Unigene0000595    size  751    gap  0  0%
GCTTACACATACAAAGACAATGTGAATGTACATTAACACACATACGTGTGGCTCACCCGT
TTACGTGAAAATTAATATTTGTACGATTTTTTATAGCAAGCTTGAGGTTGTGATTATTTT
CAAAATAACGCTTGTATAACTTCTCATTACAACAGTTAGTTCACTGTACCGTGATATTTC
CTTGTAACAGAGTTACAATAATTATGTTCCCTTTATGAGTTAATTGTAATCAGTAAAGTG
TTGGGTATGGATGTACTCACGTACCTTATTTAGTTATCCGTTGCTATGGTAACAACATCA
TCATGTATTGAAGTCTCTTGAGAAAGTTTTTTTTTTATCGTTGTACAAAGCCTGTGTGTT
CTAAAATGTATGTTTGAAATTAATAGAAGCCGAATTTGACGTAATTTTTAAAGCAATACT
TTATCAATAGCTAACTGTTATTATATTTTATGACGTATTTGTATGCGGACTTACAGTGCT
TTCACATTCGAGGATTTTCACATTATGAGGTACAAAAAACCAGTGGCTCCGGTTCAGGCG
GAAAATACCAAGCGGGAAGTCTGCAAGTGTGAAAGCGCTCTTACTGTCTCTTAATTTATG
TTTAATTGCTTTATTAGGTTTAAGACTTGGGTTTCAAGAATTTATTATTATTATAGAAAT
AAATTAATTTTAAGACAAAACAGAAGTTAAATAAGTAGAAGATCCATTTTGTGGGTAAAT
ATAATCATCATAGCCGTCACTCGGGATTGGT
>Unigene0000596    size  244    gap  0  0%
GAGGTGTAAAATCATCCGCTCCCAGATCATTCTTCTGGTTCAGGAAATAGCCTCGGTGGA
GTGTTCCTGAATATTGTACATAGAAAAATTGCATAAAGAACAAAGACTCAATTAGTTACA
TACAATATAAGAATACCAGTGAGATTATAGAAAATAAGCGGTGATTTTAGTACCGGCGAG
CTTGTCGCGCGCTGCCTTGGTGAGCGTTCAGTCTTCAGGCGCTAGACTGTAACTTGAGGT
TCAC
>Unigene0000597    size  216    gap  0  0%
ATGGGCTATCAAATCTTCTAAATTAGGCATTGGTACGCCACATACTTTGCAAGCTAGGTC
CGAAACATCTATTTTAACCGAAATCCTTTCGCCTTTGCATTTCTTCATGCATTTAGATTT
TAGATCGCATACAGGGTGTTCTACTGCAGTATGTTGTCGTAATTCATCAAATTCTACGAA
CTTTTTGGAGCAGTAAAAACAGGAGAACTTAGAGAA
>Unigene0000598    size  351    gap  0  0%
ATATGTGATACACACCGATTGTTTAACTATATGTCTGCTTCGTGAACAGTGAAATGGTTA
GCTGTTTCGCGTCCTGAGGGAACTATTTCCCGTAACAGGATAATATATAGTCTGTGTCAC
TCACAAAACATGGTGGATTTCTATTGCAAACGAATTTAATTAAAAACCCCTTTTCTGCAG
TCGAGTATAAACACAAGTAAAAGTAGTTTTTATACTTATTTACAACTTGTATCAAAGACA
ATATTATTAAAACAACAATAAATAGAACTATCGCTGACCACTGACTTGACTGACTAACGG
CCAGTTTCTTCATCAAAGGAAAAATTAAAAGTAAAGTAAAAGTAACGGTCA
>Unigene0000599    size  399    gap  0  0%
GGAATTTATGTGCTTATACTTAAGTCACTTTCAACAATTAATTTTCGTGATCATGATAAC
CTAAAGAAAATCTACATCAAGCATAACCGAGAACCTAATGCATACATTTCTGGCAAATGC
CTTGCTTAAGATAATATGCATCATAGTTCGGGTTATCTGGAAATTAAAGAAACAAGATTA
TTTCGAATAGGACGGTGAAGACTATCTTTGACAGATGTCTCAAGGAACACAAACACCTCG
TTGGTTTAATAGTAACTGATCGTTTTAGTCACGCCTACCGTGCCTTACTTGACCTACAAG
AAGACGCCTTATGGCATCTCCGCTTGTTTCCCTTCTCCACGGAGAATACTCAAACCAGTA
CCTATGGCGGTGCCGGAAAGGGTGTTACCGAGCGGGAAT
>Unigene0000600    size  503    gap  0  0%
AGTTTAAAAGGCACTATAATAATAATATATAAATAAGTTTGCATGTATTATGACAACAAG
CCAATATGTTATATATGGAATAACATTTTGTAAAAGAAAAATATATACGAAGTATACTTT
ATTTACTGTATACATAACTGATTTTTATATGGATCTTGTCACACATGTCATTTATATAAA
TGCTCTATTCAAGGGACCAAAATCTAGAAGAACCTTTTTATAATTACTTGACTAATATTC
TCTTCATAGTTGTAACCAATTGCATACTTGCACTAATGAGCATACAAAAAGTCTAACAAC
AAGGTATATTGTCTCAAAAGTTTACCCCTATTTTTAAAGTCGAGGTAACGACCCATGCTT
TACCCCTAAGGTACGTTTTGACTGCAAATGCCGAACTGCACTGCATATGACGCGCTGCAT
GAAACCGTTTTGGATCGTAGCAACAGCAGCACGTGCAGTCGCCTGCAGATATCGACCGAG
TTCATGCAGTCGCTGCAAGTGCG
>Unigene0000601    size  450    gap  0  0%
GCAGGATTTAAGAAATCTCAAAATAAGTATTATTTTTGTCAGAAAAATATTGTATAATTC
TGTTTTAGAATTTATATGTCATAGGTATTGTATTAGAAAATAATGTCTTTGCTACGGCTG
ACGTCCTGTAGGACTTATTTTCACATCTCATCTAGAGCGCAAAAATACCTTACTATATGC
AATTTTATCATTTTTTTCCTGCATATATTTTATGAAATTATAATTATGTAGATACTAAAA
ATACAATTAAAAAACTGTTCGGAATCGTAAGAGTAGCTTTGTAAATCTAAATATTCCTCA
ATATTTCTCAAATAGATTGGCAGCATTTGTCTTACGTAATACGTTAATAATGTAGATACG
TTAAATTATTTTTATACAAGGCAAATAGATTTTCTGTGTTAAAAGCATGTAAAAGCAATT
TATAAACATGTAGCATATAGGGCTTTAATG
>Unigene0000602    size  399    gap  0  0%
ATGAACTTGGTACTTTATCTACTACTTACTTTAACAACTACTTGGTACTTTACTACTGCA
TTACTTTATCAAGGCGACTTTTGATATCACCATTATTTTTTTTTTGTCATTGTTATTTTG
TTAGGAGTTGAGTTTCAATTTCAATATGCTGAACAATACAAATATTTTGCAGAAATGTAT
TCAAGCACCGGTAAAACTATTTTGATTTTACTAAACTTTTAGACAATTTAGACATGACAT
ATTTATACAAATCCCAGTATTATATAATGTACTATTTTAAAGATTTCTGTTCCATATCAA
TACACAATGCTTCCTGTATTATTTTTATACATTACATGTAATATTATGTTGACTGCCAAA
ATCTGTAAATAAGTAGAAAATAAATAATATTCCATTGGA
>Unigene0000603    size  269    gap  0  0%
TATTTTGTTAGGAGTTGCGTTTCAATTTCAACATGCAACAACACAATATAAATTTTGTGC
AGAAATGTATTCAAGCATGCAGGGTAAAACAAATTTTACCCAACTTTTATATTTATACAA
ATCCCAGTATTATATAATGTACTATTTTAAAGATTTCTGTTCCATATCAATACACAATGC
TTCCTGTATTATTTTTATACATTACATGTAATATTATGTTGACTGCCAAAATCTGTAAAT
AAGTAGAAAATAAATAATATTCCATTGGA
>Unigene0000604    size  522    gap  0  0%
CATGTGTCAAACAGTGTCATAAAATTTAAATCACGAAAACGATGCATGGTGCCAATTATT
GTAGTAAACAATAAATGTGTTTAATTGTTGATGCCGCCGTTGTAAGCGTAATCTGCTTTG
TTGTGCATCACCAAACGATTGTCGACAAAGTAAAAGCTGTCGGAACACGTCTCGAATGGT
GCGGTTATCATTTCATCCACTAGGTCAGGAGGCAAAGTGGGGAACTCATATATGTGTTCG
CAAGTGTTTCTTGAGAACGGTATGCAGAAACCAAACTCAAAGTCGAAGGTCTTAAGCAAT
GTATCCCTGAAGAAATGCTTCTCTATCATCCTGAAGTGGTTGACAGGACGAGCTCCAACG
GTAAACTCCACCGTGGCTCCTACAGTCTTTAGCTTCAAGAATTGAGGCGTGAACTGGTAG
CGCACGAACCTCCCGGCGTTAGGGTCCAGCGGCTCCTCTGGAGCATCGTCGGTGCCCTCA
CTGTCCACTCCAAAGTCCGTTGGAGGCTTCGCAATCTCAAAA
>Unigene0000605    size  257    gap  0  0%
TTTACTTGAGTTTTATAAGACAATCCTATCAAAACTTAAATATGTAATCAGAGCCGTGTT
AAAGAACTTAACCAAGTTCTGAAAAGAAAATCCTGCAGTTTTTTTTTTAGGTACGACGGC
GGTTTCACCCGCTTCTTGTGGAAACTGCAGTGCTACAAACTACACTACAAACTACACAAG
GTGCCAACAACACCTGCTAGAAGATTCCACAGAAAGAGACCCGTTTCTTCCGAGAGCAAC
AGTCGCATACGCTTGCG
>Unigene0000606    size  341    gap  0  0%
AACAACTTTGTTTATACTCTTAAACTCCAAAACAATAACAATGTCTCTGCTACCATTCTT
GCTCGGAACCGCTCCTCACCGCCTCGCTGACCAGGAGTTCGGGCTAGGCATCTCACCCGA
TGACTTGCTGACTGCTGTCGTCGCCCCTATGGTGGCTCGGGATTACTACAGACCCTGGAG
ACAGATGGCCGTCGCAGCCAGGGACATAGGATCCACCATCGTGTCAAACAAGGAAAAGTT
TCAAGTCAACCTGGATGTGCAGCATTTCGCTCCTGAAGAGATCAGCGTGAAGACTTCCGA
CGGATACGTGATCGTCGAAGGGAAACATGAAGAGAAGAGGG
>Unigene0000607    size  307    gap  0  0%
GAGAACGAGCGATCTTCAAGGTGGAGCACTTGGTATTTACTTGGCTGTGCCGTTGGCGTC
AGCCTGGGCAGTGGGCTGGCTGGCTGCGTCCTTGATCTCCTTCCTCACGGGCCCAGTCTG
AGAGATTGGGACAGACCTCTCGTTCTTCGACGACGGAGGAGTTTTCGGAGCAATGATGGA
CAACACCCCATCAGAGGACAGCTTGGACTCAACAGTAGCAGGGTCGCAGTTCTCAGGCAG
GATGTAACGCCTGGTAAACTGGCGGGAAATATAGCCATGTTCATCCCTCTTCTCTTCATG
TTTCCCT
>Unigene0000608    size  207    gap  0  0%
GTAAAGTCTTCTGTTAGACGAGGGGTCCTACCTGCTTTGTTGAGGAGAATCTTAGCAGCC
AGGCAAGCTGTTAAGAAGAATATGAAAGTTCAGACTGATGAAGCTGTTAAGAAGGCTATG
CATTCCAGGCAATTAGGTTTAAAACTAATAGCGAATGTAACATACGGGTACACGGCGGCT
AACTTCAGCGGTCGCATGCCTTGCGTG
>Unigene0000609    size  404    gap  0  0%
AGCTTGACATTATTAATCGAACATCAGAATTAGCCCGGTTATTCGGTCTGCAATGGTGGG
AGGTACTTTCGCGAGGTTCTCAATTCCGCGTGGAGTCTCTGATGCTGAGAGCGGCGAGGC
CTCTTAATTTGGTGGCACTGTCTCCCACTGTGAAGCAAAGAGCTGCTATGAGGGCCCCAG
AATGCCTTCCTCTTATATTTGAACCAGAATCTCGTTTCTACACTGATCCTGTAATAGTTC
TCGACTTCCAAAGTCTGTATCCATCGATGATGATCGCTTACAACTACTGCTTCTCAACGT
GCATCGGGCGGGTGCAAAATATCGATGGTGAAGCGGCCTACGAATTTGGAGCCTGGCGAC
TTAGAATACCCAAAGCTAAATTAGAAGCGTTAGTAAAAAAAGGT
>Unigene0000610    size  734    gap  0  0%
TGCCTTGTCGACTGTGGAGAAAAATTAAATGGTCAATTATGATATATTGCAATAACAGCA
GTTCTTTTGGTAAAAGACCATATATTAAAGGCAATTCATATTTTTGTCAAATAAAGTTCA
ATTTTGAAAAGATCTCTGTAACTCGTCATGATTTGTATACCTACAACAAGAGTAGATAAA
AAATGTTTGCAATAAATATAGATCTTATACTCGAGTTTAAGTGACATAACAACAGTGCTG
TCTTTATTTAAGCGATAAATAACGTCCATTTATATCCTCAATTTGCTCTTCACAAACAAT
TGAACGATTTATCACAAGCACATACACTCAAGTGGTCCGGAGATAATTGTTTTATTTTTG
TCTCAGTTGTTGTGTGCAAAAGTTACACAACGCAATGTAACATGCACTTAAATTTATTGT
TTCTCAAGTATTAGAGAAAAACAAATAAATAGTTTACATTTATGGAAATAGATACGTGAT
AATTCGATTAACGCATCAGTTAGACCATTTGGAAGAAAACTAAATTAGGCGGGTACCTAA
TTTACACATATTTTGCATCTTTATAAATATCCAAAATATTATCTATGTTAATAAATAAAC
CAACAGAAAACGGCGAATCACCAGACTAACACTAGACCGTCATAAAAACCATATGAGTGC
AAGTCTCGTTATATAAAGAATCAATAGAAGTCATCTCTACGGAACTAGACTATAAATATC
TATTAACAAAGTAT
>Unigene0000611    size  314    gap  0  0%
GTATTCAAATAACTATTGCTGAGATATATACGTTTTTCAATAAAATGTATATACCGTCGT
GTATTCGACATATAACTTCGAAATGCTCATTTTGTCTAGTTTCCACATGTCCATGACATA
CTAATTAATAATGTTTGTGTTCATATAATATTTTTCTCCTTTACATCCGCCTATAAATTG
CTGGTGTTGCCAGATTATGTTGTCAGTTCCCACCGACATACACTTTCTCAATATATACCT
AAGTTTTCAGAATGCTCATAAGTTTTTGTATGTAGTTTTCTAAGATACTTAATATGTATG
TTTATTATAAAAAT
>Unigene0000612    size  224    gap  0  0%
AGCAACAATGTTCCCAGATTAGATAGCCAAAAATAACGATCAAATCATTAAATTTTAGAT
AAAGAAATTAAAACCCATTTTTGATTCCGAGTTCCACAGCAGAGCATAAGCTAAACAAAT
TGTATTTAAAAAAAAAAAGAAAAATTTTTGCTAAAAATCTGTCAATTCATTGAAAATCGT
GTCAGTTAAGAGGTAATATTTAATGGAATGTTGCCTCATACATT
>Unigene0000613    size  375    gap  0  0%
GTTTCCAGACTTATGGAGAAGAGAGTTGAATGTGTGTTCGATAGCAATTCGTCTTTAGAA
ATTTCTGGAAGTTCCATGGAAAGTCTTAACGAGCAGAATAAAACTGTTCAAGAACTTGAT
AGACGGAAATCCGGTACCATCCTTTCAGCTGAAGGTAGCATGGAATCTACCAGTGACGTG
ACTCCTGTTAACAGTGGAAATTTTCTCAATCTTTCTCTCAGTTCTAACGAAAGTGTATCT
CCTATTTTTGGCAAAACAAAGCTTATACATGACTCTCTTTCGAGTTTAGAAGCCAGTGTC
AGTTCTTTAGATTCTGCCAAACATGATAGAGTTATGGTGACATCAGCTGACTCGGGAATA
GAATATTCTTTACAA
>Unigene0000614    size  214    gap  0  0%
AAAAGTGCATAATTTCGCAACGGGACGCAATTACCTGCATTTTTTCCTTTTACTTTTCAC
GAGTGCAATGACACATGCAGAATACATGACAAAAACGGTATTGAGACAATACCGGTGGAT
TGACGGGACTTCGAATAAAATGTACCTTGACAGCAAAACAATTCGTTTTTGACACGTACC
ACTGACCTTACAAAGGTCGCCGGAAGACGCTGGA
>Unigene0000615    size  494    gap  0  0%
TCGCCTTGAACATGGTTAAATGCTAGAAAAGCTTAATTAAAAGGAATATAAAAGAAAATA
ACACCTTTATTCATATAAAACGATGTATGTGTGCTTACACGTTGTAGTATTTGTACCTAT
CTAGAATATAAACTCACAAAAGGGCTGAGTCTAGATTGGTCGAAACACATACGTGCCATA
CAGTGGCAGTCAGCTGTACTAGCTAGGGAACCTGCACAAGTTCAACTCACACTCGATTCA
AGAAAGAGAGAAAGAAGCCCTCACAAACAAGGAGTTCAAAGATTCTCCGGCAGATGGCGC
CGGCATACCTTATCAAATCCAACATCAAATAATACAAACCAATATTTAAAAAAAACAATT
ACATAATAATATAAACAGTTGTCACTTTAAAATGTGGTAATATTTTATTTAGGTTTTGTG
ATTAAAATTGCCAGTTTTTAAATCCTGGAGTGTAGCAACACTGGGTGTATATTGATGAGT
GCGCGTTCTCATTT
>Unigene0000616    size  311    gap  0  0%
TTCTCCTCGTGCTTGCCCTCAACCACAATGTACCCGTCTGCTGTCTTCACGGAGATCTCT
TCAGGCGAGAAGTGTTGAACATCCAAATTAATCTGGTATTTGTCATCGTCGGCCTTAATA
CTGGATCCGAGGTCCCTGGCTGCGGCTGCGAGGTGTCTCCAAGGCCTGTAGTACTCCCTC
GTGAGTAACGGACCAGCGGCAACAGTCAGGAGGTCGTCAGGAGTCAAGCCGAGTCCGAAA
TGTTGGTCCAAAAGGCGACGGGGGCGGTAGAAGTCGTTGAACAAATATGGTAGCAGAGAC
ATCTTTGATTG
>Unigene0000617    size  371    gap  0  0%
CTACACAAGTCCACAGGCCTACAAATTATTGGAGCAAGCTCTGTGCCTGCCGAATGTAGC
AACGTTAGGGAAACATTCTTTGCCAGTCAGCACGGAACTTAATGAGCATCTAATGGCAAC
CCTACAGGCTAAAGTTAATAATATGTCAAATTCAGAGAGAATTTGCTCAGTCGTTGTGGA
CGCCGTGAGCCTGAAATCAAGTCTCTTCTACAATATACGTTTGGACAAAATCATCGGACT
GCAAGAGGTCAACGGAGTTCAGTCACCGGTACTAGCAGGACAGGCTGTTGTGGTCATAAT
ACGAGGCATTTTCGGAAACTGGCAACAACCCATTGGTTTTGCACTCCTTGGGGATTGTAA
TAACAGCGAGG
>Unigene0000618    size  355    gap  0  0%
TGTGTAGTACAAATTGATACAAAACTGTTTATATTTCGGCGAATATCTATTGCCTTTGCC
ATGGAATTTCAATTTAGTTTGTGCCTTCACGATCTCCGCTAAGGGTTTAGTCAAAAACTT
GTCGCAAAGCTTATGGAACGTGTCTTTTGACAGGTTACTTGCATTTGCCGATTTCGTCTG
CTTCTTACACGCTGAAAGCTCTTCTTTCAGTTTTTTTACACATGGGAGTGAGTTCTGAAG
GTAGTTAGGAGTCTGTGCCGCTGATTCCAGTTTCAGTACATAAAAATCTGTTTGTGCGAA
TTTGTTTTCGGTCGTACGTACTTCGGTTTGAGTTTCTTTTTGAAGGACATCCTTA
>Unigene0000619    size  256    gap  0  0%
AGGTTCCTCGTCTTCTTCCATTTGAAGAACGTAGTTCTTGTGTTGTATATCAGCAATATT
GTGGTGGAATACCTCAGATTTATGTCGCTCTCGAACAAACATGCAGTAGGCTATCCATAT
GATAACCAGCGCAGCCAAAACCAGAGCGACGATAAAGCCGACGTAGATCGCCATTTAAAA
AAATATGTTGTGTTCTGCGTTGTCGATAGTGAGACGAGTGTTTCAAACGAGGTTAGATTG
GCACAGTCGCGGCGAG
>Unigene0000620    size  338    gap  0  0%
GCATAATGCATTCTTACATCTAGAGTTATTGTAGGTGGTCGGTGCGGGCATCCAATAAGG
AGATGTCACATAGTTGTGCAATGTGTTACACGTCGCTGTGGCACGGCTGGTGTGAGTCCA
CCTCATAAATACCATCTTTGTAGTGTAAGTCGTCGGCGGAGTCGTTCAGTATATTAATCA
ATTTATCGGTACTATGGGTGACGTGGACGGGACTCTCTGGGTAGTCCGGCCTCTTGTCGT
AAGTCTCTGTTTTCTGCTTATGTCGTGACGGCAGCACAAACACACCAACAGCCAGATCTT
TCTTAACATCTTTCTTAGGTTCCTCGTCTTCTTCCATT
>Unigene0000621    size  631    gap  0  0%
ACCCTAAAAATGATTGATTAAACTTAAACAATTAATATCACTAAATAGGAATTTGCTCAA
ACTTAATATCTTCACTTTGTTCATTGCTGTCAGGAGGCATCCATAAATTGCGTGATTTAA
AGGAAGTTAATCTGGACGACCCCTTAACAAGTTATCCCGTTCTAGATCCCCAAACAGGCC
ACTTTGTGTATTGCACACAGTTATAATCATCGGAAATAAATAAACAAAAATCGTAACATA
TTCCTTAATTCTAACATTCGAGTAAGCTTACTGAAAGAAAAATATATTCATATACATATG
TACGTAATGTAGTTTAGGTAAGCTGTGGCCGACACAAGCTCATAATACAATCTTTTATTA
TATTATCTATCACATTTCTCAGCACCTTATCTCTTACAAAATCTCATCCTACTATAACTT
ATGAATTAACAATCATAAAATCAAGACAAGAATTACTTAAGAATATATTTTTTAACACAA
TATCGAAAGCTGACACATTTTTAAATGTCTTAAATGCTGATTTAATATTTTCAGTATAAT
CCAGCGAGCCAGCTTATATTAAAAGAAATCGATAACACAATATAAATACTTGTTAAAAAA
ACTACACTTAGTAGCAAGGCACTTTTGAGCG
>Unigene0000622    size  272    gap  0  0%
GGCCGCTCCCACTCGCCACCACTGCTGCTTCCACTAGAAACCGTCGTTGATGATGATTTC
TCTTTTTCGGTGGATGATAGCATTTTATTTTTAAGCCCACTGAATAAACTGCCGACGCCT
GAAGCGGGAGTGGGGCTCTTTTTCAATGGCACTGGAGGTTTCTTCACCTGTTCCAAAGAC
CCATCATTGACTGTCTCGCTGTGAATAATCTTTTCCGATTCACTCTTGTTTGTGTGCGTG
ATAGTACTGTTTGTGCTCGTCTCCTTACTAAC
>Unigene0000623    size  284    gap  0  0%
ACGCTATCGGAAGGTGACATAGTGACCATAGTGTCGAAGGAGGCGCCGGACCGCGGCTGG
TGGCGCGGCGAACTCAACGGTCGAGTCGGACTGTTTCCTGACAACTTCGTGCAACTGCTG
CCTGCAGTATCAAATGAATTGGAAGAGAAAAAGCCGGACCGACCGCCGGCGAAGACTACG
AATGCTGTCTACCCCATCTTGAACAAATACTCCGAGAAAACAGCCTCCGTCAAGGAACTC
ACCACTTCGAAAATCAGCGTACACAAGGAAAACACAGTTAGTAA
>Unigene0000624    size  1171    gap  0  0%
CAATTCAATCAAAACGGCCACCGCCGTTTAATTAATTACTACCATAATGGCGCCAACAAG
GTTGGCATCGAAGCCGATCGGCGTCAATGAGAACTTGAATGGTTTACTGGGGCATGGGAT
AACGACGAGGAGTAAGCAATTAGCTTCTCTGAAGACTCATAAGGACACTTTGAAGGGTCC
AAATAAGAGGAAAGCCGATAGTCCCTTGAAAGATGTTACTGCAAAGCGGGCGGCGTTTGG
GGACATCACAAATGCCTTCAACAAGACCACCGCGTTCCAGGATAAGGACAAAGTCATGGG
GCTGAAGAAGGTTACTGTGGAGAGCAAAATGCTCCCAATCGTTAAGAGTATCAAACCACA
GACAACCACATTGAATGGTAAGACCTCCAAAGCAAAAACTCTGCAGCGAGTGGCCACCAA
TGCCATAGACGCTGTGCAGAAGCACTTTGCCAAGGATCCTCCTAAGCCAGTAGCTACTCG
GGCACAGAATGGCATCCTCAAGAACATTGAACAGAAAAAAGACAAGAGTCTTAATCAGAA
CCAAAGTCAGAACTCTGCAAAATCTGCAAGGAGTGATGTGTCTGAGCCATCACTGTATAT
GACAGCTTTAGAAACTACCAGCCCCTCAGAAACCTCCAAAGAGGAATACAAGACAATAAG
TGAGAAGCTAGACAAGGTAAACCTTGATGACACAGTCCGTTCCCTGGACGAAGAGACTGA
GGAGCCTCACAAGACACCCTCGGATGTCGCAGACTTTGACAAGGAGAACTGGAATGACCC
CTTCCAGGTTTCCAATTATGCTATGGATATATTCAACTATTTGAAGAGCAGAGAACGCCT
ATTCCCCATCGACGACTACCTGCAGCGGATGAAAGGGATCACGGCGTGGATGCGGGCACT
GCTCGTGGACTGGATGGTGGAGGTCCAGGAGAGCTTCGAGCTGAACCACGAGACTCTATA
CCTGGCCGTCAAGCTGGTCGACCTGTTCCTCACCAGGTCCACGAAGACGCAGCCAGAGAA
GGACCACCTCACGAAGGAAGAACTGCAGCTGCTCGGAGCCTCTGCATTGTTTATTGCTTC
TAAGTTTGACGAGCGTATCCCCCCGCTAGTGGACGACTTCCTGTACATCTGCGACGGCGC
GTACACGCTGAGCCAGCTGCTCAAGATGGAG
>Unigene0000625    size  630    gap  0  0%
GCTGCTCAAGATGGAGATGAACATACTCCGCGTGGTGGACTTCGACCTCGGCATCCCGCT
GTCCTACCGCTTCCTCAGGAGATACGCCAGGTGCGCTCGAGTATCGATGCCGACGCTAAC
CCTAGCGAGGTTCGTGCTCGAACAGTGCCTACTGGAGTACAACCTTCTAGAACATTCGGA
CAGCAAGATGGCCGCCGCCGCACTATACCTCGCGCTCAGGATGAAGTCCATCGGAAACTG
GTCCCCTACCCTACAGTATTATACAGGATACACCGTCAAGGATATCCTCCCCATCGCGAT
CGCACAGAACGCGACGCTACACAAGAAACCAAAATCGGCCATCAGCACAGTGAGGAACAA
GTATTCGCACACGATCTTCTTCGAGGTGGCCAAGGTGGCGCTGATCGACGACGCGGCGCT
GTCCAGCTGAGGCAGGCTGCGTGGCGCTTTACATGCAGTGCAGGCTGTACTCAGGTGGGT
CCCCATTCTCTCATAGATGCATTTGTAAAGTTGAGTGTATATTATTCGGGAGGCTAGTGG
ACGGACGATGTCTGACTCAAGGCGGTGTACATAGAATTCGCGCTTTTTCTGTGTTTTCGT
ATTTATGTAATTTTATTTTTTTGTTGTTGT
>Unigene0000626    size  335    gap  0  0%
ACCACGCACATCGCGCCAATTTTAATGTTAGCAAGTTATTACAGTACAGTATGACTGGCT
GGAGACATTTTGCAGACAAGTTCTTGCACTGACTCAAGTTCAAATGCACCAATTTCTGGT
TCCTCATTAACATTGGCATTAAATCATTATCTGTAATAGATCCGCAGCGACTCAAGTTCA
ACACAGTCAGTCTAGTACAAGTAGTTGAGAGCACATTAAACGTGTGCGGCGAAAATCCCT
TGTTCATCAATTTCAAAGATTTTAGCTTAGCAAAGTACATATTTATGATTTGCAAGCAAG
TTTTTGAAACACAACGAAAATTGAAACAGTCTTTA
>Unigene0000627    size  887    gap  0  0%
TGTAGCGTCAAGTAAGTATATAAGGCCTCTGCAACGTTCCGCGTGTTGAAGGAATTGGAT
GCCTAGACCGTAGTTCTTGTGCGAGCCGGGAATCAAACCCGGTAGATCCGCTATGGCCAC
TTGTTCATAATCATCGTACGGCACCATGCCGATATGTGGTCTCAGCGTGGTGAAGGGGTA
CGGAGCCACGGTGGGCCGCGCACGAGTCAACGCTCGAAGTAAAGTGCTCTTACCAGCGTT
AGGAAACCCGATGAGTCCAATATGCGCCATGGAGCGAACTTCTAGAGTATACACGTTAGT
CTCACCAACTGCACCTAATTCAGCTACGCTGGGAGCCTGTTCAGTATCAGTGAGAAAGAA
CTTGTTCCCCCTGCCGCCCGAGCCGCCGCGCGCCGCCACGAACATCACGCCTTCCGAGCT
CAGGTCACCCACCACGCGGCCCGAAGCGTCGCGGATTATAGTACCTAGAGGCACGGGCAC
GACTACGTGCTGAGCGTTCTTGCCGCAGCAGTCCTTGTTGTAGCCCTTCTCTCCGTGCTG
AGCCTGTACTACCGACTTGCAGTGGTTCAGGCTCTTGCAGGAGTACGTAGCCTGAAAAAT
AACATGTCCGCCGTTCCCACCATCACCTCCGTCAGGCCCGGCGTGGTCCTTACACCACGC
GCTGAGGAAGGATATGCAACCATCGCCCCCGGAGCCACCAACTGCACGAACCCGGTAGGA
ATCAACGTAATATTGCACTGTATTCCTTGTAGATTTCGCCTTCAAGCTGCGAAGAGCTTT
TGGCACGTAATCAGAACTAAAACGTATGATTGACACTTGAGAAGTAAGTGTTAACGATTT
AAATAAGTTTATTAGACGCATTTTTGTGTTTTGTGTTGGTTTTTTAG
>Unigene0000628    size  323    gap  0  0%
TATTGATACTAAATATACGAAATACATACTAATAGCTTGCTCGAGGTGTCTACAGTTAGC
GAGTACTCTTAATTGTAAATGCTTTCAAAACACAAGGTATAAACATTAATATCCCCAACT
CGTAAGATTACCCATATTTTAATACTCGCCGACAATTTCGCATTGTACTCAAAACTTTCG
TACTTACTCATTGTATTTGACAACGTAAGAGTTACAAGAATCATAAATTACGCGTTTTGA
TGTATTTATGAAGAAAGTTTTTAATAGAATGCCTTCCATGGCGGCTGTTAAAGAGTTTAT
TAATATCTGCTAAGTGCGGTACG
>Unigene0000629    size  1227    gap  0  0%
AGTAAAACCTAGGTATTTAAAATGTTAACATAATTTGCAACGAGTTTCATAAAACCAATA
ATGCAAAAAAACTTTGTTTATATAAATTGGTTTCATAGTTTTGACCTTATAAATACTCAG
ACAAAACTCCCGAAAACATCTATGCTTATTATGTGGTATTGTTGGTAAACACCGAAATTA
ACTTTGAAGCAATAGCAAACATGGATATAATGTAATACTGGGATAAAATATAAAGGCGGG
TGGTGTTATATATCTCAATAAAAGCTTGAAATATGGAGAGACTTTCTATAGATTTGGCGC
GTTTCGTATGACCCGTAATATGAATACGCCGAAGCGAATTCATTGAATGTCGACTTTCCA
CGAAACCGTTATGGGTCGAAGTACTTAATCACTTTTAATGTAAAGACTATCTACGGGACG
TACGTCCACAGTAACTTACATGACCGTTTGTGAAGGTTGACTATAAGCTGAACGGCTTCA
TATTCGTTAGGCGTAAAGGGACTTCGGGTCGGCATGGCAGAAGATTTTTTTTTTTATCAA
ATGACATTCAAAGTCATCTTGTACGAATACTACATACATTGAAAAGATTATAACTTACGC
CTTGGTATCAAAACAAAGTAACTGACATCGTATTGGAGTTCCCTTGACGGGATGCCTGGT
AAACGTCTGGAATACTACAATAGTAAAATCTTCTGCAAAGCCTTTCCTACATAAGCCTAA
ACGCTTGCAGGACTAGTCTAGCAGCGAATGGGGGGCGCGATGGTGACTCGACAGCTGGGC
AGCCAGTTGTCGTTGCTGCAATAGGCAGTACAGTATACCGGCCTGTGCCATGGCGTCCAC
GGTCCCCGCGGCGAGTAAATCCGTGCGTTGCTTACTGCCCGCTCCTGCACTTCCCGGCCG
AAGCAATGTGGGACCGAATACCGTCGCCAAGTTGTGTAGTGACATCTTGTTCTCGCCCTC
GTGTTGGTTCACTTTAACAAAATGGTTCAAAAGGAAGTCGATACAATTTTTGTTGAGGTC
GGGTAATTGTGCGTAACATTTGAGCAGCGCGTGGCGTCTTGTGTGCGCCGGTCCTGAGTC
CACTGACGTCCCTGCGCCTTGTGTAGCTCCCCACGCCTTCAGCAATTCAGGATATAGAGC
ATCCGTGAACAACGCTTCGGGCAACTCTCGCAAATATAGCTTCAAGACGCCAGTCACGGA
GTGTATATCCACTTCTTTTAGCAGCTG
>Unigene0000630    size  267    gap  0  0%
AAAGGGATGTAGTGACGTGACATCTGTCAAAAGTAATGTTTCAATTGACCCCTGTATCAT
TCGACCCTTTATTCTGTTGTGAAATCTTGACTTCTATATACTTGTATAGCAATAATTTAG
TGCTTTATTATATACGAGTTATTTTATAGTTAATTATTAACCGTTTTCAATATGCTATCT
ATCTGTTGTTTTGGTTAATGGAGATAGGAGTTTCACATTACTTGTATGGGACTAACGTCA
AAATTATATCGGGTGTGTCGTACCTAA
>Unigene0000631    size  282    gap  0  0%
AAAGTATGCTTTGCATTGGCCGTGAGCCGAACAACGAATGAGCAAAACAACTAATAGTAC
ATACAAAGATATTTATAAGAAATTCGATCTCTACTTATACACTTTTAGTTAATAATCAGT
AAATCTAAGCTTAATCTAGACTCTTCAGAAGAGTTTACCCGTTCATCACATCCAAATCGC
ATTGTGCTCTACAGTACTCACATAGAAATGTATTAAACACTCAAGAGTTGGACAGATCCA
TACTCCCGTGGAGACACATTATTTTTGGCAAGAAAATATAAA
>Unigene0000632    size  585    gap  0  0%
TTAATACATTGTTTTTGGCAAGAAAATATAAAAAGATATTTGTGAGCCGGCTGACGACGT
TTGGAAAACGCATGCGTAACGTAGTCATTTCAAATCCATCACACATATGATTTAATCAAC
CGAGTTCCATGTCTTAAGAGTACACACCCTTATTTAATTCTGATGTAACAACCGCGACTT
TTATCGAACCTTCCCGAAGCTTCAATCTGACTGAATCCATTTTTTATCGGAGTCAGTACA
AACAAACTTATTCTCAATACAGCCCAATGATAGTTTTAACATGTCAAAAAATGTAATTCC
GTAGATGCTTTTTGCCAGTTAGGTACAATATCAGTTACAAAATTTTTTCCACTAATTACA
ACATTACGAATACTTTTCCAAAAACGAGTTTCCATAGGCTCACTACACATACGACTGGTT
ATCACAGGGTGATGTGTTTACGACGGCTTCATGTCACAAAGTTTCGCATTGTGATGATCA
ACTATATCATACTGTGATGACTGATATAATATAAAATAGAATAAGGTTCAATAAACTGTT
ATCATTGTATGTAGATAACGGTTTTGAAGTCCAAGTTATAGATAA
>Unigene0000633    size  514    gap  0  0%
CTGTATGCCTTGTCTAGCGCCCCGACATCTTGCAGGCGGGAGAGAGCGCCATCTATGTTC
TGTTTTGTTGGCGGTTCTACTGTTTTGCCCAATACTTCATGTATGCTCATATCTTGAAAC
AGCGGCAGAATCTTAATCTTCAAGACCAGTTGTTCTAAAGGCACCCTATGTATCTCAGGG
ACCGGTTGTTCCAGTATATGATGGTTGTATCTATGTGAAGTGTATAGGTGTACACAGACC
CCGGGCATGACTCGGCCGGCTCGTCCCTTGCGTTGTTTGGCGTTAGCCCGGGATACCCAG
ACGAGGTCTAAAGATTCCATGTTGCGGTTTGAATCGAATCTTTTCTCCTTCATCCTGCCA
CAATCCACCACAAACACACAGTCGTCGATAGTGACAGAAGTCTCAGCGATGTTAGTGGAC
AGCACGATCTTACTGACGCCCGGTCGAGGCTTTCTGAATACTAGCGCTTGCTCCTCGCTT
GAGAGAGTCGAATGAAGAGGCACTAGGAGGTATT
>Unigene0000634    size  646    gap  0  0%
ACGCTGGAAAGTCGGTTTCTATTACAGGGGGCACTGGATTCCTTGGAAAGGTATTCCTTG
AAAAGCTGTTGTACAGTTGCAAGGATATTGACACAATTTACGTATTGATACGTGATAAAA
AAGGCAAAAGTGCGCAGCAGAGAATTGAAGAGATCGTCAACAAACCGTTATTCGCAAGAT
TAAGAAGTGAACGACCTCATGACTTGAAGAAATTAGTTCCCGTTGTCGGCGACACGAGCC
TACCTAACCTTGGTATTTCGACTGAAGATGAGGAAATACTCATACAAAAGGTAACTGCAG
TATTTCACGTAGCGGCGAATGTAAAGTTTCAAGAAGAATTGGAGATACCCGTGAACACGA
ATATTCGAGGAACAAGTCTTGTACTGGACTTGTGCCGGCGTATGGAGAATTTGGAGGCAT
TTGTTCACATCTCCACTGTGTTCTGTCATAGTAGTCAAAAGATACTAGAAGAAAAACTCT
ACCCACCACCAGCTGAGCTCTCAGAAGTATTTAAGTTTCTAGAACAGTCCAACCAAGACA
GGAGACCACTGAAGACCTTGCTCAATGGACAACCCAACACATACACCTTTACGAAGGCGT
TAGCTGAAACGTATGTGGCTGAAAACCATGGAAACATCCCCACAGT
>Unigene0000635    size  762    gap  0  0%
GAAACATCCCCACAGTCATCGTTAGACCTGCTATAGTAACAGGATCATTAAAGGAACCTT
TACCGGGATGGGTAGACCACTGGTTAGGGGCTACCGGTCTCTTTGCAGCTACCGCAAAAG
GGGCCAACAGGGTCCTACTGGGCAATCCAAATTATAATCTGGATCTGATACCAGTGGATT
ATGTGGCTAATTTAGCTATTGTTGCCGCGACGAGGTGTAGGACTGACGAAGTTTCTGTCT
ACAATTGTTGCACAAGCTCGTGCAATCCCATTACCGAAGGGAAGTTATTTGAGTATTTAC
AAGTTTTTTTGCAAAAATAATGGATTTGATATCCCACGATTGATATTTACGGAGAATAAA
TTGATATTGTCAATACAGACATTTTTGTTGCAAACAACACCGGCTTATTTTATGGATCTT
GTGCGACGAGTAAGAGGGAAAAAACCCGTGTATATGAAGATCCAATCTCAAGTGGTGTCT
GGCCGAAATGTGCTCAACTATTTTACATCCCGATCCTGGGAGATGAAGGCAGATAGGACT
CGAGAACTTCATGCTTCGTTGTCAGCTGAAGACAGGCTGCAGTTCCCCTGTGACCCTTGC
CATATCGACTGGAAAGACTATATCAACGTGTATTTGAAAGGAATAGAGCAGTTTTTGATG
GTGAGGAAGTAGAATCTACAATGTAGGTAGGGTACCTATGGTTTATTAGAAAGTAGCGTT
TTCCCGTGGTTTCATCCCCGTCCCGTGGGAACTACTGCCCGT
>Unigene0000636    size  234    gap  0  0%
ACAATTTAAATTAATTGACAAGGTATACATAGCCGTAAGAATGTCAATCAGTACGTAATA
TCATCATGTATACATACATTTTTAATCATTTTAGTCATACTAAATTGCTTACACTATGAC
TGAAAGTTCTACCGAGGTAAGTGTTAGGATACTAAATGTAGTGCTTACCGAAAAACCTTT
TTAATCAGAAGCCAGCGTCTTTTAAACACAATCACTGCATAGCCTAACTAATCA
>Unigene0000637    size  295    gap  0  0%
GAAAGCGTGTTCCACGGCCAAACCGCGCCTCCAATACGCAGAGACGACGACATGTCCTTC
GAACAGATGCTTCTAGAAATGAAGAAGAAACTCAGCCAACGCAAGAACGACTTGAAACGC
CCCGATGATCCCAAGCCTTGACAGTTACTTAAACTTGGCCGGGCACTCATCATGGCTCTC
TCAGTGACATTTGTCAAAGTGACAGTGACAGTTGGCTTAATCTAGCAAAGGCGCGAATCA
TATTCAGCCTCAGTGACAGTGACAGTGATTAGTTAGGCTGTGCAGTGATTGTGTT
>Unigene0000638    size  223    gap  0  0%
AATCGGCCAGTTATGATTACTTTGATTGAGAAAATAACTGTTTTTCTACACAATAATTTT
CACCGCTTATACGATCCCTGAATTTTTACAAATACGTTAAGAATGAAATGATATTAGCAA
ATAGTGGCCTGGACCGATTCTCGAGTTTTAGTGAGACAAAAGAACATTAATTTGCATTCA
TTTATATTGATTTGAGATTCTATATCAATTATGACAAGGTCGA
>Unigene0000639    size  1050    gap  0  0%
TTGTAGGCCGTTCTTTCCTCTCAGTCCAGTGCGTGCAGGCACACAGCGCGATGATATCGT
CCGGGGGCGGCGGCGGCGGCGGCGAGCCGCACTCCCAGCCCAGCCGCGACCCGGAGCCTG
ACCACGATACACTATCGTGTCTTCTATAAGAGTCCAGACTTCTTTCTGAGCAGACGCTGG
AAGCTTCCGAATCATCATCACGGCCACGACCACCTTCACAAGCCGAACTGTCTTCAGGAC
TCCTCAACATGGCTTCGGCGTCTCTGCTTTGCTGCAGCAGCCTGAGGGTGGCGGCTGGAG
CACGGGAAGGCGCAGTCCTCTCTATGGACTCTCGTCTGCGAACACCAGAGCTTACAACAC
TGCTTGAACGACCGCTCCTGGTAGGGCTGGTCTCCCTTGATCCAGCTAAAGACCGCGGTA
TACCCGATGGTCTTCTCCTGGCGCTAGCTAACGACATCGGCCCACTGCTGCGAGAAGACG
GCGACGAGGATCTGGATGTAGGTTGCGACTGCGAAACACCAGGTCTAGATCTAGACCGTC
CAACACTGCGTTCAGGACTGGGAGGCACGCCGCTAGAAGCCACTGGGGATCTCTTCGCTC
TCGGTAAACTAGCGGTAGGCGGTATCTTGTTGCGACTCATGTGCGAGTAGAGGGCTCGGG
CGCGAGCGCGCTGGGCCGCCGCCGCGTCTAAAGCTGACACTGATCGTGCTGTTCCACCGG
CTGGGGAACGATCTGAAACACTGGCTGAGGGACTTCTAGGACTTGTAATAACTCTTCTTT
CTGTGCCGACATGGTGGAGGCTGTCGACGCTGCCAATATTGCGTTCTCTCTCGATCTGCT
TCTGCGCTGCGGAGTCGAGCCGGGCGAACAGCTGCTCTGCGTCATCCGGGAAGTGGCGTT
TGTATGCCGCGTATGCTCTCCTGCCGTATGTCCGACATGTGCTGTCGGCGTCGACGCATG
CGCGGCGGATGGCGTCGCGTACGGCCGCTTGCTGTTTCTCAATGGTCGTCGCCGGCCATT
TTTCTAGCATTAGTACTAGCACCTCACTGA
>Unigene0000640    size  724    gap  0  0%
TTTCCTTAGACTTGTTAGTGGTAAGATTGGTGACTATAACGGGTAGCAGTCGCGGTGAGT
GTACGTATGACACTATGTAGCGAACACAAATGGTGCCTGCTGATGACACCACCTTAGCAG
CATTCTGTATGAGGTTGATCAACTCCTGTAGTATGTATAAACTGAACTGGTCTATCTTGT
TGCGCAGAACTTTAGCCATGTGAGCTATCGTTATGCACGCTTCTCGCACCACCTGACTCC
TCAGATCCTTGATGACGACTAGGAAAGGCACGGACAGGTCCTTCAGATGAGCCGCAAACT
CCGTCGGATACTGCTGGTGAGCGTTCGCCGTTAATAGGGAACGTATCTTCTTTAGAGCAT
CGACCCTTTTCTCCCAGTCGGCAGCCCTATCGCCGAGCAGGGCGGCGGCGTGGCGGCACA
GGTCGTCGAGGCCTCGCGGCCCGTACACCGCGGCCGGCGCTGCGGACAGGAAGGCTGCCT
CGAACGCCTCGCTGGAGACTGCGCCTGCCTCACCGCCCGCTAGTGTGCTCATGCCTGATG
ATACACTACCCGTGCTAGTTAATTTCGCCGGCGGCGGCGGCTTGCGGTTCGCCGACGGCA
TGCTATACAAACCGGCGACGGTTCGTTTCGGGGCGTCACACGCTGGTGTAGAAGCACCGG
AGCTGTCTCCGTCTCTGGAGCGAGCAGACGTGGGTATCGTCATGGTTCGCTTGACTGTGC
GGGA
>Unigene0000641    size  236    gap  0  0%
GTTCGCGTTAAACCTAAAAAAAAGTGTTAGTATAATGCTTTGTAATCATGATTCTAAGAT
TAAATAGTGATAAGGGTGGTTTATTTATTGAATACGTAACAAATTGTGTGTAAGAGATGC
AATATCAAAGTAATGACGATGACCTGCAATATCGGATTTTTGGCGAATCCTTCAACTTTG
CCATCGAGAACAAAACAAATGCCGGCCGCCGGAGAAAACGTAGCGGGTATGATTCG
>Unigene0000642    size  283    gap  0  0%
AGTTATAAACTTTCATAAGACTATCATAATCTGACCAGCGTTTTCATAATCTTGCTGGGG
TCGGTGGTCAGTCGATAAATACCACTGTAAACCGTTCATGTATATGGAATTTCTGTAAAT
AAGAGTCAAATTGGAAATGGGAAAAATTGTGTGTAAACATCGAATTTGAAAATATTGTAC
ACTATCACCCTAAGAATTCTAAAAATATTTTTACGTATCACGAAATGAAATATTTATTAA
AAAATAAACTAAACGATCAGATTATTACAAATATTGCTTCAGG
>Unigene0000643    size  345    gap  0  0%
ATTATTACAAATATTGCTTCAGGAACATATTTATTGGGCACCCGTTTATTATCAAAACTT
GAGGTAAGCGAATAATGATATTATTGACAAATGATCGTAACACTAGTATAAAAAATACTA
TATGGAGCATTGGTAGTAAACGGGTGCGAATATCTTAGAGAGATCTAAAAAATAGCTTTG
AATAACTTCAAACTGAATAAACATAATTTCGATAGTAATTTACAATGTGACACAAAATAG
AAGCAACACTAGCAAATTAAAACTGAAGATATTTTTACATAAAACTATAATAAATATTAT
TGCTAACAGATGACAGTAGTGGGAGAATGGAAATACAGTTGAAAA
>Unigene0000644    size  388    gap  0  0%
AAAAAATGCTATAATTTATTTATAGTGATGTTCTATGGCCTAATAGAAAGGATTTTTTTA
AGAATATTTCTGAACAAATATTCGAAAGTTGAATAAAACAAAAGTAACTATAAAAAAGCA
GTTTGTAAGTACGTTCTTAAGTTATTTTTAAGCGATTTTTGATTTTATTGGTGTTTGCAA
ATCATGTTTGATGAGAATGTAAATATCGACAAACTGACTGTTTCTCAGTTTTGTAAGATA
TCAAGGAAATGTGTAAAAATGTGATCGCGATGCGAGCTATGTGTGATAAAATGAAACTTG
GACATACTTTGCTATATATTGTAATAAAATATAATTCAAATTCATAATTTTTAAACGGTT
TTTATTTTTACCTGATCCTGTAGGGTGG
>Unigene0000645    size  336    gap  0  0%
AGTATTTGGTTGCTGTTCATCGGAAGCAGTGTCGCTCCGACGCGTACTTCCTCCCCTGGC
AGCGCAGCCGCTCCTCAGTGTTCGGCGTGCCCCTGCTGGTGGGGGTACGCGACGCGTGCA
GCGGGCGGCAGCTGTACGCGCGAGTGTGGCAGCAGGTGGCGCGGCTGCTCAGTGCACGGC
CACCGCATCATGACCAGCATAACCATGCCACTGACTGCGACGACAGCCTGGGCTACGAGT
TCCCGTTCCGCATCCGCGTGGTGCGCGCGGGCGGCGCGTGGTGCGCGCGCTGCGCCTGGC
CAACGCTGTGTCGCGGCTGTGCGCTGCCCTGCACCG
>Unigene0000646    size  448    gap  0  0%
ATTCTCCTTCCTGGAGAGAAGCTAACCCCCCTTCTCAAGGAAATATTGCACGAGGAACGT
GCAGTATCCCTTAATCAGGCCAAATCTGTTCTGGAATTTATGCTGTGGGGACCTTTGGAC
GTAGTTCAAGGGGTTCCTGTGGAAGACAGGGAGTTGTCACTACAACGGTGGCTGGACCTC
GAAAGGGCAACAGTCCTACACGGTTTAGTTCGAACAAGGGTCCAATTGAACGTGTTTGAA
CAACTTCATCTCATGTTCTTAGTCCGGTCTACCGCGAAAGCCATGTGTGATGCCTCCGTG
CTTCTCGAAAAAGCCAATGTTTATTAATATTATTGTACATTTTTAAGCTTTACTTTTAAT
GGTGACCTCTGCGTTGATATCCAGTTTTAATTTTGTAATTTAATTGATTAAATCTTGAAG
TTTTTTTTTTGTTGTAATATTTAGGTAC
>Unigene0000647    size  511    gap  0  0%
GACGACGGTGTCCAACGTAGCTCGCCCAAGATAAGGAAATACAAGATCCATGGAAATCGA
TGCGTTTTTGTTTGTCCCATTGGGTACAATGAGGAAATGGTGGGTGAGAACAACTTGACA
TGTAGCAAATGCCCCGACGGTGGTTGCATGAAGGAGTGCCAGGGCGGTAAGATCGACTCC
ATGGCCGCCGCTGAGCAGTTCCGTGGCTGCACGCATATCAAGGGCAAGCTCGAGATAGCC
GTCCGCGCCTCTGGTGGCAAGACATTGTCCGTCTTAGAAGAGTCGTTACGTGAGATACGC
GAGATCACAGGCTCACTGCAAGTAATTCGTGCATACCCTCTAGTCTCACTGATGTTCCTG
AAAAATCTAAGGAAAATTACCGGAGCTTTTGAAAAGGGCGCCAAAAATAATCAAGTGTTG
CATATATTCAACAACCCAAACCTCGAGTTGCTATGGGACTGGTCTACTCACGGGCCCATT
GAGATCTCGGGAGGCTCGCTGTTCATACATT
>Unigene0000648    size  285    gap  0  0%
GATGACAAACACTGCCAGGAGATTTGCCCACCTGCGTGCGGCGACCGCGGCTGCTTAGAC
GACGCGGCCCGTACTTGCTGCCACAACGCTTGTCTCGGTGGCTGCAGCGGGCCCAGGCCA
GAAGACTGCCATGTCTGCCGTAATTTTTCCTTCGGTAATGGCCCGGAACGTAAATGCGTG
GATAGCTGCCCTGTTGGGACGTATCAGTTGTTCTGGCGCTGCGTGACAGAACTGGAGTGT
CGCAATGCGCCAGCGCCGCCGATGGACGACGGTGTCCAACGTAGC
>Unigene0000649    size  996    gap  0  0%
CGAGGAAGTCTTGAGGTTTCCTCATCTCGTTCTCAATGGGCATCACCACGCCGATGCCTT
CCATTGCGAAGAGACTCGTGCTTATAAAAGTAGGAATACCACTGATGGACGTAGCCAGCT
TCCTCTCAGAGACCTTCGGATGATCCTTCAAGCAGTAGTAAAGGCAGATACAGATAGACC
CCAGCCACACGAAGTTGGCGAGTGCTGAGAACGGTACCAGGTACTTCAGCTTGGTGATCT
GAGTTAGTGGTAGGAGTACCACTAGGGAAAGTGCGCAGTACACTGTGACTGACCAATCGG
GACCGCCGTATACCATTGATACTTGTCTAAATGACTCCGCTATGACCACAACATACACAC
AGCACGCGCCCATATGCGTTACTGCTAGTGCCCAATCTGCCAGCTCCCTAATAAACGGAG
CAACTTTTCTCACAGGTTTGGGTCCATGTTGGAACACCAGGTCGCATGTGTCTGCATACC
CTAGCGCGGGTTTTCTTACTTCTACGCATAATTTCTGTGATGTTTTTACCAAAACATGTA
TAACATGACAGCAAATGAGGCCGATGATTAGAGTACCAACGCTGCCCACGGCTAGACCTG
CATTCTTGAATGCTAGAGGCATCGCCAGCACACCTGATCCCAGGGATGCTTTGAGCAGAT
GAGCTAGGGCGCCGAAACTCGATGTATTTGAAGCGATGGGTCTGTGTTGTGAAGGTATGT
AAGGCTCCAAGTCCTCTTTAGATCCATTGTAAGCTAGCTCGATTTTTGAACTGTAGTTGT
CCGAAAGGCTGTGAATAGATGGAGCTGAAGGTATGGTTTTCTCCATTGTGCCGGTGGAAA
TTGAGCCGTATGTCGTAATGTTGAAGGTTCAATTTCTGTTGTAGTTGTAAGGTGTCGAAT
GTTGGTCATCCATCCATTGCCAAGGGTTACCTCCAATTGTGCCACCAGTATTTACACAGA
CTTATCATAAAGATGCGCTTATCACTAACGTGTATG
>Unigene0000650    size  224    gap  0  0%
GGATTGCTCAACGCTGCCTTCACTGTCATAGCCGTCATGTACGCCTTTGTGGGGTTCGTC
GGGTACCTGAGGTTCGGTGATGAAGTTAGAGGCAGCTTGACGCTTAACTTGCCACAGGAA
GAAGTTCTAGCACAAACAGCAAAGCTGCTAGTAGGATGCGTATTACTACTGTCCTTCACC
CTAGTCTACTACGTACCAATTGACGTCATCTGGAGAAGAGTGGA
>Unigene0000651    size  384    gap  0  0%
CTGATATCAACTCTGCAACAAACAATGTCGGCTTTATAAATATACAAAATCTGGCCTCCA
GATTTAATTGCGAAAATACATGTAACTTAGGGACACACATCATCATATGCCTGCCTGCCT
TATTATTTTATTTAGAGGTATTTATATGTTTTATTCGACTAGCAGTTGAAGCTGCTGCGG
AGGCGACAGGGATGTTAAATAGATATATCCCACTCAGTACTCTGTGGTAGTTAGTTATTC
CGCCACCAGTCGTAGACCAGAGTTTCATCCGTTTTTCAGCAGGTTGCACCGTGAGGCAGG
ATGATGGTAGTACCCTCCATGCGCCCCTAGCATTCTGGGGTTTATTAACTTGATGTAGTT
TGTTAATAAACCCCAGAATGCTAG
>Unigene0000652    size  648    gap  0  0%
TCTCCCCAAAGCGATGTCAGGAGTTATGGCCTCTTCTGAACGTCGACGACGTGTTGGGCG
GGCTCTGGATACCCGGAGATGGGGTTGGAGACCCACACTTACTCAACATGGCGCTGATGA
GAGAAAGTGTCCAAAGTGGTGTGGGGGTAATGGAAGATTGCGCCGTTACCGCAGTGCTGT
CGAAGAACGATCGTGTTTGCGGCGTGGAAACGAATCGCGGTGCCATCGAGTGCGAGTATT
TCGTCAACTGCGCTGGATTCTGGGCTAGAAAGGTTGGCCAGTTGGCAAGGCCGCAAGTAA
AAGTGCCGTTGTTACCCTGCGAACACTACTACCTTCATACGAAGCCGATTGACAATCTAG
ATCCGATGACCCCAGTTATCCGCGATCCGGATGGCTACATTTACCTGCGGGAGAGAGACG
GCTGCATCCTCGCCGGTGGCTTCGAACCTATCGCCAAACCCGTATATGAAGAAGAAATAA
CATCAATGGCCCAGCGTTGCGTGCCGGAAGACTGGGACCACTTTCACGTACTTCTACAAC
AGCTGCTGAAACGAGTGCCGAGTCTCTCCCAGGCGGTGCTGCACAAACTCTGCAACGGCC
TCGAAGCATTCTCCCCGGATTGCAAGTGGATTGTGGGAGAAGCACCCG
>Unigene0000653    size  369    gap  0  0%
GGAGAAGCACCCGAGATGTTCAACTACCACGTAGCGGCTGGTATGAAGACTGTAGGCATA
TCAGCCGCCGGCGGGGTGGCTGAAGCGACGGCCGATGAGATAGTCGACGGCTACTCTAAA
TACGACATGTATGAACTCGGCCTTAATCGGTTTCTGGGGCTACATAACAATAAGAGGTTC
TTGAGAGACCGCGTTAAAGAGGTGCCTGGTGTCCACTACGGTCTTCCGTATCCGTTCCAA
GAGTTCGAAACGGGTCGTAACCTCCGACTGTCGCCTATTTACCCGACTTTGCGCGACAAT
GGCGCCGTGTTCGGACAAGTCATGGGCTATGAAAGACCTACGTGGTTCGAAACTGTTGAT
CCAAAAGAG
>Unigene0000654    size  894    gap  0  0%
ACGTGAAAATTCATAGTAAACAGTTATTAGAAAACTGATGTTATAATATTGTGCTGCTTG
TCAATAGGTATATGAAATTCGTGAAAGGTTTTCATTTGATTAGTTTGTAAACGTACTTCA
GACATTAATTTGACAGAAAAAGACAAAATGACAAATCAATTTATTAAACCAATGCTTTTT
ATCTAAAAAAAATACCAAGTAAATATTTTTGAATTAACACATTAAAAAATGTTTTGTAAT
AGATCCGTAAACATATCGTTTTTTATAATTTTAATGGATTATTATCTGTATATTGTGCAA
TGATTAGTTCCTAAGATATTAGTTTCAGTTTCTAGAGGACAAACCCCTTTACATATAGAG
ACACTTAGTTCAGTAGGAGCCGGGTGCATAAATATGTATGTGAAGGCATCAAATGTCCAT
ATATTTATGCGTTTGGTTATTTTAACTCAGTAAATCAACTTCCAAACTACTAACAAAGCT
TACTTTAATTACGAATTACGAAGTTGGTTTACTGATTTCTTTTTACAGTGAACTTCTAAT
TGCAAGGTGACATTTTTAATTCGTACGATTATATGTATTTAGGGTCGTCTTTGTTTCGAT
TTTTAGTCTGTAAATAGTAATACAGGGTGTTGATTTTTCATCAGTCTTTTTCTCGGCATA
AAATCGAAATTGCTACCTTGTTTTTACAAAGTTCACTGTAGTGTCTCTCTATGTAATAAG
CCTGTATAAAGCCAAGCCCAAATTGAGAAGTATATTTTTGTACGTGGCGAGTTTGAAGTG
AGATCCCGTGCCTAGCTGAGGCAAACATAGTTAATATAGTAATATATTTAGAGTTATATC
AAATTGTACTGACCGTATAATTCGTGTTATTTTTATTTTATTTAGTAAGCTTAC
>Unigene0000655    size  304    gap  0  0%
GAAAATTGAACGTGAAAATTCATAGTAAACAGTGGTTTTAAGAAAACTGACGTTTATGCT
GTCGCTAATTTGGGTCTTATTAAGATCATGGCATACATGATCGGCACGGCATGGCGCAAC
TTCTTGTCATTTGATTGACTTTCGAATGTATCTCATATATAACATTTATAACGTCTATAT
AAAAAACCAACGGCGGGGTAAAAGCGAGATTCGAACTACCTAACGTAACCTGACGTTCAT
GTGCGCCATGACCTTAGAATCACATCTTCTATGCTATGTGTACTTGTATGTGACGTGTCA
TAGC
>Unigene0000656    size  498    gap  0  0%
TTGTATCGTCTAAATTATTTCAGTTCAAAACAACTGTATTTTCGTGAATCGTGTCCCCTA
TTACAACATTAACAGTCATTTATCTTGCATCTGGCAACACTTCACAGCAGTGACATGGTA
GAATGGTAGAAAATTCTTCTGAAAAATCTCACAAACCACTGGATGCCACAGTTTTTTCGG
AAAAATATCGCCACTCTTTTTAAAGTTTAAGTTAGAAAGTCACAGTCACTTGGAACATTT
TCACTGATTTGTGTTACTGAAGTAAGTTAGACAATACTTGCGTGGTCGCGTAGGTCCCGT
TAGGCGTCGGAGCACTGGGCGAGCTGCTTGGGCGTGTAGACGGACGCGTTGGGGTCCAGC
GGCGAGCCGTCCGACAGCCGCAGCTTGGACACCGAGTTACTCGACGGCGCTACGAACTCT
GTAGGCATCACTGCCAGCATTTGAGCTTTAAGTTCCTCTATTTCTTTGTCTTGTCTCGAT
ATTAAGTCGTCCTGTATG
>Unigene0000657    size  313    gap  0  0%
GCAGTGTTATTGTTGTTCTCTCCCTTTTTAAGGTACGGCGGCTGCGTTTCAATATGTAAG
CATAAATGTACAGATACGCACTGATATCGTTCTCGTCGAGATCACCACTGTTCTCGTCCA
CTACTTTGAGCTGATTGTTGCCCACGAAGGAACTACAGACGCAGGAACCGGCTCCAGGGC
GTCGTCTTTTGCTCCTCATGCATTTGCTGCCTATGATATCGGCCAAAAGAATCGTTTGTT
CTTTGCAATTGCCATCTGTTTCTTTTGTTAGAGATAAACCTTTAGGAGTGAGTCGAACAC
GAAATACTGAATT
>Unigene0000658    size  362    gap  0  0%
GGAAACTAGGCAAACGCCCGTATCGATAACGCGAGAGCGAGAGAGACGATAATTATGAAT
ATAGCGCTCTTTCTTCAAGTTTCACAGAACACTGTGAACACACATAGGTCCCTGACTCGG
GTTGTAAAATAGATAGCAACTTCAAGAACAATAAAAAGATCAACTCTTCTTGCTCAAACC
GGTCCCCCACTATCATTTGACTTTATCAACAAAATTAATTGTGTTAAAGTTATCAGTAGA
ATGACTAACGTACAAATATTATAAATAACATTAACGCCTGAATAAAATAAACATTTGAAT
CGGTTTCACACGCGAACAATTGTGTATTTGATATGTAAAACTCTTTAGTATATACCAACT
TT
>Unigene0000659    size  277    gap  0  0%
TTTACTTTTGCGCATTTCTGGCGTCTACTTTAGAAGTCATATCATCTAGACTTTATCTAA
GTATCAAATATTCAAAAATCTTGTATAACACTAAATCGACTAAAATCATTGAATAATCAA
CTATGATTATATAAAAGACTTTTCACGAATATGAGTTCAGAATGAAGATATTCCAATGGA
GCACCTTTATATGTTTAACGAAGAATTTTAGCAAAACGAATTTTGTTAAGGCCTTTGATA
ATGAATTGTTTAATAATGATGTGCCAATGGAAACTAG
>Unigene0000660    size  323    gap  0  0%
GCAGGTTGTGACCACAGACGTTGCGCCATTCGTGTAAGGGCTCCCCATGTTTCTCAACGT
TGGGATACTTGTCAAAGAACTTGATGCACGTAGACTTTCCAGAGCCGATATTGCCTTCAA
TAGACACCCTAAAAGGGCGCTTGTTTACCGTGCGCGCAGCAGTCGAAATAACCTTTGTTG
TTGACATTTTCGAAGGCTAAAGGACACTTTATTACACTATTATGTAGGAAGTTTACGGCA
AAATGTTACTTTTATCAATAACTACATATAACTCTTTTCAAACCTAAGAATCCAGCTTTT
ACGTGAGCACGTTCACACGGTAT
>Unigene0000661    size  267    gap  0  0%
GAAAATATAAGACGGTAATCATTTGTTTATGGAATGCTCATCATAATTGAGAACTGTCAA
ATTAATTCGTTTGTTTTCACAGACTTCGAGAAGTGAGTCGCAATTCTAGTGACATAAGTG
AGGTGCATTCAGAAGAAACAGATTGTAGTACTTCCAATAACAATGACTTGGAGACATCTT
ACGTAAGTTATCATATTTCTTTACTACGACTTGTACATGTACTATTATTGTGTTTTGCTA
ACGTCCTTTGGTACAAATGACAAATTA
>Unigene0000662    size  448    gap  0  0%
GCTCGACAGAACAGCCCCCAACCTGAGGATAAAGGCTACTGTGAAGCAGGCGAAGGCATA
CGGTGGAAGCGACTTCAAGATTGAAAAGCTGAAACTGAACCTGAACAACAAATACGCTGG
TGAGATGAAGATCACGCTACCCAAGCTGATGGTGGTGGCCAACTATGACGTGCGCGGCTC
CCGACTGCTGGCTCTCGACATCAACGGCAAGGGACGCATCCGAGGAAACTTCACTGGCAT
CACAGTAGTAGCCAAGGGCTTTGCGAAACCCATCAACAAGGAGAACGTGGAGTACCTGCA
GGTTGACAAGCTGGTCTCCAAGGTCAGGATCAACCACGCACAGATCGCCATCGACGAAAC
TGAGAGACCTGTTGCAGCGGCATCAGCAGCCTCATTTTTCAACGCCAGCCCCAACGTCGT
CCTGGACATCTTGAACCCCCTCATCGAG
>Unigene0000663    size  303    gap  0  0%
AGTTCTTAGTACCTTTCTCGGTGCTAGCCAACGTCTGTTTAGTGGTCACATTTGGTATCA
CTTGCTTCTATACGTTCACTGATTTGAAACCGTTGGAGAATATTGAGATGGTGGCCAGTG
TTGAAAAGTGGCCGCTGTTTTTGAGTACAGCAATATTTGCAATGGAAGGCATAAACGTTG
TGATGCCAGTAGAGAACGAGATGGCTAAACCCCAACACTTTCTCGGCTGTCCCAGTGTTT
TGAACGTGACAATGGTATTTGTCACAATTCTGTATGGTGTCGTCGGAATATTCGGTTATA
TGA
>Unigene0000664    size  210    gap  0  0%
AAGGGTTTGCTGGCAGTTCATTAGGCTGTGCCTGTGGCTTGAACCTTGGCAGTTTAGCAT
CACAGAGTAAAATAGCGCTTAAAGCAAATACTATTTGCAGATGCATTTTTGTTCAATGTC
GTTTGTTCATCACTTTATAAAATTCGCAAATTCGTTGCACAATATCTCACAATAAAATGT
CACTATCAATATGTCCGTGTAAATAACTAA
>Unigene0000665    size  308    gap  0  0%
GGCCGGCGCGCCGCCGCTTGTGAATACGTAGTTATCGTTAGCGAATCAGTGACTTGTAAA
TATTATTGACCTATGAAGTACATATTAATTGCACATAAACGATATGACTGAACTTGTAAC
GTACTCATAAACGATTTAGAGTAACCGTCGAATGTAAGTCTCGATTGGAAGTGTTTTGCC
TGCCGCGCCGCCGGAGGGTGAGATCTGTTACGTTGACGTGTTTCATAATTATATTCGTTC
ATTCAATCAATACGCTTTATAACTGTATATGTGTTGGAGTGCCGCCGGCCGGTGGTGCGG
CAGATTGT
>Unigene0000666    size  454    gap  0  0%
ACTACGTAGTCACAAGCGGCGGCGCGCCGGCCGCGGCCGACGCCGGCCCTACGTCCGATC
ACTATATTTTATTAGATTAACTACGCGTGAAGAGAATTATCGTGTTTCGTACTAACGGTT
AAACTAGTCGACGTGCTTACCCTAACAGTGCAGATAGAGCGGGATACATCGATACCTAGT
AGCCTAGCAGCCTACGAGGAGCGGCGGTCAGGCGGGCGGGCGGTGCGGGCGGTGCGGGTC
AGTGCGTGTACTCGGGGAAGGCGGCGGCCGGCGGGCTGGAGCCGCCCGGCGACGGCAGGT
AGCCGTCCACCGCCTCCTCACTCGCCCACCGGGCTAACTGTTGTTGAGCTTGAATAAATT
CATCACTCTCACTGTCAGGCGCGTCCCGTAGACGTTCGGCATCGGCGGTTTCATAGAGCG
CGTCGTCGTCGGGCGGCGGGCGCGCGTGCGGCGG
>Unigene0000667    size  246    gap  0  0%
TGATGTCGATGCTTCCGAATCATAATGCAACTTATTTGGTGTAGAATAACTGGAATTCGA
ATCCAAATCACTGTCAAGGGTTAGTTTTTCAGGGCGACGTGCGTATAAATCATCTGTAGC
AGCCGACGGTGCCGAAGACGGAGCTGGAGAAAGAGGTGCAGGGTCCAAGTCAGGTAGAGA
TGTCGAACCTCGAGTAAAAATAGCACCTGACCTGCTGACAAATGGTCCACCAGAGCGCCC
TCGTGG
>Unigene0000668    size  1328    gap  0  0%
ATCATCATGTGAAATAATGGAGTACATAAGTTTAATGATTAGTGCAATAATTAGGCAAAG
CCTACTTTAAATTTAAAGTTTTGTATCTTAGTACTGTAATTCTAAATTATAAACATAATT
TGTCATATTCGCATCACAACGGAGGTGAGTGTGAGGTTGTATTGTATAGCGTAAGTACCA
GATTCTGACATGGTCTCGGTTCATTGGATTGTTGTACGCATCACAATTTATTTGATTATT
GTCAAATAACATTAATTGTAAGCAGCTTTTTGTAGGTAAGTGCGTTGTACACTTATGTTG
TATTTCATATTCGTATTAGCGGTCGGTTATGACAGAACTATAATCGGCATAATATTCTAC
GTTACAACTCTTGTCTCGGTACATTATCCAAATATTTACGAGGCTACTATGTTTTCATCG
ACAACTAACAATACACCTAGTATTAATTAAGTTGATATAACCGTCAAAATCTTACTCTTG
AAAAAGTATTATAAACTTCCAAAAGAATCTCTCTCTGTATTAGAATTATAAGCTTTCTAG
TCAAAAATGGATTTCATATTGCATTTTTTTATTGATATAATCGGAATTCTTTCATAAGGT
ATTGGAAATTGATAAATTTTAATGTGACTTATTTCTTTGAAGCTCTCTGTCAGTTCAGCG
TGCTATTATTTTTGCGCAGAAATAACTTGATCTCCTACCATTGCACGTAACTACATGGTA
TTCACGTTCTGAACAGTAGGGCGACAATGACAGAGTATGAAACTGAATATTTTCTATTAT
ATTACTTCCTCTTAGTGATGGTTAATTCATACGTAATAACATAGTCTTTTGTATTGTATT
GTAGTATTTACGGACACGTTAAATTATTCATCATCATCATCATTCATTAGTATATTTATC
CTCTGTAAAAGCATTTATTATTGTTTGGTAAAACGTACCCGTAATTTTCAACAGCGAATA
ACGTTTGGCATCTGAATTCTGTGATAAATTTTTATTCAATCAAAATCTAATTTTGACATA
ACGCAATACCAATCGGAAAATTAGTTACTATTTTACATTATTTTAAAATTGTGTTTCGAA
ATTTATTTAAGTTTATAGTGTTTCTCGGCTGGTGATTGCTTGGTTTTAGACTGATCCAAA
TTGAGAAATACACGACACAAGGAGGTGTCAACAAACCTCTAGTATTACTATTATTTCACC
GATACAGAAGTCGAATCGGTATTTAAGCAATCACCAGTTGTATTTATGTAGTATCAAAAT
TGGCCTTGCCATGTAATTTATTATTTGTATCTGAAGATTCTTTTAATGTAATGGTGGTAA
TTTAGTAA
>Unigene0000669    size  372    gap  0  0%
ATTATTTTAAACTCTTTAATTTTATAGGTACAGTAAACTTAGTAATAGTATCTTACAAGT
AAAAGTGCTTTTATTCCAATTCTTTAAAAAAAATATGAATCTGAAATTTGTCCACCGAGT
TTCGTGTCTCGTCCCCTGGTCTTTTGTTTTCGTTCAAAAATCAGTTTTGCTCTCCTAGTC
TGTAGAAGTTGTGACCTTGAATGCATAGTGTGTAACGTGAAGTTAGCAGCAAACGGCGCA
TAAGCAACTGCGCCGCCTTTATCGTCGGCAATTTCGATCACGCTACTCGCTGGGTGCAGA
AAAGTTATGTGAATGCAGTCTTTCCTCTGGTAAGTTTTACATTGCAATTTTTTTTGTTAA
AATACTAACATA
>Unigene0000670    size  236    gap  0  0%
GGAGACTGATTGATTTATTTCAAAGCTTTAGCCGAATATTTTGAATTGTTTTCGGTGTAT
TTAGAGATGGTGGTAGTGACGTCATTCCTTGACTACTTATATGGTGAAATGTTCTTAGTT
GAAAGTATTTCTGTAGTACTGAGTTTACAACCATGTCCCGAGGGAACTAATTTCTGCGAC
CGGAGAAAAGTAGCTTATGATTTCATTTAAATCAGTTTAGTCATACTTGTGGCATG
>Unigene0000671    size  240    gap  0  0%
ATACGGTCCAACAAAAACACAATATTCGTTGTTGTTAGGAATTGCATATATGCCGAACTG
GGGAACTTCAGGTTGTTCCATACATTTCTTAGAAGATAGTCGAACAGTTTTACCGGATAG
ACGTGCAACGCTAATGGCATTTATAATGCTTTCATATTTAACAAAAAATCCTTTTCTAAA
AAATCTTTATTTCACTAAAATTCTTTTTTTTTTTTCATAAAAACCCTTTTTTTTAGACCA
>Unigene0000672    size  209    gap  0  0%
TCCTCTGAATGACACATTCTATTTTGTTCCCCTGAATAACTCATTCTCATAGATAGGTTA
CCCTGGCTGACATCATCCAGGTGGACAAAAGTAATCACAGGAATCTTATGAGTGTGATAG
CATTGATACCAAGCCTTTGTGCCCTATTTTATGAATGATGAAAACTGTATTAATACTTGA
ACTCACATTGCTAACTTAGTATGAAGAAG
>Unigene0000673    size  234    gap  0  0%
GGATTTCCATCACTCCCCATACACTGCCGGGTGACAGAGGCTCAACCAACGTTTGCATAT
CATTGATGACAGAGGCTCAACCAAGGTTTGCGTGCCATTGGAGACAGAGGCTCAACCAAA
GTTTGCGTGTCATTGGAGACAGAGGCTCAACAAAAGTTTGCGTGTCATTCGTGATAGAGG
CTCAACGTCATAAAGGTTTGCATGTCATTTGACGCCTTCATAGCATAGGCGCGC
>Unigene0000674    size  258    gap  0  0%
GCCATGGCTGTAGAACAGGGGCTTATTCGGCCGGGCCCCGCGAACCCACAGCCGGGCCCC
GCGAACCCACAACCAGGCCCCGCAAACCCACAATCAGGCCCCGCGAACGCACAAGGGGGT
GCCGAACAGCCGGGCCCCGCGAACCCGCAAGTGGGTGCCGAAGAAGCAGGCCCCTCCAAA
CGCCGCGCCAACCCCGAAGACCCCCTCGATTTGGCTAAAAGGCGCCGTCTAGACGACGAT
GATGATGATGATGACGAA
>Unigene0000675    size  276    gap  0  0%
GGTATACTAATTAATACATTTTAGTTCCTATTACTTCTCATATTTAGGACGGAATAAGTT
TACATTAATCACAACATTACGAATACCTGTTCACTTACATATATTTTAGTACTTAATCAT
GTTTATATATAGTATGCTATTGCCGCGTTCCTATTGTAATAGCAAATATATAATACACTG
TCTCCTCTTTATTGAAATATACATCCCTCAAAATCACGCGAGCATTATTTACAATATTAA
AAAAAACGGAATGTAATTAATGTAGGTATTTTACTT
>Unigene0000676    size  355    gap  0  0%
GTAATTGCCAAAATTACCAGTAAGTATTGTAAAAATATATGAGTCTCAAAATGTATAAAC
AATGTATAATGCTAATACCTAGACACAGATCTGGAAACAATGAAATCACATTTGCACAGC
CTAGTCATCAACTTCTCAATTAACTAATTTATACACATCATCAGTGTGCTGAACCCTATG
TAAAACCAAAGCTCAAAGTGTGAAATTGTTTCAGAGCTAATTATTTTCGAATGGTTATTT
TTTTAGATCCTGTTAGTAATCATTTAAAAGTAAATAGCATTAAGGGTAAAGAGTATAATT
TTACGATCGTAAGGGTATATAGTGGAAGCATTACACTTACCAGTTTAAAAAGTGT
>Unigene0000677    size  443    gap  0  0%
GGTGACAAGTGAAATCGGTGAAATCATTTTGATAAATACTTGATTAATTTCCGAAGATGT
CTTTCTTTGGTGTAGGAAATCCTTTTTCTACGCCGGTGGGTCAGAAAATAGAACAAGCTA
CAGATGGATCGTTACCGTCGGAAAACTGGGCTCTTAATATGGAAATATGTGATATTGTGA
ACAGCAGCACAGACGGGCCCAAGGATGCCATAAAGGCTATAAGAAAGAGGTTGACTCAAA
GTGCTGGAAAGAACTACACAGTTGTCATGTACACCCTCACTGTTCTGGAAACCTGTGTTA
AAAACTGTGGAAAGTCTTTCCATGTATTGGCTTGCAACAAGGAGTTTATATCTGAATTGG
TAAAACTTATTGGACCCAAAAATGATCCTCCAACAGTGGTGCAAGAAAAAGTCCTCAGCC
TCATCCAGTGCTGGGCTGATGCC
>Unigene0000678    size  390    gap  0  0%
ATGCACCAAATGGCAGTGGTACACGAATATGATATCCAGTCGTATTTCATACTCGGCCAG
GTTAGACTTTTCCATGAAGTCTTTAAGCACAGATATGACGCGATCAGCTTCAACCGGGTT
TGATGTCATTTCACTCAAGTAGGTTTTAATTACGGAGAATAGGTAGAACCAATACTTGTG
GGCTTCGGCTTGTTTCCTATGATACAGGTTATTCAAACACTCCTTCCAATGTGCCATTTC
CAGTTTCCTCCAGTTTATAATCTGTTGTCCCACTGCTAAAGACACTTCGATCATATTGTT
GCCCTTATGAGCGTTCTTGTTCCACTCCTCGATTTTATCCCGGAGAAGTTCTAAGCCAGT
GAGGAAACGACTGACAGGACTTGTCACTGG
>Unigene0000679    size  324    gap  0  0%
GCTGCTGAGAATACTAGAAGAGACAATCCAAAAGAAGGTCCCGAAGCCTCTCTTCCAGAA
GCAACCATCAGCTCGAGGGCTGGAGCGCCACCGGCTCCTGTTCAACATATCGGAGAAGAC
CTCGGATTCCTTGTTCCAGTATCGCACCAAGTTCGTGCAGCATATGCTGACCAGTGCCAT
GTATGCCAACAGCGCGGTCGGAAAGCCATGGGAGATGATTGGCAGTATATCTGAACAAAT
AATCGACGAGCTCCTTCTAGGCTGTCTGAAGGAGATGGAAGTTCGAGATCTAGTGGTCCA
ACTATACAAGACAGAGACGCGTTG
>Unigene0000680    size  418    gap  0  0%
TCATTTTTACAAAAAAATAATCACGACTATAGATGAACTAGCTACTGAACTTAAAAATGA
CACTACACTTTTAATCAGCGTAAAAAATCAGAAACTTTTAAGAACATGTTTTCAATTAAT
AACATCCTTGGGCGTTTCACCATGTCTGATACCAGGCCTTGGCATACAATTGTCAAAGAG
GTGTATCACAGGAGCAATACTTCCAAAAGTTCTGTTCACTGACGAACAAAAATATGAGTT
GCTTGTGGAATGTACAGAGTTTTTTATCAGGAGTTTCAGTGTATCAGCCCTCAAAACCAT
AATAATTACATTGCACTTATCAGATTACTTAGCAGCACTGATACAACTGTCATTTGCGCC
ATTTAAAAAGCCAGGCACTTATAACAATTTTACAATGACTCAAGAAATGTATGATAAG
>Unigene0000681    size  492    gap  0  0%
GCAGGAGGATGTCCTTTCTGAGTAGAAGGAAAGACTGGCGGCGCCTACTGCTGGTCATTG
GACTGCGGAGGCCAATTCTGGAAGAGTGGGTGGGAAGAAGGTACGGAGTGCTGTCCTTCC
GTACCACCCAAATTTTGACCAACCATGGGTGCTTCGGGTACTATCTGCATAAGGTGGCTA
GACGGGAACCTACCCCCGTGTGCCACCAGTGCGGTAGTAGCCCGGATACAGCGCAGCACA
CCATTGAGCTGTGTCCCGCCTGGGACGAGCAGCGCAATGTGTTGGCGGCTTATACCGGAC
AGGACTTCTCGCTGCCGAATTTGGTGAAGGTGATGATCGGCAGCGAGGCCGGCTGGAAAG
CCGTAGATACCTTCTGCGAACAAGTAATATCGCAGAAGGAGGCGGCGAAGCGGGTTCGTG
AGGCAGATGCTCTTGCGGACCCAATTCGTCGCCGGGGGGTTACGCCGCCCAAATCACCTA
GCGGCAGCCATT
>Unigene0000682    size  312    gap  0  0%
ACCTGAGCCGGAAACCTCTAAAGACAAGGAAAGTTCTACCAAAGACAATGCAAACAGTGA
CGTCCAAGACACGAACAATTCCAGTGACAAAATCAGTGACGTAGCCACCAGTGACGATTC
TCTACTTAAAAACTTAGGTGCCATAGGAAGTGATCTCAACATAAGTGATATTCCAGTCGA
TTTAAGATCTTTAGACGTTAGTATGTCGGGCAACAGTGGTTCTTTACTCAACTCCAAGTC
GCCTGACGATAAAGCTACTCCGCTACAGGAACAAGTCATACCAGAAGTTGTCACAGAGAA
ATGCGAGAAAGA
>Unigene0000683    size  379    gap  0  0%
AACCGCCGTCAAGCAACGTATCGACGAATCCTCTACAGTCGTTGCAGACTATGACAGCGA
ATCAAACGGAACAGACAAACAGAATGCGACCAAATCCCTTACCTCAGAAACAGAACACAA
TGAGTCCTAAAACTGTAGTTATGAGCCAAAATGTTCTAAGTCCACAGAATTTACCGCACA
GCATGTTGAGTCCACAGAGTCTGCCTCACAGTGCTATGAGTCCTCAAAGTGTGATGAGTC
CTCATAACGTACCTCATAGCGTGATGAGTCCTCCCAGCGTCTACAACGTCATGAGCCCTC
AGAGTGTGATGAGCGTCATGTCACCTCAACACAACGCGATGAGCCCACAAAGCATGCAAA
GCTTAATGAGTCCTCAAAT
>Unigene0000684    size  783    gap  0  0%
ATAATTTACAAATAAGAATTGTATGTTACCTTAGGCCCGGCCTTATTGGGATCTTAAGAA
TATCAAAATTACAACTAACTATAAAAGTGTGTGGTTTTACCGCAGATATATCTCTCCACT
CTAATATGTAATCAACTCACGTTTCGTGTTATTCAATATTATATCATAAGGAATTCGTTT
TTTGCGGAGTTGACGCCGTGGCCCATGTGGAGAGAGCAATATAAATCTCTGTGGGCATTC
TAGTTATATGAAAAGTCATGGCGTTTCTCATAGCTGCTGCTTTTCAATAGATGCTGTGCA
TAATCCTAATGAAACTCGTATCACTCCAAATTACGGGAGACACCCTCACTTCTAAGAAGA
TAAAAATCTTTATATAAATTTAGATTTTAATATAAACTAAACCATATCGCACTAACACAC
AAAAAAATAGACTAATTTAATCGATACGCATCAAATGTGTATTTTTACATGTCTATTTTT
AGTCAAAGAATAAATACATGCTGCAACTCCAAAACAAATTTTGAAATCGTTTTAGAACAC
GATGTTCAATCATATGCTATCACTAACTAAATCGCATCTCAGATACGCGCAGTTCTTGTG
GAACCTAACGTCTATCAAAAAATGTCAGAAAATCAACGACGATATTTATAACACAACTGA
TGATAGCTTTAGTATCAGGCATAGCCTCAAATAAAACTAATAAGTGGAAACACAGTGATA
TATACAGATCATATTTTTACAAAGCAAAAAAAACATGTAAACAGTTAACATTATTTTCTT
AAT
>Unigene0000685    size  207    gap  0  0%
GGAGGATGTATCAATTGGTGTGCAGTTGGACGAATTTAAGGAGGAGATGAGGAAAATGAT
GTCACTTTTCACAGAAAAGCGAGAAAATGAGATACATGAAATTAACATAACTTTAAAAGA
AATTCAACAGTCTAACATGAATATAGAAACCTCAATTACTTTCTTAACTGCTCAAAATGA
AGAGTTGAAGACGAAAATTCAACGATT
>Unigene0000686    size  461    gap  0  0%
TAACGCGCGTGATGGCCGACATATCTCTCGCGAAGCGCTCTCTGCTCAACAACCCGTCGA
AACGAGCCATCATGGAGCGTTCCAACTCGCGGTCCACTTGCCTCGCTGAAGTGCAGGCTG
AAATCGAGAGGATATTCGAGCTGGCTCGGACCCTTCAACTCGTGGTGCTGGACTGTGACA
CCATCAACCATCCCTCACAGCTCGCCAAGACTTCACTGGCTCCCACCATCGTGTACCTGA
AAATCTCCAGTCCCAAGGTGCTACAGCGGCTGATCAAGTCGCGAGGGAAGGGGCAGACCA
AGAACCTGTCGGTGCAGATGGTTGCTGCCGAGAAGTTGGCGCAGTGCCCGCCTGACATGT
TCGACGTGATCCTCGATGAGAACCAGCTCGAGGACGCTTGCGAACATATTGCTGAATATT
TAGAGGCGTACTGGCGCGCGACGCACCCGCCGGTGCCCGTA
>Unigene0000687    size  413    gap  0  0%
AGGCGGGCGGCGCGGGCGGCGCGGCACTACACAGCGTTGAGCGCGCGGCGCGAGGGCCCG
TAGTCGTCGGGCGGGTCGCGGTCGCGGCGCCGCTCGCGCTCGTCGCGCGCGTACTCGCGT
CCGTACTCGTCGCGCGCGTACGCGTCGCGCGTGTAGTCGTGTCCGTACGCGTCTTGCGGC
GCCGGCGCATGCGCGGTGTGGGCTCGCTCGCGCGGGTACTCCGGCCCGTAGTCGTGGTAG
TCGCGCGGGTAGCCGCGCTCGTACCGCTCGCAGCGCTCGCCGCGCGGGTAGTACTCCTCC
TCCAGGCGCTCCGGCCGCGCCGCGCGGGACCTGCCGCCAGGCATGGCGTGCGCGTTGTGC
GCGCGGGTGAGCGCGCGCGCGGGCGCCGCCTCCTCCGGCACCGGCGGGGGGGG
>Unigene0000688    size  821    gap  0  0%
GCGGGAGGCACGGGCTTTCATTGCTTCGCTATCATAATGATCAATAGCAGCTAATCTAGG
GTCTCGATCCTCATCCAGCTGCCTCAAAATCCTATCAGCTCCACCGTCCCCATCATCAGT
AGAATTCAGTTTCTTCTGCATGAAGTGAGCATACAATTCTGTTTGCGTGATGAGGAAGTT
CAGCTTTCGACGTTGGCGTTTAGCTTCCATGAGTTCTACATCCATCTTTCTCTGTTCTTC
AGCCTCTCTCTCCATTCGTCGTCGCGTCTCTCTCTCGGCGCGATCGTATCGTCTCCAATA
CGCTTGCATTTCACGACTCAATCGCTTGCATCTCCACACTGTTTCCTTCATGTTTTTCTG
AGACTGCATAGCAATATGCCGCCAATGCTTACAACACAAAGTGGCTAGCCGTTTCCTCTG
CAGCATCACCTCTCTATGCGTAGCTGTGCGGGCTCGCTGCACCTTGCCCAACTCCTTCTT
GACTAAGAGCAGCCAATGACGTCTTCTCCGAGCCGTAAGGGCTTCAGGACTTTTGAGGGT
TGAGAGTTTCTTGCGGCCTCTGACTCCTGGTTTTTCGGCAGACATTCCATATTCGTCGTT
ATCAGGTTCTTCTTTCAGATTACGTAATTGCTCCTCCCAATCAACACCATCAGGCATATC
ACCACCCTCATTCATCCTGGCATCTCTGACCCTCCCTCGTCTCGCTTTATGTAAGCCCCG
GGTCGAGGAGCCTCGTTCTGCAGGCCTGCCTCTGCGCCCCCTGGTGGACGGTGGTGGAGG
CACCGGCCGGCTGATCCGACGCTCTGGGTAACGGTCCACGG
>Unigene0000689    size  354    gap  0  0%
ACACCACCGATAACATAGATCTTAAGAATAAACAAGAATATAATGCTAAGAGGGTAATGA
CAGGGTCTCAAAAGAAAATATTAATACGAAACCCCACAGATAAACTTCCAGCATTGCCAG
TTACTGAAAGTCATCCTAGGGCAATGTCCAATACATATGTCATGCATCCAACTGTAGCTA
AAAGTAAAAAGTCTCAACCCAGCTCATGACATTATGATAACTGTTTACCTACTGCTTGTG
AATCCTTCCAGTGCTATGATCCTTCAACCACCGATACAAAGACTGAGCTTAATGCCACCA
CAACTTAAGATAGGAATAATACAAATGTATCATTGAACTCTTGACTTTATGGCA
>Unigene0000690    size  402    gap  0  0%
GTAAATATCTTTAATTCAGACACACTTACCGCATTTAAATCTCAATCTGGCAGTATAAAG
TTATCATTGATAGATTTATTACACTCTTATTTTAGAAACTTATACTCATTTCATATAATT
TTATATTTATAAGCCGTAGGTCATACCGACTGCAAAAACATATTGTCTAATGTAGTTTCA
TATCAATTTAAACAACCTTTAAACATTACTTTATCATGGTGCTAAAGCTACGCAATCAGG
TGCAAATAATAGCTACATATTACAAATCGTACCACCGTGCTTTCCACACGGTCACGCAGT
AATTTGACGTTAAGTAACATTAAACATATCAGTTTGAAATCAGCCTTCATTTATAGATCT
AATATCTTGAAGAAATATTCAACTTCTAACAATCCATCTTCA
>Unigene0000691    size  288    gap  0  0%
ACATAGTTGGGAAAAAGGCTCGGAAGATGATGATAATCTCACGCTATATAAATAACTAGA
CCGTCTTCCTGCAGTTTTAATCACGTCCCGTGGGAACTAACTCGCTCGTACCAGATAAAA
ATTTAATGTCACTCGGGGATAGTCTAACTTCCCAAAAGAATTTTTCAAACTGCGTTTAGA
GGGTGTAAGAAACAAAAATAAATGTTTCCTCTTTATTATATTAGTAAAGATGTCTTATCG
CAAAAAAAAGGATAGATAGCTTATAGTAATGCACAGATAGAGGGTAAC
>Unigene0000692    size  239    gap  0  0%
AAAAGCACATAAATCCCCTAAAGGTAATGTATTTACTTATATACTATGTACTAACTAGTT
CGCATCGCTCGTTATATGCGCGGCGCGGCTCTGCTGCCCCCACTCACGCGTGGCATATTG
TTGCAACTGATTCATTCACTTATTCTTGGCTCAACTATTTCATGTAGATTGACTGGAATC
CTATAAAACCATTAATAGAATGGTACCGTAAAATTATTATCTACAATTCCTGCTAGAGA
>Unigene0000693    size  274    gap  0  0%
AGTACTCAATTTTCAACGTGTTAATAATTTGCTCTTCTCTCCGAGCCAGTCTGTCTGAAC
GGACCCTGAGAGGTTTTGATGTGATGGAACTATAACTATCTTATTATGAAATCTGGAAGC
TGACCCCAACATACATAGTTGGGAAAATGATTGGCCGATGATGTTGATGATTTCAGACCA
TGTTGCGTAATAAGATGATTGGTGTATAAAAGTAAAGACTTATTTTACTTTTGTGAAGGT
AATTAGTATGATGTGGATACTAAAAAAATTGGTG
>Unigene0000694    size  758    gap  0  0%
TGATAAGTATTTTGTGTGTGGCTTATCAACGCTACAACTGACAGCGTGGGGGTTCCATGT
AAAACCAATGCACTAATTTATATTTCGAATGGTTTTCACGCCAAAGTAAGATCAGTGAGC
ATTAATTATTGCTGTTACGTTATTTTTGTCACTTTGGTTTTTATCATTCATATGTACTTT
TTGTATCGGGCATGTTTGACAAACATCAGAGAGAGAATACCGACAACGATAAAAGGCAGT
CTGATGTTGATGAAGCAGTATTACTCAAGGATTGGGACTTCGCCCGATTTTTCCCTTCAA
AGAATTCTGAGAAAGAAGAAAAGCATGACTCATCGAAAGATGCGGAACAAAAGCGAGCTC
AGCTACAACGTCAGTCGCGATTAGAAATGGAAGATGCGTGGTCTAAATACAAAGCTATAG
CTACTCCTCCTTCTCGACACAAGCAGCTTTTGCAGAAACCCACCGACAAGTCCACGCAGG
AAAAGTTAGCTGATATTCTGAAGTACAAGAAAGAGCCTGATTCCGAAGTCAACTCTCCCA
ACCGATTCTTCCGCGGCTTCAGAAGAGAAAATTCCGATCTCTTTCCACTGCCTAGTACAC
GTCACTCCGCTATATACTTTCCGAAAAATGAAAGCCAAGTAGGAGTCAATAAACAACTTC
GATCAAGTGGAATCTTTAACAATTCTCGCAAACAAGTTATAAAACCTTCAGCTGGAGAGC
CCATATTAACAGACTTCATAAAAACGAATGATAGTTTA
>Unigene0000695    size  404    gap  0  0%
AGAAAAAGTGAAAAGAAAAGAACTCCCGATCGAAAAATTGCAGCCAGCAACCCTATCGAT
GCCCTCAAAAATGTTGCTGCCCTAATCCGACAAGATAGCGAGAGCAACGGACCGAGTCGG
CAGAGCAGCGTGAACAGTGACTCGCCAGCAACGAGCATTTGCTTCACGAGTAGCGCCTCA
TTCGAAAAAGCCGGCACGCCCGACCTAACCGCAAATACACATGAGAAATCAAATATAGAT
CATGTGAACGAAGACAACGTGGTGAAGCCACGCAGAGAAAAGACTGAATCGGATATAGTA
TTCCGGAGAAACTCTCAATATAACCGGCATACAGAACTTATGTCAAGTTGTGGGCAGGAA
GCGGTACTCGCTCAGGATCAGGGTCGATCAAGCGGCACCAACGA
>Unigene0000696    size  520    gap  0  0%
ATGGCAAGATTTGTTTTATAAATTGGTTTTGCTGTCTAAAAACAGTCAAGATTTGGTAAT
TCTGTGGTGGATTTATCCCATTCTGTATTTGTCATCTACTCTATACCATAGACTTCATAA
GAGTTCATACAAAAGCTAAATCCTTCTTTTAAAGAGGACAAATCCAGCACCGATCAAACC
CATTTGCCATTTTCAGCGAGTTTCTTTTTGTAGATATTATAATTATTGTATTATAAAAAT
AAATCTAGTAATGTCAACTTACTAAGAATTTAATATGGGTCATTCCAAATTAACTTTGTG
AATTAAAATAGCAATAATATTCATCATTCCTTTTACAGTTGTAGTTTAGTAAGATAATTA
GGTCAATTATTAAATGAGTGTAAGCGAATTAAATGGGGCAACATCGTTATTTTTTCAAGT
CATCTGATATTCATACCGGTGCTAACATAGTTTAGAGAGAGAGCCAAATAGCAAATATAT
TTTGGTTCAATGTTGATATGCAATTTTTTATTTTAGTTGT
>Unigene0000697    size  498    gap  0  0%
ATATAAAACTGTGATATAAAAATTTTGTGACCAAAACTACAAAGTGGTTTAAAAATTTTA
AACTTTTAAAAATAAATTAAAAATTATTTAAAAAACTGTGAATGTGCCAGTATCAAGTGG
AACTTTCGTGAACCCTTAGTGAAATCAATCTTCACCCAGAGAATGCACGCCTGACCACAG
TCTACCCTAACTCCGTCAGCGCAGAGGCGCGCGCGCACCATGCTGGGTGTTCTGCCCGTC
AAGTGGGTTGCCAGGCTCAAGCATGGAGGAGTGGTCAACCAGTTCATCATGGCTACTATG
GTAACCATCCCCGCTCTAAACTTCGGCATGCTAATGGGTTGGCAGTCCCCTATGACACCC
ATCCTGCAATCCAAGGACGGGCCAGCACCGGAGCCCATCAGCGATGAGACCATATCCTGG
ATGGCAGCCATAACGTTCATGCCGCCGATATTCTGCGGGTTCATGGTGGGAGACCTGGCT
GATCGGTGGGGGAGGAAG
>Unigene0000698    size  226    gap  0  0%
GAAGGGAACCTGTCTAATTACATTATAACTCTTCAATAGGATAATACAAAAAATCGTAAA
AATAATTTAAAATTATTGTGCACATTTTGAACTCGACTGTACATGTTTTTGCTATATGCA
TACAATACTTTGTTGTTATAAAAAAGATGAATTAAACTCATGTTGTAACACAAAGGGTTT
AGTTTATAAAAACACAGATTAGTTACATTTTATTTTATTCTGTCTT
>Unigene0000699    size  308    gap  0  0%
TTATTTTATTATGAACTATTGCTCAGCTCGAGTTTTTCAAAACCAAATAAGCAGTAATTA
TTATATCTTATGTACATACCTTAAGGATACCATACTTAAAGGAGCAAGCTGTCAAACAGA
CAAGTATGAGAAAAGCTACTTGGATATGGGTTTGACTTCCGTGGTTTAAAGGCTTTTGTT
AGCAACTGTACAGAATTGAAGTACTGAGTTCAGGTTACATTTTGTAATGACCTATTCTTT
TACCTGGCTAGATTCAGTTATCAACGCAAGCGCACCGGTAGTGTCTCGGTGATGTTTTTT
TTGTAAAG
>Unigene0000700    size  251    gap  0  0%
AAGTAAAGTAGCTTAGCCATTATTGTCCGTGACTGTACATATATGAGTGATGTATACAAA
GTATTTTATGTAGTTTATGTGTTTCTATTAGATTGTTAACGTTGCTACATTATTTATTCT
GGGTGATAACATGTATTTTTAGAGTCGTCTTTAAAACTGATTAATCCACAAAAATTATCA
TATTATTTAGTAAGAAATATTGTCTTAAGATCCATTTGGGTCAGGAGCATAAATTTACAT
TTAAAAAGTTT
>Unigene0000701    size  388    gap  0  0%
AATTTACATTTAAAAAGTTTTGTAGCATGAGAAATCCGCGTCGTCAAGACGATGCATTTT
ACTTTAAAGTTAATTCAACTTAACTAGATGTATGACCTTTGCCATCAGTTGCTACATAAT
TATTATTCAATAGTAATAATTAAATATTACATTTCATAGTAAATTATGTTTTAGATTAGT
TCAGACCTCGGGTCACGTCGTTTATGACGTCAAACGTCAAATTTTTGGAGGACGAGAGAG
TGGCGATATTCAATATTGCACAAAGTGTAATGTTCGTCACTATTATCGTACCCCCGATCC
TTCAGTAATAACAGTGTATAAGTTTAGCTGCATTATAAGAATGTTAAGAGCTTGTGGAGT
CTTATGACTAGACATCGGATTATATGCA
>Unigene0000702    size  627    gap  0  0%
GTTAGCTATTATTGACTTCACAATAATCTTAGGACATGCAAAGTTACTTGGCGTTATACA
TATGTAAGAATGGTTCTATTTCGGTACAAAAAAAGGTACACTTATTTCAGGAAATTTCAA
TATATCCATACCTTTTAAATCCCTTCTTATAATGTAAATTTTATCTTTAATTTCACAACA
TACATTTTCAATTTTCATAAATCTACCAACGACAAGAAATCTCCCGAAACACTTACTATT
GCCAATTTACATTTTACAAATTCTACCATAACGAGAAAAAAAAGAAAATTCAGTCATTCG
TTTAAAATAAAAAATCGATATTAAATAACTTATTTTAAAACCAATCGGTGAGGGTATATG
AAAAAATGTCTTTTCGATAAAATTTAATCTAGGAAATAAGCAGTCTATGATAATATCACT
TAAATCAAGATATGGCAACACTAAGGTTATAATAATAATAATGTCAAGGTGATAGTATAG
TCGAATATGACTGTTTATCTTGAAAATCTGTATAGTCGACTATTCTATCCCCTTAGTTTT
TTTAATAAACAAAATAATTATGATCAAACGTAAAACACCGAGAAATTGGGTGGCTATACA
AAAAAAAACATTTAGTTATTGAGAAAA
>Unigene0000703    size  262    gap  0  0%
GTGAAGTCAATAATAGCTAACTTCAGTCAAGCCGAGTCAATCGGCTAACTTCAGATAAGC
ACAGTTATTTGGTGCAAATTTTCTTTACAAGTAGCTTTTAATTAATATTATTGAATCTAT
CAGGTCACTTGCCCAAATGAGCTTTTAGTAGCAAACTTCATATTTCTATTAATCACTACT
TTATCACAAAAAAGGCTGGTGCACATCGATTGCTTATAAAATGCGATCTAAATAAACTTA
TTACCCCGCTATTTATTTTTCT
>Unigene0000704    size  402    gap  0  0%
GTACGAGGCAGATCACGCCGATGATCAAATCTTTGATGCACCACCGACAGAACCCGATAC
ATTTCCACTTCGTTGTAGATAGCAGATCTCATGTTACCATTAATAAACTTTTTGACACTT
GGGACTTGCCCGATGTAAAATACTCATGCTACAACGCAGAGGAGCATCTAACACAGGTAC
AATGGGTGCCAAACAGTCACTACTCCGGGGTATACGCGCTAGTCAAACTGTTGTTCCCGG
ATATCTTGCCGGACACGTTGAGTCAGGCCATTGTGTTGGACTCGGACTTAACCTTCCTGT
GTGATGTGGCCGAACTGTGGGCTTTGTTTAGAAATATGACTGATGAACAGTTTATAGGCC
TAGTAGAAAACGAAAGCAGTTGGTACCTCAACAAAGCGAAAC
>Unigene0000705    size  278    gap  0  0%
TACCTCAACAAAGCGAAACGCTGGCCAGCCCTAGGACGAGGGTACAACACAGGAGTCATG
TTACTGGACCTTAAAAAGATCAGAACTACTACCGATTGGACCAGACTATGGCATGATGCA
GTAAGAGATAACATTGGTAGACTGAAACAAACTACTTTAGCTGATCAAGATGTTATAAAT
GCTATAATTAAAAGTCAGCCTCGGTTTGTGTATAATATGAGCTGTCAGTACAATGTTCAG
ATGTCTACGCAGACGTTAGCTAAGAATTGTTATGGGGA
>Unigene0000706    size  345    gap  0  0%
GTGTAATACTGGAAACAAAAGATAGAGAGAAGATGTATGAACAGAAAATGTCTGAATACC
AGGCAGCTGTCAAGAAATATGAGGAGCTGTATGGCAATCTGAAACAAGTGACATCAGATG
CACTTTCTAAAGCTAATGAAACTTTAGAGAATCTCAAGAAGAACTATAATATTGAAGTTA
CAAAGTTGAATGCTACTGTGAAGAAGCATGAAATTACTATAGCTTCCCTTCAGGAGTCTT
TGGTTCAGAAAACAAGAGATAATGATGAACTGATGAGGTTATATGATCAGCTCATTAGTG
AAGTGCATTAATGTCATTCAAACAATTTATCTCCATTTGGTGCTT
>Unigene0000707    size  221    gap  0  0%
AGCAACAAACAAATGAGTATTGTTATGGAGGAATATGAAAAAACAATATCTTCATTAATA
GAGGAACAGCAGCGGGAAAAGATATTGAACCAGGAAACCTTGGAAAAGGTTACATCGGAC
AGAGACCAGGCTCTTAACCATCTCAGTAATATGGAGAGTTCTTTTAATGATCTGCTTACC
AAGTACGAAAAATGCAAGAGTGTAATACTGGAAACAAAAGA
>Unigene0000708    size  581    gap  0  0%
GGCGCTGCCCTACGTCACGGGGGCCAACTACCACAAGTACGGCGAGCAGCTGCTGCACAT
CACCAGTGCTTATGCTATCGAGAAGATGGGTCTCCTCATGCAGTACCAGGATGAACTAGA
AGAGGAGCAACAGAAGGAGTCGCACATAGACGAGGGTTCTGACTCCGACACTGACTGGAG
CCGCCTCGCCGCCAGCCAGGCGAGCTCGCCCGGCGCCAGGGGGAGACGACGGGGGACTTT
CCGCGGGGGAGTTAGGAAGAGATATAAACGCAAGGGACCATCATCCGCTAAGAAGAAAGC
CATGCGAGGCGCAGTGGCCGCCGCCCGCAGCACGCGAGGCGCCTCACGGGCCAGCACTCG
AGGCGCATCTACTTCTACAGGTCGTGGTGGTAACCGACTGGGCAGTATGCCGGTTCCGCG
CGGAACATCCGCACAACTCAACACGAGACCAGGAGTTTTCAACCCATCGAAACTTAACCT
CATATGAACAATACTACGACAACTATGACTAATACTACAATTTATGAAGACTTTTCACTT
TTAAGTTGTATAGCCAGTTTCAGAAAATAAAAATAATAGTA
>Unigene0000709    size  431    gap  0  0%
TAGTGTTTGGATAATCGCTTAGGCGGCGTTTTTGGCTTTAATCGGTCCCTCCTTACCTTT
GTTAATCGCATTCTTTCGCACATATCAAGCAAATCCGGCTTGCTCAGCATATCAGTTAGG
GCCCGCATCTGGTCGGGCGACACGCGATGCGCGGTGGCTCGCGCGTGCGGCCCGCAGGCG
CGGAGCGAGGCGCCGGACTGGTAGGAGAATGTCGCGTCATCTCGCGGGATGACGCGCGGG
TGAGCGCGGGCGGCGCACATACCAGTAATAAATATATCTTCTAAGTGGAAGTAGTTAGTT
CTAAGGGCGGCCGCATACAACGCTTTCGCGGTGTCAGCCGACAGAGCATACCCGGTACCC
GACAGGTATTTGGGGTACACTCTCCCCCCATACATATATCGCGGACTATACCATTTATTA
CTAGAATCTAG
>Unigene0000710    size  756    gap  0  0%
TTTACAATTTCATAGTTATATTTAGTGGATTAAAGAGCTCTGATTTACTCAGAAATAACT
ATATAAAATAAATAAGTTTGAGCAATACAGCAACTTTATAAAGCTACTTTTCACCCCTTA
CAATAAAAAACACTGCAATTATTTAGGGTTTAAATAATAATCTCATTATGACCCGATTTT
CCAAATATATAATAGCTAACTTCTATCTATGAAATAAATCAAACTCAATCATATTCAGAA
TGATAAAAGTTATCTGGCTATTGAAAATCGGGCCAAGTAAAGTTATTTTTAGTATATCAG
AGCCCCTAACTAGCATTCATTACTAACGAGCAATCGCAAAAACTTATAAAACACATAAAT
TCTACGGTGTTCTTCCTTAATCTTTGTTAATCGCATTCTTTCGCACATATCAAGCAAATC
CGGCTTGCTCAGCATATCAGTTAGGGCCCGCATCTGGTCGGGCGACACGCGATGCGCGGT
GGCTCGCGCGTGCGGCCCGCAGGCGCGGAGCGAGGCGCCGGACTGGTAGGAGAATGTCGC
GTCATCTCGCGGGATGACGCGCGGGTGAGCGCGGGCGGCGCACATACCAGTAATAAATAT
ATCTTCTAAGTGGAAGTAGTTAGTTCTAAGGGCGGCCGCATACAACGCTTTCGCGGTGTC
AGCCGACAGAGCATACCCGGTACCCGACAGGTATTTGGGGTACACTCTCCCCCCATACAT
ATATCGCGGACTATACCATTTATTACTAGAATCTAG
>Unigene0000711    size  390    gap  0  0%
GCTCTAGGTCGATCTGGAAATCAAGGCAATAAGTAAGTTCTCTCTATTTCAATACAGCGA
AATGCTCAGTGATGACGTTTACGCGCGCGAAGTCTACCTTAGCCTACAACTACAATGTGG
ATAAAGAGCCGATGCAGCGAGTTTCGCAGGTACGAGACCTAGGTGTACTACTTACCCCTG
ATCTAACTTTCCGGGAGCACATAGTTAGGATTTGCAAGAAGGCCTATAGAAACCTGGGTT
TCGTACTGAGACAGTCGCAGGGATTCACCAACATCACAACCCTCAGGGTGCTGTATGACG
CTTTGGTAAGGAGTCACCTGGAGCACAGTGCGGTGATTTGGGCGCCTCATGAAGCGAAAT
ACAGTGTCATGCTTGAACGAGTTCAAAACA
>Unigene0000712    size  286    gap  0  0%
GTATTTCAAACTTTATGGGGTGTACCCATTTTACCCGCTGATGTATCCTACACTTTTTGT
ACTGGGTATGGTAGGGTACAACCAACTAAGAGTGCGCAGGGAATTTACACTCGCGGTGTA
TGCGGTGTCGCTCCTGCGAGGTTTAGCGCACAACCCGGGTGTGCTGCGTCACCTGCAGCT
GTGCGTGCCGGACAGGTACGTGTGGAGACGGCGGCGGCCGCCACTGCTGGCAGTGCCGGC
AGCCAGAACCAATCTGCTGGCGAAGGCACCCTTCACCCGCACAATA
>Unigene0000713    size  324    gap  0  0%
TGAACACAAAAGTATTTTTAGGACAGTACCGTATTTATAACTGTTATAAGCCCAAATAAT
GATTGTATTCGAAAGACATACATATTTACGTTGTATATTTCGTATGATATATTCCCGTAC
AGTATTTACAATTGTGTATGTATATGTACAAAAACTAGAAGCTCTCCCAACATAAACTTA
GTACAAGCCTCTTCATAATTATGTTGTAAATAATGCCTATATGACATCACATTAAAATGT
AAATCCTTTACATGCTAATGTTTAGCTACACATGAAATACAGAGAAAAGAATTTATCATA
TGGGGCAACAATAACGAATGGGTG
>Unigene0000714    size  207    gap  0  0%
GAGAGGTGGAACCGGTATCCTCAGTGCTGAACTGGAGGCAGCTGGTCAGCAGACGGAGAT
GGAAGTCGCTGCTGTCCACGAGAGACCTTGATGGTAAAGTCTGAGGCTGCGGGATGCAGA
GCTCGGTCCCCTGGTGGCGTCAGGATCCAACTCGTCAGGAGTGGAGGCTGCAAGCTCGGA
TCAGCAGCCTCCGGCGACGAGTGGAGA
>Unigene0000715    size  649    gap  0  0%
TCAGTAACGGTACCTAGCATTTGATAGCTTTTGTCCATTGCATAACTAACACTATATTTA
AGTTTTGTACATAACCTTATTTTCATTTTAAATGTAACGTAACGTCACAAAATATGTAAC
GACTTCTAATGTTCACGTAACACCTAGAAGCTTTAAGGTACCGCCGTCAAATAACTTAGT
ATACTAAGTAGGTAGGTACGAGCACAACAGTGTTAATTCAGGGAGAAAATTATTACATTA
CCTAGATTTAGTGGGCGTACAGCTTGGCAAAAAAGAGTGTGGAATAAATGAGGTCAGCAC
TATCGCACCTGTGGCAACCGGAATACTACGATTCACAGATTTTGATATTTGTTATTTTTG
GAGATATTCAATCTTAAGTAGGCGATGTCCCCTGGACACTTCAATGTCCAGTATTAACGA
TGTTAACAATTTTTATTTGATTTTGATTTTTAGTTCCAACTGTCACCGCGTCAGACTCTT
TTTTGCCAAGCTGTACACTTGTATGTGTTAGTTCGGGAGCGCTCAGTATTGGTAGAGTCG
CCGTGTCATACAAAGACAATGTGCAGCATTTACACACACAAGTATAACTCGAAACGCTTT
CGTGAGATAAAATATCTATATCGTAGTAAGCTTTAGTGTCAAATATTCG
>Unigene0000716    size  209    gap  0  0%
GGCTGCTTGTGGTGTTCAAATATTTTGTGGAAGCTGAGATAAATATATGGCTATCGAGAT
ATTTTCATATCATTTCTGCAATAAGTAGGTATTGTGTCGATTGGTGTTTATGCAGGTACA
TCGTATTAAAGTATTGTATCCTACTTATGTACAGTCGAACAGAGCTATTCTAAGACTATT
CTAAGGTGAAGCGTATCCCGTCTCACAAA
>Unigene0000717    size  589    gap  0  0%
AGGAAGCGAAGATGACAAGAGAAAGCATGGAGGGTTTGGAGCCAAAACCAGACGGCAAGA
GGGTTCGATCAAGAAAATCCGGTGAGAGGCATCTACTACTGAAACTTAGGGTCATCTATA
TCCAAGCGGTGGGCGTCGGACCACTCGACCTTGTGCTCGAGACAACCCCGCCACCACGAA
GAGCGATTTCACCTCACCACCACCGACTGGACCGAGAAACACCACATACATTACTGGCTA
TGTATGAGCACACCGAACTATCGCTGGTCAAACACAGCGATGTATATCGAACAACGCTTG
GGGCCGTCCGTTGTCCGCGCTCGGTATCCGACGCGCGCCTCCAGTCTCGTTTGCCAATTT
CGCGCACAAGTTCATCGACTCTTCACAAGGATGCATGAATCAAGTGTAATGATACGATAC
GGCATCGCCGCTTGTTCCGACCGGACGGTTGCCGCATTGTTTTAGGAACACTGACCTGAA
TTAACATTGTTTAATGTTGTATAGAATTCAATGAGTTGTGTAAATTGTAGCTTTTTATTT
TTACAATTAGGTACAATCAAACTTTTTGGCGGTAAATGAACTTTGTTTA
>Unigene0000718    size  260    gap  0  0%
TAACAGTGTTTTTCATTTCCGCACAAAAAGAAGTTACTACAATCTAATTTAAACTTTATC
CCTAAAGTATAAGGTACAATAATATGCTGGAAAAAAATGAAAAGACTTGTTCTTCAGCAG
ATACAGATTTTCACAGTCACCATGACCTTTCATCACTACATTCATCAATCTTTATTTCTT
TGGAGAAGTGATATCATCTTTGCAGAATCGACATCGAGGTGATGACGATGTGCTGGCTAA
AGCTGCATCTTAGGAAGCGA
>Unigene0000719    size  611    gap  0  0%
CTACAGTCATGGGGCCCAGCCTACAACTACACCATATGGTATGTTGAACTCACCGGGAAG
AACCAGGAACAAATCGTCAGCAATGCTTTGGAGACCATCAATTTACGTAAAGAAGAAGAA
GCAGTGCGTATGCTGCTAAAGCACTTACGTCGCCGTCGCTACAAGGACGCGTTCGAAGCG
CTCTCACGAGAGAGCGGGGTGCGCCTCGAGGGACCCATACAGGCACGCTTCTGGAACGCA
CTCGTTGAGAATGGCGACTACAAACAAGCTGAAAAGATATTCGATGAAGCTATTGCTGAG
GGTGAGTTAGACTGGTACATGTCGTGGCAGCCGTACTCACCACTGTGGCGGGAGATATCG
TCGTGCTCCTCGCATGTGGAGGACCGGCTGTGGAGCACTGACGCCCCGCCTGCCCCGCCA
GCCAGGCAGAACGATCTGATTTGCACTGACAGGGACCCCAGACCTGATACCACTGAGGGG
CCGACAGACGACATGGACGCGAGCGACATGGCCGAGGCGATGAGCGTGGCGCTGAGCTAC
AACAAGCCCGGCCCGCGCGGCGGACATCAGCTGGTCGTCGACGCCACCACTGGTACATTA
TACCTGTTCGG
>Unigene0000720    size  249    gap  0  0%
GTATTTATTTGTATTATACCTTATTACATAATTGTGCTAGTGTAAACAGACTTGATGATG
TCAAAAATCTATGTTCAACAACGAATTCAATGTGTGTAGAAAAACATTTTTTGGTACTTT
TTATTTCTTGTTTTGCCGTCTAGAGTTAACAAGCCCCTTTATCTACGAACTACGTATTAA
TACACAATTACAATGATAACATTCAATTTCAATAAATCTTAGGTGCGTTGTGCCTTTTCA
TCATATTCA
>Unigene0000721    size  239    gap  0  0%
TTGGTTAACAGCGGTTCTCTATGCGAACAGAGATGCGCCACGCACGTCGCTATTCCGCGT
CTGACCGCTGGGTCTGATGTCTCCACGTGCGATAGTAGCGCTTTTGATAACTCAGAAATC
TCCTCATCGGTTGTATATTCAGCCAAAGCCGTCAATATCCTTGGCAGATTATTTTCTAAC
GCTTCAACAGTCAGCTGGATCTCATTCGTCTGTCGCACTATTTGGCTGAGCTTCGGAAA
>Unigene0000722    size  538    gap  0  0%
GTTTGCGTTTTTCGCGACGGAAATTCGTTTAAAACTCATTAAATTGCTACGATTATGATC
GAGTTATATATTGAAAGCATCGGGTGATAACCAGTCGCCATGAACGTGTTGGAAAAAGCT
GAGAAGGCTTTAGAATTCCTTAAAGCTAACGAGAGTTCAGCGAAGAGTCATGAGTTGCAG
GCGGCGGCTGGTACTCTTGGGCGGTGCTTAGGAGCCCTAGGGAGCCGTTCAAACTGCGCT
CGTCACTATGCAAATCTACTTCATTCGGCTGTTCCTACGCTCCTCTTATTAGCTAGCAAC
GATAGCGCTGAAGTTCGTCTGGTTGGTGATGAAGCACTGAACCGTGCAGTTGTTGGAGGT
TTTGCTTTCCATTCACACAAAACAAATATTATACTGCAAAACCAAATAGACCATACAAAG
AACGCAAGATGGATCCGTGCCGCACTTTCCCGTATATGCCTCGGAGATTGCTGGCTCCGG
CCCGGAGTCGGCAAGATTCGGACGCAAGCGCAGACATTATTTCCGAAGCTCAGCCAAA
>Unigene0000723    size  501    gap  0  0%
AATTTAGTTTAAAAGTAGTGCACATATATCTGAGATGCAACGATTAGACCTGCAGGAACG
TTTTAATAAGTTCGATTCCTTACATAGCCAATTTGATGAATTGCAGACAGAAATCGAAAT
GCTTGCCGATGATGCTGAGACTGCGTTCGTGGAGCGTGAGGAGTTTGACCGCCAGTTCTT
CAATCTGGTGGCACTCACGCGCAGCCTGCTCGGTTCTTCGGTCAACGGTGCTGGTTCTGA
GGCGGGCTTCAAAGATGCTGACTCAGGTGCACATGTTTCTAATAGCTTTGTTCGTTTGCC
AAAAATTGATTTGCCTCACTTTGACGGGAACTACCAATGCTGGCTCGAGTTCCGGGACAC
GTTTACGTCATTGATTCACAATAACGCTAGCATAAGCAACATAAATAAGTTCCATTACTT
GCGTGCTTCTTTACAAGGTACTGCAGCCTCTTTAATTAAAAATATAGAATTTAGTAGTGA
TCATTATAAGATTGCTTGGGA
>Unigene0000724    size  218    gap  0  0%
AATAATTAGGACACACACACTTTCACTTTTAGATTACACACACTACAAGACTTCAGTCAG
TCACAAAAAATACCACACTGAAAGTTATTACATTATTGTACTTGATACTTTATCTCAGGC
TCATGATTATGGACACCAATCTCAGTTACGAACTGTCTGTCTTGCGTGACTATGACTCTT
GCTTTACAACCTTTGTTCTTCTTGGAGCAGTACCAGCG
>Unigene0000725    size  592    gap  0  0%
TGCCAAGCAAGATGTGCATACTGCTGCTTGGTACCTCGTTCTTGTCACTAACGCAGCCTT
CTCCATCTGGTTAAGTCTTATCTGCAGTTCCTACGTCATCGTTGTAGCTTATACCTTCTT
GTTAACTGATGATGGTCAAACGCAGTCCGGAAATGTCGGCTTAGCCATCAGTCAAGGTCT
GATTCTAGTCAACATGGTACAATACGGAGTAAAGCAGGCCACTGAAGTAGTTTCCCAAAT
GACTTGTGTCGAAAGAGTGATACAGTTTACATCATTGCCTCAAGAGAAAACTGAAGGGCC
CAGCCCACCTGCTAACTGGCCCCAGAAGGCCAAAGTGGTGTTTAAGGACCTCACCCTTAG
ATATGACAAAGATGCCGACCCAGTGCTTAGGAAGCTGAATATTGAAATTGAGAGTGGATG
GAAAGTTGGAGTAGTAGGTCGTACAGGAGCTGGAAAATCTTCTCTGATCTCCGCGCTGTT
CCGTTTGGCGCCAATCGAAGGCAACGTTTACATAGACAATGTCGAAACTGGAAGAATCGC
TCTCAAAGAGTTGCGTTCCAAGATAGCTATCATTCCTCAAGAGCCAGTGTTG
>Unigene0000726    size  496    gap  0  0%
GGCGATATCTCGGAGACTCTGTTCTGAAGCGGGTCCCAATTGTTTCACCATCTTGGAGAA
TGGTCCATCGTCGTCTTGCAGTAACTCGTATGGGTGACCGCACTCGATAATCTGACCTGC
TTCCATTACAACAACTCTGTCAGAATCGGCAACTGTATGCAGTCTGTGGGCGACAGTGAT
CACCGTGCAGTCCGCGAAGTGCTTACGGATTGACTTCTGGATTAGAGCATCCGTATTAGG
ATCAACATTAGCAGTAGCCTCATCTAGCACGAGCAGCTTGTTCCGCGCCAGCGCCGCCCG
CGCGAGGCACAGCAGCTGTCTCTGTCCCGCGCTGAAGTTGCTGCCTCCCGACGCCACCGC
GGAAGAGAGAGATGTCACGCTGTTCTTCAGTTCCACCTGTTCCAAAGCTTGCCAGATCTC
GATATCAGAATATTTGTCGAAAGGATCCATATTGTAGCGTAAACTGGCTGAGAACAACAC
TGGCTCTTGAGGAATG
>Unigene0000727    size  236    gap  0  0%
GGATGAGGGGGTGCTGGTGGAGGTGGCCGGCTTAGGGTGACCGCCGGTGGTTGTCGGTGT
GCGATACATTTTGTATTCCGTTTATTTTTGTGTAACGACTATGTGTTGTATGCGGTTGTG
TGTATAATATGTGTATATTTGTGTATATGTGCAGTAGGTCTAGCGAGAAGAACGGGGAAC
GTTGTCAGTCTGACCCTGTATAGGGGGGTCAGAGTCGGTATAAGTGAGCCAACTGT
>Unigene0000728    size  518    gap  0  0%
GGCATCCTTTTCCACACTTCTTAGAGTACGGAGTAGTTCTAAAGATTTTAGTACTGACCT
GATGATTTGTCGTTTTCTGAAGTTGGCTAGGATTACGAAGGTGGATATTGTGAGATGGTT
CGAGGCAGCTCGGAGCTGGTCTCTGGCTTTCTGACAGGTTTGGAGGGTGGTGGATAGTTG
TTCTCGAATGTTCTGGATTTCTTTGAACTCTCTGTCGCAGTTGTCGCGTTGTTGGGATAT
TAGGTGGAGAGCTTTGCCGGAGACTACCTGTTGTTGACGTTTTAGTTTCGAGAACATACG
TTCGATATCATCACAGGACGAGGCAGGGGCGTGTTCTAACACATACTTCCCAGCGTCGAA
TTCCGACGGCGGTAGAAAATATACGTTTTCTATCTCGCGTAGTACCTCAAGATCAGCAGC
AGAATGGGCAACACTCAAGGACCTGGAGTTGACTCCGGGAGGCCCTCGGCGGTTCTCCAT
GCCATCTTCGGACATCATGGTTCAGTACTGGAGGCGAA
>Unigene0000729    size  548    gap  0  0%
AGGAAGAAGAAAACAAAGCTCATAAGAGCAATGTGTCCAAGATCATGTTTAAGACAGCTA
AGGAAACTCTTCTTGCTTCTAATCCTGCAGCTAAGAGAACATTGGGTACGTCAAGGAAAG
CTCAGGCTAAGTTTGTGTCACCTATGATTGGAGCTCAAGATAAACAGGAGACTGTTACGC
CTGGAATGCTAGATGAGCGACTCAAACATATTGATCCTAAAATGATTGAGTTGATTGAAA
GTGAGATTATTGATAAGGGAACACCCATTGGTTGGGATGACATAGCAGGTCTGCACATGG
CTAAATCAGTGATACAAGAAGCAGTGGTATGGCCCCTACTCCGACCTGATATATTCACTG
GACTGAGACGGCCACCTAAGGGAATTCTCTTGTTTGGACCACCTGGCACTGGAAAAACTT
TAATTGGTAAATGTGTGGCGGCACAATGCCACGCCACCTTCTTCAGTATATCAGCGTCGT
CGCTCACGTCCAAGTGGATCGGCGACGGAGAGAAGATGGTACGCGCGCTCTTTGCTGTCG
CCAGATGT
>Unigene0000730    size  589    gap  0  0%
GCTAACATTTCATCCAATCACACATTATCAGTATCATTATATCTACTGTTCGTAACACCA
TGTATCTTCTCGGGCAAGGTCAGCAATATCTTCAGAACGGCTTTCTTCACTTCATCGGAC
CGGCACGCCCACACAAAATGAAGGTATTCATTCAAGAGACCCTTTGCTTGGGAACTTGGG
TGGTACATTAGCAGGATTACTAGTGCCCTAACATACAAAGCGGCTTCATTAACATCCTTC
CAGTTATGCTGCCACGGCGGGAACTTCTTCAGCAAATAGAGCAGTTTATTCCAATTGTGT
GAGTAAATGGCCTTACAACAAGCTATTCTGTACACCGACTTGAAGGTTTTCAGATCAGGG
TCCTGGTACTTAGCGTTTATTCTACTTTGTTGAAGCTTCAGCAAGTTTCTTTTGCAGTAT
GTTTTGATAGGGTCAACTGCATAGGGAGCGTCCATGAGGTCGATTACTTTTCTCATCGTA
CTCATAGGAACGAAGTGACATTTTTCCAAGATTTCTTCCATTGTGAACGAATTACACCTT
AATTCAAATATTGTATACACTATGTTTAAATTAGAATTACGTTAGGTAA
>Unigene0000731    size  251    gap  0  0%
AAACCTTGACTCGGGAGATTAAGAGTTTAAAATAAAAATAAACCATTAAAATTGACAAAC
AAGAATTGAATTGTACAATAATGTGTCGACTACATTATTATCTTCCTGTTAATTGGGAAA
ACCAAATGGTAAATCATTTTAATGGAGGAAAAGACAAATCTGTCTAAACTCTTACCTACT
TACTTGATACACAAGAAGGTCATCTGTTATCATAGTTTTACCCGCCTTTAATTGTTTATC
AAAGCATTTGA
>Unigene0000732    size  292    gap  0  0%
CCCTATCTGATCTCCTCAACCCATTTACCCGAGCAACCCAAATTACACATTAAAATTATG
GTTGTTTAAATTATCAAGATGGTCATCTATAGGTACACATATCCGCCTATGTACATGTAT
ATAAACTTCTTTGTCTAAACTGCTCCGGTTACGGAAAAAATTATAGTTGTTAACTAAACC
ACGTAGAATGATATAATTACTGCTTACAAACTGTGTCGGTTAGGAAGGTTACACGCTAAT
ACACTTGGAAAAAAATATATCATCATCAGCCTTTGTATCATCCCACTGCTAG
>Unigene0000733    size  429    gap  0  0%
AGGGCGCGTGGTAACGACTGTCATTTTTGCGCTCCTAGCGATTGGCGTAAACTGTCAAGA
TGAAACAACGGTCAAGCCAGAGACAAATGCAGTTGCAAACAATAATATTTGCAAACTTTG
CAAATGTGCAGACAATAAGGTAGATTGTGTCGATCAGGGCATTGCCACTTTCTTCACCAC
AGTCGAATGGGAAGGTCTCATCGATTTCAAGCCCGAAGTGGTAAACCTTAGCGAGAACCG
TTTCACCAACATCACCATGATAGCTGACCTGACGATTGAAGTCCTCAACCTGTCCAGGTG
TAGCATAGAGTTCATTGAAAACGCTAGCTTTAGAGACCTGCAAGAAATGAGGGTTCTAGA
CTTGAGCTACAACAAGTTGACTACTGAGAAACTAAGCCCCCATGCTTTTGAGGGTCGTTT
CGCTCCTGA
>Unigene0000734    size  384    gap  0  0%
TAGTAACAGTATGATCAGCAAATCTCAAATTAATAAGTTGTTCCATACACGATTGCATAT
CATTATGAGCTATACGGAAGAAGTCCCTCATTTCCCACAGATTTGCTAGACGTCGCGTCT
CCGCTAAACACCAGAGTCTGTACGTGTGAATAGAATGATCAAGTCGATGTAAGATAGGTA
TTTGTTCTACAATAGGCAAGTCTTCCAAAGGAGCTCCTAGAATATAGTCCCACGTCACCT
CACATTGGTTGTTCAGCATCACCAGCGATTGCAACATTAACGCAAAACTTGCCCCGGATT
CTGTGCTCTCGGTAATATATAATGATATTTCAGGGTTCACTTTCTGCGTCGTCAATTGTA
AATTAGTTGTCAAAGTTGCGCCAA
>Unigene0000735    size  503    gap  0  0%
GTATGTGAATATTATATAATTATAATATCGAATAGTTTGTCTGAATGGTACGCTTGCGTA
TTGCGAGTACCATTATAATATACATTAAACCTATGGGAGTAAAATATGTACGTATAGTTT
TTGTTGTCATTGACATTTAACAGAATCACTTACAAAACATCATAATTTTCATGATTACCT
GCAACTACTGATCTGGAGCTTTTCATCTATTACCAGGTGAAAAGTTTGTTTGTTTGAATT
TGCAATTTTCAGGAACTATTACTCTTTGTCCAGGTTCCGCGAAGTAGGTCCTTCGTGACG
CGGATGAAGCCGCTGGCGGAAGCTAGTATTTATATATTAAATAATTGTGGATAGTAATAA
ATGCAAAGATTGTTGTTATCGCTTAGTTACAGTCCGAGGTGACAAGAAGTAACAGTTCTC
TAAATGCGCCATTATAAAACATGAGGCATATTGCAAGATTCATTAAAAAAAAATTCTTTG
ACTTTGAATTCCCTATTTTTCTT
>Unigene0000736    size  896    gap  0  0%
TATGTAGAATTGTTGTACTGTAAGGCCTAATGTTCGTTGTAAACCAATTTACTCCCGAAT
TACTGAAAATCAATTATTAGGATAAGTATAATAATCAATTATGTAATTATATTTTTTTTG
TACAGTCGTTGCGATGAAATATGACCTTCCAGCCTAATGTAACGAGGATATGTACAGGTC
AGCATGAGCAAGGTACATTTGGTCACGGTGACAATAAATACAGTTTCGTGACGTCACCAG
AGAGCTCATGGACAAAATACTGACAATACTTTTGTTAGCCGGCCATTATGTTCAACATCA
CGTGACCAAAAGGTTTTGTCACATACTTGTTCATGGCCGGCTTACCCAGCTACTTTTACC
GATTGTACTTAATATGAGTGATAGAACAATCATGGTGAAAATCGTGAGCATGCCCCTGTG
TCACGAAGAGAATTGTCAATGTGTTTGAAGATGTTACGTCGCAAGGACTGTTATCGTAGG
TTTTAAATTTTATGCCATAATTATGTAGTTACCCCATCCGTTTGCAAGAGCTAGTAGTTA
GAGCCTTAATTCATGATCTATTCCTTTTTATATATTTACGGGTAATCGCAAAACAGTACC
TATTTCAAATAACTGCTTACTCAATGGAATACAGTCGGTGGCTATTTGAATGTATTAATG
TATGTAGATGCATTTAAAAATATAATTGTCTTGTTATTAATACGATCTTCGTGTCTATCA
AGAAAATATTTAATATGTAAAAATAATGCCTATTCTTAATCATGACGCTGCCATTTCTCT
GAAACTTGACCCCCCACGGTTGTCACGAAAAGCCATTGAATGACAATTCAAATTAAAATG
TAGTATGTAATCAAAATTTTCCTTGCTATACATATTAAATACTAAATAAATGTATG
>Unigene0000737    size  695    gap  0  0%
ACATAATGCAGAAAGAACTGGACAGGAGGCGAGATGAATGCATACAACTCAAGAGTGTAC
TCACTAACCAGACGGTGAATCTAAAGTCGCTTGCCACATCAAACTACGGGTCGGACGTCG
ATATTATAAATGAAGACGGAGAATTAGCTACCGCTTATGAAGCTCAGAAGGGTATTAACA
GGCAACTACAAGAAGAGTTATTGGCAGAGAAGAAATTCTATTCCGAACACATATCGAAGT
CAAAAACAGAGATAGAGAAATTAAGAGAAGAGAATGAGAAGTATCAGAAGTTACTTAGTG
CTGATTTGAGCGCTGAACCCAAGAATAAGACTCAGGAATTCGCACAGAATGAAATCATTC
GATTGGCAGCTGAAAGTCTGGCGTTACAGGAACGTGTAGACAAGTTATCAGAAAGCTGTC
GTCGCTACAAGAATCAGATTCGACTGCTAGTGAACAAGCTGAAAGAAGTCGGCATTGAAG
ACGTCAACGATATACTTGATAATACTGACCCAGTGGCGCCACCAAACGCGTCGATGACGC
TAGAGATGGCGCCGGTAACACGTAAGAAGGAGCGCGAGTACCTCGGCATGTTCGAGTACA
AGATACAGGACGAAGCCGTTATTATCAAGAAACTTATCTCTGACTTAAAGCCCAAAACGG
CAGTGACGCTGCTCCCCGGGCTGCCCGCGTACATA
>Unigene0000738    size  213    gap  0  0%
GCGAACCCCCAAGCGAGGCGCCGAACTCGAGGAGAGGGTTATGAACCGCCACTCCTCAGC
GCCAACGAACCCCAACATAGATCGCTACAAACTCGAGGAACTAGAAATTGAGAATAAGAA
ACTTCGAGAACATTTAGACAGGCTGAGAGCTGCCGGAGACACGGTGCTGGTCTCCAAGGA
AGTCATAGAACAAATGAACATAATGCAGAAAGA
>Unigene0000739    size  338    gap  0  0%
TGGAGACCACAATCCTGTACATGGACACTGGTCCATTAACATTTCTAGCTTGAGGGATAT
GCACCACCATTCTATCACCTCTCCTCTCTCTGATCTCTATGTCAGGTGGGCTGGGGTCTG
GAGTTCCAATTATAGTCTCTATTGTAGTTGTAATGTTGGGGCCCTCAAAACCATTATTAA
CTGCAACCACTCCAATCTGATACTTAGACCCTGGCTGCAGGTTTAGTAGCTCAGTGTAAA
AAGTTTTGTTTGACACTCTCCATTCAAGATCTATGAGAGCAACATCTGTGTATGTCTCAA
CAACAATAGCTCTAATTACATAACCAGATATTGAAAAA
>Unigene0000740    size  662    gap  0  0%
AGCTTCTCAATCTTCGTTTCCTCTTGTAGGAAGGAGGTGATGTCAGGTCTGGGAGCCAGG
GTGAGGTCCACGTCGAGATAGCTGTCGTCCTGACCTTCGATGCCGAGGAAACTGGTCCGT
TTGTTCCGGATTTCTTTCTTGATGCGTCGCGCTGAGCTCGTGTGTTTGAAGTTGCCATTG
CCAAGAAGCTCATCCTCAGGACTGTCATCAGTAGGTGGTGGAGGAGGCTTCTCCTTGGGA
GGTTCTAGAACATTCGACGGCATATCCAGAGGGAAGGCACTCTCAGCTGGGAAGTCCGCT
GGGTTCTGATAGAACAGATCCATGTTCTCATACAGAGGAGTCACGTCAACCTTCTTGTTT
AAGAATTCTTCTTCTTTCTTCTGCACTTCGTCAGTATCATCCATAGCTGCACTGTCTTCT
GAATCCAGCTCCTTAAATGCCAGTTCTAGAGCGTCCAACACACTGGTGTCCTGGTTTTCC
AAACTTTTAAGAGTGTCTTCGTCGTCTTTGTCGAGCTGTATCTCAGTAACTTCTGTGACA
CTCAGCTCTTCGGGCTGAGAGACGGCTTGAAGGTAATTGCTTGCACTGTCGTCATCGGTC
TTTATGTCTTGTTCTTCAGTTTCTTCGACTATTATGTCTTGAATCAGTTGAACAGGTTCG
GG
>Unigene0000741    size  220    gap  0  0%
AAATAAATTGTTTCTCAAAGACACATTTTCGACCAGTGATTTTAGGTCTTTGCTACATTT
GAAGGGCGAATACTTTTCTAGACCTACGCTATGTAGGTAACGCCGATACGAATGAATAAG
ACAAGGGCGTGAAAATGTCTTTTAGAGTGTAACAGAAATAAATATTGCAAGTTTCTAAGT
TTAGCCCCAGCGGTCAATATCCCGCGGTAGTTACCGCAGT
>Unigene0000742    size  1172    gap  0  0%
TGCCTGGAGGGCGGCTGCTTCCCGCTCGCCAAGCAGTGTGACGGCGTGTATGATTGTCCT
GATCATACGAATGAGTCTAACTGTGAAACGGACATAAACAAGTCGTTCGAGCTGACGCAC
TTCCGCAAGTTCCGGTTCAACCGCGTGCAGCGACAGTACGACAACGTGTGGCTGTGGCGG
GACGTCAACATCGGTCCACACGGCCGCTACGTCTTCACTGTCGATGTGCCGCAGATACCT
GCTCACTGGATTGTGTCGGCATTCAGTATGTCTCCCAGTCTCGGTCTGGGCATGTTGACG
GAACCTAAAAGATACATAGGCGTTCTTCCATTCTTCATCAAAGTGGAAGGTCCCGAACAG
TGTCGGCAGGGTGAACAGGTCGGGCTCCGCGTGGTGGTGTTCAACTATCAGCCTCAAGAC
ATCGAAGCGGTCGTCGTGTTGGCAGCTTCGCCTGATTATAAGTTCGTGCATGTTGAGGAG
AATGGCATTGTCCGCTCGTACAACCCGCGCACATCATTCGGCGAGCACCAGTTCTTCGTG
TACATCACGTCGGGCGACGCCGCCACCGTCTACGTGCCCGTCGTGCCCACCAGGCTCGGA
GACATACACGTGCGGCTACATGCTTCCACGCTCATGGGACAGCATCATTATGTTAAGAAG
ATTACTGTTGAGCCGGACGGCCTACCACAATACCGCCACCAATCAGTTCTCCTCGACCTT
TCAAACCGAGCATACGTCTTCCAATACATGCACGTCAACGTTACTGAAACGCCCATCATC
CCTTACGAAGTGGACCGATACTACGTGTTCGGCTCCAACCGGGCGAGGATATCCATCGTC
GGAGATGTTGTGGGACCACTGTTCCCTACCATGCCGGTCAATGCTACCAGCTTACTGCAT
CTACCCATGGACTCAGCAGAACAGAACATGTTCAGTTTCGCAGCGAATATGTACTTAACA
CTGTACATGCGGCTGATCAACCAGCGCAACCGCACTCTGGAGAAGGAAGCGTTCTACCAC
ATGAACATACTGTACCAGAGGCAGCTGTCCTTCATGAAGCCCGATGGCTCCTTCAGTTTG
TTCCGTAGTGACTGGAACCAATCAGCATCCAGCGTGTGGCTGACATCATTCTGCGCTAAG
ATATTCCAAGATGCGTCCTTCAATGAGTGGGA
>Unigene0000743    size  603    gap  0  0%
AATATCAGAAGATTAACAGTGAATTAAAATTAAATTGCAATAAAACAATATTAGTTCAAT
AATATTAGACATTCTCTTTGAGTAATCAATTAATTGTGCATTTTTATTTTATTTATGGAC
GAATTACTTATTTTAAGTTAGTGGTAGGCTAGACATACATAGGCATTAAGCTTTAGGAGT
AATGAATTATAGAAAAGAAACAGAAAATTACAGCGAAAATGATTCTAGATAAAAAAACGA
CTATCAGTGTGTGGTGATTTGATTTTTCATTTATTTGGACTGAATTTATGCAAAGCTAAA
TGTTCTTGCCAACATGTAAACATTAATTTTTATATTTACAGACGGACAATATAAACATTA
TAATAAATATTATCTGCATTCTCAAACTAATATCACTAAATACTTTTAGGCACAAACATT
TTAAGTACACCCTAATAATACTATATTGTACCGCATTCAATATATCTATGAGAATAAACT
ATTTACAATGGCACCCATACTCACAACGTTAGCTTTAGAGTCAGACAATCACATTTTATC
AATACTTTTCGAAGTTTACAGCGCAAAAGTAACGTTTAATGGTATCAATGGGACGTGATA
AAA
>Unigene0000744    size  290    gap  0  0%
AGACCGCATGCGCCCAGAGTCTGTGCTCAGCATCGGTGGCACTTCACAGCATGTCCAGCA
TGTCAGTGCAACGGACACTCGGTATGTGATGCTGCAGCGCGTTGTATGCAGCCGTGCGCC
GGCCGCACGGTGGGCGAGCACTGCGACGTGTGTGCTGCCGGACACTGGGGGAACCCGCTC
AATGGGGGAGTGTGTCAACCATGTGAATGCAACGCTCAAGCGGTAGCCTGCGCCCCCGAC
ACGGGCCGCTGTTACTGCAGTACTAAAGGCCTGGCGGGCGACCGATGCGA
>Unigene0000745    size  224    gap  0  0%
GTGGGAAGTTCTGTGGGTTCGTTTCGAGTGGGTTCGTTGCGATTGGGTTCTATTCTGGTT
GGTTCGGTACGAGATTCTATTCGAGGGGCGTCGATCCGGCTGGGTTCGTTTCTAGTTGGT
TCGACTCGCGTGGGTTCGATCCGGTTGGGTTCGACTCGCGTGGGTTCGTTTCTGGTTGGT
TCGACTCGGTTGGGTTCGATCCGAGTAGGTTCGATTCGAGTAGG
>Unigene0000746    size  298    gap  0  0%
TGTAAGAACTTGTACTGCGTCGATTATACACATCGCGATAACAGTCAATATTTTGAAATG
GACTTTCCAGTTACGATAATTACAATTATGTACTATAACTATACAATTTGTCAATTGCAG
GTTTATCTTATCATCAGACTCATAAATTTTACTGGATTTAAAGTGTTATCATAACCTTAT
CTACTATCCAAATCTATTTAAACCGAATCAATAAATTTATTATGACCTATATGAAAATCA
CATCTTTAGCTTTGGATTTATGGTAGTGTTGTAGACTTACGATTGTTAAAGAAATTGA
>Unigene0000747    size  269    gap  0  0%
TACGATTGTTAAAGAAATTGAAAAAAAAAAACAAAGTTCAATTATAAAATAATTCTTATG
AAATATGCCTATATAACTAAATAGTATAACAATGACAATGTTATAACATGCGCTGTCTTA
TGAATTTCGTGCCTTTTCTGTGCTTCTTGTGAAGCGTTTGTTTTGGCGTAATTTTTACGT
ATATGTTGGTACTAGTATATATTCGTAGATTAATTTGTTATTACCTATATATTATGCTAT
TAATGGTTGACGTTATTGTCTCAATAAAA
>Unigene0000748    size  353    gap  0  0%
AATTTTGATAATGTCAGAAATTTTAACATTCGCCCGAAAATTCGCATTAAAGTAATACAT
ATTTCATTCATTATGTCTTCGAAAACAATATATAAATATGATAAAATTTTTAAATAATAT
TCACAAAATAAACTAAAATAAACACTGCCATTCCTGTATAGGTAGGTAGTCTATAACTCC
ACAGTGGAACAAATAGTAAAAACTCTAGATTTTGTTACCTGTCTCTTCGTGTTTATATCG
ATATGTAATTAAATCGACTATTTGTCGTTTTAAGCGCTTATTACGTCGACAATCTTCAAG
ATTTGTGTTATATACGACGATTTTAAAAGTCGATAAATCGGCATATCGATAAA
>Unigene0000749    size  207    gap  0  0%
CATCAGTCGGCACGCGGCACGTGAGCACATTGCACGGCCGCTCTCCGCCGTCAAGGGCAA
AGTTACGCGAACGCTATTCCCCACATTTATTACATAAAGTTGTGTCAGAATGCTGGCGTG
GATTCAAGTGACGCTCATATTGTGCGCCTTCGGGCTACTGAGAGAGATCAGACCTTCGGA
GCCGTTCGTTTCAGAGTTCCTCCTCGG
>Unigene0000750    size  1189    gap  0  0%
GTCCCGCATGCCGTTCTTGAGCGCACACGCGAGCAGAGCGCCCTCCGTGGGCTGCCCGTA
CAGCGCCTCGTCACGCAGCGTCGCGTTGTTGCATAGTACTCCCACCTCTAACATGGTATT
CACAGCCATCCTAGCGACGTCTAGATCGCGTCCCTTGTACGCGCGTAACTGTATGTCGCC
GCATGCGTTGTACCCGGTGCCCGTCACTTCGGCAATATGGCCGCCAGATGTCGATATTGT
TGTCACTGTCATCTCGTTCTTTGTTAGTGTTCCAGTCTTATCGCTGCAGATGACATTGAC
GCATCCAAGGGTTTCGACGGTGGGTAGTTTCTTGACGATCGCATTCCTCTTGGCCATACG
CATCACGCCTAGAGCCAGGGTCACGGTCACCACGATTGGAAGACCTTCAGGAATAGCAGC
GACAGCCAAACTGACGCTGATAGTGAACATGTCCTGCAAAGCCTTGCCCTGCAGCCAGCC
AGTCACCATGATGAACCCGATGATGCAGAAGGAGTACATGGACAGTTGAGCTCCGAGGGT
ATCCATGGACTTTTGTAGGGGAGTCTTCGGAGCTTCTTCAGCTTGCATCATTCGGAAGAT
GTCGCCGAATTCTGAGCGTTCGCCGGTGCTTACTACAATGCCCTTAGCATTACCACACCT
AACCAAAGTCCCCATGAAGGCAATGTTATCCTTATTCACCCTCCCCGCAGCTGCTTTATT
CGGGAGCACACTCTTGACAGCTGGCTCCGTTTCCCCGGTGAACGAGGACTCATCGATCGC
CAGGTCTGTGGAGTCATAGAGCCTGAGGTCTGCTGGGACTCGGTCACCGATGTTCAGGTG
AACTATGTCACCTGGGACCAGGTTTCGGGCCAGGAAATGTTCGAGGCTGCCTTCTCGGAG
GCAATTACAAGATGGTGGCACCAGCTTGTTCAGCTCCTCCAGCGACTTCTCAGACCGATA
CTCCTGGACGAAGGCCACGGTCACCACGATCATGATGGCGACGGTGATGGAGATCGCGTC
GTCAAACTGCCGCATGCATACGCTCACCACTGCTGAGCCAAGCAGCAGCAATATGAGTGG
ATTCTGGAACTGTTCTATGTACTTCTTCCATAGCGGCTCCTGTTCTTTGACCTGGAACTC
GTTGGGGCCCACGAAGTTCATGCGATCGTTCGCCTCGCGCCATGACAGG
>Unigene0000751    size  405    gap  0  0%
AGGTCCAACTTGGAGTGGTCTGACTACAGCACCAACTTAGACGAGCCAGCGTACCGTCTG
CGTGATGTGGTCTATCCTACTGATGTCAACCTGGATCTGGATGTCTACCTAAACCACCTG
AACTTCTCTGGACTTGTACAGATTGATGTTCAAGTACGAGAGAACAATTTACGCCAAATT
GTTCTTCACCAAAAGGTGGTTTCCATCACCGGAGTGAATGTTGTCGGGCCTAACGGCCCA
GTTCCTCTCCAGTTCCCTCATCCTTACACCACTGATGATTACTATGAGATCCTTCTCATC
AACTTGGACCAGCCCATCAACATTGGCAACTACTCCATCGCCATCAGATACAATGGCCAG
ATCAATGCTAACCCTCTTGACCGAGGTTTTTACAGAGGCTACTAT
>Unigene0000752    size  210    gap  0  0%
GTCCGTCTTTTAGATAACCCTAAAGTAATGGGCACGTATTTTTTATTTTCCCTTCACAAA
CAAATAACAAAGATACAACACGATTTAATTTTGTGTTACGTCACTTTTAAGTAAAAATTT
TACATAGACGTGACGTCACGAACTCCCACTCTCTATCTTTGTGGCGTTATATCTTAGGAA
ATATTTAGTTTTGTTAAAATAAAAAATACG
>Unigene0000753    size  259    gap  0  0%
ATGAAATGAAATCCAGAATATGTAAAACTTCAGTCAGTTTTCCGTAGCTGAAGTTCATGC
ATGAAATGTAACCATTTTATGAAGTTTTCGAACGTAGTATGGGTGTGCAAATCTACGATA
TGGTCATTAAAGATAAATCAATTTGCGTATAAAACCAGTGATCTTACAAATGTGCCAACA
ATATTCTACTTATAATGTATTTCCGATGATCGCTAATAGTTTCTTATTGAAATGAACTAA
AGTTCAGTACATTTAGTTG
>Unigene0000754    size  373    gap  0  0%
ATGTGAACTTTCCTTAAATTCGCTAGATGAAGTGAATGATTCTGTAGATATCTTAATTTT
AGGAATTTCATCTTTATTTGTAGTATCTGGGGGTTTTATTGGTTTAATAGTGAGCTTTGG
ACTAAGTGGCTGGCTTTCTGATTTTGATACTGTTTTTATAGTCAGTTTAGGGATCTTCTC
TGGTTGTGTGTCTGAAGATAACTCAGATTGGCTGATAACCAACTTTAATTTTGGTTCTGA
TTCTTCATTATCTTCTGATTGAAAACCTTTTATGGTAAGTTTTGGGACATTTTTCTCTGT
ATAAAATTTACCTTCACTTTCAGTGCCAGGTTTTCCTAGTTTTATAGTAACCTTTGGAAC
AACATCAGAGGGT
>Unigene0000755    size  382    gap  0  0%
AGTATTGAAGTATTCATATCATGTTTAAATGTCTCCATTATATCGATGAATCAATGTTGT
ATTCCATAGAATTAATTCCATAATCGATTTCAAAGATACATTTTGTCATTAAATTAATAA
TAATAATTACGATTAATCTCCATTCATATTCAATGTGTAGCCCGTTTCACTGCTTTTGGA
TGTCCAGAGGAAGTTACCAGCCAAACAAACGGCGATGCGAGTATAAAGGAGTCTAGAAAA
AGTGAAATAGGGCTTTTAGTATTAACAATAGAACATAGTAACCAGTGTCGCTATACAAGA
CACGTTTTGTCATTTCTCTTTTAAAATTAATCATACATTTACAAACAGTCAATTGGATTC
GAGAATCAATCATGAGTAGGAT
>Unigene0000756    size  481    gap  0  0%
TTAGCCAGTAAGAGTCTGACACTCTCTCATGCTGCACTCACAGCGGGTGGGGTCATTTGA
TAATTTCTCATCAAAAAAGGGAATCTGTGCTTAATTTTATCGACAGTCAATTATAAAAAA
AATACACATTAATTTGGACTTTTTATGGCATTTTTGTGTGCTTTGGGTATACGTTTTAAA
GTAAATGATGCACATTATAAAGATTTAAACTGTATAGATATCTTAACCTTATGTTTGCTT
AGGACAATTTGTATTGTTATTGCCATATTTATACAACGACTCGGCGTGTTGTGGGAACAA
ACCTAAACTGTGTGAAAATATAGGATGCTTAAAGCAAGGGAAAATAATTACAAAATCCTT
AATTTTGTTTGTTCCGATAACACGCCATAGCAACGAGTATGCATCACTGCTATTCAAATT
GTAACGTTATTTGTACTCACATAAAGTTCACTTTTAAACTTCGATAATCACTTTTTAAAT
G
>Unigene0000757    size  537    gap  0  0%
AAATAATTTATTTCGAAACGCACAATATATTTGAAAGCACATTTATCATCGAAATACTAT
ACACAGTCCAATCAATGTTTCTGCGATAATAATTTTAACGGGCACAAATAAATAGGAATT
GAATATCACGCGAATAGCATTTACGTAATATTTGTATCCATAATACCCTGTTCCGCCTGT
AGAAATCTCCTAGGCCCTTTATACCGACTGAAAGACCATCAATTTTTAACCGACTTCATA
AAAAGAAAGTTCTCAGTTTGACATGTATGTATGTTTGTTCATGCACGATGCGATTATCTC
ACGTTTGGCTGAACCGATTGATTTGTCAGACTCATACCCTCATGACATGAAATTTTAAAA
CATTGTAAACGAGACGGTGGCAAGTCTCAGGATTCTATTCTCGTAACGATGGGGTCGATC
CTAAATTAGAATGCGTCCTTTTTAATTATCTATGAGATTCCGACATGTCCAATTACAACA
GATTAAATATTCAAAAGGGGAAAGAAGGTAAAAAAAATTATGAACATTAGCATTTGT
>Unigene0000758    size  1267    gap  0  0%
ATAAGCGTGGATGCGACGGCGGGCGGCTCGTATTCCCACGACAACATACTGAACAGACAC
GCGGTCAGGGTCGATTTGGACAGCCTCAACCATTCAGGAGAACCTTGCTGGCTTATTGGT
GGTCCACACTACACTCAAAAGTCATACGTAATGACACCCATCCCGAAAATAACAAAGAAA
TCGCCAGTTTCACCAGAAAAGTATTACTCAAACATTCACGCACAAGCGCACGGCGCCATC
CTTGAAACTATCAAACAGTTGAAGACCAGATGGAAATGTCTTCAAGCCAACTCCAACAAA
CAGTTTGACCCACCTACAGTCGCCATGATGATTGTAGCTTGCTGTGTACTACATAACATG
TGCAACCGTCGAGGCTTACCTATAGTTCCTATGACCCAAACCGAAGAACGTTTGGAAGCC
ATGAAACAGAAGGTAGCCAACGGCCCCATACCTAGAAAGCAAGTTGAAGATGTAAACGGT
ACGCAAGCGAGAGCAAGATTAGTTGAAAGACTGTGGAATGAACGTAGGATTGCACCTGAA
TGTGCTCCTAAGAAACGCATGTCAAAGAAGGACAGGATATTGGAGAACCACCAGGGTCAG
TTGCGTCATCAGATGCAACCTCCTCAGCAAATGAACCATCCGCCGCAGCAGTTGCATCAG
AATCACCATGAAGATATGAGTAAGAGACCCCGTATTATCTCTATGACGACCCCCACGTAT
AGCTTAGGAGTGCCCCCTGGATGGGGTCACTATCCACAACACTGAGGGGGTTTTAAGCTA
TTGTATGCGGAAGATAAGTCAGAAAGAGAATGGTAGTACGCTAAGCGAGTACCTATATTG
GCAAAGTGAAGCAGATTCTTCGATTCCCGCATCGGGAGAGATTAGCCTTCAAAATCATGA
AGACAAATTAAACTTTTATTATTTCAGCCAGTTATGGGTATTTTCATATATTTCTGGACA
AGTCTCAGTTAAATTAGATTTCGAATAGATTGAGGGAATCTGGTACCCAATGCCTACTTT
GATGGTGGTGAAAAAGTGGCCAAAAGGGCCTTTATTATTTGCGGTATTTTCTGACAAATG
GCTATGCATCGTCTCCGCAGTATTGCCTATAAAAACGTAAAATGTAACAGTGAGATTATG
AATTTGATGATTTTTTATACATTTTTATTAAGGTAGCTTTAGGTTTAAAAGTTTTGTTAC
ATAGTTCAACATATTTCTATTTGAAACGTACGAATATGGGACAAACTGATAATTTGTAGA
ATTTACG
>Unigene0000759    size  492    gap  0  0%
GATATGAGCGTACAGTTTTCAGATCCTGATGGAATATCAGTGACTACGTTTAAAGTTGAT
ACGCAATCGTCGTACATTGGCTGTGCAGTAGTGGGTTCAAGTTCTAAGGTAGATTCAGCA
ATTTCATCGAACAAAGATGGCGGGTTAACCCTGTCTAGGTCATGGAAGACGTTAGTGAAA
GTACTGCACATGGGGAAGTCTTGAATCGGCTGTTTGAAGTCGAAGACTATTGGGGTGCGG
TCCCTGACTTCCGCGACTTCCGACACTATGCTGGAGACGGAGATCATGCTGCTCTCCATG
TCAATGTTCTCCATTTCTGATGGAGGCTTCACGTTGTCGAGGAAGCTGACGGGATTGCTG
TCCAAATGTTCTGAACTGCCCTGGTGCATGGAGTTACTGAGCGCTCGTTTTACCATCAAT
GCTACAGGGAGTGACTTCTTCCTACTCTTTTGGGATTTCTTCGACATTTGCGAAGTTTCA
TCCCATTGGCCT
>Unigene0000760    size  448    gap  0  0%
AAACTGTACGCCCATACCTTCAGATATGAGCAGCGTGGAATCGACGCCAAAGAGACAGAG
AGATCCCAAATACCTGACTCCTAAAGAAAAGAGACACGCAGCTAAGGACAGATATCAAAC
CTACACTATAACTGACACAGTTGCGGAAAACGACGTTGTACTCGAAGTTGAAGAACCATT
CGTCACATGGACCAAGTCGGAAAGCGACAGATCCGATGAGTATGTCACAGCAACTTCCGA
AATAAAGTCCAGAAGGAAATTAAGCGCCAAACAGAGGAGATTGGAAGACAGAGCTAGGTA
CCAAACTCAAACTGTTGATATTAACACCATAATGCCGCAAGAACCGCCGCAGAAGGTTGT
AGACCCACACTTAGAGAGTTTAAAACAGCGGCTCGCGGCCAAGAAGACCATGAAACAAAA
GCGAATAGAAGACGCTGAAAGACTCAGA
>Unigene0000761    size  546    gap  0  0%
TTTGGTGATTTCTTATAAAACTTAGTGGAAAAAAACAACAAATGGCTATCATACAAAATG
TTTTGACTATCACAATGTACAGACAGCTATTTCATTAACATTAATTAATGGCTTCACATA
AACATTCAAGTATATTTATACAACACATTATAGGTATTCATATAAAGATTTAAATTAATA
CAATATGATGTTCAATGATTTACTTGTTACAAAAAGTCTTTCCAGTTACGAGTCACAGAC
TACGGGAACTTGAATCACCAGCGGGGGCGAATCCGACGAGCATCGGCTATTGTAAATATC
GAGACAGTCACCTCGCGAGCTCCCAAGATCGTCGCTACCGTCGTATCGAGATGGCACAAT
CCATTGAGATTCATCTGTGCGACGATAGGCTCTGTGGTGCTGAGTGCGGCGCTAGTGCGG
TAGTGCGGCGCGGCGGGGCGCGCGGCGCGGGCGTCAGATGTGCACGGGCACGTGCAGCAG
CAGCGCGTCGCGGCGCGGGAACTCCAGCGAGCACATCTCGCACTTGAAGGGGCCGCCGGC
GTCGGG
>Unigene0000762    size  338    gap  0  0%
ATTTTAAATGATAAAATAAATAACATAGAAAGATATAAATATGACAGCCCTATTGGAGGG
AAAATTTTAGGAATATTGGCACAAAATACCACACGATGAGGTTTAGAAAGAATGTTAAAT
CTTTGACATGATTTTATATTTTAGTTCCATTTCTCATGTTGTGGTTTCCTATGCGTTGTG
TTAGGTACTTTAAGTAACCAATAAATCTACCCTGCCTACATTACAATACCTTGCTACAAA
TAGCTGCTATGAAACATCAATTTATCACATGGAAACATTTTGTTTATTTTATTAATATTA
TTACACAATGCATGCATAGAACGTGTACTTATCTGGAA
>Unigene0000763    size  382    gap  0  0%
GACTTGAAGAACACAAAAATAAACAGAAAAAAATTACGACTTATTCTTGACAATTACTAC
ACAAGTATTTAACATAATGAAATATGAGGGCTTTTACCAACACCCCTAGAATTAGCGTAA
CAAGTCTAAAATCTATGTTATGGAATACAGATCAGTACTTCTAAGTTATAACATAAAAGT
GGTGGGACCAGGCATGAATATATCATTCTCATAGTGAGTTTCCAGGTTTTGTTCATAATA
TAAGGTGAAACAAAGCGTCATAAGCACTGGCCATGTCGCCAAGTCACCTGACCACCTTGA
ATGTATGTTCATGACCTCTGGATTGTGAAAACCTTATGTTGGCATGGACATTAATACTAA
AAAGAGACAATTTTAAATGATA
>Unigene0000764    size  398    gap  0  0%
AGTAGTGCAGCTGCGGCCGACTTTATGCAGTTTTCAGTAGCAGCCGACAGCAAGAGTTCA
AAACGTACCTTAATTCAAAAAGCCGTTAAATTCATGTCAATTGACTGTGATTTATCAATT
ATCCAATAACTAAGTAATTCAGGTTTTTTTTGCAAAAATAACAATAAAAGCCACACATAG
ACAATAATATAAGGAATACATTTACCGTTCACGTTATGAAATAAATGAAGGTTTTAATAT
TGATGAACCTTATTTATACAAAACTTTGCACATGCTAAGTAAGGTATTATATGTAGGTAT
ATGTATTATAATATTCATCTTTTTTTGTACTTACAAACGGAGCTAATAAATATGCTATTA
CGCCTATTATTATTTAATGTTCGGCAATAATTTTCAAA
>Unigene0000765    size  227    gap  0  0%
AGCGCTTTGCACCTGAAAGCTGAAGCCGCTTGAAGCTTCGCAGCGCAAACATAGCATATA
CCCATCGGTAGCTTGTTGCTCACACCTTTGTTCGGTGGGGTACCCATGATATCTCTATAC
ATAATATGTAGCTTTTGATTGCTCAGTTGATACATTTTAGCATCCAAAGTCAAACACAGC
TTACAAATCCTTGAATCAGCCGGTGCGTCTGAATCATGTATAATAGG
>Unigene0000766    size  237    gap  0  0%
GATATGATAGGCAGCAATAAATTATTTGGCTATTGTATTCATGTATCATTCATTCATTAA
ATGAATGATTCATTTAAGCACAAACAGAAAATGGTTAAGATTTTAGAGGTTTTAAGATAC
ATACATACTTATTAATTTATTACTTTTTTATGGGATTATGTATGTATGTTCTACTATAAT
AATTTCTTCTGTGAGTGGAATGTAGCTATTCTCCTATAACCATGTACTCATTATATT
>Unigene0000767    size  286    gap  0  0%
TCAATCTGCGAGAAGATGGTACAGCCAGACAGGCTGTGCGCGAAGTCCTGGATGTGCCGG
ATAGGATACTGATCCGGGACAGTGCGAGCGTTCAGCATCCTGTAGTCGCCACAAGGGCGC
CATCCATCGCCTTTCTTGGGAACGAGATGAAGAGGCGACGACCACGGTGACTCGGATAAA
CGGCAGATACCGGACCGCAACATGTCGTCAAACTCGGCCTTCGCGATTTTTAATTTGTCC
GGGGCCAATCTGCGAGGTGAAGAAGATACTGGTGGCCCTGGTGTAG
>Unigene0000768    size  236    gap  0  0%
GCTGACTTAACGGAATGAGGTATCTCCACTTATCTGTTTAGCTAGCGTTTTACTTCAAAG
TGGACTCTATATAGACACCATAGAGTTTACAATTAAATGTGCAACTGACTTAAGCTATTT
GGTTCCGTCGTACAACAGACCTTGTCCCGACCTTCACGCTTCGTGTTAGAACTAATTATT
ATCAGTTGATAAAAATACGAGTGCTGTATTGCAATGATTGAGTAACTAGTTCATTG
>Unigene0000769    size  485    gap  0  0%
CTGCTGCATTTACAAGAATTGAAGCTGGATAAAAACTCGTTTCATTTCATTCCAAGCCTG
CTACATCATGATCAAATACAGGAACTGAGTTTAAATAGGAATAACATTGGATCGATAGAC
ACGGGTACTTTTCCTGCCAATAGTTCGATCAGATTTCTGAATGTAAACAGTAACCATATA
AAATTCATAGAAGAAGGAGCCCTGACCAATCTGACTAATTTAGAAGTTTTGAAGCTGAAT
AGGAATGAAATCAAATCACTTCCTAATCACTTGTTTATGAATCAAACAAATCTTAGAACT
TTAGAACTGAACCATAACAAGTTACATGTGATCAGCCCACTGCTGTTTCAAGGACTGTCT
AACCTGACAACACTGAAACTCAGGTTTAATAATATTGACAATATAATGGATGGTGCCTTT
TTTGGATTCAAGTCAATGAATTTGTTGCAACTGGACCATAATAGAATAAGGAATATTTCT
AAAGG
>Unigene0000770    size  276    gap  0  0%
AATTCTGGTGCACCAAATTTAATATTAACAATATTTATTTATAAGTGTGTGAGTTATGAA
CGAATGTTGTAAGATTATTTTTAATATGGTAACTTCACATATTTAAGCCTTGCAACAAAC
GATATTTTTTTAATACTATTGGTGGAGCTTCATCTTAAAATTACTGAAAAATTTATTTAT
CAAGGTCCATATTAAATTGATGTAAAACGCTGCCCTTAATACACTGTAAGTTATAGTGTA
GTACAGTGTGTTTATTAAGTTGGTGTTTTATTTACG
>Unigene0000771    size  254    gap  0  0%
GTGTTTTATTTACGTAATGATTGGTCTCAATACTTTAGGCCTTAGCGGTTTATATTGAAT
GTCAGTATCTACAACGTAAAAGAAATACAAGAATACTCCTTACTACCCGGCCAGTGACTA
TGGACAACAGTTTTTTTCCTGCTTGCCTACAATCCAGTGTTAAAATACAAATCCCATAAT
TATCTTTGAATCGATTTGGCAATATCTTTGAACTTTAACATCGCTATCAATTTTTTTCTC
CTCAACAAGGCCTT
>Unigene0000772    size  335    gap  0  0%
ACCAGCCAACAAAGTCGACAGAGTCAACTCAAGATGTATTAGAAAAAAGTTTAAACAAGA
ATGCCACCATAGAAAGTCCACATCAAACATCCCAGAGCTCACAGAGTTCTGTGTCAATCT
CTGATGTTGCAGATCTAATTAGTGAGAAAAGTTCCTTAAGTATAACAAACGTTAGGTCAA
AGAAATCTGAAAGTAATAACTCCAAGGGGAAAACAGATCCTAAACAAAGTCAGGTCCATA
GTGATGATTCTGGTGATTTTACCGAGTCACCTATACCCTCTTTGTCGAATTTGAGTCTTG
ACATACACAGTGATTGAAATGTAGACACTAATATA
>Unigene0000773    size  414    gap  0  0%
AGGAAAGTGTTCATTTATAATCAGTACGCGTCGAATTTTTCCCGATGGGAAGCAAGCGGC
GGCAATGAGACTGCGCAGACGCACATCAGCCACAACGTGACGAACTTCGAGCTGCTGTAC
GAACCGTTCTACGTGGCCACTGACACCGTGCCGCCTCATGATGAGAGGTTCCTCGGATAC
GGCTTCACTAGGAATACACAGGTATACGAGATGTTCCTAATCGGATACCAATTCAAGGTG
CTATCCCCCATCTTCACAATCCACTGGGGGCTGCAAGCCAGAAGAAACCGCCCCCTCTGG
CGGGAGAAACAAAACGAAAAGAACAGAAAACATTTCGAAACGTTCAAAAGGGAACTATTC
GCGAGGTATCGGAAAGATCCCCTACATTTGTTGAGAAGACCCCAACAAGGGAAG
>Unigene0000774    size  460    gap  0  0%
GGATATCTACAATGGTAGAAAAACTATGCACACACTATGGAGAGAAAATATGTGAATATG
AAGGGGAGACATACTATGCTTTCCCAGAGGTTGATAAACTAGCTCATATTGGGGTGGAAT
CAGAACTCAGAAACCTAGGCTTTGGATACCGAGCTAAGTTTATACATAAGTCTGCGTCTC
AGATAGTTGAGTGGGGTGGTGTGGATTGGTTCGACAGTCTCCAAGATATGAAGTACAAAG
ACGCTAAGGTGGAGCTCATGAAATTACATGGTATTGGACCTAAGGTAGCGGACTGTATAT
GCTTAATGTCGCTAAACCACCTGGAAGCGTTACCAGTAGACACCCATGTGTACCAGATAG
CCGCACAGAATTACCTCCCACATTTGAGAGGCAAGAAGAATGTCACCGACAAGATGTATA
CAGAGATTGGAGACCATTTCAGGAGTTTATATGGAGATAT
>Unigene0000775    size  203    gap  0  0%
GTCGTCCATTGAATATAATACTGAGTAAGTATGACTTTTTACATTAGCACACTTATATCA
AAAACATCAAATTATATAAGCTTATTGACAAGCCTGCAGGGCAATGAAGTATTGTAAGAA
CTTAAGACTATATTTAATGACCCACTAATGGGGTTTTCGAGAGGGCCAGTATTTTTGTCA
AGCTAACTAAAAAGATGTTTGAG
>Unigene0000776    size  429    gap  0  0%
GGCATTTTGAATACCAAACAAGACATCAGTCACGAACGGAATAAAATTTTCTTACATCAT
AACCATGAAATGGTTAGAGTGAAAATTCAACGTCTTTTAGAGTAGTGCTACCAATTCAGT
CAATATAATTATTATATTACTTTTTCACCGATTATTTCACGTGCAATTTAGCTGAATAAA
TCGTCGCGCGATTAAGCCACCTATCACCTTTTGGAACACACAAAATTCACTGAACACCGT
CTAGAATAGGGTGCATACATAATCGACACACGAAATAATCTAATACCGTAACATCACATA
TCCGACAATACGGAACAGAACAACCATCCTTAAGTGAACACTTAAAATGCGCGGCAAAAT
ACTCAGCCGCTGCTCACCTTATGTTTATGACCACGTTCACCAAATACTGATAAAGTCTCT
GATAGCCTA
>Unigene0000777    size  312    gap  0  0%
AGCATGTTGACTTCATCTTCTGATGACGACGATTTCTTGATGTGGCTATTCATGAGAAAA
AAAGACGTTACTGGGTGGGACGTCATCCGTTTGTACAAAAAAGATAGGTACTAACCTCGG
TGTGCGTGCTCACGTAGGAATATGTGGGGGTGTTAAAGGTGTCGCATTTATAATGTGGCG
CTATAATTGTGAAGATACAATTGTATGCCTGGTGTGCGACCTGGCTTGCCGGGACAGCAT
AACTTACCAAAGTCTTCCACCAATCCCCCAACGAAACTGCTCACCAACTATCAGGACTGT
ATGACTTACATA
>Unigene0000778    size  256    gap  0  0%
ACTAAAATACGCATTTGTTTTGAACCAATTTATTAGTTTATCGTTTTGTTCCCATGAGTT
CAAACTCAGGTCATATTATGGAGGTTTCTTTACTTAACTTAAAACTAAAGATAATAAAAT
AAATTATACTTCTGTACCCAATCGACGTTGGATGATAGGGGTGGGTTTATGTAAGACCTT
ATATCGTACTATGCGAAACAAAATCATGGACAAAAACTTTTGAGCAGAGATTCTTTCAAA
GCAGACTGTAACCAGG
>Unigene0000779    size  334    gap  0  0%
GAAGGAGATGGCGCTGCCGTGCACCGGCGAGTCGTCGTCCATGGTGCCATCGTATGACAC
ATTGGTGCGCACCGCGAACGCCACTGGCTTCTCCCGTGCCTTGTCCAGCTGCTTGATAGC
CTGCGCTTCCTTCTCGCGGCGCAGCGCCTCCTTGTCTTCGTCAAGCGACAGCTCCGACGA
TGGTTGCGAATAGTTCGAATCTGCTGAGCCCCAGAACGCTGGAAGATTCGGCTGTAGTCG
GCTCTGGAGATCAGGGTCGGACAGTGCGCCCCGGCCCAGGGACCCCGTCGAAGACGCCGA
CGTCCGCTTGCTGCGCCCCGCGCGCGCCTCGCCG
>Unigene0000780    size  472    gap  0  0%
GGTTCTCACCCAATAAATTGATAGTCCACATGTCATTGAGTCGTGCATTTCCGTCATAGC
CAGCGAAGATCCACAGTTTGTCATCATAGACCGCCGCGCCGTGTGCTGATCGAGGCACTG
GCTCTTGGCCAGTAAACTTCCACTGCACCCACTGAGCGCTGGGGAACTTGTACTCGAAGA
GGTCATTCTTATTGGTCAAGTTCGAGTTGGCCAGAATATCCCCCGTGTAACCGCCGAACA
CGAACATTGACGACCGATGTACCACAGCAGAATGATGATACCTTGGAGCGGGTGGCACTC
CCATACAGCCCGTTTTAGTCCAAGACTTCTCCCGTATATCGAACCTGATCAAGTCATTTA
ACATGGACTTGCCATTGTCACCACCAAACACGTATATGGCATCTTTGTACGCAACCGCTG
TGTGTTTACTTCGCCTTGCCCCAACGAATTCGTAACACTCGGACATGCGTTT
>Unigene0000781    size  389    gap  0  0%
CAGGGCTCTTGCTTTGCAGACGAATACGTCTGTCTTCTCACTCATTTGTTCCACTCGGAA
CAATTCTCTATAAATCCTATGAGGCGGAAGACGGGGACCAAATGTCTGACGTAAGATATT
AACTGCTTCTGTCCAGGACGTCACAGAATGCTTGACGCCCTGCCACCATGTGCCAGCCAA
CCCGGTGAGTAACATGGGAAGGCCTCGTAACGCAATATTGTCCTCGATGGAGACACATTC
TTTATAGATTTCAATTGCGTCAATGAACGAAACAACGGCGGAGCTCTGAGCTCCGTCGAA
ACGAGCTGTGCATTTTGCGAAGTTAGCATTACTGTTGAGAACTCCCATAGCGTTTGCAGT
AGCGGGCGGGGTCGGAACTCGCAGCGCAG
>Unigene0000782    size  241    gap  0  0%
GCAGTCAACAAGGGCATTCAAAGGGACTCCAAGATGGTGTACGTGTTCTCACAACAACCG
GTGTTCCCGCCCGCTGTGTGGCAGAATTTAGAACCGCCAACGGATGATGTAGCAGAAGTA
ACAACTATAGGTGAAGAATTAAAGTACCATATCACAAAATACGTATTTGTTAGCAACAAG
CTTCCTAACAAACTGCCTATTTAAATTGTATTATTATCTTGTAAGCTATGTGCCTTATCG
T
>Unigene0000783    size  273    gap  0  0%
AACAAAAGCATACCAATCTCATTCCAAGACTTTGCTTCTGGAGTTTGTGTTCACGAAAAT
CGGAATAATCCTGTACCTGATTCAAGCACTTCGGAAACCTCAATAGCTACGCCTTCAGTA
GCTAGCAATCAGAATACCGATCTAAGTAACAATTTGAATGATGTATCAAAAAGTGGTGAT
AATTTAGGGTTTGAAAATTACAACCAATATCGATATCCCGTTATTAAACCTAAAGGCGTG
GATAACAAAATTAAAATAATATCCGACGTAAAA
>Unigene0000784    size  462    gap  0  0%
GTGGACCAACCATTTCCAGCAATAAATAATGCTACTTCAACACCTTTGATGCAAACGATT
GTTATAAATGGTACGCCGGCTTATAAACATAACCATCCACCAATAAGCAATAACTACACG
AAGGATGAAATCATGGCAATGCCTACAATCATAGTTGTGCCAGCATCAGGTCCCCCACCG
CACTTGACTCAAACTAAACCTGTTCTTACACAAAAGTTACAAAAAAACAAAAACGAAACC
TTCGACGGCAAAAGTGCTTAGACCTCTAGTAATAGATATTTCATCTAGCAGTACTGGAGG
TCCGCCTAAACCTAGCAATGAGTCTTCCAATTCAAATATACAACAAAATACGCAGGAACC
TGGTTTAGTAAAAGCGGTTGAACCTGGTTTAGTAAAAACGGTTGAACCTGGTTTAGTAAG
AACGGTTGAACCTGGTTTAGTAAAACCAGTTGATGTAATGAA
>Unigene0000785    size  574    gap  0  0%
ATACTCAAAACAGTAGCTAACCAAGACTATTTTTCATATTTGCACAAGATTTATGATCAC
GTACAGAAAGTGGCGCATATTCCTGTTAGAAATGTGGCGTCGATTGCAGGGAACCTTATG
ATCAAGAATCAGAACAACTGGTTTGCTTCAGACATATTCCTGCTTCTAGAAATGGTGGGA
GCGCAAGTGACTATACAGAACAATTTGATATTCAAAAAAACGTTGACGATGCAAGAGTTT
CTCAAGACGAACATGAAGGGAAAAGTTATTCGGAATATCATGTTACCTCCTCTCAGCAAT
GAACATTATATCTTCACGTATAAGATAATGCCACGTTCCGAAAACGCCCATGCCTTAGTA
AACGCAGGTTTTCTATACAAACTCAATACTGACAACGTAGTGGTAAGCGCAAGAATAGTA
TATGGAGCACTTTCACCAACTTTCATACGAGCTACGGCTACAGAACAATTCCTGAAAGGG
AAGAAGTTATTCACCAATGCAACCCTGACTTCAGCGCTGAAGATCTTGGAACAGGAACTG
GTGGTAGAGGATAATCCCCCTGAACCTTCCGTGG
>Unigene0000786    size  226    gap  0  0%
TAATCCCCCTGAACCTTCCGTGGAGTATCGGAAGAAAGTTGCTTTGGGATTGTTTTATAA
GGGTTTGCTGAAACTGTCGCCTGAAACAAATCTGCTCGATCGCTACAAGTCTGGAGCCAC
TAACCTGCACGACAGCCGGCCAGTGTCGCGCGCCACTCAAGTGTTTGAGACGAACCAGAA
AGTGTGGCCACTGAATCAGCCGATACAGAAAGTTGAAGCTTTGATA
>Unigene0000787    size  815    gap  0  0%
TCATTATCTAATAAAAGGTGAAATTGAACCTTTTTAGTGATGAATCAAACTGATTGTAGC
CTTTTTACGAGTAACCTTTTCAATATTAAAATGCCATAGACACGAGCATGCCACTTTCAA
TGGGAACAGTACCATCGACAATCTAATATTAGAACCTTATTATTGAATATTCATGTAGAA
AGTCTATCGATTTTAAATACAGCTTAAGACATTACCCCACGCGATAGTTTATTCATTTTA
GTTAAAATTGGATGTTTCAGAAAAAGGTTAGGATTAGTTTAAATAGTAGGTATAGTTTGG
GTAAAATTTTGGTAGGTATACTAATAGTTATAGAATCTAATATTGTAAAAATGTACGTCC
AAGAAATGTCGAGCTAAAAGCAAAATGTTTGGTTAAAATTTTCGGATAGTAGGAAATATT
ATGAAGCTATAAGCGATAAACAAGGCGAGGTTCTAAAAGATTTTTCGTGAACATTTTTAG
AAAATCTACTAAAAGCGTAGAAAAAGGTCTACGTTAAAAAAATCGAAAACAATAAATATT
GGTCCGAAGTCAGGCAGAAATATTTACGGCTGTTCCCATACTCCATCTATCTATTCAATT
GACTACTAGAGATAGACAACCGTACAACCAATGTGAAATTCCTATCTGCAGTAACCAAAA
CCACAGATAGAATATGGGAACAGCAGTTAGAGGTTGAACAAAGTTGATAGAGATAGTAAT
AGATAAGTATTAAAGCGTACGATTCATCGACTAGATTCGTTTTTCTTATATCGATAGATA
CATGTAATGTATAATTTTTGATGCTAATGAAGATT
>Unigene0000788    size  305    gap  0  0%
GTTGAGGACTGCGGACAATGTGTGCGCGTGGGCATAAGCCATCTTAGCATCCTTGCCATC
CATTCCAGGCTTCGTAGCTTCTAAGTAAATGTCACAGAATTCATTGTACATCAGAGTCCG
TATTGCTTTCGTTGCCAAATGGAAGTCATAATTATCCATGGAGACATTAACTTTTTCAAC
CATTTCCGCCAATCTGCTGAGGATCCATGTATCGAAGTACGTAAGGTCGTCAACACTCAA
GTTTTTGTCCAACTTTGGTAATCTCGTGTAGGCCATCTGGGTGTATCTCACGCTTTGCCA
GATTT
>Unigene0000789    size  286    gap  0  0%
AGAGTCCACAGTCTCACTACCTGTGATCAGGTTATCATACTTCGGCAAAGAAGCTTCCTT
TTGAAATAGTTCCAATACCTTTGGTACTTGTATAGAAAAGTTTGACTGTTGCAAGGGGTC
ATCCAGACAGTCTAAATCAACTGGGAATATCTTCTTTTGGTCATAGGAGAAATATAAAAT
TGTTATTACCCCAGCCAGAAAAGAGACGATGAACGCAAGAATCGTTAAATAGAAGCCAAT
ACCAAACAATCCAGTGATGATAATAGTTACTAGACCGAACCAACTG
>Unigene0000790    size  253    gap  0  0%
AAAGATGAAACTAAAATAACCACACTTAGTCCTATATACCAGTATGACCCGATATCTTCA
ATGGCTTTACCTTCAGCCTTCTCTTTGCCAAGAGTGGAAAGTGTGAAAGGAATTCTAAGG
ATGAGAGGAGATAATGAATTCCCTAGGAGTAACAGTGCCAAGACTTTAGAAAGAGTCGAC
AGTAGCGGTAAATTATCGAAGCCCATGTTAAGCAGAGTCGAAAGCTTGAAAAACATAGAT
CCTACCAAATTAA
>Unigene0000791    size  672    gap  0  0%
AACTTTTACCTAGTAGATATTGTTCCAATATTGATACTTTAGTATTATCTTTTGAATTTC
CCAGTAGATTATTAGAATTCACTGCTCCACCTTTTAATAAAGTAACTAATTGAGACAAAA
TTTTGCCTTTCATAATGCAAAGGGGTGAAAAACAATTAATTTTAATTTCAGAACTCTGCA
AAATATTTGCTGTATCAATTTTGTTACAACAATGTGAGTAACATTGATACCTTTTCGTTA
ACTGATTGATTTTTTGGTATTCATCCCTTAATGCATCCACATTTTCAGTATTACCTGCAT
CTCTTTGCTTGGTTCCGCTGACTGTACCACAAATGGATGACATATCTGGTTCTGGATCAT
CATTTTCCACATCAATGTTTTTGTCATCCTCGCTTTTGACTTCCGCTTCTTCTTTTTTTA
CATTGGCTATTAAATTAGTCAATTTCTTTTCCTCCATAAATTTTAAGTATGTGCGTCGAG
CCAAAAATTCATCAAGCTTAGATTTTTTAGCAATCTTTGGGTAATATCTTCTGGTTGAAG
AGCTCAGTGCTTTTTCAACATCAATTTCTTCAAAACCGTCATCGTCTTTATCGATTTTTA
AGTTGCGCATTGATGGGGGCAATTTTTCCATGACATCTTTATTTTCGCCTTCATTTGAAA
TAAGATAGTCAT
>Unigene0000792    size  348    gap  0  0%
AGTTTTAGGTTCAACAGCTAAAACTTTTATGATACTGCCTTCTCTTACTCGTACTGCTAT
CTTTGCAGGGCCACTCATGAGACTAGCTTTTGTGACACCATGTTTTTTATACTTTCTCGT
CGACGAATTCCATAACCAACCCCATTGTCCATGAATTCTGTATTCTTCTCCTTTTTGTTT
CCATACCTGGTGTCGTAGTCCAAGAGAATACTTTACAAAATTATATGCAGTCCGATATCT
TTCCTCTTCTTCGTCTCTTTCTTTTTTTTCTCTCTTATCAAGTTTTTTTCGTTCTTCCCG
ATCAGTCGCAGTTGTTCGTAATAATCTAACGTGACCTAGTTGTTCATG
>Unigene0000793    size  378    gap  0  0%
GTAACTTGTTTTGTATGTTTTGCAACCTGCCGCCGTGGACAGCAACTGATGACCGAGACA
GATACCAAACAACGGTTTTACATTCTTCTTATCTTCAATGATTGTGCGCATATTATCCAC
GAGCTTCTTACATTTCACGGGGTCACCAGGACCGTTACTGATGAACAGGCCATCATACTG
GCTGGTGTCTATCTTGTGATCCCAGGGAACCAAGATAACCTTAGCGTTTCTCTTGATCAA
ACATCTGATTTGATTGTACTTCAAGCCGCAGTCCACAGCCATTATTGTGATGTCTCCATT
GGGATTATATATTTTTGGTTCCTTAACAGAAACTTCAGCAACCAGATTCCTGGCATTTGG
GTCTGATAGGGCTGGTAG
>Unigene0000794    size  560    gap  0  0%
GGTCTGATAGGGCTGGTAGTGGGCCAAAAGGGGGGACTCCTTGAATGATACGTCCAAGAG
TAACTCCAGCTCGTAGACGGAAGGTCAGGGCCCTGGTGTCCACGTCACAGAGGCCGGGGA
CCCCGTGGGCTGCTAGCCAGGAGCCCAGGGACCGCTTGGCGCGCCAGTGGCACGCGCGAG
TACTGACCTCGCCCACTATCAAGCCAGCTGCCCATATGCGGTTAGATTCGAACCATTTGG
GTATGCCATGTTCGTCTCGTTCTTCTTCGTCAGGTACGCCATAGTTGCCGACCAGAGGGT
AGGTCAGGACCAACAACTGTGCATGGTACGACGGGTCTGTCAGCGACTCAGGGTATCCGA
CCATACCCGTCTGAAATACAACTTCTCCCTCCACGGGTACTTGTGCTCCAAAGCTTCGTC
CTTGGAAGACCGATCCATCGGCTAACACGAGGCTGCATGGTGGGCCCACCTCACAACTCA
AATCATCAGCCACCATTTTTTGTAGGTTCGTTTTGCCGGCCACGTGGTTTATTATGAAGC
CGGGGAGGAACGGTCCGGCG
>Unigene0000795    size  531    gap  0  0%
GACCACAGCGACACGGAGTACGGCTTCGGACCGCTCCCCGAATCAGTGTTTGATGCCATA
GAGGACTCGCAAGACAGTCAGCCCTTTGAAGACGATGATGAACACAAAAAACCTTTGCAA
AACAATATCGAAATTAGCAATATACGCGACACAGCTTCCAGCATTGGAACCAGTGTCCTC
AACGGGTGTATTATGAGTACTGGCGTGTTATCCGACATGAGTACCGTGAATTCTACCTCC
CAGACAGATGACAACAGTGATACAGACGTCGAAATAAGCTGCGCCACAGTAAAGACTGAA
GACGGCAAGAAGAGCCACAACAAGAAGTCTCGCAAGTGCCCCATCTGCGGCAAGGAGTAC
ACGGCGTCCTCCAGCTACTTCTACCACATGAAGTACTTCCACAAGGGCAGCCGCGAGCAC
GGCTGCCAGGTTTGCGGCAAGCGCTTCGGCACCAGGTCCTGTCTCACGCAGCACATGGCC
GTGCACTCGGAGCAGTACGAGTACGAGTGTCAGCATGTCAGAAGCGGTTCA
>Unigene0000796    size  855    gap  0  0%
GGAGGAATTGCGTGTGCAGCTGGTTGAGTCACTTGTGCTTTCTAACCTTAACTATGCAGA
CACAGTTTATGGTCCTCGATTGCTGGCACGAACGGAACGCCTGATCCAGAGAGCGCAAAA
CGCCTGCGCCAGATTCTGCTTTAAAATACCGCCAAGAACTCACGTCACTCCATTTATTAA
TGAACACTCCATCCTTAAGATGAAGTCACGCCGCAAGTTACACCTGGCTTGCCTGCTCTT
TGGGGTTATAAAGTACAAAGAACCGTCCTATTTGTTTAGCAAACTTAGCTTCATTGCTAG
TAAGAGAGAACGCCCGGTAAGACAATGTTCACAGCAACTCTCCACGGAACCGCATAGCAC
TGCGGCCTTCAGAGGCAGTTTTAGGTACGCTGCTACTAAATGCTGGAACAATATTCCCCC
GCCAATAAGAAATGCCAAAACTCTTGGTACTTTTAGAATACACCTTCGAAAGTTCCTCAT
TAACTCACAAAAAGAACTTGGTATGACGATCTCAAACACGTCCATAATATAGCGATAGCA
GGTACCTGCCGTGATGGTGTTTCGTTGCCGTATTCCGGTTCACTCGTAGTTTGAGAGAAC
TAATACTAGTAGTTTACCTAGTAACACATTTCTACACTTCAATATTAATCATAGTTCACA
TTCAAGCACAACACACACACAGAACATAAAACACTTACTTCAAATACACACAGCACACAC
ACCAATAGTCTACTAGACGTCCGTGCGTCATTTTTAGGGATCCAGCAGAATACCAGCGTC
AGGTATTCTACCTGACACATGCTGAGCTGGACTCCCATTCGGTGCACACTGCACCGCGCC
GTTAATTTCTGTTTA
>Unigene0000797    size  576    gap  0  0%
TCAATTTAGCTATATGTTACTACAAAGTAAATAAACCTAAGTATATTATTGGCATGTGTG
AACATATTGATAGGATTATTGATATCAATAAACACTGTAAAGCTATATTTTATTACGGAC
GTGCACACGAACTTTTAGGTAGGATAGATGAAGCAATTTATTGTTATAAAAAAGCGCTAA
AGTTAGAACCTAAAAATAAAGAGATTGGTCAGATTTTAGCGGATTTAGATCAGAAAAATA
AACAGTCGGCTATTACTGAAAAGGTTATGTGGCGTAAGGCTTTATGTAATGAGTCCGTTG
AAAAAGAAAAGTTAGTCTATGATGTCGATGGAGATTTTAAAAATGGCGTCGAAGACATGT
GTCAAGAATTGGTGGGAAGGGATGGATATTTCAAATTCGATCTGCCAATGGGTTTGACAA
AAGATGAAGTGGTCTGTATTAAAGATTTAACCAGTAAGTTTGATTGTTTGATGGTACTAG
AAGATGGGGATGGGAAGAAAAAGAAAGTTTCTATTATTAAAAAGGAATGATTTTGTAAAT
GATATATTAAAAAAAAAAAACTAGGCTGACCTTATG
>Unigene0000798    size  366    gap  0  0%
AATAATAAATTCACAGTCAATTTTTTTAAATTCTCCTTTGAACATATCATCAATGTTTTC
AGGATCAAACATTTGACTTATTTTGATGTAACTCTCTAGATACTTGTTAAGGCTGAAGTC
TCCGTTTGATTTCATAATTTCCTCAACAGTAAATTTATCTCTTGCCGGATTATCTCGGTG
CTTAGCTTGGATAAACAGTAATTTCGGTTTATTATTATTATTTGAATAATATCTGAAGAC
AATGTCATCGAAGGCTCCCATGCCCTCCACATTGGTCGCCATTACGAATTTATTAACTTC
TTGAACGTAAAGAGCTCGAAACAAGATCAAGCTTAACAGTTTAGTTTCATACAGTTGCCC
ACTTAG
>Unigene0000799    size  701    gap  0  0%
ATGCACCAGTTACAGGACCAACAATAAATCCGATGGAAAACGCCAAACCTACGAGTGCCA
TTCCTTTGGCCCTGGTTTTCTCATTTGATGCATCAGTGACTACGGCCATGCTTAAGCTAA
CGTTAGCTTTGCTTAGGCCTCCAATGAATCTAGCTAGTACAAAAATGCTGAATGTACTAG
CACAACTCCATAGTCCATGAGATATTGTTATTCCCACCAAACAAATTAGAAGCATAGGCT
TCCTTCCATATGCATCTGAAAGGCTTCCCACTATTGGACTAGTCAGAAATTGGAGGAAGC
TATACATAGACCCAAGTGCTCCTCCAAATAAAACCGACGCGAATTGATCAGGAGCTCCTG
TAATTTTCTGAAAACCTTGTACTCCTCTCAATAAGGATGCATACAGACTATTCCCTTTGC
CTTCTTCTCTGTTATAATAGTCCAGCAGCGACGGCAGAAGAGGAAGAATCATCGTGAAGG
CCAATAAATCTAGAAGTAATGACACAAAAACTAGTCCAATAGTTTTCGTATTTCCTTTCG
TGTTCTTACTCTCATTTTTAATCTCGTCAACTTTATCCACTCCATTTGTAATTCTTTTTC
TAAGTTCTCCATTTCCCTGGTTCATCATTTTTCATTTATTATAAAAAGGTACACAACAGG
TAATAAGTTTTATCGAATAGCAACAAGCCCTCGAGTTAAAT
>Unigene0000800    size  651    gap  0  0%
GGTAACTCAACTTTGGTAAAATAGTTATAACTAAACAATAAATATATTTGCATTTTAGAA
TATCTTAAATAACAGCGAATTCGTACTTAACACCAAAAGAGGTGTAGACTAATAGACGCT
AAATATTTTAAAGCTCATAAAAATCAGTGATACGTAAAAATCTTCTAATAGCATTAAACT
GAAGCTCCGAAGGTAATATAGTTACTACTTATTTATTACTCTTAAGTTGTACCTAAGTAA
GTACTTAACACGTGCTGAAGTATTAGCGTGAATCAAAGTACAGTCGAACTACCCAGGACC
AGTTTCCAATAATATCGATCAATATTGATATTATTTATTCAGATTTTGTAGATATTGACA
AATTAGTGTATATCTTAAAAGAGGACGAGTATTGTGTTTGTTCTGCAATATAAAGTGTTT
ACTAAAATATTATTTTTGTTAAGAAACTGGCCCCAAAAGGAAGCTAATAGTAATAAGTCT
AGAAGATCACAATGCGTACACGTAAATTATTTCATAGCTTCCTACAACAGTATTATCAGC
AATTTTAACTTTATTTTTTTAAATATTGACTTATTTCGTAATTTTTGTTATAAACCTAAA
GTCTAATTTTCATTAAACTTAGTTCGTATTTTCATTAATTTTGTTAACACT
>Unigene0000801    size  206    gap  0  0%
ATGCCTTATTTATTTTATGCGCACTATTCTTAATTACAAACTATTGTTACGTCGACTTGC
AAGCTTCTGTCTGTCACCCAGGGCGAAGAAAACGATTATGAAAAATCGGCATATAAAAAA
TTCTGTCAAAGTCTGTCATTATAAAGTTAGATCATTATAAAGTCTGTCATTATAAAGTTC
AGTCATTATGAAGTCTATCATTATAA
>Unigene0000802    size  247    gap  0  0%
ACATTCATTTTGCCTGAACAAATCCAGTACAAAATTGGACTAGCTGATGCTAAGAGCCTG
GTTGACACTTGAATGTGTACAAATATAATGCAGAATATACACAAAAATAACATATGGACT
ACATACACAAATATTGCAGGCTCATTGACCCCAAAATATTTAGGATATTGCTTTGGCCTG
TAACACATCTTATTTGAATATCCAATAACACCAATTCTCAATCCGAGTCTAAAACATATC
CTAATGT
>Unigene0000803    size  265    gap  0  0%
TTTTTTGGGGGGTAATTGGTTTTCATCTCCAAAAATCATATATAAAGTAAAACTACACAA
TAAATTTCAGTAGTAGTAACAAGGAGTTTAAGTAATAATTATGGTTCATTCATTTCCAAT
ACTCAAACGTCAGTCACGACTCAGGTACAAATAATATCTAAGTTTCCAGGGCCTCTCAAG
AAGTCTATTCATTCAGCATCAGATTTCGACGGAAAGATTTTCTGCAGGAAAGGCTAGCTA
GTCCATCGACACAATCCTGTGGCGG
>Unigene0000804    size  247    gap  0  0%
ATAGCGCTCAAGGGTACCCTCAGGAACACTAAATTGTTTTGCAGCTCTTAAGTAACCCAT
TTCGTTTCTTCGAACTGCATTCACAGCTTGTATCATGGCATTATGGTCCCATGTCTTCCT
TTTGATGGGAGGCATCTTGTAAACATTTGACGAAAAATATTTTGTTTTATGAAAATTTAA
TAACTACACGCACACGTGCTTCGATCGCCGGTGGCCGGCACGCACTGGCAGACGTTTAGC
GGTGTTG
>Unigene0000805    size  236    gap  0  0%
AAGGGGTGTTGTTGTGGGGGGGGAATAAAAAAAGGGTTAAAAAATGATAGTTGCGGGCTT
GTACGTGTTCTCTAACGAGGAATTGAACCCCAACATAATAGCTGATGAAAGCTTAAAGGA
AAACATCACCCAAACGATGCATGATGTACGAGCTGTGCTATGCTATTTTAATGACATCAT
GAACATTCGCGACCTGCCAATCGAGAAGCTTGCGGTAAATGAGATCCCAGAGATGG
>Unigene0000806    size  319    gap  0  0%
GTTTTCTATACATTAATTCGCTATTCAACAGCCAAAGGATGCAAATAATTCTACTAGAAA
GAGTTTTTGGGGCTAAGTAATACTGAAGAGTACTGCTTCGCCGTGGTGTTTCCACCAAGA
TTAAGTAGACAGCCAAAAGTTACATGGGGTGTGCAGTTTCTTCTCGAGTCCTTCATCGAC
TCTCGATCATATAAACCGCTGTATTCAAGCAGATTCCGTCTCATAGAGTTTCTGGAAGAC
CTGTGCTAGGTACTCCAAATAGTTAAGGGTGTCCCTGTAAAGAAGAACGCCCATGTTGTT
CGCCATCTCTGGGATCTCA
>Unigene0000807    size  488    gap  0  0%
GTTTAGAAATAAAAGATTGTTATTAAGATCTAAATCAATAACAACACAAATAACATGTCT
ATCTTCAAAACCAACGGCTTCAGAAGTTCTCACAGCATATTTGACCCAATGTAAAGACCC
TCCTTGGACCTCATACTTTGTGAAGTACAGTAGTGTAAAGAATGACCAATATGGAATGTC
AAATTTCAACTGGAAGGTTGGTAGTTCCAACTATCAGATATTGAGAACTGGCTGCTTTCC
TTACATCAAGTACCATTGTTCGAAAAAAGCAGCCGAAGATTTGTCAACATCGGACAAGTT
CATGAGAGCCATTAAAGTTGTTAATTTAGGTATACCATGTTTGCTGTATGGTCTGGCAGC
TACACAACTAATAAGACATGAAGAAATAGTACATACTTCTAAGGGGCCGGTCACAATATA
CTTTCTAATACCAGAAGATAAGGGATCCAGATACTAAATGTGATAGTTGGTTTTAAGGTT
GAAATATG
>Unigene0000808    size  453    gap  0  0%
AATATTTTTTAAAAGGTAAAAAACAATAGATAAATACGTAACTGATTTACAAATTAATCC
TTAGAATAAACAAAATTGTTAAATACAGTGTAAGTATAGAAAAACCCCTCGTGTTATTGG
GCAGTAAAGGTTTATTATGACATTACTTTGGACGATACGAAGCAATTAACTTATTATTAA
CCTACATTACCTACATATTAGTTTATGGACGGAGAACTTAGCAATAATATTAATCGTGGG
TTTCATAAAATTTTGTATTATGCTGTAGGTTTACACCATATCCAGTCCGAACAAATGGGT
ACTGAACTGTAAAACTAACATTATTCAATTAAGACAACATGCTTAGTTGTAGAAAAGTTT
GAGAAGATACGACATAAAGTTGTGAGTTATTCACGTAACTTCACAACATTTTTGTAAATT
CCTTTGAAACCATTGCTAATAATATTATAAAAT
>Unigene0000809    size  365    gap  0  0%
TCAATGTAGTCCAAATTCTGTTTGTCTCCAACATAGCTCTCTCGTTCCAACTTCTCACTC
AGCATATCAATTTTTTCTTGAAGGTTCAGGTTTTCAGTGTACAGAAGGTCAAACTCTTTT
TCTATTTGCGAAAACAACTCGTGTAATCGAGATCTAAATACAGGAGGAATTGATGTTTCT
GAATCTTCCATCTTCAGGTAATTAGGCAGCCCGTCAGAACCCTCCGTGAGGGCCTGAAGT
CTTCGCTTACTAGATTTCATGGTCCAAGGCGGATTGCTTGCTCACCAAAGAACAATTCAC
ATCACTTAAAAGAGCACATCAGTGATTCATGACCAAATTGCAAAGTACTTAACTTTTTAA
TTAAG
>Unigene0000810    size  301    gap  0  0%
GGGCATCGTACCGAATGTGCAGCGGTGGCCGTAACTCGGTGAACCGGCTGCTATAATTGT
CATAATCATTTCTTCGGTAGTGATCGGTTATTATCGAACGACGACTGTGATAATTTGCTG
GTAGGTTGTGATAATTTGTAGGTCGACTGTGAAATCCTTCTTTCGGTAAAAGTTTTATTC
TGTTGATGTCTATGTCCGGCTGGCGGGCTCTCAGTGATCCAATAATATTAAAAATTAGAA
GAATAAACACAACTGACATCTTGAGGCAAACATTCGTATTAAAGAGTAGAAAATCACTTT
A
>Unigene0000811    size  302    gap  0  0%
ATCCTTTACGAGAACTGTAATTTTGTAATGCCGCAACAAATAGCAGATATCGAATGCGCT
TACTCGGATTTAGAGAGCATGTTATTAGGAAGGACCTGGTTCGGCGGCAGTTGGCCAACT
CTCAGCGACATAGTCTTTGCTTCTACTATCAGCACTCTGAACATTCTTGTGCCTATTGAC
AAAAACAGGTATCCACGACTATCGAGCTGGCTTTTTCGTGTTTCAGAAGAGCTATTTTTC
GTAACAGCTAATAGAAAAGGACTAAGCGAGTTCTCGAGAAGGATAGATTGCGGCAGTATT
TG
>Unigene0000812    size  490    gap  0  0%
ACAGTGGTACTTTGTATTTAATGTGCTGTGCATGTGATGAAATATGCAGTGAACAAGATG
ATTTTTTCAACCATGATTGTAATAATGTTAAGCCAAAACCTGTGCCTGTTCTTATTAGCA
AGAATGCAGTCAAAACAAATAGCATAAAAAATGCTAAAAATGTCAATGAAGTTTCAAGTA
ACGGGCCCACAAGTATAGCAAAAGAACCAACAAAACCTATGTTTGATCGGAAAGACAATT
GTGATGGTAAACTAGAGACAGTCACATCTCAAACACATAGGACTGCAGCTATTACACCTG
ATACAAATACTAGTGAACCAGTTGTTAGTGATACAAGCATCAGCTCTGATAGTTCAATTA
CAACTAGCAAGGACAACACAGTTGATTCTGGAATGGAACTTGAGAGTTCTGATACAAAGC
CAGTCTCAAGTCCAGTGCAGCAAACAGTTTTCAGTCCTGACAGAAGTAAACCAACAATTC
CGAATGGTGA
>Unigene0000813    size  396    gap  0  0%
GATATTTCTGGAGTATTAAAGTAGTTTTAAAATCTCATCTGGCTATAACTTCAGTGTGGG
AAAACACTCATAAAAAATACTCAAATATATCAAGAACTTTTGTGTAACACATGGACATAA
AGTCAAAATACTAATTACTTTATATGAATGAGCGACATATAATTCGTAGTAATTATTAGG
TATGTATTTGATTATTTCTTCATTACCATTAAATCCGAGTATTTAGTTCTTAAACTTTCC
ACTGCTTGTAAAAAGAAACAGGTAATTAAATTCACAGATATACGCTCAAGATAACAAGTT
ATGAAGAAGTAGTCAAATACTCTAATCATATTCTATAGGAACAGCTTAAAATACTGGCTG
CTCCAAATGTCCTTATACCTAATCTAAATACGATAA
>Unigene0000814    size  458    gap  0  0%
ACGTTTATTTTAGAGGGGAAGCACCATACAAGCTAACGGTGAATTAATATATCTGACATA
ATTAGTTCAATGTTCGAGACCTTATCAATTTAGATAGCCGAAAATAGTTTTACCATGCTT
ATAATAAAACCTGTAAATTTTTACCCCTTAAAAGTATTTATATGGTGAAGATCTCTAGCT
TATTATACACTATACATATATTTAGTAACACCTCGACGCGACACCATGAAAGATACATAA
TTAGGACTAATCCTAGGCACAGATAATGATCCATTTATACAATCACAATTAAGTACAAAT
ACATTGTATTTTGAAAATATTAAATAAAAAAGTCATAACAAGATATATATTGCAATAATT
TGTACTATCCTAAGCTAAAACAACAACTAAATAATACTAATTAAGTACTTTTCAAAAGAG
TAGTAATTAAACGTGCATTTCAATATTTGGAAGTTAAA
>Unigene0000815    size  365    gap  0  0%
AAGTATCTATATTATGTCTACGTTTCATATGCTTCTTAAAATTAGATCCATTCGTAAAAT
CTCTTTGACAATAAATACATTTATACGGTTTCGCACCCGTATGCTGTCTTAGATGTAAGT
TCAACCGTGTTTTGAACCTAAAAGTTTTATTACAATATTCACAAACGTAAGGCATTAAGT
CTGTATGTAGTATAGAGTGGGATTTTAAGTGTCTTTTTACACGAAAGCTTTTACCGCATT
GTTCGCAGACAAATGGTTTCGCACCAGAGTGTAAACTGATGTGGGATTGCAGATTCCCTC
GAGCTCGGAACGTCATTTGACAGAATTCACATTTGAAAGGTTTCGTGTCTTCGTGAGTCA
TCATA
>Unigene0000816    size  407    gap  0  0%
TCGAAAAATCAAAGAATTTGGAGCCGGAATTCATTCTTGCAGCAATTCTCAACAATCTTA
CAAGAAAGTGCAAAACGGTACCCAGAAATGTACGATTTCATCCGATCAATCGTCGAACTA
ATAAAAAACGAACTTGACGTTATTGACCTGTTCACCGTACCAGCCAGTTACAGGAGACAT
GCGAATAAGTACAATTACGTACGGTACTTATACACGGATAATAATCAGAATTCGGACCCA
CGGTACGATTTACAACTAGAAGAAACTATTACGCCGATGTACATGTACATTATTGATAAA
GTACAGAAATCTGATGGTATTATACCGCTCGTTTGGGAATGGTTGAAAACGGAGTGTATG
GTTTGTAAGATAAAAATTACAGGTACTAAGTCGACGTCTTGGAAGGA
>Unigene0000817    size  208    gap  0  0%
GTGTATGGTTTGTAAGATTAAGATTACGGGAACGAAGTCGACGTCTTGGAAAGAAGCATG
GGAGTCACATTTTAGTGAAAAGCATAGCAATGAAACTGATTGGCAGTGTGCTCATTGTAA
ACGGTTGTTCGGTATTGCGTTTTTAGCCAAAAATAAGTGGTACCATGAGTGTTAAAGTAA
TTATTAGTGGATTTGTTATAAAAACTCA
>Unigene0000818    size  220    gap  0  0%
TATTTAATGATTACATTTAAAATTAATGAAATAATATATAAATCGAATTTCTATTGAAGT
CCCACTTTGGTTAACTTTACCTATTAACTCGGGTTCATTTACACTTATGAAAAAAATAAT
TGATCAAAATAAAAACAACACTTGGTTCGCGTTCTTCTTATTATGACGATTTCACCACAT
TTTAACCACAATTGTACGTTATATCGTTTAAATGTCACTG
>Unigene0000819    size  499    gap  0  0%
GATATGCAATTTATAATATCCCAATTTTTTTTATAAATAATTGTTATTTTCACTATATTC
CACTCTACGCGCGTTGTTATGAGTTTGAGAAAATAAAGATACCTATATAAATAGGATATA
TTCCGTGATTGTAGTCATCATCACATATCTTAATGCGACTGCAGGTATCTAATCAACTAC
AAAATTATTTAAATACCTAATTGCATCACGTGTAAATAAGTGCACTTCTATTTCTTTGGT
TTCTATTATAATAACAAGCACTTCAAATCAGACTTGTGATTTTTATTTTTATTTTTCACC
ACAAAATCCTCTGGGATAACTTCCATAGTTATCCAAGTTTGTTATAAGCATAACAGAAAT
TATTAGTGTATTTTTATATTATTTTGTCTATTTTCAGGACACGATAACCACGACTGCAAT
CCCTCATAACGGCTGAAAGTGCGAAATAACATCACGTAGAACAATAACTTAATTCCAATG
TTATAGAAAACAAGTGACA
>Unigene0000820    size  358    gap  0  0%
GTAGAAGAGATAAACTTATCAAGCATGAAATGCGACATGGCCCCATGAGCCCAAACAAAA
CAAATGATTTTGACAATGAACATGACTCACATGACATGGTTGTGAATGTGAATCCCTTTA
GCAACCTCATGACCTCTCCTACTCAACTCCATCCAGATTCATCAAATACTGAATATGATT
TACCTCGCGTCCCAGATCATATATCAGGTGAGAGCAGTTTCATGAAGGTACAGAAAAATA
CCTCTGCCTCAAATAAGCCTGCCCAACATTCCCCTTCAAAGCAAAAAGCAGCTGCAAATA
AAAACAGACCTAAAAATATAAAGTGTCATCAGTGTCCTAAAAGGTTTAGTTCTTTAGA
>Unigene0000821    size  616    gap  0  0%
TTACCACAATCTGGACAACTGCAGGACGGTCCTGTGCGAGCCCCTCTCGGTTTTCTATCG
ACTGTTTTCTTTGTTACTCGATTCCTTAATCGATTTATAATCGTTTTGGCGTCACTAGTG
TTGTAGTCTTTGAATGTTTGTATCGTTAAGTCTGGGGTTATAAAGGCGCATACAGACTTC
ACGGGTGGGGCAGCTGAGTATGGTAAAGTGGACAGGTTAACGAGGGCCTTTTTCCATACT
TTTTCTGAGTTTCTGACGAAAAGGCGGAACTCCTGGGCAGCGAGAGCGGTGCTTGCGCAG
GTGACGCATGCGCCTAGTGGTATTAGGGATTCTTCGGTCATCTCGACTCCTGTGATGACT
TCTAGCAGTTCAGCGAGCGTCACAGGCTTGTCTCCATCCATCATGACGGTGTCTTCTAAA
TGAACTTGACCCTCGCTCGTATCGCCCATGCATATTCGGCATCTGTCTGAGCCGTCTCCA
CGCACAATGTGGGACACCAAAGCCTTAATATCCACTTGCCGGCTCATTTTCGATATTCCT
TGGAGTAGTTTTTTATAATTCAGATAGTTTTTCAATTATTTTTTCTGTAAAACTAAATTC
AAGACGTCACATGCGT
>Unigene0000822    size  397    gap  0  0%
GCTGCAGCTGCAGCGAACGCAGCAGATGCTCGTCTCGCCTGAGGCTGCTGAGCAACCTCA
AGCTGATTTGGGCTCGACTATCAACGCCCTCGTTTCCGCCACGCCCCCTAATGTAGCTTT
AACACGAACGGACTATCACCATCAGATGTATCACCAGAACAATCAAATGGGTCCAAATTA
CGGTACAAATAAAATAACCACGTCGCAACAGAACCCGATGCTCAGCCGACAGTTGAGTGT
GGCGGGTTCCGGCGCGTACTCACACAGCGGCGGCGTCTCCACGCATACGGCGGCCGCGCT
ACACACGCCCATGACGCCCGCGCAGCCCTACCACCGCCCGCCGCGCCCGCATCTAGTGGG
AGGCTACTACGAGGAGGGCGGCGCGGGCGCGGCCGGC
>Unigene0000823    size  357    gap  0  0%
ATCTTTTCTTCGACTTCCTATGACTATTGAAGCCCGCCACATCACTGAAACTTTGTTTAC
ACAGCGAACATTCTAGATCTTCATTGTCACCATGGATACGCAGGTGGTGTTTGAGCCCTT
TCTCATGTCTGGCTATGAAGCCACATTGGTCACATTTCCTCGGGTTATCGGGCCGGTGAA
CTAACTCATGTTTTTTGGTATTCTTCTTTGAAACACTGCGGTAGGGGCAGTAGGAACATT
TGTAGGGTTTTATGCCTTGATGTATCCGCACGTGCTCTTCGAATAAAACCTTATTATATG
TGGAGTAATCACACATATAACATTGGAACGGGTTCTCTCCTCGGTGCGTCTTACGGA
>Unigene0000824    size  350    gap  0  0%
GTGATGTGGCGGGGTTCAAAAGACATAGGAAGTCGAAGAAAAGATGCCCAGAATGTAAAT
CGATGTTCTGCAAATCGATAATAGCGAAGCATAGACAAGAAGCGCACGGCGTGGTCGGAG
AGAAGAAAACAAGCAAAAAGTCTTTAACCAAAAAGAATTTGTTCACTTGCGCTATATGCC
AATGGGAGGGGAATACTAAGCCCAGGATATTACTGCATTTGATACACCATCCTGATCAAG
AAGTTAGTGAAAAAGTTGTTGATACATTGATTTTAAAACAATTAGGTATTATGAAGATGT
GATTTTGAGTTAGAAAAACTGCTAATTAAGGGTGCATCTACACGGTGCAT
>Unigene0000825    size  321    gap  0  0%
GTTTCGTTCTAGCTCGCAAGCTGCAGATATTACGAAGCCGAAACACATGCCGCAGAGACC
CTGCAACAAAGTCAGCATAATAACGAACACGATATTGCCGTTATTCTTGACGCCGAAAAC
GGAGATCATGAATATAAGCACAAGAGCGGTCTGCCCGCACATGACCACGAACTGAGTCAC
CACGTGAGAGAACAGGATCTCCCCGGGAGACACGCCGGCCACCCACGACCTGTCCAGTAG
ACCCTCCATGCGTTCCACGATGAGCGCTGATGATGTGAGGGCGACGGCTAAGAAGAACAC
GATGGTCAATATAACTCCTGG
>Unigene0000826    size  244    gap  0  0%
TTGTTGCGAGATTGGCTTTAGCGGACACGGCTGACAACGAGACCATTACATCGTCGGAGG
TGCAAGTGTGGCTCGACATGTCCAACCAACAGATCGGTCTCATGCTCAACAGGGACATAC
AGTTCTCATACAGGGACTTCGCTAAGGACTTGCTAGAGACATGCCACTACAACCCGAAGC
TGGGAGACATCCCCATCGACTTCATGGACCCCATCTACGGCAACAAGAACCCCTCCTTCA
CTGA
>Unigene0000827    size  342    gap  0  0%
AGTATGGTAGACTAGTTACGATAGCAAATAGCACTTCACGAGGTATAAAGTCTGTTTAAA
TACACTTCCTTTTTTATTTCTTGCCCTGACAGTAGGAAGAACTTTTTTGAAAAGAAATGA
ATATAAGTTGTGGCAACTGGCAATATAAATATTAAGTTGGGTTGCCACTTCAAACTTCAC
AGAAGCCGCCTGCATAGTGCTATGATATAATTTGGCTTTATTTTTATCCCGAAAAGCTAG
ATAGGCTGAGCACTTAGTATAAAATAATGCAGATATGTTTATCTATACTTCTAAATTAAT
TTTCGAACACGTTGGAAAAGACGCGACCAATTTTTTTTTGAA
>Unigene0000828    size  341    gap  0  0%
TAGATTTCGGCTTCATAGGTAATATTTGTGTGATGTGATAGTCAGGGTGTATAAGTAATA
TCAGTGTGATGTTTTAGTGACACAAGTGGAGTGCGAGTGCAGGCCGCGGTGCAGGGCTCG
CGTCACGCGCGCTGCCGGAGCCGCGGAAGTGCCTCGTCGCGCCACTTGTGCGGATTAGTT
AATGATGCTCGTCTGCCTGGCCTCCTGCCTTCATTACCCTCACTATACCTATCTGCGTTT
ACCTGCAGCTACCTAGGTATAGGTAGCTAAACTGGGCCTACTGTTATCAACCACTTTAAC
AGATGTTGACGACCGATATTTGGCAGAACAGAGAGCAACAA
>Unigene0000829    size  251    gap  0  0%
AATCTTTAAATAGATGACAAACTGCGAATTTGTTTACCTTTTTCCTTGCACATATTTCTG
TCGTAGACTTTATATACATATTATAAAACAGCACTTGTGATTTTACAGACAGACTTTTAT
AGACATCTAAGGCCATCTTATTTATTTCATATTTTTGGGCAGTATTTACAGTTTCAAATT
CATTTTAAGACAGCCAGAAAGCATAGAAACTACATTATCACGAATTTAGTCAAAGACAAA
TAAGCATATAA
>Unigene0000830    size  238    gap  0  0%
GTGGAGGGTGCGGTGGAAACCTTCGTGGTGACCCCGGCTAAGCACGGCACGCTATACAAA
TGTCGCATAGCCCGTGACCGTAAGGGCATGGACCGAGGACTCTACCCTACATACTTCTTG
CACCTCGAAAAGGATTATGGGAAGAAGGTCTTCTTGCTGGCTGCCCGCAAACGCAAGAAA
TCAGCCACCTCGAACTACCTGATCTCCACGGATCCTACAGAACTAACTCGTACTGCTG
>Unigene0000831    size  263    gap  0  0%
TAACTCGTACTGCTGACAGTTTCGCGGGCAAGTTGCGATCCAATTTACTGGGGACTGCGT
TCACTGTGTACGACAACGGCAAAGCGTGGAGGAAGCACGATCATGCTCATACTAGACATG
AGTTGGCTGCTGTTGTTTATGATACAAACGTCCTCGGTTTCAAAGGTCCGAGAAAAATGA
CCGTCATCCTCCCAGGCATGACTCCCGACCGCCAACGCGTCACCATCGCGCCACAAGACG
ACAGCGAAACACTTCTCGAACGA
>Unigene0000832    size  1025    gap  0  0%
GGTGCACATCAGATAATTTAGATGTAAATAAACATGTAATTACTAATGCTTTTGTAGAAA
AAGTTATTTTTAAAGGCAACACTGCTGTAGGTATCAAAATCTTACTTCTGGGCAAACAAA
GTAGCATTTACGCAAGAAAAGCCGTTATTCTATCTGCTGGGGCAATAAATACTCCAAAAA
TATTACAGTTGTCAGGTATTGGGCCCCAAAAACTATTAAAAACAATAGGGATACCAGTTG
TCAAAAATTTACCTGTGGGAGAAAATCTACAAGATCATATAGGCACAGGATTAGACTTTG
TTTTATTCAATAAATCTGTTTCAATTAGTGCTATGGATATGATTAATCCTTTATACGTTT
TAAACTATTTTATTAATGGCAAAGGACCTTGGACAACCCCAGGTTGTGAAGTGATTGGTT
TCCTATCCACTAAAAACCAGTCAGGTCCAGATTTACAATTCATGGTGTTGCCAGTAGGAC
TATCATCAGATAGAGGTAGTTTATTAAGAAATAATGTCAACATTAGAGATGAAGTGTGGG
ACAAATATTTTTCTAAAAGTTTTGATAGCTATGTAGGTACCATTTTACCATTGATATTAC
ACCCTAAAAGCAGAGGGCATGTTTATATAAATAGTACAGACCCCAAAGCACCACCTTTAG
TAGACCCTAAGTATCTGTCCCATGAAAGTGACAGAGAAACTTTAATAAATGGATTGAAGC
TAGTCATACAATTTGTAAACACAAAATCAATCCAGAATATTGGTGGTTACATAAACCAAA
ATCATTTCCCTGGTTGTGAACATTTTGAGATCTTCACAGATTCGTACTTTGACTGCTACA
TCAAACATTTGACGTTGACTTCGTACCACCCTGTAGGTACTTGCTCTATGGGGTTGCCAG
ACTCCAATAAATCTGTAGTAGATACTTCTTTTAAAGTTCTTGGAGTAGAAAAGCTGTATG
TTGCTGATGCCTCAGTGTTGCCAACTTTGCCCAGTGGAAATATAAATGCAGCTATTGCAA
TGATG
>Unigene0000833    size  346    gap  0  0%
CTGCAGAGGTAGGTATTATTTAAGTTAATTTCAGTTATTTGCTAATTACAATTTAGAGTT
AACTACCTACTAAATATATAGCATTATTTCTGGCCAAACTTAATAATACACTAAATGTAT
CGCAATGAAACTTGATATACGCAACGCGGTTTTCGCAAGCGACCCCCAAACGCGATACTA
TTGCATGTCGATATAAAAACTTAACATTTCACATGCACACAATAGGGTGACCATATCTTA
ACTTCCTGTATTGTGTCTTGCAGTCGTCGCTGCATCCTCTCAGGTTTGAGGCGCAGCAGT
GCTTCTGTCACGTGGCCGCGTTCAGTATCGACTTCATATCCTCCGG
>Unigene0000834    size  552    gap  0  0%
AAAAAGATAAAGCAATTATTAAAAAATTGCATAATGGCATTAGAACTGATCGCCCATCTG
AAGTTCAAACTGCTATGGTCAAGCGGCACCTCCTTGAACTAACTCAAAGCTTTATGATAC
CCTTAGAAAGGTATATGGCATCTCTCATGCCTTTGCAGAAAAATATTTCTCCATTCAGGG
CACCTCCAGTACCAAATCCTTTTAATCCTGAAGACTTCTTTGCAACTCTACAACAGTCCG
GCCCACAATTGACTACTGGTATTAAAGGAGATTGGATTGGTCTATACAGAAATTACTTTA
GAACACCAAACTTCAGTGCATGGTTCCATGAAAGACACAATAATTTGACAAATAAATTGC
ATGCATTGCAACTTGAAGCATTGGCTGAGAGTGACTTGAAGAAATGGTCAGTTGGTAAAA
AGGAGGTTGAAATTGTGGATATGGTTTTGAAGTTGAGAGAAGTGTTGAAGAGTAACCCCC
CAGTGGCGGATAATACTAGGACACTGTTGGCGCGACGCTTGGAGGACCTAAACTGCGTTC
TACCGGAGGATA
>Unigene0000835    size  348    gap  0  0%
GTGGAATCAGCTTCAATATTTTCGGCACCCTTCTTATTATTGTCTTGAACATTCTTGTGT
TGTTTGTCTTCTGCCTCGTTCTTAGCTGTCACATCTATTACTAATTTCTCAGCTTCCTTA
TTAACAACATCTTCAGCTTGTTTATCACTTTTTTCATTGACTGATGTTGATTCTTCAATT
TTTGTTTCATCTATTTCACTATCGTCGATGATAACAATTTCATCGTTTTCTTGGTCTGTT
ATATCGTAAATAATTTCTTCAACTTTGGTCTCTTCTTGACTATCACCATGAGTATTGTCC
TTAGCTATTATATCCTTATCTTTTGTATCACTTACTTCAACAATTTTA
>Unigene0000836    size  380    gap  0  0%
GGAACTACTGGCCCAATTTAAATAAATCTGGCAGAATCTATTTTGATACATTGCAAAACT
ATTTCTAGTTTTAATTAAAATAGAGTCTTGTGTTGATAGTGTTAAGTAATTAGACGATCA
TGTTTTATATTGATTTAAAACAGCTTGGTTACTTCGTTTTAGTACTCATTAGCATATTGA
CCATACTGGACATTATTTCCGTGTTTTTATAAATACATATTTATCGCATTTAATTTATTT
GTTGTTACAATCTTACCGATTTTCCATTGTCTTATGTAAATATTGTCTGTTCATATATCC
TGGTGTATTTATTATTTAGATGCAATTGATCAATAATTATTTTGTTTATTTTAGACAGTT
ATTTAATATTAAACATTGAG
>Unigene0000837    size  286    gap  0  0%
GTTTTGCGGTGATGATAATGATTTCATTTTCTCAAAAGGACTTGCAAGTTAATATTAAAG
ATACAATTTAATATTTATCAAATACGAAAGAAAACAAGTTTATAAAAATATTACAGGAAG
GCTTCCTAAATAAATATTATATTTCAAAGTAAGAATGTGTGACTTACAGAGTACATACAT
AAACAAGTAATTTCAAACTCTACGGCTGTTAGAATAAGGTTCAAAATAAAAATGCGCTCA
ATGTTTAATATTAAATAGCTGTCTAAATAAACAAAATAATTATTGA
>Unigene0000838    size  340    gap  0  0%
AGAGTGGCTACAGCACTTCAGCCTAATTCTACAGTAACGATACTTTAAGTAGTCCATTCT
TCAGTCGAAGTGATCTCAAAATTGTGAGCCCGAATCGAGTCATTTATAGTGCATTTTTAT
CAGACCCACGCTTTTAGTAACCGAATGTGAACAACTTTCTGTAATACTAGTCACATATTA
ATGTGCCATGTTTCATCATTTTCTATTTTTAGACAACCTTTCACACAATTATGTAGTTCA
AGAGTCTTTCTAATTTTGATCCTTCTTAAAATATTTCTATAGCCCAAATAAAACTGAAAA
TACTAAATTAAATGTAAGTCAAATCACATCATCAGTCAAA
>Unigene0000839    size  650    gap  0  0%
GAAGTGCTGTAGCCACTCTCAAGTTGAACGACTTGACTTCAGGGAATACCCAGCACTTGG
TGCGGTTTCATTACATTAGTTAAACATTAGGCCCTTTTACTTTATTACATGAAAAAACGG
TATCTTTTATGTTTATGAATATAATCTTAATTCGCTATACAATTAGCGAAATTAAAAAGT
TCACAAAAGTGCTGGTATTCCTAAAATTCAATACTCGTCAAAAAGCCGAACAGAGGTAGG
TTAGTCACTACGGATTCCTCCAAACGAGTTGAGAACTGCAGCAACATCGGTACTATAACG
TCTTATCACAACCGTCACTCGTTCTCGCCGCGGCCGCCAGGCGGCGGTGGCGTCACTCTC
ACTGTCCGACAGGTGGCGCCACCCGTCCGAGTCAACCACTCGCGCTGCGCTCCGCCGGGT
GAGGTCCGTGAGCCGCGGGCGGAGGCGGCGCGAGTGGTCCGCACTGCACTGCGAGGTCCG
CGCGGCACTAGGAGACCGAGATGACCTCGTGTCCGGGGCGCGGCGCGGCGCGCGGCCACG
TCTGCGAGGTGAGCTGCCCCACGGACAGCGGGTTGTTGGCGTCGCGCGGGTTGGTGCCCA
CGGGGTGGCGCGGCGGGGCCGCCGGCTCGCTGGCGGGGGAGGGCCGGGAC
>Unigene0000840    size  206    gap  0  0%
CTCAAAACAGGCAGATAAAATTGTTCCTCTCTCTTGCAGGTATATGACGTCACAGCGATC
AGAGTAAAAGATGTCACGCATGGAACCGTCGGAAAACCTGTCACATTTTTGGGTAAGCTA
TCCAAAACTCTTTCTTCTTATTTCCTTTCAGCTCTTGAGCCTTGTAAAACCTTATATTAT
TTCCTCAGTGGAGACGATGGCAGCGG
>Unigene0000841    size  501    gap  0  0%
GAAATAATAAGTTCCCTTGTAGTGTCTTCAAAAATTAGGCAAATTAATTTGAGGAGTTAT
TAACATAATTTCTGACATTACATTATACTCCTAGATATTTATACTACTTCATGAAGATTT
TTTTAGAACAACATATATTTTACCAAAGCATATTTGTATACAAAATTCATAATTTACATC
CAAACATTGGTTAACAATACCAGTATTACGAGCACCCATATTATTAGAAACATAAGTACG
AGGGTCCCCGAACATTCGATATTGGCACCCAACGTGGGACATAAGATCCCTTTGTAATCC
CAAGCATAAAAATTAAACTAATAAATTAATATTAATACGGTTCGTTTCGAACTAAAAATG
TATTGGTAACCGCAAATTTTACTAAAATGTGTGAAATACGTATTCAAAACATTCGACCAT
ATAAAAGCATCGATTTAAAGTATTTATAAAATTATGTATCTGTCTATAACAACATAACTC
TATGGATACTGCTATCTCGTT
>Unigene0000842    size  203    gap  0  0%
AATATGTTGTTCTAAAAAATTCTTCATGAAATTAGTATAAATATCTAGGAGTAAAATATA
ACGTAATAACTCCTTAAATTATTTTTTACTAATTTTCGAAGATAACTTTTCTAGAGAACG
CGATTTCTCAAAGCGATATTTGTGTACAAAACTCAATTTAGACAAAAACTGTTGACAAAT
GTATGAATGTGTGCGTGAGACTG
>Unigene0000843    size  207    gap  0  0%
AACAATGAAAAAAAAAAACAAATTCAAAAACTGTAGTAAGCATACGGATCATTCGTTTTG
AATATCTTTATTAAATCAAAGGACTCTTTATCCTGTTCAACTCGTTATGTATTAAATTTT
TACAAACGCACATATTTCCCGCCAATGAGACCATATCTCTCTCGATGGGGATGTTCGTTG
AAAAGCTCGATAATTCTTTGATTATCG
>Unigene0000844    size  212    gap  0  0%
AAAGGTGTAAATACATTCCTTATTTGAAAGTCCTTGGTTGGCCCAAGCGTGTTGTAGGTA
TTATGAAAATTTTAATGATTTTGTAAAAAAAAATGATGGTGTGTGTGAAGGTTGAGAAAA
TATCATAGTAGGCCAGTCATTATTTCCTTGTACCTCACTCCTTGTATCTCATAATTCTTT
TTCGTTATTATTGTTTTTTTTATATGAATATG
>Unigene0000845    size  208    gap  0  0%
GACAAGTTCAAATATCTCGGACATTACGTTACTGAGGACCTTGAGGACAAAGTTGACATG
GAAAGGGAACGTAGGGCATTGGCGGTTCGAAGTAACATGCTGGCCCGCAGGTTTGTGCGT
TGTAGTGAACAAGTTAAAGTCACACTTTTTAAAGCCTACTGCCAGACTTTCTACACGTGC
AGCCTGTGGTTCAGATATACACAGAGAA
>Unigene0000846    size  383    gap  0  0%
CTTATTCAATTAAACTAAATGCCTTGAACTCTCTTTGAATGGTATGATGAGTCATTTATC
AGTCTTATTAGCTAAAAAGTATACAAAACAGTCTTATAAAAGTTAGAGGGTGTCAAACAA
CTTTGAATGAGCCATCATTGCGACGGTAAAATCCGTGAGGTGGGTGGTTATGAGTATTAC
GGACTCTTTTGATTACCTGACCCAACCTGTGTACAACCGTTGTCACATCCACAGTGCATC
CAGTCTTAGTCCGAGAAGTGCAATACCATTGCTTCTTTCCATATGCCAGTTTATTTTTCA
GACGAAATGCGTAACCTTCGTTAACTAAAAGTAAGCTTCCTTTTCGGGTTGGTATGAAGT
TTGCAACTGAAAAAGTAAAGGCA
>Unigene0000847    size  251    gap  0  0%
AGATGGACAGACGGAAATGCTAAGCGAGATAAAGACTGAAGAGGGCGGCGTAATCCCAGT
GCCTCCGCTAATGATAGCCGATGTACCCTTCGTGGAACGCCCACCCATCTCCTACCCAGA
GATGCCGACCCCGCTGCCCAGCTTCCTGTACTTTGCTCAGCAGAAGGTGTGCACGTGTAC
TCGAGCAGCGTTTGCGGTATCGCGCAGCTTCGCGTACCACATGCGGCGGCACGAGCAGGC
GGAGTGCGGCG
>Unigene0000848    size  527    gap  0  0%
TTTCCATCTCTCTCTCGAATATTCCTTATCCTCAAGGCCTTGTGCTCGATAGTTTCCGGC
GTGTAGTGTATTGTGTGTTCCGTATGAGTGTAGAATGGACCACCTTGTATCCACAGCGCA
TCAGTAAACAGCAGCTCCTTCCACATCAGACTATCCTCCTTCCTCCTCCTCAACACGTCA
CCATCGGGACAGATCAGCAGCATATCCTTGCTGCTCACTCTATCGTAGTAGTCACCACAT
AATTCTGTCTCACTCTCCTCCTGTTTGACGTCGCTGGTTGAAGAGGAGTACCACCAGTAG
TGACGGTGACGGAGCTTCTCGTATTTTTCTAGGCAATACTCTATGTGTTGCATTGCACAA
AACCAGCCACACAGCATAACCCTAAACAGCTCCATAGGCGACAAATCCATGAACCTCGTG
AACGCAAAGACACTACTATCCCAACACCCCCCATTTTCCTCCCCCCCATTCACACACCTT
TGTACATACTCAGGGGATAATATAGATAACTTATTGTATAATAAATG
>Unigene0000849    size  535    gap  0  0%
GGAAGAGTTAGTATTGCATTGTGAGTTCAGAATAACGTGTAGTGTGCGGCATGCGACGTA
CTACGCAACAAACAAGTGAATAAAATCGGCCACGATATTATCGTGAGGGGCAGTAGTACG
ATTGACCGCCGATTGACATGGGCGCCGCGGCTAGGAACGCTCGTCCTCACGTCGTCACCA
GGTGGATCTGTCTACCTGTACCAGCTGTCGGAGTCTCGTCTGGCGCTGAAAGAGAACCTG
TGCCGCGGCACTCTGCGCACGTTGGCGGCGCTGGGCGTGGGCGACGCGCACCTGCGCGGC
CTGCTTCTCTACCACCTGCACGCCGCGCTGGCAGAGCGCGCTCGGCGCTCGCCAGACCTG
TATGAGGAAATAAAATCTGAAATCGAGAGTACCATAGAACAAGCCTACGTAATCCTCCAA
GGCGACATTTCCGCGCCCCCAGATCTAGAACTGAGGCGCCGATACCTTGGCCCAGGCTGT
GATAAACCCCAAGAAGAAAGATTCTTCATCCTCGATGCTTAAAAAGTGCTGGACA
>Unigene0000850    size  233    gap  0  0%
TATAGTTAAATGGTGCAACTTACCTACCCTTAAAGTTTGTAATATTCTCATTATTACCGA
AATTCTGCAAAAAAAAAAAATGGCGACGTCGCCAGAATGGATACACAATATACACATACA
CACTTCCAAATTGTTAACCTAATTTTTTTCTATATTTGTAAAATCGTAAAAAAATCTTTT
TAAATACTAAAGTTGTGTGGTTGCTGGATTTCAACTATTACAGGTCAAAAAGA
>Unigene0000851    size  438    gap  0  0%
TGCCGGCTTTCAGAAAAAAAAAAGCGAATTTGTCGATTCCAAAAATTCAAATTAGGAATT
CAAAAGCGAATCGGAAAATTTAGTTGTAATTTTTAAAGATGGCGTATTATCAAGTGTTAT
TATTATTGTTCGCTGTTGTGATCGCTTCGGGAGCTTCAAATACACATATATTCGGCGGTC
GGTGTTCCCGACGGGATCCCAACGTGGACGCTTGCTTGCTACGCAGTTTCAACTCGCTCA
TCGAGTATATGAAGGGCGGAGCACCCGAACTAGGAATTGAAGAGTCAGAGCCTATCGTGA
TCGATGAGCTATCAATCGCGTTGGGAGGTGGACCCGATGGGTACCGCGCCAGCTTCAAAG
ATATCCACGCGACTGGAGCCTCCAACATGACCATCACTAACGTCAGGTCGGACCTCGAAA
CGCACCAGTTCCAGCTGA
>Unigene0000852    size  435    gap  0  0%
TTCGTGCAACAAGAACCGATTCTATTCGATCGCACCATCGGCGAGAACATCGCGTACGGC
AACAACGAACAGAAAGTCACGCAGGACGAAATCATACAGGCTGCTAAACAGGCTAACATA
CACAACTTTATTACGTCACTGCCGCTGGGCTACGACACGAACATCGGCGCTAAAGGCACA
CAGCTGTCAGGCGGACAGAAGCAGCGCGTGGCCATCGCTCGAGCTCTCATACGCAGGCCC
AAGATGTTGCTGCTCGACGAGGCCACCAGTGCGCTTGATACTGAGAGCGAGAAGGTGGTA
CAAGAAGCCCTAGACGCGGCTAAAGCCGGTCGCACATGCGTGATGATCGCGCACAGACTG
AGCACAGTCCGCGACGCTGACGTCATCTGCGTCATACACGACGGCTTAGTCGCAGAAACT
GGCACCCACACAGAA
>Unigene0000853    size  550    gap  0  0%
AACGTAATTTTAAAGTAAAATGTCCTATCAGGTTTGTTTATATTTAGTTAAGAGCTTATA
CAAGAACTGAAAATGTGAAAACGAATTGAAAAATTAGCATTGATTTTGTATTCAAATACT
CTTTGGACCTGAATTTATGTCTAGGAAATCACTATAGATATCTTCTTTAAATATTGTTAA
GTTCTACACTATTACCAGGTTTCTTTGCAAAAATACCAGTGTTTGATGTTAGACCATAGT
ACCTATAATTACATAGAAAATATTGTGACATCCTTGACTTTAATTTTTACATAAAATTTA
CAGAATAATTGCATGGTTTTACGTGCGGAGTTTGTCATGCATTGAAAACTACAGAAACTC
TATGTTTTATCTACAATTAACCATGTTTTTTTTAAGTACAGACTTAAGTTCTAGATTGTC
TTGAACAAAGTTAATGGTCTTAACTTGACATTAAGCCGTTACTAAAACCATGTTTTATAA
TAAGGTTGCTAATATTTTCAACAATAACACAAACATATTTTTTTCTTAATGTACTGTTTA
CTATGAATTG
>Unigene0000854    size  268    gap  0  0%
ATGTACTGTTTACTATGAATTGTCATGTCCGGGTTTGTTTCAAGAAAAACTGACATTTAT
GTGGACCATGAACTTGGGCATAACTGGTCTTGAAATTCTACTAGTAACTTACAGCCATAC
ACTAGATGCCTTCTTATTAAAATAGGTGCTAGGCAACCGTGCCAAGCCTCATTAGTCCAA
CGCTAGCAATGATAATAAAGAAAATCTACAAAATAAAATAATTTCCAATTCGCAACTGGG
TAAAAGTTAAGTTTTGCATATAGAAAGT
>Unigene0000855    size  257    gap  0  0%
GAGACAATGTTGAATGAGTCTTTCTCCTCGTTTATCTCTATTTCCATAACATGTAGGGCC
TACAACTGTATGTTCGTTTTGTTTGCGTTGACCAATGCGAGCGTTAAAATCTCCCATTAC
AATGATGTGTTTTCCGGAATTATTATCTATGGTGTTTTGTAACATTTGGTAGAAGATTTC
TATATCTTGTTTCGATGCGTCGCAAGTTGGTAAATGAACCTGTATTATCGACAGATTATA
CTCATCGAACTTTAAGT
>Unigene0000856    size  276    gap  0  0%
GGGAGCAAGGCATGTTGTTCACAGACACCAGAGCAACAACTAAGCAGAAACTCATTCCAC
TCGAAGCACACAAGAGTCCCAACAGCATCAGTGTACCAAACTCAAGCAATAGACATTGCT
TGCGCTATAAATCGGAAGCATCATAACTTCTCAACTTATTCCATTGTTATATACACATGA
AAACAAAAGCAATCGTTAATTCGGTTATAACACAAACATTTTGATTAATAATTTATCATG
TCACTATGTTCAATCAATGTTGTTTACCAACAACCA
>Unigene0000857    size  541    gap  0  0%
GTTTATAATCCTATCCACTATCCTGCACCTGGGTAATGTGGAGCTCAGTGCTTGTGACCC
GGACGCTCCCACGGCTGATGCCGACGACGGCGCTTACATTAGTTCTAACGACAAGCACCT
ATCCATCGTATGCTCGCTACTGGGAATATCTAAGGCTGAACTATCCCGCTGGCTCACGCA
TAGAAGAATAGCATCTGCTCATGAGGTTATAGTATCCCGCATGGACGTACAAAGAGCATC
GTTCGCTCGCGACGCCCTCGCCAAGCGTATGTACGGCGAGCTATTCGCGTGGCTCGTGCT
CGCTGTCAACAGGGCGCTAGACACTGGACATGCTAAGAAACACTTCATCGGTGTCCTAGA
TATCTACGGCTTCGAAACGTTTGAAATAAACTCCTTCGAGCAGTTCTGCATAAACTATGC
CAACGAGAAATTACAACAGCAGTTTAATTCGCATGTGTTCAAGTTAGAACAGGATGAGTA
TATTAAGGAGGAAATATCATGGGAGATGATAGAGTTCTACGACAACCAGCCGTGCATAGA
C
>Unigene0000858    size  400    gap  0  0%
ACATTAGGGTTCATGTACCTAAGTTGTTCTTCATTGGGTATTTAGATAATTATCGTGCAA
ATGAGCAGACACACTCCGGTACTATAAGTAAATGCAAGTCTGTTAAGAAGAGTAGAAATC
CAGGTGCAGTTGTTAAAAGAACATTTTTGATTTAAATTATAGTTATTCGACATGAACTAC
ATCACTATATTCGGCAGCGGGATTGTTTTAAATCCCCCTGACATATGTTTGCGGGCATAC
ATCACCGTTCGTTACGGGTGACCGCCGCCATATTCATTAGTGGGGTTAATTACCGCACTG
AATTATATCGACCAATTACATCACTTCATGCCACACTAGCTTCTCTACTTTTGGACTGAA
CTGGGTGAAAAATAAAAGTTTTTTTCGTCACTTTCCACGG
>Unigene0000859    size  232    gap  0  0%
CGGACAACGCATCAATGCCGTACGTAACAGGGAACTATGCGGCTCTTTACGAGTTTATCA
[truncated: 30,472,425 more chars]
