# Supplementary material for: Next-Generation Sequencing-Based Transcriptome Analysis of Helicoverpa armigera Larvae Immune-Primed with Photorhabdus luminescens TT01
Source: PLoS One. 2013 Nov 26;8(11):e80146. doi: 10.1371/journal.pone.0080146 (PMC3841171; doi:10.1371/journal.pone.0080146)
Supplement: Dataset S5 — Deposited all-unigenes. (FA) [file pone.0080146.s020.fa]

>Unigene0000001    size  208    gap  0  0%
GCAATGATGTTTCGTCCAGAATTTTAATTTGAGGTGCTATGACATTAAATTTTGATATGA
CTGTCTGTCTGTCCGGAATGTCAGGAACAAAAATTTCACATTTTGATAAATTTAGATCTA
GTCCAATCGAATGAAATTTTTCTTTTAGGAATATGAGGTCTTGGTAAACAGTTTCACTAT
CTCCTCCTAGGGTCCCGTCATCCAAATA
>Unigene0000002    size  269    gap  0  0%
GTTTTTCGTTGGCAATTCAACCAGTCATCTTGCCATCGGGTAGCGAGCTCAACTTGAATT
ACGCTGGCAACACTGCTACAGCCTCCGGCTATGGAATAACTAGAGACGGTGACAGCGTGG
GCCTGCTCCAAACCATAAATTCAGTGAACCTTCAAGTGATCACCAACGCTGTGTGCGCGA
ATTCTTACGGCAACGTCATACAGAGTCACCATCTTTGCACCAGCGGCGCTGGACGAGTGG
GAGTCTGCGGCGGGGACACTGGTGGCCCA
>Unigene0000003    size  498    gap  0  0%
TGATATTTTATGGAAGTTAATTTTTGATTAAAGAGCCATCTATTATCACTTGAAGATATT
AAATACTTTAGGAAGAGGATTGCAGATGGCGCTTTTCTAAATTTTTTACCGAAATCTAGT
CAAGTACGGCAGTGACCAGCCCCTGCGCCCGCTGTTGCGGCGCGCGCACGTTTAATGTAT
TGCAGCTACAACCTGATTCTAACTTGAGCTTCTAAATCATACCATCAAGTTCATGAGTCA
TCACGATATATTTTGTTTAACTATAACAGGAAGATACTATGAAGTTTCCGCGCTGTTTAT
CTTATTTTGAATGTTTTCAAGTCCACTCACGTACGCAGCGGTGCAAGGGTTAAGGCCAAA
TATATATTTTTTAAGGCCTGATACACACGAATGATAAACTGGGCGTTAGGATATTATCAA
CAGTGTAAGCGCCTCATTTGTTGACCAGTTTTGTAAAATTTATATTAGTAGTATCTTTCT
TTTGATATTTATTTTGTA
>Unigene0000004    size  273    gap  0  0%
TATATCTTCTTGAGTATTGTTGTGCAAAAAACGTGAATACTGGAACCTATTTTCACATTG
AATAAGCATAATATGAAAACTATGCGTTGTTCACTTAGCAATGGCATCCATATACCTCCA
CTACGCCCCTGACATCTCTTAGACCATTACAACACCCCGGTGTTACAGTGCGAGAGGTAT
ATTTACTCATTTCAGTCTTTATCTTACTCGCAACTGTGTCATTTCATCTTTTGTTTGATG
CCCTCATCAGTTGGGAGTAAGATAAAGACTGAA
>Unigene0000005    size  212    gap  0  0%
GATTGGATATCTGGAGGGACACATGGATACGTTACCTTGGGTATGCCAACGAGGTGGGGG
AGTCCTTCCGGCAGCTCGTCTCCACCAAGGTGGTCCGGTCCAGCTATGCAATCGCTTTTG
CATACACGTTCGGAGATACTGCGGACAAAAGTTACCAGATGTTACAGAAAGACGGGCGAC
CAAAGCGTGTGTTGGTGGAGGCGGGAGACGCG
>Unigene0000006    size  273    gap  0  0%
AGTTACAAGTTCGACCCCCCAGAGGTTAGATTCCCCCGTTTTATTAGCATGCTGCACGCC
CGGACTAAGTGGAGCTTCGCAGTGTGTCGGTGTTAACGTTAATGGTTTGGACTTTTCCTT
ATTCATTTCGATCTTTATCATTGATTAGAGTGTACCTAATTAAGGACGGTTTGAGGATAT
TTGTCGAGTTATTAACAAGTAGTTATCAGTTTAATAATCCCAGATCACGGGTTTTACGAT
TTCTTATAAAGCATTTTCCTATTCTGCGAAGAG
>Unigene0000007    size  327    gap  0  0%
AGAGAAGCAGTAAATCAAGAAATCGAGCAACTTCGGTTTAATATTCAAGCTCTGTCTCGT
GTTGCTAATCCTTTGGGGAAGCTGCTGGACCATGTCCAAGAAGATGTGGAAGTCATGCGT
CAAGAACTTCATCAATGGTCCAAAATTTATGAAGATGTCACCAAAGAAATGCTAAAACAA
AAGACCCTCAATGAAGATTCGCTGACACCTTTTCATACCAAATTAAAACAAATAGACAGG
GATATAGAAGAAAAGCATGATAAAATAAATGATCTCAAGATATTGATACATAAAAATACT
TTTAGAATTGAAAAGTTATTGATGAGT
>Unigene0000008    size  348    gap  0  0%
ATAATACAACGTATTCTGCTATTTAATGAAAATTATATCTTTATAATGTAAGATTCACAC
AGATAGAATTATATATAGTTTTTTTTAATAGTATTATAGGCACAAATGAACAATATTGAG
TGCCTTAAGCTTCTACCACTACTTAAAGTAGGCGAGGGGTTTTAGTCCTACAAATATAAT
ATTCACTAAGGAACGCCTTTTTCCTTCAGCCACCATTTTCTAAAGCCAATCCCTTCCAAT
TTTAAAAAGTAATAAATAAAGCTGCCAGATTAAAAAAATATGCCGACTTGTCTTTTTTCA
ATAATTTCTATATGATTTATGACTAGTGTTCCAATCGCAGATTTTTTA
>Unigene0000009    size  228    gap  0  0%
GAAAGGGTCCAGGAGGCGCGTCTTCGTTGGTCAAGTTCTCGTGATTTTCATAAATAAGAG
GGTTTGGGCGAGGTTTACAATACTTTCAAAATGCAGACTTCAGATGTAATATCATCTTTG
TTTTGGTTTAAAAACGACAGTGATGTGGACGACGAACAAGAACCGCAGATATTAGAACAG
TTTGTTCATAATGTTGAAGATTTTAGTTCGCAGTATGGCAGTGAAATC
>Unigene0000010    size  379    gap  0  0%
ATAGTACTAAACTGCATCCGGTCTGACCGGATGCAGTTGAGTACTATAAAAGTATGTTCT
GACTAAAATAAAAATCAATCGATTTTGGCACTAACATCGGAGACAGCCCTAGTAAAATAA
TGTTATTACTCTCTAATGCACATAGTAATAAAATACCTAATTATAATAACAACTTATTGC
TGTTGGATTGCTTCAATAATCATTTACTTTCATTACAACCTCAATCCTGTATGGTTTGGT
ACTCAATCTGTGGCCGAATTTTGTTAGGATAATATCCAGCTATAATCAACTTCTAGGCAA
AAATAAACTCACCGAGACACTTATCGTTAAAATTAAAATTTCAACTAGAATATTCTTTTT
AACTTGAATTTGATAACTG
>Unigene0000011    size  210    gap  0  0%
AATTGCCAACTTCTGCGCTTAAGCTCAGTACTCAAATCTTCTTCACAGTACTTAAACTCC
ATAATCCCGAAATCAAATGTGAAAGTCATTACAAAAGCAATATATTACGAGATTATTACC
TCTTAAGCTCTAAATACGGCAATAATATAATAATGCAGGTGGTTTATCCTTGCATATTAT
TATGACTTCCCACTTTACGTTCTCCTTTGT
>Unigene0000012    size  252    gap  0  0%
CGGCTGAAGTATAAATGGTTACTGAACTGATATTAGATAATACGATTATTTATATACTTT
TTTAGAGCACTAGTATTGTTGTTTCATTCGCCTGCGCTTTTATTATTATCTTTTTTTCTT
AAGTCTTCTAGGGCCCATTATGACTGACAACATAAGCATCTGTTTTACTCAAAAGCACTC
TTTACTTTGAAAATTGAATTGAGTTGAATTTGTAAATTCATAGTAAAAATTGTTATTTCG
AAGTTAGAGTGG
>Unigene0000013    size  212    gap  0  0%
AAGGTCAGAGCTTAAGATTCGTGCTGATAACTATGCATATCAAGTCTATACTAAAAAAGT
CAAATTTTAATATACAAACAATATTCAATGGCATGTAATTTTATATTTTAATTTAATTCG
AACACGATTTAAGTTATTAATCAACTGGCTGTTTCCTACGGTTTCACCCGAATTTTGACC
GAACAACTTCCCGCAACGGGATAAAAAATAGG
>Unigene0000014    size  314    gap  0  0%
TTGACCTCTGCTTGCAATTCTAAGAGTAGCATCTCCTTCTGCTTCAACTTTTCCGTGAGC
TCAGCCAACGAGCTGTTCCCATGTTCCAGTGCCTTCTCCAGATTATGCCTCATCACTAAT
TCCGTGGTCAATACATCAGCAATGTTCATCAGCGTCTCACACTTGTCACTGGCTTTGTAC
CTATTATCAGATTGCAGTATCTTTTGTAATGCCTCGTTGGCTATTCCCTCTTTTTGTAGG
CCTTTCACCAATTTTTCTAGACCAATGTTCAGAGCTGTTGTTATTTGAGTGTTTATTTCT
TCTTGTTTTTTAAA
>Unigene0000015    size  330    gap  0  0%
CATTATATCATTGCCTTTAGTAACGTCCTTGCTATCTAGATTTTGTTCCTTGATGACGTC
ATCAGGCAACAGTTCAGTGACGTCACAAGTCCACCACACGTCGGCGCCGCGCGACTCTAT
TAGAGAGCAAAGCTTGTCTATGATACGTTCATCCACCAAAACTTGATCCCCCTTATAAAG
CGCAGGTATAGGCACTCCCCAGGCGCGTTGCCGCGAGATGCACCAGTACGGACGCTTGTC
CAACTGAGCGCGGAACCCCACGCGGGACTGAGAACTGCTGGACGGGGGGAGGATCTCCAC
TTGTTCTAGAGCTGCCTAGAAGGTGGAAAG
>Unigene0000016    size  286    gap  0  0%
GAGATCATTTATGTAAATGAGAAAGAGGGTGGGACCCAGGATGCTTCCTTGCGGAACGCC
AAAAGTCATTGGAAGTTCATCACTTTCATATTGACCAATTTTAACTATTTGAGTACGATC
TTTGAGATAGTCTGCAAAGATTTTCAACGGTAGTCCACGAATTCCAAGTCTTTCCATTTT
TCTCAATAAAGCTGGGGCAGAGACAGTGTCAAAGGCCTTTGACAAATCTAGGAAAATTCC
CAGGCACTTGCGTTTTCTGTCTAGCGTCCTAGCTACGTGATTCGAC
>Unigene0000017    size  454    gap  0  0%
TCAAGCAAGACATAAACAACATTGTGAGTGAAATAAGAATAAGCCTTGGGAATTAATTTT
GTAAATATGGACGGTGTTTTAATACGGTTACATAATTGACACTGACGCGTGAACTGTGAG
CTGAGGAAAATTTCATGTGGTCAAGGGATAGAGCGTAGGCAGCGATGCTGTCGTACATGG
TGCCGGTAGAGGAGAAGCCGCCGCCGGTGCCGGGCAAGGGCCGGCTGGCGCTGGAGCTGG
TGGGCAGCCCCGGCAGCCCCGAGTCGGCCGCACGCCGTGCCCGCTCCGCCATTACTAACA
TCTCCAAGGAGTCCTCGACCAGCTCTTTTGCCAGCGATCTCACCATATCCTCGTCGACGC
CTACTGGCGCACACGATAAACCAAAGCATAAACTACTCGGAAATGGAACGAAACACACCA
CGCTCAAGAGGGTGTCGTTTGGCAGTTCGAAGGG
>Unigene0000018    size  342    gap  0  0%
GGCCGTGGCGCGTTCGGCACAGTCCTCGCTGCTACGTGGCGCCCCCCCGGCGGGTCCGCC
ATTAACGTGGCGCTGAAGGCCTTGCAGCCAGTCCCGCCGCCGGCTAGCAGTGATGCGGCT
GCTCATCATGCTTATAAGGCAGCGCTATCCCGGTGGGAGCGTGAACCAACTGCGGCAGCC
TGCCGCGCATACTGCGGTCTGCGCCAGGAGCTGTCGATCCTCAGCCAGCTGAAGCACCAG
CACGTGGTGCCGCTGCTGGCTGTCTGCGCTGCTCCGCTCGCGCTGCTGCTGGCACTGGCT
CCTGCTGGAGCACTAGACAGCGTGCTCCGCAGCTACCGCGAG
>Unigene0000019    size  360    gap  0  0%
GGCCGTGGCGCGTTCGGCACAGTCCTCGCTGCTACGTGGCGCCCCCCCGGCGGGTCCGCC
ATTAACGTGGCGCTGAAGGCCTTGCAGCCAGTCCCGCCGCCGGCTAGCAGTGATGCGGCT
GCTCATCATGCTTATAAGGCAGCGCTATCCCGGTGGGAGCGTGAACCAACTGCGGCAGCC
TGCCGCGCATACTGCGGTCTGCGCCAGGAGCTGTCGATCCTCAGCCAGCTGAAGCACCAG
CACGTGGTGCCGCTGCTGGCTGTCTGCGCTGCTCCGCTCGCGCTGCTGCTGGCACTGGCT
CCTGCTGTGAGTGTCACCCTGAACTTAATAGTGTCACCCGATACTACTGCGAGGAGCTGT
>Unigene0000020    size  242    gap  0  0%
GACTTGAAAGAAAGTTTCGTTTGTCGAGGGGAACCCCGCTCTCTTTCACCGTCTTAAATC
GTAAATGATTATGTTGTTTTAATTCATTTGCTTTTTCTGTCTTTCTTTTCATTTTATTCT
TTCTCTTTGAGTGCCGCCTGTCTGCAGTGGATAATACGGCCGTTTGATGCATTCGGACGA
CATACTACCTATAAAGAGATATATTGAATAGAAGCGACTTCTTTGAATGCGCGTGAATAT
AT
>Unigene0000021    size  226    gap  0  0%
TAAATAATAAAATTAACTATAACATGTCCGGGGTACGGTAGTATCAACCAAATATTTGCT
AGCCTATATAAGTACACACGTACATACAAATGGAAAATATAATAACACCCAGCAAACGCT
GCTTGATTCATAATATGACCGTTTTAAAATACTTACCTTATTTTTTAAACAAAAATAAAA
CAATTCTACAGTAACTGAGCAATTCATATGAAACGCGGAATTCAAA
>Unigene0000022    size  324    gap  0  0%
GAGCTGTAGGAGATGCACAAGCAAACACCTATACGTTCACGAGCTCCTCCTTGGGTAATC
AGATGCTGGTCGTCAACGGGTTCCGATACTCCCTTATTCGGAAGTCGGTTATCAATGACA
AGAAGAGATGGCGCTGTGGTCGACATAGCCTCGGCTGCAAGGCTACTGCTGTCACCGTGG
GCAGATCATTGGCGGCCATTAATGAGTGGCATAATCATGCTAGGAGAGAGAAGAATTAAT
GTTAAACTAGACTTCTTTATTCAAGTCTACATAAACAAAAATCACTATGTCGGCGAAGGT
ACCGCTCTACCGTTGTGGCTAATA
>Unigene0000023    size  220    gap  0  0%
GACTCTTACTGACTAAAACCCACCCATCGTGTGCCTTCTTGAGCCCCTTGTGTACCAAGC
CCCGGTAATTCTTTCAAACAATCCCGCAGCCCCGGGAAGCAACTTGGTGAGACTTAGTTC
TATATTCATGTGTCCATATTTGAAGCGTATAATGCTATAACCTGAATCATTATTTTGAAT
AAACCAGTTATTAAAACTAGTTTGCTTGTTTGTGCCAATT
>Unigene0000024    size  535    gap  0  0%
GGCTGTAGAGATGAAAAGTTTAAAAAAAACTGTAGAGGATGTGGAGAAATAGGAACACTT
TTACACTGTTGGTGGGACTGTAAACTAGTTCAACCATTGTGGAAGACAGTGTGGTGATTC
CTCAAGGATCTAGAACTAGAAATACCATTTGACCCAGCCATCCCATTACTGGGTATATAC
CCAAAGGACTATAAATCATGCTGCTATAAAGACACATGCACACGTATGTTTATTGTGGCA
TTATTCACAATAGCAAAGACTTGGAACCAACCCCAATGTCCAACAATGATAGACTGGATT
AAGAAAATGTGGCACATATACACCATGGAATACTATGCAGCCATAAAAAATGATGAGTTC
ATGTCCTTTGTAGGGACATGGATGAAGCTGGAAACCATCATTCTCAGCAAACTATCGCAA
GGACAAAAAACCAAACACCGCATGTTCTCACTCATAGGTGGGAATTGAACAATGAGAACA
CTTGGACACAGGAAGGGGAACATCACACACCGGGACCTGTTGTGGGGTGGGGGTA
>Unigene0000025    size  304    gap  0  0%
ATGGAATACTATTTTTTACTAACATGAGGCACTTTTGTTTTGTATTGCGTTATAATTATC
ATATTTCAATACGGCTGTATAGTACTCGAATCTTACCGCATTTTACTTCATAAAAAATTG
TGTTACACCAGTCAATCTTACGCTGGGTGTCCATAAAGATTCAATCATCAAGATCAAGAA
AATATAAGAATAATCGAGTAATATCCAGCAGTATTTATTTATTGCGATTAATTTGACGTA
AAGGTCAAAAACAAAAAATAAAACAGTTATTGAAAAAATGTTTTCATTGTCAAAATGAAA
TAAA
>Unigene0000026    size  243    gap  0  0%
AATACCTCTGGTTTTTAGATACTCATTCAGATTAACTACATGTGGTTGGTTTCACACAAC
TATATAAGTATAATGTGAGCACACTTGGTAGGTATATGTGTAAGTGTAACATCAGAAGGA
GTATTGGATGTATGTTTTCACTGGTTTATGATCACTTTTCAGTACAAATCACACTGTTCA
CCAACTTGTGAAATGATTGCATGACATTGTTCAAAGTTTGATTTGATGTGAACGAACCTT
GGG
>Unigene0000027    size  253    gap  0  0%
AGCCTACAAAAACAGTGGTATTTTTTTTATTGTTTGAAAACAAGAATACTGAAGATATTA
TTATGAGAATGTGGAAGAATGTCATGGACTACTTGAAGATACTTAATGCTTAGAAAACTG
GGAAGGAGTAGATAATAAAGGAATATGTAATTGCATTTATGCCTGGGATTTCAAGAACAT
TGGAACAAAGTCACATATTATTTGACCTGACTATGTATGGAAGAGCATACAAGAATACCT
CTGGTTTTTAGAT
>Unigene0000028    size  219    gap  0  0%
TCACATTTTCTGATGAAAATCCTGATCAGGAATTTGAAGACTGGGACGATGTAGGCCTCA
ACATGCCGCGACCAGCGGGCCTGGTATCTCTATTCCGCGGTAACACTTCGAGTATCAGTC
CAGCTAAAGTAGACGTATCTACGGAAATGGACTGGTCATATGCAGATATTGAATGTCAGA
CTGACTTTGATGAAGGAAATGTGTGCGTCAGCTGTCAGA
>Unigene0000029    size  297    gap  0  0%
GGTCCCGTCTACCCTTGTCCCAATGACTCGAAGACCACGTTACTGTACCCGTGTGTCTGC
GAGAAGGGGTCGGACACTGGGTTCTATATACGGTGTGAGAATACCGGGTTGGCTGTGTTG
AGCGTTGGGTTGGGGAATTTAGCTGGGTTGGGGTTACCGGTCGAATGGTTGTTGTTGAAG
GAGTTGAAGATTTCAAACCTCTTCGGCCCGCTATTCCACCGGTCCACGATCAGGGTACTC
CAAATAGAAGACACCCCCATCAGGACGATAGACCAATACGCGTTCGCTGGAGTCAAT
>Unigene0000030    size  701    gap  0  0%
GATAAAAAAAAACTATCACAATTTAGATATTTTCCTACTTAATAATTACAAAAGGAAGAT
TTACGACACAATGATAATTATAATTACACTATTTTTATTAATTAATTACATTCTTATTAT
GTATCACTATATGACCGATACTGATATTATGCTGAAAACGGTGCACATGTGCAGAGCTAG
ACAAAGGACAATGCCGGATTTTGTATGGACCCTGTCCCCACCCACCAACAGACCCGAAAC
CAGTGTCATCGGAAGCGCATCCTTCGATAGATCATGATTATCAAAACGATTCACTCCAAA
TGTATGGGGTTTTGGAAATATCCGACATTCTATTATCTTTGCATTAAAAAAAAGTCATCA
AAATCGGTCCACGCAACTCCGAGTAATTGGTTAACAAACTTGAAGTTAATTGATTATTAA
GGATACTAAATTGTCTTATAGTTCCTAAACCCCATACTTTTGGAATATGTCTCCATAATA
AGAAATGATCTATTAAATGAGGCGCATCCAATGACACTACTTTCAAGTCTGTTGGTGGGT
GGGGACGTTTTTAGGCATTGTCCTTTTATATGTTGACATACCATTACAGATGTTGTATCT
TAATTAAGCAGGTGAGCCGTATTGTGTTTACAAATGTACACATTGAGCGCTCCTAAAGTC
CATTTCACGAGGAACTATATATATTTTTGTACGTATTTTCT
>Unigene0000031    size  207    gap  0  0%
GTCGGTGGTATTACTAGGCTCAGCTTGATCTTTCACACGACTCTCTTCTTCTCTTCTCTT
TTGTCTCCTTGTTGTAACGGCTAAAACTGTCTCTTTCATATCCTTTAATTCACTCAATGT
CATGCTCACCCTAGACAATGCATCTGCGATAACATTGTCTTTACCTTTCACATATACTAT
CTTAAAATCATATTCTTCAAGTATTAA
>Unigene0000032    size  241    gap  0  0%
GGTGTTTAATTATGTAGTACGTATTGCTATGAATATTTGTTACAAAGTACGGTATGTTTC
TTACATTGGAAGATCTCGGGATTCAGTAGCCTTCTTAACGTTTAGTATTCTTTTATTGTA
AATAAGAAAGTTGGTAAGTTCTTCTGTAAGTGTTCTCCTTTGTTTTGCAATGCAAAGGGA
ATAGGCTTCGCAGTAAACTTTCACCTCCTAATTATACCCATTCGTCGGTGCTACGTAAGT
A
>Unigene0000033    size  212    gap  0  0%
AAAAACCAATAAAGTTGCAAAAATAAATTGACTAGAAATTAATTGAATTTTGTATAATAA
TATTAACATTGCATCAATGATTCAATCGCACCCAATAAAATTCTTTCAACGAACACTTAT
AATCACAATAAAGAACGACCATATAACCTTGATACTTTGTAAGAAACTTGGAAATCAAGC
TTCAACAAGAGCCACAAGCAGTAAATTGACAG
>Unigene0000034    size  358    gap  0  0%
CTGGTGAGGGCGTCCCCGCGCGTCGTTACAACACAAGCTTTTAAGAACTTACCATCTGAT
TTGCGTAAAAGATTGCGGGAACTTGGTTGCATCAAGTATGGCGCGCATGCATTGCCTCTA
GCTTCTCCTACTCACCACCAGGAGAAAAATATTAAATCAATTGGTGCGACCAAAAAAAAA
CCTATTACGCCAAAGGCTCGCATTATCGACATTGCACACGTGCGCGCATTGTTCGTGCCG
TACTCACCCAAACCGGTGATCCCAGGCGGATCCGTCGACACGCTCAAGAGCAACAACGAT
CTACGAGATATCAAGAAACCAACTCACCCACCAAAAGTGAGGACTACTAAAGCTCAAG
>Unigene0000035    size  387    gap  0  0%
GTGAGGACTACTAAAGCTCAAGAAGAACGGGCAAAGTTTAATAAAACTAAAACCTCCTCC
ACGACCTCCCAGGACCGTTTAAATACTAAGCCGAGTGGAGTGCGAGCACCATCCTTTGAT
AAAACGAAGGCTCGGTATTTAGAGACTAAAAATAAGGAAAGGAAGGTTGTTAATAAGCAC
TTGCCGAAGATCGATTCGTCGAGTGAGTCGTCTCGGAACTCGAGCCCGGTGCAGGCCCGG
CGCCTGGCCGCCATGTCGCACGACAGCCTGGCGTCGCGGCCGCGCACCGCCGAGCCCTCC
ACCGACTCGCTGACGGAGTCGCTCACCTCCAACAAGCACGTCGCCTCCAACAAGTACGCC
ACCTACACCAAGACCAGGCACTGCAAG
>Unigene0000036    size  387    gap  0  0%
CGAAGTCGCGGGCAAAAGCTAGTAGTAATATAACACGACTTTATTTTATTTTACGTACAT
ATAGGGCTGTGCAAAATCCCCAAAACATTTTATCGATAAGCATCCCCACTCTCAGGCATC
GGATGTTTAGTTTTCATATGATTCTTAAAATTCGTAATCTGTGTATAAGCCGAAGGACAT
AGCGTACACTTATATTTTTTTCTCCGAACTATGAGATTGTAAATGCACCCTTAAAGCCTT
AGCCCTAGGGTAGTTTTTACCACAAAATTCACATCGGAAATTTCTTTCTCCCGTATGCGA
AGTCATATGATCTCTCAAAGCGGAGGGTAAGTAAAATTTCTTATCACATAAACTACATTC
GTGACGTAACAACTGCAAATGAGTTCG
>Unigene0000037    size  224    gap  0  0%
GCAAATGAGTTCGTTGATTATGTTGTCGCAAAGTTTTTCGACTATCGAAAACTCTGTCGC
ATCCTTCGCAAGGAAACAGTCGTTTTTCGCCGTGGACATTCATTTTGTGTCGATATCTCA
TGTGGTACGAAACGAAAATCTCATCGCATTTATTACAAGGGTAAGCGGGCTCGTTCTTGT
GGATTCTTGAAACGTGAAAATTTCGACTGTATTTCGAGCGGAAA
>Unigene0000038    size  348    gap  0  0%
ACACACACACACACACACACAAATGGATTTAACACACCATTAATCATTTCTAGCAAAATA
TATGTTTGGCTGAAACTATGTGAAATGGGTGTAATATAGGGTTTGTCGAATGCTTTTGAA
AGCTCTGTTTTGGAGACAATACTCTTGTGGAAAACGTGAAGATCTTCTAAGTCTGGCTCT
TGTTGATCACCATTTCCCTGTGGTTTGTCACCAGTACAACTCTTTGTTGCTTAATCTAGA
GCTATGCACACCAAATTGCTGAGATGTTTAGTAGCTGATAAAGAAACCTTTAAAAAATTA
TACAAATGAATGAAATAAAAAACAACGTCAAATAACAAATAATTCCAG
>Unigene0000039    size  285    gap  0  0%
GTGTGTGTGTGTGTGTGTGTGTAAAGAAGGGATGATTATGATCAGTCTGTATGTTGACAG
AAGAAGGTGACACAGCTGCAGGTTTTGCTGGTATGACTTAATCTTGACAGTGTCCCAATA
CTGAGCATGCGTAGTTGTTGCTTTGTTATTGTTGCTGTTGTGTGTGTTTTCTTGTCAGTA
TGCTACTGTCATGGAAAGTTTTTGTTTAAGTAGGAATCTAAAAGTCTATTTAGTTCTCAT
GCATAAATGCATAAATCACATCACTTTTAGTGCAATGCCTGGTGG
>Unigene0000040    size  300    gap  0  0%
ATGGTTTTTCTTTCTTTCTTTCTTCTTTCTTTCTTTCTTTCTAATTGACAAATGGAGCGC
AGACGACAATTGTCAACATAGTAATACAAAATGTACAGGTAAAATAAAGTTGGCCTAACT
GCTATTTACATGCAATTGGTCCAAAGTATAAATACAGTTATCCATTAGTTAAGTAAAGAA
AAATCAACATAATATATCAATAATCCATCAGTACACTTGAATGTATTAAATGTGGCATCT
TATCGAAATAGAATAAGGCTAATAGGACACAGCGATCACTTGAAGTCAAGATATTTAGTG
>Unigene0000041    size  315    gap  0  0%
GATGTTATGACCGTAACCAAGAAAGTGGCAGATATACTAAACCTTGAAAATGATGTCATT
CAGGACGTTAGGCAGATAACGGGACGCTCGGATTCATCTAGTTATCTATTAGTCGAACTG
AACAACAAATCAACTCGAAACAAATGGATCTCCGCTGCGAAATCAAAAGAAATAACCGTA
GCAGAAATGTCACTTTCAATCCCTGTTCAACAACCTACCAGTAAGATCTTCGTCAGGGAA
GCACTAACTCGGAATACGAAAACTATGCTTTATCAAGCCAAGCAACGCCTAAAAGCACCT
AACGGTTTTTTCAAG
>Unigene0000042    size  419    gap  0  0%
ATGGATTGGAATGGTGCTGCACTGACTGCCTCAAAAACATCAGTAGGCGTTCATCATTCT
TCATTCCGGATGACACCGAAGAAGCTTCGGAAACTGTACCATTTGATGTCCAAAGATTGA
TGAAAAATATTTCAGCCGAAATTAAAAAAGCTATCAAAGAAGAGCTTGAGAGCTTCCAAG
CGTCTGTAGAATTTATCGGAGACCAAGTTAGTAACATAGAGGAGATACTTAAAAACCAGA
ATAGTAAAATCAGACAACTTGAAAATAAGAATATTGAACTAATGAATGCGAAAAAGAACC
TGGAACTACGCCTCTCTGCTATGGAACAACGTATGGAGGAAACTGAGCAGAAAAATATGT
GCAACTTTATTGAAATCGCTGGATTACCGAACATTCAGACTGCTGATGTTATGACCGTA
>Unigene0000043    size  381    gap  0  0%
AAGGTGTCCCGACATTATATTATATATATTATGTAGGTAAGTAAGTCAATCCTCAGTGTC
CGTCATCAATGGTCATGGTCATGGACTCGGGCTGGTACTCGTAGTCTACGTAGCGATGCT
TGACGATGTGCTTGTACACGAACGCTGACTTCCTGGGGGTGCGTGTGCGAGCGGGGTCCG
AGAAGTCCACTTGATAAAGACCGAAGCGTTCAATGTAACCCTCCATCCATTCGAAGTTAT
CCATGAGACTCCAAGCGGTGTATGTGGCAACATTACACCCATCCACTTCAATGGCGTCCA
ATATGGCGTCGATGTATTGTCTATAGTAATCTATTCTGTCAATGTCATTGTTCCCGCCAT
AAGTGCCGTAGCCATTTTCTG
>Unigene0000044    size  429    gap  0  0%
AGCAGCCAGTAGTGGTAGCCCATGGGCTCTTCCTTGTGCCCAGCGATGGTGTGCACGTAG
TGACCGTTGGGCCACTCGCTAGCCTCGAACTTGAACTTAGGGTGCATTTCTGCTGCGATT
TGCATCACGTGGAAGAATGAGACGTTCCTCGGAGCGACCATGTGCAGTGTATAGTTCTCA
GTAACATTGGTGCCGACCCACAGCGTGTACGTGAAGGAGACGTTACGTGCCTCCGAGTCG
TTGCTGGTGCTGCCAGACTGGTAGGCGAGCTTCAGGGTGCCGTCGCCGCCGTTGCTGTCT
AAAGGCTCATGTCGGTTATCAAGCAGCTTATCAGAGCAATGCGGGGGTCTGACGGCAGCC
AACGAGGCCGGTGTGAGGGCAGCCACAGCGGCCGCAGTGTCAGCCACTCCGCCCCAGCCC
CCGTCGGCA
>Unigene0000045    size  237    gap  0  0%
GCCCAGCCCCCCCCGCCCCCAGCCCCCCCCCCCCAGCCCCCGTCGGCACGCTGTCTAGCC
ACGAGCCACTTGCGAGCCGCGGGGAAGCTCCAGTGCTGATGCGCGCCGGGGCCTGACTCT
GAGTCTTCTAGAGCCTGTATAGCAAGCGCAGTGGTGGTGAGCGTGCCGAAGCTGCCGTCG
GAGTGCTGCTGTCGCGCGAGCCCGGCCATGGGGCGGCGCACGAAGTGGATGAGGCTG
>Unigene0000046    size  617    gap  0  0%
TTTGGTCACTGTGGTCCGACACATCACTTTGGGCTTCTGTCTCCAATTTCTTTATTTGAA
ATGTAATATTTATCCTTTTATATATCTCCTCTGTTATATTACGGCATTTTTCATACTTAG
AATCAAGTCGATCGCCGCTCACCGACCAAATCTCTTTGTTATCACCCACGGCCGACATTT
TGGGTGTTTTACACAACTTACAAGACTCTTATTGGATTATTAATGGAGTTTTCTTGTTCC
GAATACCTTTCAGACGGTTTTCACAACGAGCGTTGAGCAATACAGCCATATTCGTGACGG
CAAATGAATAAACTTTAATGACGAAATAGTTTACCCCTTTCGACCATAAAACCGAGCTGA
AATAAGCTTGTCTGACCACTTTCCACACTTGTTTCTAACAAAGAACAATAAAAACACGCG
TCAAACGCCTCCCAAATGCCTTATCCACACCCAGTTCACGAGAAAACACGAAGAAATTGC
TGTTTCCTAAACAAAGGACTTTATATCAACAGTTTTATGGCTCCATAAACCCGTCACAGG
CACAGATATTTGCAATTAAATTACTCTCCACACGAAATAAGCTCTAAGACTAGATAAAAT
TATGGTTGTTACTATTA
>Unigene0000047    size  380    gap  0  0%
GCTGCTTGATACTGGTCTGAATCATTGGCACCATCAATCACACTGCCCGAAAGACATAGA
GAAGGTACAGCATCAGCACACAAGTGCTTATTCTTGATGCTAGAAGGCGAGAAGTGGCGG
GAACATACACGGTGAGTCAGTTTCTTCAAATCTTTCTCCAGCAAATCCACTCGACCTATA
GCTTCCAGCCATTGTACTAACCGGTTTTGCTCCTTAGGTAAACTGTAGTAATAGAGATGT
TTACTAGTTTTACTGTTCCTGCCGCAACCATACACGCAGCAATAGTTTACCATATTTAAA
ATCGTCTTATAATATCATTACCAATACTCTTAATTCAAACAAAAATAAATATAAGACGCA
GGGAAAAAAAATAAACAATA
>Unigene0000048    size  237    gap  0  0%
GCGAGCACGCTGAGACTGAACACGAACACCGTCGTGGGCAGCACCAGGGCCAGGATCAGC
CCCCTCACCGTCGACTCCCACGAGTACCTCGCCACCACCAGGTCCGACCTCGTCAAACTA
TAGTAGCACGGAAAAATCTTCGGCGCCCTCGGACCCGCATAATCAGTCGCAAAGACCGAA
CAATTCACCCTCGGAGGATACCCACAACCTTCAGGGTTTATCAGAAACTTCAAATCA
>Unigene0000049    size  341    gap  0  0%
GAACTAAAGCCGTGAGTCTGACTGCCTGCCAAGACGTCACGGGTTGCTTGAACGTGTCAA
GCCATTTTGGACTCTCCGTCACATTGGAATTGAGCACAAATTGAGAGAACAGAGCGTCTA
ACTCGTCATACTGGACTAAAGCTTCGTCGTACAAGCCTAGCATTTCTAAGACAAATGCTA
GTTGTTCCTGCAAAATAAAATATTTACAAAAATCCCATTCTGGGTCATTTCGTTTCTCCC
TCTGCTCTCTCATATACTCCTCAAACTTAATAAGGGCCTTATTATAGGCCACTAGGACAA
AATGCCTAATCTTTGCCACCAACGCTCTCCATGATTCGGCA
>Unigene0000050    size  363    gap  0  0%
AGTTTTTGTTTTTTTCCTTCACAAAGAACATTACATGTTATCAACAAGAATTCACCATAC
TTTCCAATAAACACGTATTTATATGTTTAGTTTATGTATTCCTAACACTCTTATCCCAAA
CATCAAACCGATCCTTCCAAATTGATTATTTTCCTTTATTAATTTCTTCAATGAAGTCAC
TAACTTTGAGTATACCTACGGGTGTTTCCTAGCTTACTATTTCACGCCTTTACTTAACAT
CGATCACAAACAACACAATCGGTCATATAGATAACGTCAATCTTAGGATATATCGATCAT
CTCTTCTCAAATAGAATGCTTATTCATCGCGCTCCTACTCGTACCTAACAGGTTTCTTTC
AAG
>Unigene0000051    size  264    gap  0  0%
GTACCTAACAGGTTTCTTTCAAGAACTTAAGTCTTCCAAGATGATTCTTATTTTATTGAA
GATCGAATAGAACAATTTCAGGTTAATTTTAGTACACTCTTATTTTTTACGATTTTATCC
GCCTTTGTTTTGTTCCATATGAATTTCAGAAACACAAACTATGTACTCACTTCTGCGAGT
CTATGTTATACCGACAGATATACTATATAGTTTTATTGAAACGAAAAAGCCCATTCAATA
ATTCATAAATACAATTGCGGATAA
>Unigene0000052    size  347    gap  0  0%
TTTAATCTCTTTTTCCTTTTCGAGTTCCTTCTTGACCTTGTATTTGTTGAACCTGACCTT
GACTTTGACTTTCACTTCAAGGCGTTTCAGTAGTTCTGACATTTCTCCATCTTCGTCAGA
CTCCGAGCTGTCGGAGCTGTCTTCCTCAGACTCGTCAGGTTTGGGAGTAGATTCATCTTC
ATCATCTTCTTCTTCTGAGTCAGCAGGTGGCGCTGGGGTATCAGGGTCTTCTTCTTCCTC
AGATTCTGGCGCTGGTGTGGTCACATTATTGTCATCATTATCATCATCATCTTCTTGCAG
ATTCTCGAAGTCAATGCCGGTCACCTCTTGGAACCAGGAATGGTAAG
>Unigene0000053    size  269    gap  0  0%
GAGCGCTCTGATACTCTTTCGTGCTAAGAAGAAAGTTCTAAAATGATACAATAGAATAGA
CAATGTTTTTGCGTGAACACTCGTGCGGTCAGCACCAATAAACGTTGTAAATGTATACCA
TAGACCATAGAGCGATTATAGATTGTTGCGAGTTGTGCGGGTTCACTAGTTGGAATAATG
CATTTGATTAATGCAAAATACATACATTTCTCTCTACGTATATAACATTTAAACTGTCTC
TCAGATATTTCAGGGGCCCGATTCTCCTA
>Unigene0000054    size  256    gap  0  0%
GAGCGCTCTGATACTCTTTCGTGCTAAGAAGAAAGTTCTAAAATGATACAATAGAATAGA
CAATGTTTTTGCGTGAACACTCGTGCGGTCAGCACCAATAAACGTTGTAAATGTATACCA
TAGACCATAGAGCGATTATAGATTGTTGCGAGTTGTGCGGGTTCACTAGTTGGAATAATT
CATTTGTTTACTGTAAAATACACTTCTTTCTTCCTAAATTATAATATTAAAACCGTCTCT
TAGATTTTTTGAGAAC
>Unigene0000055    size  372    gap  0  0%
ACAGTTATTTTACCGTTATTTATACTGTTGCTAAGTTTTAATTTGCAATTAGCAATGGAC
AAATTGTGAAAATATCTAAATATAGATTAGGAATATTATTTCGAGCGCGGATTTGTGAAA
AGGAAGACATATTCAATTCTTAGACAATTTAAATTCAGTGCATATGTATTTTGTTGTAAT
GAGGCCTAATCTTTGGAGCATTTTTTTGGGCAGACGTTGGAGTCGGAATTTTTACTAAAT
TCATTCAATTGCAATTCACAAAACAGGGTGCAAATCTTGTCAGTGTATGAATGAAATTTA
ACATGAAGGTTTCTATCAATTTTAATAAAAGAAAGTTGGCCTTTCAAAATCATCAAATCC
GCGCCCACCACA
>Unigene0000056    size  413    gap  0  0%
AGAAGAAGAACCCGAGTCAGAAGAGAAGAGAACTGAAGACAGTGACGGGGACGCCAATCA
AACGGCGGAGCTCTGTGACGCCGACACTGTGGAGTCGTCACTACCCCCCGACAGCCGACA
GAAGAGACTGGCGGACTTGCAGGCTGAGAGAGCAGCTTGTGACCCAACGCGCCTTCAAAC
ACTTAAGGTTCGCTGTGAAAGGATCGTACACTCCTGCATAGCGACGCTTCTTCTTCACCT
TACTCAACATCAATTCACCGAGCTTGAAGAGGAGATGCAGCGCGCGGTGTGCTGGTACCT
GAGCTGTGACCGTTACTGGGAGGACACGGCGCCCACGGCCCGCGCTTTCCCCTGGCCTCT
CTTGCTGGCGCTTGCCACCGGCCTAGCGCTGGCGCTCTGTATGTGCTACTACA
>Unigene0000057    size  356    gap  0  0%
ATGAAGGGTAAGCTTGTAACACCTATTATGGGTAACTTACCGCAAGAACGGCTTCGTCCA
GGTTATCCCTTCGAGAGTACAGGCGTTGATTACGCCGGCCCTATCTTGTGTGCCAGTCGT
CAAGGCCGTGGATGCAGGCTGGTAAAGGTGTACATTGCCATTTTTATATGTTTCACCACT
AAAGCTATTCATTTGGAACTTGTTGGCGACTTAACGGGTAAAAGTTACTTACTGGCTTTG
CATCGATTTATTGCTCGTCGAGGAAAACCCGTTGATATCTTTCCGACAGCGGTACCTCAT
TTGTCGGTGCATACAACGAACTATCCAAGTTTTTAAAATCGACTAGTTCGTCATTG
>Unigene0000058    size  240    gap  0  0%
GCCGACGTAGTTCATTTCCTTCAACACTGGTGTTATTCAAGGACATTATAATTTTGTGAA
TTTCCTCACAACTACATGGATGTAAAAAGATGCTGCTATCCATGTTAGTTTTACACGTAT
TGAATAGAGAGTTATTAGTAGTTGATACATTAATAAAATATTGATTAAATGTTTCAGCTA
TTTCATATGGGTCACTTATCAACAAGCTTTCTTTTTTAATGCTAGCGATGATCTCTACCT
>Unigene0000059    size  485    gap  0  0%
TGGGGAGTTCAGGGTACTCCAACTTGACACCGTCTTCGCAGGTGAAGATTGGACAGCAAC
CAGGGAAGGGAGCTGTCTTGTTGGTGGCGTCAGTGTCAAGTTTGCACTTGGGGTTAGCCA
GCGGCAGAGGACCGCAGTCTTCCACCAGCTCCAAGAGCCTGGGAGGCGTGTCCTCGCTGA
CCACGCAGGTGCTGCGGCCACAGAACGGTGACAGGTCCCAGGAGTTGCCAGGCTCCACGG
TGGCGCAGCGGGTCGACGCGAAGCACATTCCGGGGAAGTCTCTTAACACGTCGGCCGGGA
TCAGCCTCTTGTAAGTCTTCGGCCTTTCATCCTCCTTCTGCTCTTCAGCCGCAAAGACGA
CAGCAAAAACGGCGAAAACGACGAAATATTTCATTTTGTACAACACCTCACGAGTGCCGA
ATCGATAAAAAAAAATAATAGTTAAAAAAAAATCGATTGGTTTCGCGCGCTTTTTTTGAC
AGGTA
>Unigene0000060    size  319    gap  0  0%
GTTGGAGTACCCTGAACTCCCCACTCCTGCCCCAGAGGCCGAGAAGAAAGAGGAAGAGAA
GAAGGCTTAAGAACTCAAAAAAAGGGGGCATTTTACAACATCAGCCAACAGCCTAAAGAC
GAAAGAGCGATTGGTCGAAAATCGCGTGATAATCTGAAAGAAAGAATCTCATTGGCTGAT
GAATTGTTCGTAGCGTAAAATGCCCGGGGTGTAGAAATTGGTCTCAAAATATTCCTTAAT
TATACCAAATTTTTTTATTTTACTGTTCTGTTTGACTGGAAAAAATTTGACCACGGATTT
ATTTATCAGATTTTCTATA
>Unigene0000061    size  801    gap  0  0%
AGGCTTCATTTTGGCGAAGGAATGCGAAGAAGTGAACGTAGTACAATGGAATGAGGACCT
CTATGAGAAGCAGCTCATCGAAAGAACGACTGACGCCTGTGGCGGCCCCGTGGATGTGGT
GCTCAACTTTGGCACCACGTCCAGGTCGCTGCATCGTTCATTGCAGTGCTTGGCCCCTGG
TGGTGTCGTTCTAGTAACGGAGGACGTTGGTGAGAAACTGCTGCCGAAATTCGCGAAGAA
ATCTGAAGAAATGAACGTCAATATCGTGATCGTTCCCAACGGCTCCATAGAACAACTGAA
GGAACTGGTCACTCTGGTGGCAAGAGGCGAAATCGAACCACCAGCGCACTCTGTGTTCCC
GGCGGAGGAAGCTCAAGAGGTGGTGAGGAAACTCTGCAACTCCGAGATCAAGGGCCGAGC
GATCCTCAAGTTCCACAACATCGACTAACCGATCGCAGTCCATTACTGACTAAACATTTG
CTTAGATTAGACGGTACGTAGCAAGTAGAGTTAGTGTCAAATAGATTGGACCTTGTTCCG
TCGAAATTACCCTGTGAGTGGGAAAATTAAGGGAAAATTCCCCTCGTGAGCTGAACGTGG
AAACAACAAGCGGAATGAAGCTGATTGAGATTTAAGCTTCATTGAAGATTACAGCAACCG
AAGGAAAATTATATCAATAAAATTGTATCGAGCCATCTTTCGGCAAACCTTGAAAATAAC
GCGAATGTTAAATATTTGTAAGTAAGTGATCTTCATGGGTTTCCGCACCGAATACGCTAG
AGTTACTGAAGAGTGTAAGAT
>Unigene0000062    size  1194    gap  0  0%
GCTTGTGTTCTTATGTTAGGACCAACTTGTGTTCGGATGTTAGAACCAGTTTGTGTTCGT
GTATTAGGACCAATATTTTGTGGGTTATTATTTGGACCTATAGTATTGACAGAAGCACCA
CATAATGTTAGTAGTTGCATAGCGGCGTCCTTTTGGTCGGCGTTTGGTTTCAAATGTACG
CGCATTCCGTTGAAAATGTCGTACGCGTATTCTGAGCGTTGACGGCCGAGGGCGTTGCGT
TCGACGCGGGCTTTCTGACAGATCTTCCTCAGATGCTGTACCTCAAAGCCGACATGATGC
AGCCACCTGCCCTCCCCGGCGGCCCGCAGCGCCCACCGCGCGTGCAGCACGCGGCAGCCG
CGAGCCGCGCCGAGCAGGGCGTTGCATGTTCGAGCTCGCTTGTCGGTGGCGTCGTGCCAA
CATGTTGACTTGCTTAGGTCGCAGTGGGATGTTATGCCAGTAACATTAGAAGCATGGTTG
GTACAGGCAGTAACGTTGGTACAGGAGCCCAGTAACACGTGCGTCGTACGTTTGTTCACG
CACTTCTGTATGACGCCGCCCAGTTGCTGTATACACTTTGTTATTGCTTGACGTTCGGGA
CGGGTCATGCCGGTTAAAACAATTTTAGGTTTCAAATGTTCCTGTGTAGCGTGTATGTGA
ACATTATTATTGTTATTCCGTTGTGGGTGGCAGGAGGCGAGCAGTTTCTTGGCCATGCGC
TCGGCTCGAGCTAAGTCCCTTCTCTCGCGCTGTGTTAGCTTGCTATGGTGAAGTTTGTTT
TTGGTTGGCGTTTCTTTGTCAGATTCATCATCAGTAGTCAAATCCTCAGCCTCTTTATGC
GTGAACAGTTTCCGCCTCGACTTGGGCGGCTCGCGCACTGTCGGCTCCTCCAGCGGACGT
CGCGGCGCTGTGTTCACACGAGATTCTAGCTCAACAGTGTCTCCGGAAGTGTCAGTAGTC
TTATCAGTGCTGGTGTCAGAAGATATCCTGAGTTTTGGCCTGTCTTTGTCATCTTCCTTG
TCAGATAGCAAGTCCACTAGTGGCACGTTTTCCATTTCTGCACGTTTCAGCAACTGTCTC
AAAGTCCTCGGTGAAGGCAGATCAGATTGCCTGGAGGCGGCCGGGAAGGTTCTCTCACTG
AGCTTCTTGTTAGAAGCCGCGCAGGCCTCCACCCACAGCGGGGACACTAGCTTG
>Unigene0000063    size  266    gap  0  0%
AATTTAAATTTCATTGAGAATAGAGTACAATAAGGACCTATCACAAAGTTGGTAGTTTTC
AAAACTATAAAGAAACTTGTTTATGTAATAGTGTAGAACAATTTGCAAAATTAAATCAGT
AAAATAAATCACATAGACCATCCTACTCGTCGGCCATTTTGGAAAATAGATTGCAACGCC
ATCTGCTGTCAGTTGAGTTCCCGAATGAAATCGTATCTTATAAAGATGAAGTACAGTACA
ACAATTTAGTTAGAAGTTATATTCGT
>Unigene0000064    size  253    gap  0  0%
GATATAATTGTTATATTATTATTGATAAAGTATTATTTTTGTTATTTAAAATGTTTATTT
TTACGTGCATGACCGCATGAAGTCTTGGTTAAGTGTCTTTATGGAGACTGAAATTTTATT
AAACGTAGCGCGCAGTTGTTGATTTGAAGTCTCGAAATATGATTTATACTTGAACAATGA
CTACTTAAATTAAAAAAAAAAAAAAAAAACAAAGAAAAAAAGAAAGAAGGTGAAGCGTGT
AGCACGGGCGGTC
>Unigene0000065    size  548    gap  0  0%
TATGTGGGATACTAATTAAATTGGCGGTTAAAAATGCAGTGAACACCGAAGGAACAGTTA
CTCTAAATAGTTTAAAATAGTCTGTACTAACAGCTTTTTAGTACTAAAATGGATACGCAA
AGTGCATTGGAAGACATCGGGAAAAGAAACGACGATGAACGTTTACCCAAGGAAGACTAC
ATTGAGATAGAGATACCATACGATTTCTACCAATATCTAAGTTCAGAGCAATGCAATATA
CAGAACATGTGTCGAATATGTCTCGCTACGGACAACGAAGTGTTGTACCCTCTAGTTGCT
ACCAAAGAAAACAATATTCTAGCGCAAATGTTTACCGCATTGACTTCATTACAATTGTTC
CCAGGAGATGGTTTGCCATCCAGCATCTGTGAGCCGTGTCAGGCTCAAGTGATGCACTGC
TATGAGTTCAAGCTCAAGTGTGAGAAGTCCGACTGCATGCTCAAGTCTATACTCAAAGGA
GAATTCATTGCCAAAGAGGAACTATCTGATCATAGCATGGCTGTAAAGCAAGAATTAGAT
AAAGAAAA
>Unigene0000066    size  264    gap  0  0%
GTTCTGATAAATTCCGCACCTGGGATATCTGACATGGCATTCACCGTGGCTCGCGCGAAT
GCCCGATATTTGCGGCGCCGATTTAAAAATCGCCGTCGATCTTGCGCATTAGCCAAAGCT
AAAATACGCCAGCGTAATCTCGGCAATGATGGTCGCATTTTGTTTAATTTAAAATAAAGT
AAAAGTAAAAACTTAAAAGCAATGTTTCGATCGTACTCAATCGTACTCCAATAGCAAAGC
AAAAATTGACATTTCAAGTCGATT
>Unigene0000067    size  329    gap  0  0%
TCGTCTGTCTTACTTCTACTTCTTTTCTTTTCGGAATGTGAAGAGATTCATGGGTTGGTT
CCGAATCTCTAGAGAACTCATTATAACCTGTGTAGCCTTGTTCATTATCACCAGCCTCGG
TACCTTCAGGGCCAAAACCATCATCGTAATCTTCTGGTGGACTTTCATCTTTGTCTGTAG
TGTACTCGTAATCAGCTCCCTCTGGATTGTATGCCGATTGGAATGAGCGTCTACTGCCCA
CTGGCGGAGGTTGATTGGTTGGTGGTTCATTTAGTAAATGATGATCTTCGTGTTTATGGA
CACCGTAATTATCATCAGCCGGGTTAAGA
>Unigene0000068    size  444    gap  0  0%
AAAGGTAATGCTTGGTAAGGTAAGATTGTGGCTGTTTCAAAGGCAAAAGCGCACGAGAAG
ATGTATGACTCCCTAGATAGCCCAGCAGGTCAAAATTACCGATTGGTTAAATCTAGGGAG
AAAATTACAAGAGATGTATGCCAGATAAAGTGTGTAAAGAATGGAGATAAAACGGTCCTC
TCAAATAATGTGGAGATTAAAGGTATGTGGAAGGAATATTTTGAAAGAATGATGAATGAA
AAAAATGAGTGGAGCGGTGTGCTCCATCATAAAGCGGTGAACGAGGGCCTTGTAAGAAAT
GTATGTGAGGATGAGGTCAGATTAGCAGTGAATGGAATGAAAAATGGAAAAGCGATAGGG
CCAGATGGAATACCAGTGGAAGTGTGGAAATTATTAAAGATGGATGGATGGAAATGGCTG
GCTTTATTCTTCAATAAGTTGTTG
>Unigene0000069    size  396    gap  0  0%
TTTCTCCGGGAGAACTTTCTCAGGAAGAGTTGGGCCTTTCGACAGTGAAGACGGCCCTGG
GGAATCGCATAGTTGGCGAAGTTTAGTTTTCCCAACACGCTCTGCAACTCTCTTAACGAG
CAGTTGTCCCGCTTTAATAGCTTTGTCAGGGAGGCTTTTATTCCTTCTACTTTTCTGATG
GGCAAGGCGATTGTTAGGTACTGAGTATCCCAGACCAGGCCCAAGTATTCCAACCTGTGT
GTTGGTTCCGTCACCGACTTCTGGTAATTCACGTGCCATCCCAAAGACTCCAAGACGGCC
AACGTTTCCGCAACTTGTGCCATTAACTTGGATCTGTCCTGACAAGCTAGGAGGAAGTCG
TCCAAATAGACCAAAAGACGAATGCCTCGATTCCTG
>Unigene0000070    size  489    gap  0  0%
TGTGGCTCGCAGATGCGCTCGCGCGAGCGCGGCGTGCAGCTCCCGCGCCCCGCGCGCCGC
GTCCCGCGCCTCGCCCGCGCACACGCACCACCACCAACCAGCGCCCGCCTTTTCGATTTG
ATAATCTGCTTTAATAAACGGACTTCCTGACATGAGTTTCTTCCATAGAGACAGGAGCGC
CTTCAACGATGTTATATTATCGCTCTTATTGATCACGCTTACTGTGGAGTTCAATTCTTT
AAGTCTGGTGACGATATCATTGGCGGCATTTTTTTCCCAGGCTACGCGACAGTTGGCCGG
CAGAGCCAACAGTTGCGGTGAGTCGATGTCAGGCAGCGCGTCGAAGGCAACGGTATAATC
CCTCAGCGATGTAGTGAAGGGTAGCGGCACAGTGAGTGGCACGGGTTTCCAGCGCGGCGA
CAGCGCGGCGTCGGCGAGGTAGCGGCGCTGCAGCGCGGCCAGCACGCGCTGGTCGGCCGC
GCTGCACAG
>Unigene0000071    size  289    gap  0  0%
TTCAAAAAAATGGGAGTTGATAAGGTAATACCAGTGGACAAGCTGATAAAAGGAAGGTTC
CAAGACAATTTTGAGTTCTTACAATGGTTTAAAAAGTTTTTTGATGCCAATTATGATGGG
AGGGAGTATGACGCATTTGAGGCCCGTGGTGGCATCACCATCGGGTCAGGGGCATGTGAA
TCTGGAGTGCCTTTGTGTGGTGCAGTTCAGGCGCCACCGCCGCCCAGGGCCGCCGCGCGC
CGCCCTGCGCCCATGCACCACTCCGGCATTGGCAAAGCAAACAGCACAG
>Unigene0000072    size  323    gap  0  0%
ATTTATACAGCGCTCACTATAAACGTATACACGTAGATAATCAAGATAAATCTACCAAAA
AGATAGAAAAACCATGGATTTGTGAAGTGTGTGGGAAAACTCTACCGAATAAATCCTTAC
TACTATACCACCAAAGGAACCACACGGGAGAGAAACCTTATCGTTGCACTCAATGTACCA
AGAGTTTTACTATGAGGAAACTTTTACAGTCGCACTTACGAGTCCATACGAACGATCGAC
CGTACGTCTGTAAACTATGTCCTAAGACTTTCAAAGGACTCTCAGCATTAAGAGGTCACG
AATATATACATACTGGTCAAACG
>Unigene0000073    size  438    gap  0  0%
TTCAGTGAGTTTGAAATACAAAATATAATAAAGCTTCCAGAGCCAGTCGCTATGTATGAA
CACGTTGGCTCTATTTCTGATGTTGAAAATCAAGTGCATGAGTACATAACAACAAAATTG
GTTAGTACTAATTCAAAACAATTGAAGAATGATGCTGATCTTCTAGCATGTATAAACCTT
ATTTCCATTGTTTTGTCGTATCTGGATAAAGTTATAAAACATAAATTGAAATCTCAAGAA
GAAGTTGAAAACATGAGGATCTATAATTTATCAGTAGTGACGTTAACACACATGTATGGG
GCACTAAACCGTGTGTTAGAAAGCAATACTCAAATCCCAAAAAAGATTAAAGTCGTACAA
GAAATCAAACAAGTTCTAGCTACTGAATACCATCCCTTATTGGGATCTATGTTACGGGCT
AATATGAATGAAGATGTG
>Unigene0000074    size  265    gap  0  0%
TAAAACGGTTTTATTGATAAAAATATTTTTCTATACGTATTGGATAATCAAACTAAATAA
CAGACTCGTACGTAAGCGAACTCATGGCTGTAACTATGTTCTTTACACTTTAGTTCTGCA
ATATCTGGGATGGAATGTGTTTTTTTAATTCACGTATTAGTATGACAATATCGTAGTGCA
TAATGTAAGTAAATTATATCTCTTCGAAATATTGTAATTGTTAATAATGCTGTCTAGTGG
TTAAGTACAATTTTTTTTTGTTAAG
>Unigene0000075    size  363    gap  0  0%
ATGTGTAACTGCTGTCCTGCTCCCATGGGGGCGGGACGTAGCCTGAGGAGTATTGCTGTG
GAGTTTTATTGTAGCTGTCTGATGTGTCTTTGCTTAGGTAAGAGTATTGAGTAGATTGTG
TAGTGTTTTGTTCAGTGTTAGATGTCCATTTAGGTGTAGGTGTGTATGTGGAGTAACTTG
TTGGTGCCCTTTCGGGAGCGGGTTCTGAGTAAGAGTGTTGGTACTGAGGCTGGGGAGTGT
GTGATGGTTGGTATTGGGGTTGAGGAGTAAGGGGCGATTGATACTGAGGCTGGGCAGTGG
GGGAAGGCTGGTATTGCGGCTGGGGGGGTGGGGGCTGGGATTGCTGTTGAGGCTGGGACT
GGG
>Unigene0000076    size  307    gap  0  0%
AGCAGTTACACATCTGTCAACAACACTTCTACAGTTTACTACCAACCAGCACCACAACCC
CAAACTCAATCGTACACTCCCGCTCCCACTTCAGGCTGGAAACCTCCCTCTTCCAAATTC
ACCAAAAATCCCCCAATTGCCTACATACCGCCGGCTCCCAACCAATCATTCGTTAGGTCT
GCTTCTGTCTCAGAGCCTCCACGAACACCAGGACGCAAGACTTACTACAGCGAGTATGAG
AGGCGGTACATTACCGTACCAGAGTCGACTTCCATCCCGACGGAGACGAAGTATCAACCA
CAGCCCG
>Unigene0000077    size  308    gap  0  0%
TGTTGTAAAACATTCCAGTGATTGTCTGTTGAGTAACAGGAATTTAAATAACTGCTGGGA
TTTAGAATTATTAATAAACTAATGTATTTCTTGATGCTGGGCATTTAATGGATTAAAATA
ATACTAACATATCTAAAAACCACCGCACCAGTGTGAAACATCATCACTTTGATATGCTAT
CTGTACTGACTTTTGAAAGTCACATCTCATGTTTAAAAAAATAATAATAATCACACACTT
GTGTAATATTTAATTTGTTACAAATAAAGTACAATAATTTGGCCATCTAGCACCCTTGTA
TATTTATG
>Unigene0000078    size  203    gap  0  0%
AGAATCCTATTAAAGTTCAATTTATATCAGAAATGGAACAAGAAGAATGGTTTAATGTTT
TGGTTGATATTACATCACAGATCAATGGGGTTACTGGTAAACCATCTGCTAATTCAGTAT
GGGCAATCTCTAGTTCTGGAGATATACTAAACTGGGACCCAATGCCAGCAAAATTGAATA
CTGCAAATAATGGCAAGTATGTT
>Unigene0000079    size  216    gap  0  0%
AAACATCCAATTAGACCGGCTGGTAAAAAGTCTTCAAAAAATTATTGAGTCAAACATGAT
TCTAAATTATTTAAGACTAGTTTTCACCCGCGTTGTGCCTATCTGTAGTCTAAATCCTTT
CTAGAAATAAACTTGAAACAGTTTTTCCTGGCCAATATAGTACGAAGGTCTAGAGACTGT
CCCAAAACTAAATTGTGGGATGTACCTAATGGCGAA
>Unigene0000080    size  220    gap  0  0%
ATGGCGAAAGATATAATAAAGTGCCAGGTGTCTAGAGCGGTGTCTTCGATATAGCGAGAC
GAACATTTTGGAAAGCCGACCCCACCTCCATGTGGATAGCAGGAAAGAGATAGAGTTCCT
GACTCTGAGATTTGAACGTTCAAGCAAGCATACTTTTCAGCTTTAAAATAAGTATGAACA
TGGATACCACATCCCCATTTTTGCACTCCAAAACATTTTA
>Unigene0000081    size  218    gap  0  0%
GAAGTATTAGAAAAAAAGCGTCAAGCAGCAAAAATTTTGTATGAAAAATTGAAAAGTGAT
GCACAAAATATGCCGTTTATCAACAAAAACGAAAGGATGCATATTTGAAAACAAGAGCTG
CGGGATTAGAAAAATTAGTAAGAGAAATGACACGCAGAAATATTCAAGCGCAGAAAAAAA
TGAACAATTAATTCGGCTCGACATTTTAGGAAGATAAG
>Unigene0000082    size  301    gap  0  0%
GACCTGACCGCGAAGCTATAGAATAAAATTAAGAGAACCATTATCCAGTCTTGCAAATGG
TGTGACTACACGTTTTCTAAAAAAATAAACATATCTAGCTGAATTCTCTAACGTGATGTG
ACACACGATTTGTACATTCAGGATTTTAGGAGCGAAACCTTGAGGGGAAATCTTTGAGTA
CCTCCTTAGAAACACTGGGGCAACGGTCGCTTCGGTCAAGCTACACTTTGGTCATATTTT
TGGACTATCTTAACACCCGTTCACACTATCACCACAAAAACGTTGCATATTTGACGAAAA
C
>Unigene0000083    size  286    gap  0  0%
AATAACAGATGATTAAGAATCGGCGCAGGGGGGATCCGCGGCTCGCGATCAAGTCACGCT
GTGGGCTGTCGCAACGAGACGACTCTGTGGTGGTATTAGGCGGCAGGCCAAATACCAAAA
TAGCAAGCCACTCGCTCTGCTACAAAAATCTAAATGCACCTACCGACCTTATCGCCTGTT
TGCTACAAAAAATAAAGCTATAAAATGCTTACCAAGTCTTTATGCAGTTCCTTCGATATA
AATGGGGTTAGCTTTGTTATTCCAACAAATATAAAAAACACTCCCA
>Unigene0000084    size  805    gap  0  0%
GCCCACCCGTTGTGAAACTCGGTCGAGGCCCTCGAGCATCATACTGAGTTCCTCCATCGA
CTTTGCCATGACTACGATGTCGTCGGCAAACCGAAGGTGAGTGATGTATTCGCCGTTGAT
GTTGATGCCAAGTCCTTGCCATTCCAGGAGCTTGAAGGCGTCTTCCATTGCGGCGGTAAA
CAGTTTCGGGGAGATAACGTCCCCCTGTCTTACGCCTCTTCTCAATGGAATCGGCTTCGT
GCTATGCTCCTGTACTCGGACCGACATGGTGGCGTTATTATACAAACACTTCAACACCTC
GATGTACCGATAGTCAATATGGCATCGCTGGAGTGACTCAAGTACCGCCCATGTTTCCAC
CGAATCGAAGGCTTTCTCATAGTCCACAAACGCTAAGCATAATGGCAAGTTATACTCCTC
GGTCTTCTGTATAACTTGCCGCAGCGTATGGATGTGGTCTATGGTACTAAAGCCTCTTCG
GAAACCGGCTTGTTCGGGAGGCTGGAAGTCATCAAGCCTGTGTTCGAGACGGTTCGTGAT
AACCCTTGAAAACAGCATATAAACATGGCTTAGATGCGTGATGGATGGGACTGTAGTTCT
TCAATAGGCTGTTATCACCTTTTTTGAAGAACAACACCACCCCACCCCTGCTCCATGCTT
AAGGCGTTTTGCCCTCGGACAGGACGGAGTTAAAGAGCTTCTGGAGGACTTTAAGTACCG
GTGTTCCACCCGCTCTCAGAAGCTCTGAAGTGATTCCGTCCTCACCCGGCGCCTTGTTGT
TCTTAAGCTGCTTCAGGGCCATCCT
>Unigene0000085    size  555    gap  0  0%
AGAATCAAACTTTATTAAAATTGAGCAATACAGAAATAAAGCCACACGATACAACTAAAA
ATACAAAAGATAGAAACAATAAAAACAGTTATTGGAACTTATCAGCGTAATTGAATACTT
TTAAATTTGCGCACACATGATATATTCTTTTACGCCGGATACGATAATTTATTTTTCGAA
CCTCACTATCGCGTCTATTTATATGGAAAACGAGTTTCATGTACAAATAAACCAGGAGAA
AGAAGATACATTGGGAATGTTTTTTATACCATTCAAAGTACATACAAAAATATTCGCCAC
GTACCGTATAAGTTAGATTGGGTTTAAGGATTAAGATAGGTAGAATTAAAGAATCAAATT
AATTCCACAGTCCCAGCAGTTCACTGGACATGAGGCTTTCCCTAAAGTGCGCAAAGCATG
TCTGCTAGCTACGCAAAGAAGTTGTGGGCTCAAAATACATTATGAATTTAACATTTTTAC
TTTTTTGATACAATTAGAAAGTAAGATAACTAAGTAAACAATAAAACGAACCAGTAAAAG
TGCCGGGGAAGTTGG
>Unigene0000086    size  427    gap  0  0%
GATAGGATCGTTTTTGTTTTCTTGCTATCTCCCTGCACCAGCAGTACAGTGCGGTCGAGG
TGCAACGCCAACAGCGGCTTGATGTCACAAGCGGACGACACTTCCACCGCTATGCCGGCG
ATGACGCAGCGGAAACGCTCGCATTCCGCCCACAAATCGTCCATTTCTCCAAGCACAGAA
GTATGCGACGAGAAGACTTCACTCGTGGCATGAATCATTTGACTGTGACACTCGGCAGCG
TACATATTCGCGGAGCTGTAATCTAAAGCTTTAGAAGGATCCACAAACATGGTGACAGTT
TCACCACTCCTCTTGATCATCTTTTCGACGGACTGAGCAAACTTGAAGGTAAGATTCTCA
TCCTCAGACACGCTGTCCGAATCTTGTTTCGGACTCGATGTCCCTTCTTTGGCCGCGTCT
CGGGTCG
>Unigene0000087    size  211    gap  0  0%
ACTCATCCCTGATTTGGAACAAGTCAGGTTCACAAACTTGTCCCTATCACGATGTAAGCG
GATCCCCCCCGGCTTGTCGTTCAACTTGGCATTTGTGTACGACGACGTTAATGAGAAGCC
AGCTTGTAACGCGAAAATGATATTTGTCGCTTCTAGGAAAACATCAACACCTTGCTATCA
AATATGCGAAATTGAACTAGACATTGAAGCA
>Unigene0000088    size  236    gap  0  0%
GATAAAAGTCTTTTCTCAACCTCTAAAACTTTTTGCAATGCAGTTTCTTCTACAAATTCA
GAAAAACTATTGAAACTCTTTGGATCTAGGTTCTCTTCAAATAACGATGGGCATAGTGTA
ACCTTGAGACCAATAGTCCTTACTAGTTCTTTTCGGCTTGGCGATGCACTCGCTAATATT
ATAGATTTTTGGTTCAGTATTTGCATTATCGGTTCCAACATCCTTACTTTATCTTA
>Unigene0000089    size  211    gap  0  0%
GCAAACGATACAAATGCAACATTTGTAAAGTAGCGTACACACAAGGCAGTACGCTGGACA
TTCACATGAGATCAGTGCTACATCAAACACGCGCTGGCAAATTGCAAGAACTCGCCGCTG
CCGGACACGTGGACTTGTCGCGACCCTTGGTAGAGCAGCCTGACCGGACCGACCCCGCCA
AAATTTTACAAGACGTGTTGTCGCCGAAAAA
>Unigene0000090    size  309    gap  0  0%
GTCGTCCATTGAATATAATACTGAGTATGACTTTTTACATTAGCACAATTATTTTTAAAA
AAACATGTATAAACCTATTTTTATCGGAATGCGGGAAGTACCTGCTTATTTTGGGCCTGG
GGACAAGCCTGCAAGGCAATGACGTATTCTAAGAACTTAAGTCTTTTTAATGACCCACTA
ATGGGGTTTTCGAGAGGGCCAGTATTTTTGTCAAGCTAACTAAAAAGATGTTTGAGTAAA
AGTTGGAAAAAATAGAAAAAATCGAGAATTTATATTTTAAGGAGAAAACTTTACCCACCT
TACTCCCAT
>Unigene0000091    size  274    gap  0  0%
TTCGTTGTCCAGGGTTCGATATTTTTTGGTGGAAATCGACGTCATCATGCACTCAGTTTC
GTGAGCATGCCAATCGTATGTGCACATGCCCTGAATGCAATTTCCCAAACAGATACCAGG
GTTATGAATATAAACTGTATAGGCCTCCAATCTTGACTCAAAGGTCCATAGTTGTGCTGT
TTCGAGACATTGTAGCACAATTAAAATGCTCGCTGGTTTTAGAAGCATCATGTTGCCTGT
TTTAAAACAGCTTCAATTTGAACTACAAGTGCAG
>Unigene0000092    size  334    gap  0  0%
TCTGATGAAGACACTCAAGTATTAGATAGTGACGAGGAGGACGAGAATAAGCAACAGCAA
TCAAAACCAACCTCTGATGCAGAACAAGAGAAAAATAAACCAGAAACTCAAGAACCTTCT
AAGCCCAATGAACCAGAAAAGCCAAGTCAACCTCCGACAAGTGAAAAAGAATCCAAACCT
GAGGCAGAACCCATCGTCTTGACAACTGACGAAAAATTACCATCAGAGGATGCTCTAGAG
AATAGAACGACAGAGGAAAATGCCTTGGAATTAACAAAAGTACCTGACATGTCTAAAGTA
GACGCGGCAGATTCCCACCGCTCTGCTGAGGCTG
>Unigene0000093    size  222    gap  0  0%
AGTGTCTTCATCAGAGTTAACTTCCATCTTACTAGTGGACCCAGACTCATTGCTGTCAGC
TTCAGATTTCTTGGGCTCTCTGGGTATTTTTGTTATACTCACCGATCCGGGTAAGTTCGG
TCGCATTAGCCTGCCTTGCAACGGGGACTTAGGGCGCATGCCTGAGTAAGACCTTAGTTC
ACCCAGCCGACTCCTAATGTCAGATATTTTTTGACCAGGCAT
>Unigene0000094    size  206    gap  0  0%
ACCTTGCATTTACCAAATCCTAATGGTAAAAGCCCAATCAAATCTGTTGTTATTGTAATT
TTTTACAAGTATTACTGAAACCTACAATTTTCTGGTGAAACCTTAGGTTAGTCAATATCC
GGACTTTTACAGTTACACGAACTTATAATAGATCTAAGAGCAAATATTATTCGAATACTC
TTATTTATTTATAGTTGTTTTTTATG
>Unigene0000095    size  420    gap  0  0%
AGGCTTCGCTGGTGACCGGCCACGAATGCCACAATTCACAATTTGCCACTGTTGTTCAAC
TGTCAGTGGCGGGAGTGTACAGGGTAAGTACAAAGGGGTAGCTCGCCCGCTACGTCTTCC
TCATGATGGGGTGCAGGTCGCCGCCGCCGTGCGCCGACATCTTGACCTTGCCCGCCACGT
GGTTCTTGATGCACGGGCCCGCGTCCTTCATGGACACGCCGCCGTCGTCCAAGTCTTCGT
CCGACGAGAAGTCCGACACGCACAGCGTCAGGTGCCGCTTCTTGGGCGGCACCACGTGCA
GCGTCCATCGCATGGGGCCCTTGTGGTTGCCTTTCAGGTTTTCCCGAGCTTCGTAGTCCG
TGTCTGAGGCCGCTCGTTGGGACTCACTTTTTAAACTGCGCAAGTTCTTACTCGGTCTAT
>Unigene0000096    size  270    gap  0  0%
ATTCAAGGATACTATGAGGTAAAACATGACATCATGGATGATTTATTATTCTGTCATGAT
TTTAAATCTGTTAGCTTTTCCCGTGGTTTTAACATTTTAAATCCTTGAATGAACTACGCA
AGCACTGGTTTGGATGACGAATTTTGTTTTTTGTTAGTGAATTCTACAAGAATTTTTAAT
TGCCAAACATCAAAATCTACAGACCACTAGTAATGTTAGTCAATAATGATAAATCTGTTT
GGCTTTACCTTTTCGGGGCAATAGACGCCG
>Unigene0000097    size  220    gap  0  0%
GCTCCACTATGCACGTGTACCTGGCACATATGTCGCTGAGCGCGGCGAAGCAGTTGAGGC
GCACGTTGAGCGGCTCGCGCGGGCGCGACAGCAGCGCGGCGAGCAGCGGCGCAGTCACGT
ACCTGGCACATATGTCGCTGAGCGCGGCGAAGCAGTTGAGGCGCACGTTGAGCGGCTCGC
GCGGGCGCGACAGCAGCGCGGCGAGCAGCGGCGCAGTCAC
>Unigene0000098    size  556    gap  0  0%
GGAGCCCGTATACTTCTGTCCCGACAGTCCGAAATCTATTCCACCATGGGTGAAAACCCA
GAAGGAAAAGACCAAGACTCCACCACCTACCTGGGTTCAGAGACCGTTAGAAGGTAGGAA
AAGCCTTACACGGGAGCTGAACACACCACCTCGCGAAACGAATCAAGAACCTGAATGGGT
GAGGAAGAGTAACGAAATGCAGAGAGGGGCACGCGAAGTCATCAGCCCTCCCAAATACCA
ACAGCCTGTACAGCCATCATGGTCGACGCGTCCTTCAGAAAATCGTAAGAGCTTACCCAG
AGACAATGGTCCAGGATCTCCAGGAGCAAGGGTCATTCCTATCCAAATGGAAGTTTCCAC
AACAGAGACTAGAGATTCGAGGCAAGGAGGTCACCCACAGCCTGGCCTGAGGATTACAAT
TGGTATGAATCAGAATCCTGAAGCTCGTGCGCCGTTCTCGCCACCAACTCAACGTATAAT
GAGAGTATTGTCACCTCAGCTGGTGAGGTTAGAAGACTCAAACCAGCAACCTGACCTGCC
GACCTTGAATAGGACT
>Unigene0000099    size  488    gap  0  0%
ATCTAAGTGCCCCCACGTAGCTAATCAGCTCCGACTGCCCACTTAAATAAAGGTAAACAA
ACTTAAACTTTTCCTAGTCTATGTTTACGTAGAGTGAAGAAACTTCATGGTTGCAATTGC
GTTGGTTTTGGCGGTAATTACAAGATCCACATCCTGTTTATGCTCGTCAGAAAATAGGAC
TGGCCGTTTATCGAGTCACGAGATAAATATTTGATGTTTTAAGCTCTCTAAGGCTGTGTT
TTGGGCCAGGCGAGTGTGCGTTGAGAATGAACACTACATATTTGACTGTCACGCAAATAT
AAGGGGTTTATCGAACTTGTGTTTGAAAGGGTCGTTATTCAAAGATGGCCCTCAGCTCGA
ACTCGACTAAAGCGTGAGACGAGAGGAGCAGAGCGGAGATTTTTTTACAACTGAAGATAT
TTTTTGCTTAGTCCCTCTCAGTGGGCGGTGGCAGGATGTTTGAGTAACGAAATTCTATTG
GTTGTTTA
>Unigene0000100    size  278    gap  0  0%
TCGAAGGCCAGGATACCCTAGAAAATAATATAATATTGATTAAATAAACGATATAATCGT
TTGTTTAATAAAGTGAGTTATTTCAACGGGAGAGAGACTCGTCAATAGTTATGCTTGAAG
TTCTTAATATTATGTTGTTTTGGATAATAGACATGAAGCTGTTCAGATAGACCGGCTCGG
AGAACATCGGCGCGCATTTTCTTTTCACACAGACCCGAATTGGCTCCGATCGGCTGAAAG
AGCATGCAATCGGGGCCAAACGTCTGCAAGACCGAGAA
>Unigene0000101    size  202    gap  0  0%
TGGGACGATAACAAGGCTGTAACAGTATGTAAAAAAGCCAGCATATTCTGCTCTGACAGT
CGTCATACTAACTAAACAACTCGACATTTTAATATATCAAACTGTATCATTAATATTCTC
TTAGGGTTCTTTCAAATTGGACGTTTCGTGTTGGTACCACAACCGCTAGACAAGCCAAAT
AAATTTAAAAAAATGTATCTGA
>Unigene0000102    size  325    gap  0  0%
GTTGACGAGGGGGGCCAACATCTTGGGTACTAAGTGCAGTTGGATGATGGGAGCACCGCA
TGCTGACTGCATCTTGTGGGTAGGCACTCTATCCTTGGGTATATAGAAGTCGGACACAGC
AGCAGCTAGATACAGCATGGCCCTAGCACCCAGGTTGGCCAGACACTCGCAGGCGGCGCG
TAACAGCCAGAAGTACTCAGATACTGTGGTGAACGACACGTGCAGGATCGCACCCGCTGC
GTGAGCTGCCTTGTAGCGGAGGAGGATGGGTGCTAGCACATCCACGCTGTCTGGTTTCAC
CGAAATAGAAGTATTAGGTCCTCGA
>Unigene0000103    size  229    gap  0  0%
TAATGTTCCCCCAGAAAGTGGAGCTTAGCATCATTCCCATGAACACTATTGTTGTAGTCA
GCGCCTGCTGGTATTTGCTGATATTCCATTCACAATGCAAAGCCGGTGACAAGATGCTCA
ATATAGTCATCTCCATAGAGTCCGCCATCCAGCAGAGGCCGGTGAATAGTGACAGTTTAA
CTTGAAACCAGCCAAACCCGAGAGCATTTACTGCTTGAGTCACAGTGAA
>Unigene0000104    size  707    gap  0  0%
GATTTATTGATATTTTGTAGCTTAGCTTTAAAAAGGCGGATATTCAGAAAAAATATTATT
TCTACTAATGATTGTCTAAGAGTAAATATTATTATTTTGCGTAACTAATATGTATGAATT
ACTACCAGATCTTTTATCGGCTGTATTGTGGTCTATTAAACTTTATATAATTTAATTGTT
TATGTTTTAAGTAGTAACAATTATAAAGAGGCATAATAAAGTAAAATCATTTGACATAAA
TATGACGATATTGGTACCCGCATCTGGGCATGTCATTGGAAAATACAAAGCACCTTTTCC
AATGAGGAAAAATGTCCCTTGCCCGTACTTATGTTTCATGAAAAAACATTGTAAGTAAAA
TGTCATCTTTAGTTCCACTTTTAAGTGGTAAACCACCTTATTACTTTAGTCTACATTTAG
TGCTAGATTTAAACCAGTCACTTTTGTCAAGATGATCGTTTAAACCTAGTACTAAGCCGG
TACTTCTTAACATCATGTTTTATAAGATGACAGGTTCCACTTTTAAGTGGTAAACCACCT
TATTACTTTAGTCTACATTTAGTGCTAGATTTAAACCAGTCACTTTTGTCAAGATGATCG
TTTAAACCTAGTACTAAGCCGGTACTTCTTAACATCATGTTTTATAAGATGGCAAATGTC
CGAATGTTGGTACCAATATTGGCCATATATACCAATATGAAGTGACT
>Unigene0000105    size  261    gap  0  0%
GGGATACATAGATAGTTACATAGCATGTAAGAAATGTTTCTATGCCATCTTTTGAGACTC
GGCTGCAGAATAAGTTAATTTTCTTTACAACCAAAATTATCGCAACAAGACAGTGAAAAC
TTATAACAAAACAGACAGACTAGAGTAACCTACTTTCGTACTAATAAGTAAATCTTATTA
TTAAGGAAAAGGGTTCAAATAAATATATGCCCTTTTAACTAATTCCAAAAAATATGATAC
TGACTCATTTTAGCGTTACAT
>Unigene0000106    size  246    gap  0  0%
ATTTAAAATAGGAGCATGATCAGAATGCCGAGAAGAGGCTACAAGAAGAGGTTGGTAATA
CTGACGTAATGTATACTGAACAAGTACCTGAAATCCCTGCTCCCACCGAGGAGCAGAAAC
TACAAGCGTTACCGGATCAAAGTGAAGCAACGTTACCCAGTGTGAGTGAAATACCGATTC
CACCTAACGACGAATCCGCTGAAAATGTCACAAATAACATTACGCTCAAAATAGAAACCG
ACGATA
>Unigene0000107    size  206    gap  0  0%
ATGTCCGTACCATCGCAGCCGTTTCTCTTGCATTTTGTCGGCGACATCGCGTACGGATGG
TACTGACATGTTTTTTTTTTGTTACGGCCCCAGTCACAAAAAATGTTTACACCCTTATAC
CTTGTACATTTATTTATTTTTGGTTTTGAGACTACCCAATCTTATTGTTATAATATCACA
TTTTAAAAAAATTACAAAATTTACCG
>Unigene0000108    size  385    gap  0  0%
TTACCACTGCCCGCGTCACCCAATATAAGAGCGCCACAGGTCTTGCTAACAGGCCGCTGT
TCAAGACAATGGGCTATCTTCTGGAAAGCCCACTCCCTGCAGAAGAAGCGCCTCTTGTCG
GTCGATATGCTGGTCTCCGTGACCTTGTGAGCTGATGAGGACTTGCGGACTGGGCGAGAG
TCTTTGTCGTGGGCGCGGGATGCTATAGGACTTAGTGGTGTACCATCAAAATCAAAAGGA
TCTCTATCCCGTTCCCTATCTCGGTCCCTTTCGCGGCGATGCTCTCTGGATCCCTCTCTG
CCCTCCCGGTCCCTCTCGGGGAAGCCTCGATGGCGGTCAGTTGGTGTTCGATCATGGCCA
CGGGCGGTCGCCACGTCGTTTAGAG
>Unigene0000109    size  239    gap  0  0%
AGCGCGTTGACATAAAAATAATTACGGCATAACAAAAAATACTATTTTAAATTAAGGCCT
GGATACAATTCAAATACATTATCTATCCTGCAAATCACAACACGTGCTCAATTTAACAAA
CAAAAAAACGAAATTCTCCAACGTGGGCTTCGCAGGAGCAAGCTAGTTACAATTTATCAA
CAAGCATTATTATATTAAGACCCAATTTCTCTGGTTACCGATAAAGTGTCAATTAGTTA
>Unigene0000110    size  294    gap  0  0%
ATTGCACGGACGCTGAACAGGATTGACGAGGGTGTTACTAAGAGTGGGAAGAGTTGGGCT
AGGTACTGGATAGACCTAAAATTCAAGATCCGTCGCAAGTACGCAGTCATACAGAAGTGT
CTCTCAGAAGGGACGCACTGCACCATACACCTCAACCCGCTGGAGGAGAGGATAGTCAAG
ATCCTGACTGATGAGGAGGGGAACCTGCTGCCCACTGCCTCCGTGTACCATCAGATGAAG
AGTTATCATCCGCTGCATTATCTGAAGGCTAGTTCGGAGGCAGTATCGAAGCCA
>Unigene0000111    size  271    gap  0  0%
TACGAGAAATAAATTGTATTATTGCCGGGATTTAGTTGCCACGGGACATAGCTGGTGATT
ACTACAGTGTGGTATGTATTTTTAACCGACTTCAAGATGGGAATGTATTTATATGTAATA
AAGAATTAAATAAATAAAGACGCCTGGACATGATGAACATGATACATGAAATTCTTTTTT
TGTTTGCTGTGTAGACTTCCCATGTGATCCCATAGTCATCAGGCAAGGATCTGATGATGG
AAACCCCGAGAAATCGAGGGCAACTTTCGAA
>Unigene0000112    size  1000    gap  0  0%
GAGAGGCTATGTATGTCAAGTTGTTCTTGCAGTACCAAAATCTCAGATTTATGTGACGAA
ATCACTTCTTCTAACTTGATTTTTAAGTCATTGTTATTTTTCAAAGCTTCCTCTTTTTGT
TTGGCAACATCATTGGCAACCTTTTCCAAAGTATTCATGCTGTTACTTAGTACACTAAAA
ACGTTTACAAAGTTGTCAATAATTTCTGGCACTTCTTGCATGTTCCCGGTCAAAGTACCG
AGTATAAGTTGTGATTTCAGTACGGCCGCTTTGGCGTTAAGCAAATATTCCTTGGATTCT
TTATCTTCTTTCTCAAGAGAAGATATAAGATCACGTTTTTCGCTTATTTCTTCTTCTAAC
TGGTTATTCTTGGCAGTCATTTCCTCGATTTGTTTAACAAATTGTTTGTTGAATTCAAGT
AATTCTTTTTCCGTGACACTTTTTTCTGCTATTGTTTTAGTTAGTTCAAGATTTTCTTCT
TTGAGTCGTTCATTAGAAATGGAGTTTTCTAGATTAATTTTTTCGAGTTCACAAATTTTG
TTTTCACAATTTGCCAGTTTCTCAGATAGTTCGTTTTCGGCTACTTTTAGAACATTCTTT
TCAAGCACAAGTTTGTGTATACTAGTTACATTCTCATTAATTTGTTTTGTTAAGCTTTCA
ACCTTTTCATGTGATGCATCAATTTCTTTTGATTTTAATTCAAGCTCTTTCGTTAAAGCT
AAATTATCTAATGAGGCTTTGTCATTCACTTGCACTGCAGATTTTAGTCTCTCAACTTCT
TTATTACGCGATTCGAGGGCAGTTTTAAGAGACCGAATTATATTTTTCATGTTCTCATTA
TTAGCAATGAACTTTTCTTCATTGGCTATCATATTATCAAGAGCACTGTCATTGATGTCA
ATGGATGATGAACTATCTTTTTGGGTTAATTTTATTTGCAGTTCCCGTATAAGAGTATTA
TACGAATCTATGTCAGCTTTTGCGGTTTCCAAATTTATTT
>Unigene0000113    size  353    gap  0  0%
GCTAAAAAGAAGCAAATCTGAAATGCTTCTACAGAGCCATAATCTTAAAACTCTGACAAC
TGGCCGTGGACAACAAAGATCTAGTAGTTGGAACAATAAGTTTGACACAAGCCTTCTTTC
ATCTACAATCAAAAGATGTAAGATGGGTAAGACATCGACAGTGACTGGTAAATTGAGTCC
TGTTCAGAGGATACCACTGACAGAGAGTCCAATGGACTCAATAAAAGAAACTGACAACAA
TACAGATAAGAAAGTTAAGGTGGAGACTTGCACAAGTGGTGCAATATGTGACGAGGCTGC
TCACTCATCAGGCATCACTTACCGCACAGGCTCGCCTAAACAAAAAGACGATT
>Unigene0000114    size  240    gap  0  0%
GCTGGCGATTTTATTCACATACCCACTCCAGTTCTACGTGCCCATTGCCATCACCTGGCC
GGCGATCGAGAAGAAGTATGGTGCTACACACCCCGTGGCCAAAGAACTGGGCTACAGAGC
TCTGCTTGTCATACTGACTTTCATTCTGGCGGAATCCATACCCGAGCTAGGACTCTTCAT
ATCATTGGTGGGAGCAGTGAGCAGCACAGCCCTGGCGCTGATGTTCCCCCCTCTTCTGGA
>Unigene0000115    size  929    gap  0  0%
TTTTAGATCATCTAGCGTTACAGTTTGTAGATATAAATCCCCCTCACAGCCACATGGCCA
CAGACGATAGTGAACTTTATGTAAGTGATTTAAGGTGCAATTTTAAAGGAGACCCCCAGA
GCCCGAATGGTGAACGAATTGATCCGTCCGATGTTGTGACCCCCGTGTCGTCGCTCGTCG
CGGTAGTCTCGTACCGTGGACTGTCTGTGACCACGTCGCCATTTGCGACAAACCGCGCGG
TTTTACGTACATCGACACTTCTTCAACTACGCACACGCTTCGTCGCAAATGATGACGTGG
CAACATAGCCTGTGAACTGATCTGTAACATTCTTATGAGTCTTTTAACGATGCCAAGGGA
ACGTTTAGCTCGTTCCGATCATGTATAAAAGCTTTAATTTTTAGTGTTAGTTTACCGTCG
ACATTACTGAGGCTTTTTGTGAAATATATTTTAAAACGAAAAGATCTCGGACACACGCTT
AATTTATGCACGGGAGTCATTGTAATTGGATTGGGTAGGTCTGCATAAATTGGCTCAGCG
ACGTGGCGGTGACGTTGATGTCATTTGGGTGTCCGTGGCAGACGATGGAGAGCCTTCCCT
GTACTACACGGTACAGCTGCGGGCGATAACAATCCGAATATTAATTCAGCTGTCAACAGC
CAATTATTGGATGTGAACGAGTTGTTTTCAACCGTAGACTAATATCTAAAGCATTTTCCT
CTTTTGCTGGAAAATAATTCCTTTACATACCTACTTTGGGAAATAATATGCAACTTCCTC
TTTAATATCATTATGGCTGCATAAATTCCATCTAAATTAGTACCTAGGCATTACACAAGC
CACAAGAAAAAACGCTACCTAGGTGATATTTCTAAAGGTTCGCCGGAAGCGCCAAATTGC
TCTCAATTACAGCCGCGTACACCTAATTG
>Unigene0000116    size  289    gap  0  0%
AAATTGTTTATGCAGATGATGTTCCACCAGTGGAATATACCGTAAACATTATGACAAGTG
AACAAGACATTTGTATGAAAGATGAACCTTCAACATCTACTTCTACTGCACAAGTACAAG
CTACTACAGTTGATAATCAAATTGTTTATGAAGATGATGTTCCACCAGTGGAATATACCG
TAAACATTATGACAAGTGAACAAGACATTTGTATGAAAGATGAACCTTCAACATCTACTT
CTACTGCACAAGTACAAGCTACTACAGTTGATAATCAAATTGTTTATGA
>Unigene0000117    size  460    gap  0  0%
AGTAAGAACATTTTGTAAAGTCCTTGGACTAGGTAACGGTAACAAATGCCTTAAATACCG
ATATAACTTTGGCGATTTCTTGTACATGGCTATGGCTAGGGCTTTTTCATTATCGGACCA
TCGTTTGCCCTGAGAAGAGCGATTTTGATTTTTTATTGCCGAAAACATCATTGTCTTTAG
CGTTTTTGATTGAATGTTATCAAACATTTTTACTTTTTCTTGAACTTTTCTAATTTTTGA
TTTCAAAAGTTCAACCCTCTTCATAAGTTTCTTCTTTCGTGGAGACAGATTTTCATTACT
CATTTTATTTGTCCTTTTGCGCCTTTTTCGGACAGAAGATGTTGAGGGTTCATCTTCTTG
TAAAGATTGCTGTTCTTTGAAGAGGTAATAAGGAAATGCTGACAGAATGGCGTCCGAAAG
TGGCATAGAAGAAAGATTTATTGACGGAATAGCAGATTTT
>Unigene0000118    size  311    gap  0  0%
GTCGAGTTTACACCATAAGCCATGGGGCTGGAGAAACGCACTATCAAGATCATTGTCATT
GTAGCAGTCGTTGTGCTGGTCATAGGAGGCATTATTGGACTCCTGCTTGGCCTTTTACTG
CCTCAGCGCTATGTCGAGCTGGAAGTATGGCCTCGTTCCGAGGAGTACACGTGGGACCAG
CCACTGATCCAGGTGAGAGGGAGTGACCCTGGCAGCTGGCATAACTGGTACCGACGACTC
AATGACTTCCTCAGGGTTTACGAGACCTCGATTCCCGAGGAGCCGCCCCGCGCACCATGT
TCAGTCCACAA
>Unigene0000119    size  370    gap  0  0%
ATATTTAAATATTGAGACCTCTTTTTAAAAATGTGCAGTGTAGATAGAAGATTTAATTTG
AATCTAGAATAATATAGGAAGAAATGTGAGGAAGTGACGTATTACGAGTAATAAAATACT
GATACTATCAATATCAAGTTTGAAATATTTTATATTAGGTAAGGGAAGGGCATAAAATCA
TCTCCACCACATCTTAAGATCCATATCCAAAGAAGAGAAAACTTAAATTTTCACAAGTGC
CTTGTCTTTATGTATCTCTTCCTAAATAAATAACAGTTGTTTAGGGCAACACCATCATCC
ATAATTTAAAAAGTGGAAAAAGTTTGTTCCAGTATACTTTTCATAAAAAAATCGTTGATA
CATAAAGACA
>Unigene0000120    size  236    gap  0  0%
AAAAAATATTAAGGTATTTAAGTGTTTTGTTAAACCTATTTATTAAGAGAGATAAATATG
ATTTATGCTCAATGGCTATTGTTAGGTCGGAACGGTTTTGTCATGAGTTGGTCACACGGT
TCTATGTGTTAGGTATATTACGTACATATCTATTTCATCATTCTTCATTCATTTATTAGT
CTTCAGATTTCGGGTTATCACAAAATTTTGATATGATGCAGCAATCCAGAAATTCA
>Unigene0000121    size  256    gap  0  0%
CCATTTTAATAGCAACCACAGTAGCTCAGATGATGACACAACACTTTCAACTATAAAAAT
AGAAAAAGAACTACACACAGCGCCAACAGAAATTCAAAATAAGAAAAGGCATAGAAAAAA
AAGAAAAGCGAATAACTCTATGCTATTGAATGAACCGCATCATACCATAGACACAAATAA
GGAGTCCGTAAAACAATTTACATGTCTCACTTGTTTAAAACCATATGATTCTCAGTCAGA
TCTAAATAAACATTAT
>Unigene0000122    size  209    gap  0  0%
GATTATACGCTATTATTATTTGGCTCTTAATAACGTAGGTATGCCAGGATTGGTTTTATC
TCAAGGTTCTCATTGGTAAATTTGGTTGGCTCTGTTAGCAATATGTCCGTATACTTTGGG
ATTATCTATCTATAATACCTATACGCATAATGGTACAATTGCGTATCGAATGTTTTATGA
CGCCACTCAAAATGTAATAGTGAATACAC
>Unigene0000123    size  211    gap  0  0%
AGCCGGTTATAATCACCGGCTTCGTAATCGAAGTTTCTTAGGAACTCGACTGTTTTCAGG
AAGATTTCTTTAGTATCTACTAATTCTGTATCTTCCCATTCCACATCGTCGTTCATATAT
TTATCGGCGAGATCACAATTACTTTGTATATTACTTAATTCTAACTCTAGGTTATCTTTC
AAATTAGTGAGGTTTCTAAGTTCAGTTGCTA
>Unigene0000124    size  463    gap  0  0%
GACTGATGATAGTAGGCCTTTATACACAAGCGCAGCTGAGAAATGTTCTTCAATATAAAC
GTCGAGAACTGGTCTGAAGTGCTGAAACCGACTCTCATCGAGTAAGCTACATATCGATAT
TAGCACTAGGAATACTGTGCCCGAATGTGGCGTGCTATTCCCGTCTTCCGTAGAGAACAA
AGCGAACAACGCATCCAGCACATCTCTTAGGAACTTGATGAGCTCTTCGCAACTCAGTCC
GTCGCCAAGCCTCAGTACTCTGAGTAATGTCTCTTGAACCTTTTCTGGTCGGGCTCGCCA
TTGTAATAATGCTAGGAGATCCTCATTTTGAGTTAACTTAGTGGAGCATAACAACGTGCT
GATGGTACAATTTTCTTTGGAACTTCTTTGGAATGTTGGCACTATGCCGTTGGATGATCC
CATGCGGGCACTGTCCGCTGAGCATGACGGCAGTGATAGGTAG
>Unigene0000125    size  227    gap  0  0%
AATTTCGGGCCTAAGTCCCTCGTATCCCCGAGCGCCGGAGCCCCGAGTCCAGCTTCGTGC
TGTTTCGGCAATCTTCGGCTTCGTACAAACGCGACTGGGATTAACGCTCGGCACAAACGG
GCGACTGAACACTGATTCCAGTGTTTTCTATCGCTGCCTTTCATCTTACCGTCACTTTTA
CCATACACCATATTATACCTTCATTTATTAGTACACGAGCGTAGTCA
>Unigene0000126    size  466    gap  0  0%
TAATCCACTTATTAGCCTGTGTCTGAGGGTCGATAATGAGTGGCCATCGTCGAGAGTTGG
ACATCAACACCGCAGACTCTACGGACATCGGGTCTCTTGGTAAGCCATACATCTGCCATG
TTCTTATCTGCACAGCATCACCCAAAGTTGATATCGGCGTAGCACCGGACGTGTGTGGCA
CTTCCACTTTAAGCACTGATCAGGATATCTCCAATAAGGTTGACTATAGCGACGTCCAAG
TCCGCTATGGTTTTGATCCATCTGACGCGCTCGCTTGACAGCCCATTCAACAACCTGTTA
GCGCGGTCCATGCGCGCGAGGCACTGGTTGATGTCCTCCTCCATGCGCTTGCGCTCGTCT
TCCTTCTCCACTAAGTACGCGTTCAGTTTAGCAATACCTTCCAGCAAGGCTATCATCTTC
GCCTTAGCGGTGGCCAACATGGCTTCAACGATCTGCAGTTCCCTGG
>Unigene0000127    size  308    gap  0  0%
ATCACACTATGACACCGTTCACAGATTATTAAAAAAATATAAATGTTCAAAGTGTGATGA
GAAATTCATAGATTACTTTACAAGGCAAAAGCATTTAGTTGAAGTGCATAACGTAGAACC
TATTTTGTATAAATGCAAAGTTTGTGACAGAGGTTTTAATAGAAAATTTAGTTTGACACT
TCATGTCAAAAGGTGTCATTTGGCTCAAAAGGATTTTCAGTGTCAGTTTTGTAATTACCA
GTGTTTTACTAATACTGAGTTGAAAGAACATCATTTAAGACATGGTGGGGTCAAGCCGTT
TGTGTGTA
>Unigene0000128    size  239    gap  0  0%
GTGAAAATGGTGTCCGTGCAAACTATAGCGACGATAGTCGTGAAGACATTCAAAGTTGTC
CTGAACATAGTGATCCTAGTTCTCTACCGAACGGGTTACAATGGCGAGTTCCTCGGGGTG
GGCGGTACCTGGAACCTCAATGAGGAGAAGAACCCTGACGCTGAGATAGTAGCCTCTGGA
GTCATCGTCGGCTACCTCATATACACGCTTGTGCAAATCGTCACTTTCCTGTTTGGCAC
>Unigene0000129    size  203    gap  0  0%
GAAAGCGTAACAGACAGACAGACATTTACTTTCGCATTTATAATATTTGTAGGGATTTAT
AGTACTTCTTTGGAAGCGCATAATAGTGTCAAATATACCTGTCAATCATTTTAAAACAAC
TCTTTGGTGAAGCAAAGCTTCAATAGTTATAATAATACTTACAAGTCAGACCAATGCTAA
CTACCATCAAGATATTTTTCCAA
>Unigene0000130    size  210    gap  0  0%
TCTTTGAGAGGTTTTTCCACAAAGCAGCCCAGAGGATTTACACCTCTTTAGTTTCTAAAG
ACATAGGATGGAGTAGGAACTAGTAATTAAGTTAACTCACAGGGAGCAAGATTTTGTAAT
AAATAACACAGTAACAGTAAATAATAATGATCACACATTTGCTAATTCTGTGCTCATGGA
TTTTTTCTTTTTCTAGTCATGTTACGGCGG
>Unigene0000131    size  357    gap  0  0%
AATACAAGTGGAATTCGTTTTTAAGATTCGTTCTTTTAGATCAATAATTGCACCTAATTG
CTGTAAAAGGTCGTTACCTATAAGCCCGTCATACCGTGGATCTACTTCGTATACATAGAA
CTTATGCCAATCGTCACTAACAAAGGTAGGTAGAAGAGGAATTTCTATTACTTCATTATG
TCTACTAGTAGCATGAGTACTAACCACCTGAAAATTTTCATTACGTATATAGTCGTAAAA
ATACTCATATGCTTTTGTAGGACCAATGAACGATCTCATACTACCAGTATCTATCATCAT
TTTTGCGTCTATCTCTTCTACATAAATATACGGTAGCTCTAAATTAGAGTCAAAATT
>Unigene0000132    size  260    gap  0  0%
GGAATTATCCAGCAAACACTTTTGGATACTCATAACTCCTTTTTTTATACAACACAACAC
AGAAAAATATTCACATCATTGGCACAGCACAGCACGTCACTGTTGCACACATCAATAAGT
GATCAAAAGGCCATCCCGACGTCAACACAAATAAATCACATTTTATTCTTAATATCCTAA
ACGCGCGTGTTAGGTTATATCCATTGATTTGACGTAAGAAAGTTTTTGATTTATAGGACG
TGGAGTGACCACGTGGTAGT
>Unigene0000133    size  263    gap  0  0%
ATAGAACAGATCACCTGACCTCAATGCATGATATACCAGGTCTACCATCCACTGGCTATC
ATTACTGGAGTATGCCAAACAAGATACTGGCAGTTGGCACCCTATACAGCATGCAAAGCT
CGTGCAGCAGCACAGCACCCGAAGCGCTTGAAGTGTTACAGCACTCGTAGTATGTCGAGT
AGCACAGCACCCGCAGTGCTTACACCATCACCTCGCATGGTTCTCACAAAGGTGATCTCA
TAGTGTTTTCTGGCTTAGGCTTA
>Unigene0000134    size  290    gap  0  0%
ATAATATGCTGATGATGATAATATGCTTTAAAATAAAGATAATGTACTGACAACAACCAA
TCGTGATGGTCACTGCAAGAGACAGCGTGTTAACAAAAAAATTACATAAGTACAGCATTA
TAATTTAACACAATCCCTACAAAAAATGGTCCCCGAATTATATGAAGTATAAACATGTGT
AAAGGCGATGTAATTGCCTTTTATCCAACTGTCAGAGAATGGACACTGTATATCATATTC
GTGAAATTCAGCCATCAATTTTAAGATCCCTATAAGCATTTATTGGAAGT
>Unigene0000135    size  373    gap  0  0%
GCGGAGCCGAGCAGCTCGCACAGCTGCGGCGACGTGTCCGCGTACGACGTCGTCAGCGGC
GACACGTAGATCGGGTAGCCGATCGGCTGGTCGCACGACGAGTTTATTATGTTGCGGAGA
GCCTGTTTAGCGTTCTGTATGGAGCCTCGCTCGGGGTTCCTGTTCCTCAGGTAGACCAGC
TCCTGCTGCTGGCCAGCCCACAGGCCGCGGACACACTCGCGGTTCAGCTTGATCACGCGG
AAGCCCAGGTGGCGTTTATTCAGCATTATTATCTTGTAGTCGTCGTTGCCTTCGTCCATT
ACGTGCCTCAGCGCCAACAGATGTGGAGCCCCCCTGAGCACGTTGTACCGCCAGGCGGGC
GCCGCCTCGTGGC
>Unigene0000136    size  322    gap  0  0%
GAGTGCCTAGGAAGCCGAGACGACCATTGGTCCAGTCCAGCACCAGGTCAGTCCAGGTTC
CTAGGCACTCTAGACGTGTATGTTCGCACGGCCAGTAAGTACGACGACTGTCGCGTCCTG
CGAGTGCCGGCACTGCGGCTGTCCGTCAAGCTGGGCTGGCAGTGCGTGGCTGATCCCAGG
GACCATCATGCTGTAGCTCCGTGTGCGCCTACTAGGCTGCCGGAGTACTCTAGTAATCAA
GAACACGACTCATACAGAGCGTTCCGGTCGCAAGGATTAGATTTGCATCTCAGTATGGAG
ACGAAGCCAGTTGAAAAGGAAG
>Unigene0000137    size  416    gap  0  0%
TTCTCCCATTAATAATAACCTAATTTTAGCTGCATGTGTAGTTGGTTATAGCGCAATTAG
ATTTTAGTACCTACCTACATCATTCGACGAGTTACCAACGGTGAAGGTGAGTATCTTAGA
TATTCCTTGTATTGTTCTCTATTACTCTTTAATACATCATTATTTCTCTCCCTTCTCCAC
AAGTTTCTAATATGCAGGCATGAAGAATACAACGTTAGAGAAATTGCTAGAAAGTTTAAT
GTTCTCATGAAATTCGATAAACTTGCCAGATGGTCTGAGGTTCAAATCGGGTTGACATTT
AATCAAAATTATCAAAATTTCTATGAATAAGTAAATATTTAGGCTTGTTTTGGCATAACA
CTAATATGTAGCTGTATTGTGATTTTGTCCTAAGGCGTTAATAAGCTCAAGGAAGA
>Unigene0000138    size  218    gap  0  0%
ATTAAAGACAGATTGTACTTCGCGACGCTGAAAACTGGTTACAAGCCAAAACCCACCAGA
AACAGCAAGTATTTCCACATAGAAGATGAGATTGTGTACGAGAACTTCTATTTTGACTTC
GGGCCTTACCACCTCTGCCATCTGTACCAGTTCTGCAACAAGCTTAATGAAGAATTGGAG
AAGAACCCGAAGAAGAAGATTGTTTTCTACACCAGCAA
>Unigene0000139    size  328    gap  0  0%
CAAAAACCCTCATTATACAATACTTTGGTAGGGCAACATAGAAAATAGCTATTAAACTTT
TAATTAATTTTAAATCACTCCATTAGTTCCGGACATTAGTGTAATCAAGTAAACCAAAGC
TCCTTAGCTTTTCACACATGATTGGTTAGCCTCAAGGTAAATTATGTAACTAATAACCTA
CCATGGGACTAACTGACAGTATTGACTTATCTCATTGGTGCTAACACAACGGATAAACTG
CATATAAAATCTACTGTTGTACCATGTTGGTACCTAGTTATTCATTGGACATTGTACTTA
GAAAAATTAATGTTGTCAAATGTGAATT
>Unigene0000140    size  551    gap  0  0%
AAACAAAAAAATGTTGCCTCTTTAAAATATTAATAAGTATACATAATTGATTACCTTATC
AACGGTATTGTAATTATAAAATATCCCTTGTTTATTTATTTAAATAACTTTAGAAGTTGA
AATTTTAAGACAACCATGTAATATAAATCAGCGGTTCCCGAATTCTTTTGGCTTCGGAAC
CCTTTTCGTTTCAACATTTTTCGGCGGAACCCTAGCTTAAGTAAGAAGTAAACTGAAGAC
GAAAATACACTTAGGTACGGCTTGTGGCGTGTGGTAGCGCACCAAATGGTTACATGGTTA
GAGACATACTTAGGCGTAGCATGGCTAGCTGCCGCACGGGCCAGAAAACAATTTAGCCGC
CCTTGACTTTGTGTATTAGTTTTCATTTTGAAGACAGACAAAGTAAACGCAAAAAGAAAT
AGATTGGGCTTGTACAGGTGCGAGGCGAGCGAGCGCGATCTTTTTTAACTATAAGAAGAA
GTTCCAAGCACCCGCTAGCATTGAAAGACTTCAGTGGCAGCCGGAATCGCGAGCGAAGCG
AGCGCGAATTT
>Unigene0000141    size  542    gap  0  0%
AAAATTACGAGGTCACCCGTATTCATAATTATTATTAAATAAAAAATAATACTTTAGAAT
AGACTGGTTTGGTACACGGAGGGTACACGAGATTGTGTGTACCTTGAATGAGGTAATGTT
TTTTACCGCAACGGTAAAATTATTTCGAGCCTAAATTACCGTAGAACGAAACGATACATG
TCCTCGTTAATTTGCGTATCATTGTCACACGCGTTTCCTGCTGTATTTTTTAATTATTTT
TTTTCTGTCCATGTTTTAGCAAAAAGTATGGACACAGCAAAATAGTTTAACCAATTTTTA
CTACAAATAATCTAAAAGGATTTGTCACGGCAAGACGTTATGACGTCACTTCCCATAACG
TAAGTTAAATTTGGCTTTTCATCATGGCAGCTTATTGCACTATAATCAACAAAATTAAAA
ACAAAACACTAAACATGAAAACAAGATTGCACCAATTAAACAATTATGTAGCTTGCCATG
AGTTTCAAGTTTTTGGACCATAATGATTGAAGACCGTATTGAATAAAGTAAATTATCAAT
CA
>Unigene0000142    size  278    gap  0  0%
TATTTGATAGTGATGAAACCGGTGAAACCGGTGAAAGTTGAAGCGGCGACTAGTAGTAAT
AACAAGAAAAGTATATTTGATAGTGATGATGAATTATTTGCTGAAGAAACGAAACCGAAA
CCAGTTGAAAAGCCTATAGCAAGTCCTAAACCTGTTGTAGTTGATAAACCAAAAATAGTA
GAAAAACCAAGTGAACCGAAAATTACTAAAAACATCCCTCGAAGTATATTTGATGATGAT
GATGATGAAGATGAATATGATGATGATGATAATGATGA
>Unigene0000143    size  242    gap  0  0%
AGCTAGTCTGAGAATTTTGTTGTTGACTACAATAATACATTTATGATAGTACACTACATA
TGTATGAAGTGAACGCAACAAATTGGTGAATTGAAAGTTACCTGTGTGGTTGCGCAGTAG
ATGTGATTTTTTTACTGAAATGCTACTGCGCAGCCAAATTGCTGTCCCATACTTCAGAAA
GCATACGACAATATTCAGAAGAATCTGATATGCTATATTGTCAGAAACAAGTTTCCATCA
TT
>Unigene0000144    size  333    gap  0  0%
GCAATTGGTCTGTAATTGTCTGGAATTTCTGTAGCACCACTTTTGTGAATTGGACTGACT
GAGGCAATTTTCCATCGGTCTGGGAATACACCAGTTCCTAAGCTTAGGTTAAATATGTGA
GTCAAGGGTTCGGTGATAGAAGATCTAATTTTTTTAATAAGTATTGGTGTGAGTTTGTCG
GGGCCTGGTGCACTGTCCTTGTTGAGTTGAGTTATTAAGGAATCGATTTCGGTATTGACT
GTTGGGTGAAGGAAGAATGAGTGTGAGTTTTTTGAGATGGGTGAGTATTTATCAGCAAGA
GAGCTTTGTGTTTCGGATAGTTTAGCGAGAATT
>Unigene0000145    size  390    gap  0  0%
AGCGTCCGTATGTGTGCGACCACTGCGGCGCCACCTTCCACCGCCGCTCCAACCTCGTGC
AGCACATTGCTATACATCTGCCCGAGAAGAACTTCCAATGCGGCATCTGCAAGAAATGGG
AGAAGTCTCAGAAGCGGCTGAACATCCACAAGTACAAAGTCCACAAGGAACACAAGTACA
GGTACATGTGCCCCCAGTGCCCGAAGATCTACAAATGTCCTGACCACGTGCGGCGTCACC
TCGTCAATTTCCACAACATACCGCGGTCAGATCAGGGTCCTATAGAGAAGTTCGTGGTAG
ATAGCTAGGATGATCAGTCTTAGACGAAACTAGCTGCCTGCAGGCCAGTGGGAACTGCTC
GTACCGGGATAAAATATGTCATGAAAATTA
>Unigene0000146    size  267    gap  0  0%
AGCGTCCGTATGTGTGCGACCACTGCGGCGCCACCTTCCACCGCCGCTCCAACCTCGTGC
AGCACATTGCTATACATCTGCCCGAGAAGAACTTCCAATGCGACATGTGCCCCAAAAGGC
TCAAGTCGCGCAAATTCCTGCAGATACACAAACACAACGCTCACACGGGCAAGCGATACG
GCTACCTCTGCGGCATATGCGAGCATCGCTTTGAGAAGCCGAACAAAGTGCGAGCGCACA
TGCGCAGGGTGCATGGCGTTGCTGATG
>Unigene0000147    size  296    gap  0  0%
GACCTGTTTGACCTAAAAAAAGGCGCCTGACCTACCTGCATTCTGGCATCTCCGCTCATA
TTTCTGTTCTCCATGGGATCATCTCATTTAGTGCTCTTATATTATATGGAAATAAGATTT
TTTTGGTATGTTGGTCACAAAACAACGCACACATCGCATCATGAGCCACTGCGACGACCG
TGCGGGGATCGGAGGACGAGGCGCCGCGAGTAGCCGTCGCCCACGCAGCAACGCACCACC
ACCAGTCACTCACACGACACGGACCATAGGAGCGCGTTCTTACTATCCAATACCAT
>Unigene0000148    size  257    gap  0  0%
AAATTGATATGAGCGGGGCGTCTGTCGCGGATGGCTCATCGTTCTCAAGTGCTGCCCGTT
ATGGTTACGCGAAATTAGATTTCAACGAGTCCATTTTCTCTCCCACAACGAGTTCACCTT
TTATTTCCCCGATATTTATTGAACGCCTGCCTTAGATGCCGGAGAATTGCTAGCCATAGT
TTGTATAGCACAGCGTTTTTAATTGAATACTCAGATTTAATAGGCGTTTTTATTAACGCA
TGACTAACATAATGGAT
>Unigene0000149    size  364    gap  0  0%
AGAATTGTATCCTTCAGTTGGTACACTAGTCAGTCTTCATCATCCTAGAAACGATAATTT
AACTGTCTACCAAATACCTATTATATTATAACAATACGTTTGCAGTCCTATGGAAAACCC
ACTGTCACGAAGAGTCATGACATCAACATCTGGACCAGGATCTGCAGTTAAGTTATTTTA
CTAATAATAAGAGTCACGGAGCCTGGACAAAACATATCTGCTGTCACACCACGCCGTGGG
ATTTTATGTAATTATCTTAACGTAATTGGTCTTCCATGTAATTGTCTATTCGAGAGATCA
ATCATCAATGTTCAACTTTGAACAGACCGAACGTCTTGGGTTGTTCACTTTTTTTGACGG
TACG
>Unigene0000150    size  701    gap  0  0%
GCGGCCAAGTTAGTGCTGTTGGTGCTTCTAGTGATTACAATATTAGCCTTGTTCGAGCAA
TGGCGAGGCGGCAAGAAGAATACGCTGGCGGAGTATTCGGACCCACTTGAAGCTGAATAC
GAGAGACAGATCTTGGAAGATGAGTCCAGGATCATCCCGGGGCTGGGGGAAGGAGGTGCG
GCGGCACATCTCATCGGCGAGGAGAAAAAGCGCGGCGAGGAGTCGGAGAAGAAGCTTGCT
ATTAACGTGTACCTCAGCGACAGGATCCCGTACAACAGAACGCTTAAAGACTTCCGCAAC
CCCGCATGCAAGCGCGTGACGTACGACGCGGAGCTGCCGTCGGCGTCGGTGATCCTGATC
TTCCACAACGAGCCGTACTCCGTGGTGGTGCGCACCATCTGGAGCGTGGTGAACTCCGCG
CGCCGCGACCAGCCCTGGTACAGCCGCGCCAACTTCATCGACAGGAACACTGGACGACAG
ACTGTTGCTGGCTACCCAGGCCAGGACCCGAACTCTCCGTTCGTGTACCTGAAGGAGATC
ATCCTGGTGGACGACAACTCGACGCTGCCGGAGCTGAAGGGCAAGCTGTCCCACTACGTG
CGCACGCGCCTGCCGCCCGACCTCATCCGCATCCTGCGCCTGCCCGACCGCGTGGGGCTG
ACGCGCGCGCGGCTGGCCGGGGGCCGCCACGCGGGCGGCGC
>Unigene0000151    size  239    gap  0  0%
AGTACATATTTCATTTTGGTAAAAATCCTAACGATAATGAGAGGGTGAGTGAATGAGTAG
AGGAGTGCTGATAAAAGCAGTTAAGCAGTCGTAAACCGTTCTAATTCATTCGGATCTGAG
ACAATGAGACAATAAACTTTATCTAAATCGTAACGATTTGCAATTGGTGGAGACTGGTAT
ATCAACGAGCCCAGCGGCCCTGCCCACTTGGCTTACGGACTGACTCGGCTTATTTAGTA
>Unigene0000152    size  207    gap  0  0%
GTTTTGGGTAGTTTTAACCGGCTGCGGGGAAGCCTTATTGAAATTCTCTTTTAACTTTTC
TTCATATTGTTCTAGCTTATATAACATGACTAACCATTCGTCGCCAGATAGATTTTTCTT
AGGCAAAGTCTCCATATATTGTTTATTAACTTCTCTCAATCTATCAACGAAATAATCTCT
TTTCTTGTCATTGGTCATGCTTGTAAA
>Unigene0000153    size  408    gap  0  0%
GTAGGTAAAACCCAGATGACCTCTCTACTTCACATACCTACGAAGGTCTGCGTTGGGTTT
AGAGAATAAACAATGACTCATCGATGACCACTATCTTTATTTAAACTGTAATCTATAACA
GATGTTTGGTACTTTTCCTTCCAACCTAGAAGTTAAAGATTAAAGGGATTTTATTAGGTC
ACGCGAGTACCTATAACCTATAACAATTGAATCCCATCCTTCACGTCGCTGGATCGTGAA
AACAGCTAATGTTAAAAATGCTACATGATGAGGAATTAGGAAAACAAAAAAACAATTAGT
TTGATTTATCACCTGGAACACTGTAGCCCTTTCTAATAGGTGATGACTTATCGAATCTTA
GAATTCAATGATATTGACTACGTTGCAGCCTAGGTACTACTCTGCTCT
>Unigene0000154    size  230    gap  0  0%
GAATCATCGCGCGTCGCCGCATCGGTTACAAATGTACAAAGTTTTCCAAGAACTTAACTT
TCATGTGATCACATTTGATTACAGAGGGTACGGAGACTCGACCAGAGTGAGGCCAACTGA
GCGAGGCGTAGTGGAAGACGCCCTGGAAGTGTACTCCTGGCTGATGGAGTCGCTCACTCA
GACCAACAGACCGCCCGTTATCATATGGGGGCATTCGCTTGGTACAGCAG
>Unigene0000155    size  432    gap  0  0%
GCCTCCGAGAAGACGAGACAGGAGAGGAGATTCGACGCGTGAGGCGGATCGTCGTCGTCG
TCGCTCTCGCTCGTGGGAGCGTCGCGCGCGCACGCGCCGGCACCCGCGCGACAACGAACA
CAACAACGACACCAGGAGACGACCGCTATCAAGATCTCCGTCGCCGCGAGGACGCTACAG
AAACCGCAGTCCCCCTCCACCACCACCCATCGACAGACAAAACAGCAGGTCTAGATCAAG
ATCACCGACAGTCCGCGATCGTGACCACGAGCGTGAAAGAGAAAGACTGCGCGTTCCCCG
CGAGCTAGAGAGAGACAGAATGTCGCGGGACAGAGAGCATAGAGATCGAGTGTCTCGCTC
TAGAGATAGGGAACGATCACGTGAGAGATCTCGCGACCGTTCCCGCACACGATCTCTATG
CTCTCTGTCCCG
>Unigene0000156    size  227    gap  0  0%
AGGGCAAATAATCGGTAAATTTTAATGATTTTCAAACATGCAGTTTTAATTGAAAGCATT
TGAACGATTGCTTATTTCAACATTTTGACTTACTTTTAAGTGGATTCAGGATAACATACC
TACCGCTAATACCGTTCTAAATTACTTTGAGTAATTTGGACACCGAATTGACCGAACCTC
AGGGTTATAAACTCTGTTACTACCATCATCAACACTCCTAAAGGAGT
>Unigene0000157    size  224    gap  0  0%
ATGTGAATAATGATGTAGAAAATGCAAATGATCATAGCATATTGAGAAATATTTTGATTC
AGAAAAGATGGGAAATATACGAAGAGTCACAAAATCATGAAGAGACTTCTCATTCTGATT
TGCTATCTGATTTCTTTGCCAGATACGATGGCACTACCCATGACAGCAATCTAATGGAAT
ATTTCCGGGATTTGGCAGAAGTTTTGTGCGTTAAGTTAGAACCG
>Unigene0000158    size  219    gap  0  0%
TGTGACAACACCATGTTACGTGAAGATCTACTAAAGGGCAAGGCGTTGGGCGTAAGTTTT
GCCGTCCTGAGACCTTTCTCCGACAAACAGTACCGTGTGATGGAGAGGATCGTTATCGGG
AGTTCCATGAAATGTGTCGTTCCTATGATCAAAAAACGTCGAAGGGACGAGAAAATAGTA
AGTGGACCTCCCTTTAAGAAGACCAGAAAAGTCACATAG
>Unigene0000159    size  304    gap  0  0%
AGTAGATTTCCACGTAACATGGTGTTGTCACATAAGCGAGTTTTGATGTACTTCAGAAGA
TGTTCTAAGTCTATATTGGTAAGTTTCACTAACGCGGCGATAGCAATTTTATCATGGTCT
TCAGAGTCCTTAAGCTCGACCTCTAGTTTGATGTCGCTGCCGCCAGATGGATATATGATT
TCTTGGAGTTGAAAGCGATTCGGACCGGCCCCTACCATTAATGCGCATCTGAAATTGTTC
TGCCTGCCGACGAGTGTATTCAACCAGTTGGAATTTCTTTCCAATGCCGCTAGCAGGAAG
TTAA
>Unigene0000160    size  340    gap  0  0%
TGTTGCACCTTGATGACTAATTCGAAAAAGGCTGTATCGTATAGATTCCTTTGTCAGGTA
GAATGGCAGGGTTAAAATGCGTGTCGAATCACAATTAGCGGGAACTATATCTGTTGGCGC
CATTTTTGGTCTGTCAGTTTGACAAGGGTCAAATGAACTGACATATTTTATTTATGGTAC
TAATTTTAAGTCTTTGGTTTAGAATGAAGATAAAAATTAGGTGAACAAAGACAAGATTTA
ACCCAGTTTCTGAGATGAAAAGTGATTAACGATCGCTTTTAAGATAACACAAGAAAGAAA
GAAAAACAAAACTGTTTTCTTCTCACGCGAGCAGGGAGAG
>Unigene0000161    size  600    gap  0  0%
AATATATATGCCACTAACCACCCAGATGGTACTGGACATGCCGGAGCAGCCATCATAGTA
CGATCATGTATTCAACACCAAGAGCATCCGCAGTTCAGAAAAGAGCACATACAAGCAGCT
ACTGTAGGTATAGCAGATCGTAATGGCACTTTTAATGTGTCTGCCATATATTGCCCGCCT
AAACATAAAATCATAAAAGAGCAGTATGATGAACTGTTTGACCATCTAGGTACACGGTTT
ATAGCTGGAGGAGACTGGAATGCCAAAAACATCCACTGGGCGTCTAGACTCACGAATACC
AGAGGAAGAGAGCTTAAGAAAAGTTTGGATGAAAATAACCTCACAACAATTTCGACGGCA
GAGCCCACGAACTGGCCAAGTGATCCAAACAAACTACCTGACGTTATTGACTTCTTCGTA
GTAAAAGGATTGTCTCGACTCTTTCATCAGATCGAAACATGCCTTGATGCCTCATCCAAT
CATGTCCCGGTTATACTTACTATTGGCACAACTGCTCTAAATATTGGAAGGACCCTAAAA
CTATACAACAGGCGCACTGACTGGAATGCTTTTCGAGAGTTACTTACCGAGCGGCTTGAT
>Unigene0000162    size  311    gap  0  0%
ACGGTATTGGTGGTCGTTTGGGGGTTGCTGGGGATATTTTTTGGCTAAGTCTTCCTACTC
CATCATCCACCATTTTTATAAAGAGGACCGTTACTTCTAGAGCTAAGACATGCACATAGC
ACTAGGAAGTGGTGAAAGGACGTTTTGGGGGTGCTGTCCTTTTGTAATGTTGACGTGAAA
AAGTTCTAATCTAAACAGCCTACGTTCAATAAACGATTTGACTTTGACAGAGAATCTTAG
AGGTTCTATGTCAATCTGCGTGCTAGATGATCTCTTTGGTAGAACTTTTGAGTGGTCAAT
TTAAAACAGAA
>Unigene0000163    size  505    gap  0  0%
CAAATACAGATAAATACAGTCTATTACCACAACATTTATTTTTGAATGTATTATATTCTA
ACGCTTTAATTTTATGCGCTTTTGTGCTTTCTTAGTATTATTTTTTATGAGTTTTTTGTT
TTTTTTTTTGGTTGGTGGCGAGAGAAACTTTTCTTTTCACCATAAAAAAACACGTGTAAT
GTCAATGATTGACTTTAGATGTATGAAAATCACATCACACACGTCAGACACAGAATACCA
ACCCCACAGAGCTAGCGACGCCGGCCGCGGAGCAACAGAAAGTAACCCAACGCACCACAA
GCGACGGCACCAATATATAACCGTCCGTACCAACGTGAGTCAAGCCTTTATCTCGTGTTC
ACAAATGCTCTTACCGCACAAATTCATAAGAGAGCTTGACTTCCGTCCCGCCTTAAAGTT
ACTCTGGTAACTGGTATATTTAGACCTTCCACGTGAAGACTGTGGTTCCTCATTCACGCG
CTCTCGCGACGTCTTGCACGAGCCG
>Unigene0000164    size  389    gap  0  0%
GTAATGACAGAGATGCTTGGTACGGAAAGACTAATGTCTTCTTACGGAATCAGCCTTTTT
GTCAACGGTATTTTGCAGTTGATCGGACCGCCAATTTGCGGGTTCTGGTTTGAGTATACG
CAGTCTTATAAATCGTTGTTTGTTACGCTAGGTTTCGTGCTAGTATTCGGGGCTGCTTTG
TGGGGTTTCGTTCCGTTTATTCATAGAAGGAGGAGGTTGGCAGCGAATAAAAATAAGCAA
GGAGTTAAAGCGTAATGTTAAGTTTTTTATTGTGTCGCAAACTCTCTATTTATTTTAATT
TTGAAAAATATTTATGTCATAATTTTCTTTACATTATTCTTTAAAGAATAATAATTATCA
ATCTCAATTTTCTACAATTACGTAGTTAA
>Unigene0000165    size  442    gap  0  0%
ACTCAGACATAACTCTCTCCCGACTTTGGAAAGTGAGCCTTATGGCGGACGGCTGAGAGT
TATGTCTGAGTAACATCTCCATTTCATCCACATGACCACACTCTTTGTCCAAATAATTCT
TGATATGCACATAGGACCAATTTCCAGGCAAATTGAAAACTGTAAGGTAGTACTCCTCGC
TATCACTTATAACTACACCATCGTCATCTTGTACACTAATAACAGAAGGCTCTGGAGTGC
TTATTCGCGGCTTTTTACTATTCCCATCATCAGGTTCTATTTTAATTCTCTTCTGAACAT
TTTTCTCAACTGTGCCTGGTTCGGACTTTATGGCTATTGGAGATGGCGAGCTAGGCAACG
GTATGAAGTCAGGACTAGTATGCTCCGGGTCTACAGGCTCCAATTTTATTGTTTGATCCA
TTTTTGCGCAGCTATTTTTGGT
>Unigene0000166    size  424    gap  0  0%
GCCAAATACAAGATGCTCTTGTACCAGATCTATATGGTCATATACTCCTCATACCTAGGA
CGATGGTACTTCAACCTGAACTTCCAGTTCAGCGTATTACTCATGAGGTACTTCCCCTAC
CTGGCCTTCTTCAGATTTGGCATCAAGAAGTCCTTTGTCAACATTTTTGAGGAGGACCCT
ATTGATGACACAGCTCCTAAGACTAACGCTGAGTATAACAAGCCGTATTCGCCGGAGCCC
TGGTACAAGGCTGCACTCAGCTTAATTTGGTAGTACACGTACATTCTACCTGACGAGGTA
AACAGTGATTATCGATATGATATATGCTCTGCGCACACAATCAGCAGTTTTATTCGTTTA
TAACGCGATAAGTGGATAAGGACCTCATTGTTTCAATGTGACTGACTTGGAGGACAGTTT
TTAT
>Unigene0000167    size  257    gap  0  0%
GCGGCGTCAGGGGACGGCGACGGAGCCCCGGGGCGCTGCTGCCGGCTGTGTGGGGGAGAC
TCCAACCTGCGGTACTTCGGAGACACATACATTTGGGAAGGCGTGGAAGAAAGATACGAT
CAGCTACTGTACGACTGTTTTGGAGTTAAAGTGACCCCCTCAGACTGCATGATCTGCGAG
TGGTGTGTCCGAGCACTACGCAGCACGGAGCGCTTCCGTGCGCTCGTGCACGCCGCCTTC
GAGCAGCCCAACAGCGA
>Unigene0000168    size  422    gap  0  0%
GTTTGGATAATGAGTTGTCACTTGACCATTGCCATCAGGCAGTTCGATATGATTGAGTCG
CATATAAACACATTCGTCTTCTGCTGATGTGTGTGCCAGCAATATTATTCCAGTGAAGGA
CAGGTTTTTAGGGAACTCTTCACCCAGTTTCGTTTTTGGTTGACAATAGCTGGTCGTGTC
GGCTTTCCACCATTCGCATATTTCCATTAGCCTCCAAGGCATATTCACGTCGAGATCGCA
TGACGCCTCACATTCACTATTTAACGGTTGCTTGGTCAGTTCTGTAAGCTGAGCACTGTT
GTTAGAACATAGTTTGTAGTTAATTTTTTTATCCACACATGTCATATTCACTTTCGCTGT
TCCTATAGCAGTGGAGAGCTTCGTATTGTTACACTTGAACGTGCAGGGTTCATTAACATC
GA
>Unigene0000169    size  306    gap  0  0%
GAAAAGTGACAGCCATCCTGATATTTTAATGGCTGGCACCTTCAGATGCCGAATATCTTC
AAAACCTCGAGGGTAGCAATTGTTAGCAACTAATGGTGGCTGGTAGCAAGTAGGTAGCAA
CTCACTATTTATGTATTTCGAAGGAATCGATTAGGAGCGACAGTGAGTCTGACGGTAACG
CACCATAGACGTAATCAAAATCGGGTATAAATAAATTATGCCATTGAACGTATAAGGGAG
CTGCAAAAGTTGTAGACAATTGGACGCGCTGGGTCGAGGGACCTGAAAGCAACGAAAACT
TAACAT
>Unigene0000170    size  295    gap  0  0%
CAACAAAGTGTTCGTTTGCAAAACGATGTTCCTAAATACACTTTCTGTTGGAGAGAGAAC
TGTTCAAACAGCTTTGGCAAAATGGCGCTCTGGTGGTGGCTCTGTTTCCTCTGATCGTCG
CGGTGGCTCTAGAACTACAGTCTTAGACGACGAACTGAAGCAGGGTGTTTAAAGGCATGT
CAATACTTTCCAGCCCGTTAAATCTCATTATGTACGCAAAGATACAAATAAACTTTGCAA
AAAAATAAAAATGTTTTCTTTGTACAATGAGTGGTGTATAAGTGAAAATATAACT
>Unigene0000171    size  324    gap  0  0%
GAGATGTCAAGTTAATAAAAAAGGAAGGTGACGCATTAGCGATGGACGAGGTTGTCATGG
AGATCGAGACGGACAAGACTGCTTTACCAGTCATGTGTCCCGGACACGGCACACTCACCA
AGCTACTGGTCAAGCAGGGACAAAACGTCAAATCTGGAGAGCCACTGTTTAAAGTGAATG
TAACCGGCATAGCACCTGTGAAGGCGGCAGCCCCAGCACCTGCAGCGGCTGCTCCTGCGC
CGGCCGCAGCCCCGGCCGCCGCCGCCCCGGCTCCCAAAGCCCCGGCGGCTGCGCCCGCCC
CTTCTGCTGCCGCGCCTACCACCG
>Unigene0000172    size  377    gap  0  0%
TGAAATAAATAAACTGTCAACAGTTTTTTGTAAATTATCAACTATGAAATTACGAAGAAC
ATGCATTAACTTTTGGAAAGATCCAAAAGTGAATCTCTGACTCAATCTATCTAGCGTTGA
TTTCAATAACTAATTACATTAGTTCCACACCAGTAACTTCAAATTCCTATCTCTACTAAG
CAAATCAACAGAGGGATCAGTTATTTAAATTCACTGCTAAATACATAAATGAGATTTGGT
AAACAGGATTTGCCATTTTAAACGAATATAGAGTATAGTCATCTTTTATTTTTCAAAACA
GTAGGCAATAACAACACTGTTTAACTTTATAATGTAATAGTTAAAATGTTTACCTGTGGT
CCCTGTTCGGTGTCAGG
>Unigene0000173    size  603    gap  0  0%
CTTCGACATTTTCGGAAACTTCCTCATTTAATCTATCCGTGGAGTAATTAAACGCGAAAT
ATATTAAAACTCCTGAAGCTGTATAGAGAAGGTGGCATGTTCTTCGGCCAACTAGAGAAC
ACGTTGCTAGAATTCCTACCATTTATATGTATAGTAGTTTTAAATCTTATAGTCCCAGAA
ATATTTAGCTATTTAATACAATTCGAGAGTTATACCCCAGCTCATGTATTAATCATTACT
TTATTAAGAACAGTTTTGTTAAGGCTGTCATCCTTAGCAGTGCTTCTAAGCCAAATGTAT
ATGTATGTGAGAGACAATGGATTCGTCTGTTCGTACACAAAAGACGAATCTTCGTCAAAA
CTCGAATGCTGGGAGACGTATGTAGGACAACAGCTATACAAGTTAATACTCACGGATTTT
GCTGTACAATTTGTCACAACTTTCTTCATAAATCTACCCCGAGCGTTCTTAGCAAGACAC
ACGAATAGTAGGTGCTTCAAAATTATAGGCGAACAAGACTTTTATTTGCCAAAACATGTC
TTAGATATAGTGTACACACAAACTATAATATGGATGGGCTCATTTTTCTGCCCGTTCCTA
CCA
>Unigene0000174    size  256    gap  0  0%
ACAGCGACTCGCAGCCGTCCTCGCCGCGCGACGTCACGTTGCACAGCCGCGCGTGCGTGC
CGGCCGAGCCCGCCGCGTCGTCGCGCTCGCAGTACGACGGCGACGCCTGCAGGTACACCA
GCTCCGACTTGCGCGGCGCCCGCACCACGCCCGCGCTCTGCTTGTGCCTCCTGACGAGCA
CGAGGTGGTGGTGGTCGCGCGGACGCACGAGCCTCGCTCGCTCGTAGCGCTCGCGCAGGG
CGGCGGCGGCGGCGCG
>Unigene0000175    size  211    gap  0  0%
AATGCGGTTTTCATTGTCTGTTGTATCATTGATGGCGTGAAGCCTCAACCAAGTTGCCAT
AGCTAGGTACTTTGGAGATTTAAGACCAACAAAGATCAAGAGAAATTCACTCGTTTTAGT
ACTTAGCTGTCAACAACTGAATTCCTCTCCCATTATTGCTGCAAAGAAGAGGTGGTCATG
AATGATTTAGGAAGCCGTACTCGAACATGAA
>Unigene0000176    size  230    gap  0  0%
TTTGTGACCCTGTAGACGCGTAGCCTCGATTATTTAAGCAATATTTTTTACAAAACGGCC
ATTATATACAATATATTTAAGTTAAACAGGGTCTTAGCACCGAAATAATTTCGTTGTTTT
TATATAAAACATTTTTGTATGCGAGCTCTGCTTGGGGTTGTTAAAAATTTCAAAACTGAC
CCCTGATTCTTCAATTAATTAATAGACATACAAAAATATTTTTGTATGCG
>Unigene0000177    size  364    gap  0  0%
AATGAGTTTACGCTACTTGTTAGATGGACTTAAAATTACAAAACAATAAGATCTTAGTGA
ATACGGTTATCAAATAACTTATGTAACTACTGCAATCTATTTAAGTTATGTTTAAACAGT
TTAAAATGCGAATTTCTTCTCGATACATAACCTTAAATGATGAAACACCGACACATGCGC
GTCATCTGATGCTGCAGAAGAACTAAGATTGATATGTAGTGCCATGTTTTATGTGTATTA
CAATATTGATTTTGGTTTAGACTGCAGCACTAATGCTTATAAAGTGTCTCTGATATCCTT
TTTACATGTAAACAATGTATTGCTGTCTGTAACGAGAAGTTGATGGAATCGAAACTGTGT
TCTA
>Unigene0000178    size  588    gap  0  0%
ACTCAAATACGTGCAGATATGGTTGTGATAAAAAGTCCAAAAATATTGCTGATAACTTGG
TATAATTATGACAGAAGTTGAATAAAAAACCTACACCAAGCTGAGTATTTAAATTTTGCA
AGTCAAAGCATTTCCGACTGATTTCAATCATCAGTTTAGAAACAAATTATGATGGAAAAA
TAATTAAACTTGTTTTGCAATTAAGGCCTGTACACACCAGAGATTTAAACGTTGACGCGA
GTTTATAAGCGAAAACAAACTGCTCTGTAAAAGCGCGCGCGTCAAAGAGAGCGTTTAATT
AAAAAGAGAGGTGTGCACACGCCTTTAAATGAATTTCTTTCCATAAAAGCCTGCTGAGTG
ACTGTACAGGAAAGTTCTCACAGTATTACATACATTTAGGCATGATAAGCGCGACTAAAG
CATACTCTAATCACTAATCAAATGACATCTGGCAACCACCGATGATATCAGTAAATGATT
CACAATGCCGCATAACATTATTGGACTTTTTACCGCAACCAATATTATTTATATAAATTA
AAAACTAAAATAATAACAACATACAGACAAACAAACACACACATTTCA
>Unigene0000179    size  494    gap  0  0%
TTGAATAAATTGAACAAAAAGCAAGAGCTTCGCGGCGCAATAAAAGATGTTCAATCAGCT
GAGAGTGATTACCAGCTCACACACACATTACACACTGCGTCATACGAAGCATCACACAGT
GAGGACGGCTACGAGGCTGACTTCGGTGACGACACGTCTGTACCTTATTCTGATACAATA
TTTGACAACCAATCAGACGTCACTATAAATCTGACTGTGAACAGATCTGCGGCAACATCT
TTTATTTTTCCCACTGACTACTACATTGTGACTGACCAATACAGAGAACTTCAGAAGAAA
AGTGCAAGCACATTGTGCAACATTAAACTTAGATCCAATCATTCGTTGTTTGGGCAAAGC
AAATTGTTCCTCACAAAAGTATTGAGAGGCTTTATGATAAACTGCCTTTACATGCATGTT
GACCGAGATGATTACATTAACGAAACTATGTTTGAGTCGGCGACAGCTGGTTTCTATATT
AAATTCATGGAAAA
>Unigene0000180    size  680    gap  0  0%
GCGCAGACACGTCCACCGCTTGTACGCACCGCATCTCTATGTTACCCGCGTTATCGAGAC
AGTTGAGCTCGTAGATGGTGACGAGGGCATCAGCGCCGAACACGACGAGCTGATCATCCA
GTATGTCCAGCACGAACACTTGGGATTGCACGCGGACGATCTTAGCAAACTTGTTGTCGA
GTTTTGCTTCTCGTGGGTAGAACCGGATCTCGTCGTGACCGTCTAGGATGCTGTAGCAAC
CTATGACGACGTAGTCTCTCCACCACAGCATGCCGCCGGCCACCACGAAGTCCTTCTCCT
GCGCCTCGTTGCCGAAGAGCTTCCAGCGCCGCGCGAGGCAGTTGTAGTGCGCCAGTCCCG
TGCGGCCTGCTACGCACACGTTCACGCCCGCCTTGTCGATGGCGCTGTACCTCAAAGGCC
AATTAGTAGCAATATAAGTAGCGGGCAGCGGCAACACGATCCACTGTTTCCTGCACTCAT
TATCATCCACGAACTCCCTGTAATTAGTGCTGCTCTCATACTCCAAGTTTGGCTGGTCGG
GTAAACCATTCTCTGCCTGATAGAGTTCTGATGAAGAGTCGATGATGGAGATCTTGGTTC
GTTTGGTTAAGTTGTCCTCTAAGTTCACGTAGAGCTTGTCGTCCGCTTGTAGGTATAGGT
GTCTTTGGTTGCTCATGCAA
>Unigene0000181    size  299    gap  0  0%
TGAGAATCACCTTCATTGATATAACCAGTGTCAACCCAGAGTGGAAAATACTACGGGTCA
CAAGCTTAAGGGGGCCCGCCCTAAGAGCCTTTATACATATAAGCTATGTGGGTTCCTTTT
CAGAAAGAAGCATTTTTGCTACAAGCCCTGTATCATGCAGCACTGGATATAAATAGTCTA
CGTATCATAAACTTTCATAGCTACCACTTTGTAATCAAAGTAAACCCACCGCCATCCATC
ATACCGTAGTGGTGACTACATCTGTGTGATTCCGCAGCGTCTGTGACCACAGGATCACA
>Unigene0000182    size  292    gap  0  0%
TATGCAGTTTATTTGTATGTTCTCTTAGTAGGTTGACGTCTGAAAATGGTTCTTTGCAGC
AAAAACATCTGTAACGGCTCTTATTCCATTGGAACACGAATATGGTAGAATTGGCGAGGA
GTTTCAGGGAGTTCTCTCGCAGTATGGGCCCGTTGCCGCGGCGCTCAGCTATTTTGGACC
AGTCTTTTGAAGTGTTATCTGCATCAGTTTTAATTTTACATTTCTTTAACTTCGTCCGTT
TATGAGCATAATCCTTCAGCGGCACAGAATCCAAGATATTATCGCTCTGTGA
>Unigene0000183    size  247    gap  0  0%
AATATAAAAAATATATATAATTTTTTAGCACCTTAGCGATTTTTTTTGCTTGTGTCTCTG
TGTTTAAAATAAATATCTGATAGATTTTGTAGCTATGAAGAGGAACTCTCCTAGTGTGAT
TTTGGCTTTTTATTTTAGTTTTTTTTTACGAATGCCATGAAGGAAGGCATTTTTTATTTA
AGTACTTAACATTACTTATAACTATTTTTAAGTCTAAAATTTAAAACAATAATATTATTT
TATAATT
>Unigene0000184    size  204    gap  0  0%
ACTGAGCTTTTAATAGACCAGAGATTACTAAAGCCGACGGGGATTAGACTAGACTTGAGG
CCCTAGGGCTAGTAGACGATGACGTTTGCTACTACCGACCCGAAGCAAAAGAAAGAAGCA
CTGCGTGCGCGATATGCGCATTGCGCAACCAGCTGCGCATAATATTTAATGCACTGTGTT
AAAATGTTCTTGGTTAAAAATATA
>Unigene0000185    size  213    gap  0  0%
CTAATCCCATTCTATATCGGCACGGGTTGTAAGTACAAATAGTTTGTCATAAAATTCGTA
ATACACCAAAAAATATTTTGTGATCAATATAATTTCTAAATAATAGTAAACGAAGTAAAT
ATTGACTCTATAGACATTCATTCATGTATGACAAAAAATAATATTTGTTAATGAGAATTT
TTCAACAGCCAAGCTTACAAACAAAATATAAGT
>Unigene0000186    size  360    gap  0  0%
GAAACACACCGCCGCGTTTCGGTTTGTTGTGATAACTCGTATTATAGCCGTATTATTACA
TAAAGGAATAATGTCTGACTCCAGAGACGGAGATAAGAAGGCTGATGACAACCGGCTGAG
GCCAGCGGTAAGCTTTCTTGGCACTCACCTTTCTATGTAAAAGTGTATAACTATTTATGT
GTATCTAGCCTTAGATCTATGTGGATAATGTAGTGTTGGGATGTAGACATTCTTGTTTCT
CTTTACTTTTGAATATGGAATATGGTTGAGGGAAGGGTTCCTTTTATTGGCTATCTGCCG
TTCCTAATATTCTATATGTAAATCTGTTGGTTGGCTTAGTAGAGATAGAATTTTGACATA
>Unigene0000187    size  311    gap  0  0%
AAAACAAAACAAGTCTTGTTTGTACTTGGAATAGCATAATCATAAGAATAAATCAAACAA
TAGATTATCTGAGCAATAGAATAATAGTGAAGGTTGATAACAATCAATTTTAAATGCAGA
AGCAGTAAAAATCAAACAAATGTACTACTATCATGATTGGCTGTTGCCAAGTTTGAAGAA
ATGTATATCATAATGTATTGCTGCTGCCATGACAACATTCTAATAATCTTTGGGTACTAT
TCAAGCAGTTATTTGTGCATCAATTTATAATTTCTATCAGGATATAAACAACTTATATTT
TACATAACATT
>Unigene0000188    size  683    gap  0  0%
TCAAACCGGCCACGACACGCCAGCCGTCAATGTTCTCACCTCCTGGCTCTAGACCTACAG
TGGACTTGCCCTTTCTCGACAGGGTGTCAAAACCATTGTCTTCCACTAGTGCCTCGAGTG
ATTCTGACAGCTCTAAAGTGTCCGACCGATCCCGCTCAGGAAGCCCATACCCCAAAAGGC
CTCGACGAAGGAGAAAAGGCAAGAGCGAGTCCACTGATGCCTCCCCACGCAAGGCACCGC
CAGATAAGAAGCTTAAAACTTCCGAACGGCGGTCCGAGTGTAGGGTACCATCACCGACTC
CTGAAGGAGAGGAACCTAGCCGACCCAGTGATGCGCGCGCTGCCACACGTGCTCGGACCA
GAAGCACTACTTCAGGCGGAAATATGCCTAATAAGTCTGATGCCCGACCTAGAAAACCAT
CTAAAGACGAAGCCCTTACCGCTACACCCAATAAAACACCCAAAGAGGGCAGCCAGTCCA
GTGAACTTCCATCTGCGGAACGGAAAGAGGACGCGGCGGTGAAGGAAGAGGTCAAAGTGG
AACTCAAGGAGGAGATTAAAGAGGAGCCAGTGGTTGAGACACCCAAGAATTATGCTAAGT
CAAAAACTAACAAGCTAAAGAGGCGAAGCGAGTCTAATGACGACAGGGAGAAAGTCAACA
AGACTATTGAAATTGAAGTACCG
>Unigene0000189    size  221    gap  0  0%
AACTTCTGTGGTATGTTATAATTTAACGGCAGTTCCCAAAATTCTTTCTGTTCCTTTCTT
ACTAGTAGGAATATGATATTACTAGTATGTATGGTGCTTTTATGTCAAATTCCTATCTCT
AGTTAGCACAACAACACACATAGGTAGAATATAGGAACAGCTATTAACTGTAACAACCCA
CTTTGTACTTGATCTACTCACCAATTTGACCAGCTTGGGAA
>Unigene0000190    size  274    gap  0  0%
GGGTCCGAGGTCGATTGTAACGCATCTACGCCTATCTAATGTACGCCGACACTCGATTAA
ACTTACTTTGAACATTATTACTTGTGGTCGGTACTGATCATAATGGAAAATAAATCCAAT
AGACAATTGATATACTCAACCGCTTAAATCCATAGTAAATTCGATCAGCTTAGCTAACTC
CTGTTGCACACTTTGTTATAAATTCATAAGCCGTGATCAGTGAACGAGACAAATCATTAT
AAATATTTAACTATTTAAAATAAGTGTTTTGTGA
>Unigene0000191    size  258    gap  0  0%
GATCTTGTGCATCTGTAATTATGTGCAATTTTGGCGTCTGGTGTAATTTGAGTATCTATC
AGAGTTGATTCTAACGTTATTTTTCTGGACATTTCATGTCGATGACGGTGTATTGTATAG
CAATGCTACATGCTTTGATAAGATTTATTCTTTGCATTTAAATCTGGTCATGCAATAGGA
CCATGGATTTCTTCTTCACTTTCTTCCATAAAAGACTACCTGAATTTTCTTTAAATATTC
ACATTGCATTTTGATGTA
>Unigene0000192    size  264    gap  0  0%
ATTGGCTTTAAATTAACATTTGATATGAAGATGGTTGTACCCTGGAAACGTAGTTAGAAT
TATTAATATCTGGGAAAGGGTCGTTGTTCGACAAATCCTTAAAACAACAACAACAGTAGA
CGGATTCCACATCAAGCAAGAGGATTAAATGCGGCAATGTGAATCCAGAGCGCTTTTTAG
CGTTATGATCAGTTCCCTCACAGTAATTTAAACTTGCTGAGCATACTGCTATATGCTTTA
GTAGAGTAATAAAAACAAACCAAG
>Unigene0000193    size  846    gap  0  0%
GCTCACGCAGAACAGGATTTAAATTTTAATAGCTTGCAGGACAAGATCACGGAGGTTTTT
TCTAAAGGTGATTTCCATAAAGTGTCTTCTGATTTATTGCAGCTTATCTGTGGACACAGA
GCGGAAGTTTTACAAAAGCGCCGAGCCGGAATAACTAATCAGGTTCGTGATCCTTTAATG
AGGGCAACGCTAAGCAAGATCCCACCATCGGACCGGCATTTATTCGAATGTGAAGCGTTT
ACCGCTGCCCTTGAGAAGATGGGCGGAGTTAAGAAGACTTTCTGGCCCTTATCTAAACCT
ACAAGTGGCTCCGTTGCGCAAGCAGGACCAAGTAATGTTACACGCCACCCCCCCCAGGGG
TCGGCTCGCTATCATGGACCCTCGCAGGGTACCAGCCATGGATGCTGCGCCTCTTTGCCT
CATCCACATTATCAATACCGCCAGTCCTCACAGGACTGCTATCATGAACGCCCTCAACAA
CAGAACAATCTGAGTGACCGTCGCACGGCGCCTGCAAGTAACAACAGAAGTTCATTTCGC
TCACGAGGTGGCCGCCAAACCTACAAGCCGCAGAGTCAGGGCAAAGGAAACCGTAAACGC
CCCGGAGTCTCCTCTGACTATAACTCTGGGAACAAAAATCGTAAGTACTGACTCGATAAA
ATTCAGGGCGGGTCAACTGGCACGATTTTACAATCGATGGGAGGAAATGGGGGCTCCAAA
CTTTCTGTTGCGCATAATAACAGGGTATCGCATACCCTTTCTTCTAAAACCACCCCTAAT
CTGGCCACATGTGAGGAAAGGTCCTTACATCACACAGGAGTCCGAATCGATGTCGGCACT
CATCAG
>Unigene0000194    size  271    gap  0  0%
GGAGAAATCGGTAAATGAAAGTACGCTTGCGATAGGTCTATTTTGCAAAGCCAGTCGCCT
GGCTGAAGGAACTCTGGTACACGAAATACATTTATCAGGCGGAAGGGTTCCGTTTTTACA
TAGTTGTTTAAGGCTCTTAGGTTGAATATTGGGCGATCGGAGCCATCGCTCTTTGGCACA
AGAAACATGGTTGACAGGAAGCTCGGGGAAAGCGGCACTACTTCTAACACACCTTGGTCT
TTCATCTGACTGATGAGTGCCGACATCGATT
>Unigene0000195    size  243    gap  0  0%
TTATAAAATTGTATTCAACAGTCTCAAAAGTGATTAAATTCGTGATTGTTACGATGGGAT
CCAAAGGGGTTATTACTATGAGAAGAAACAGATCGCATAAAATAGTAACGAAATTTTACC
CAACTGAACCCATACCTAAAATCGAAAATGTGTCAGGAGCAGGAGATTGTTTTTCAAGTG
GCTTTATTTTTGGTATGCTCTCTGGACTTCAGGAATCACAAAGCATATTCTTAGGATTTG
AAG
>Unigene0000196    size  413    gap  0  0%
AACTATTTGTTATTATCACAATGAGCTTTTTGAATTTTGTTCTTCACGGTTTTCAGGTAG
CAGTTTAGCGTCCGTATCCACCCTTGTGTCCGCCATAGCCGCCGCCGCCAGCACCAGCGT
GAGCGTTAGCGTTGGCATTAGCGTTCGCGTTGGCAGAAGCTCCTCCGAAGCCTCCACTTC
CACCGCCGGATCCTCCATGACCACCGCCGCCTGATCCTCCGTGACCACCGCCAAGACCGC
CGCCGCCGCCGCTACCACCGCCGAGTCCGCCTCCGTTTCCACCGCCAAGTCCACCTCCGT
AACCGCCGGCTCCTCCATGACCACCGCCGAGTCCGCCGCCACCGGCTCCTCCATGAGCAC
CGCCGAGTCCACCGCCGCCGCCGTTACCACCGCCGAGGCCGCCTCCGAATCCA
>Unigene0000197    size  386    gap  0  0%
TGGAGCCGAATCAACGCGAGTTTCGTTGCAAGTGTAAAAATATGGTTACAGCCTTAAAAG
ACGGCTGGACTGAAGAAAAATGCATACAGCTAATACGAGAATACAGAATCAGACCGCTTT
TGTGGGACCAAAAGAATCCGTTATTTTATAGAAAGGACAGTAAGCCGAAGGCTTGGGAAG
AAGTAGGCAACGCACTAAATACTTCACCAGATGTATGTAAACACAAGATGAATACGTTGC
TGTCGTCTTTCCGACGAGAAAAAGCCAAAATCATGCACAGCATAAAGGAAACAGGAGATA
CATCTCAAGCTCACAAAAGTATATGGTTCGCATTTAAAGATATGTCATTCCTTTTGGATA
AAGAAAATGAAAGAAAGCGACATTTA
>Unigene0000198    size  524    gap  0  0%
AGGGGATGCTAGGCCTATTATTGTCTGGCATTGTGAGCAATTTGAAGCAAACACTTCCTC
ATCATCATTATCACTCTCTGTATCACAGTTGCCAGACCGTCTGACATTTTTCCTAGCTAT
CACTGCTGCAAAGTTCTGACCCACTGAAGCACTGTACACAGTCCTCCCTTCAAAAAATGG
AATTTTCTTAATATTACTAGTGTCTATGGAAAGTTGGGGCATACAGCCTGAGCCCCACAG
CTGCCCATCACTACTAATAAACAGCTGTCCAAAATCACTTGTCACTACATTTCTAAACTT
CACTTTATAACTGGAACTTTTAAATCCATGAGGACAACACTTAGCATCCTCCTTAACAAT
AATTTCTTCTTTGTTTTTAAAACTAGCATTTGTCTTATATAGTCGCCCATGGACATCTAT
AATGTAAAGGATATCATTATGGTACGATATGTCTATTGCTGAAATGCCGCTGATTTTCTT
AAAATTCAAAGAGTCTTCCACAGCCTCGCAGTGATAAAGACCAT
>Unigene0000199    size  420    gap  0  0%
ATAGTTCAGGTTTTTATGTTTTCTGCCATTTTCAAGAGAATGCTTCTTAGTAGATTTGCT
AATAATGGATAGTTCTGACCTAAAAGTGGTGCTCGGAGCTGAGGCACGCAAACCACCGCT
AGTACGACGACCAACAAAGGACAGACCAGGTTGATCATCAACGTCAGAACAGCTCGGACC
AGCCACCACAGACCTATCACCACCAGAACACTGGCTACCATTACCTGCGCCTCTTCATGG
GCCCTCAGCCAGTTTCTGACGAGAGCCACCATGGTGCCGCTTCCATTATCCGTAGAACAC
GGGACTCGAGATACACTAAACAGCCCTTGGAACACTTGGTACCATTTTTGACAATCTTTC
TCACCCATTTTCATTAAAATTAACTGTTTAAAAAAATACAAAATCTCGTGAATAGTTATA
>Unigene0000200    size  548    gap  0  0%
GAGGCAGTGTGGAGAACTTCAACTTCCTATGGGACAGATACTTGGCAACCTCTGACTCCA
GTGAGCAGTCTATCCTGCTGAACGCTCTTGGATGCACTTCTAATGAAGAAAGGCGTGCTT
TCTACATGAACCAGGTGATCAGTGACGACTCTGCAGTGAGGGATCAAGACAGACACACCA
TCTTGGTGTCAGTCATCAATGCCAGCCCCAACAGTACTCAGGCAGCTTTCGAATTCATTA
TTGAGAACTTCGCTGCTATTCAGCCAAGAGTACAAGGCTTGACTGGAACAACCAACATCT
TGAATGCCCTCTCCAGAAGACTGACAAGCCAGGCTGATTATGATCAGGTCCTGGCATTCG
AACAGCGCTACCAGAATATCTTCACAGCCGGTGAGCTGGCTTCCATTGCCGGTATCAAGG
AGAATATTGCCGCCTCCATAACTTGGAGCACCCAAAACGCACCTATTGTTGAAGCTTGGC
TTAGAACGAACTATGGTGAAAGTGGCGCATCAGCTCTCGTTTCTGGCTTCCTAGTACTTA
TTTCTATC
>Unigene0000201    size  370    gap  0  0%
GAAATGTAAACTTTGATAAAACTGAGGTGAATTTTCAACATGAAACTATCAAGTATAGGG
AGAATATATTCTTTCTAGGATATTGTTATAACACTTCTACAATGCAAGTCAGCAGAGCCA
GCAATATTTATGCTGGACAAATGTGCTATAAAATAGCATTTACAAGTGGATTTTCTGATT
TGCCCAAGTTTATTGAAAGCAGAATAGGCCAATCAGGCATTCCAATCAACAGCCATATAT
TTAACTTGAACTATAATAATGAAGAACTAATATGGAGGCATATATTTACCACTTTCTGTC
TGTCTTCAAACAAATTCTGCACTATCATGGCTGTCCTTTGCAATGAGCTAGAAATGAAGA
ACTACCTATC
>Unigene0000202    size  241    gap  0  0%
TTTTGGTTTTATGAGAGATTTTATTAGACGCCGTCTCAGCAATGGCGGTTCAGGTATGGC
CCCAAAGTTTCTGGGTCTTTTAGGCACCCTTCGTTTTCGTTTCTTAGTATTTGTGACTCC
TGATACGTTTGGTGTACCATCAACGTCCATACTCTCATCCGTGACGCCGCGTACAGCAAT
TTGTTCCTCCGCCAACTCCTCTGTACAGTCACACGGCGGCCGCATCACGGAGCTGCTCTG
G
>Unigene0000203    size  281    gap  0  0%
ATTCTCAGAAACTACTTTGTGATGATTGCATTCGACTCACAGAGTTGAACATTCCTATAG
ATAGAGCAGGTTGTAAACAATCTTTTTGTAGAATCTGCGATTGGAGATTTGGACTGCTTT
GAGGCCTACTGTAGTAAAGGAAATAACTTCATCTAAAAACCAAACGGAAGCATTCACAGA
CAATTCTTAGTGATCATTGGATTGAACTAACAGAGCTGAACATTCCTTTAGATGGCGCAG
TTTCCAAACACACTTTCTGTAGAATCTGCAAGTGGATATTT
>Unigene0000204    size  562    gap  0  0%
TGGCGTTAAAACGAATTAATAGGGTACGTATTGGTATTTGTGTCTTATATTTTAATAATT
TAATGCAGTATCAAATGAAGTGTTGTAAAAATGGTATCAGACTTCGTAGTGAATGTTTCG
TCATTGTGAATACCTATTATCGAAATTTCTTCTGGATAATTCCGTGTGCGTGATGGATTT
ATTGAAATCATTAGATGGATGATCTATTTTGTATAAAGTGTATCTTCTACGAGATAACGG
TGTTTTACTGGTATAAGTAGGTGACAATTTTGTGCACACGGCGTACATAAAATGTCGGAA
TTATGTGCCAATTTTGAGGTTTTCTTGTCATGAAACTCATCTGTGCCGTGGAAATGTGAA
ATATTTCGGTGAATAGCAATGATTAGTGAAAGAAACAACATCGATCGCCAATCGATGCAG
CCGTTTTGTACAATATGTTCAGCCCCCATTTATTTTCCGACGTGATGATGTGACATGTTC
TAGTCATGGTATTGTGTTTCCTATGTTGTTGTGTACACATGATATTGTTTTACTGTTCAG
GAATTACAAGATCTGGGCAGAG
>Unigene0000205    size  326    gap  0  0%
GAGTTAGCTCGCAAACTCTTCAGCCGGAACTGACTACAATTGGTTAATCTTTGTACACAT
TCCACGCATAGCTTCTGGGGTAGTTTATCTTCATTTAACGAAATTCCGGTGAGATTTTCA
TAAGCTTGTTCCAAATTACATACTCTTATTGGTATTAACTTCACATCCATTACCAGGCAT
ATTCTGCAAGCCTTCAAGGTGGCCGGTTCTCCATAGTCACAGCTCATTGTGTCCTGTAAA
ATCAAAGGTACAGCTCCAGCCCGTACTTTTCTGAGGCCACTCTTAGTCTCATACAAATCG
TCACATAGAAAATGCTCCGAGCATAC
>Unigene0000206    size  306    gap  0  0%
GAGTACATACTGGTGTGAAAACGAGGTATTTGTACTTAGTTCTTTATTTAATTAAGGACT
ATCGAATGAAAACAAAGGTATTTGTGGGTACTTAGATCTCTATTTAATTTAAGGACTATT
TTGATCATGTGGCATATTTTGAACTGCATTTTTTTGTAGTTTTTGAATCATTGAGATTCA
AGGAGATCTTATTATACACATATAGACACATTTTAAAGCTTCTTAAGGAGCGATGCACCG
AATTTCTGACTAATATAAAAGCAAAAAAAAAGCCTTTGCAAAATTCCACAAATATTATGC
AAGTTT
>Unigene0000207    size  423    gap  0  0%
AACGAACTCGACCCAAGAGAGCTGGAAAATAGAATAAAAAATCACGCACATTTTGAGGTC
CTAATTTTCTGCAAAAAAAAAAAAAAAAGTATTACTTCAAGTGCAGTTCAAATTTCAATT
CAGTTTCTTCACGAAGGTGTTTTTAACCGACCTCAAAGAAAGGAGGGTCTCAGTATGCCC
TATAAGTTTCCTATCTTGCGTGATGCAGTTTCTGTAAGTCCTTTGTCACATGATTTTTTA
TTTTTTGTCCAAGATACCCATATTCATCATAACCATTTGTAGCGGGTGGTCTGATTTTAT
ATCTTAAGATTGCAATACCTGATGCAATCTTCCTCAAAACAAATAAATCCTTGTGAAAAC
AATGACCATGCTAGGTATAGATTAGATAAAGTGTTATATGTCGAAGTAAATCTTTTAATG
GAA
>Unigene0000208    size  593    gap  0  0%
AATTTCTGTGGATGCTACATAGAAATGAAAAGATGCGAAATAAGTATTTTTTTCGAATCT
GTGGTATTTAAAAGAAGTATTTTTTTATTCAAAGTATTATAAAAGGGTGCATATTAATGC
ACCTTCCTTTCTGGGATGTAGACTGACAAGTTGTAAATGGGCACACCTGCACTGATAGAC
TTTAATCACAATATAAGTGTTCTTATAGATACCGTAACTGTTATGCATAATTATAAAACT
ATGAGATATATTATACGTTGAACGGAGAAGGGTGCCATATAGATTTTGTGTACCTTAAAA
GGTTTCCACCTCTTTCTATATTTTTACAATGTTAACGTTAGACTTATAGCTAGCTATTAG
CTTAGAGGCGTTACATATTTGTAACCATAGTTTTCGTACGTCCTCTAAAATATATTGTCT
ATGACGAAGATACTTTTTGCGATGACACTAGATTTATATTACGAGTAAATGTATTTTTTA
TCCATTAAGGACCTACAATGAGCACGATTTAGTATTTTTAATAAAAATATTGTATTTACT
TTTGTATTATAATACACGTAAGATAATGCCTTCACGAATCTGATTTTTAACTA
>Unigene0000209    size  330    gap  0  0%
GATCAGCGATTGGATGTGCTCCTCCGTGTGAATTTTCTTGTGTCGGTTGAGGCTGGAGCT
CTGCGTGAACCGCATCTGACAGAGCTCACACTTGTAGGGCCGGTCCTTCACCATCAACGC
GCGCATGTGCTCATCTAGAACCCAGGCCACATTCCAACAACACACGCTCACATTGTTGGC
AACACCACGTTAAACAAGAACACACAAAGGATTCCCAGCGACTGGGTGCTAACTACGGCA
CAGTGATGCCCGAGCTCGCATCGTATCCATTGTGAGTTCTTTACCTCCCCCTGTTTACCT
CACATCAACGAAGCCTTCCTCACGCCCTGA
>Unigene0000210    size  356    gap  0  0%
GACCCTACCACGTGACGGGTACCTGCGTCCCCGGCGGCCCTGTGTCTCCGGGCGGCCCCT
GCCAGCCCTGCGCTCCTAACCCTGGCGGACCCTGCGGCCCCTGTAACCCGTGCTGCGTCT
GCGGAATATTCAACGCGTGTGGCTTAGTGCCAGCTCTTGAAGCGAGCTCGGCGAAAGAGC
CGCCGGCCCCCAGTGAACTGCCGGACCTCAGCAAACTGCCGGCGGTGGATATTAGTAAAG
CGTTGCCAACTTCCATGAATGGTCTGGTTATGGGCTGCATTGCACTCAATGCCCCATGCA
AGGCGTGTCGGCCTTGCGGTCCGTGCCCGTGCGGCCCGAATCCTCCATGTTGCGGT
>Unigene0000211    size  250    gap  0  0%
GACAAGAACCTATCATCAGAGGAACTAGCTCGCAAGTTAGAGAAACTCCTGAAGCAATCG
GAACAACAGCTTTTACAACTCACTGCCGGCTCCCACGCGCTCAGAGCTACCTGCTATGGA
CAGGACAGATACTGGCGCCGCTACTGGTCTCTGGGCAAGTGTGGAGGCATCTACGTCGAG
GGTATGGAGTCAGCTCAGCCGGAGATCATGGCATACCACCAGCAGCTCGAGAGCAACGCG
CTCGCCGCCA
>Unigene0000212    size  238    gap  0  0%
ACTGGTTGTAACTAACACTATTGCATTAAAATATCTTCATTCAACCATACATCTTCATAA
TTAATGTATCATTCCATGAAAAAAGCTACCTTATGGTCTTTGGCACTTAAGTTGTTTAGA
AACACAAATTGCACAAGTTTTGCTTAGACTATGGAAACAAAATGTCGTAAGTGCCATTAC
CCATAAGTTACCTTTTGCCGTGGACTGACACAAATACATTTTTGACTTGTCTCTTTAA
>Unigene0000213    size  274    gap  0  0%
GTCTACTGTACCTAGTTTAGTGTAGTGTATTATCACAAATATCTGTCATCTCGTTGTCGC
ATAGACGCGGAGAGTACTCACTATACTCTATGGCCATTGGCCAGTTGGCGGGAAACCGGG
AGAGTGTGGCACGGGAGTAAGACGCTGTGGTAAGACGTTATGTGGGCAAGCGAGCCGATA
TCCTAATTATCGGGGAATTCATATCGTTTGTCGCTAAAATAATAGTTTTTGTGTCGATAT
TTTTTTTATTTGAAGGTTGGGTTGTTGTAAGGTT
>Unigene0000214    size  283    gap  0  0%
TAGATCAGTAATATTTATGAATTACGTTACTAATTTTATTGTCATTGTACGTACATGTTC
AACTTTACTTTGTGATACAAAAGCTGTTAACAAATTAAATATAACTGAAAATTGCATTAC
ATAGGCCCAAGGTGCCTCATCCATTCCAGAGCATTGCTTCGTAATGCTTTTTAATTTTAG
AAGAATTTAAATATCTATATCTCGCTAACTTTTATACATAGCTTGGAGTTAAATACCGCT
TTGTCTATGCACGATTAAAGACTGTGCGGTTATCTAATAAGTA
>Unigene0000215    size  211    gap  0  0%
AATTTCGGTTATGACATGTGTGTATTCTTGTTTAGATGGTGATATATCGGGTATGGATGC
AGCATCTTGTCTATCGTGATCGTGTTCTAGATTTGAAGGTTCAGGTTCATCGTCCAAATA
TTCTGTGTCCACCTTATCAAAATCGTAGGTAGTCTCAATTCGCCTGACATCGTCCATTTC
AAAATTTGCATCATCGTTGTCAATATTCCCA
>Unigene0000216    size  585    gap  0  0%
GCGGGGACTTTTGACGGACTACCTGAGGGACCGCACAGTCCTCCTTGTGGACAAGACGGG
CCAGCTCCGAAGTTACGGCGTCGAGTCCGGTGTCCCACAGGGCTCTGTTCTGGGGCCACT
CCTGTGGAACATCGGATTCGACTGGCTCTTGCGGGAAAACCTCCCCCGTGGCACGTCTGT
CATCTGCTATGCAGACGATACCCTTCTGACTGCCCGGGGGAGAAATTTTGCAGAGGCGGC
CAGCTTGGCCTCGGCGGGCGGTTCACTAGTGGTGGACAGAATCTCCCGCTTAGGGCTGAC
GGTGGCGCTGCAAAAGACCGAAGCCGTGTTTTTCCACGGGCCTCGGCAACACCAACCGCC
CGACGCTCATATCCATGTGGAGGGAGTCCGCATTGGGGTGCAGCCCCAGATGAAATATCT
GGGCATAGTCCTCGACAGCAGGTGGCACTTCAGCGCCCACTTCAGCGGGTTGTCGACACG
CTTAATGAAGACCGCGGGCGCCCTCTCATGGCTCCTCCCGAACATCGGGAGGCCCGGCGA
CCATTGCCGGCGTCTATACGCCGGCATACTCAAGAGTATGGCCCT
>Unigene0000217    size  319    gap  0  0%
GCTGTTGATGGAAGGTACGCCTCCAAACTTGAGGCCCAGAAGTAGAGCGCGATGGTCGGC
CCCCGCATCGCGAACGTTTTGTCTCACCAACACGAAATCCGGCTTGAAGCATCTAGTGAC
TTTGGTGCCGCTGCGATAAACGGCCATAGATACGTTGGCTCCGTCAGAATTGGCCGTCAC
GGTCAATTCTCTAAACTCGGCTTGTTCGACGCGGATGTCCCACTCGCCGGGCAGGCGGCG
GCCTCGGAAGTACTTAGACCAGTCGGTGTTCTGATCATCCACCACCAGCAGCGTCACACA
TCTGTCCCGGTTGTACCCG
>Unigene0000218    size  632    gap  0  0%
GCGATCCCGTCGGTGGGCGGCTGCACGGTGACGCGCATCCACGCCGCCCTGCATCTGCTC
GGCTGCTTGGACTCCTTGACTTATGCACATGACATCAGATTAAACCAAGCGGATTCGCGA
AGAGAAAGCTTGGGCTCCCCTATATTGGCGGTGAAGGAGGAGTTTCTGACTGTGAACCGA
TTCGATAGCAACGGCGGTGGCTGGGGATACTCGGGACATTCGGTAGAAGCTATTCGCTTC
ATGTGTGACACTGATATCATACTGGGCGGCATCGGCCTGTACGGCGGGCGCGGCGACTAC
ACGGCGAAGGTGAAGCTGTTCGACCTGGGCATGGAGGGCGGCGAGCAGGAGGGCGACGGC
GAGCTGCTGCGCGAGACCGACGACATCGTGTACGAGTGCCCGCCGCGCGACCGCTACCCC
GTCATGTTCGACACGCCCGTGCCGCTCGCCGCTAACCGCTGGTACGTCGCGTGGGCCTGC
ATCAGCGGACCCTCCTCCGACTGCGGCTCGGCGGGACAAGCCATGGTCATCAATGATGAG
ATCGGTTTCCATTTCAAAACCTCCAAGAAATCTAATAACGGAACAGACGTAAACGCCGGT
CAAATACCGTGTTTCATCTACAACACTGTCAA
>Unigene0000219    size  332    gap  0  0%
GAAGACAGGCTTAATATTAAAATGGAGCGCTATAAAATAACCTGAGGGCGCTAGAATGGA
AAATTAATTATAAGTTATTTTGTCGTTTATACTGATATACTTAATAGTTTAGTGCACAAC
AGAATCGTCGCATTCCGCTAACTTACTATTGACATTGCACGTTATGAAAAGGGTATATAA
TTGATGTGATTTCTTATTTAAAGTTAGTCGGTAACAACGCACTGATTTGATTGTCTACGA
GGCTTAATATTTAGGCGTTTTGGTTACCAGAATTTTAAAAACCTATCTAGTTATGTTACT
CCAAAAATGTGTTTTCTATGTTGATAAGCTGT
>Unigene0000220    size  409    gap  0  0%
TTCTGGGTACACGGAGGCGCCTTCGTCTCCGGAGGCGGTAATGATGACTTATACGGACCC
GAATTTCTCTTGAGGAAAGACGTCGTAGTCGTCACGATCAACTACAGACTTGAAATTCTT
GGTTTCCTATGCTTGGATACCGAAGATGTACCTGGCAACGCTGGCATGAAGGATCAAGTA
GCAGCACTGAGGTGGGTGAATAAAAATATTGCCAATTTTGGCGGTGACCCTAACAACATC
ACTATCTTCGGAGAAAGCGCTGGCGGAGCTAGTGTCAGCAACCTCTTAATATCACCGATG
ACTAAAGGCCTGTTCAAGAGAGCCATACCACAAAGCGGTGCTGCTTTGAGTGACTGGTCA
CAGACAGTGAGGCCCCGGGAAAGAGCCTTAGCATTGGCAAGGCAATTGG
>Unigene0000221    size  373    gap  0  0%
CATAACCGCATCATTTCATTAACTTTTGAATAATTTTCACAATCACATACAAATTAACGA
AACATAATTTCAATGTCCTTTCTCCTCACACAACACTTATTTGTTCAAATGATTTAAAAA
TAACTGAGAAACATTTTGGAATAAATTATCAAGTAATTTTATAATACACATTTTCATCAA
AACAATAATAACATAATTCGAATTTACAATACATTGGAATTTGTCTGTTTACTTGGCAAC
ATTGGCACACACACTATCACGCATTTAACAACATTTAACGATATTACTTGAGCAGAAAAA
ATACATTTTTGTCAAAAACTGAAATAGGTTTAAGTAGGTACATTTAATACACACATTAGG
GGGAAAACTGGCT
>Unigene0000222    size  390    gap  0  0%
AAACTACCACTTTGCGATTCAGTGCATCAAATATGTTATTTTAATTGTTAAAATCAGTTT
GTAAGCTCAAACAGCAGATATGAGCGACGCTCCCGGATATTTGGACGGCGTCTGTGAAGG
CTGTCTGAGCCCGGAAAGGCAACAGCCAGTGGAAATCACTGATATTGAAATTAAGAAACT
GTTTTTCGAAATTCTCAATCAAGCGGCCGATCAAAACATAGAGAATCTAAAGCTGCGTCT
ATGCTCCGAGTGCAAGTCCAGCATTAAGAAGTTCCTGACGTTCCGCCAACAGGTGCAGGA
CGCCCACGAGATACTGTCCCGGCATTTGATCGCCTCCTCTCAATCTACTCTGCCGTCAGA
GCCCACCGACAGTTACACTAAAACGCCCAG
>Unigene0000223    size  232    gap  0  0%
GTGTTTAACATCGTAGCATAGGGAAGGATGGTACCTCGTGTGACGTTATAGCATGGTGAA
GTACGTGAGTGACGTCATAGCATGGGGAAGTGCGTGTCGGCATTGTGGTGCAGGGCTGCG
GCGAGGGCGGCGTGGAGCGCGTACGAGCGGCCCGGCGGCGGCAGCAGCGTGAGGACTCGG
ACCTCGGCCTGCGCCCCTTCAGACCCCGTGTAGCGAGCCACCACGGGCCATG
>Unigene0000224    size  267    gap  0  0%
GCGCGAGCGGCCACCAGCACGTCACATAAGAGCGCCCGAGCCCCGGCCGACAGAACATTG
TACCTCAGCCGCTCGACCTTCTACGACGACCGTCCCCCCTCCCCCAAGCCCTGCCGAGCC
CCTCTCTGCATGTACTACGGCAGTGCCGCCAATGGCGACTACTGCTCCCGATGCTCACGA
CTACAGTGACCACCAAAAGTGATATAAACTTTACGTGACGTAAGTAAAGTGAAGCTATTT
TTTTTTTGTTTAAATATCGAACGGGGT
>Unigene0000225    size  239    gap  0  0%
AAACTTACGCACATTATTAACAATTTCATAGTCAAGTGGATAATATGACGTCGTGTGTAT
TTCGATATTGTAAAAACACTTCAAGAAATGTCAGCGCATCATCAGGGATCAGTTTTCATC
GATTTGTTCACCCTGAGCACCCGAATAGAGAGCAATGGATTAAGGTTGTTCGAAAGGATA
GACGCGAAAACACGTGGCTGCCTTCTAAAGCATCTCATGTCTGTTCTTCTCACTTCCAA
>Unigene0000226    size  228    gap  0  0%
TGCTCACTAACATTATAGAGAAAAAAATCTATGATGGGTTTGATTTCAAAAAATGTTGAT
AATAAGGATTTTTTTTTTCGAAAAGAGACAGATTACAATAACAAATGTACTCAGAAACAA
AACTGTTTTAATTTTTGGGGCTAAACTACTTTCCTTCTTTTTTCAGTATAATGCCTTAAT
TTATTAACAGTCTTAAAACAATAACTTTTATTCCGTTTTAAAAGCAAA
>Unigene0000227    size  287    gap  0  0%
TCTGCAGAGCGGCTATTCCCATTGTCTCTGGGAGGACGGGTTGACGGGTGGATCAGTATT
CGGGCAGGTGATTTTCCAAGCCTCTACAGCCTCAGTCAGACATGGTACCTCGCAATTGGC
CAGTGTGATAGGAAGAATTTTCCTGGTCAATTGCTCAGTACCATGGACGGAGGATATAAA
GGCCGGTAGGCTAATACTTGAAATTTTGCGGACGCCAAGCCCTCCCATACGGATGGGAAG
TGTAGCTTGAGACCAAGCTTTGTCGTCCAAGGCCACATTTAAAATTG
>Unigene0000228    size  388    gap  0  0%
TGCAGCAGCGAGAGAGTGCCGTGCTTCAGCCGGTTGCTGGTGATGTCGCCGCCAGGGTAC
CATAGCACCTCGTTAAACGGATGTTTCCGCATATATTTGAAGCTGGTCTTGACGAACCGC
TGCCACGTGATGGGGTTCTGCTGGCCGGTGCAACAGTTGTACACCACTACGCCTTCTCCT
CGTCTCAAATGCGTCCTCCACGCACAAACAATCATTAGATTGATGACGGTATCGACTGGC
ACCAGATCAGCCACCTTCGTGCCTGTGCCCAGCATGGTACGGAAGATACCCTTGCCGACT
GCCGCTATGATCCCGTTCGGGCCGTTCCAGTTGTCCACCCAACCTTTTACCGGCTCTCGG
AGCGATGAGAGTACGATAGAAGGCCGTA
>Unigene0000229    size  273    gap  0  0%
GCCATCGTATGCTTAGCTTGGAGGCGTTAGTTCACGTATCGACGGCGTATTGCAACTGTG
AGCGTGAACGCGTCGAAGAGACGGTGTACGCGCCGCCCGCTCATCCAGAACACGTCGTGA
CGCTTGTCCAGACCCTGCCTGATGAACTGGTCGATAGAATCACACCGGATCTTGTTGGTG
ACAGACCTAATACATACACATTCACAAAGGCTCTCGCAGAAGATATGCTTATAAAGGAGA
GTGGTAACCTGCCCGTGTCGATCGTACGGCCTT
>Unigene0000230    size  219    gap  0  0%
AGAATTACCTCCTAAGTAGGTACTTGTATATAATTTGGACATTATTAAAATTGACTTCGA
TATTGTGTCACTGATTGATCGATACAAAATTTTGCATAAGAGTGGGAGGCTACATTAATT
CAAAACAATGTCATTAATTACTTTTGTTTCATAAATACCTATACGTAGCTAGGTACATCC
CTTCTCCGTCTTTACACGTGTAGAGAGAGGGTAAAGTAG
>Unigene0000231    size  217    gap  0  0%
GAAGCACCTGGTAATGCTGGACTAAAGGACCAAATAGCTGCTTTGCGATGGGTCAATAAA
AATATTGCAGCGTTTGGAGGTGATCCAGATAATGTTACCATTTTTGGAACAAGTGCTGGT
GGAACATCGGTATCTTTGCTCGTTGCTAGTCCAGCCACTAATGGTTTATTTAAACGCGCT
ATTGTGCACAGTGGTTCATCTTTAGCAAGCTGGGCAA
>Unigene0000232    size  238    gap  0  0%
CTGATCGCGTACCTGGTCTCCAACTTCGTCGCCATCGAGAACAACGTGAACCCTCTCTAC
CGCGTCCCCTTCAGGGTCTACTCCAGACCTGGTACTCAGAACACTGCAGAGTTCGCCCTG
ACCTTTGGACAGCAGAACATGGCAGCCCTGGAGAGATACACTGAGTTCAACTATGAGTTC
CCGAAGATGGATAAGGTGGCGGTACCTGATTTTGCTGCTGGTGCTATGGAGAATTGGG
>Unigene0000233    size  207    gap  0  0%
GAAGCTGACATCATCCTGCAAGTGTTTCAACTCGCTCAGTTCCAGTTCTCGCCTCAAGTT
GGATACTTCACAGAGGAGCATGTCCCTCTCTGAAGACACCTTCTCCAGTTCCGCCCGCAA
GCGGATCACCTCATTGGTGAGATCCATCGTCGCCATCTTGACGACTATCGATAACCACTA
TCGACACAACACATCACTAATCACAAT
>Unigene0000234    size  381    gap  0  0%
GTGCCGATGTATATCTTCATACAAACTAGAGACTTAAGTACCGGGTAAGTGGTATATCCG
AATAGCTTTGTTTTTCAAACCGCCGACTCGCACCGTGGTGCTTCTACGTGTCCCAAAAGT
TATCGTTGTCATCCTCGGACGTCTTGGGCAGAGATATGGGCGAGTTCTGATCGTAATCCG
AGCGGCTGTTGTAATTGTCTACGTCGGCCGAAAAGTCGTCCGGATACTCGCCCTTTTCGT
ATTCGCCGCTCGCGGAGTCGTCTAGAATGTCTTTAGAGAGTTCGAGTTGCATTTGTACGC
TGGAGATGTGGTCGGTGGGGTCGGCGTGGAAGATGGCGTCGAGGACGTCGTTACGTGTGA
GCTGCGCCGCCTGCTCCGGCG
>Unigene0000235    size  238    gap  0  0%
GAAACAATTGACCAATAATTTTAAAATCCATATTAAGAAGACAAAAATAAAATTACGGCG
ACTGCAATTTAAGAGAAATTAAAGAGTTGGGTGACAACAGCAAAACTGAATACAATTTTA
AGTCTTATAACCCCCTTATAACCAACAAATAGGTACATGGCGTAATGCTAATTTTAATAT
TATGTGATAAAAATAAGATAAAAGAGACAGGTATTATATTATAGGAATTTTAAAAGAC
>Unigene0000236    size  393    gap  0  0%
GCGATCAATGTCAGCGAAAATGGGCCTCAGAACAATTTTGGTAACTAAGTTTCAAGTTTA
CCTTTACGCGAAGGTTTCCGAATAATGCCGAAGTTTTCCGAGTGCTTTAGGTCAGATACT
ATTATGAATAATGTACCATTACTATGTATAATCTGTGCCGTAACTTGCTGTGTATGTAAA
TATACCTTATGTATATACAGTCGGCGATGAAAATCTATTAACACAAAATAATATTGAATT
TTCAAAAATCGTGTTTCATGAAATAAATCTCCGACGTCGCGTATTTTCTTCCATAGTCAT
AACCTATATGTATGTACCTATACGAGTATGTTTTCTTCCATAGTATAACATTATATATGG
AAGATTTTAGTGTTCAGTGTCAATATCGGGTTG
>Unigene0000237    size  380    gap  0  0%
AGGGGAAGATCAAATATTGATGAAAAGTTAAGAAGTGAAGCAAACTACTGTTTTGGTTGT
ACCTTGTAGGTACAATGACATATAAAAACATTGTGGCAGTACCTAAGCGAAAGCAATTTT
ATAATTTGCCTATGGAAATTAATAGCATACTGAGTAAATAGAGTGCAACCATATCTGGTC
AATGGGCTTCAGTTTGAAGAATGGTTATGTTTGATTATCGTTACAGTTAAATCGTGTATG
TAATTAGATTTTCCGTTTCTTGTTTCAATTCAATTCAATCTCATGAATTACAGTTTCTGG
GGGCAAATAAACCAGCCAATTGTGCTTAATTCATCATCATTGAGAACTTCCCTTCTGCCT
TATGATTTCCCCGGTAGGTG
>Unigene0000238    size  293    gap  0  0%
ATTGTGTCAGACGCCGAGCAACTACGAGTGAACCTCAACGTCAGGCGATTCAAACCAGAC
GAGTTGAGGATCAAAGTGAAGAACCGTTACATCATAGTTGAAGGAAAGCACAAGGAGACG
GGCGATGCTCAGAAGTTTATGGCGAACCACTTCGTCCAGCGGTTTGTGTTACCACCCGGC
AGCAAGCAGGAGGAAGTGACCGCTGTTCTCAAGGAAAATGGTGTTCTTACTGTGAGTGTG
CCCAAACACGAGCTTCCTCCCCCACCACCCGAGAGAGAAGTGCCCATTGAAGT
>Unigene0000239    size  469    gap  0  0%
AAGCCCTTTAAAGTTTGGCTACCATTCTTTTTTATTCCATCCCTTTTAGGATTGGTGTTT
CTAGTGGAAAGTAATAACCATAGTGAGTAGGTAATATAAATTACAGTTTTTAGAACAAGA
CTTTAAGTCTAGACTTAATCATAATCAGTTTCTGGACAATCCAAAACCTGTGCCATTCTT
TGAGTAATCAACTTTTAAGTGAATCTCTCCCAATATCTGAGGTATTCATCGGCTGTGAAA
GTTTGCTCTTTTTACTCATTTGTAGAGCCATATGTTTGGTATGAGACTTTAAATGGGATT
TCAATTTGTCACTCCGATTAAACTCCTTCTGACAGTCCAAAGTTTCCTTGAATGGGCACT
TTAACATCTTCTTAGCCTGGTGTAACTTCATATGCCTCTGAAGCAAATCTTGCCTTTTAA
AAGTGTATTTACAAACAGTACATTTGAACTGTCTGTTGCCATGTTTTAG
>Unigene0000240    size  248    gap  0  0%
TCGTAGAAGCTGGATAGGGCTACATTAATTGACCAATACACAAATCTGGAAAACTTATTG
ATTATACAGCTCATTACTCTTGTAAATGCTACATTAACATAGCTAATACTTAAATGAACG
CAACGTAACTAATGTGACTGCATAATGATCTTTGTTTTAAGCATAACAAGAATTTTAACC
AATACAGACTGCAAGCCTCAAATTGAGGTCAAAACCAAAACAAAACTGATGAAATTCAAT
TCAAAAGG
>Unigene0000241    size  500    gap  0  0%
GTCAAAAGAAAACAAATTATGCAAATCAAGTTTAAGAATATGACTGGCCTTACCACTGCA
TCCAACGCCAATACTATTAAGTTCATCCAACTCCCCTTTCCTTATGACAATAGTGCTGTA
ATCTTCGCTGTATCGATACATTTCGTTGGCTAGTACCGTCGTGAAGTCTTTGGTTTGCTC
GCTTGTTATGTACCTTCGTTGTATCTCGTTGAGGAACAGAAATGCTCTGGATCGCTGGCA
TAGCTTGTCTGTAATACAGAAATAAAGATAATTATCCTCAGCAATGTAGTGCAGTAGATA
TACTCCATGAGAGTATGTCATCTTATTGTTGCACTCCGGCAACTTAGAGAGCACACACTC
AGCTATCTCCGTAAAGTTGCCATCGCACGACGCAAAGTTCGCAACTATGTTCCTGTCATA
ACTCACTGCACTGAATACTATAGGCATTGCAACTGATATATGTAATAATAGAAACGTTAA
ATGAAGAACGTATTTCACTG
>Unigene0000242    size  723    gap  0  0%
AGAGATTACGATAATCGTAGAAATTTCTACAAAGAATCAAGAGGCTATGACGATGTCTCA
CAGCGGAACCAGCGCGAAAGAAGTGTTGGGCGTAACGTTTATCCAGAAAATAACCGCGAA
GTAAGTGTTGGACAGCACAGTCGCCGCCATGAAGGGAATTTTAATCAGTCATTGACTAGA
AGACCAAGTGTAGTAACACATATTCCCTTGGAATCGGAGAGTAATACACTGTCCATCAAA
CCACACGCCGGCCGTTCGTTCGCCATAGATTCCAGCGTTAACGCTACATTCCAGAAGTTC
CTCGAGAGAACCCGAAAAAGTCAAGCATGTGAAGATAATTTCGATGCTCGAAGAAAAAGA
GCATCCAGTGTGGGTCGGTCGTTAGTTCCAGAATTCACTGGCGGGAGAATATTATCCGAC
GACTCAAAAAGAAACTTCGAAATCAACAATAAACGAGAACTTTTTAGAAGGGCATCAAGC
GTGGGAAGAGATCTGAGATCAGATTCCCCTGCAGAAAAAAGGAGCTTCCAAGAAATAAAG
GCTGAATTCAAAACATATAAACACCCTGTCAAGGACTTTAATAAGTTTGATACTGGTAAA
ATACGAAATATTGATACAAAATCGAAAAATTCTGCAGATAATGTTGTTCGTAGTAGAAAG
GATTATTATGAGCAATATAAAAATGAAAAGCGGATTCCAAAGTCTAAAACTTTTAACTAC
GTA
>Unigene0000243    size  244    gap  0  0%
TCTTGGTGCGATGCGACCGCTTCTTCCTCTTCTTGTTGGCCTTAATATCCTCCTCTAGAT
ACCCTTCGGGGCCGTACGACTCAGGCAGAATCCCAATCACGCTTGCATCGTATATTTGGA
AGAGTTTCTTAAGACATTTATACTTAGCTTTAAGCACCTCGTGTTTTTTCTTCGGCACCC
ATTTATTAGTTAGATGCTCATCTTCGTTCTCGTTGCGCTCTGGTATACTCGTTAAAGTCG
GTTG
>Unigene0000244    size  585    gap  0  0%
GGTACGATCCCGGTACATTTCCGTGTCATATTCTGGAACGGTAGTTTTCTTAGGTTTCTG
GCATTTTTCCAACTGTTCCAGGATCTGCATAGCCTCATCACCCAACGATTTTTGTAAAAC
TTCCTTGTCATGCTCCGAAATGACATCGTCTTCGTCATCCTCTTCTTGTTCAAGCTCCTT
CAGTGTCGTCATTGCATCTTGGATGTTCTTCAGCAATGCTACATGTCTCTCAATGTCACT
GGCCTCAGAAGGTATAATAAGTTTTGCACGGTTTGCTAAGTGTGACAAACGAGAGTGTAT
GCGTCTAAATAATGCTTGCTCAGGACTTTGTGATACCTCTGATATGAGAGTAATTATTTC
CGATAATTTATTCTCACAAATTATCATCTCCTTGTCCGGGTTATCTATGCAAGATCTAGG
CACCTTAAAAGAAATAGATGACTCACCCGATTGTTCTCGAACTAAAATCTTCCGCATAAA
TTTACGCATAGTCGCCACGGTCTTACAATCAGAAATCCCTCGACAAGCCAACTCAAACTC
CAGCTCATCTTTATGCAGTGCATTAACATCCATGATTAGATTAAC
>Unigene0000245    size  653    gap  0  0%
ACGCCAGCGTTGTTTTGTTTTACTTACAAGAATTAAATAAACTTATCAACATTAATATTT
CCACCTGCTACCTTTCCATTCATATCTATTAATAATAATTTATTTATTACCTACCTACTT
ATATTTTTCACACATTATAAACGTCCTGTGAGCCTTCCAACGCATAAATAGCTGTGCCAT
ATTGCATGGTGCACTTAGGTCCTGTCTCAGCAGTAGAGTTCAAGTACTGGAAGTCGATGC
TGGTTTTCAGTTTCATGATCTGACTCCTCAGCAGAAGCAAGAAGTAGGATTGCAGTACGC
TACTAAGAAATATGTTGAAGAAGTTGATTTGCAGCACCATGCGTCCATGGATTCCCTTCA
TCATGACGAAGCCCATGACTATCAGGGATATCAGGGTCAGCACCCACAACACAATGTGGT
AAATGTAGTAGATCTGCAGCAGTTTCACGTTTTTCTTATGACCGCCGACGACAAAGAGGG
TGTCCAAAGCGAGATTAATCGCAACAGTGACCAGCACTAGTGCCAGGACATATATCTCCA
AATAATCACGATCATCATCCATTCTCACGATCTTCTCTTCCAATGCTAACAGCAGTATTA
AAGCCGTTATGCTGGAAATGGTCTGGAATTTAAAAAAAGTGTTTAAGGAGGTA
>Unigene0000246    size  319    gap  0  0%
GCGAGTGTTGTGGCGGGTTCCGGAGGTGGTAGAAACTACCACCCTACGCTTCGATACTGG
GCAGTGGATCGCTGTCCAGAGCAGCCCTTCAGTGGGTACCAGGTGAGAGGTACCCGGAGC
TGGAGGTGGAAGACCGGTTGGCGCAGGGTGCATCCAGTGGAGCGTGGTGCAGCACTACTG
GTGACAGCAGCAGCCGGAGGGACGAGGCAAGGGAGGAGAGCAGGAAGGTGCAGGGCGCGG
TCACAGGGGGCGCCACTGGTGTGGCGTAGTACATCGCGACGTGACGTCATCAGTGTCAGT
GAGTGTTTGGTGAAAAAAA
>Unigene0000247    size  250    gap  0  0%
TATAGCTGTGCGACATCCTGTCGCCAGTTTTCTTTTAAATTTGCTCCCTAAGTTGACAGT
GGTCCTCTGCGTGGCCTCTCCACGTTTCTACTGAGCTGGCTGACTTCATGGTCTTCGCGT
ATCGCCAGAGCCCACTGCCGAAGCTTCTTCGCAATGCGTTGACGCGGCCCCTTCGCGATT
AATGCTAGCCGACTTCATTTTCCTTTAGGTTATAATAGTAGACTCATGACCTGCGTGTCG
TCAATGCTCG
>Unigene0000248    size  692    gap  0  0%
CTGTGTGGTTGCGGTCACGGAAATTTTTAAAAATGCTGTGCCCCACGCTATTCCTGGCGA
CGCTGGCTCTAGCCAGCTGCGACGTGTCCCACCTGCTGTCCAGCACAACTCCTGAGCCGC
CACCGAAGCCCTACGTGTTTTCCTACACGGCTGGCAGGTACCCTGGCCATGCTGATCGGT
CCCACACTGAAGTCAGCGATGGCAGTGGTGTTGTTAAAGGCTCATTCTCCTACGTGGATC
CCGCCCAGAAGCTGCGCACAGTGGACTACATAGCGGACAAGCAGGGCTTCCACCCGATCC
TGAGCGACGTGCCTCCGGAGCACCCGCGGGACTCCGCCTCGGTGGCGCAGGCTAAGGACC
GCCACTACCAGCTGTACGCCAAGATCGCTGAGGAACACGCTAACCCTCATCCTGAATTAA
TATCAGCTCCAGTAGAAACGCAAGCGGTGGCAGCAGCTCGCGCGAAGCACGCCGAACTGT
TCCGAGTGATCGCCGAGCAGCACGCGAGGATCGCCGCCGAGAGGGAGGCACTCCTCAGGG
AGGAAGAGGAGAAACAGCAGCTGCAGGAACTGGGACAGTAGATTAGGAACTCTCTCGTTG
TACTTAGAGCTGGTTGCATCAGAATACAAGGACGCCTAAGTTTGACAATTTAGTATATGA
AATTATCTCCAATGACGTGCATGTACTTAAAG
>Unigene0000249    size  299    gap  0  0%
AACAGGTGTTTTCACACATAGAAAAGCGTAAAGTAAATTATCACGTAGTAGGCCACAAAA
CTTTCTTCGTTTGTATTATCAATTTAGAATGTCACCAGGTATCACAGTCAAAGTTATTGA
AATTTGTAACTCACAGGATAAGCAGGAACATTGTAGAAACTTCAAAACGACAGAAGGTAG
GTTATGTCGTTACAGGTTACAGGCACAAGACACACACGGCACTATGACACTGAGCGGGTA
ATTTCCCGAATTTTCCGAATTTCACTCAGCACTCACTTATCACTCACTTTAGCAGCAGG
>Unigene0000250    size  593    gap  0  0%
GGCGCGTGGCGTGCGGCGACGTGTGTCCTACGCCGCCGCCCGCGCACCCGCCCGCGCCGC
AAGCGCAACAAAGGACATCGGAGAACAAAGAGCTGTTACGTCAGCAGCTCCTGTCGGCCA
GCAAAGAGCGCCTTGAGAAACAGGAGTCTCCCAAACCGAAGCACGCTCGCAACAGACAGA
AGAACCGATGGAAGCTGAAGTTCCACCACCAGGCGCTGCCTCAGGAGTACCTCGACCACT
ACGAGCAGAGCCTGCAGAAAGCCAACGCCGCTAAACAGGCGCAGCAGAAGCACAAACCTG
CGGACAAACCCAAAGCTGAACCAAACTTTGACATCAACAACTTCACTAACGAAACGTTCA
AGATCTGGGCGCAGAGGCTGGCGGGCATACAGAATGAGACTGGAACACTGACCGTGCCAC
AAGTGTCCTCCATGATCAACATGGCGCCCAAACCGCCCACCAAGGACGAGAAGAAAAAGA
AGAACCCCGCCATAGCTCCCAGCAAAATTGTCACGTACGACGACTTGCCGTATATGGGAG
AGATGACGCTGAACAACTCCAAGCCGAGGAGAGGACGGAAGCCCAAGAAAGCA
>Unigene0000251    size  225    gap  0  0%
ACTGTAGAGCTCTTAGCTCTTCGCTTTCAGGAATACCAATTAAAGAAGTCCTCAAGTTCA
CGTTCCGAAATGCCAATTGTCCAAATCACATTTCCAAAGAATTTTGAAAAATAATTTTGC
ATAAATCCGGGCTAGGAGCTCTCAGACACATAATAATTTCGCAGCAGCTTCTACTCTGAT
CACCACTCGTAGAAGTGGACCTTTTCTTTCTTAAAATGATATTTG
>Unigene0000252    size  202    gap  0  0%
AGAGAAACCTTCAAACGTTCGTATGCCTTCATCACGACCTCCTTGCGTTCAGCTGCTGTC
ATATCTTCCTTGAAGAAGCGAGGAGGAAGCGAGTTGGGGTCATCACCCATTGGGTCGGGG
CCTTTCACGGAACCTTGTTGCAACATAGCAGCGAGAGCAGCAGCATCATAAGCCAGACCC
TCGCCAGGTGGCCCGGCCCAAT
>Unigene0000253    size  266    gap  0  0%
AAGAGACTGAATATTCGGATGCGGATGAAAAGGCTCCAATTGAAACAGGAACAACAATTA
AGAAAGATAGTGAAAAAGGCTCGCTGCCCACCAAAAACGACTCAAACTCTTTAATAATAC
AAATAAAAACTGAAAATGGTGACCAATACTCCTGCAAGTCCTGCGGTGGATCATACCCAA
ACAAAAAAGAAATTAAAAAACATATGCACTTAAAACACACAGTATTTTACAAATGCGAAC
ACTGCCATCAACAATTAAAAACTTAT
>Unigene0000254    size  240    gap  0  0%
ACTCTTTAATATTATAGTATGCTCTTTGTACTAAAAATAATTTGAGCCGGCGTTTCAGAG
CTTCGGTATTGAGTTCTCTCCAGATCTTAGGCAATTTGTTATACACGATAGGTGCCATAC
AAAATATACTTCTGCGCATAAGTGCAGTTTTACACGGATGAAGACAGAGTTTGTTATTAT
CACGTCTATTTCGATGTGCTACATCCTCAAGACGCGGAAATAAATGAGGATTGCATTTGA
>Unigene0000255    size  258    gap  0  0%
CAAGGAGGCCTGCATATGTCTTCTCCTCGAAGGTCTGGCTTCTTCATGAGACCTTGAAGA
ATACACGGACACAGAATCCATGCTCGCTTTACTGGTACCACCAGATATAACAGTCACATT
CTCCACAGACTCGTTAGACTGCCAGTCGGGAGGCTGGCGAGGTCTTTCCTCGTAAATCTC
TACAGAATTAAAGGTTTCCGCTACTCTATCAATTTCGAGATCCATGTCCAATTGCTGTGG
AATAAATTCGTAGTGGTG
>Unigene0000256    size  674    gap  0  0%
AGGTCCTGCAGAGACGAGGAAAAAGTTGCTCAAACACATTTTGAACCTTTACGAAGACGA
TGATTTTGCTGTCGATAAACCAGACCAGCATAAGTTGACAGATGTTGATAGTTTAACTCT
AGCTGGAGGTGTATCAAATAAGCAGAAATTTGTCAAACTCTATCACAATATATTCCTCCT
TCAATTGATGGTCAGATTAGGTCTTCAGTGCTTTTTAGATAATTTTACTCAACATTTAGT
TGAAGCAGTCGGTGGTTACAAAGACGTGACGGAGGAAGTCGGGTCTCCTGGTCACCTGTG
CCACAATAAAGCCTTGTCCAACAAAAAACCTCGATATTCAGATGATAATGTAAAGAATGC
TTTATCGTCCAACACTGATATATTTTCACCGGACACTTCCTATGGGTCTGAACATGTGAC
TACACCTAGTGTCGAAAAAACTGAAGCTAACGAAGGTTTGAAGGAGAAAGATAGCGATAA
TAGAAGCGAAAATGAGTTGTTTCACTTCGAAACTGATAAAGATAGACTTCCTAGTAGAAG
CAGTAGGAGCAAATCTCCTGCTGAGTCCATAGACTCTTACAACTCTAATACTACTCAAGA
GAATAATATACATACTCCATCACCTTCAATAGATCATGTGTCACCAATATCGGCGAAATA
TTTCACGCCAAACA
>Unigene0000257    size  358    gap  0  0%
AACAGATCCACACATAGCTCGGGTTAACCACTCTTCACAATCAATTCCATATCTTATTAA
ATGTATAAACAAAGTCCTGTTCCAGAAAAATCTGTTGTCTGGACTTGCTCCTTTACTTTT
TCTTTGAGCGCACAAAGTGAGATCAAACAGATTGGTTGACTTTCCTGAATTCCATGAAAA
GTAGAAGGTCCCAGAGTTTATTAATTTCCTCACTTCAGACACTTTGTCTTCACCTTGTGT
ATGATAGAACAAGGGTAGAAACTGCGTCTGGGTAATTTTGAAAACTTCGACGTCTCCTAT
CTTGCCGACGGAGCAGCAGCCCGTGACGAGGACCAGGTACAACATACAACTCTCGCCA
>Unigene0000258    size  312    gap  0  0%
ATTGTTGTGCAAAATTGTATTCGAAATAAGGGGGCGGATGGCTGTTATTATCACGTAAGT
GACTGAGGGTCTCTTATAATCATGGCTATGTCAAAAGGTTTTAAAGTTCTGGAGAAATCG
GCTCCGCCGAACCCATACAGTATAATATTGCAACATAGAAATAAAGACTGTGCACTTCTC
TTCGAGTCTCAAGCTGTAGTATCTCTGTCGTCTCAAGAAACAGAAACTTTGAGAAAACAA
TACCATAAAATAGCGGACGCCTACGGTGTTCTCGGGGTACTGCAGTTAAATTCTGGCGAG
AGTTGTATGTTG
>Unigene0000259    size  340    gap  0  0%
TTATGTATGACGTTGTCGGTTGACAATCCGAAAGTTAGCGAATAAGCCCATTGGATGAAT
GATACAAGGTGTGATGATACTGTATGCTACAGGGGTATACGTACTTACATATAAGCATCA
AGCTTATTTGCACTGACAAGGTACTGTATTTCCAATTTGAGTTTTACATCCCATTTGTTT
CGAAGACAGCTAGGATGTTACTTTTTTACTTCGCACGTTTAAAATCGTTCAATAACGTGC
ATCCGATGAAGCGCAGCCCAGAGCACGAGTTCATATCGTGCTAAAAATGAGTTCCAAATT
CTAATTGTAATACGGACCTGATGAGTGAGTTCGTCCAAAA
>Unigene0000260    size  457    gap  0  0%
CTGTACCCATGTTAGCCCATGATTGTATAGGTATTTAATGTGATCCCCCCTCATGTTTCA
CTGACAAAGTAAATACTCCTGATGTCACTGCTTCCATTTTATATATCTTGAACCTTATAA
TTTCTTTACTATGGGTTACTTTAACATATCCCCAAGACTGATTAATGGAATTGGACTAAT
ATTAAGCAGTATTCCTAACGATTTTAGGCCTTGTATGTCTACAAATAAGGTGTATAATTC
AATGGAACTGCAACAGCAAGATAGAGATATTCACTGTAGACTTGTTAATGCTCTCCATGG
CTGACAAAACACACCACTCTTAAAACCACAAACAATGTAAATGGGCCCAATTGTGAAGTA
GCTTATGTTAACAAGATAAAAAATCTTCAACCAATTAATGTAGTTAGTAATGTAATGAGT
CATATAGCATCAATTGAACATTCAAGTACATATTAGG
>Unigene0000261    size  347    gap  0  0%
AGGAGTGAATGCTATTTGTGTGCGCACCGCTGCCGCGGCCGCGGCACGTGTTGCCGACGC
GGAGGCGGGCCGGCCGGTGGGCGGCCGCTGCCAGCACATACGAATGCAGTCGATGCACAA
CAATGGTAGGAGTTAGGACGCGTGAAGGACGTCGTATATCTAATGGGACCGATCTGGCGC
ACATGCATTTCGCTCCACATGAATAATCAATTATTTAAATGACGCCAATCAAGACTTTCT
CGGAAACGGCACATCAGTGTCCATTGTTTCCTTTGTTTTTATTACCTTATTATATTGAGT
TTGCTCTACATATTGGAAACCAACACTACGGAGAGATATAGACTAGT
>Unigene0000262    size  211    gap  0  0%
CAGAATGCCGCGCGCCGGCGCCCTCCTGCTGGCGCTAGCGGCTGTCGTGCTCGCCGCCGA
GTGGGCACATGCCTCGTTCATCGACCCTGGAGACGACGACGTCGAAGTAAATCTGTCTGA
TTACGGAGAGGATCCCGCTGATCTGCAGCTTCTCGAGGATGTTGGAAAACGATCGTCGCT
GATCTACGTTTTCAGGCGCGCCTGTGTGAAG
>Unigene0000263    size  235    gap  0  0%
ACAAAAAACAAGCTTTACATACCGAACTAAACTTAGTACAGTACGCCCATGACTTACATC
TAATACAGTGTAAACATTCGAAAAGACACGAGAACAAACTCGATTGTATTTACAATAATT
TTATATCTAGCGCTAGGAGTGACAAGACAGCCATTTTAACCATGTTTTTAATTTTTCGAC
GCCTCGATTTTATTTTACCTTTAAGATTGGGTATGACGGGAGATTGAAAAGTAGT
>Unigene0000264    size  326    gap  0  0%
ATTACTTAGCTTTTCCTTATTTTGTTTATGCACTGATTCTGGGGAAACAGGTATATTATC
AGAAGGTAACTTGACCTCCTTTTGGTTATCATGTGTGTCTGGTGACATGGGTGTATCATC
TGAAAATAATCTGGTTCTCCTGATATTTCTTTGCATTTCATTATTTTGGTTTTGTACCGA
TGCTGGTGAAACAGGCGTGGTATCAGAAGATAACCTGACTGCCTTTTGGTTATCTTGTAA
AGCACCTTGGGTTTTCTGCATTGTCTGGTGACATGGGTGAATCAACTGAAAATAATCTGG
CTCTCTTCTGAATACTTTGCTTTTCA
>Unigene0000265    size  303    gap  0  0%
CTGGACAGTTTCAATGACCAGCGCAACATTCTCGGTGAAATCTGGTCTGGAATTGGTTTC
GCTGGGTTAAATAAACCCACCAACGGCTTATGATCTGTCACAATAGAAAATCTGCGACCC
GCCAAGAATTCGTGAAACTTAGTCACTCCAAATATAATGGCAAGGGCCTCTTTATCAATC
TGCCCATATCGTCTCTCATGCGGCTGAAGTGTCCGTGAGGCCATCATCACCGGCCTCTCA
GAGCCGTCGTCCATGACGTGAGCAATAATCGCTCCGAGACCATATTCCGATGAATCACAA
ATG
>Unigene0000266    size  334    gap  0  0%
CCAAAACGCTAGCGAAGCCGAAATTCTAGCTGCTAAAGGTCTAAGCAAGATTATAGGTAA
AGCTAGTATAAGAGTTGTCAAAAAAACCGACCCACCGAAGAAAAAAGAGGAACAAATTAA
AGAAAAAGTCGATGATGATGACAAGAAGTGTAAAAATGATGCTTTGCTAGCCAAATGTGA
GGCGATTCTGACTTCTAAGGGAGAAAAATCTTTGCTAGACAGCTTTTACACTATAAAGTC
TTATATAACCCAGGGACTACCAGTCCCAGAAACTTACAAAAAAACACGTCATTTCTATAT
GCTCGTCAATTGACGCAAAACTTCTAGATGAGGA
>Unigene0000267    size  255    gap  0  0%
AACATATCTAAACCTGCCCCACATAAGGATTATCATACTGCATAATAGCAGGATGTGGAG
TCTTATGCATCCTCGCGAAATGAGCTTTCATGATCTTCTTCGTTGTAAACGCTTTCTCAC
AAGCATCACATTTAAAATTCTTCTCCCCACTGTGTTTGTACATGTGGTTCTTTAAGCGAT
TGCTATTAAATGCCTTCCAACCACAAACCCCACAGACGTGGTTCCTGAATTTCAGATGGG
AGTCTCGTAAATGCG
>Unigene0000268    size  349    gap  0  0%
TTAAGCTTGCACGACGTACACTGTATAGCATATTGAGGGTCACAGTCTTCATAATGTTCG
GCAATACTATTTCGGGACAAAAAATGTATTTCGCAGCTACTACACTTCCAAAAAATGGCT
TTATCATACTTTTCGATTTCGAATTTCATTGGCTTATTGTGGTGATTTACAAGATGGGTG
ACCAAAACATCCGTGGGGAACAATAATTTACATTTACTGCAACTTTCTTTGGACACTATG
AGATTAGGAGCACATCCTATAACGTGTGATTCAATCGTTTTTTGAGAAGTAAAATGTAAA
CCACATTTGCACTGAAATATTTTTGCTACTAAACTTTTTTCTGGGAGTA
>Unigene0000269    size  363    gap  0  0%
TTAAGCTTGCACGACGTACACTGTATAGCATATTGAGGGTCACAGTCTTCATAATGTTCG
GCAATACTATTTCGGGACAAAAAATGTATTTCGCAGCTACTACACTTCCAAAAAATGGCT
TTATCATACTTTTCGATTTCGAATTTCATTGGCTTATTGTGGTGATTTACAAGATGGGTG
ACCAAAACATCCGTGGGGAACAATAATTTACATTTACTGCAACTTTCTTTGGACACTATG
AGATTAGGAGCACACCCTATAACGTGTGATTCAATAGTTTTTTGAGAAGTGAAGTGTAAA
CCACATTTGCATTGAAAAATTTTGGCAACTAAACTTTTTTCTGGGAGTGTTTTGGCTTCT
AAT
>Unigene0000270    size  261    gap  0  0%
AGATGAACTGTGCGATCAATTTGCAATTTTCAGTAGCACTAGAGAGAGAATTTACAAGTT
TGCCAAAATGATCGTCCTCTTTATCAGTGTCGGCGCGGTCTTTGCGTTGCATGCACAGGT
CGGTGATGAGCGAACAGCTCTTAGCGGCGGAGAGCAGCGCGTCCAGCGCCTTGTCGACGA
CGAGGTGGCCGCGCAGGTGTGGGTGTGTGTGCAACAAGTGTGTGAGTGTGTGCGTACCGG
CGCCGGTGACCTTGCCGTCGA
>Unigene0000271    size  494    gap  0  0%
TTCTGACGGCCTGCTGATCCGGTCCGAACGCCACTAGCTTTGCCTTGTCTAACCAAGATC
TGGGGGACTTGTCAACGTAGAATTCCATGTATCGCTCGCCTGTAAGCACATACGCCAGTG
ACACAAACATCAGCTCGACCACAATGAACAGGGTCACTACATTCAAGGCCAGCAGGACTA
TGAACTTCACAGTATTGAACAGCGATCCCAAACAATCGGCGCCCCTCGCGCGCACGTTCA
GCTCATATGGAGGCTCAGATTGTGACTCAGAACTAGAAACGGACTCGCACTCGTCATCAT
TGAAACCGTCATTCGGCGAAGTCTGGAAGCCACCGACGTTATAGGCAGAGTGCGCGGAGC
GGCACCTGTCGCCGGCTCCGTCGATGGCGAGCGCATCGTTCAGGCTGTGAATAGAGACGG
CAGGGGACATGTGGCTGCTCGTGCTGGCCGCTCGTGCCTCCCTAGCGTTTAAGATGAACT
GTGCGATCAATTTG
>Unigene0000272    size  230    gap  0  0%
TGAAATGAGTGTGCAAATATGCCACAGAAAATAACATCGAAATCATAAAATTTTGATTCC
AAATTGAACATAAAGAGACGAGTCAAGCGATCAAAAGTCCAGACCAATTTATTTTATTTG
TAAGCTTTGGATGACTAAAGCTTTAGATAGTGTTACATTTTAATCTTCACACTGTTTTAT
TACAAAATTGGAGGTCTGCCTCATTTGATCGCAGCACAAACTGAAAACTG
>Unigene0000273    size  363    gap  0  0%
ATGGGTTTTTAGCAATGTGAGGTAACTTATGAATTCAGTATGAATGAAAAATGCTCAATT
TTAAGTTTGGTAACGGCATTTTTGTTAACCTCATCGCTTTCGTTTGTTTTTAGTCTCTTC
TAAAGTAGTATTGTTTTAAAATATGTGGTTAATTTCTTTATTAGTGTACCCGCACACTGC
ACTAATCTGATCATACAATCTCTAATCTCTACATACTGATTTGTGAGCCCATACCAAATA
TCGGTCGACTAAAAGTTTATAGCGTGTGGCTAAACCCTTAGCCTAAGTATATGAACCGAC
TTTAAGCCTACTGAAAGAAATTAATAATACTCTTATTACCTTAAATCCAGCCACTATAAA
TGT
>Unigene0000274    size  209    gap  0  0%
AGTGGGTGGAAACGAGATGTTTGAATGACGAAATTCTATTTACCGTTTAAAATCTTCTCT
GCTTGGAGTCTGAATTATTTTGTTCAAGGTGCCATTCAAAAACATACAATTCAACTATCT
TTTAAGCTAATACTATTATAGAAGGGTTTATTTCTTTACAAGTTATAACTAGGCATTGTA
TATATGTTTTATTGTATACTAGCTTCCGC
>Unigene0000275    size  577    gap  0  0%
GACCTACTCCTGTACCTACTACAACTGGTGCAAGCGTTGAAACACGAGTCGTATCTAATG
TGCGACCTCTCCGTGCTCCTGCTGAAGAGGGCCTTCAAGAACATGACTATAGGACACTAC
CTGTTTTGGCATCTAAGATCGGAGATGCACGTGCCGTCAGTAGCGGTTCGGTTCGGGCTG
ATGCTGGAGGCGTACTGCCGCGGCTGCCAGGACCACATCAACAGTCTCACGCGGCAGATC
ACATGCCTTGATAAACTTAAGTGGGCGAGTCAGTGCGTGCGGAAGAAGAAAGAGATAAAG
CAAGCTCGAGCGGCCCTCATACACCACTTACAAGAGCAGCACTGCGTCGAAACACTCTGT
GATTTTGTGTCGCCGCTTAACCCTAGCTTTGTGTGCAAGCGCATCAAGCCCGACGATTGC
CGCGTAATGGACAGTAAGATGAGGCCGCTAAAGCTTCGGTTCGAGAACGCGGACCCCACA
GGGTCAGACATTAGCATTATATTGAAGATTGGAGATGATCTCAGACAGGATATGTTTACG
CTGCAGATGTTGAGGATTATGGATAGGTTGTGGAAGA
>Unigene0000276    size  382    gap  0  0%
ATTTTACAATAGGATCCCTATTCTTATAAGATTTTTTTTTGTAGTAAGTAATTAATATAA
AAATACAATTAGGGCTTTATTTAACTGATCTGGCCTTCTCAAAACTAGGGACTTGGTTTA
CCCAAGCCAGGCATTTAAGAAGAGATGTATAATGAATTATGTATAATAGTTACGTTTTGG
AGTATCTGTGCAGCATACAACCATAAGGCTGCCACTCGTGGTCGCCCTTGTACCTGCCCG
ATGTCAGAAGCCATGTGCAAGAGTCAGACCCATATCTAAGATGCAAAACTCCATGGTATC
CAATAAACCCTATGACTAACACAAATGCTAATAATTTAGCATTTTCTACATTTAACTGAT
CTATTATCCACTCCGCTGAAGA
>Unigene0000277    size  332    gap  0  0%
ATGGAAAGATATGATAAAGTTCTAGCAGAGATTACTGTTGCTACAAGTGAATTAAAGATA
ACTTCTGTACAGGAGGTGTTAAAGTTGTCCAAGCAAAATGTCAATATCCCTCAAGACTTC
TGGAATAAAGTGTCAGAAATATTATGGACCCATTTACAATCAGGATTTAAAATATTTGAT
GACCAGTTACTTTGTGCCACATGCTTTTTCACAGTGTTACCACGTACAAACAAGCAAGAT
ATCTATTTAACACAACTCCTTCAAATGATTGACAAGGAATTAATCATCAAAAAAGATAAT
GCTGAAAAGTCTCCTAAAACTTGTAATGTGGT
>Unigene0000278    size  340    gap  0  0%
GGAATAGAGTTGAAGGCGTTGGCTATGTCGAATGACACAGCCAACAGTCCATCCCCCGCA
TCCATCGCCTCCTTCACCTGATCCTTGAGTCGAGATATTGCATCAACTGTCGAACGCTCA
GCTCGAAAACCGAACTGGGCGTCCGCTAGATCTGGGCCGATTGTACTCAGGTGCCTGTTG
ATTCGGGCGGCGAGGACCCTCTCGAACATTTTACCGACTTCATCCAGTAAAACGATGGGT
CGGTATGCCGATGGGGAGTCCGCCGGCCGCCCTTCCTTACGAAGAAGGCACAATTGGCCC
TCCTTCCATGGCTTCGGGAACCTCTCAGACGTGAGGCACG
>Unigene0000279    size  295    gap  0  0%
CCGGATCCTGCCACTGGTACAACTTTAAAAGTCCTGAAGTTCGCTCAGTTCTTGCACAAA
AATAACGTCAAAGGCATTTCTGAAGGTGGAATTAAGTCCCTAGGACGCAATAAACTCGCC
ATTGACTTCAAGACCGCTTCTGAGGCCAACAGTTTTGTGGAGAGTGATATTCTCATCTCA
AATAATTATAGCGCTAAAATCCCTCGCTTCCAAGTTACTCGTATGGGCATTGTCAGGGAC
TGGACCTTGGAGGACTTAGTGTCAGGGGTAGAAACTCCTCGCAACTGGGGGGAGG
>Unigene0000280    size  301    gap  0  0%
GAGGATCGATGCAGACAGCCGGGCTGTTGTTGCCTCTTCACGCCAGATTCAAGACCGTCA
AGTATACGCAAGCTCTATGAAAAGGCAACAACAGACCGGCTGTCTGCATCGATCCTCGAT
CAACTGCGGAAGGATTCTCAACACTCCCCATACTTACTGTGTACCCCCGTCCTTAGTACT
AAGCGAAGACGAGTCTACCAGAAGGTTGATGTGGAAATCGAAACCCACATTCCGTCAGTC
GTTGAGCAGCTTCGGAAATGGACGTCGAAGGAGGCAGTGGGTGACGTGACAGCCCTGCCG
G
>Unigene0000281    size  468    gap  0  0%
GCCAGCGCCTGGCCGTCGCCGCGTCCGCCGCCCGGCCTCGCTCGCCCTGCTGGGCGCCGG
GCGGCGTCACCTACGCCGAGATAGTCAAGGGCTCCGGCTCGCGCTCTAGCTCCCCGCCCC
TCCACCGCGATGTGCCAGTGGAAGTGGACCCGTGTGTGCCCAGTGACACCCCTGTGACCG
AGTCTATCAGTGTCAGTGAGCCTTATGGCGGTGACGTGATCGTTTACTATGATGAATATA
TCTCTCGTCCGGAACCGGAACCGGTTCCCGAATACTACGCGGAACCCCCAGTAGAGTACC
GGGAGATGCCAATCGATGTGCCGGCACCCGTGTATCGGGAATCACCCGAACCTCTTGGGA
CGTCGCCGGATCAACCGTTGGGGGAGCAACCTGTACAATTAGTAGAATCGGAAAGGGCTA
TGAGCCCCATACAGAAACAAAAATCGCACGAGTTGTCTTATGCGGAAA
>Unigene0000282    size  221    gap  0  0%
AAAATGTCACTCACACACGCATGTACATCGATGAGCTTTTAACCGGCGCACAGTATATTA
TTTTGCTTCAAAAGCGGACATCATCTTTTTATTGTAAATTCTGAAGGATATAACTGTTAT
ATAATATAATATGAAACACCAGTTTGAATATATTTCTTAATTTTGAAGCTACGAGAGTTT
TTTTGAAAGGTCAATGAACTTTGTCAAAAAGTTTTTTGCAG
>Unigene0000283    size  272    gap  0  0%
TGTATGGACATTCATTACTGTACTTCTATTCTATTATTACAAAAGTTCGATTCACAAGAG
TTAACACAATAATACTTAATTCCATTATGGCGAATTAAACTGATTAGGTAGATACAGATC
GCTATTGTAACATGTGGTATGAAAGTCGAAGAAATACACAATTTCATCGTTGACAGTGTG
GACGACGGCCTTGCACCCATATTTGGCGTGGCTGGTGCACCTCCACCGGATTTTTGAAGA
GACCCCTGTACCATTTCTGCGGTACCTGTAAG
>Unigene0000284    size  377    gap  0  0%
GCGGAGATCGGTGGGCGACTCACTGATAGAAGAGTATGGAGATAGGTTGGAAGCGGAGTG
TGCAAGATTGGGGGCTACTTCTGCTGGTGTCACGGTGAGACGTGGCTTAAGGCCGGATTG
GCCGAGAGCAGCGCTCAGAGCACTATTGTTGTGTGCTGGAAGCGTTGATGTTGCATTAGG
AGAGCCGAGAGCTGAGAGACGTCTGTTGGAAGCGGTCCGAGATTTACATTCGCAAGGTGT
TCTTGCTTTAAGACCAGATAATGAAGCGTGAGAGCTATCAAACGTGTGCCAAGAGCGTGC
TGAGTATTTGAAATCAACCGTTCATTACTTAACAATGCAGTCCAATCACATAGTGTATTT
ATAATTTTAATTCGGAA
>Unigene0000285    size  533    gap  0  0%
AAATTGCCGGCACCAGCATGTGACGCATTGATGGTGAAGGACACAGGTCGGCCGACGACG
CCGGGCGAGATGTCCGTCACGTTAACTCGCGCCGAGCTGTACGCTTTCACGAGGAACGGA
CTGCCTTCCACGTGACCACCCATAGCGCCGGCACGTACCTCAATACTATGATCACCAACG
TCGACGGGCACAAACGAGATGGTATACCTTTTGCTGGCTTCATTTTCGCCAATAGTCTCT
TCAGCCGATACCTGCACAGGCACAGGTCTCCTAGCGGGTCCCAAAACCTCGACGTGTGGC
GAGGTGGGCGAGTCCACGCTGAAGGTATACGCTTCGCCCACTGACACCTTGTCTGGAGAC
TCGCCCGAGCCGGCGCCTATGACACGCGCCGGCGCAGACACGTGGCACACGAATGGACTG
CCAGGCACATGATCTCCATTAAACCGCAACTCGACGGTGTGAGGTCTTGGGTCACGCGGC
GTGAAGCTGATGGCATATGTGTGGGCGCCTTGAGCTGCTGCAGCCGTTGGCAC
>Unigene0000286    size  277    gap  0  0%
TAACTCAAAACAATACAGTAAATATATCATCTACTTTACCGGTAGATATTTTACCTGTAT
TTGTGCAGCAAGCGATGACACAGGCCCCATTATAGTCTGCTTTCAGCAGTCTCCACCCTC
CCACTCCTGGCTACGCCAATGCTATTTTTTATCGGGAATGTTTCCCGCTAGCTTCCGACG
TCTCATTGAACTCCTGGGACACTTGAACTCTTTCTCATCACAAATACTGCCGCAATCTAA
TTTTGACAAACACATCGTTTGTGAAAAAATGTTCTTG
>Unigene0000287    size  231    gap  0  0%
ACGACTCCTGTTCTGGAACGTATTACGGTATTCCGTATGCGATCCGTCCGTTTAATGCCT
AAAAGGCTACGCTCCATTGCTCTCTGGCAAACCTTGAGTTTGGACTTCTGACACTCCGTG
AGAGACCAAGTTTGTGCACCGTAGGTTAGGACGGGCAAGATACACATGTCGACTAATTTT
CGCTTGAGTGAAAGGGGAAGGTCCCCTTTCATGTAGTGTTTCATGGACCAG
>Unigene0000288    size  237    gap  0  0%
GCCGAGTACCGCGTACAGCTTGCCTAATACTTTTTGATCGACGACAATATCGCAGGTGTA
CATCGCCGCCATTAAACGTTGTGGTTGCGCCTGGAACGCTTTCCGGCAGCCGTCCTTTAC
CGCTGACATTATTTGACCTGATAGTGGTCCAAAATGAGACACGTCATCTCCAGCCGACTT
ATCCAAAAACCATTCTTCAACACAAAATGCCACTCCCATCATTGGCTCATCACACAA
>Unigene0000289    size  394    gap  0  0%
TGCTGTGAAGTTGCTCCACTGGGCGCGAGACTCGGCTCTGCCGCCGACGTCGCTTGTCAC
TGCTCTACAAGTAGCTCAGCTGGACCCGGCTGTACAACTGTTTTACCCAAGTCTGAGTAA
GAAAATTGAATCGGTGTTGCAGAATTCCAGAATAACTGTGAACCAAGAATACAAAAGCAA
ATACAGAGAAATGAAGAAACTCTTCGCGAGCATGGATGGAGCAGTCCAATTCATGAACAA
TAAGGATCTGCATAAATCCAAAGACATTCTCATTAGCATGAAGGATTCACTCCCCGTTCT
AGAGCTATTCCAAAGTAAAAACTTTTTGGGCGATATCTCTGATATATTGCTAAAAAAGGC
CAAAGAAATGGATTTTAATGATAACGACTGGTCG
>Unigene0000290    size  320    gap  0  0%
TGTCACTTCCATCCATAACTGCTCCAGTGTTGACTCGGGATGTGGCTTGATCCGTACTCT
TTACCGTAACCCTTTCTTGACATAGAAACCGACACCACCACCTCGCATGTCCTTCGGTCT
GGGTTTATGTTTCAGCGTGTAGCCAGGCATAACGGGCGCAAACCTTTCTTCACCATCTCT
AATCCATGTTTCATTTAATGCTAGAATATCAGGTTTATAAATATCAATGGTAGCCAGCAA
TTCATCTTGTCCGGTATTTAACGATCGTACATTAAGTAACCCCAAACGCAAATTCAAGTT
TTTTGATCGAGTTATTTATA
>Unigene0000291    size  270    gap  0  0%
ACCTTGAACCACTTACTCACCCATCCCCGTGCCACGAATTAAACGTAATTCCGACATCCA
TTCAACACACCAACACAAAAAACGTCAGGTAACCGCCACTTTGAATTAACCGACATCCTG
ACCAGTGAACTTTTACTAATCAGCGGTTTTTAACAGTGCTGTGCAGTTTTTGCTACGCTC
TAGTTATTTAATACGAGTTTTAGTTCATGGATTTAAGTTTTAAAAGTTTGACAAAACTTC
ATGTTGACGAAATCCCGCCAGAACATCGAG
>Unigene0000292    size  407    gap  0  0%
CGGGCAATATTATCATGTGTGGTGAGCAACAGTCGAGCCACATCGTCGTCGGTAGCTTCA
TCATCATCATCCGGTATGTAGGGGCACCACACCACGCGGTGGGAAGACCCCATAGCGCCT
GTGTCTTCGCGGACTTCCGCTAGGAGCGTGCATCTGAGTCCGCTGTCAGTGACTTCAATC
TCGTGCACATAGAAGTTGCCCTGCTCATCGATACAGGCTAGCACCACCTGGCTTTGGATG
TGGGCAAATGCCAAGTCTTGCACCTCCCCCTTCATCCCCTTGATGAGAGCTCTGCGGTCG
GTGCCGGGCTCCGGGTTGTACACCACGCGTACCATACCACTCCATGTGCCAGGGTTCACG
GCGTTCGGAGCTTTAATAGAATACGCGAGGTATTTCCCATTAGTATG
>Unigene0000293    size  379    gap  0  0%
GATAATGTCACCCTAGGCGGCCAGAGCTGCGGTTCAGTGGCCGCGCATTTAGTCACGCTA
TCTCAAGCCTCTGCAGGATTGATGAAACGAATCATATTGATGAGCGGTGTAGGTGACGGA
GGTTTCTATACAGCATCACCTGCCTACGCCCAAACCGTAGCTACGATGTTCCTGACACAA
TTAGGTATTAATTCTACTGATGCCGATGAGATTCACGCTCAACTGATACAAATGCCGCTT
GAGAAGATCATGGAAGCTAACCGGATCATTCAATTCAACACTGGGCTCGTATCATTCGTT
CCTGTTGTAGAATCTGAGCATCCTAATGTGACAAGGATCTTAGACGACTATCCTTCCAAT
CTTGTCACACAAGGCCGTG
>Unigene0000294    size  218    gap  0  0%
GCGGCGGCGCCACGCTGGCCAGGCGTCGCAGCAGCACGTCGGCGCCGCCGCGGAGCCGGA
CACTCTCGCCGCGGTGGTAGTACACTCGCGTCCAGCCGCCGCTCACCACCCATCCTAGTA
ACGAGTTGGTGGGTAGGACGAGCACAATTTGTCGCGTGCTGTCCTCGACAAACACCACGG
TGTCAGCTGACACGCCCATTATGCAATCGAGCAGGGAA
>Unigene0000295    size  496    gap  0  0%
ATATTCAAAAGTTTGATGAACATTTTCTTAGTCATAATAACTTGGTCCAATAAGGACAAA
TGGATTGCAGAAATCATATCATATTTTGATAACTCAGAACCAGACAAAATATTTTCACCC
GTGCTAAAACAAGTTCAGTAAATTACAAAGCCACTCACGCTTCATAAATGAATATTATCA
AGAAATATACAAAAAATATGTAGTGACGAATATAAAGGAAAACTCGACATACACACACAA
AGCTGATATCAAACATTAGTGACTGCCCAAAATATGTTTACAAAAAAATATCGGCCATTG
TGCAATACCAAAATATAGGCGGGAGAGTAGATTCATGTACTTACTATTTCTATTTTATAA
ATATATAGTTGAATCCGTGTGTAAAGGTTTACTTGATAGTATTGCTATCCGGATTCTACC
GACCAGAAGTTTTAAAAGCTACATCGCTGCACGTTTGTAAAATGCTCATCAAGAAAAAAA
AAGTTGAAAGTTGAGT
>Unigene0000296    size  514    gap  0  0%
AAAACTGGTACTTTTAAATGCGATTTGTGTCCAAAGGTTTTTGATACTCACAGAAAGAAA
AAGAGTCACGAGAAATCCGTTCATATTCACGCGAACTTGCTCAACAAATGCGGTTACTGT
CAAATGAAATTCACAAATTACAAGAAGAAGGATGAGCATCTAGTGAAAGTTCACGGAGTT
ACAATGAAAACTATAAGATGTCACGCGTGTGATAAGACTTTTGACAATAAAGGTGCTCTC
AGTACCCACACGAAGAGAGATCACTTGATGGAAAGGAAGTACAAATGTACGGAATGCGAT
ATGGGGTTCTATCTGCCTAACGCATTGAAACTCCATATGGTGAAGCATACGGGAGAAAGA
ACGTTCAAATGTACCGTCTGTTCCAAGAGCTATGGACGGCATAAAACTTTAAGAGAACAT
ATGAGAATTCACAACGATGATAGGCGCTTTAAGTGAGAACACTGTGGTCAAGCGTTCGTG
CAAAAGTGCAGTTGGAAAGGCCACATGAGGAGTA
>Unigene0000297    size  424    gap  0  0%
ATTCCTCGATTCCAGTATCATCATTCGCTCCTTTAAGGTTTTCTAAATCCTCAGCATCAT
TAGTCGTTTCTTTGGACAGTGATTCTTTACCGATGTCCTCACTTATATTTGCACAAGTTT
CGGTAAATTTGCCTTTACAAAAACACTTATATAGGTTATGAACCATACACCATGGTTCTA
TATTATTACAATCAAATTTTATTGCTACAACCGAAGCATCTAGTCTTTTGTGCTGTTCTT
GTTTTGAGGTCACATTGCTGTAAAAATCGGCATATTTTTTGGATGGTTTGCTATTCCTTT
TTTCTGTCTTTAATAAAATTCTTTTTTTTCCAGCTACTATAACAGTTTGATGAAATTTTT
GCTCTTCTTTCGCTAAATGTAAATCATCATTATTTATGTTCATGAGTCCAGGAAGCAGAT
CTGA
>Unigene0000298    size  666    gap  0  0%
TCACTTCCAGACGTGGATGCAGCGTCATCTCCATGCCGCAATGGCCCGTTCGATTTGAAG
CAAGATAGTTTAGTGTTCTTTACTTTGTCGAGCAACGGGTTTCGCTTTTCTCTACATACC
ATGTATTCTTTCTCCAGTGAGCCTCCGCGGTTTTTGCGCGATGTATTATAACTTTCCTGC
GGTGAAGCGGGGCCGTTTTGTAGAGATATGCGCCGACTAACTGGAGTCTCGGCAGCCCGG
TGGCATCGATGTGGAGATTTTTCAACGATTATAATCTGATCGCTAAGATTGTAGAAGTTG
GTTTCAACCGAGCTGCTGCTGCTTTTGCGATTGGGGTAGCGTACTGGAGATAAATCGATT
CTCGAGCGGCGTGTAGGCCTCGGTTCGTCGGGCGTGACGGCTAGTAGCCGCGGCGGCTCG
CCCTTCTTGAACCACCGCATTTTCAACTGTCACTCCATTATAGTGGCACTTAAAGTATCT
CAAAGTTAGCGAAGAACAGTTCAACACTTAACAAGTTTTGTAACACAAAATATGAAAGCC
ACGTGGTCACATAAACACTGAACTAATATAAATTCGTCAAAACACTTATTTTTATCAGTT
CACTTAACAGAACTATGTAAGCAATGCCGCAGTATCTTCGCGCGACACGGAACGTTCACT
TCGATG
>Unigene0000299    size  545    gap  0  0%
CGATTTAAAAGAACTGAATATCACAGGATAAACAATACTTTCGCTCTTATTTTCCACAAA
ATTGTGACAGAGTTGTAAAAAAACTAAATTTTTCAAAATTATTTTATATAAGTTCGTCGT
AATTTATAAACACCTATACTAAATAACAGACTAGCGGATAATTTACAAACATTCAACTGA
CGAAGCGCTCATTTGCAGGCGGAGCCAGGATATTAAGTCCATAAAAAAGTAAGCGTAGTC
ATTATATCCCTTTGGAAAGAAATTCCGAATAAAAAAAAATATCCTGGCAACACACAATAG
AATTTAAACAAAATTGCCACATTCACAAACACAATAAATATAGATATCGCTCTGTATATC
CCATTTGTCTTTTGAATTAGTTATAAAAACTTCGTTCAATATACATCTTTACAAAATAAT
ATCAAAGTCAATAAAAGCAAAATTCGACAACTATCAGAGAAAATAATATTAGACTTTATG
GCGTAGCACTAAAGTCTATAATTCTCAAAGTTGAAACAACCTATTGATTGGTCAGAGTAA
AAGAT
>Unigene0000300    size  358    gap  0  0%
TCAAGAAGAGAGCAGTAATAGTAATGACAAATCCCCTGTTAAGCCTAAGCAGAAAATTAG
CCCCAAACCTACCGCTACTGAGACGAAAACATCCAGAACTGAAACCAAAAGTCCAACGGT
TACCGAAAATAAGTGTAACACAACTCAATCACCGAGTAGTGACAGTTTACAGTCCATGCC
ATCACCGTCTCAGTTCTTTGCGGCTAACAAAATAATCTCCTCCATGAAGGCCCAGTTGCC
TGAAGAATACTGTGATAAAACAAAGCCAAAAGACACATTTGCTGATATCGAGCATGGTAT
ATGCAATCAGACTTCTGAATATCCGTATATGAAGCATCCTGCCACTCCGCCTCAGTTC
>Unigene0000301    size  698    gap  0  0%
AGGCGTCAGGGTCTGTCTCCTGAGGAGTAGTCTCCAGGAGTTCCTTCAGCTCTGACAAGC
TGAGACTCTTGATGTTGTTGATGATCGCTTTACTGCATAGCATCTTGTCGTTTGATAGGA
GGATCACATCCTTGCCCCTCTCAGCCTGCTGCAGGGCACAGTTGAGGATCTCATCGTCCG
GAGACTCGCACGGGTATATGTGAGAGTTCGCGTCACGGAGCGGTTGTCCTCGTATCCTAC
TATTTTCAGGTATGGACTTGTATAGGTAGTCCATAGCGGACTTGGCTCTCTTCCATATCG
CGCCGTTGCAGTTGTTATTATCCTTCAGCCGGTCCAGCTCATTTACTACCCGCCAGGGTA
CTAAGAGTGTTGGCTGTTCAACATATCCTTTAATATTAGAATTGAGAACAATCTTGATCA
TGTCCAATTCATGTATAAAAATATTTGTATCAACAACTAAAACAACGTTGGTATTTATGT
TATCTTTTGTACAATTCACTAGAGGTGCTGCTTGCTTTATCTCCTTACAATCCACATCCA
TGGCTTCGGACACACACTTTGTTTCTCTGCTTACAATATTACTTAATACTAAAGATTCAC
TCTCAGTGTCCATCAAATCAGTTCCCAAACTCTTCCGTAACGCTTCCATCCGGTCACTAG
CCGACGTAAACGTCTTAATATTCCCATCCTTACCCGCT
>Unigene0000302    size  699    gap  0  0%
AGGCGTCAGGGTCTGTCTCCTGAGGAGTAGTCTCCAGGAGTTCCTTCAGCTCTGACAAGC
TGAGACTCTTGATGTTGTTGATGATCGCTTTACTGCATAGCATCTTGTCGTTTGATAGGA
GGATCACATCCTTGCCCCTCTCAGCCTGCTGCAGGGCACAGTTGAGGATCTCATCGTCCG
GAGACTCGCACGGGTATATGTGAGAGTTCGCGTCACGGAGCGGTTGTCCTCGTATCCTAC
TATTTTCAGGTATGGACTTGTATAGGTAGTCCATAGCGGACTTGGCTCTCTTCCATATCG
CGCCGTTGCAGTTGTTATTATCCTTCAGCCGGTCCAGCTCATTTACTACCCGCCAGGGTA
CTAAGAGTGTTGGCTGTTCAACATATCCTTTAATATTAGAATTGAGAACAATCTTGATCA
TGTCCAATTCATGTATAAAAATATTTGTATCAACAACTAAAACAACGTTGGTATTTATGT
TATCTTTTGTACAATTCACTAGAGGTGCTGCTTGCTTTATCTCCTTACAATCCACATCCA
TGGCTTCGGACACACACTTTGTTTCTCTGCTTACAATATTACTTAATACTAAAGATTCAC
TCTCAGTGTCCATCAAATCAGTTCTCTGAAGCTAGTAAGCTAGTATCTGCTATTAAATCT
AAGCTCACTAAAGTAGCGGGTAAGGATGGGAATATTAAG
>Unigene0000303    size  209    gap  0  0%
ACTACGCGCAAAAAATGGAGTGAAGACATGAATCAATTCAGGCGTACATATCTTATCATC
ACAAAATTAGAAACAGAAACAAATTCTTACCTCACATCATTACCATCATCACCACCTTCA
TACTTACTACGTTCATCAAGATCATCGTCAATGTCAGTAGATGTTGCGGAGGAGGTCACA
TCGACCAAAAACCCTCATCGTTACCATCA
>Unigene0000304    size  768    gap  0  0%
AGTTATGCAAATTGGCAGTAGACTGGTAACAAAAAGCTAAAGCCTTGTGTGACGTCAAAG
TTAATACACTTAATTTTAAAGATGCTATAGGTTGAGTGCATAACTAAATATTAATGTCAT
ATCATGCCCCTGAGCTAGACGCTCAAACATAATGTAGGACACACAATATCAAAGACAATT
TGTACGGAAAGTGAATACCAATATTTAGCCAATAAAAAATGAGGTATTAGTTACTTTTGA
GTACACAAGTCGTGTAATTACGGAGTATAGACAAGTTAATGTGTTGATTAGTTGCACTTG
AGTGAACACAGACTTGCATTGCTAGTTTTTTTTTTCTTCATAGTTAACACTCTGCCAATT
AGTAAACATGTAAACGATGTTTAACCTACGTTGGACCGAATCTAATGTTATTTGCGATAA
TCTAACAAAGGATCGTTAAAATAAGACGACAGCAAATGTTCTGATTCTGATTCAGCGTTA
CTTTGTGCTTATTGAAAATCTGTCATGGCTACGTTTTGCTACGGTAGCAAGGTTATTACG
ATATATGTATTTTTCACTTAGAGTCAAAGATACTCGTGTATATTGTTTGGATAATTGAGG
GTACCTAGGTTTTGTATTCATTCGATATTTAAAATCAGAAGCGGTCTCCGATAATATTTC
ACGACTACCCTCAAAAATGTCTCATGATACGTAACAGGAATCTTAGAGGCATTTTACGAA
GCCTGTCATCGGATAGCGTGACCTTTAGAACTTCTAATTACAAATATT
>Unigene0000305    size  489    gap  0  0%
GGTCACAGGGGTCATTGTTACAGAATGCCCACATTTTGGTTCAGACCGACAATCGGACTC
TAGTAGCGTACATAAGGAATCAGGGCGGGACTCGGTCCTTGAAGCTGTTAGGCCTAACAA
CCCAGTTGTTAGAGTTGACTTGTCGGCTGAACATAACGCTGACAGCGTACCACCTGCCAG
GAAACCTAAACGGCATTGCAGATTGCCTGTCAAGGGGAAAGTCAGTACCCGAGTGGCACC
TGCTGCCACCAGCCACGGAGGCAGTGTTCAGACAATGGGGGGTTCCAGAAATAGATCTCT
TTGCTACAAGAGACACGGCAGTAGTTTCAAGGTATGTCAGTCTAGACTCAAGGGATGGCT
CCGCAGAGTTCTGCGACGCCTTCAGCCAAACTTGGGACTTTCAGCATGATGCTCAGGGTT
CTGGCACATCTGAACAAGGCAAGAGGGACATACATTGTGATAGCGCCACAGTGGACCCAG
TGCTTTTGG
>Unigene0000306    size  681    gap  0  0%
GTACGTCACGCTTGTCAGCATGGACTTGTAGTATGATTGTGAGCTGTCTCAAACAGTTTT
GTATTGCTAAGTTTAGTAATGAGCACGCATATTGCGATTAGATTTAATTAAACATTTATT
AATACAAAACTGCAGTGGGAGGCTACAATGTAACGTTATTATTTATTGTGTTATTATGTC
TATATAAATGTGATAGCAACAAGCTATCTAGCACATTTCAGCTGTGAATGTTCCCAGCAT
GACCCCACGTTTTTCCTGAGCGGGCTAGCATGCAACGATAGTTCCGCCTTTCCGAGACGT
GGCAGATCAACAGTTCTTTGTTTTGGCATCGTCACCCGACATACACCTTGCCTGAATAGG
GGAACTAACACTCCAAACAAAATTATAACAACCCTACTATATTGGAATATCCACAAGTTC
GACAATTAAAAAAAAATATTCATGTGGCTCCGAAAATGCTTTCTTTAAGCATCTGCATTC
TAGATAGAATGTTATGGCATGTTAATTAAAATAGACCAAATATGAGTCAAAGCTTAGTGT
TCCATATTTATACCAGTAAATTGTTCAGTAACTTTACACCAATAAATAATGTTTTGATAT
TTATAAACTTATTCAGTTCTGTTTACGAGGACACAATATTAACAAAACTCTTGTGTTGCC
TGATGACAGTGCCCTGAAGTG
>Unigene0000307    size  760    gap  0  0%
GTTTTTCTCAGTATTCGCTCTAGGTTTTCCGATTTTTCATCTAATTCTGCTAGCTTTAGT
TTGGTAGTATTTTGTTCCTTTTCCATCATATTTATTTTACGTTCAAACTCATGGATTTGA
TTTTTTATAAACTCTGTAGACTTTTCTATCTCGATATTTGATAATTTTATGTCAGAATTT
TGAACTAGGATGTCTGATAAGGATTTTTCAACACCCTGCAGTCTTATATTCAGAGGGGAG
ATCATTGTAGTGAGCATTTCCATCATATCAGCCTTAAAACTGTCGAAATCAGTTGGGGGC
GTTGGGACGTCGTCTTCCAGACGCACTCTTTTGCTATTTCTCAATGTGACATGTGTTCCA
TCGTCTATTTTGCTGATGTTAGGATCCGACGCAGAAATGGTCTTATTCGGGGGCGAGCGC
TGCATTATTGTCTGAATGAGCGCCAAAGTAAATAAGGTATTTTACTCACAGCACTAATAA
GTCTCGTACGTAGCGCGGTGTGAGCAAGCCGGGTGCGTCACAGGGTGGAGTGCACTTGCA
CTAGAGCGGTGGCGGCGGCTGCGACGCGGGAGCGGCGCAGCAATTATTTTCTCGTGTTGT
TTCACTCGAGGGGCGCGGGTGCACGGGCGCACCTCCGGTACACAGTAAAGCTTTTATACT
CGTGCGCAAGAGTGACCACTGGGAACTTTGCAATATGGACTAGTATAGCTTAAGGTAAAT
AATTAGTAATCAAGAGCAACCGGTAACACGTCCGCTTTCG
>Unigene0000308    size  460    gap  0  0%
GGTTTGGTCGTTAAGTTAGTGACTGGATGTCTGTCAGTAATGAAACTTGGGGTAAAGTGT
GTCAGAGGCGTATCGCGTCCAGTACTTTCATTTCGCCTATCTATATCAGGAGTGTGGAAG
GCGAGTGATCTCTTCACTTCATCTCTTGCGAGTTTTGAGTTCACTTCGTCATTGTTGGGG
TCTTCAGAAGGATGGTAAATGATTGATCGTTTCACATCTTCTCTTGTGACCTTAGCGTGT
CTATTTCTCAAGTGACGCTCACAGTTCGCTTTGGTGGTAAAAGCGTAGTTACATACGGCG
CATTCGTACGGTCTGTCTCCGTTATGTGTGCGCATGTGACGTACTAACGCTGCCTTGTCT
AAAGAGGCGTGAGGACACATGTTGCATTGATAAGGCCCTGGGCCTGTTCCACTCAAGTGC
ACTCTGTTATGGCCCTTCAAAGCTCTTAGGTTGGGGAACT
>Unigene0000309    size  408    gap  0  0%
AAAATACGAACAGCTTTGTTAGACCCCGGTCCGGATATAGTGGTCTGTGATGAAGGACAT
TTACTCAAAAATGATTGTTCGGTACTTGCGGTCGCTATGAGCAGGGTGGTCACGAAACGA
AGGATTATCCTCACTGGAACACCGATGCAGAACAATTTGAGAGAGTATTATTGCATGGTC
AACTTCGTCAAGCCGAATTTGTTGGGTACTTACTCGGAGTATTCTAATCGGTTCGAAAAT
CCAATAATGAACGGTCAGCACAGAGACTCGCGAGAAGAAGACATAAAGCTAATGAAAGCT
CGTACTCATATCTTGCACAAAGTATTAGAAGGCTGTCTTCAGAGGCAGGAGGCTTCAGTA
TTATACCCTTACTTGCCTAAAAAGCACGAGTACACAGTATTCATAAGT
>Unigene0000310    size  257    gap  0  0%
TGCTCTCGCAGGACCATCGAAGAGTTCTGCTACTACAGTCCATAGTATTGAGCCAATTCC
TGCACTAAAGCAGAAAACCACAAGCATCATGGATAGCAGAGGTAAGAAGTTCAAGAATCC
AGTAATTTCAACCCCCTCCTCTTTCAACTGAAAGAAGGCCCCCAATCCAATCATACCGAG
AGGCATTCCAAATAAAGTAGAAATCAATATAGGTTTCCTCCCAAACCGATCAGTCACCAA
AATAGTGCAAAAACAAG
>Unigene0000311    size  370    gap  0  0%
GTAAGAAGATTGAAGAAGTTGAGAAAGTAGAGGAAAAGGCCACAAAAGACCGGCCAGTTG
CTACCGAAACAGTTGAAGAGATCAACGCAAGTAGAAAGCGGCAATTGACAAGGGTAAAAG
TTAGGAAAAAAGATAAAACCGACGCCAAACAAACTGAGGATCCCAAAAGACAAAAGGTGG
AACTCAAAGGGCCGAGAGTCAAACATGTTTGTAGAAGTGCATCTATTGTCTTGGGACAGC
CTATTGCCACATTCCCCACTCAAGACGAGAAAGATAAGCAGGAGAAGAACCTTGTTATTG
ATGATGAGACTACTCTATGTATAATAGAGAAGGATGGTGAGACACCTGATCTGTCCAGCT
GTGAATCTGA
>Unigene0000312    size  237    gap  0  0%
GCACGTTGGTAATATTGGTAAGAGGCTTCATAAACGTCTTCTTGGGCACAAGATCCATAA
CAGTTTCATCTTCACTGGATTCTGCCTTGCTTTGTGCCTTTGTAGGCAATGGTTGCTCAA
TCTTTCTCTTCTTAGTTTCAATCGGTGCCTCAACGTCGCTATCTTTTGTAACTGGTTCCG
GTAAAATCTGAGGAGCTTTGTTCTCAGCATCTACTTCAGATTCACAGCTGGACAGAT
>Unigene0000313    size  231    gap  0  0%
CACCCTATCATCATCCATGCGTAAAACATGACCGCACCATCTGAGCTGTCGCCGCATCAG
GTACGCTTCTATGCCGCAGACATTCGCGCGTCGTAGCACTTCGGTATTTCTAATCCGATC
CGACCATTTGATTTTCAGAATGTCTCTTATGCACTTTAGATGAAATCGGTCCAGCGCCCG
TATATGTTTCCGATAGAGGACCCATGTTTCAGCCGAGTATAAAAGATTTGG
>Unigene0000314    size  237    gap  0  0%
AACCTTGAAAAATGGGAAATAAGGAAAATAAAACTTGGTTTTTCACAGTCTACCTCTAAA
TATGATAACATGTAGAAAACACATTCGAGACCGAAAATCGCGTAAATTAAAAATATGTAT
TTACATATTGATCCGGGCCCTATATATATAGTCAAAATCATTGTAAAAAGTACCTATTTT
TGTTCATTGAAAATGTTGATTAATGGACAAACTTAGGTTTTTATGAAATCTAGATGA
>Unigene0000315    size  294    gap  0  0%
TGAGCTTTTCTATACCACCTCCGGCGACGGACGCAATCCGTGAATATTTTTTTACCGTGA
TATGGCGCTGGGAAATCAGTTGCATACTGCCATCCATCGGAGTCAACACCACCAGGCGTA
TTGTAGTCTATCATCCATTCGGATATCCAGTGCCAATGGCGATTTAGCAGTTTAGTGTGT
TCTCGAGTTCTTTTGTGTTTACCAGTCACATCACTCCACATATAACGATCAGTAGGCAAT
CCAGTTGAGGTATACCCAGATAGTGGATTCCATCTCTGGTTTTCATATACACAG
>Unigene0000316    size  217    gap  0  0%
AAGGAACCAATAGAATGTCGTTATTCATTAATTTAGTCTCCGCCCACTCAGTAATATCCC
TAAACAGAGACATTCTATTAGTGTAAAAACTTTCTCACTTTGGTAGAATCCAAGTCTTGT
CAATATACATTTCATTATCGTTGGACTTCGATAACCTATCTATCCACTTTAGATTAAAGA
TTGAATTTTGATATTACTGTTACAGCCTTTTTATCAT
>Unigene0000317    size  480    gap  0  0%
GGTAGATGAATCATCGGTGTCGGAAGTATCAGTTGAATTGTTTGAATTTGTTGGGCATTC
GTAGTCGAAATCGCACAAGGTGGTGTTAGGATTGTAAAGGGAATTATCGGGACAAGTGTA
TGCCGTTTCGGTGTACTCGTCTCCGTCTTCAACACATCCAATGTAAGAGGTACAATTTGT
GGAACTAGGATCTGCGAAGTATCCTTGTGAAGTGCAGAAGGAAGTAGAATTTGTGTTGTT
GGTAGATGAATCATCGGTGTCGGAAGTATCAGTTGAATTGTTTGAATTTGTTGGGCATTC
GTAGTCGAAATCGCACAAGGTGGTGTTAGGATTGTAAAGGGAATTATCGGGACAAGTGTA
TGCCGTTTCGGTGTACTCGTCTCCGTCTTCAACACATCCAATGTAAGAGGTACAATTTGT
GGAACTAGGATCTGCGAAGTATCCTTGTGAAGTGCAGAAGGAAGTAGAATTTGTGTTGTT
>Unigene0000318    size  288    gap  0  0%
AATCTAGACAGGTTACATACAATAGAACATTATTCATTATATAAAGCCTCCATGAACTCA
TCATAGCCACACAGTGCTAACAGGCAATTCATTAATACCTAATTATGTGTTAGAAACTAG
CATTCATACAACAAAGCATCGTAGCTCAATCTAAACAAGTAAGTGCTAAAACATAATGAA
TGATGACACTTTATTAATCACTTAATCTATGACTAGACCAATATTAAAATTTAGAAAAGT
TATCCAAATGAAAACGATGATTTTGACTGCATACAATAACATGCGTGA
>Unigene0000319    size  230    gap  0  0%
ACACCAACTAAGATTACATTAGGTTCTCGGTGACATTATTGAGTATTATGTATGTATGTA
TGTTTGTTGATATATTACGAATTAAAGGTGTCACTGTCCAAGACCGCACGCTGTCGGCAA
TTGACGATTGATGCGATTTTAGGCAGTGAGCCTGAATCAAAGGAGCCCTTGTTTTGTTAG
AAATTATATTTTAGACTAACATGAGATTAAACGTACGTTTGATGTACTGA
>Unigene0000320    size  219    gap  0  0%
GTCTCGTCTTCTGTGTGATGCTAACAGACTGAATTGTACACAATTCTAAAACTAATCATA
TCGATCTTTTCAAGTACTACAACTTTTCTAAACTTAGCCTTCGGTTCTGTTTGTAAACCT
ATATCAATCAGACATTTGCGTTAGTTACCTATCATACCTACTTATTTCATCTTCAAAGAA
ATCAGTCGAATATTATTAAGAACATTCATCACGACGAAG
>Unigene0000321    size  264    gap  0  0%
ACAGACACTTTCGAGAAATTAGTAAGCGTTTAGTGGAGTACACTCGTGACCAAAGGGCTG
GCCTTTACTTCGATCAAAGAATATCAAAGAAACCTGATCCGGCTAGCCTTTTGGACATGA
TCCCCAATGACAGCAATGCTGATGAGTTTTTTACGAGAGTACGTAGTAACACAAATTATT
ATAATAGTTACTACGTAAGTGGTAAGGAGAAATTAGTGTGACGTCACAAGTACGTTATCC
AGGGTTGTGGGCTGACACCCGTCA
>Unigene0000322    size  218    gap  0  0%
TAAGCTCAGTTAACTGATAAGAAAATACATTCATCCTTTTAAGAATTTCAGTATCAATTT
GTAATTCTTTTTTTAAAGTAAAGGGTACCTGCACAAATTCCATAGTTTTTCCTCTGTGTT
GTAGTTTGCAGTTGCTATTATTTGTATAGATTTTGTATTTGTAACATAATGTGCATATTA
AGATTTGCACAGAAAGAGTGAGCCAGAGTATTCGAATA
>Unigene0000323    size  279    gap  0  0%
CGGACGTGTGCGGTGCTCCGTGCGTGATTATTTTTATTCCGGCTCTGCTATTGGCTGATG
CCAAATATCGGTGCCTCCCGTACTATCTTGTGGCAAGTGCCATATAGCGCCGGCGCCATA
TTGGGGATAGAGCGGGTGCGAATATCAAGTGGGCGGAGCGTGTTGACATTTCCCCTCCCA
TCCCTCGTGACAGTGACATCTGGTGTGTGGTGCGGGAAACTTCTGTGACAGTGACACTCG
ATTAGTGCGATAGTGACGTTTTAGGTATAAGTGCGACAG
>Unigene0000324    size  263    gap  0  0%
TTTAAAATTATTCCAAGATGGAGATTTAAGGCGACACGTGTTTAGGTTGTTCGTTTTGAG
GTTTCCTTCCCGTGAATCCAACTATTCCTTTATATTTTTGTGTGGTGGTTGTTAATTTTA
ATACAAATCCAAGAAGAACAACAGAAACACAACCTCCATTCGCCCCAGCTTCCAGAAGCA
TCAGGCAACATCGGACCGTGTAGACGCCGGGGGGCGGTAGCCCCCTGGCCGATCATATTG
AAAATCTGTGAAGACTACAGTGT
>Unigene0000325    size  284    gap  0  0%
GAAAATTTTATTGGATTTTGGAAATAAAAACACATTAAAACTGTGATTCATATCTGAATT
TGTCAAACCGTTGGTGTATTTTAAAATTTATTCCAAAAGTTATCCAAAAATTATTCCAAA
AGTTATATGTCAATAACCAGAATACAAATCCAAGAAGAACAACAGAAACACAACCTCCAT
TCGCCCCAGCTTCCAGAAGCATCAGGCAACATCGGACCGTGTAGACGCCGGGGGGCGGTA
GCCCCCTGGCCGATCATATTGAAAATCTGTGAAGACTACAGTGT
>Unigene0000326    size  226    gap  0  0%
GGGCATGTTGATGTTGAGGCTGCGCTCGGTGACGCACTGCGTGGCCGCCTCGCGCCGCCC
GGGCGCCGCCGGCAAGGGGGGCTCCACACATCCGTTGTGGTGCGCGGTGCAGTGACAGTG
CGGCACCAGCCCTCGTCTCTCGCGCGGCCTCAGCTTGCTGCCACTCACGGGGGACGTCCT
GAGCTGCGAGAGGCGCGGACCGTCGGCGGCGGCGCCGGGGCGGCCG
>Unigene0000327    size  245    gap  0  0%
CGCTGGACCGCCTGCCGCAGCACAAGTGGCTGGCGGTGCGCGGCGCGGCGTGGCTGGGCG
CGGAGGCGGCGGCGCTGGCCGACGTGCTGCTGGAGCGGCGCCTGCGCCTGCACGCGCTGC
TGGACGAGCTGGCGCCGCTCGAGCCGGCGCAGCTGCACGAGCCGCACTCCTTATGATCTA
CCACAATAAAATGTTTACCACAGAAAACGGTCTTTTCATCAACTTGAATTTAGAACATCG
TGTGC
>Unigene0000328    size  384    gap  0  0%
ATGTTGCGCCGACCCCAAATGACTCGGGAACAGGGCAGGAATATGATGATTCAATATAGG
TAATATTTCAAAGATTTGTATCTTTGTCGCAAGAATAACATATCAGATATGGATTGCTTA
AGTACAACAGTTAAACTTAGCCTAGTTTTGGAGAAAATCACCTGTACCTAAGCTGAGTTA
GAGCTTACATAATTTACACCAAGTAATTTGTAACTATGTAGCAGCTAACATTGTAACAAC
GTGTGATGCTAACTTTTGTATTGAAAACAAACAAAGTGACCTGTATTGATATAGCAGTAT
TACAACAACATAGTAGCAACCCCCAAGCCGACCACAGCAATGTTCTAGTTTCCCTCTAAC
ATCGAAATTTTACAGCAAATATCA
>Unigene0000329    size  291    gap  0  0%
GACAGATATTCAGAATTCCTATTCGGTTATATTGCCAGATGTACAAATAATAATACCAGA
ATATCATGAAAACGTGCACATTGATGATGCAGATAAAAATGTGATATTCTATTTACAATG
TTTGTCAGATCTAGCAAATGCTAGTAACTCTATAATTGGAATGTGGGCATTACAACCAAG
CATACTAGAACTGTTGGCTATAAAGATGTGTCCCCATGAATTAAATCTAATTAAAGAAAA
ACCAGCTCTTCAATATTCTGTCCTATATTTACTTTATTCGCATTGCAAAAA
>Unigene0000330    size  378    gap  0  0%
CGCGCGCCTTTGCACAGAAGTTAGCTGCAAGCCGCCATTACGTTTCGTTAGAAACAAAGA
AATGCGTAGTCCAGTTTAGTTAAACGTACTGTCTGTAGGTTCCATTAACGCGTTTAGTAT
TTACAGCGAAATACGTCAGAACAACCCGTGGCGCTCAACTAATATTCCTGAACGGCCTTT
TGTATCGGGGGCAATGTAAAGCCAATAGAGATGGAAGTAGGACTTGGTACTGTGTTATGT
ACGGCAGGTTGCAGTGCCCTTCTATCATCACAACTGACGGCCTGCATAATATCACCCAGA
TCCGAGGTATTCACAACCACCCTGAACCTGTGATCATTCAGACACCAACTGGTATTATTC
ATAAGCATTCTAAGAAGA
>Unigene0000331    size  236    gap  0  0%
GGGTGCGTCCAACGACTCGAACATTGTACATTCGTTATGTACGACGACGTATCGATGTTT
TTTACAATCGATTACATTTATTTTAACCGCTTGAGTTCGAACTAGTGCTGAGGTGATATC
CTATCAGTGTTGTGAGATGATGATTCAGTGAACTGTGTTTAAACGTTGATAAGTGATTTT
TTTTTCGTTCGTCTTATTTTGAACTTTCAGTGATAAGATTACAGTTGGAAAACGTT
>Unigene0000332    size  237    gap  0  0%
AGGTTGTATTCGATCCCTGAAGTCAGACTACCAAAAAGGCCCAACTCTATGATCAAGATC
TATGAATTCGTAAAGAGAGGTCAGCTATTAATATAGCCGTTTCTAGGTAATTACAATACA
AAAGACTCAACAACCAAACCTCCTACTACAACCACACAGCCAATTCTACTAGTGTGCTAT
TGTGCGAGTCGAACTTTCAGACCGAAGTCAGACCTAGCACTACAACGATTTGGGATA
>Unigene0000333    size  304    gap  0  0%
TATTTTCAAATAAACAGATTTTTTCCTTTTTTATTTAAAAAGTCGCAAGTATCAAGACCT
TTAGTTAACTCCCTACTCAAACGCAGTACAATTTCTGACTCCCCAATCCTATTTTTTGTG
TCAATCAGTGTCTCCTCATATGCAATCCGAGATGGTCTGACCTGGCGAAGGATCGTCGGC
ACAGTGGACATGTGAACGGTCTATGGCCTGTATGCTTTCTGGTGTGACGGGTCAGCTCGT
CGGATCTGGCGAAACGCCACTCGCAGCCGGCCCAACCACAGGAGTAGGGTTTTTCGCCTG
TATG
>Unigene0000334    size  241    gap  0  0%
AGATACACCCAAACGGAAACTGGTACCTATTAGTCAGTGGGGTGTTTACTTCTCAGCGGA
CAATAAAGTCAGTGTTAATGCATTTATTGAGCGTGTTAATGAAATTAAAGAGGCTAGGAA
TGCGACTGATGAGGACTTGTGGCGTTATGCGATAGATTTTTTTAAGGGTGACGCCTTGAT
ATGGTTTAGAGCTAATAAAGTTCAGGCTACAAATTGGAAGGAATTAGTGGTCTTATTAAA
A
>Unigene0000335    size  260    gap  0  0%
GCACAAGATAATGATGCCATAAGAGAAGTGAAGACAAGTCGCGGTCGAGTTGTTATGTAT
AAAAAATATACATATTCATATAAAAATGGTAAAACTCAATTATGCTGTTCGAAAAGACAG
CTTTGGAAGTGTCCGGCTAAAATGAAGTTGGATGCGAAGGAAAATATCTTGTCGGCCATG
ACTGAACACAATCATCCTCCACCTGAGTATCATGTCACGAATAAAGGAGAGTATATTTTT
GTGTTTAAGTAAAATTAAGT
>Unigene0000336    size  218    gap  0  0%
AAGGCAATTGGTCGAAAATTGCAAACGCCAACAGGCGTGCATGAAGTTAGTAAATACGAA
CCGATTGCTATGTAAACTATCAAGTTATAGTGTTATTGTGTTTGTAATCGTTAAATGATC
GCGACATTATTGCTTGTAATAATGAGTTGGGTAAATTCACGAAATGTCATCATAATTGTT
GATAGATCGGATGAAATACGCGTTTCTGTCGAGTTAGA
>Unigene0000337    size  214    gap  0  0%
TGTTCTAGATAGACAATTTCAAGCGCAGATCAGAATATTCCCATATTCTTCTGAAAAACA
TCTTTGCCATAGGGATTGATTATTAACCTTGCCATCAGCATCAGCACCAGCCGATATCTA
TAAACCGGAGGCAATTAACTGGTTCAATCTAACTTCAAGTCATTTCGTTTAAAACGAATC
TCATAACCCAGTCAATAAAGTTCAATCCATATTA
>Unigene0000338    size  669    gap  0  0%
GGCGAGTGGGCGAGTGTCGCCCCGAGATAGCAGGGTTACAGAGGCTTAGTGGTACGATTG
TGGGAGACAATTGACTAAATTAGCGGCGGGGTGTGCGCGGCGCCTACAGCTGCTCGTCCA
GGTCCGGCCCGTACAAGTCGGCCAGCTTGTTGAACCGCGGGCCCCACGCGCCCAGGTAGT
CGTACTCGTGCGTCTCGTCGTCGGTACCGGAAGCGAGCGAGGAGAGCGATCCGGCGGTGC
TGCCGCCGCCCTCGTACGCGTAGTTGCGCAGGTCGTCGAATGGCGGCGCGTTGGGGTCGC
TGTCGGCGCGCCGCTTGTGCTCCTCGATGAACATGCCCACGTTGGTCTCGCCCGGCAGCG
GCACGCCCACGCCCACGCCCGGCGGTACTCCCACGCCCACGCCCATCGGACCCACTCCCA
GGCCCAGGCTCATCACGGGATATGGTAACTTCGTGGGTGCATGATCAGGTAAGGGTCCGC
CGATGGGTATCTGTAGCGGCGTGATGTCGAAGGCCGTCATGTCGTCCTCCCCGCCTCCTT
CGTCATCGTAGTTGATGATGTTCTCGCGGACGTCATCATCAGGTCCAGGGTACTTGATGT
GCGCCTCCCGACGTCGGTTGTACACCACGAACACTAACACCAGGACTAAAAGCATGAACA
AACAAACAA
>Unigene0000339    size  301    gap  0  0%
TTTCTGGATTATTTATTACATAGTTTATGTAAAGTTTGCACAAATTCAGAAGTGCGGTTC
TTCTTTTATACTTAGTGAATACTGAAGCACGTGCCGTCCCGCGAGTCAACTATATTTGAA
AAGATTATGAATAAGTTGTTTAACAATAGCGAAAAAAATGCATAATTATGGTGTAGTAGG
CCATGGACTCATGGTATCAGTTTGACACACAGTTTGTTGCAATCTGTACGCACTGTTGCT
AAACTAAGGTGTCCACGACAAGAATATTTAGATTAGCTTTTGGGTATGTACGAAACAATA
G
>Unigene0000340    size  277    gap  0  0%
AGTATTACCTGAGGTGGAACCTGTCGTTGTTTTAGAAAAGTTTAAGAATAAAGTTCCCGA
ATCCGACAAAATTCGTGAGCAACCTATTCCTGAAAAAGTGAGAAAGAAGCCAGGACCTAA
GCCTAAACCTAAAGTATCTACTGAAAGTCTGCCTGAACCAGAAAAGGCGAAATATAAACC
TGGGCCTAAATCTAGGATAAAAAGTAAACGAGATTCAGATCCTTACGACTTCGACACGGA
ATCATTGGATACGACTACTGAAAAAGCAAGTGATGAT
>Unigene0000341    size  213    gap  0  0%
GAGGTCAGATAGGTAGTTGCTTCTTGTGATACCCATACTCAGCTGATATGGTCACCCAAC
CATATCAGCTAACCACCCTGCTTCCAGTCTAACCGAATGGTGGCCAACCAAAACATAGTT
GAAAAAAGCTAGGCAGATGACGATTTATTAACATTATTTTTGGCAAATCTAATAACGATT
TTCTTTATCATCGTCCGCATCGTAACATGCGGC
>Unigene0000342    size  246    gap  0  0%
GCCGGGGTCGACATTGGTATGGTGAAGAAGATGAAGCTTTTAGGACTCACCATCGACGAA
AAACTCACGTTCAACGAACACACCGCAAACGTTTGCAAGAAGGCAGCCGAAATATACAAG
CAGCTTTCCCGCGCCGCAAAAATCAGTTGGGGACTACATCGAGACATAATCCACACCATT
TACACAGCAACCATCGAACCCATCATCACGTACGCGGCTGCCGCCTGGGCTCCCGCTACC
GCTAAG
>Unigene0000343    size  402    gap  0  0%
GCGGGCTTAGACCGTCGCGAGGTGTGCGGGGCGGGGCTGGGGCGCGTGCAGGCACACACA
GGATGCACTAACACCGAGACGAGCGGCGCGGGCTAGTCCCCTACGGATGCGCTAGCGCGC
GGCGGGGCATGCGGCACCTGCGAGGCGAGGTCGCGCGAGCCGCCGTCCGCGTCGCCCGGC
TCGTCGCGCGGCTGCGGGGCGGGGCTCATCTGCACACAACACCGTCACTGCGATGTCGTC
GCCACCACCCTCCCCGTACTCCACTTCTCACTGACTCTCCGCTTCGTGACCGTTGGTCGT
ACGTTGTTCGACGTAACCACTACCTACTCTTTGTGTTGCCACTTCTAACTTTCTAATGTT
ATGCAACAGTTTCTGGTAATGATCTGTTTCATTAGCTTCTTA
>Unigene0000344    size  486    gap  0  0%
GATCTGTTTCATTAGCTTCTTATGAGGCGAAGTGTAATTCTCGGAATGCGATTTGGCTTT
TTCCTCTAAAGGTACATCTACATTTTATTCGGAAACTACGTGCTCACTTTCACCGAACAG
GCAGGTATATGGATCGAGTAGGCGCTCGGTTTCATAGGTCGCGCAGGGTTGTTCGTGTAC
ACTATGTCTTATGACGTTAGTTGTTTATGTTATGTATTTGCAGAACGTCAGCTTCAGCGC
ACCAGTGGTACTAGAGGCTTTGAAAAAGCGGCAACATAATATTAACATTTTGGCAAATAA
TATTTCATGTTGGCAAGTGTGGGACGGTTCGGGTCGGCGGACACTCGGTACGCGGCGTCG
TTCGCGGCGCGGGCGCAGAAACAAGAGATAGATTCAGACGTCACGAGTGAGAGCGTGCTC
AGGCAGAAAGAAGCTTGCAGAGAAGCAGTAGAGAAGTGCAGAGCGGGACGTGGGGCTCAC
ATACAG
>Unigene0000345    size  329    gap  0  0%
CGTATGAGTCCTCACTGAAAAGGGAGAGAAGAGTTTGTGAAATATTATTAGAAAATTGGT
GTCGATAACATTTATATTATTTGGAGAGATTTATTTATTTGGAGTGCAATAAAATATTGA
GTATTAAGCGTCTGTTTAACTTTAATTTATTTATTTATCCTTTATGCACATTGTACAAAG
GCGGACTTAACGCCTTAGAATTCACTACAGTCTACCTTAACTAAGATAGGTACTTTTAAA
GCATTTTATAACTAAATGAATATTAATTTAAAAATAGACTTAAAATAATATTTTTAAATT
CTACTTATCGATACTTAATTATATTTTAT
>Unigene0000346    size  258    gap  0  0%
AAAAAATACATACGGGTTAGTAGCCCACATATATTATAATCCGCAGTATTCCTATCGGTA
CGACTAGCGTTAACTTGCGACTCGTCATGCAGTCATTTCATTTAGCGTCATGCTTCGCTC
CTATTTTTCCGTTGCCCGCCTAACCCGTTGTTTTACCCTCCCTGTTTTTGATAGCTTCCA
TCTCGTTGCTTTCGACTAACATCTCGATTTCTTTAACTCATTCAATTGCGCGCTTTACGT
ACTTCTGCAATCACTGAT
>Unigene0000347    size  203    gap  0  0%
GATTGTTATTATCATAATAATCCATCGCAATAAACTGTACTCACTCTACAGGGTGTTCAC
AGGTATAATTATTAAACATTGAAGTCAGAAAATATATTCCAGCGGTTATGTCTATTTGTG
TGTCTAACTACTGTGCATATTGTGATGGTGGTGATTAACATACATACATTGCTAACATTT
TACGACGACAAAGTAGAATGAAT
>Unigene0000348    size  220    gap  0  0%
ATTAGCTAATGAGAGAAATGTGGCTCAAGAAATATGCAATGAATACATTGACACACTGAG
TAAAGTATATTATTCTTACTTCAAATCATATGCATCAAGGCTGGACAAACTAAAATATGA
AGAAGCTCCTACAAAAGATGACCTCATGGGTATTGAAGATGGCTCTAAAGGAGGATTTTT
CCAAAAGTCAAACTTAAAAAATAAAAGCACTATTTTCACA
>Unigene0000349    size  201    gap  0  0%
TACGGCTGGTTATGGTTTGGTTAACGTTAACCCACCCTTAAATATTTTTACGAGTATTAT
TGCTTCCGTTCACCATTCGCTTATAACCAACGCATCTAAATTCTAATCTACAAACAGCTT
ACACATTAATATTGCTATCCATTGCTACCCTAATCTATCTAAACAAGTTGGTAAACGATT
GTCACAAAATAGGATTTCTGA
>Unigene0000350    size  220    gap  0  0%
GGACAAGCGGATTTTCTATCTGTATGGAGCAAGGTACACATCGCACTATTTTTTTTTTCT
ATTATTGACACTAACCGTTGATTATTCAGCGAATGGTATCAATAGCTCTAAGACTTATTT
ACTCGTTTTGCTGGAACACATTCTTACGGTGAGTTTCAATTAACTTTAACGATAACCGAA
CCACTTTCAGCTTCATGAAGTATACGGCTGGTTATGGTTT
>Unigene0000351    size  414    gap  0  0%
GCGGGTGCATGGATATCCTTCTATATCATAGGGAATTCTTCCGTGTTTTGAAGTGGATGA
TGAATTGTGTCCCGTTTCTCATTTGTTCATAGTTAGTAGTAGCACCAGAAAGTCTGACAA
TCAATCATACCGAGAGGTATCTTGTTGCCTATGTTAAATCTGGCTGGACCGGCCTATTCC
AAGATAATAGTAAAAAGCTAGACAGTTGATAAGGTGCTTTGGTACACTGAATTGAAATGC
GGTCACATAAAATGCATATACATATGACTGATAATTCGTGATCGATACTTGAACACGCAA
TTGCACTTATAATTGCAAACTTTCCCTAATAAACTTTTTTATTATTGTTATAGTTAACAG
TATAACAGCTGTTTCCGACTTCAAAAAAGCCCGAATTATTTTCTATTAGTTTAG
>Unigene0000352    size  601    gap  0  0%
GACTAATTTGTAGATTGGTTTTAGTCGCATCGATCATTTGTATATTTTCAATATTATCTG
GAGCTACGGAGGAGACTAACTCTGCATTTTGACTTTCAAACACTGGCACCTTAAGTTCCA
ATGTTGGAGTCTCAACCTCTGTACTACCATAAACTACCGAAATCGGTGTGTTGCTCAGGT
CGTCAACTTCGAATGAAAGTTCTATTTTTTCCAAAGGTGCCCTCTGCGTAGGATCCTCTA
CAGCTTCATGTATTTGTTGGACTGATTCTGTGACGACACTTTCATGAGAAATGAATTCAG
TAGTATGCTCAACGTCAGTTTTAGTTGAAGTAATTAGTTCATCTCTAAATTGAAGAGCGG
CCACTTCTACTTCAGCAGGTGTTCTTTCATTAGCTGGTTGCTTTTGTTCTTCAACAAGAT
TATTCTCTTTTTCATCTAACTTTGTAGATGCTAGAACACGTTCAGCATCTTGGATTTCAT
GGTAACTGTGGCGTAATGGCTCGAGTATATTTTCCGCAACTTGCTGATCTTGCGATGAAA
CTGTCTCAACAGTTTCAGATAATATTTCTGAAGCTGGAGTAATATCAGCTGCTTCCGGCA
T
>Unigene0000353    size  317    gap  0  0%
AAAGTCTAAGGCTTGAGCGCATCGGGAAGGCATAGTAGTTTGCCAATGCTAATTGCCATG
CCAATAAAACATTTTCAATGCTACGGTGTCAATTTAACAGATTAGAATTCATGTATTCGC
AGTTTTCGTGAGAAATAAGTTTGAATTATTTAGCAAAAACATAAATCCTCTGTCATGGCA
TGGTAATGCGCTTAGGTACCGGCCTAACACTATATACGGAAATATATCAGTAAATATCTT
TAATTCAGACACACTTACCGCATTTAAATCTCAATCTGGCAGTATAAAGTTATCATTGAT
ATATTTCCGTATATAGT
>Unigene0000354    size  320    gap  0  0%
AGTTCATTCATCAAAAACATTACGAAACATCGACATGGACTTGATGTAAAACAGTGGTAC
GTCGTCTAAAAATTTAATGTATTCACTTTGTTGTACTTGTGTTCTTTTCCAGATGTGGAG
GTTGAATCCATTATAGAAATGTCGTGAAAATGTCTTGAGGTAATTAACTCCCTATTGGTG
ATTGTAGTTTAATATGGTTTGCGTGAGGCAGGTGGCCGGCTCATCACGAGTGTTGGAGAC
ACGTGGCTCACCTCACATTATCACAGTTTGAGTAGAGTAGCGCTTGCTTGGGGACTGTGG
CGGTGGCAACGCGTCGTTGT
>Unigene0000355    size  462    gap  0  0%
AATACCTCTAATTTTGTATGTAATTCCTCTATTACCTTTATGTTGAAAATAAGTTAAATA
TGTAACTAACTACATAAAAAAATCCTCAATCCATCAAAAAATCTAAGTTGTTGACTTAGA
TTATTATGTAAGCTCGTGTTGGTATTATTTAAATATCACTCATTTAATTCATTATTGTCA
CTCAGTCTCATGTGCTGAGCTAGTTAGAATATCGTGTGGTATTAAATAATTAAGTGATCT
GAATAACACTAGCATTATTAGCTGGTGGGTCAAATTTAATTTAAACATTGTCAACATTAA
TATTTATTCTAAATACTGAAGCAGGGTCAGCCAGGGCCATTCTAACTGCATTTTCAAACC
TCTTAAAAATTTCAGAAAACTCCATTATGTTTTCCGGTTTTGACTCTATCCACATTTTAT
CAAACTCGTAAAATAAGTAACAATAAAATTTGTGGAATAGGT
>Unigene0000356    size  383    gap  0  0%
CGTAAGCCACCCACATACAAAGTATGTTTGTAAATAATATGGCGAAACGAACAGACCCTA
GACTAGGGTCACAGTCCGTACAGCGGCGTAAGCCACCCAAGTACAAAGTGTATCGTATGC
CAATACAGCTATGTGAATATACAGCGAGGCTGTACCAAGGAAACCGACAGTTCTGTCGGG
AGCAGGAGCTCTATAATGAGTCTAATCCGAAGATAGACTGATTTCGTCATCAAATGCATG
GCCTTTTATAGGACGTTCGAACAATGACCCCTCTCCGCAACAACTCTGTCCAAAGCGCGC
GAAAGCGCGCCAAGCGTTTACTTGATACAACATTATTAAGATTTAGCTTAATCTAACTAG
ATTCTTACAAGACTTTTACATTG
>Unigene0000357    size  432    gap  0  0%
AACGAGCCGAGATGCACCAACGAATAATAATGGTGCATCATGAAAGTTCTCTGACCTAAT
ATTGTAAGAATCTCGAGTCTGTTACTGGTGCTGCAGTCGCTTACGCGAGCACCACCACGC
GTCGCCGGGACCGCTGGTACATCGACAGGCTGCAGATAGCTCAGGAAGGTGATCGCACGA
GATGAGCGCAGTGCAATATCAGTAGTGCGCTTTCTCTCGCCCGCTTCCAACGTCACGCTG
CACTGCAGGGCTGCGATGTAGCGTCGTCTCACACACACAAGATCATCGACGATCGATATT
ATTGGTCTACATTTCTACAACATTGAACTAGAAGTGCTATTCTACTCGATGCACTAGTCA
TCAACTAGGTCTCCAGGCTTATCTCGCGGATTCCCCGTGAGCATGAGGCGTATCGGAAGC
AGGACTGTTGTA
>Unigene0000358    size  342    gap  0  0%
TAGTGAAAGCAGCCCTTTTCTTAAAAATAGTTTTAAAATATTGAACAGTTTACTTAAGCG
AAAGTGTCCAGAGAAACGTAAGAAATATTTTTTCTCTACACAATGGTGATAGACACACGC
AAAGGTTACTGTCACGTAGAGGTGGTGGAAATTATGGGAAGGAAAAGCAGTTTAAACTTA
ATAGCTACCAATGATAGTGTAAAATTTACGTTTTTGATCAAGTTTCGAGTCAAAATACTA
CACTAACCAAGATTCGAGATTGATAAACGTGTTCGTAGACACGTCAAATATGTATATTTG
TGTACATAGACGATGTTATAGTTTTTTTTGTAATTTTTATAG
>Unigene0000359    size  598    gap  0  0%
ATTTTCTATAAGGAATTGATATGCTTTTATATTAGAATTGTTTGTGGTGATGTTTTCTTG
TTCTTCTGAATTCTCTTTGTCAGAATCATCAGTGTCACTAGTTGAATAATTAACCTTTTT
AGGTTTTACTGGCTTTCTTCTTGTGTAAGTTTTTCCTTCTTTTTTTGGTACAATTTTGTT
GAAACTTTCCACTTTGCTGGTCACAGACTCAGTCTTACTTTGTGGGGCTTCCACGGGACA
TACAGGTGATGAATTGAGCAGCATATCAAAAGGATCCATAGGTTTCCCATTCACACGAAT
AGACTTATCTGGAGTCAAGTAAGCCGATCGGGACATACTTTCCCGATAAGGAGTTTCAAC
CTCTTTTACTATCCTTTTTACATACTTCCTCTTTCGCACACGGTTGGAAGCAACTCCGAG
AGCGTTAGATGACCCCATAGAAGATAATTCACGCTTAGTTTGTTTGATATTTTGTATAAA
GAACGCATCATGCGCTGTACTCTTTTCATCCAAGTTTAATAACAAATCTCTGCGGTCTAT
ACCACCACCGGTGTCTTTCTTAGACCTATACGTTCGTCTCATTTTCTATAAACACTAA
>Unigene0000360    size  583    gap  0  0%
GGCGGTTAGCGAGCCTCCACGACACTCGTACCGGGAAAAGATTACAAGTTACACATGCTG
TCGTCACTTTACACGGGGTACAGTACAGGTATGGTATGGTACAGCACACGGGTTAATCCA
ACACCTCTGCTCCTCAGCGATCACACACCGCGGTACGGACCGACTGAAGCTCTTCATATC
GACACACGGAACAACATGCATCCTCATATGTCTAACTGTTCATGTCCATTGTCTGATGAA
TAAAATTGTTTATGAGCATTTCAATTTAGATGATGATTGTATGGTGACTGTGACAACCCA
TCACCGGAACCTACGTGTCACTCGACACTCACAATGACTCAGAACTGATCATGCACTCTG
TTAATATTGTTATTACAATTTAAGATGGACCATATTGTGTAGCCCTCGACTATCTTTAAT
AGATCAGAGTTTTCCGAAACCATGCATCGAACCTATTCCTAGCTGTCATTAATACTAGCC
TAGGTAGTAGCGTTAATGAAACATGTACTGAGGCCTTAACGATACACTACAGAAGGTTCC
CATCGCGTAGATATTAGGCTAGCAATGTATGAACTGTTTGGCA
>Unigene0000361    size  328    gap  0  0%
TGAAGCGAAAATAACGATGGGTGCACATGCGACGCCGATGGGCCCTAATCACCCTTTCGT
TGTGTGGGGATCGTGTTTCCTTTGGCTGGCATCCATGTTTGCAATAATATGGTCGCTGCT
TTTATTCTTCTGTGTCGGTGATATTTTAATGTTGACGGGGACGGATATAATAAACGCCAT
AGTTTTGCTTTCTGGTATAATAATGCTGCCAACAAATGTGCACATATTATGTTCAATAGC
TAATGGCAAGAGGATTGAGTAAGTTTACGTTTATTTCTTTATTCGACTGCAGGTCATTTG
GTCTTTCAGCGGGGCCCAGATGGGCCAA
>Unigene0000362    size  380    gap  0  0%
GTGATGTAATGGGTGCCGACGGCACTTATCATGATTTAATTTTTCATCATTAAATATGCT
ATCCAGCTACAGAAATCACACGCACGCGGAACGAAAGGAACCAACGTGTGAGCGTGACAG
CACTATACATAACTATGTAGGTGTAAAAGAGACAGGTATACGTAGATTAACGTACGAAAT
CCCTTCGTTTCCATGCGCAAGAAATACATTTTCTGTGTCTTGCAATCGACTGGCGTTTCA
ATAACCAATCTATCTGCGGTTTTTCTTACTAGAGATTTGTCATTACTTGTATGAAGCTAA
TGACAAAATTCAATATTTAAGCAAATCGAGAGATAAGTTATTGAAATACGTGTTTGTAAC
TGGCTCTTCAAATATATGTA
>Unigene0000363    size  304    gap  0  0%
TATAGTGTAAATGAGAGTTGTGTCTGTATTTGAAATGATTTTAGATTTAATTATATGTGT
TAATGTTGTAATATTGCTCAGTGAAGTGTGTTGGTGAGGTTAGTTTTTCTTCCCGCTATT
ATGAGGTCCCTGTTCACATATCCTGGCTGCGGTTCGATCACGCAAACACAGCACAAAAGC
AAGCTCAATGTCAAGAAAAGCAGTAGCGGAGTTCTTGACGGTAGATGTCATCTTTAATCT
GGCGAGCGTTTTAATGGGCAATATAAAGAAAACCACGGTTTCTAAAAATAAATGTTTAAA
TAAT
>Unigene0000364    size  249    gap  0  0%
GAGCACTCAAGTCCACAGGACCGGCACGGCGTCGAGACCCGTCTCGCCGAAACGACGGTC
GCTGCGAGGAAAATGCTGCATCATATAATTCGCAAAGACTCGTGCGGTCCGAGTGCGGCT
CCTCGTACAAAGTTAAGTTCCGCGTTTCTGTCGCATCAGAAGGAGTTTCATCACGATTTG
ATGTGACCTCGCTTCGCTCAGATATATCAAATGTGAAGCGAGCTTCGAATCTGTCCGGGC
TGAGCAGAG
>Unigene0000365    size  782    gap  0  0%
GGATATATGTTTGTTATTCTTTCACGGAAACGGCTGGACCGATTTAGTTGAAATTTGGTA
TGTATTATTGTATTATATTCGGGATTAACACAGGCTATTTTTATCAACCCACCACACGGG
CGATGCCGCGGGCGAATACCAGTATGTTATATTTCAGAGTCATTCGTTGCATATCTAAAA
GATAACCACAACAGTCACCATTTGATGTTCCACAACCATTCAGATCATAGTAAATATATC
GCAATCGGTTTGTATAATCTGCCATACCACTTCACAGCTAGCTATTATAATAGAAAGCAG
AGCCGTTTTGAATTGCGGCGGTTCAAATACATATTATAATTATTTTTATTGGCATTGCGA
CTTGGAATGGCAAAGTAAATAAAATGAAGTCATTTTCTTGTGTTAATGTAATAGTATGGA
ATTTTATTATTTGCTAGCTGTTATTATATACTGGTCGTTTCACCCACGTCTCGTTGAAAC
TACTTCCCTAACCGGCAAAATTATAGCTTGTGTCACTCGAGGATAGCTTGACAATTTTTC
CAGCCTTTAGTGGCGGACATACTGTCTGACTCAAGGTATACCAAACCAGACCTAATGAGA
GCTCAGATGTGCACAACTTGTATTGAATGTTGTATGCCGCTCAATGCTAGTGATCTTGAG
ATCTTGTGAACTCCGTTTTTGTTTTCCTGACTCGTCGATTACAGGCTGGTAAGCTCTCAT
CTTACAGAGGGTAGTTCCAGTGCCTCCATTAAACTATGTTTCAAGTTCACTGATGACAAT
TC
>Unigene0000366    size  201    gap  0  0%
GTGTGCCGACGAGCAGATGTCCTGCGCAATACGACTGCCCGTTATTACCTGGCGCCCCAT
TTTATTGCTTCATTTCAAGTTCAATCTTTTGAAAGGTCAACCATTATTCCCAATTCAACG
ACTTTCTATTCCAAATTAAATATGATTATGTATTATTCATTACTAAACAAAAGTAAAAAA
AGAATTGTCATCAGTGAACTT
>Unigene0000367    size  342    gap  0  0%
CAGATGAAGAATTGCACTACCCGGTATAGTGATGATCTTGTTTATGCTAGACTGGAATCA
CGTTTAAACATTAAGCCGGATTTACATTTGTCTGACGTGTTGTGTTGTGATGCATCAGAA
TGGTATCAGTTTCATACATTTAGTATGGTGAGATTTATATTTGTGTGTCGCGATCTGTTG
TGATGGCTTTGATTTAAAGTTTTAGAAGAGTATTTAATTGTTTTTTTGCATTTTAATCGC
ATCATTTTCAATCTCTTTAAGGAGACAGTGAAACTCGCCTTTAGACTCTCTTTTATTATT
CACTGGATGAACCCAATATCTTCTCTTTAAGGAGACAGTGAA
>Unigene0000368    size  255    gap  0  0%
AGGAATGGCGCTTATCATGAGGGTCGGGTTGGCATTATTCCCGGGGGTCATATCGGGTGG
GGGCTGCGTATCTCTAGGTATGGGTCGAGTTGGCTTGGCCGTCGGGCGTATTGATTTATC
GGACGAGACCAGCCTGCAGCTCGTCCCTCGGCCGGGTCGAGCGTCGCTGTCGGCGTGAGT
GCGCTATACTTGTGTGCGTATATCGAGCGCTAACCCTCGAGGGGCTCGCTGGCTGCCACT
CGACTCGCTTCTACT
>Unigene0000369    size  453    gap  0  0%
GCTTGTATGATTTTCGAAATTTTGTTAACCTTTCAATGGATAAGTTTTTGTTCGATATTA
GCCCATATTTCTTATCCTAAGATAATCCCTATTTTACAATAGATAAAGTTACCACCGAGC
ATGATACAATTTTTGATAGCCAATTTCACAGGACGCGTACAAACGCCCGAATCCTTTCGA
ACCACATCATATTCAATACAGTCTGTATTTTGAAATGTCCAATTCATAACTTATACTTTG
TACTTTACCTTACAATCACTGGCGCCGCTAAACACAACCAACAATACAGGTACTGAAAAC
TTACTTTTTCAAACTGTCTATCTATACATTCACAGGTCTATGGACTGTCTGTCAGTTGCA
CAAAGATCCATTAAAATGAAAGCTTCTTTAAATGTATTGCTAACTTTTTGTTGATATAGA
AAAGTCAGCAATAGAATTAAAGAACCTTTAACT
>Unigene0000370    size  210    gap  0  0%
GCACTTATATCTAATACAGTCCACTAAAACTATGTTGAAGTTAGTTGCAAATATACGTCG
AGTTGACCACACGTTGTTTTCTTTAAAAATCACTGCACCACAAAAGTCAACCCTATCCAT
TAGACAGTAGACATCATGGTAAGATACTTTGTCATTAACCACATTTTATTAAAAATTAAC
AACCTTGCACACTTGCATCCATAGATCCCT
>Unigene0000371    size  371    gap  0  0%
TACATTTTATTAAATTAGTACTATAGTGTATTTATCTCATAAGCAAATGGGGTACAATAT
TTCAAAATGTGAATACATTGATACAACAGATATTATCACTAGTTAGTTTATGAAATGACA
ACAATGTTACAACCACCATTTAATAGAGAACCGTAACTGAAACACCTACAAGTTAGGGAG
TGGGGGTTAAATATACTACTAGATAAATCCTCCGGATTTCGATATTTTAACATTGTAATT
AATTATTATTAATTTCGGAAATAATTGAAGAAAAATATTGAGCCATTTTTGAACCCTCAT
CAGTAACGATTATCTACTAGAGCGGTGATTACTTATGCTTTAAAAATATATCCTGTTCAG
TTTGCAGAGGA
>Unigene0000372    size  349    gap  0  0%
TATTATGCTACACTGGCAAGAGTTCTATTTGTACTTCTGCGTTTTAGGTCCATGTCATAT
TACATTATGGGAATGCTGCGACCGATGACATTTGAGCACAAATTAGTATTTATATATTCT
TTGATTAGCATAATTCCGAGCTATATAGAGGCAGTAGAAAGGAGCACTCCAATCATCTAA
CATCATTCTATGGACAAATAATAAGATTTCAAAAATACTTCATTGTTTTATATTTGTTTC
TTCTCCGAGCTATTTAATGTCCTAAATTATAAGTGATGTTGATGCAGCCTCAGTTTCCGT
CATAAGTGTAATATGGCAGTAGGGCTTCAAATTGATAGGTGTAATGTAA
>Unigene0000373    size  375    gap  0  0%
AAGCGATCTTCAAGCGTTCCTCGCTGCTGCAGGACGTGGAAGGTGGTCTCCCTGACCAGC
TCAGCCCCACTTCGTTACCCAGGAGTCCTTCCATCAACAAGAAAGTTCAACTGCCCCGCG
AGCGAGTATGCGACATGTCCCCGGAGGACCAGAAGGCGTGGGAGCTGATGGAGATGGCCA
AGGAGATCGACTTCGACAGGATGCTGCAGATCGCCAGGAAACGAGATATGCACCCCGACG
ACCCAGAATATGAAGATGAGAACCTGTACATCTGTCACATTGATCCTGCGCCATTCCAAC
TTGTTGAGAGGACCTCACTACTCAAGGTACACTCCCTGTTCTCGACACTGGGGGTAAGCA
GAGCGTATGTGACGG
>Unigene0000374    size  288    gap  0  0%
GGTATCCGTGCAGTGATATGTGAATTGTGTAATAATGGATAGAATCAATTTTACTATAAA
TGGCGAAAGATTTTCTTTGACCGGCACAGAAGTGAGCCCACAGACCTCGCTGAACGACTA
CATCCGCAACTATCTGCAGCTTCATGGCACGAAGGCGATGTGCTACGAGGGGGGGTGCGG
CGCCTGCGTGGTCTCCGTGGCAACGGCCCATCCTGTCACCAAGGAGAAGCATATCTTTGC
TGTTAATTCTTGCCTAGTCCACATTCTATCATGCCACGCCTGGGACAT
>Unigene0000375    size  273    gap  0  0%
AGACAGATACTTAAATTATAAACTTTGGATGTACTTTGGTAACTTACATTGAGAATAAAT
AGATGTATATTTTGAATATAGCCTCATTATTTAGAATAACCTCTGTACCCTGTAACTAAA
CTTGGGGTAATGCCACTATTGTAAATGCTACCGTAGCCGGGTCTTCTATAATAGCCGTAT
CCTAAGTGATTTGCTCCTTGGTAAGATGGATTGCTGTAGCCGTAGTATGAGTTGAGTCCG
CCATTACCGGCGTAACCACCGTATCCTCCATAA
>Unigene0000376    size  240    gap  0  0%
GGCGGCGTCCCGCTGCGGCTCATGTGTGACGTCAGCGCTGCGCTCGCGCACCTGCACTCG
CGGGGATACTTGTATGGCAACGTATGGTGCGGCTCAGTCCTGGTTCGCGGCACGTCGGAC
AACGCTCGCGCGGTGCTCGGCAGATACGTGTCAGCTGAACCGCCGTACGATCTCTCTGCG
CCCGAAACTCGAACGCACCCACCTGTTTATACGGCAAGCAGCGAGTGCTGGTCGCTGGGC
>Unigene0000377    size  250    gap  0  0%
ATATTTGTTGATTCACCGCAAAAAGTGCACCTAACATATACAATATCAAGATTATTTAAA
GAAATGCATAATGACGACAAAATAAAAGTGTACCAAATGTTTTCTATAAACGAGGATAGC
AATTTAAATCTGTGGGTTTGTTTGAAATTGAATAATTTACCTAATGAAGTGCAACTGGAT
GGTGAAATGATTGTTATGGAACAAGTAAAGGTGCAAATGAGGGCTTTTATGTCAGCGGAT
GATGCTGTGG
>Unigene0000378    size  358    gap  0  0%
GCTATTTGACACGCAAAGAACAGAATAAAATAAAGATGATTAAAGTCTTAACGCCACGAC
AACAAAGACAGAAAAGAAAACAATGGAATGAAAATAGTCAACGATATATAGAAAAGAAGA
AAAATAGAGCGATAGAGCAAATGTTCATTGATAATTCTCCACCTACAAGTAATGATGAAG
AAATAGATCCTCAAGTGCCTCAAGTTAATGAAATGCGCTGCAGCGGAGCGACGCGACATT
TTCAAATTAAGTTCGACATATCGCAGTAGAACTGCAGCGGCGCGACAACATTCTACCTGT
TAGTCGGTTGTCAGCCACTTACCGCGATGCATGAAATTCATGTGGACGCACGCAAACA
>Unigene0000379    size  208    gap  0  0%
GAAAGTCTGCAAATTGAAGGATCATCAACTGAACAACCTATAGTAAATGCTGAAGAAACT
GAAGATTATGAATCTAGGAAGCAACCGGACTCCAGTATTACTAGGCAACAGGAAACAACA
ATGACTGATGATGGATCATCCCAATATCCTACAAGCGATAGAGGATCGGTCATTGATACA
TCGACAGATAAAGATGGAACAACAATAG
>Unigene0000380    size  261    gap  0  0%
GGAGCTGTAGGAGATGCACAAGCAGATCGTCCGATATTCTACACATCTGAGATCGGGGCA
AAGATTATGAAGATTCGCGGCTACAGATATACTCGACATTCAGTTTGTTCGTCAAGAGTG
AAGTGGCTATGTGCTGACAGTAAGTCAAGGAATTGTCACGCCATTGTAGTCACCATAGGA
CATACTGTCGTTGACAAGCAAAATAAGCACACACACCCTCCAACATAAAATTGAAAATTC
GTTCCTATTTAAAACCCGTAT
>Unigene0000381    size  221    gap  0  0%
ATCTTAAGTGCCACCTTCGTGCGTGGAATTCAAAAATTCATCATAATCTAATTCCTGCAT
GACTGACTAACTGAATTGAAAATTTTGTTAAAACCGAAAAAAAATATTATTATCTAACCA
GAAAGCTATTTTAAGAGAAATCAGTAGTGCGTATAAAGCATAAGTAGGTGTACATTTATA
ACAATGTTTTTTGTAAACAACTCGGTAATTCTCAACTGTTA
>Unigene0000382    size  270    gap  0  0%
TGAAGGATGGGGTGGCTACCTATACTCCGAAGGTGTCCTGGTTTCCGATTGCCGACGAAA
TTTTACGAACGATTCCGAGTAATCGAGAGCGTTCCGAAACTGGATCAGAACCAGAAACAA
GTAGCAAACGATTTAAAAAATCCACAGAAACGAAACTACCAACGTTAGAACAAGCCCCAA
AAATCGTAACACAGACTACACAACACTTTGAACCACAGACAAACAACATGGACGATGAAT
TTGACAGCTTCGGTAAATACATCGCGTCAA
>Unigene0000383    size  292    gap  0  0%
TAACGACTGTCAAGGATGTTCAATTTAAACATATTATTAAAATAAAAAATACGTGTCGAA
TATTTTTCGCCAATCTAAAATGTGGACTAATTAGAATCACTATTTTTTAGCCCTGTCGTC
ACGCCTAATAGGCAATATGCATGTAAGCCTTTCTTTCCTACTCGGGAATTTCTTTGATTC
CGAAAGTTTTGGTGCCAAAAATACATTAACGTAGTTGTATAGGTACTACATAGGCACGTT
AGTTGTTTCCATATTTTTATTTCTGAAAAATTTTAATATCTATTCGTCAAAT
>Unigene0000384    size  243    gap  0  0%
TATTTCATGTAGATTGACTGGAATCCTATAAAACCATTAATAGAATGGTACCGTAAAATT
ATTATCTACAATTCCTGCTAGAGAGAAATTTAATAGGAGCACACGCGTCAGTGTGGGCAG
CGTATTAATTAAAGTGTAATTAGCTAAACGATGACCCTGTGTCAGTCGTGGACTGCGACC
GGGGTGCCCGCGGCTGCCCCGGGAACAATTTCTATCTACGAGATTTAGAATCTACGCTCT
ACG
>Unigene0000385    size  730    gap  0  0%
TAGTATCTGGAGGCTCTTGTTTAACTATGCTCTCTAACTTTGCATCATTGTAGTTGAGGT
TTGACATATTACTAGGGTATTTATCAATAACTTCCTGCTTAATTTCAACTTGGTCAACCT
TCTTAGAGGACTTAGGACTAGTAATGGGGTCTACAAATGATGAGCTTTCTGAATCAGACT
CTTCTCTTTCACATTTAATCTTTATATTTGGCAGTAAAGGTTTATTTTCAACACTCTCAT
ATGATTCCTCTTTACCCTTTTTAACTGTTTTGTCAGAGGCTTTACTTTTACTAATACCAT
CTTTCTTTGGACCTCTCCTTAATTTTTGTAGTGGTGATCCACTCTTTTGGCCTCCGAACA
TAAGCTTTTTAGCACCATTCACAAGAGCCACTCTCTGCTTGATGTCATCTAATGTTATGC
CTGATGTATTTAGTTCTGGATGATTCTCTCTATATTGCCTTCTTGTCCTATGTGCTGCTA
AAACATTCTTTAAACATTCCAAAGATGTTAAGTTAGACTGATCTGAACCACCTAACGTCC
CAGATACATTGCCATCAGCCGTTTGGCCAGGGGTCACTTGTTTTCTTTTCCTCATAGACT
GCTCCGGTGGACCTTCCGGATAGTTCTCATCTTCAGATTCATCTCCTCCCACTTCACCCC
GGATAGCTGCCAGCTCTTCAAAATATCTCTGTTTAGCTCTCAAATATAATGGTTTGAAGT
TATTCTTGGA
>Unigene0000386    size  630    gap  0  0%
ATGAGCAATCGTACAAAAACATACCAAAATTCTACTTCAAGCTACCACGCCCTGATGACA
CACTCGCCCAGAAGTTACGAGAAGAGACGAGAGCTCAGTTCTTACAGAAGAAAAGCAAAG
AATTGCTTGATAACAGTGAATTGAAACATCTATGGAGTTTGCTTGAGAAGAGTAATGGAA
ATACAACCGTGACAAATAATGATGAGCTCATTATAGATTACTTTCAGTTTAAGAAGATTA
GGGACGAAGCGGGGCCTAAGTATAAGCCATATTTCACAGCGGAAGTGTTCGGTCGTCTCC
AAGCGGCTGAAGGTGGAGTGGGACGAGTGCGAGCCGTCTCACTGTTTAACTACGTCATGA
GGAGAGTGTGGCTGCAGCAGACCAGGATCGGTCTGTCGCTGTATGATGTTACTGGACAGG
GATATTTGACTGAACATGATCTAGAAAGCTACATAGCCGAGTTAGTACCATCCCTCGCAG
CTCTCGACGGCTTAGACTCATCATTCAGTTCGTTCTACGTGTGCACTGCTGCGAGGAAGT
TCCTGTTCTTCCTCGATCCTCTGAGGGTGGGGAGGGTCAGGATACGGGATGTGCTGTCCT
GTTCGTTCCTTGATGATTTGTTAGAGCTAA
>Unigene0000387    size  295    gap  0  0%
ATAAAATACAGTTTACGAAATAACATTGCAGAGTTATTACTTAAAATAATGTCTGAAACT
AAAACAGACCCAAAGAATGAAGACACTGCTAACAATAATACAAGTACGGAACAAAAACCA
GTGGATGACAAACAGATAAAACTTAATAACAAACTGAAAGACAAACTCAGGAAATATATA
AAAAAATTGGATGAAACTGGCACAAGCATAACAAAAGAAGAAAGCATAAAACTAGAAGTT
GACACATTCAAACAGCTTTACAAGCCCAAACTAGCCGGTAATGAGCAATCGTACA
>Unigene0000388    size  396    gap  0  0%
TGAAAAGCCAACGGCGGGTAGCAGCGAATTAGCAGCTATCTAACAACAGCTGCGTCATGC
CTTTCATGTGTGCCACCTTAATGCTTGTGGACAATATTGAGCATTGCCGAGGAGGATAGG
AATTAATGCAGTCGTATCAGTCGCCTTAAAAAGGGTTTATTCATAAAATACATGATTGCT
ATATAAAAAGTTATAAGCCTTCGTAATTTTTTACATTCATTTGGATAATAACCGATAGAC
CATAAAGACATTATAGATACATATATGTATAAGACGGATTAATATTCTTTTGGATAAAAA
CAATTTATATCGTATTTTAACAATCATAAATTACGTAAGGCTCTGGACAGCCGGACTGCA
TTTCAACCGCAAATTGCAGTTTGAATGCAGTTGACA
>Unigene0000389    size  474    gap  0  0%
CAGCTCCCGGAGGACACCCCCTCGACTGCCATTTTATACTGTGTGGCACAGCTCGCCTCT
GATATATTTTGTGGAATACCACTGAAGCCCACATTTTCCGAAGCGCTCAAATAAGACATA
CTGTGTTCATTTTACAACTAAATGATATCAACAATTGTATTGCTATTTAATGTGCAAAAG
TAAGTTTGGTCCCTCTGCTTCATAACGATAACTTGTTAAATACCCGGCACATCTTTTTTT
TAAAAATGGAATAAACTGAATTAATGAAAAAACATTCACAAGTTTATCTTAAATAACGGT
GTTCATTTTACAACTAAATGATATCAACAATTGTATTGCTATTTAATGTGCAAAAGTAAG
TTTGGTCCCTCTGCTTCATAACGATAACTTGTTAAATACCCGGCACATCTTTTTTTTAAA
AATGGAATAAACTGAATTAATGAAAAAACATTCACAAGTTTATCTTAAATAACG
>Unigene0000390    size  451    gap  0  0%
ACACAGTAAATTATTGAGGTTGTTATTAACGAATGGTACACACACACATAAACATAGGAG
TCACGTAACCAAAATGTATGAAATAACCAAAATAATTCGATTCCTCATTTAAGTATGGCT
TTAAGAAAACTCAAGATTTTAATGAAAATAACTTTCTTTGCAAGCCATTTCTAACGAAGT
TTAAATTTCTAACCCGAGTTAACTGGCAATTCAAAATGTCACAGTTTCAAATAATGTTGC
CAAGTTATAAAACAAAATTGTGATTAGGTTGTATTTTATTTGTATATCAACGTACCTGTT
CTAAATTTTAACAAAAACGATGTAACCTATTTTACCTTCACTATTTAAGCAAGTATTGCA
CGAAATAACGTTTCGAAGCAACAATAATTTCACTTGCTATTCTGCAAAAGAACAACAAAT
ATAGTTTTTATCACCTGTATATATAAATGTA
>Unigene0000391    size  449    gap  0  0%
CGACACGCCCCCAGCCGTCGTTATCTCACGCCACCAACCTTGGACGCCACCCGCACAACC
CTACACTTACCCCCGACCAGCCATGCAGACCCCTTACCCGTACGAGAAAGTGCCAGTACA
GAATTACTCGCACCCAATGTCGGCCTACGTGCAAGCCCAAGTGGCAACGCTCCCACCGTC
GGCACCTTACCACGCGATGCTCGTCAACCAGTGGATTAGAAACGCAGCTTTCTACCATCA
CTCATTGAGATACCCCGGTGTTATGGCACAGAGGATGCCAGGAAGGAACCCGCCGCCGAT
GCGAGCACCAGGCGTCCCCGGAACGAGACCTAAGAAGCAGTTTATCTGCAAATATTGCAA
CCGCCAGTTCACCAAGTCCTACAATCTCCTGATCCATGAAAGGACTCATACCGACGAGAG
GCCTTACTCTTGTGACATCTGTGGGAAAG
>Unigene0000392    size  226    gap  0  0%
TTTTTTAATAAAAGTTTTTTTTTTTAACTATTTCTTGTTTTTTTCCGTTCCGTGTTATCG
AGTTGTGCTTGTATGTGTATTGTGTGCATGCAGTCTGATAGTGAGAGTTAACTTGTAACT
ACTGTTCACAATTCATTGCTAACTGCGACGCCATAATGATCACTCTTATCATGCAGTTAC
TATCTAAATGCGATGCTAAATACAGTCGCCATTTTTAAACATAGAA
>Unigene0000393    size  518    gap  0  0%
GTTGGTCTTTCTCAAGTTTGAAAGGCAAATTATTCCATTTGCGACTAGAAAATTTGAGTC
TGGTACAATTTTCTACGTGCTGTCTCAATTCTTCGTAGTTCGCGACATCTGTGGTGCAAA
TTTTGCATCTTAACTTCGTGCCACATTTGTAAAACCGTTGTGAATTTGAAAAGATCATTT
TTTTGAAAGCTAAGTGTAGATTAGTTTTATTATGGTCGACTATATGGACCTTGATGTCGT
CCAAATTTGTGGATTTTTCGGGACATATTGAGCATGAGAAGGTCCGATTTTTCCTAATTT
TAAAAGGGAAAAGTCCTGTCTGTAACATAGACTCGGTTTCTGTGAGATCATGGTGTTTTT
TGACTGTACATTTTGTTGGTATTTTTTTGACAGTTCTGCTGCGAGTCCTTCGAGTACACT
CTTCGGGTTCTGTCTTGATTTCGGGTTTTATTTCTGGATCTCGTTCATCATCATCATCAA
TATCATCATTTGGCAAATCATCATCAAAATCCACGTTT
>Unigene0000394    size  205    gap  0  0%
TTTTTTTTTTTTTTTTTCTTTTTTCTTTTTTTTTTTTGAGATGGAGTCTCACTCTGTCAC
CCAGGCTGGAGTGCAATGGCACTATCTCAGCTTACTGCTGTCTCCACCTCCTGTGTTCAA
GTGATTCTTCTGCCTCAGCCTCCTGAGTAGGTGGGATTACAGGCGCCCCCCACCACGTCC
GGCTAATTTTGTACTTTTTTTTTAG
>Unigene0000395    size  267    gap  0  0%
CAGGATAAAACACAAATAGTAGAACATACCTACACTGTACATAAGTACTCAAAATTCGTC
ATATCGGTTTTGTTAAAAAAATGGCAAGTCAAAATTATTATATTATTTGAAGCAGTGTTA
GGGCTAATACCCTAAGCCTAGTGGTCAATTTAGCACCTAAAAGCAGTCAACCCATTGAAA
ATACATCTTAGAATTAGAAAATAATGTTAAACAACGTTGTAATTTCCTCATGATAATGTA
TATTACTTCTTAGAAATATAAAAATGG
>Unigene0000396    size  338    gap  0  0%
AAAATATTAAGAGCATGTCTTGAGAATGGAATATATTGCAATCAAGTCAACTTGATTATT
GGGAGGAAATTATATGATTCAGACAAAGGGGCAAATGAGCAGGAATCAATTATCCAAAAA
AATACATCTTCAGCAATTCTTTAAATTGAACATTTGACACACTTACAAAACTGTCAAACA
TTTCTTGCAGTTATTTTTTCCTATGCTTCTTGTGGAAAATGTATTGTACATATTTGTATA
TCTGAACAAGCATGTCAGTCATAACAGCACTGAGAAATATTTGCAAAAGTCACTGCACAG
TTAAATATAGAACTACATAAGTAGATTTTAAATACAAA
>Unigene0000397    size  201    gap  0  0%
GGGCAAAGCTTAGAATCTTGGTGCTTCATGAGAAGCCAGCCTGATTGTCTATGAGAACTT
GTGTCTGTTTTTGAGCCAAATTTTGGCCAGGATGTTACTGTGTCCTCAGTTTCAGCATAT
CCTTGATCACCAAGCTCCAAAAGTGTAAGATCATGCAACCTTCGGCCAGATGCAAGTAAA
AGAATCAATGCAGTGTGTCTG
>Unigene0000398    size  376    gap  0  0%
ACAACGATCGAATGAAGGTTGACTCATATTATCGATCGAGATGTTTGAAATATCACATTA
AACATAGAGTAGTGAACAACTGGAGTGCCAGAAAAGCAATTACTTACAGACATACAAGCG
TAGGTCTCTGTATCACGTATTTTGGTGGGAACATTCGCTCTCCATATGCTCACTACTCCA
TGGCACGGAGCTATATCGTGAGTGAGGTGGGTGTGCGTTGTTGAGCGAGGGTTGTGGGGC
CTACTCCTCCTCAGACTCCGAATCGGAGTCGGGAATCGTGTTGAACCAGTTCTCCCAGTT
CGACGGAGGACCCATCACGGTTCGCGTTTGCTTGGTGACGGGCTGCGGCAGCGTGGCGGC
GGCGGGCGGCGCGTGG
>Unigene0000399    size  254    gap  0  0%
TCGCCTCCGCCACGCTCGCCAAGTGCGCCTTCCTCTGCACCGTTCTAGCAGAATTCAGCG
AACATCACGAGCTTGCATTCCGCATAGGTCTATTTGCGCTCGAGATGGCTCGTCCGCCAG
CGAGTACTAAAGCTTTGGAAGTTAAACTGAACAACCAAGAGACGGAATTGGTTGCTCTTC
TGAAGAAGCTACCCACAGGGGCCGAACAGTTGGCTTTAGCTCGCGAGAAAGCTGAGCAAC
TGCGTGACGGTACA
>Unigene0000400    size  222    gap  0  0%
CATAGATTGGCAATCCAGTGATTTTAGTGAAAATTTTTCCAAATGAAATACACTAGTTAA
GTGATTTTTTTTGTGACAAATGTGCTGCTTTCCTTACCCCTAAGGTTTTCATGTTTTGGA
CTCAATATTTATGAATTTGTGTCACGCATTGCCAATCTATTAAATAGTAGAAGCATCCTA
AATCTATGATTTTATTACATATTCCCTTGCACACATCTTGAG
>Unigene0000401    size  328    gap  0  0%
AGAAGCTTGTTTCGCATTCACCGCCATTCTCCAATACATGAGCGATTTGCCTTCAAAGCG
TCCACGTATTGGCAATGAATACACAGACCACATATTCGACGGTCCTCTAAAACACGAGAT
CTTGCGGGACGAGATATATTGCCAAATAATGAAACAGCTGACTGACAACCGGAACAGAAT
GTCAGAAGAAAGAGGCTGGGAGCTAATGTGGTTAGCCACCGGCTTATTTGCATGTAGTCA
AGGGTTACTTAGAGAATTAACGCTGTTTCTGAGGACTAGGAGATATCCAATAGCTCAAGA
CTCACTCCAAAGACTTCAAAAGACTTTA
>Unigene0000402    size  911    gap  0  0%
TGCGATGCTGCGGCGTGCAGTCCTACTCGGATTGGTACCAGCACCGGCGCACACTGCCGC
CTGCCTGCTGTGGCCGCGTGTGGAACGGGAAGCGAGGGGACATATGCGAAGTGCCGCTGT
ACAGCATGGGCTGCCTGCGGCCTGCCATCGCTGAGCTGCGCTACTTCGCCAACTCCATGT
CGGCGCTCTCCTCCGCCATCGTCGTCGTCATGGCAGTGACCCTGTTCGCGTCAGCGTACT
TGCTGGTGACGGGCGTGGTGGAGCGCGGTGAGGTGCGGTCTCACAAGGCGCCGGCGCCGC
TGCGCATCGCGTGCCTTGCGCATCCGCCGCCGCTCGTCGCACTCACCTCCCCCGCCGCCA
TACCGCACGACGCACCCATGTAACCCAGTTGCACCCGCGTGCACCCACCAGCGAACATCA
CACCGTCACATAACACGACGTAAACTTGACGAGTTTGAGGCCGATTGCCAGCGCAGTTTA
CAATTTTGTTGATGCAGGCAAACGGTTTCTTTAACTCGGCAATTTACCTCGAATCTACTG
TATTTATTTAGCTGTATCCTGCACACAATGCCCAAACATCTGCTCCATTATATTGTCTCC
TGTAATTTTGTTCATATTTCCATTAATGAATAGGACGGGTGGATTGAGGTTATAGAGATG
TGTTTAACAAATTGTAATGTGTTGTTTGTCGACACCAAATACTGATTAAATGTGACTCTG
TAACTTATGGTTCGCTAGTTCCTATCTTACACGGGTATGTAACTACACTGTTCGTAGTAA
GTTGCCTTGCCGCATCTCTAGCATCAATAATGCTTTTTTGCACATCTTCGATGTACTTAG
GTAGTTCTGATGTTATCGTCCCTCACCTTACCAAGTGTTAACGTGGTCAGGTAATTTAAG
CTACATAGATG
>Unigene0000403    size  364    gap  0  0%
GAAAGGATAATGCAAGGAACTGGTTAGTCGGCGAAGCTCTTGATTCCATCTGTTAGCTTG
TTGACAACGCTCTTCTCTGTTGGCTTAAACACATGGACGACAGCGTCGCCAGCATCGCTC
AGTGTCTTCACGACTTCTCCCCAAGCGTGCTTCATGGAGTCCATCACATCACGCCTCTCC
CGCAATACAGCATTCTCCGAAGGAAAAGCCGAAGCAACCACGACTAAGAACAAACATAAG
AAAATCGTCAGTCGCAAATCCATAGCAGCGTTATCAAACTTCAGTACAATACTTCACTTC
AAGCTTGACCCAGTTGGGTATCAATATTTGACAATGGTTTATTAGGCCGGCTACTATTGT
GTTA
>Unigene0000404    size  268    gap  0  0%
GAGCTCACCGTCGAGAATGGTAAGAGAAACGTTGACATAAAAACCGTGATATACCGATTA
TGATTGATTTAAGACCAGGATCAGTTTCACCAGTTACCGATAAAGTTTAAGTTAGTATGG
TATCTGTCAGATACAGGCTGCTCATAAATTCTGACAGATACTAAAAGTTCTTGTTTATCT
GTCAGATAAGTTCTTGATTTGCTATCAGAAATTTTATCAGTACCTAATGGAACTGGGCTT
AGGATGAAACTGTGTAAGAGAAACGTTC
>Unigene0000405    size  330    gap  0  0%
AATGTGCGTAACACGGAGAAGGGGACGGACTTTTGGAATACAATGAGTTATTATATCACA
GTTCTGTTATTATAGCCTTTTTATGAAGGTGATTTCAGTTCAGCACGATATTAGAATATT
TCTCCCCTTCGCCTTATGCTTACGCTTATGATTACGCTTCCTACATTCCGGGACTTTAAT
TTTAAGTCTTTGAGCAAGCCTTGTAGAAAATAAAGCTCGAATTCTATTCACGTTGAAGCA
ATTCCCATACAAACCGCTACACACTTTGATAAACAACTATTGTTACAATCACTCTCACAA
CATCTCAAGTCTCAGTTGTGCCAACGTGAA
>Unigene0000406    size  444    gap  0  0%
CGCAGCGCCAGCAGCCGCCAGCTGCGGTCCTTCAGCTCCACGCCGCCGGCGATGCAGCCT
CGCATCGTGGCAATATCTTCAAGCTGTGCCATGCTGGCCTCGTCGAGTAGCGGCGGCAGA
CGCTTCGAGAAGAAGTCCTTCAGCGCAGTCGCTACTGCGTTCACCGGGATGTCCAGCGAG
TCCAGGTCTACCTTTGGGTCTTCATAGAACTTGTTAAAGAGCATGTCGACATGAGCCCGG
TTGCCGGGCACGCGGTACAGCCCCTCGGACGCCAGCCCCTCGCGCTCGATGAACTCCACG
CACTTCTCCACGAACAGCGGGATGCCGTGACCGCCCTGAGGACCCCAGTTTTGTACTGAC
TGCGTGTTGTTAATTTGAGGTGCATTCTTCTTTGAATCTTTGCTCTTTGAGAACTCCTTA
TGCCTGCGGTCGTGCTTGCTGAAG
>Unigene0000407    size  334    gap  0  0%
GTACATAAAGGTAAAGTACGAAGTAAAAGTGAGCAACAAAGTATAAAAACATAATGGCAT
GTAGGCCGTACAATGTCAAGCGAGTGCATGATCATCCTAAAGTAGGCCTTTTAACAATGT
TAAAGTTTTCATAATATTGAAAACGTGAATAAAGCTGACTTTGGTTTACGTGAGCAGACA
ATAATTATACCTAAAGGTCGAGTTTTATTTAAATTTTTAGCTAATTACAGATTTTGTTAC
TTTAGAGAAAAAAATATTCAAGTACTTTTACAAAGCCACATATGTGTTATACAAAAAACA
ATGTTTGTATTATATGTGGCTTTGTAAAAGTACT
>Unigene0000408    size  275    gap  0  0%
GGCGATTGAACAATCAGCCCTAAATATACCTAACATGTACTGCTATGTAATAAATACCAC
AAAAATAACAGATAAACAAAAACTAAAACCGTTATCAAATTACCCAACTATTAAAACTAC
GTCTACGAATTGTATGGTAAAGTTAAACAATCGATCAGGTACACACCGGCTAAAACCGGT
TCATATCAATGGACAATTACGACTCTGGACCGTAGGACCGATTTGATACAAGTAAACGGC
ATTGAAGCTTGATTATCTCTATAAAAACGTGGTAA
>Unigene0000409    size  221    gap  0  0%
TGAATGTGCAGAGTACAGAAAGCTGGGCTTCGCAGCCCGATGTATGCCGCTTGTGTTTAT
CTACGAGCGGAACGTGGGATGTGACTGCATCTTATATTACGGAGGTCGGAAATAAGGAGG
TTTATACAGAGGTGTTGCAAGACTGCTTTGGTATATCGTTATCCCACCTAACAGAATGGG
GGCCGAGCAGAATGGCTTGTGCTGTGTGTGTGAGTCAACTG
>Unigene0000410    size  208    gap  0  0%
AACTATCTAATTTACGTTTGATTAATGAAATGCCACCCGACACTTATACTACATACTGTT
ACGCAAAGTTGCAACGACCATATTAATTTGTCATAGGAATATTGTTAGATTAGATAGATT
GATACATTTAGGTAGTGTCATATGAAGTCGATCTTGGTTACTATGAATTTCGATATAAAG
TGGCGTATGCCCAAGTGCCAGAAACGCA
>Unigene0000411    size  276    gap  0  0%
GAATATCGTCACATAAAAACTAAACAGAAGCATTCTCAGAAACTTCTCTGTGATGTTTGC
ATTCAACTCATAGAGTTGAACATTCCCATTCATACAGCAGGTTTGAGACACTCTTTGTAT
AGCATGTGGAAATGGATATTTGGAGCGCTTTGAGGCCTATGGTGAAAAAGGAAACATCTT
CAAATAAAAACTAGACAGATGCATTCTCATAAACTTGTTTGTGATGTGTGAACTCAGCTA
ACAGAGGAGGAATTTTTTTTTTATATATAAGATATT
>Unigene0000412    size  397    gap  0  0%
GTAAAGCCCGGCCTTTTCGCTTTCAGGGCCTTTGTTTCTAACTTCGCCTTTTTTAAGTCC
TTATTGATATCCGTGTCATCTGCTTTCCTTTTCTCACAGGATAATATGCAGTTCTTTCCG
TTGTCTTTTTCTCCCTGATCATTATCGCTGTCCGGAAAGGTCGCCTCCCAGAAATCTTCA
ATGTTCTCCGGATAGTCAGCCTCATTTGTAGGATCAGGACTCAGGCACGCCTCCCTTTTC
TTGAAAACGAAGATCAGACCACCATATTCCTCTTCTGGCCTCCATGCACCACACATAGTT
GCCACCGTTCTTTTTTCACCCGACTGGTCCTCACTTTCCAGCTTAATTTTTTTAACCGGC
TCGTGTTCCATTTTTATATCACTCTTCGTCTTCAGAC
>Unigene0000413    size  433    gap  0  0%
AGGAGGGCGACGTGGACGCGGCGGAGCAGCTCAAGCACCAGCTCGAGCAGTCGCAGCGCG
ACCGCCGCCGCGACTCCGCGCTGCACATGCCGGCTTGGTTCCGTAAAACAGTAGAGAGCG
GCGAGGAGACGTGGGTGTTCAGCGGCGCGTACTGGAAGGCGCGCGAGGCGGGCTTCCCCG
ACACGCCCGCGCCCGCCATCTGGTGACCGCCTCTACTCATACATCGTATACCGCAGTGCG
AATGGCTCTGCTAGATGGTTGTGTCTCGCTTCCGGCTTAGCGTTACGTTAACTAGACTCT
AACTGTAAGCCTCTAATCTCTGTTGTCTAACTAGGTAACTACAAGTTAAACTTAACTAAT
ATATGCCCAAGTTACTGACAACATAACCTATTTACTAATATAATAAAGAGGATAATTTGT
TTTTACCGTAAAG
>Unigene0000414    size  233    gap  0  0%
GCGACGTTTCCGACTAGATGGAAAACCACACGAGTTATTCCGGTACCAAAAGGCAAGTCC
GGGCCGGATGTCAGTGGCTATAGACCGGTGGCGGTGTTGTCGACGCCTGCCAAGGTGTTC
GAGTCTGCCATACAACGCTGTGTGCAGGCTCAAGTGAGCGCTCAGCTATCGGACGCGCAG
CACGGGTTCCGGCCGGCGCGCAGCACTGCGACGAACTTGCTTAATTTCATGGT
>Unigene0000415    size  398    gap  0  0%
GTAGTAAAATTCCGAAACGGTCACAAATGTGCCACCTCCTGGATCGTCGTTTGTCTGGTT
GCCTGGGAAGGCATTCCGCAATCTGAAGCCGATCTGGACTACACATTGCTGTCTCACAAG
CTCAATAGATACGGTCTTCCAACAACCCGCCGATGTGCCACTAATGAGAATAGAACCTGT
GCTTGTCAAGGCCTGGACCCAGAGACCTGCGGTGCCTCCTACAGCTTCGGTTGTTCCTGG
TCGATGTACTACAATGGATGCAAATACGCCCGTTCAAAAACAGTTCGCAAATTCCGCCTG
TCTGTGAAGACTGAGGAAAGCGAGATAGAAGAACGCATCCATGTGCTGGCAACGCTACTC
AGCCCTTTGTACATGAACCTCGCACCGAAGGCCTTTGA
>Unigene0000416    size  246    gap  0  0%
GAAACTTCTCGTAGTTGAGCAGTGCGGGGTGAGCCACGCAAGCCAGCACCTGTCTTATGA
AGGTGATAGGTTTCTGTCCCATGGCATGAGCGTCTCCGATGTTGGCAGAGGTCACAGCCT
TGAACGGCTTCTTAGCGCCCTTCGCGAGCTCCTTAGCTATTTCTCCGGCGCGGATGACAA
GGGGACCACGAACAGCATACTCCAGCTTCACAATATTAGGGTTTAAGTTTTTCATAGTAA
TAGCTT
>Unigene0000417    size  372    gap  0  0%
GAAGATCGACTTCGTCTCTCACGTGACAGAAGCAGAAGATGACCTAGAAAGCCTGGTCAA
GAGGTACTTCGAGGTCGACGCCCTCTGCATTAACCCGAAGAGACCAAAATCAGATCCAGA
GGAAAAAGCGCTTCAGATACTGGAACAGAAAACAGAAAAGGTCAACGACACGCGTTATCA
AACCGGCCTGCTCTGGAAGAAGGAAAACATCACGTTACCCGATAACTATGAAAACTCACT
GAAAAGGCTCCACAACATAGAGAAGAAGATCGACCGTGACCCCGCCCTTAAGAAAAAATA
CGTCGAACAAATGGAAGCCCTTATAGAGAAGGGTTACGCCGAGCCCGCGCCACGTGAGAA
AGCTCCTGATAA
>Unigene0000418    size  292    gap  0  0%
ACAAATTTACGGCCGTGTCGCACGAGGCCATTTTTTTTTTGGTGAGCATTGAGCAAGCAA
ACGGGCTCGCGATTTCCTGTGAGACTGGTCGTCGCTACAAAATCGCAATACCTATACGAT
TCGACGGCCACAATTACAAGATCCACAGGAGGAAGCCCAGCATCAGCATCGATCTAAAAT
TCGATTTCACCGTCGTCGCCGGAGTCACCTCTGCAGGTGCGAAGAGTACACTTGGCAGCA
AGATAGCGTGTTCCGCGAGAGCAAGCGAGACGGAGCACATCGAAATTCGAAA
>Unigene0000419    size  417    gap  0  0%
AATTTGGTTTTCTCTAAAAAGTTTGTTTTTTGTCAGGGCATCACTTAATTCTGAGAAAAG
AAAAGTTGTTGTTCAGATCGCTATTCAAAGTTATTGGTTGATTGTTTTTTCATTAAATTA
AGCTAAAAAAGTGGTGAAATGTTGTAAAGGTGTACTGTAGCTGGATTGGCTACGATGTAG
TTGTGGTTACAGTCTTGTTGTTATCTTGTGGATACATGTCAGCGTGATCAGGGTAAAATA
ATACCATGATCATTCTGTTTACTTAGAAAATAACATTTTTGGTAATAGAGCTGGAAATGT
TGCATCTACAAATGGCTTGTTCTGAGCTACAGGAGTTGTTTTTTGTTGCAATTTGTTTTT
AGTCTAAGGTTGTGTCCTCATAGTGATAGGACTGCACATTATGTCAACTACTATAAT
>Unigene0000420    size  225    gap  0  0%
GTTATATGCATTTATTAAAAATATCCTTTTTAATCAAGATCTTAGAAGATGATGTTAAAA
GCAAATCATTCTTTTTTATTTCTCAGTCCCGTACTATATCGATAGACACGCGTCCCATCC
CTTGCCGAACGTATACTATGAGCTGCACATGTGACAACACTAATATCGATATTGCGCTGA
AATGTACTGATATGATTTTTATTCTTACTAATATTATAAATGCGA
>Unigene0000421    size  377    gap  0  0%
GTTATGATATAGTATTTTCTACTGTTATGTATAAAATCTATTTTTTATTATATTATATAC
TGTATTATGTATTACTAGGGGAATTGTAACAATTATATTATCATATTATGGTATCATGAA
CTTTAGTTTTAATATACAGGTATATTTACACTGAAATGTTACTGTCAAAATCAATAATGG
AAATATCGTATTGATATTTAGCTCCCCCTCTGGTTTACTCGCGATCCCAGGGAACTATTT
CCCGCATCAGGACAAAAAGTAGCTTAATATTATGTCTTTTCTATAGACCTTTCGTACACA
GTTTGTATCAAATGTTATTTTATTTAAATCGGTTTAATTAGTTTTCAGACAGAATTACTT
TCGCATTTATAATATTA
>Unigene0000422    size  352    gap  0  0%
GAGACATACGTTCTTAGCCTTTATGGATGCTGGGCCTGATAGTTTGTATCCAAAAGTAAC
ATCAATCCAATGGTGCAGGTTTTCCGACACGTGTGTACTCTCCAATGCTTCCCTATGTTT
TGTTATAAAGTCTTCCACACAAGTGGCCCATGATGGAATACCCAGATCCGGCAAATCCTC
ATGTATGCTCTTAAAAACGGTGGGGTCAGTATAGAACTCGGGTATGCACTCGTCCGGCGT
CCACTCCTGCATGCGTTGCACCGACGCGGGGTACTCTGCCGGCACCCATTTGTTCCTCAC
GTATTTACATAGGACCTCTTTTGGTGTTCTCCGCGCCAAATAGACGTAGCAC
>Unigene0000423    size  315    gap  0  0%
GGCCTGCAGGAGTCGATGCACGGCGGCAATTTGGTATGAAAGTGGTATGGTGGTGTTGAA
GGTATGGTAGAGTGGCCTCGGGGGCTCGCGAACATTGTACTCCATAAAAGGATCCAGGTC
ATCCAGATACTGGACACGGCATACGAACGAATCTGAGCCGATATCTCTCATTGTTCCGTT
TACCCTGTTGTCAGTCACTTTTAACAGTTCAATCATGATTTTATGCACTAATTTTTAAGA
TCACAGTTTTAATCACATTTTACACTTAAACGAACCCTTTGATTGGAAGAAAAATATGAT
TGTAATTTTGACTTT
>Unigene0000424    size  249    gap  0  0%
GTGGAAATTGATTTTGTAAAAATATATTACTTATCTCTATTTATTAAGATGTTTGTTAAT
TAGCCATATCAGAGGGATGTATCTATCCACTGCAACTGGCTGAAAATCAAGTATTGTGCA
TCTTTGACGGAGAAAAAACATAAAAACGGCCAGTAGGTAGGTAACTATAATACTGTATAG
ATACATACTTCTTGTCAATCCAGTCGGTAACTATTTTTTAATCGACTCTGTTGACCATTC
TCAAATCGT
>Unigene0000425    size  395    gap  0  0%
GGGAACCCGTGCCGAAATGTCTTGAATGATTATCCCTGGAATGCATTTCACCCACTGTTT
CGTATGGTCATCCGCTACGGGTTAGCTTTAATATGTTCGCCCCACACCACACTAATACTT
TTGTTTCACACAATAAACATATCCACTCACAAAATCACAACATAATACACTTATTACATC
ACTCGATACACTTTCCGCCATCATAATTGCATAACAAAATATCTCTCGTGCAATTGGCCG
GTTAACCTAGCTTGATCTTTGACATTGACACTTTTCACTTGCCGCGCTGTCTATGGTCTG
GTCTGTAGCGCTCTGTTCAACTTTTCTTTTTTTTTTATTCACCTGTTTTTGTCTATGTAT
TTTGTCTTGATATTCTCGTTTTGTTTTGTCTATGG
>Unigene0000426    size  531    gap  0  0%
AGCCACACACTGCTGGAATGACCTTCCACCACCTTTAAGGGCCCTTATGAGTTATGGCCC
ACAGTCCTTGGAGGATCCCCAGCAGTGTTGTGGAGTGGTTTGGCTGCCTCCTGTCCACTT
CACTCCATATTCATCCAAAGTAGTATCACTTCTGGACCTTTGAATTATCCTTGGAAAGCA
TTTCTCACACTGTATCGCATGGTCATCCGCTACGGGTCAGCTTGACCTGTTGTTCGCCCC
ACACCACACTATACTTATCATTGACACAATATACATATCCACTCACAACCTCACAACACA
ATACACTTATTACATCACTCGATACACTTTCCGCCATCATAATTGCATAACAAAATATCT
CTCGTGCAATTGGCCGGTTAACCTAGCTTGATCTTTGACATTGACACTTTTCACTTGCCG
CGCTGTCTATGGTCTGGTCTGTAGCGCTCTGTTCAACTTTTCTTTTTTTTTTATTCACCT
GTTTTTGTCTATGTATTTTGTCTTGATATTCTCGTTTTGTTTTGTCTATGG
>Unigene0000427    size  216    gap  0  0%
AATGTGTAATTCTTTTTTTGAAACAAAGAGTTTTTTGCTCGCTTTTTATATTAATGTGAA
CAGTTTGAGAACAAGAATAAAATGTAAATTGAATTACGTAATGTTTTATTACTTAAAATA
AAGTAACAAAATACGCCATACAGCGTAGCTGTATCCAACTACCAGAAAACCCTATAAATA
AATGTTTTTTGCACATTTTTCGATTTTTCATAAAAT
>Unigene0000428    size  388    gap  0  0%
GGTTAACACTGTGCATCTTTTTTAGTACATCTTTGCCTATTACCTTGACAGCTATATCAT
AGATGGGTCCGCTGCACACGTCCTTGCCGGTCTGCTGGGCCTCATTGAGCGTCTTCAGCG
TGCTGTACTGCGCCGCGAGCGTGGCCGCGTCCTCGTCCAGCATGGGGTTACCCACCAGGT
ATGTATGCGCCACTATGTTGATAAAGTTCTGGTTCTTCAACAACGACATCGGTAAAGGAA
CTACTTCGTCATCCACCACGGGATCAACTGGCTTTTCTACAGACTTCTTTATATCTGCAG
ATTTCTGTGTAGTGTTAAGCACAGGTATCGGTTCGTCGTCGTCACTCAGTACAATACTCG
GGTCGCCTCTCGCAAGTTCCTTCGCTAC
>Unigene0000429    size  277    gap  0  0%
AAAAGAATCATTTGAAAAAAAAACTGCAGATACGGTTAAACTTGGTTCACAAATTTTTTC
GCCATCTTGTTTTTGGAAAGTTGTTGACGTTGTTCTGAGCGGGAAAATGATCGAGTTGGA
TCATGGAGAATTGTTGTATTGCGATGGGCAGAAAGTATAATCAAAGTACATGATACATAT
ACTAAACTTCAAATATTCATTGCGTTCATGAGTGTTACATAGGTGTTGTAGAATATAGTG
GTACATACATGATACCCTGTTAGCACAATTTTAATAT
>Unigene0000430    size  338    gap  0  0%
AAAGGTTCAGAAAAGAGAAAGTCAATAACAAGTAAAGTCGAGCTACAAAAAAATTTTTGC
GGGTGTAATTAATAAAAACTAAACATAAGTGAATGTTACCAACCATTAAATCCACGGCAA
CAGGCAAAAAGTTTGATTTTGTAAACTAGTGTAATTGATGTTTTAATACGCAGCATTACC
GTCGTCCGATTGTTTACTGAAATTTCGTGCAGCGGAGTAAACAATTGAACACACAAAAAT
GTCTTGCATTCTTTATGTAACTCAGCAAGCCCGCTTCGCCAATGCCAAAGCATGTACCTT
CTACTGGTCTGCAATTTTCTACTTTCACTCGTCGAGTA
>Unigene0000431    size  295    gap  0  0%
GCTTATTTGATGGTAGGCACTCGTCCCGATATCGCTTATGCGGTGGGAGTAGCCTCTCGT
AAGCTTGAGAATCCTACAAAGGAAGACTGGAACACAGTTAAAAGAATATTCCGGTACCTG
AAGGGGACAATCTCTCTCGGATTGACATATGGAAGTGAGCCTAAACAGCTAATAGGCTAC
AGTGATGCTGATCACGGAGGAGACTCTACAACTGGAAGATCAACTACTGGCGTAGTATGT
TTGTACGCTGGTGCTGCTGTGTCTTGGCTTAGTCAACGACAAGCCACAGTTGCTA
>Unigene0000432    size  340    gap  0  0%
TTTTCGAGTGAAGATAGACGCTCTTTTAGTGGCTTCACTTCAGTAGGTAACTTGGTCAGG
TCGCTTGTAGACTTTTGAACGTGCGTCTCTTCTGTGAACTTTTCTAAACTAGACAGTCTT
TCCTTAATAGATTTTTTGTTCGCAATTTCGGGCAATTTCGGTTTATTCGTCTGTGGTTCT
TGAGAGTTTTCTCTCTCGAACTGTTCTCTCCTCTTGTGAATGTCAACTTTGGGCAGGTCT
TTCTGTTGGTTGTTGTTCTTCGCGTCATTGGCTCACTCAGGACGAACGTCAGCAACAAAA
TTGAGGAGAAACTCTCCTCCTTCCAAGAGAGAGCCAATGA
>Unigene0000433    size  269    gap  0  0%
AGTACTTTATTATGTAAATATTACATTTTCAGAATTTTCGCATTGTTTACATTCTTCTCT
CGCAATGTTTTCGACGGAAAATAACTCAAATATAGAAAATACTGAGTTCTATACCGAATA
CGGTGTGTGCCGCTGTTGTATGGCTAAAGGTCGGCACAGAGATGTTTCCAAAGAATATTA
TTTTAACAATTTAAGAGAAGTTTACAAAGATATATTCAAGGAATGTTTCAATTTGTCTCT
AACACTACACAAGAACATATCTTCACTGA
>Unigene0000434    size  392    gap  0  0%
GGCAAAAACAATTGAAATGCCAATTACTGTATTCAGGGCTCAAAAAGATAAAATGTATGC
TATACTTGAATTTTGTTAGGTTTTGTGGGGTAAAAAGTGAGGATAGAATCTCTCAGTCAA
CGAAACATGATCTGTATTCAGAGTCAAATGGTAGCTAAGTGTGTATTCAACGAAATCTGT
ATTTTTATGAACCGCTACAATAATGAGCTTAAGGTTAATAGAGGTTGAATCTCTAACTTA
CAAACGATGATATTATAAAGAATCTCATATCCATATAGTCGTACTTAAGTACTTAATCTT
TGTATTACTTATATCGTAATATCTGATCAATAATAACTGACAATTTAATAGCAGCAATAA
GTATTAAATACTAATAGCATTTTATAATCACT
>Unigene0000435    size  553    gap  0  0%
GTATTGTAAGTGGTAACATTATAGTAATGTGAGCAAGGATCTGCTATTTTCATTGTAGAC
ATTGGTGCTTGATCCTTTATTGCACAAAAATAGATCAGATAACATGACTACCTCATGATT
TGGCAGACAAATGGATCTCGAAAACTTGCTGAGAAGTTGCAAGCAAAATTATTGTCACTT
GTAGACATAAACAATTTGTATGACCCATCTAACTACTTAGATACATAAATGATCTAAATT
AGGAGCGATGAGTGAATGAGTTTGCTTGCAAAAGCCTTGGTGTAATAGAAAATAATAACA
TGACAATTTTGTATGATGAAGATCACATTGAGTTGCCATAACAGCTCTGGTTACAATTGG
AATGAAGGTTGTTCAGGGCATATAGACTGAAATAAATTCTATAGTATGTAATGTACCAAT
TTATTTTCAACATCTTTAAGTAAAATAGAACATGTTGACTATCCTTGGCGATGATTATTG
TTGGTTTATTATGATTATTGTAATCATGTTTAAAATTGAATCAAGTTAATTGATTAATTC
CAACACTTCTTGG
>Unigene0000436    size  324    gap  0  0%
TTGCTAAGCAAGAGTGTTTGTGAAAATAGCACGATGTCAGAAAGTCAGAATGAGAAGAGT
AATCTAGATGCCTTATCTCTCAGTTGCGACAATATCAACCAAAAACCAGAAATCCATCGA
CCGACCTACGAGAAAAGTGTCAGTATGGTAACAAGCATATCCAGCTCAGTTGGATCGCCA
TCCAAATCAAATAATAGTTCCTACCAAAGCTTGAACAAGCTGCCCATATACATGCAAGGA
AGCAAACATTTAGGAGCCCGAATAGCTCAGTCAGATTACGTAGATCCAATGACTCTATCT
AGCGATAAATCTCCACTTAAGACG
>Unigene0000437    size  221    gap  0  0%
ATATCTGAGTACACAACCACAGCTTATTTCATAAGAAAAGCATTACGTTTGTAATCCCCA
TAACTTATCGATATCGATACTTTACGTTGCACGCAATAAACAACCCTATGTGACGTGATT
TATTGCTTCCGCGCAGTTAGTCAATTTTATACAAAAAATCTATAACATATATAGGAATTT
CGACGCACCAATGTTGAGTATAATTTATTAAAATACGATTA
>Unigene0000438    size  238    gap  0  0%
AGACCCCATAGAGGAGATCCTGTATCCTCCTCATGCCGACTGGAGAGACACGCTGGAAGT
CTGCGAGAAGACCGACCCTCATATCTTGAAAGTTCTCACTCCTAAGTATTTAGGAGAACT
GCCAAACACGTATACATTCTCTAAGCAGTTGGCTGAAAACGTGGTAGCCGAGTATGCCGG
GAAACTGCCCGTTGTCATCATCAGGCCATCTATTGTAATATCAAGCGTGGAAGAACCA
>Unigene0000439    size  308    gap  0  0%
GTTTTGTTTTGATATCGATTACTCTATTGATTAAAATACGTAATTTTCAATAGTTATTTG
ATATCTGGCAACTTTTTTTTGTTTACCAATCAAACGGATGTCGACGTAATGTTTAACTAT
TAATTAATTTTAACTTTATTCCCAGGGTGAAAGAAATTGTATAAAAAATAATTTGGAAAC
AAAAAAATAAACAATATTTTTAGGTTATTATTCCATTCAGGCACACGATACCACAAAAGG
GACCTGCCCCGTGGCAATCTCCTTTCTTCATACCTTTTCTCGCTATGCGCACATCTCGGA
CCGTCATT
>Unigene0000440    size  492    gap  0  0%
GACGTAGAACTTGTCATCGGCCAACTCCAAGGTTCGGTGCACACGAACCGCCAGCGGCAA
CGACCGCTCGTCTGTGCGATTGTTCCAAAAGACTCCACAATAGTCGGGAGCCCCCTTCGC
GGCCATCAGATTGATGTCAAAACTGAGCGTCTCGCTGCCGTTGCCCAGCGCCATGCACGC
TGGAGTTCTGAATTCTCTGGCATGTGTGACCCCGTTGAACGGCTGGTTGAAAGAGATGTT
GATAGCCATGACGCCAGTCTTGCACGTCGCCGTGACCACCGGCGAGAATTCTCCCGTGCT
GTCTGCATTCTGTGCGTGCGCGGCCGCCAGGAGGGCGCCGGAGAGGAGGAGCACTGGCCA
CATTGTTCACTTGTCAGTCGGAGTTGTCAGTGAGATAGTTGTCAGTTTGACAGGAGTTGC
GCGGGATGTCAGCGCGACATGGCGGACCGGTCTGCGCGGCGCACGGAGCAACACTGCCAA
GTGAACAATGTG
>Unigene0000441    size  375    gap  0  0%
TTTCTATCATAGATATTACTGCTAAACATTGAGAAGTACTTTTGCACATCACATGCGCAT
TCTCGGGATGTCATTTGTCGAAAATGTGCATGTACGCAAATGTCGAATATAACTTTTGCT
CGCATATTAGGAAGCCTTCGCGTTACTGAATATCGATTTTAAATTTACGCGAGCTAATCG
AATTAAAAGCAAATAAATTCGATTATCTTAGACATTTGGTATTACTTTTAGATTTCTTCA
ACACGGTACATTCGATCTAAACTTGTGACGTGCACACTAAAATTAACTATATTCTCTAAT
AACTTTAACTGCTAAATGGAATCACTAAAATACTATATTTAATTTAATTCTCACTTTTAC
GTTTATAGTACAAGG
>Unigene0000442    size  241    gap  0  0%
CGTGTTCACGTTGTTGTTGTCGCTGGCGATAGGTGACCTACTTGCAGAAATTGCATTACG
TAGTGATACTAATTCTGCCCGTAGATCACTGATGGTGTTGTTGGACACCTCCAGCTGATG
CTGCATCTCGGCCTGGCTCTGCTTCAGGAGTGTGATGTCCTTCAGCAGCCTGGTGACGTC
TACGTGGTCGAATGTGACGGGAGGAAGCTTGTGCAGATCCTTCGCCACGAATTCAGGCAC
G
>Unigene0000443    size  726    gap  0  0%
TATTTATCAAAATTGTAATAAAACAAATTTGGAAATAAAAAGGCATATCACAAAATAAAT
ATTTGAACATATTTATTGCATAACTCAACTGAATAATCAACAAATATTTTTTGAATATTC
TACCGTAACTTGTTTCACGCATTACCAAACTGCGGCACGTGATTGAATTAAGTATAAATA
TACCATTAACGGTAACAACGTTCAGTCACAAATATCAACATTACTTCAAAACCGACAATT
AGATTAGAAAAACTGTTTTATACTACGCTGCCGCATTTTCCGTTCGTTAATGAGAGATTG
GGACCTAGAGATGGTCGGCCCAGTGTACTGTGTGCGAAGCTAGCACCGTTGTGATCGAAG
CCGTTCATGTACTGGTTGTTCTGTAGCCCGATGAGTAGTTCGACGAGGGCCTTACTTGCG
CTTTGGGCGTTGAGGAGCTCGAAGATGATGCAGTTGCACTCAGGCTCGGGGTTCTTGAGC
GAGCTCTTGGTGCTGGAGTTGGAGCTGGTGGAGTTGGTGTTGGAGCTGGGGGCGGAGGAG
TGCGGCGGCGCGGGGTGCAGGGGGCAGGACAGCTGCAGGTTCTTGGGGTACTGCGTGGGG
ATGCCGGACAGGTGGTTGGCGGCGGCGCGGGCGTAGAACACGCATGTGTGCCCGTCCGCG
TCCGGGTAGTTCGGGTTGCCGTTGTGCCATATGAGCAGCTGCGCGGCGGCGAGGTGCCCG
GCGGCG
>Unigene0000444    size  396    gap  0  0%
ACTTTTGCGAAAAAAGAGATTTTTGTGGCATGGCAAATAAAAAACCTCGTGGAACTTTGC
ACATTACAATTCACTCACAATGTCACTTGCAGTGCTTATGCACTTGTCAGTGCATAAGTC
ACTCAAACTTTGCAATAAAAGCTGCTTTCATCATAATAGTTCACGAACGATTTGTCTATG
CCGTCTTAGTTTAAAGTTCTCTTTGAATTTTGGGAAAATTCTGGAAATAATGATTTATAA
TATAACGCCACAGCCTCGCAAAATAATTTGAACACTAGATGCCCCACATTAACTACTTTA
AATCAGCAAACTAAATTAATAAACAAAAAAATAATTCCTTTCAAGGATCATATTTTATTT
ACTTCATTTTTGCAATCGAATAAAACAAATCGAATA
>Unigene0000445    size  208    gap  0  0%
GGCGGAGACGAGCGGAGTTGAGAGTAGTAGAGCTGTGAAAAGAGGTACCAGCGAAGCGGA
GCGGAGACGAGGTGTGGATTTCATTTTTTGTGATTGGTTGATTCCCACACGTCTCCTCTC
CGCTCCGTTCGTCTCCACCTCAGTGGAGCCGCAGCCTAAAACGATACATCACAGTATTTT
ATCATCAATCTTCTGCTATATCCCAAAA
>Unigene0000446    size  285    gap  0  0%
GATGTTGTAGGTTGTAAAATTGGTTTAATAGCTGGTACTTCGGTTATTGATTGAATTATT
TGTTTCACATCTGATTGAGTAGTTTTCAGAATTACTGTCTGAGGAATAGATTGTATATCC
GGAAGAATTGCTTCTTCTACATTAAACTGAAGATTAGGTTGACGCTCAGATTGAATAGCA
GGCAATGTGTTTAATGGAACAGGCGGTACCAATACCTCCATTTCAGGTTGAATTGGTTGA
ATCACAGGCTTAACAGTCTCACTAACAGGTAGAATATCAGAATCA
>Unigene0000447    size  420    gap  0  0%
CCGTCAGTGGGGGTGGGTGCACAAACCTCTGGCGTTGGCCTCACTGACGGCTTGGCGGAT
CTCGTCGACGAGGTCGTTGGTGAGCTGCACGGCGTCGGGCTGCGGCGGCGACGCACCGGC
CGCCAGGCGCCGCTCGCGCTCCGCCAGCACCTGCTTCAGCTGCTCCGCCAGCGACGCGCT
AGCACCAGACAGGGGGTGATGCCGGTGGTCTCTGGAGTACACTGCGTCATCAGTCGCACT
GCCCACTGAACTGCCGCAACTCTGACGAGTGTCGCGATGAGCACCAACGTGAGGCGGTCC
TCCCGATGTAGATTCGCTGAGTGATTCGTCAGCAGAATCATTGTATGAATCGTCAAGACC
GTCGTACGAGCTAGCGTTGCTGAGCGAGTGCGGCGAGTGCGGCGAGTGCGCGGCGTGGTG
>Unigene0000448    size  596    gap  0  0%
AATAAATATCATTATACGCAGCAAGAATTGCTTCAATTATTACTCTGTGGTTTTCTACTT
TACGTTGCGTTTGATGCCTGCGGCACGTTCCCCGCACCTCCCTCAGTCGAGCTGCACGCT
TCAAAGGGAGTGGACGCGTTGTGTTGACTGACCAGGTAAGTTTTCATTTCGTTCTCACAA
AGGCGAATGGCAGGCTTGTATGGGACTTTCGTACCGCTAATAAAATTTCGTGTTTTGGGA
TATTTTTTGTTTTAATTGATGGGTAATATGATAGACAAGCCCTTTGTAAATTCTTAGATT
TTTAGAACTTGGGAAGTAAAAGTTATAACCAGTTTTGTTTTTTAAGGTTATGTACCACAG
TATACCCATATAAGTTGTTTTAGCTAGGTACATAAACATTGTTATGGATTATAATTGGTG
GGTAATATGATAGGCAAGCCCTTTGTAAATTCTTAGGTTTTTAGAACTTGGGAAGTAAAA
GTTATAACCAGTTTTGTTTTTTAAGGTTATGTACCACAGTATACCCATATAAGTTGTTTT
AGCTAGGTACATAAACATTGTTATGGATTATAATTGGTGGGTAATATGATAGGCAA
>Unigene0000449    size  216    gap  0  0%
TGCAGGCATGATCTTAACACGGCTGCAACTCTTTCACATTCGTCTCTCTTATGGCAATAT
ACTATTATAGCATTAAATTGTATAATTTGATCAGATAACAAATATGAGACCAGGGCTTTG
TCTTTATCTTTCTCAATGGAAACTGATAAACAAAGGTTGTCTGGCAAAGCTGGGTTTCTA
ATAACACCACTTGCTCCATCAGGGATATTAATGTGA
>Unigene0000450    size  245    gap  0  0%
GGGGTCTGGTAGAGCGATCCCTTTGAAGCAGGGGTATTTGTACAAGAAGAGTAGTAAAGC
TCTGAATAAGGAGTGGAAGAAGAAATATGTGACGTTGTGCGATGATGGCAGGTTGACTTA
TCATCCCAGTTTACATGACTACATGGAAGACGTGAACGGCAAAGAGATCTCCCTTCAGTA
CGTGACGGTGAAGGTCCCGGGACAGAAGCCCCGGGGCTCCAAGTCTATCATCACGACGGT
ACCTG
>Unigene0000451    size  327    gap  0  0%
ATTAACAGGGCACGGTGGGTTCTCAGAATACTTGAACCGTTTCAAGTGTAAGGAGAGCCC
ATCGTGCGTCTGCGACCTAACCGCAGAAGAGAGTGTCCCGCATATAATTCTAGAGTGTCC
AATTTTCTCACGGGACAGATACAACATAGAATGCCAACTAGGCATCATATTGACAAGGGA
CAACGTGAGAGACGTGATGTCGGGCAGGTCTAGAAATAAATTTTTAGTGTACTGCGAGAA
TGTAGCCAAAACCGTGTTAAAAAGAAACAAGACTGTATAAAACTATGTTTTATTTATAAT
ATAGATTATAACATAGAAACATAGTAA
>Unigene0000452    size  227    gap  0  0%
GCCTGTCGGCTGCGGCGCGCCTCTCGCAGCGGGGCATCAACAACATCGTAGTGCTAGAAG
CGTATGAAAGACCCGGAGGTCGGATACATTCCTGCTGGCTCGGAGACATCGTTGCTGAAT
TAGGATCTCATTGGAAACCGGACAATACTTACACTCATCCCATTTACACGATGTCAGCCA
CAGAAGATCCACCTCGCCCTGGTGTGCCTGGCGCTGAGCATCCTCGT
>Unigene0000453    size  495    gap  0  0%
GCAAGAGCCTGTGTGCTCTGGGCGCGGTGTTCCAGCACTCGTACGCTCGCGGCGGGCCCG
CCAGCGCCTACTGCGCCCGCGCCGGCCTGCGACTGTGGCGGGCCGACGCTCAGGGGAATG
TGCTGCAGACCTTACTGTTCAAGGAGGCGATATCAAACCCATTAACAATAGCGGAGCTCC
TTAACCCTCGCTCTCACAAGCCGAGTACTCCGATAGAACACAATCTGGGACCCCTGCACG
TGTTCCGGGAACATTTCCTCGTGTCACACAACGAACATGTGCTCTATATCCTCGACCCGA
GGTCACTTACTGCTGTAGCTGTTGTCGATGACCTTAGGAGAATTCTATCAGTATCAGTGA
ACAAGGACGAGATATTCGTGCTGGAAGGCCCGCGGTCGCTCGTCCGCCTCGCGCACGCGC
CCGAGCCCGCCGCCATGCTGCCAGGTCTGTTGCACAAACATCTATAGCTCGGCTATTTTG
TACAAACTTGCTAAA
>Unigene0000454    size  353    gap  0  0%
TCTAACGTTCAATTGTTCGATATCACTAGCACTAGGTATTGACGCTACACATAATTCCTT
CAGCTTGGGTATTTCACTATCACTACTCACTATTTTGTTATCATTTGGCAATTTAGTATG
TTGATGTAGTGACTCGGCTGCACTATCAACAAAATTTTCCTGTGTATGATCTCTCTCTAC
TTCGACGGTTACTTCGAAAGTTTTGACGACATGCATGTCTTTAATTGGCGTATCGGGAGT
GAGGTTTTCGAGAGTGTGTTGACTGGTTGTGTCGACCTCACTGTGCCTCTCGAACGAGTG
ACTCAGAGTGCCAATAGTGTCGCGATCGAGATCGTCATCATCACCAGTCTCTG
>Unigene0000455    size  381    gap  0  0%
AAGGCCATATGTTCACTTTCCGTTCGTCATTTGACGAATGCATGCGACATACAAAAAATA
CATACAAAAGTTAAGAGTGGTGCAGATCTTTCGAGGCCTGTTTAGATTTTACGCAAGTCG
CAAGCAATCGTCAAATGACGACTATATGACGGATGGTCATAATTAATGTACTCGTTACCA
AGGAGAAATCAAACAATTGTACCTACTATAAATTGTACATCACAACGTTTTTTTTTTGTA
TATTTTTTTTTAATTTTACGACTCCTAAGTGCAGAAACAGACTTGAAAGGAATTTTAGAT
GTAAAAATGCGTTGATCGCATCAAGCAACTTTTTAGTTGCTTATCTGTATAGGAATAGTT
GCGCGATTGGCGCTTCTTTGT
>Unigene0000456    size  297    gap  0  0%
GGCTGGATGACGATGGATGTTACCTAGATGATGGCGGTCAGGGAGGTGATGAGGATTTTA
AGACAGTATTAAAACCAGAGATCTCGCAACCAAACCAGTTAGATATAAGCGTTAGTTATA
AAACTAAAGAAGATGACTTCAATGAGTCTGATGATGAACCGCTTCACAAGAAGAAGAGTA
AGAAGGGGGCGGGAGAGAAAAGGGGGAGGAAGAAGAAGAAAGATGATGCCTTACCTAAGA
TAGACCGGCGCAAGTGTCCTGGGCCGAAGCGCGAGAGGCCGCCGGGCGTGGTGGATA
>Unigene0000457    size  494    gap  0  0%
GTGTTCCAGTCGAAGGAGGACATGCAGACGCCGCCCGGCTTGCGGCAGCACAGCTCGCAT
GCTGAGCGCGGGTCGTCCTTACGTGCGGCACACTGGCATGACTCCAGGCCGTAGGCAAGA
CAAATAGACCCTGTGCACTCGCCCATATAACAGACGAGTTCCTTATCGCAGCGAGTCCTA
TTGGGCTTGTGTCGACTAGCAGGACAGTTGGCACGCTTGCCGTCGCAGAACGCAGCGTCC
CGGCACCCGTTGTCCGACCGACATTTGTCGCCGAACTTCAGAGTGCAAGACGCGGTGCAG
CATGGACCCTGACTAGGACTGCACACGCTGTGTTCGGTAAGCGTGCACGGCTTATAGTGC
GGCCTTGCGGCCTGAGGACGACAACACACATCCGTACATTCAGACGCCCAGCCACAGTCG
CATTCCTCGCCTTCCTCCACCACGCCGTTCCCACAGATCGCCGGTTGAGGTTCAGTAAAG
CACCCCTTAGGTGA
>Unigene0000458    size  425    gap  0  0%
AAATTGTAAGAACTCTAAGTTAAACAAGGATAATGAAAAATACTTTGGGGTATATTACTA
CCACAATCAATAAAATCACACCTTATATTGAATTCTAACTTAAGTATAAAGGCAAAAATC
CATTTTTTTATTTGAATTTTTCGCTTACCAGTTGTAATATTTAATTTAAAGAAAGATTGT
TATACACTTTGAGAATAATGATAGCAGATTCTGCAATTTGTGTGTTTGGTTTAGTTTAGT
AGCTCAAAGCTAAGAGTCGACTGTGTGCGTGAACACAGCTTTATATAATGAATGTGTCCT
GAATCTCTTAAATTGATAAGTAAATTATTTTGATTCTACAATCATCAAAAAGATCCTTTA
ATTTGATTATTATTTTTCATCAGGATTGATGGTTTTTATGTTGTTTAAGTTAAAATACAA
GGCAT
>Unigene0000459    size  277    gap  0  0%
CACTGGTGACGTCAGTAGCGTACCTATACGTCATTTTTTACGGTACCCCAAAGAAAAAAG
TCTGGAGGAGTAAGGTCTGGTGATCTTGGTGGCCAACGTGCAGGTCCATACCGTCCTATC
CACTGTTCACCGAACATGTGATTTAGCCGCTCCCTAGCAACGACCACTGAATGAGCAGGT
GCTCCGTCCAGCTGATGCCACAAACGCCTGCTCTGAGCTATAGGTAGTTCCTCGATATAC
TCAGACACTGGTCCTTTTAGCAGTTCCAGAAACTTAG
>Unigene0000460    size  267    gap  0  0%
ATCACGACCTGTAGGTATAACGTATAACCTATCTAAATGCACATTTTTTGAATAAATTAA
AAACTCTGCCATCAAAATTATCTTTGCTCGAATGGAAAGCACAAACCAACACCGACCAAC
AAGATGGGTTTTTTCAACTCCTATAATAACTAATTGCCAGTAGGTTCAAAACAGTTTGTT
TCGATTATAGATACACTGGGCATCCATTTATCACTTTTATTCCAGCTTAGATCTTAGAAT
GTATATTTTGCATTAAATCATTGGTAA
>Unigene0000461    size  295    gap  0  0%
AAGACTTTTCTACATTATTTTCGAACGATTTTTTAGACGCGGAATCTGTTTTATTAGTCT
CGACTTTAATATTCTCGATTTCATTGTCGTTGTCCGCTGGACCCTCGTAACCAATGTTTT
CATCATCAGAAAAAGGTTCTACCTTCACAAGCTGTGGCTGTAAAATTATTTCGTTTAGAG
TAGATTGCGCTCGCTCAACAGCAGAAATGAAATCGAATGCTCGTTCTAGCGACACTACGC
AAGTTATACAGGCCATTTTTGGCAAATTATAGTCGTTTAAGTTTATTTGAACGTT
>Unigene0000462    size  291    gap  0  0%
AGGGACCTGAACGCACCCATAATCGCCTTCATCTCTATCTTACACCTATCTCCCTCTATC
TGCAGTAACGCCCGTATTGTTATCTCCGTCTAACGTTGACAGCGCTCGTTGAGAAACCAC
GGACCCTGCCTATCAACATTTCAAATCTAAAATGTCTAATTATACCCACATCACTGGATG
AACATCAAAAAAGAGCCATTTTTAATTAATTTAAGCCCGAAAACTATTATAATACGGCCA
ATTTTGTTATCTAATAAGCCGTAACGCTAACAAGACCCGGGGAGCCATTTT
>Unigene0000463    size  386    gap  0  0%
ATTCGTGGTGCAGAGCATCAGAAACAAGGAGTTGTTCCACGGCATAGATATCCGGTATAA
ACAATGCTGGTCTTACCTGCTGTGGCTGGATGAAGCTAACTATGCTGGAGTGCAGGGTAA
ATTGCCGGAAGGTCTGACAGAAGTTGGTTCGTCGCAATTACCCGCAGCCAGTGAAAATGG
TGATGACGAGGACAGTGCAATAACAATGCAATGGAATCTAGCGAACTTCCTGCCGGCGCC
AGTGCGGGAGCCGTTCACGGCGGCCGTGGCGGGCTTCCTCAGCGCCGCATACTCGCAGCC
CAAGGAACTGCCTAATCTGATACGAGGGGAAATCTCGCAGAAGCTGTTTCAAGTGACTGA
GAAGATAAACTCCCGCTACCCGGCGT
>Unigene0000464    size  222    gap  0  0%
GAGCAATACCACATATTTCACATATTTTTCGGTATTTACCCTTGTAATTATATTTACAAG
TTCGAGATAAAATTGGGGGCTGTTTTCCACATCAATCGAAGGCTGGGTTCAAACCAAATT
GAATGTGAGCGAACGTTACGCAGTTTTTTTATTTACAAACATATTCACTTTTGCGGTCGC
ATCTAACCGAAGATACGTTGCGTAATATGCATAGACGCTGAC
>Unigene0000465    size  208    gap  0  0%
GAATTGGCAGGGATAGCGAAACTAATAACTTCCACGTGTATTAAAGCTCATCAATACGAT
TGTGTTGCTACTACGAAGTTTCCGAATCCTGTAATGGCATATTTACATCAGAATATTTCG
AGCCAGCCCTCAGACCCTGAACAACTGATTGAGTCTCTAATGCAAGTCTGGCTTGACGCA
AAAGATGAAGTTTCACCGGCCATGATAG
>Unigene0000466    size  225    gap  0  0%
TTCAATGTGTTAAGGGCGAGAGCAGCAAATGGCGAGGCATTGGGGAAGGATGGAGTATTT
CTACCGAAAGCTTATGGCCTCATGCGAGTGCGAAGTTTCCGAATCCTGTAATGGCATATT
TACATCAGAATATTTCGAGCCAGCCCTCAGACCCTGAACAACTGATTGAGTCTCTAATGC
AAGTCTGGCTTGACGCAAAAGATGAAGTTTCACCGGCCATGATAG
>Unigene0000467    size  284    gap  0  0%
AAAGCTCAACAAGTTCAGATTTTTCAAAAATGAATGAGATGGTAGAAAACATTATAGATA
ACTCTGGTGTAAGCCTTGGTGATGATACTGATCACACGAAAATATCTGGTTTCCACCAGA
TTGTATTGAACTCTCTCTGGTTGAATGTGAAGGCATCATCAGACCTGGCATCTATTTTGG
TGCAACTGAACGAGAATGATGCCAGTATGTGTGAGAAATGTTTGAACATAATAACTCACG
TTTTGGAGACATCTCGGCATAAAGGAGCCATTGAAGCAGCAGGA
>Unigene0000468    size  258    gap  0  0%
CAATGAAGAACTACAATTTAATAAAGAATCACTTAATAGCGCGCAGAAACAGTCTTCAAA
CCTCCGCTACTTTCTCATGAACCAGTGAACCTAACTCATAGCCAAATATTCATCTCGCCG
CCTATAACACAGGCTTTTAAAATTTAAATACGAATCCGATTATTCAACCACGTTAACTCC
ATCCTAATTATTCTCATCAATAACTAACATGGACATACATTTTTTTAACAAGTAGGTAGG
TATTTAAATTCTACTGGG
>Unigene0000469    size  665    gap  0  0%
ATGTCTGCTATAGGAATAACACGGATCAGCCAGAAGTCAACAGCAAACAGCGAAATTATT
CATATCTTACGTAGGCGATAATATCGCGGGGTTCGTCTTCGGGGAAGTTGGGGTTCATTG
GGGACCAGGTGGAGGAGGAGCTGGTAGTCGTGGAGGAGCCGTTGGGGGTGAGGGGGTGAG
GGACGCGGCGGTTGAAGGGCGGGGAGGGGGACTCCTCGAAGGTGATGTTGGGGCTGTTGA
GCTCGCTGATCGTCGAGAGCGAGGAGTCCTCTTGTCACGTGTTCTCTGTTGTGACGTTCA
CGATGGTGGCGCGGCACATCGGGCACTCCTTCAGCTGAGATGTGCACAGTGAGCAGAACC
CGCGGTGCTTGCAGGGTTCGAGCACGCAGCACGCGTCAGCATCATAGCATAGAGTGCACG
AGTTCTCCTTCGCAGTCGTGCTGCGCAGCTTCTCAAGTTCTAAGCGACGAGGCACCACCC
GTTTTTGATCATTAGTGAGTACTCCAAATTCGTTGAAGTTGCCAAACGCTCGGTCAGTCG
GCGGAAACCTGAACGGCTCAGTTCCAAAATTGAATCGGCATTGTTGGAAAGCCATAAACG
AAGCCGCAGCAAAGAACCCGTTTCGCGCAGCTCGAAACAGATTCGTGCAAGTACGAATTC
GTTGT
>Unigene0000470    size  318    gap  0  0%
TGAACATTTTGGCAGCCTTGCTTTTAGCTTCCGAAATCGTCATGGTAGGGTTAAACTGCT
TTAGCAATCTCTCTGCAAAATTCTGTCCGGCACCATAAATCCTGGCATAATTAATAACTT
TAGCGTGATCTCTCGACACGGCGGCTGCAGTGGCCGTGAGGGAGTGCAGGTCGGTCTTCC
GGCTCTTGTCTCCCGCGAGCACGGCCCAGCCGAACGCGCTGCCGCCGCAAAGACCTAGTG
TACTGTCTCCTAAGAGAGCCGCTATCCATAACTCCTGCGGGCGATGGTACAGGCCCCCAC
TGGGTACAAGTTTGTGGG
>Unigene0000471    size  318    gap  0  0%
TGAACATTTTGGCAGCCTTGCTTTTAGCTTCCGAAATCGTCATGGTAGGGTTAAACTGCT
TTAGCAATCTCTCTGCAAAATTCTGTCCGGCACCATAAATCCTGGCATAATTAATAACTT
TAGCGTGATCTCTCGACACGGCGGCTGCAGTGGCCGTGAGGGAGTGCAGGTCGGTCTTCC
GGCTCTTGTCTCCCGCGAGCACGGCCCAGCCGAACGCGCTGCCGCCGCAAAGACCTAGTG
TACTGTCTCCTAAGAGAGCCGCTATCCATAACTCCTGCGAGTCTACGTCAGCGCCCACAA
ACTTGTACCCAGTGGGGG
>Unigene0000472    size  285    gap  0  0%
CGACAGGTTTCAACAATTGAAAAGCGAATGCGAACGTATCGGAGCAACAGACTGGAACGA
GTGTGTAGGCGCAGTGTATCATAGTGTAGTCAGATAGTTCACGTACTTACCTCAACGCTG
TCGAATCCGTCCACTGATCACTTCTAGATGTAAGGAGGATTGAAATGATAATAGGATTTT
AGGGCACAATGTACAGCGCCACCTAGCGCTAGTCGTACGTACTTCTATTTTCATTTTAGT
CACCGTTCGACCAATAAGTATTTATATAAGGGCAATTATTTTAAG
>Unigene0000473    size  239    gap  0  0%
TTCCATTACTGGATCAGCATCCTCACTTGCGTCGTCGGCTGCAGTTCCATACATTTTCTG
CGAGTTAAATCTCTTGAGCATCTTTGAAGTTACTTTAAAATTAACACATCCTCAATCAAT
CGCAACTTGCGAGAAAGTTCTTTCCACAACAGCGTTAGAAAAAGGCAACGACAAAATTCC
TAATGTCAATTTGCTTATATGTCCGTAAGTTTTATCACCAACTGCATTTTTGTGTGTGG
>Unigene0000474    size  353    gap  0  0%
GGATCAAAAATTTAGAGCCTTCTTCTTTTCGGGAAGTCGGTTAAAAAAGGGGGATAAAGT
GGGGAAAATCTGGCCAATGACCAGAATAGTTTTTTTACAACTGGGTCTCCCGTTCTTTCC
ATGTTTTTCTATTTGGAAGAAAAAGGTTTGATGTGATATTTTTTGCCCAATTTTCGCATT
GTAAACAGAAAATGTGTATTGGTTTCTTTGGCCAAACTATGAAATATATTTATCGTCCTC
CGAGTAAATTTTTAAGTGTCAGTTTACAGTTCTGACCTTTTCTTATATCTCTCAATATTG
TTTTACAATAATGGACCTTAATCCTTTGCTATAGGGGCATCTAGTGACAGACT
>Unigene0000475    size  336    gap  0  0%
AGGCGCCCACAGATAAAAATGTATAAAAAATATTAAAACAAAAAGAAAAAGTAGCTTCAG
ACTTATCACGAATGGAAAAATATGATTCAGTGCATAGTGAATGACAGAATCCGGATTTCC
ATCACTCCCCATACACCGCCGGTTGACAGAGGCTCCCAGTTTGCATGTCATTTTACGCCT
TCATAGCATAGGCGCGCAATTAAGCCATTTAGGTTGCATACTATGACGACGTGAAACAGA
GACAGAGGCTCCCAGTTTGCATGTCATTTTACGCCTTCATAGCATAGGCGCGCAATTAAG
CCATTTAGGTTGCATACTATGACGACGTGAAACAGA
>Unigene0000476    size  244    gap  0  0%
GGACGATGTACGACAAAATGCAGAAAAGGGACTTCATAGGGCTCATTTGTGGCTGAAAAA
TAACTTATTAACCCTAAACGTGTCTAAAACTTCATTAGTTCAATTTACCAATTCACGGAT
AAAACAACCTAACGTAGAGATTCGTATTCATACATGCGATTTTAATGTAAACCACCAATG
CTCATGTCAAATTATTCGTAAAACTCAGACGGTTAAGTACCTTGGAGTACTCCTGGACGA
AAAA
>Unigene0000477    size  211    gap  0  0%
ATACTATCAAGGACACCCTCAGGACGCTGTTGAAGAGTACATTGCATTGACTAATGAAAA
ACTTGTTCTAGCATCAGGTGACGATGGAGATATTATGGAGCGACCACAGACCAATATTAC
AAGTTTTTCTATATTTGATGAACAGGGTCATCTATGCCCCATCGATGGTGGTCTTGTTGA
AAATGACGTGCGAATCTATATGTCTGGGTAT
>Unigene0000478    size  259    gap  0  0%
GTAGCACCATTCACTGTATATGTCCATCATGAGGATTCTTATAACGTTGCCCCAAAGAAA
CGCAGACTTCTAGATTGTGGGCAGAAAATCACTGAAAGACAGATAGTAACATGCTGCTAT
ACATTGCTGAGCAAGCTGCCTAATGAACTTTCTGCTAAATGGGATTGGACCAGGTTTATC
GGAACATATGCAAATAATGGAATGGCCGATGTGAGATGGATGATAAAAGAATGCATGGCC
ATCCTAACAAATATGACAG
>Unigene0000479    size  211    gap  0  0%
TCAGTAGGTAAAGACACCAAAATACAGCAAAATTTCCATCAGTCGTTATATTAATAAAAC
AGAAAAAGCTTTAAGCATTGTTTTAGGTCCAATTCTTATACAAGAATACCTTTTTTGTCT
CTGAAAGGTATCTATGGAAACATTCAATATTCTTAAAAGAGTTCTCAATATATTCTTCTG
TACCTATTGCGTCATTCAAATCGGCAAAGAG
>Unigene0000480    size  258    gap  0  0%
ACATTCTTAGCGGCCGTGTGTTTGATGCTGGGGTTCACGTGCAATGTGAAGTTTGAAGTC
GTCACAGTGGATGAGGAGCCTCTGCCCAATGACTTGCACTTCATGCTCATGAGCAAAGAT
GATAAGCTCTATATAGATGATATCGACGTGTCTAGAGTGATGTGGTGTGTCGAGGCGTCA
GACTGTCTTGTTGTACTAATTAGCTGCCTGCTGATATGGAACTCTACAAATGTGCGTTCT
CCCCTGAGCGAGTACCTA
>Unigene0000481    size  502    gap  0  0%
GGTCTGGGTATATTCAGTACTTTGACTCTACCACGCGGCGTTCGCTTCGGTCCGTACTGC
GGAGTTCGCACGCAAAATGTCGACTCCATGTATTGTTGGCAGATATACGATAGAAACGGC
AAAAGATCTCACGTAGTGGACGCGGAGGATGGTAATCGGTCCAACTGGATGCGTTACGTC
AACTGCGCGCGGAACTGGCGGGAACAAAACCTCTTGGCTTACCAATATCAAGGGCAGCTT
TATTATAGAACTATCAAAATAATCCCTCGCTTCACGGAGCTACTAGTGTTCTACGGCAGC
GAGTTCGCGAACACGCTGCATATCAACCTGAGCAAGTATAACGCGCCTCCGGGATATGCT
CAGAAATTCGGTGCACCCCCCGCCAAGAAACCAAAGCAAGACCTACAAAACGAAAAACAA
GAGATACCAAAATCATCAAAAATTGAAGAAAAACTAAATAATAGTCCTTACGTACCCGAA
AATAGTAAGAGTTAAACTAACA
>Unigene0000482    size  252    gap  0  0%
ATGCAATAATTATGACAGCTCAATTTCATATAAGTACACACATACTTTCAAAATCATTAC
AATTGGCATTCGTGTTAATATCGATAGCTTACACGGGAAATATGAAAATAAGTTTCAGCG
CAGACCACAAAACCACCTTTAACTTTCACTTGCGTCACAGAAAAAAAAATGTTTGTAGAT
TTGTCCATGTCTCATAATCGAACAAATTATACATGCAAAGTATTTTTACATATTTTAACT
GATCCTATAACG
>Unigene0000483    size  261    gap  0  0%
ACCTGAGAAGTTTTTTCAGAGAAGAGGTGATGGAATTCTATTGGTTGCTTAAAAACTCCG
GTCCGCTCCACTTTGGTGGAGTCTGTGCCTAGCCGTGGGTTCAGCCTAACTGTTTCTAAC
TCACTTCTTAATGTTAAGCGAACTCCTAGTCTATAAGGATTTTAACTCTATCTTCTAAGT
TATGAACTAAACTACTGTTAGTACATTGATTTTGTAGAGATACTACATGAACGCTAGATT
TTAACCTATTACATGAACAAG
>Unigene0000484    size  285    gap  0  0%
GTCAGACATGCAAGTGAAAAGGTTTCAAAAGTGTATATTTTTAGAAAAATTGTAGCTTTT
CAACTGGTGTTTGTCTATATGGAGAGATTGGAGACTAAAGTGCTATTAAGTTATGCTTAT
AAGCATACTCATTATAAACCAGTCGACAAGAACCTTAATTATTAATTCAAGTCTTTATAA
AAGTATCAAAACTGTGTGAGAAATTGTCTTTTTTACTTTACAAAATATCCCACTCAAAAA
CCGATCGCAAGTATTTGGAAAAGGCTAGGCACATGATGAAAACCT
>Unigene0000485    size  283    gap  0  0%
AACGCGGCCGCGCTGTCGTTGTGTGCGTTACCGCCGAACACTAACATTACACCTGGAGTA
ATAAAAGTAGCAGAATGTAAATATCTAGGCGTAGGCGCAGATTGTAGAGGGCGCCACAGT
CTGAGCTCCGGGTCATACTCAAATAGTGATGCTGATGGCGCCTGTGTAGCCTCAGACTCG
GAGACCAGGCCCCCGTGCACGTAGACTCTGCGTGACAGCGGGTCCCACGCCGCCGCGTGC
GCGAAGCCGGCGCGGGCCGCCCAGCCGCGCGTGCCTGCCACCG
>Unigene0000486    size  235    gap  0  0%
AAGACGCGCTACGCGGTTTAAATAATAGGCTTCGACGACATAAAGTGAAAATAAGAGGGA
AAATAAATAAGTCATCTAAGTTTAGGAAGTTTGTATGCCCGGAATGCGATGCTCCATTTC
GTTGTATCAACAAATATAACAAACACATTGGTTATTTTCGCAAAAAGAAGTGTTTGCATT
GCTCTGAAATTTTCGACTTTACAGATTACAAAGACCACTGTAAGACCCACAAATT
>Unigene0000487    size  226    gap  0  0%
AAATGTAAATTCCGGGTGTCAGATACAAAAATGTTAAAACCAACAATTTAACAAAAATTC
AGCGAAATGATACAACAATAGTAACCCAAACACATTAAGCCTTCACATATTATGGTGTAA
AATTTTGAAGCCAGCGGAGAATCTAGATACATGATCAGAAGTACCAATATAACATGAACA
AATATTGTGAGTATCACTCATTCATTCATGTTATACATAGGTAGCA
>Unigene0000488    size  379    gap  0  0%
GGCAAAAGCGAGCGATACTTCGATTTTCTGGGAAGGTTACAAATAATAATTTTTGGAAGT
GAATGAGAAATTGATTTGTGTAAATTAATAAGCAAATCTGGTAAAACCAACACATGATTA
AGTTAAAACTGTGAAGTGTGTGTCCAAAATGATGTCAGATTACTTCGAACATTACCACCG
TTGTGAGACACTTGCTGAATTTAATTTTTACTTTGGAGACGATACTGAGGACGAAATTGA
TGATGACGATAACTACATTTACTGCTACTGCAGCAGAGTCTTCATTAAAGATGGAGTCAA
AACATATTACGTAGACAAGGAGTATGCTAGTGAGAGTGATGTGGAGGTCCTCCGTGACTC
GCAGTCCCAGGATTTGGAA
>Unigene0000489    size  259    gap  0  0%
TGTAACTTATACGACACACTTTGATAAGATAGAAGATTAGCAGGGATAACTTACAATGCC
TGGTAAATGCAGCGTCGTGGGATGTGGGGCGAAAAGACTTGTAACATCAAATCTGGCTTA
TCACAGATTTCCCTCAAATGAAGAAAGGATTCAACTTTGGTCGGATGGCGCAGACGAAGA
AGACTTTCGCCCAAGTGTTACGGACATATCCCTTTGTTCAGAACATTTTCATGAAAGTGA
ATTTAACAGAGCTCTTCGA
>Unigene0000490    size  207    gap  0  0%
GGTGAGGGTTGGGGCTGTCCTGCCTCTCCTTTGCATTGTGATGTATTAGATTGTTCTTTC
TCTCCTTTCCATTGTGGTGTTTCAGACTCTTTCTCTACTTCACAAGGTGAGGTTTGAGAC
TGTCCTAAGTCTTCTTTGCATTGTGAGTTATCAGATGGGTCTTTCTCTCCATCACATTGT
GGAGTTTCAGACTTTTTCTCTTCTTGG
>Unigene0000491    size  225    gap  0  0%
GCCCCGCCCGCCCCTGGCGCGGCCGCCCCGCCTGCGCCATCACCGGCGAGGGCCTGCACG
AGGGGCTCGAGGCGCTCTACGAGATGATACTCAAGAGAAGAAAATTAGCCAAGTTGCAGA
AAAAACGAGTCAGATAAACTATATTCTGCCGCGTTAGTGTTTGTGACAAGTCAGCCGTGC
GCTGCTAACGGTACGGTTCGTGAACGTTAAGTATTTTAAAATGCT
>Unigene0000492    size  374    gap  0  0%
GTGTTGTGTGTTTCGGTGATTTGGAGTTTTTAATTTTGGTATAAACAAATAACCATGTTG
AAAAAACCAGTGGCCTGTTGATACTCTGACTCCTGAAACCTGCGACTTTACATGCGACCG
GCTGATCAAGTTTACATGTATTTACCAAGTGTTCGAGCGCGAGATTAGTGAAGGGAACGA
AGATATAAGCCATGGCGTCCTGTTTGTCCGGTGGCCACTATGTACCAGGGAGTCAGGAGT
ATGTGCCTGTCGCCGAATTTTATGCCGATAAGTCTGTTTTCGTTACTGGCGGTACCGGTT
TTATGGGGAAGGTGCTGGTTGAAAAGCTGTTGAGGAGTTGTCCAAAAATTAAGAAGATCT
ACTTACTGATGCGG
>Unigene0000493    size  536    gap  0  0%
GGACTGGAAGCTCTGGTCCGCGAACGACTTCACGTGACCTTGCGCAGCACTGAACTCACT
ACCTTTCCCCTCTCTGGGAGGTTCGGGCGAGTACAGGTCGCGCAGGCGCTCCTCCCGCAG
TCGGTACATGTGCGCACGAATCTCTTTCTTGCGAGAGAAGTCTTCCGTCTGCTGCCACAT
GCGCCGCAGCAGATCCTCGTCGCGGATCAACGACACGTCGCCTTCAGACATTCTGTGTGA
GCACAGCCACCGGCCGCTAGCACACCTCGCCCGTTATCATTTAAATTTAAAACAATCGCT
CAAAACTTTGATATCTTCCAGTGCACAGTTTAATTTCCACCTTTACGTTAATTATAACTT
ATAATAACAGTTAATAAAGCTCACGTGTTACTGCAAAGCGTTAGTGTTAGTTTTTTGAAT
AGAGTGTATTCGCGAAGTCGTTTCGTTCGTGTCGGCCGCTCGGTATGCACTTTTGGGGTC
ACTCGGGGTCGATTGGTTTTATTGTGTTTTTTCGCGTGGTGCGGCTTCGAGCATGC
>Unigene0000494    size  347    gap  0  0%
ACAAGACAAAATGAACATTGTTCGAAAAAAAAAGATTTAAAATGGAGACATTCTACATAC
GTAATAAATAAATATACCTTTCCACAAGCTTTATTCCCATTACTGCAGGCAAAAAATAAC
ATACCTACGATCCGTACATACCAACATTAAAATCGTACATCAGAATAATTTACTTAATCA
AGGCAAAAGCTGTTCCTGGCTCTTCATCAAATTAAATCTAAGATTAATAATAGTGCTTAC
AAAATAATTCTTAGACATGGTAACCATTTTAGCAAGATTAAACTTTGTAATAAAAAAATC
ACAAGTTTTGTAATCAACATATCGTGAAATATGCCGAAGACCTTTCA
>Unigene0000495    size  207    gap  0  0%
GGATCGACTGGGGCTGTTTTGGGGCTGGTGTCTGGACTAGATGCTGTGCACAATTACCCT
GATGCAGTACAGTAACGTCGGGAGGTGGTACGGCGGCCATTTTGTCCATCCTCTGTCGCC
TCAGTGTACCCCCAGCCGATTGTCTGTCTACAGATAGAATTCATCGAGTGCATAACTATG
TGGTGGGCTAGCCATGTGTGATGGGGA
>Unigene0000496    size  230    gap  0  0%
GGGATGTAGACAGGTTGTCGGTTGAGTGATCAGTATTGGAAGGTCACCGGCGATATTTAC
TGTAAATATTGTCCAGCCGTAATTCACATCCAACATACATTTGTAATGAACATTTAGATA
AATATAAACACACTATGCACACTTCCAAAGACATGCTAATCATTTAAAACAATTTAAAAT
CAAGTTGTGTTATATTTTTTGTCCAAAAACAACAAACAACAAAAAACCTT
>Unigene0000497    size  207    gap  0  0%
ATATTATGAATTTTGATTAAGTGTTTCTGAGTGTGATATTGAGATTGGAACTTCTCGGGA
CATTTGGGGCACTTATGGTCTTTCGCGTTATGTGTTCTAGCCCTATGGCGTGCTAAACAC
CATTGGTTTTTGTATTTAGCGCCGCAGACATCGCATTCACAAGATCCTGTATGTGCGTAT
GTTATATGGACATTCAAATTGGCAGCG
>Unigene0000498    size  266    gap  0  0%
ATCAAACGTCTCAAACCCCGTAAAGCTCCGGGCCCAGATAGAATAACCAATAAAGTGTTC
AAAATCCTACCCGCTTCCCTCGTAATGCTCATGACCGCGATCTTCAATTGCGCCATGACC
CATAACCTGTTCCCACAGGCATGGAAAGAGGCAACCGTAATCGGTATTCCCAAACCCGGT
AAACCAAAATCAGACCCGTCCAGCTATCGCCCTATCAGTTTACTCAATGTGTTCGGCAAG
ATCTACGAGATACTTATCTATAAGCG
>Unigene0000499    size  654    gap  0  0%
GAAATGCGCTGATAATGGCAAGATTTGTTTTATAAATTGGTTTTGCTGTCTAAAAACAGT
CAAGATTTGGTAATTCTGTGGTGGATTTATCCCATTCCATATTTGTCATTTACTCTACAC
CTTTTAACGAGGACAAATCCAGCACCGATCAAATCCATTTGCCATTTTCAGCGAGTTTCT
TTTTGTAGATATTATAATTATTGTATTATAAAAATAAATCTAGTAATGTCAACTTACTAA
GAATTTAATATGGGTCATTCCAAATTAACTTTGTGAATTAAAATAGCAATAATATTCATC
ATTCCTTTTACAGTTGTAGTTTAGTAAGATAATTAGGTCAATTATTAAATGAGTGTAAGC
GAATTAAATGGGGCAACATCGTTATTTTTTCAAGTCATCTGATATTCATACCGGTGCTAA
CATAGTTTAGAGAGAGAGCCAAATAGCAAATATATTTTGGTTCAATGTTGATATGCAATT
TTTTATTTTAGTTGTAAGTTTGAACGTATCAGAGACAATAGATTTTAATCAGGTCCACAA
AAATACTTTTGGGGTCATCAGCATGAAGGTGCACTTACATCATAGGAATAATGCAAGCAC
TAAAGCTAGAACAAGAGTATTCTTGTCGAACAGTAGTTCTCTCTGAAAGAATTT
>Unigene0000500    size  240    gap  0  0%
ATTGGTAGGGTATTCCAAACTAGTCATATTAAAATTTATGCTATTTAAACATCATAATGC
AATTATACATTTTATATTTGCATTTTCCGGCTACCAGTTGTAGCCGGAAGTAAAGATATA
CTTTTTGAATAAAAAGTATATCTTTACTTCCAGTGCCCTGATAAAAAACGTTAAAGTAGA
GTACACATCATCATTATTATCTGCCTAGCCTTTTCTCGACTATGTTGGGGTCGGCTTCCA
>Unigene0000501    size  341    gap  0  0%
AGATGCCGTCACGTCTTTAACTACATTACTTGTAAAAGAACTCGATAAAGGAACTAGGTG
TTTAACGGTCTTTATAGACCTAAAAAAGGCCTTTGACACGGTTTCCATTCCCATACTCGT
CCAAAAATTAGAAAAGATTGGTATTAGAGATACTCAACTATCTATATTTTCTGATTATCT
GACAAATAGAAAGCAGCAGGTCAAGTTAGATAATTTTGTTGTTAGTGAGGACGTTGACGT
GACATGCGGCGTGCCTCAAGGAAGCGTCTTGGGTCCTACCTTATTCTTAATATACCTGAA
CGACTTATGTAATATGACACTCAACAAAGGAAAAATCTTTT
>Unigene0000502    size  565    gap  0  0%
AGATCTAGGCTTCGAATGCCGTGACGACCAGATTAATTTCGAAAAGCTATTGAAAGTTGT
CTTTTTTGCCTCTTTAGGTATTAGAATTAAAAAATATATTGGTTGTCTGTAGCTTTTTGA
GTAAAAACAAGATACGACCGAAAAACATAACCCTTTTTGGTAGTCGCTTAAAAATACCTG
CAGATTTGATTGAAACACTCAAAGCCTAGATCTACTACTACTTGATCGCTAGAGGCTGCC
CCATAAAACAAAATCTAATCGATTCGAACTGTAACATTATATTCTAATTTTAACTTCACT
ATCAGAAATAGGAAACACATCAATCACCTTATTTTATATTCTTTAACAGAAATTCTGATT
ATTTGGCAGTGGGGCGATCTAGACAGTTGCCATTTTATGGTTTTAATATATCTCCATAGA
CAAGAAAACTTCTTTACTTTTTTATGGTGTCTTCAAAAATTAAAATAGTGGTTTATTCTC
TTTGTAAGTTTTCTCGTCTTTGGTATCGAATCTAACACAATTCTACCTAATATTCACTAC
ATATAACTCGCTACTTATACACCAA
>Unigene0000503    size  313    gap  0  0%
GCATCATACCTGGAGATGACATCGACCCAAATTCAACTGCTTGATAGCTGTGCTATCAAG
GCCCGGGAGGATGTTAACGCGCACACTGTGCAGGCGCGCCAAACCGATCCACCGTGCAGC
ACGAGAAGGGGATGCGGGACGCGCGGGAGGAGGGCCGCTGGCCGCGTCGCTTCGCTTGGG
CCGCGCGCCGCTCTCTTTCGCCATCGGCACCGGACGAGTGCACACGTCGTGATTAACCTA
ATATTTTTGTATAACGCCAATCGCCACACGTCGTAACTATGAAACCTATGTAACTAATTA
CTTTCTTAAGAAT
>Unigene0000504    size  204    gap  0  0%
ATAGGTTATGTGAACTTAGAAATCGAGTCTCGCGTAGACCCGCATCAAAAATATAATATT
CGCGCGTTAGTAGTTGAGTGCATTACGGACCAGCTACCTTCGCACCATATTAAGTGGGAT
TCTTCAGTGGACTCCCACTCGCTACCGCTCGCTGATTTAAGCTGGAATATTCCAGGCGAT
ATTGACATAGTGTTAGGCGCTCAA
>Unigene0000505    size  306    gap  0  0%
GTAAAAGTAGTTTTATTTAAATGGAGTGTGTGTGTGAAGTGATGGTGTATTTAGTGTATC
ACAATTTAGTGACAAAACAGTGTAGTTTGGTGCAAAAGTATGGTGTAAGTTGCTTGACTG
TGGTTTGAAGTGTAAAACTGTTAATTCAATTAGAAGTTTATAAATGACGAACGGCTGTAC
TAATGTGTTAATGAACACAGGAGTAGGATAAGTTAGCCAGCATAACAGTAAAAAAGTTGC
AATCTTATTGTGACAACAGAAATTACTCGTAAAAATTTTAAATAGCGTATTATAATGATT
AAATAC
>Unigene0000506    size  205    gap  0  0%
AAATTGAGCGCATCTCATGCGCGGGTTGTGAATAGCCGATATCCGATGATCTGTTGTGTT
GTTTATCTCGAAATTTTATTATTAATGTTGATGCCACATTTTGTTAATGGAATGTTATTG
AATGTCTATTTTATGAGTTAGCTTCAGATCTTTATTTACAAGTTTTTAGTAGGTGAGTAA
AATATTGCAGCTGAGTATTCTAATG
>Unigene0000507    size  227    gap  0  0%
TGTTTTGTTTATGAATGCCCTTTTATGCGGATAGGCGGCATCAGTTCACACATGCTCAAA
TGGTGCACTTCGCAACACTTCACAACTGGTGCTCTTAAATTGTGAATTCCGCAAAAGGGG
CACTTTGTAAGTTGAGTGGAGATTTGTAATTTTTCTGGAAATGATTTTTTATTCCGTAGT
AAATTTTCTTAAAAATACAAAAAATATACTTTATTATGGTATATAGG
>Unigene0000508    size  425    gap  0  0%
AAATTCATTAATTCTATTTTCCCAATAACTATGTTGATCTTACGGTTTCAAATTGCACCA
TTACAATATTATTACGTGACTTATACATTTCTGTGTACATTCTCAGTAGGTATATAATGT
AGTTTTCATGTACTAACTGTATAAATAATGTTTATAATATGGGACCACTGTCATTTATTT
GAGTCGTGAATGTTTGCACTAACTTGGGTCTAGGATTTCATGGTACCTACATTAATTTGA
ATTATTGAATTAGAGAGTATGTTTGCCCAAATTCAATATTCAATTGTCTGTCCATGCTGT
CTTTTATATATTACAGGTAAAGCATAGTGTTAAGCTAATTCGTTAAGTAACAATTATGTC
CGAGCATAATATTAAATAATCGATTCAGCACATCACTAGTTCCATCCATTTCGTTGTTCC
GTAGT
>Unigene0000509    size  217    gap  0  0%
CGCGCGCGCACCACAGCGCCACGCCCGCCAGCCGCACCGCCCGCACGTCCAGCAGGCAAC
GCCCGCCATTGTTAGAATCAGCGAGAGTGCTGACAGTCCCCTCGTCGCCGGCGTACTTGA
AGCAGTTGTCGAGCGTGAGGTGGTCGAGGTGCGCGGCCAGCGCGTTGCGCGCGCGCCCCG
ACACCGGCAGCACGATCACCGGCGCCACGCAGCGCAG
>Unigene0000510    size  297    gap  0  0%
TGCGCGGCCAGCGCTTTGCCCCCGCCCCCCGACCCCGGCAGCCCGACCCCCGGCGCCCCG
CAGCGCAGCCGCAGCCGCATGCGCGCCGCGCGCCCGCCGCCGCCCAGCGTGCCAGACACC
ACCGCCACCTTAAGCCTGGCTTGCATGATGACTCGGCGCAGCAGACTGAAGTCCCTGGCG
AAGGCCTGCAGCTCCTGCACGAAGCGCTTAGTGTGCACGTACGTGACAGGGCCCATCTCT
ATGCTCAGGCTCGTGTCGTGGCCGGCAGTCGCCGCGTCAGCCGCGCTCAGCCTCTGG
>Unigene0000511    size  234    gap  0  0%
GGCGATGACTGAATCGAGATCCTGCCGTATACAACCCCTAAGGGCCTACGCAGACCGGGA
CGTCATGGCAAGGGATTTTGCCGTGAGTCAGCGCACACCGGCTGCTTAGATACCGCGGCA
TACCAGCATTTTACCACGGCATGCCCCGGCATGCCCCGGGGTGCCGCGGCATGACAAAGC
ACGCCTCAGCGACTCCTGCTGCCTGCAGTATATTAATACCCCGCAGTATATTAC
>Unigene0000512    size  479    gap  0  0%
CACCCGCGCAAACTGCTGATTTACACACTTCCTTCGAGGACTGCGAGGTGGCCATTAGAA
AATTCTTTAATAATGATTTAATTGGTGCGACGAACATGATGAAACCCTGGGAACGCACGT
CGCTTTACCACAGCCTTGGCACTGCCATGTTCGAGTTTATACCAGCAATGTTGACCTTCG
ACCACGCACAAATCAATCGGACCCTGGCCGCACTCAAAGTAGCCATCAATATTTGTAACC
AGCACAGGAAAAATTACACCTTTGTAGAGAGCATCGGCACAATTATCAAAAAGCCAAATT
ACGCCACATATACAGATTTGGAAGCCCACGCTGAGCTGTGCTATGCAGAAGCCTTGCTAC
TTCAGGCAGCAATGACTATTATGGACGGAGAAGACCTCACAGGGCTTATCAAGGGCACTA
TCAAGGTCAAAAATTGCTACACCAGTTACAAGGAGCGCGCAAAAATATTAGAAAAGAAG
>Unigene0000513    size  201    gap  0  0%
GTTTAAAAGCTTTGTGAACTAATATCGATTTACCTGGGACCGTAATTCGGAGATGGCTCT
AAGGCAAGAGACCGCTCCGGCGTTGACGCCTCCGCTGCTGCACGATCCTTTCGGCGTCGC
GGCGGCGACCTTAGCCGACGAACATTTTGAGGATGAGTTTGAAGATGCTACAGACGAACT
ACCACCCGCGCAAACTGCTGA
>Unigene0000514    size  596    gap  0  0%
GGCTGAACCCACGTGCGCGGAGCTCGTGTCGGGTTTTCGGAAAAGCTTCTTTGCAAACAT
TATAAAACCACTGAAACGGAAAGTTAACGCGAAAGAATTGTTTGACTTTATCGCCGAGAC
TAAAAAAATCAAGCAAATAATATCAAATACAGCAGTCACTTCGAAATCAAATGAAGATAG
CAGTGTTAAGCTTTCAGATTTCAGTGAAGTAGACTTTCCCACAGACAGTCTTACTCAAGT
TAGTCACTACCTCTTGTTGAAATGTGCTCAAGCCCACATCTGTGCCAAACATCCTAGAAC
TGAGACAGTCACACCGAGCGATGATTTTGTTGAATTTGTAAAGAAAATGGATGTATCGTT
TCTAGACATTTTTCGAAAATCGTTCCTAAGTAAAAACTTAGCGGCATCTTTCAGTGCTAA
ATTAAAGGAACTGCCTTTCGATCAGCCTTGTCCTTGTTTTCCTAAGGAATACCTTTTCAA
TCTTTTCGTGAGATTCAGAATATATAACGTCTTAAAATCTCATAAACAACAATTCCTGTA
CCATTCCAAAACTGATAATAAAGGTATAATTGTTAAATGTTTAAAAGATTTACATT
>Unigene0000515    size  285    gap  0  0%
TCTCTTCTGACCTTTGAAAGACACAGCACAGACAGTGGTCCTTAGGACGAAGAGCAGGAG
ACCCCTAATTCCGTCACCATGGCGATAGGGCATAAACATTGCTGGGTGAGGGCACAATCC
ACATTGTGAGGTCCAACTGCTGCCACGAAGACAGGAGCGCTTCTACATAGACCGAAAGGT
CATTGAAGGCTCAGAGTTTTGTTTCAAGAACTGAATCCCAAGCCCACACGTTATTAGGCT
GCGCTTCTTAAAACAAGTTATGAGATGGGAAAAAGGGCACCCACA
>Unigene0000516    size  293    gap  0  0%
TATGTTTATCAATTAATGCCATTTCAATTCGCATTTGCATTTGAGTATTCTAAAAAAATA
TTAGATGGCATTCAACAAATGAGAATAAATTATTGTAATATGGCTTGAAATAACGCATTG
TCTTCTACTTTACCGCCGAAAGCTGCAACCATAGACCAGCTGGCATACTCAACCTTTTGG
CATCAACCTCTTCACTACACAGCCTTCAAACACTGGCCGGTAACATTTTAACCAAACATT
TTCTTAATGACAGTTGAAAGCAAACTCCTTGAAACCTAAAATAGAAAAAATAA
>Unigene0000517    size  378    gap  0  0%
GGCACTAAATAAGACAGTATATGCTTCGGTAAAGTGCCCATTGCGAACGCAGCCACTGCA
GAGACGTATGCTATGGTGGTGATTGGTACTATCGACATACATAGCATTCTCTTAAACTTC
AGCACATAGTAGAACATGACGTATACTTGAAGCAATATTATTGGGTACTCCATGTACGTC
ATTATTCCGTAGTCGTTTGTGTAATTGTATAGTGTCATTATTGAGAATCCGAATATCTCC
ATAAGCAAAGCTTGGACAAAGATGCCCTCTGCAGATCGTTTCTGCCGTATGTAACATATT
TGTGGCACCTTCAGGAACAGGCATGACAGAATGGTCAGGGTACTGAGTACGTTAGCAAAG
TTCCTTGAGACAGTAGTT
>Unigene0000518    size  311    gap  0  0%
TAAAACAATTTAAATTCATGGCTAAAATCAAGCAACAATTGTTTTTTTAAGTCGGTCTTT
GTATATGGGGTGACTGGTAATTATAATTTCCGATACTTGAACGATTACAAATAACGCTCC
CAAAAATATATACCACTTATTATTACCAGTCATCCTATTATTTTTGACGATATTTTAACA
CTCCTAGCTGTGAGCTTCATCTGTCTTTCACTCGCATACGTTTAGACAAGAATAATACTA
TAAGATGATGTCTTTATACCTATTTCTTATGAAAGTTGTATAAATAATTACATCAGTACA
ATATTATTTTG
>Unigene0000519    size  449    gap  0  0%
AGCTACGACTTTCCATCACTGGCATGCCTAGTTGTGAAGCTACGACTTTCCATGCCATTG
CAGACTCTTTTTTGTTGAGCACCCTGTCAGAGGTACGGGTAGGTACAGTATATAAACTCT
TATGTGGTTTTATTGCTTCTATAAATATCAAATCTTCTTGTGTCCATACCTTTCTTTGAT
CATTTGCGTTTGCTACGTCACTGTTCACATTACTCAATACTTGTTCTTCAAAATTTACCG
CATACTGACTACTACAGGGTGCTAATGGATCTATGGTTTCGATATGTCTTTCAGAACTTC
CTTCTTTATTTAGACATGTTATAGTCTCAAGAGGCGGAGTGTTTGTAGCTTCACTATCAC
TGACATTATCCTCTTCAGTTGACGAAATATTACTAATTTCCATTTCTTCATAATTTGAAT
GAATATTTGATGCCCATGGTTTAAGAAAA
>Unigene0000520    size  528    gap  0  0%
TTGGCCCAAATCGAGAAAATGTTAGAACTGTCCGCCGTGTCGCGACCATACAACCGAACG
TCGTAGATCCTTCGGTAACTAATAGATGGCGATATAGACGTGTACTTGTGGAACTTTTTT
ACCGACTCAACTGCACGTCGCTACATGTTCGCGCCATTTGAAATTTTGACACTAACACCG
GCGTATTTTTCTGCTGCAAACTTTGATGTGTATTGCTGAATTTTGGTAAGTTTTGCAATT
GGATTATTATTTATTTTCTTAGGCATGTATATAGGAGTATGGCAATTGTTTTTTAAAGAC
GATTTACTTGTGTGTTGGGACTTAAATTACAGATCTAGAAAACCGGTATACATTGACCGC
CTTTTCGGGTAACTTTGGACCTGCGGGCCAAAGTAGCTTCTCGTGGAGCTTCACGTCCTC
GACTTGATAACCTGGAACTCACGCAAATATTCAAGGCAAGTGTTATCAGTATCCGAGGAA
GGAGCCTTTATAACATGCAAGAAAAGAGGTAAGACGTACTGGCGGTGG
>Unigene0000521    size  201    gap  0  0%
AGTCTGCTGTTGTGAAACAATGGATTTATGTAACACGGGTAAGCTTTGTGCGATAGAACA
GTTTGCCTTTTACATACAACAATTCTGAATCATGTATTATTACCCAAATATGTGTAGAAA
AGTGTTAAGGCTACTAAACACATGCCCAGCGGCTATGCCGCCGGCAATACAAGTGGCACA
AAATCGTTGTTTTGGGTGGTT
>Unigene0000522    size  294    gap  0  0%
AAATCAACAGAAATCTGCCACTTTGCCCGTCATGGCTCTAAACAACGACTGTACCGATTT
GGTAATATTTTCTGTTATAGAGATATCCCTGAAAAGAAGTCAAAAGCGTCTTTTTAATCC
GAGCACGGTAAGTAGTTCTCTCGTGACACGAGAAACTACGGGAATCACCTAGTATTTGTA
AAACATTGAAAATTATTGCTAAAACCACAAATGAAGAAATAACATTTCAGTACCTATTAC
ACAGAAATAATATTTTCATCTATAAAGTACGGAACTTGATATTAATAACGATCA
>Unigene0000523    size  461    gap  0  0%
GCTGCTGCGTGGCCCAGCCGGCGCCCGTGCCGCCCGGCTCCGCCTCCTCGTGCGATACGT
AGTAGAACTCGCAGGCACAACGCGATACTATGCGTTGTAGCTGCTGCAGGCCGGTGTCGG
CGCTGGGCCCGACAGTACGGCCGATGACGCCGCCGGCCGAGTGGCCGCTGCCCACCAGCC
GCGGCACGTCGGGCAGTGTGCTGATCTCCGTACTCTGCCAGCGCTCTTCAATCTCCTCTA
CTGACACCCATTGGATGTTTTCCAGCAGCGTGTCCCGGTCAGCAGCGCTAACAGTAGCGT
AGTACTGCATGGCGGACAGCGCGCCGCTCCAGGCCGCGGCGGCCGGCGCCCGACGCACGC
GCTGCCGCACCTCGGCCCGCGCCGCGCACAGGATCACGTAGCCGCGCGTCTCGCAGCCCT
TCAGCACCACCTGCGAGTTCACCAGCTCGATGCGACACGCA
>Unigene0000524    size  270    gap  0  0%
TGATGCTCTAGTAAAACCATTAAAATCATCATTTTGTGCGTTTAAGCAGACAATATGAAA
ATGCAAGAATAGGCCATTGGTATTGGTCTACACTGTAAAATATTGTATAGAAAAAAGTAG
ACTTATACTCGTATAGTTCTAGGACTTATATTAATATTTCAAATCGCTCTGTTACTTCAT
CCAAGCCTACTTAAACAAGATGGCGTCGAGTTGATGGCTCCCAAAAACCGTCAAGTATAC
AACAGTAATAATATAGTCATAAAAACTAGA
>Unigene0000525    size  283    gap  0  0%
ATTGTATTCCATTACTACAAAGGGGTCGTTACTGAACCTGGATACCCACCACCGAGCACA
CTAATATCGGATGCAGCAAGCATATGCAGGAGATGCATATCGCCTCGACCGCCACGAACC
CATCACTGCTCAGTGTGTGACCGATGCATCTTAGCCATGGATCACCATTGCCCGTGGCTC
AACAATTGTGTGGGCTACTACAACGCAAGATTCTTCTTCCTGTACATGGTGTATATGGTC
ATGGGTGTGGCATTCATCATCACCGCAGGAATTGATATTGGAT
>Unigene0000526    size  345    gap  0  0%
AGAAAAAGATAGGCATCAACCCGGTGCAGCAGGTCCCGGCCCCCGCGGCTCCGCCCGCCG
ACGAGCCCGCCGGCACCACCATCTACCGACCGCCTAAGAAGCGAATCATTGCGAACAAAC
CGAGCTTGGAAGACTTGCGACGCGAAAGCATGAAGTACCGTCGAATGGTGATGGCGGACT
TTGAGGAAGACGAGAAAACAACTAAGACCAAGCCCAAGGGCGAAAAGAGTGAGAAACGTA
AAAAGAAAAAGGACAAAAAAGCTGAAAAACTTCAAGTGGTGAACAGTGAAAGTGACAGTG
CTACAAAGTTGATTATAAAAATAAAGCGCACGAAGGAGGAGGAGT
>Unigene0000527    size  282    gap  0  0%
GCTCTTTATTTTCCCAAGCGCTATTCACGAACTTGTAGAGTTCAGCTAATACAACCATGC
TAGGGAAGTGTCGAACATAGCTGTCGATCATCCAGTCCGGAGGTTCCCATCCCTGGTCCC
GTACCGCCGTACGGACGCATATTGCGTTTATTATAAATATATGTAACGTTAATTTTTCTA
CGTGTAGGGGAAATCTTGTACCGAGTGGAACTTCCCATGATGGAGGAGATAACGCTCATT
TATCTCGAGGACGAGAGTAAGTTTTGGGAGTGAGGCGTAGCT
>Unigene0000528    size  255    gap  0  0%
ACCCCTCAAATACTATCGTTTTTCGAAATCGTTATTATAATACCTACGGAGTTTGAGCCG
CTGATCCTAAACTAACATCCGTTTTCCCGAAGTTGACTATCAGACTATCTAAAACCTTTT
AGGCGAAATGCAAGAAAATCTTGCGGCGCTTGGAAAAAGCACATTAAATATTTCTTGTTT
TGTTGTAATTTATGCTTTATCCAGTCGAGAATAAAGTGCAACCTCATTAGTTTCAAAACG
GACGGCCAGGAATAG
>Unigene0000529    size  243    gap  0  0%
AGTTGCATAGTGGGATACCTACGCGGAAGAGAGAACATTACCTTGAGCACAGCTCTCTGG
GCTCTCTCAAGGCGAATGAATACATTTTGTGTGGCTCCACCCCAAACGGGCAAGCAGTAC
GTTAAAACAGAGCGGCACAGAGCTAAATATACTATTTTAAGTGTTTCAAGATCAGCAGAA
TTTCGCAGCTTCTTGAAGACGTATATCAGCTTACGTACACGGGACGTGACCTTGGCTATG
TGG
>Unigene0000530    size  432    gap  0  0%
ACAGCGGGTACTGAGGGATCGGGATCAGCACTCCGGTGTCCTTGCCGTCGACTTTGTTGC
AGAACAGTTCGAGGCAGTGCTTGATGCCGCTGGATGCGCCGGCGCACAGGACGACGTTCT
CCCATTTAGCGGGGTGACCGTCTCGACACTCGATGTACTCCGCCACGTGGTTTCGAATCA
TGTCCATGCCGTACGATGATGAGTATGCGCCCACTGACTTTTGACCAGCACATGCTTTCA
GTATCGACTGAGCTCTTTCTTTAACATCGTCTGGAAAGTCTGCAGTTTTTATCAGGTCAG
GGTAAACCGCACAAGCAATGACCTGTCTGATGAAGGTGATGGGTATCTGCTGCATAGCGT
GCGCATCTCCCAGATTTGCATTTATCACAGTCTTGAATGGCTTCTTCGCTCCCTTTTCAA
GTTCCTTTTTAA
>Unigene0000531    size  207    gap  0  0%
GTTGATTTACAAATTAATTCAACATTATTTTTGTGAGGGTGTCCGATTTTGCCGAGTGTA
AGGTTTCACCAAATACGTACATGGGGACATGCACGTCGTCAGGATGGTCGAGTGTAAGGT
TTAGGTTTGATTTTGATGTCAAAACGTTTTAATTTAATGAAGTTATTGCACTGGCAACCC
TGGCGACGGTATTGTTCATCCATTCGT
>Unigene0000532    size  233    gap  0  0%
AATCTTTATTATTCATAAACACTTTAACATTTTATCAACTAATCAACTTCCTAAATTTTA
AGAAAACAGATATCCGAAATACAAAAATTACAGTAGGCAAGTATATTTACCGAACACAGC
TCCGGTCGACCAGTGTCGACCGCTCCCGAAGCAAAAGTGGGTGCCCGATCTGCCATCTTG
ACACCCGTGCTATCAGTGTTGCCAGTGCAACAAAAATCACTTGAAGAACGAAT
>Unigene0000533    size  283    gap  0  0%
TTTGAAATTGATTCACACAACGCTGCAATGGTATATAAACAGGTTTCTTTTCGTTCTTCT
ATAGAAACAGCCTAACCATGCCGAAACCACTACAGACGGTCTCGCGTGTGACTGAATCCT
AAAACAGCTGAGTTAAACTGTGATATTTTAGACAACGCGTTTACTGACACGATACCTACC
TACACATTGACAAAGGTGCTCTATCCTACAAACTTGATCTATTGACCTAAAGGACCCTGC
AAGAATTTATCAACAGATAATACCTATGTGCAAAATAGATGTT
>Unigene0000534    size  450    gap  0  0%
GTCGAATGTGTTAGCTGGAGTGTCGTGGTCTCCCTCGCCGTAGCACTCGAAGTTCTCAGC
ATCGGATATGGAGTTGCCAGGACTGGAGTCTGCCGTGGGGTCCGACTGGCCGGACGCTTC
TGTGCCGTTCTGTAGTTTCCTGGGTAAGTTTCCTGGTGAGGTGCGCGGTGACTTGGTCCT
TTGGAACACGCTGGGCGCCATCATTGCCTCCTCAGGCACCTTCAGCTCAAAAATTTTCTC
CACCTCGGATGAAATTCAAGAAGCGGAATCTTGACCACGAATTGCCCGCCAAGCGAACAA
GCAGCGGGACAGGCGTCGTAGACGACGATAAAGCCTCCGACTCAAGGACTGAACTCACAA
CACAAGAAAAACTTGTTGTCACTGTTTCGAAACGCACCACTTGGCCACAAATTCAAGAAA
ACAATGTTAAATAAACAACACAGCTGCAGT
>Unigene0000535    size  210    gap  0  0%
TTCGTCTACTAAGTTAACTGTGCATCAAATCTTCCCACTTTACCTCACATTGTTGGATCG
GCCTGTGATCTAAACTTTTAAAAATACCACTACCAAGATGTAACAGCTTAAACACATCTG
AGTAAAGAATTGATTCGGGACTGTCTTTTGTTTTAACATTCTAAAAGTCCTGATTTATCA
ACCTAATTTGCCCGGGTAACTGGGTTGAGG
>Unigene0000536    size  331    gap  0  0%
GGCTGCAAAACTAGTTAAAATATAAATGAATTTTCCCAATTATGATATAATAATATTAAT
GTTAGAACACGTGAATTATTCTGAATCTTCGAGCGATTTGATTAAAGGCCTCTGTGTAAT
TCCGTGTAAGACTGAATTGTACTCACTTTATTGTATTTTACTAGGAATATGAGAGAATTG
AGGATAAAACACACACTTTTGTACGGATACTGCTTGAACAACTTGTTTGCAGGGCAGTGT
ATGTGATTATTTGAATCATGAATATGGGCCACTATTGACTGCAATGTGAGTAATGCCACT
GTTTTGCTAGCATTTCGTCTACTAAGTTAAC
>Unigene0000537    size  230    gap  0  0%
TGCTGCATTCCAATTTCAAAGCTTATGCCGTGGACGGTGATGGCAAGGAGACTACTGTTC
ATGTTGATCGAGAAAACTTCTACACAGGCAGGGTGTTTGGTGAAAAGGCTTCCGATGTAA
AGTTACACATGGAAGATGGTCTCATTACAGGAATAATTCACACTCCTGATGAAACATATC
ATATTGAGCCTTCATGGAGACACCTGCCACATATTGAAGACAAGACCATG
>Unigene0000538    size  351    gap  0  0%
GAAACGCCGAGCCTGGATACCTGCAGGGGAGCAACGGTCCGCGAGCTTCACTCGATTGTA
GCGGGTATTCGGGCGGCTATAATAGCGGGCAGTACAGAGAAAACGGGCAGCCACAGAACC
AGAATGAATGGCAACAACACCAGTGGCAGCATAACCAAAGAATACAGAACCAACAGTTGC
AAAACCAACAGCAGCAAATACAAAACCAACAGCAACAAATACAGAACCAGCAAATGCAAA
ACCAACAACAGCAATTGCAAAATCAGCAGCTGCAGAATCAATTGCAAAACCAACAAATGC
AGAATCAACAGATGCAGAATCAGCAGAGGCAGCAGGAGGATGAACAGCAAA
>Unigene0000539    size  206    gap  0  0%
AAAAAACTTGTTCACTGTTCCCCCCAGGGCTGACTGCGCCGTGCATGAGCTACCCGAGGC
GGCCCTTCCCCTGGGTCACCTTTGTCCGGCGGTGTGTTAGTGCCGTCCCGGGTGTGGTTC
TGTTTGTTTAATATCATCGTTTTCAGTCTCGAGTTCAAATTCACCCTGTCTGATTGCGAG
AACATTTGCTGTTCATCCTCCTGCTG
>Unigene0000540    size  207    gap  0  0%
ATGTAAACCTATACTTACCTGTAGGTAATCCATCATAGTGATGCATATCGACCGACATGG
GTTTAGACAGATGGACAGCGATTAATTTCACGACCTGTACTTGATTCTATTGTTCTTCAT
TCGCTTTCACGCGTTATAGATATTCGTTTAGATAGCTTTGTACGAGTATAGAGGCTCCAT
AGTGGCCCGGAACTTAAAACAATGACA
>Unigene0000541    size  237    gap  0  0%
ACCACCTTCCTCTGCTCATAAGTCCACTGCTGCCCGTAGCTGTCTTCCAGGTCGTTGACA
GTGCGGTCATCCCAGTTGAGCCGGATGCCCACCAGGTTACCGGGCAAGAAACCATTTTCT
GCCAGGATGACAAAGTAGGAGAAGAAACCACCGAGGGCCTGGATCATCCCGATCTGCCCA
TAGGCCATGCTGATGAGCCTTTCGTTGACCAGTCTGTCTGTGCGTGGGTTCCTGGGC
>Unigene0000542    size  330    gap  0  0%
GCAACTGGCAACAGAGTTAAAACTAAAATTCATTTGCAATTTTATCTTCGTTTACAATGA
GAATCACAAATGCATTGCTAATACGTTGCATATTTTCATATAAAAATAAATTTTCTTCCG
TAGACATAACACGGACCTTTTACCAGATCGACATAGACAGTTGGTCTTCACCAAAATATG
TAAAAACCGCTAATTGAGCACAACTTGCACTATCCCATTGCCCTTTAAATCCCACACTCA
CATAGCAATCGAGGCAAGAAATACTTTTTAGCAAAGTAATGGACTCAATTCAACCAAATT
GTCATTTTTTTTTTATGTGGATGACATACT
>Unigene0000543    size  304    gap  0  0%
GCAACTGGCAACAGAGTTAAAACTAAAATTCATTTGCAATTTTATCTTCGTTTACAATGA
GAATCACAAATGCATTGCTAATACGTTGCATATTTTCATATAAAAATAAATTTTCTTCCG
TAGACATAACACGGACCTTTTACCAGATCGACATAGACAGTTGGTCTTCACCAAAATATG
TAAAAACCGCTAATTGAGCACAACTTGCACTATCCCATTGCCCTTTAAATCCCACACTCA
CATAGCAATCGAGGCAAGACGGACCCATTTATGTATATCTTAAGAATTTTTATGGAATTA
TAAG
>Unigene0000544    size  539    gap  0  0%
ACAATGTCTTCGCCAATAAAATGTATTGAATGCAATATAAGTCTAGGCGCGCGGAGGTGC
GATGCGGATGGGTACTCGCAGGCACACCACTGCACCGTTGTCTTGGTCCACCACACGGAA
CTCCACGGTCACTTGTGTACCCACGGGGAAGAAAGGCTCAATAGGCATCCTCAGAGTGTA
GCGCAGAGACTGGTTGGCAGACACGGGACAGTTGGCGTTGGTCAAGAAGTTGCAGGTGAC
GGAGTTCTGCCCCAAGTCGTACGGGATGGGGATGACGCCGAGGTACGCGGTCGCCAGAGT
CCTCATGCTGCGGATGGCACGAGGTGCTCTGAAGTTGAGGTGTATGACGGCATCCTGCAG
CTGCGGCAGCACGCACGGCGGTCTGGTGCAGCCCTCGATGTTTGTGCTGTCGGGGAGAGC
GCCGCTGTGGTTCACGCATCGGCTAACTTGCGTGTTAGCGCTCACGAGGGCGACCAAAGC
GCAGAATACTACGAAACGGTACATTTTGTCTTAAGTAATTGATACTTTACACTTGTCGG
>Unigene0000545    size  251    gap  0  0%
GTTTCATAATATTTACATGAATTTACTGGATATGTAAAATGTTAAGTGGTAGACCACATT
TTTGACCGACTGTAGGTACACGCTAATAGGAAATAAATGGACAAATATTTGGTCAACCGT
TGTCTACATCTAACCGTGTTTTATGCGCCATAACGCCGATGGATCGTTTTAATATTTGTT
GCCGTTGTTACATTACCACTAAAGTATATAGCGCTAGACTATCCGGAACTTGTGATTTAT
TAAAAGGCACG
>Unigene0000546    size  232    gap  0  0%
ATCTGTATAAATTTTTCAAACGGATACTCTTCTAAACCAGAACTCTTTAAAAACGTAGAA
ACTTTGGCTTGAACATCATTCCAAATTCTAACAAGACCCGCTTTTAATTTCTGCCTAATA
TATTCTCTGCTAACATTCTTCTCGATTTCAAAAACGTTACTCGATATAGGTATCGATTCT
TCTTCATCATATTTCGAATGCCAATCGACTAAAAGGTAGTAACTCCTCATTA
>Unigene0000547    size  287    gap  0  0%
AATTTCACCTGACAGTCAAAAATCTTACTTACCCAATGACCAAACAAATCCATATGGACC
TATGTCACAAGGCAGCCAACAACAGCAAGCTCCTCCGTACAGATACAATCAACAAAGTAT
GGACCAAAGTGCCCAGCAATATGTAACTCAAGATCGACGAATGTCCTCGACTAATAGACT
CCAATCAAACCAGAGACCCCAACAGCAAGATTGGAATCCTCCTCAGGCTCCTCCCCGACG
ACAGAGTGTACTGGGTCAGCCTTCTTTTGACGCCCAGGGCAACGCAT
>Unigene0000548    size  309    gap  0  0%
AAAGCTATCACCGATATATGCAACACCATCTGGAAAACAGGAAAATGGCCGAAAGACTGG
ACAGAATCGGTATTCATTCCCTTACACAAGAAAGGCTCGTCAAAAGATTGTGGTAACTAC
AGAACTTTGGCGCTAATATCACATGCGAGTAAGATCCTCCTCCATGTCATCAACCGCCGC
CTTAACTACTTTTTAAGCCGACAGATACCCGAAGAACAGGCAGGTTTTGTTAAGGGCAAA
GGAACGCGGGAACAAATATTGAACGTCCGCCAAATCATAGAAAAAAGTCGGGAATTTAAT
AGCCCCGTG
>Unigene0000549    size  305    gap  0  0%
ACTCAGCAAGAACCTATGTGCTAGGATATTCAACGTGCAAGTGTGGGCTAAGATTGTCGA
TGTAGACGCCGTTTATGAGTTCGAGTTGAAAGATCATGCTAGATATAAGGGTCACCTTCC
AGCCAAACGGCCAATAGATGCCGTAGCCACTTCATCATCGTTCTCTGGCACAGTTCGCAG
CAGGCTGTTCCTCACCACGCTGTCGGAGAACCCGCTGCAGTTCGACATGATACCCCTTGA
TGAAGAAGAGGAAGAAGAAGAAGAAGAAGAACTACCCTCAAAATACGAAGACAGCGTACT
AAATA
>Unigene0000550    size  204    gap  0  0%
GGTTCTTGCTGAGTTTCCGCCGACATATAGCCGTCGTCAAACAATTGTATGATGAGCACT
GCAACCATAAGCAAGTTGTCTTCATCTCACGACTTGCGTCAGTTGGACAGACAGCTTTAG
AGCTCACAGTAACACAGTATTTACACGCCTGCTCTAGGCAATGCCATGGTTTTTGTGAGC
CCGCGCTCTCGTTTATAGGCGCTG
>Unigene0000551    size  268    gap  0  0%
AGGTCAATGACCTCTAAGGTCACCGGCCAGAGTAAAGTACCCACATGTTCATACGTTAGC
CGGAACTGAGCCGATATGCACTCGTACACTTCAATACAGAAGGTTATGGTAATATTATGG
TGTAATGGGACCATTATTTTACTAACTCGATTGGCAAACTCTGGTATTGAAGTACAGCGG
TCTCGTATAGTAAGTAGGTACACCGATTTGTACAGAGGTTTAATCTCTCTGAAAACACTT
TCTCTAGAGTAGGTACCTAACTATACAG
>Unigene0000552    size  305    gap  0  0%
GAGTGAAAACAGACTACATACAACCAATCTCATATATATTCTGTTCAAGTACTACACCAG
TCATAGATTTATCAACTGAAATAAAGCGTATAATATCAAAGTTGCAAGCTTTAGGGCTTA
CCGTGATAGCAACAGTATGTAACTGCAGCAGTTTGAATGTTTGCACAATTGATTGGCTTA
TCAGAGATACTATGAAACAATATTTGAGACAAGGAAAGGTATTAGAAAAAAAAATATTCA
AAGTTAACGGAGAAGAAATAATACCTCTATACAATCCTAGACACCTTATGAAAGTATTAC
GTAAT
>Unigene0000553    size  309    gap  0  0%
ATTAGGAGGTTGTTCATTGACTTCATACTTTCTCGACTGTCTGTGTCAGATTGATAGTAG
TCAGAGGAATCTGACCCAGGTTTTGATTTTGCCTTGAATTTAACATTATTCTCAGTCCAT
GATATCAACCATTTCCTTAATTCTTTTACAGTTTCAAAATTACCTATGATTTGACTTGTT
GACATAGCCTTGTATTTGTCAGTCCAGTTTAGTCTGTCTGGGCTATCATTGGTAACATCA
ACCACATCACCTATTATTTCAATACTGTTATCTACATCTACAAAATTCTGAATACAGTCT
TTAATTTCT
>Unigene0000554    size  273    gap  0  0%
GAAAAATTTGGCATCTTGTAAATTCACTTCAGTCTCTGATTTTACAAGATGCCAAATTTT
TCATAACGGATGACAAAAAGTTAATATTACAAGATAGTGATAAAGCGACATTGAATTTAA
TACAAGAAGGGGACGAATCTGCTTTATTTACTATACATAACATAGGCGAGAGATCGGATG
GAACTATACTTGAGGCTGTAGATGCTGACCAACTAGGAGAACAGACTGAGATCGTAGCGA
ACGACGAGAATGGTGGTATGGTGCGACTCATAC
>Unigene0000555    size  218    gap  0  0%
GAAAAATTTGGCATCTTGTAAATTCACTTCAGTCTCTGATTTTACAACAGATTTAACGCT
ATCCTCTAATTCACTGGTTTCAAATATCGCATCGAATTTATTAGTATTCGATTCAATGTT
TGTTATATCAGTTGTCTGAGGATTTGTGCTATTCTCAGTAACCTTGATGACCCTCGGTTA
ATTGACTACTATTGATTCCGCTAAATGACCGCTAGTAT
>Unigene0000556    size  317    gap  0  0%
GAAACTATCTACTATTTGAGCATATGCGTAACGGGATTACAGACCATAACATTCTTATGC
AATATAATTAATGTGCGTTTTATGAACGGAGATGCTAATGTTGAATTGTTAGTCAATCTG
CAGCAAATAGATAGGCGTATGAATATAAATCATAACAAAAGTATCACAACTCTATTAGTC
AAGACAAATGTTATATCACTGGTTGTGGTTCTGATAATGTTCATTACGCTTCTTGGCGTC
GCTAGTGCAAAAGGAACTGCCGCCTTTTGGCCTTATATAGGAATTGCTTATTCCCAATTC
AGTTTCGTCATAGAACT
>Unigene0000557    size  247    gap  0  0%
AAAAAGTGAACTCATCCTGAAGGCACGCCTTAAAATCTAACATCTAATATTGCTCCTATA
AATTTCGTTGTTCTAAAAAGTGATAGGTTTGATACACAGGCGTCATGTCCGAACAATTTA
GAATAAAAGCCACGAATATATAGTGGTTTCATTGCGTATATTGGAGAGTAAAATAAAACA
TGCGCGTCACAATCACAGCAGCACAAACAAAGCTCTTCGCGAAAACACATCGTAAGGCAA
AAAGGGA
>Unigene0000558    size  251    gap  0  0%
ATATATTATTATTCCTAACTGAACTCTAAATATCTTTGTATTGTTACGAAATTGAACTAA
TGTTACGAATGAAATATTGCAAATATTAACTAGACATACTATTTTTTAATCACAACTTCA
AACTTGTTCGTAATTTTAAAAATATTGGAAATAAAATATCTAGACACCGTGCACACGCAG
TCGGTCATCCACAAAGTAAGATATTGCTAATAAATAACAAATTTTATTTGTACCGGGAAT
CGAACCCGGAA
>Unigene0000559    size  241    gap  0  0%
GGTCGACATTACGATTATTTACGATTCTAATGTCGGCCCCTATTTCTTGTACCTTATTTC
TCGAGATTCAACTAATATCACCCCGGCCGTTATTTGGCTATTAAACGTAAAATAGATCTA
TTTGCCTATAAGCTTTGCAAATTCTCTTGTTAAGCCAACGGAATTAGTACAATAGGAATA
TATAAAATAGACTGCATTTACTTTAAGTCGGCCACGGCCGAAAATCCGGTTTTAAGTCAA
A
>Unigene0000560    size  210    gap  0  0%
TTGAACCTTATGAAAGGCTCGGAGGACGCGGAAAGCATAAATTTGAGTGTGAAAAAAGAT
TTTGAGTGCCAGGACAAAGATAGTGTGAGTGAACAGTCATAGTTTTTAAGGTTTCAGAGC
TTTTTTATAAAAAGATGACGAAGTTTTTCTTATATTGCATTTTTGATATATTTTTCGATT
GAAGTTCCATCGGGTTATGAGAGTGAAGGA
>Unigene0000561    size  261    gap  0  0%
GTTCAGTTGCGATATGTGTTCGTATAGGTGTGTACAGAAAACGAACCTCACAAAACATAA
GCAGAGGCATTTAAACGAAAAGGAAGGCGACAAAGTCGATGTTAAAAACCAAAGTAAGCC
GTATAGGCCTCGACAGAAGTCCGTAAAATGTCCACATTGTCCCTACAGATGTGTACAAAA
GTCCAGCATGGAGAAACACATGCAATTTAAACACGGGACGCAAGAGAATGGAGAATTTGA
GCAGGGTTTGAACCTTATGAA
>Unigene0000562    size  225    gap  0  0%
GCGTGGGTGTGGGCAAAAGTGTTTGTTTGTGTGGTTCTCTATTCATTTAAAAATATCTCA
GCCTGTCAGTCGTCTGCCATTTCTCTACAGTCTGAAAGCATCAGTATTTTCACGTGGTTC
CATTTCAAGATGACCTAGGATGGGAGGTTTTGTTAGCATGGGAAAGGTCACAGAAATGCT
AGCAATGGTTTTTCATTGAGTGCCCCAACTGAAGCGCGGTACTTG
>Unigene0000563    size  237    gap  0  0%
CTAGATACCTCTAAAACATCGAGAAATGTACCTACCTGTTATAAGACAATCAGATACATC
TACTTTTACTTAAAAACCCCAGTTCCCTAATTCATAGTAGACGACAACTACAAGTCACAC
ACAGACAGTGACTAACAGCACATAGTTTCAACTGTACACTTTACACAAACAGATCTATCA
CACTCACACATTCGCACCTTATATCTTTCCTACAGCATAACGAAGTGGGCATTACCG
>Unigene0000564    size  263    gap  0  0%
AGTTAATCAAAGTATGGCAGATCATGGTTTTAGGTAATTAAACTGCGATGGATTCTTGCC
TTGTAATGACAATATGAATACTGTAGTTGAGTTTATCAAAGTTATGTTAGTATTGCCGTC
ATAATACTCAACTAGCAGATTAGGAAGGGGACGAATATGTGAACCAACTGTAAATTGAAG
AAGATACACATACATAGGGACAAAAAGATTGATTAGCAAATAATCACAAAGATCGATTTA
AAGCTCTCTTTACCTAATGTAGA
>Unigene0000565    size  342    gap  0  0%
AGTGATATAATTTTTGCATCAAAAACTAGTACTTTCTCACGGAGTGGTACTTCTAGTTCG
AGCCAAGAAGAATGCGAGGTGGCTCATACGACAATCACTAGCGGTCAGTACTTGGCTGCT
GCGCGGGTAGAAACTGCCCGTTCTATGGAAAGCCTCCGTCCAAGCAAGGATACGTCGCCG
GCGCGCCCCTCTAGCTCCTGCACAACCGTTCGCGCGCATCGGAGTTCGTTTTTGACGGCT
AGCGAGCGGGATGTGCGGGAAACGCGCGGTGCGCCGGCGCGGCGAGCCTTGTCCGGGGAA
GATATGGGATGCTCTGCTGAAAAACGTCGCGGCTTGTTCGCG
>Unigene0000566    size  314    gap  0  0%
AAAATTCTCATTATAAAAATAACGAATTTAAGAGAATTTAATTCAAAATGAAGAGAATAG
TGCATTTGGATTTGAAGGGTGCTCCATTGAGAGTGGAATATCTGGAGAAGGTCATGGTGC
TAATGAGGACATGGGGAGCTGATGGCATACTTCTAGAATGGGAAGACACATTCCCATACA
CGGGAAACCTGGCCGATATCGGCAGTGTGACCAACAGTGGTGGTGACAATATGTACAGCA
TGGACGAAGTCATGCAGATATTGCAGATGGCTAGGGATTGTGAGATGGAGGCTATCCAAC
TAATCCAAACAATA
>Unigene0000567    size  297    gap  0  0%
ACAAATTCCTTTTCTAGCCTCAGTGTGGGCAATAGAAAGGTACATGACTTATTCTCATAT
GAGAAAGAACCTTCTCAAGATGAGAACTCCAATGTAGAGAGCATAGAGAAGCTCAAATCC
CCTGAACCACCAAAGGAGGACAGAACAGGGCATGCAATGAGGAAACTTATGGACATATCA
GATGCAAGTAGTTCAAGTAGTACTAGCAGTGGTTCAGAGTCTGAAGATAGTTGGGACAGT
GCCAGTCCCCCACCCAGTGGTGATGAAGAAGAAAAGCCTCCACCTGCAAGCCCAGAG
>Unigene0000568    size  256    gap  0  0%
GGTCTGTTAAACTTATCAAAAACTACGATGTATGCTGACAACCAGGGGGCGATATATATT
GCAAACGATACCGGCTACCATGCCCGTAGCAAACATATAGATATAAGGTATCATTTTATT
AGGGATGTATTGAAGGGTGATGTTGTAGAGTTGAAGCATCTGCCGACAGATTTGATGTTA
GCCGATGTGTTAACTAAAGCTTTACCCGCGATTAAACACTATAAGTGTACTTCAGGCTTG
GGGCTAGTATAGTAAA
>Unigene0000569    size  268    gap  0  0%
GAAGTGGATTTTGTTTTATATGATATTTTTCCCTTATTTACCTTACTTTATTATACCTTT
ATGATATATCAGCATTGATGAGTGCTTGGTAAATGTTAAATAAAATAATTGCAGGTAACT
TAACAGTTTCCCATGTGTGTTATATAGGTGTTACAAAAGTACCCACAAACCCGTAAACGG
GTCCTTGTAAAGTCCATTAAAATTGTTTTTAAGTCGTAATATCACTGTTTCACCATCCGC
ATAAAAAACATTACATTTTTCGTTGATG
>Unigene0000570    size  259    gap  0  0%
AATGCAACTTTCCTCCAATTACAAACTGTAACTGTCCTAATATTAGTCGTACTAAATGTA
TTAGGTATCTTGGAATCGAAATTGACTCTAATTTAACTTTTGGAAACCATATAAAATCAT
TATCTAGTAGAATACGTAAACTCACTTATATTTTCAAAGGGCTCCGTGATGTGGCAGATA
AACAGATTATGAGGATGGTATACGAGGCTTTGGTGCAATCTATCATAGGATATTGCATAA
CGACTTGGGGGGGTGCATG
>Unigene0000571    size  224    gap  0  0%
GTACGCTCGCGGATGGTCCCACATATTGAGTGACGCGTCTTGTAGGACTATTCCACTTGA
GTCTTTACTCATATCGTCTTTCTTGCTATCCTTCTTCGTTGCATTATTTTTCTTGCACAC
AAACAGGATCACAACTGCAACTATGACCACAAGTCCCCCAATAGCAACCAGAGGAATCAC
AGTTAGAGGCATTTCATTAGTCGTAGGATTCTTATTAGGAGCTT
>Unigene0000572    size  255    gap  0  0%
TCTTTTTCTGAAGCATTTTCTTTGAGAGTTTTCACAGCTACTGTTTGTTCGCCTTTCTTG
CCAGCTATATCCAAGGCCTGTGCTCTCCACACTTGACCGAAAGCGCCTTCTCCAACGATG
TTGAAGATCCTCAGCTTATGTCGCGGGAACTCCCACTTGTCTGGCGGCTGATCTTCTTTA
GATATCGATGTCTCTTCTGATAACTGCAAATGACTATTATCCCAAGATTCGTATCGGTTT
GAGTACGCTCGCGGA
>Unigene0000573    size  397    gap  0  0%
AAACAATAAGCAAAAAGTTACAGGTTGTGACTGTGTGACGAACTCAACAATTCGTTGATT
AGTGAAATTGTTTGCATTGCATATACACACGTCTTGTGAAGTAAAAACTAATATAAAACT
GAACACAAACTATTTTTTAGGACAGTACCGTAGTTATAAGCCCAAATAATGATTGTATTC
GAAAGACATACATATTTACGTTGTATATTTCGTATGATATATTCCCGTACAGTATTTACA
ATTGTGTATGTATATGTACAAAAACTAGAAGCTCTCCCAACATAAACTTAGTACAAGCCT
CTTCATAATTATGTTGTAAATAATGCCTATATGACATCACATTAAAATGTAAATCCTTTA
CATGCTAATGTTTAGCTACACATGAAATACAGAGAAA
>Unigene0000574    size  209    gap  0  0%
AAACTACACACTGAAACAGGAGCTCGCAAATGAAAAAAGGTGTGAACTGAACAGCCTAAC
ACCAACAAAGTCGCCCATAGAGATGCTCTAGCAACATTTTGAATATCGATAGAAACTCGA
TTTACTAATCGAGAACTTATAAAGTCGTCGATTCTGGAGAGATTGAATCGATTATCGAGA
TGTATTTGTTTTATCTGCTAATTTTTAAG
>Unigene0000575    size  227    gap  0  0%
AAGATTTACAATCTTGTCAAATATTGCTGAGAATAGATAATACCACAGCAATTTCATACA
TAAATAGAATGGGAGGTATACAATTTCCAAAACTAAATTCTTTGGCTAGGGACATATGGC
AGTGGTGTGAGGTCCGTAGAATATGGTTATTTGCCTCTTATATAAAGTCAAAAGAAAATA
AAGAAGCTGACCAAGAATCCAGAATAAAAAATATCGACTCAGAATGG
>Unigene0000576    size  207    gap  0  0%
AATATGTGCAGAAGGATTGAGAAATTCTCATATTCTGACATTATGCTAATATGTCAGAAG
ACTGATGTAGTTTCTTCTGTCGATAGTATCATATTCGACGAAAACACGATTTTATTATTT
TGGCTTTTATGCCAAAGAAATCCCTTCATATTCCAGGTGCGGCTATCAAAAAACTAGTAA
AAAGATTCGGATCAAACTTAAATTGAA
>Unigene0000577    size  422    gap  0  0%
ATCAGGGTCATTGAATTCATCCATGTTGTCTTGTTTACCTGAAATAAGATGGAACTCTGG
CACATTTACTGAAAACTTTGTTGGAACTGGAAAACTCCTGAAACTTTGCCGCTAATTATC
ATCTGAATTTGTGTGTGTTAACAATGGAACAGCTACAGCAACCGCAAGGCATACCTCACT
TAGTGCAAGTGTACCAGCCATCAGTATCCAACACAAAGTTATCAAACCCTCAGATTATCC
ACATCTCCCACCCATCATTACCAACATCACAAGGAAAAGTCACATACCAGCAAACAATAA
CATCAGAATCAATTCATATACCGGTAACATCTCACCATGTCACCGAAATACAGAGCCAGA
TACAAATGTCACAGAACCAGATTGTCATGTCATGTCAGCAAGGACTGCAGAGCAAACAGA
CA
>Unigene0000578    size  215    gap  0  0%
TTTCCATGACTTGCTTGATGATGGTGATGAAGTAGTGCTGGTACGCTTCGGGCACTTCGT
AGATGAGTTCGTCGTGCATCTGGAGAATGAGCCGAGGCTTGGGGTCGAGGGTGTCGGTCA
TTGTGTCTATGGAACACATGGCGGCCTTCGCGATGTCGGCAGCTGAGCCTTGTATAGTGG
TGTTCACTGCTTGACGCTCGGCAGCACTCTTTTTG
>Unigene0000579    size  260    gap  0  0%
ACCAAGCTAGGGACAATATTGAGCTAACAAAAGAAAGTGTATGTGAACAAGCCATGGAAT
TATTTGAGTCATTGAAATCACAACATAGCGAATATAGTGACGAAACATTTGATGCAAACG
ATTACTGGTATATTGATTTCAAACGTCGCTGTGGCTGGTACAAGGCTGCAGGGACACAGG
AAACTACGTCTAAACCTGAGTTAAATGTTGAAAGAATAAAACAAGCCATAAACAATGGGG
GCTATTCGCCACAGACTGTA
>Unigene0000580    size  220    gap  0  0%
ACGTCCGGGATGTGGAGACGGTGTAACTGGTAGCTTAGAGGCTTCTTTCCTCTCCTCCTT
GCCAGGAGTACCACCAGTTCCGCCGGGACCGGCCAGCAGTTCTTGTAGCTCTTCCTCCAG
CTCTGCTGCGTCGAATTCTTCTATATTGGTGCCTAGTGCTTTTTCTACTTCACCATATTG
CTCCATTACCTCTCTCAAATCATCCATGGTATCATGGACA
>Unigene0000581    size  463    gap  0  0%
GTGCTATCCACATTGCTGTTGCTATCCTTGGTGTACAACCAGACGCCGCCGTCCAGCTTG
TGGTCTTGCACTTGGAAGTCGCTGTTGTAGAGTCGCGGTGGACGGGTGAAGTCCACGTTC
AGTTGTTGGCCAGGATGCAGCCTATCGTCCTGCCTAAGTTCACCGAAGCTCGCGATATCC
ACATTGTTGTTGGCTGACCACGCGTTACCGCGGACACCTTCTCCCGCGGCCGGGTACCAG
GGCTGAGAAGGTTTCGGCTTTGTAACGGTAGGAGTTGGGACTGCTTCCGCGATCGCTACT
GGTTTGAGTTTTTGTGCTGGTGCAGCATCAGCCTGCCTGTCGTCATCATCCAGCAGTTCC
AGTTCGGCCAGCATGCGAGCCTCGCCGTCGAACACGAACTCGCGCTCTGATATCTTACGT
CCGGGATGTGGAGACGGTGCACCTGGTAGCTTAGAGGCTTCTT
>Unigene0000582    size  247    gap  0  0%
GTAGAAAAACATTTATGTTATGGCGAGATTCCACCAAAATTGCTCACGAGCAGAACATGT
GTACATGTGTCGTCGCTATTCACTGTTAGGTTACAAATTAGCGGAAATTTTAGAAATGTT
CGTACGCAATTTAACAGAAGAAACATTCTTGTGCATCACAGGGCCGCAAAATGGTGGAAT
CTTGCCTTTATAGCTTTTATATTAACAAAAATTGCACATACATGTAAAGGCGCGTACGCA
CGTACGA
>Unigene0000583    size  235    gap  0  0%
ATTACTTCTCTATGGGAATTTTATATAAATAGGGCTCAGGATCATATACAGGTCACACAC
AGCTGAAGTTTCAACTAGAGTACAAATCTATAAAGTACAAAATGTCCAAACTCACTTGTC
TTGTTTTTGCTGCAGTGGCTGTGGTTTTCAGTAACGTCAATGCCGATGACGAGACTAGAG
CAACTTTTCGTCAAGTGTTGGGTCCCTTAGTAATGGAGTGCAGAAATGAATTCGG
>Unigene0000584    size  255    gap  0  0%
TTTTTCTTGGGGCCCTGATGAAAGGGCTGCGGTCCTTACAGTAATTTAGATAGGTCTCAT
CTCTATACATGTAGCGCAGATCATTCTTACATCCCACTAGTAATATTGGTGTGTTCGGAC
AAAACCGTCTAATTTCAGGATACCACATAGCTCCACAATTCCTCAAAGATATAGGGTTTG
TGATGGAAAAACATAAAAGAACCACGTCGGACCTTCCATAGGCAAACCTTCTGTCCTTTT
CATGATCACCAAATG
>Unigene0000585    size  204    gap  0  0%
TGATGCCCACAAACTTGTCGGGATGTCCTAGCCATTTTCCCAAACAATGACACACCCGCT
CCAAAGAATGAGCTTGATGTTGGCCTCTGGAACCCCTCCCCTTCTGGCCCCCTGTTACCG
TTGCGCTCAGGCCCTTGCCGCAGATGGTGGTCTTGTAGTCGCCAAAGATCTGCCTGACAG
CGCCGGTGGTGTAGAAGCCTTCGG
>Unigene0000586    size  215    gap  0  0%
GCCCTCGCCCAGCAGGAGGGCCCCATAAAGGAAGAAGAAAGAGGCAGTTCCATAGATGAC
ATACTGGAAAGCATGAATCACATTAATGAGATACTCATAGTCCTGGTAGTTTTTGGAGAA
ATAGGTCTCAATTAACTTTTCTGTACCAGTGAGAGCTTCATGTCCACATCCACAGAACAG
TGCCACTCCAAAGAAACACAATCCAGGGGCCACCA
>Unigene0000587    size  444    gap  0  0%
GAGTGACGATAAGAAGAACAATTCAGAAAGGAACATATCTAAACAGAATTCTATAGGAAG
TTCCGCTTCCAAGATCAACTTTAGTTCCGAGACGAACATAGCTAAGCAGAAGCGATCTCA
GACGTCTAGCGTTAGTTCCTTGAAGATGGATCCTAGAGGGGGGGATACGATGAACTCTAC
GACTTCTTTGAAGGTGGATCCTCCTACTGAGGAAGATAAAACTCAGGAGACAAACACTTC
GAATGCCAAGCAGGATCCTGACAAGCCTGATGAGGATATGGAAGATCCTTTGCCTAAGAA
GCTGCAGGCGACGGTGAACGCTCGGCTTAAGAATGACGTCATCGTGTGCACTTTCTTAGG
ACTGTTCGTGTTTGGACTGCACTGTACTACTGTGTTCACTACGCTGAGGCCACAACTTAA
TACGGTGCTATGGATAATAGCGGG
>Unigene0000588    size  458    gap  0  0%
GTGAAGGAGACGAGAAGTCCTGTGGATCAATGAAAAAATATTACTGTAGTCCTCTGGATT
ATAATAGTGCTTAAGATTCTGACTCGAACATCTTCTCAGGCTGCTCTCCTTGTCTGTTTG
GAACCAGAGACAACGATACGGAAAAGACAGGATTATTGGGAGAGTTATTACTAAATATGA
GACCAACACAATCCCAAAATTATCGAGTGCTGCACAAGTATGTACACATTTGGAAATAGG
CACCAATCTACACGAAATATAAATGAATTAACACAGGAAAATATACTTTTCTGTTTAAGA
TTTTCGACGTGTTTATAGTCCGTAGGACAGCCAGACGCAGATAGTCCATGAAAATGTATT
GAATGAAATGAGGGATTTTGTTAAGCAAAAGCCCAATGCGATTCCCATCTTGTTCAAACC
GTAACTACTACGTACTCTTAAAACTGAATTGTGGAATT
>Unigene0000589    size  281    gap  0  0%
AGCTGTAGGAGATGCACAAGAATCAGAGATAACAGAAGAATATTTTTTTGGTACTAGTTC
ACGTGGGAACCCTGTTCTAGTGCTATCAGGATACCGTTTCAAACTGATGAAGGCCAGCGG
GAGATATAAACGATGGATTTGTATCAAAACTAGAGAGCGATGTAACTCCTTCATCGTCAC
AGAAGATGAAAATATTATTAAAATGAACATACGACATACTCACTGATGGAAAGTGGTTTT
AATCAGAAACAAGTGTTGTGAAATTATTATTCTATGAATAA
>Unigene0000590    size  317    gap  0  0%
CATTCCAAACGAATTAAATACAAATGTACCTTATTCTGAAATTATAGAACTAAGATATTA
TAATAATTAAGAAAAAAACAAGGAGAGAACTCGACCAAACATTTTCTACCAAACTTGGAA
TTCTCAAATGACCTGCCTTCTCTATACCAAAGTCTTAAGAGATATTTATTTGTGGTGTTT
AATCTTATGTTGTTGAAGATGATGCCCCAACAGTACTGTCTACGGTGGAAGCATCATCAT
AGTAATGTACAGAATATGTTCGCACAACTCCTCGAAAAAGAACGGTTCTGCGACGTGACG
CTGTACTGCTCGCCGAG
>Unigene0000591    size  320    gap  0  0%
GTATCTTAGTCCCAGACCTCCCTGCAGACTCCAAGGAGGTCACGCTCGAAGCCCTCCTCA
CAAGGAGGATATCTCATGAAGAACAGCACGTTGTTCACCGGCACGAAACGACTCGGCTTG
ATGTTTCTGATGACTTCAATTGGCATGCCATCTATGTCTGTAGAAATCGGTTCTCCATCG
ATAGCCGGGTCGTCTTCCAAATGAATCGTATTCCTCGGGTGTATATGTTTGGCGTAACCA
ACAACACATACGGCCAACAGCACAATTAATAACAAAAGTTTCGCCATTGTTTTCAGGTTA
TTTTTGTAATTCTTCGTGCG
>Unigene0000592    size  237    gap  0  0%
TTTTATACTAGAAAACAAATTAATTTTGACTCTCAATTTCTTTGAAATATTGTGTAATTT
TTTTATAAGTGTCTTGTGCTGAAAGCTCGCTTTTCAGTTCCTGCCCAAACGAAAGCGAAG
GTTTCGTGGCTATTAGTTGGCCTAAAGGCGCTACCAGACCTGTGCTTTGGCGAGAAGTGT
ACTACCCATACAACATGGCCGGAGAACCTTTGATGAAACGACAGGAGGCGGACGTAA
>Unigene0000593    size  264    gap  0  0%
CAAGCACAAAGGCCACAATACAAAGAGGCATGGACTACTGGCTGCAGCAGTAGCTTTCGG
CGGAGCCTCCTCACGGAAGCTAGGCAATGGATCCGCTTCTAACAAGGGTGCCGCTGTAGC
GGATTGCGCTAACGCCACGTGAATTGCACGGACGGTATTAGGAGTCCGCGTCCGTTTGTT
ACTTCTAACTCTTATCGTAATGTCACTCGAAGTTTCGACCATTCCAACCATTCTCTTCAA
CGTTGTCGGCAAAGTCCTGGTAGT
>Unigene0000594    size  221    gap  0  0%
TGCAAGGGGCCCCACCAAATTCGGGTTGGCAGAACAGAGGCTGATCACACCGCACAGAAA
GTTCGGGTTCACCTCATGCATGAGGACGTCCAACAGGGAGGGGCCAAATGTTACCAGCAC
TTCCTGGCACTTGGTTGAAGCAGGAGCAGGGAGCAGGGAGCAGGCTTTACTCAAACCTTT
AATTAGAAGTTCCTCAGTGGCATTGTTGATAATCAGTTCAG
>Unigene0000595    size  338    gap  0  0%
ACGTCTGTTCAAAAATTTTTGCTAAAACCAGCCCGATCAGACTACGTCTGAAATATCAAG
TATCAGTTTATCACATACCTTGATTCATTTTATAACACCTCTTTCAGTCGGGGATTAAAG
TGTGCAAACAACAAAACTAATAGTAACTTATACAAAATTGCTTGCAAGCTTTTAAACTGG
TTATTTCTTTCTTTCTGATCTACTAACATTTTTCTGTTATATTATAATTTGTGCTAGATG
TTCCAAGCGCTGACTTGAGAGTAATGCCCATTTTCACCAAAAATCTCTTAACTAAGTGTC
ACTTAGAATAAGTGGTCCCCAATACATAAAGGTATAAG
>Unigene0000596    size  234    gap  0  0%
GGTACAACCTTCTGTTTTAATTGTGTAACTTGTCTCAGGTTCCATTTCATAACCATATAA
ATTCAAAACCGATAAGGGTTGTTCATTATTGACGAGAAGTATTTCTGTACGATTGGTGAT
AGAAATGATAATGAAACTGCTACCAAAAACGATTGCGAGCAGAAAAAGATATCTGAATCG
CATAGGGACCGACCGCAGCCTAGCGCCGCCCTTAGCCAGCTGAGCCATGCTTTC
>Unigene0000597    size  221    gap  0  0%
GCAGTATGGTTCTGCAAGCCAACAGTACCCATAGTGTACCACAAGAGGAGTACAGAATCT
CTTCAGCGACTCGGCGTTAATGTTGGAGTGGAGTGGAAACCTGATTCATCTATGATATGT
ATTTCTACATCGGAAGGTCATCTCATACTGTACAATGTAGAAGCCCACAGTGAACAGACA
GCGTATCAGCAATATGACCCGCCCACCGCAAGCTTGAGACG
>Unigene0000598    size  201    gap  0  0%
AAGATGGAGAACATCACTGTTATTAGGAACGATTCTGACTTGGAACCGCCTCCTATTGTT
GTGGCTACTATAAATATGAGAACTACAATGGATCCAAAAACAAGGAAAACAAAGATATTG
ATGTTGAGTTGTCTGTCTCACACTAACTTCCATATACACAAGCCTCCACCAAATCCACCT
TTTCAACAACATTTCTGTGTG
>Unigene0000599    size  359    gap  0  0%
AAAATCTAAAGCTTCTTGTATATCCTTTGTAACAAAACCGAGGTGTTCTGATAACTTGAG
TGGAGCAGATGTGTCTGGTTCTGCAATAGCCCAGGGACTTAATGCAGCACCGCTCTGTAA
GATTACTTTATCGAACAATTTTTCCTGGCTGTATAGTAAATGGAAGTCGACCGATGCTCC
TCCGGCGCTCTCACCCATAATTGTTATTTGATTAGAATCACCACCAAACGCTTCTATGTT
GTCTTTTATCCATTTCAGGGCCAGTTGTTGGTCTTTCAGACCTTGGTTGCCGGGCACATC
AGGAATGTCAAGACACATGAATCCATAGGGTCGCAGACGGTAATTTAATGTTACTAGAA
>Unigene0000600    size  352    gap  0  0%
ACAGAAATTAAATCTGTAGCTCCTGTAACCGCATCGGTTAATTTGTCAGGCAAAGTTTCT
GTTACACTGTCAACGCTAGAATAAGCTGTTGTTGAAGTAATTATAGTATTAATATTTGTT
TGGTTATTATTTGCAATATTATTAGTTTTATTGACAAAACTAGAAGGCGCTTGCATACCA
GGGTCTGTAGTATTTCCATTATCAACTTGCGTCGGTTGTTGAATATGCTCTTCCAATATC
AATACAGGCTTTACTACTTCAGGGGTCGGCAAAGTTGTTGCAGTAATATTTTCTATGAAC
TCACTGATAATATCACTTGTTGTCGTTGGTATTGTTACACTATCCTTCACTA
>Unigene0000601    size  208    gap  0  0%
GTTTCCATGACTTGATTTGAATAATAATCAATCATGCCGGATTATAACGTTTACTATTAC
TATTACGTGAGTGAGCGCGTTTATAATACCTACGACTAATATAAGAGCCGATTACAGCTT
CTTAAAATAAACAGCTCTAAAATGAATGGTAGATAAATAAGTTGTTTGATAATTGACGTA
TCGAAAAAGTTAACTTGCAAAACTCACA
>Unigene0000602    size  233    gap  0  0%
GATGACGTCAAATGTTTGGATAAGACAAAAGTATTAATAGACAATCAAACTGAAAACACA
AATATAGGCATTAAAACAAGTGGCACTATGGACGGGTCAAATAATTTCAAATCAAATGTA
GATGACAGTGTTCAACAAGTAGACCACATTGAAAAGAACAAAAAAGCAGGTGACAGTCTT
GCGAGTGATTTGCAACTCTGTACTGAAGTAGACGAAAACAACTTGACGCCACT
>Unigene0000603    size  844    gap  0  0%
GCGAGTAGTTCTGCCTGCGAAGAGTCCAGGAGTTGATCACGTCATGCAGGAGGAGCCAGG
AGAGAGTCTCCACGGCTATGAGTAGACGCCCGTCCACTCGAGCTGTTAGGTAGTTCTCGA
ATATTCCGTCTGCTAGTCTGTCATACTCGCCAGCAGCCTGCACAGCTCTCAGCACGGCAT
CGGGCTGCGTGTCGTTGGTGGTGAAGATACTCTGCAGTGCTTGCAGCATGCTCTTGTTGC
AATCCTTCGTGCCGATCGCTATGTTCTCCACGTCTGACATGTTTAACTGTGCATTAGCCC
TGGCTTTCACAAAGCTGAGCAGCTGTATAGCGCTGCGCACGTCTCCCTGCGCCCGCGCCG
CCAGCGCAGAGCACACATGCGGGGCGGCTGACACACCTTCACGCTTGCACACTTGCGACA
GACGAGCTGACAGACGGGTTAGGGATACCCCACCTACTTGCACTATTAGGGCTATGGGCC
TCAAAGGCCTCAGCGCAGTAGCATACAAATCATTACATATAGCGATAACAGGCCTCTTGA
GCGGCTGCTGCTTAGCTTTCTTCTTCCCCTCAGCAGCAGTGGCGGTGCACCAGCGGACCA
GTAGCTCCACTGTCGGGAGGGGGGCACCGTCTATTTCATCTAATATGAGACAGTTAGGTC
GTTTCTCTGCGTCTATGACAGATCGCATGAGCGTAGCGCTCTGTAGTGCATTGCGGAATG
CCTCCGTACTGCGCTCGTCTGATGCATTTAGCTCTACGGGTCTGTAACCAGCTATTCTAG
CCAACAAATGTGCCAACGTCGTCTTCCCCACTCCCGGCGGGCCACACAGTAACGCCACCT
TATG
>Unigene0000604    size  320    gap  0  0%
GATAAAAAAGAAAGACGACATACAATAGGTATGTTCCCAAAGTAACTTTAACAAATATGG
TACGCACTCGGGGAGAAAAAAAGGAAGGATGGAAAGTACCAGGCCCCTTCAAATGACTTC
TTACATTTCTTTTCTTTAACGTGTTTTAACCGACTGTCCAATATAAAGGAGGTAAATAAG
GGGTATCTTTTTTCATATAACTGTCACTCGCCCATTTTATTAAAAGTGCCAAAATGAACG
ACCACATTCCTTGAATACCTACTATACAGCAATACCTAGATACCAATAATCAATTCTTAC
CAATATCAGATCCGAATCCG
>Unigene0000605    size  368    gap  0  0%
GAAGGAAGAAATGCCACACACATCACATAAAGTGGTTAACCTGCAAGAACCATTAATGCA
GAATAAAGAAATATGCTTCTCCACGGGCCTTTATGGCACCAAACCAGAATTTGAGGCTTC
GTGTGTTGAGGTGCACGAAAACTATACTCCACAAGCGAAATCTGAGAAAGCAACGACAAT
GTTGCCGACCACTGTCCATGATGACAAATATGAGGCGATATCCGATGACGACGAGCCCAT
GAAATGTTTCCCTCAGGCGAGGAGCGAACAGGACCTAAGCCCCGTCGTATTGCGACAGTC
TGATATGGACAATACCGGTGATGATGGTGATAGAATAATCTCACCGTCACTCTTGGACAT
CAAGAAAA
>Unigene0000606    size  245    gap  0  0%
GAAACGCATGGGTTCCAGCTATAATTCTCTTTAATAACAAGAAAATGCTTGAGTGAGGAA
AGTCTGAAGAAACTGAATAAGTTTTAAATAGATATTATCTCGAAAACTCTTGGATACTTA
TTGAAATCAAATCGATTGTAGGGTTACATGAATAGCTCCAGTGTGGGCAGTGAAGCGCGA
TAGATCGGCACCTAGTTTGACTGCAGTGATCGATATTTTTATACCGAATTGATGAATATT
GTTAT
>Unigene0000607    size  201    gap  0  0%
AAGTTATGGTGAGAACTTACAACTACGTATACTTCTGCAGTGTTATAAGAAATTGTGCGA
GTATTTTATGGGTACAGACGTGTACAAAACATTATTGGACGAGGACGAAATTGCGGCAGG
AGTTAATGGGGGCACTGTAGCCAGTTCAGGCTTAATAGACTTAATACAAGAAGGGGCTGG
GTTTTCTGACGACTACAAGAG
>Unigene0000608    size  474    gap  0  0%
ATCTGTTTGAAGTTTTCACAGGCAATCTTTTTACTTTCAAAAATTTTGGATGCAGATCAT
TTTCATCATCTTCTGTTATTGTGACGATTTTCCTTTTGGTGAAATTTGTTGACGCCATTA
TCGGAGATGGTGTGGTAGGGTTGTGCATCAAAGACCTATTTGTTCTTAGTAACTCATCAT
CATCAAGAGCTATTATGCGTCGCAGCCGCGGATGCAATGTGTAACTGTGTGGTGGCCATG
ACACTTTAGAGTCAAACTCGAATTCTGGAAGCTTGGTATACTTTGTTACAGTATTCTTTT
GTTTTAATTGCGTGGGATAATTGTGCCCATCTATTTTCAAATAGAAATCGTACACAGCAT
TTTTATCGGCATCAGTTTTTGTTGATGCCGATGCATCCATTATATTTCGAATACTAGAAA
ATTTGTGCATAAATTATGGTGCCAGACATTTTACTTAATATCCGGAATAAATAG
>Unigene0000609    size  239    gap  0  0%
TTGATCGAGCAGCCCCAAGCTTCACCGAAGACGCGGTTTCAGAAGGCAGCGCTGCAGGTG
GCCAAGTTGTCCACAATGCCGGAGACGGGGAAGCTGCTGTGTCTGAGGGAGAGACAGACC
TATACAGTCTGTAGAGTGGAAGAGGACAAAAGTTTGTGCAAACTGCAGGAGTTGCCACAG
AGTCCCGCGCAGAAGCTGGGCAAACTGTCCGAGATATTCCAGAGTCTGGAGATGAAAGG
>Unigene0000610    size  322    gap  0  0%
AGTTTTGAACATATAACTGCTGGCCAATTTTACAACAGAATAATTTTATTTAAGGCTCCA
TATTTTTGTCCTAGAGTGTAATTTTTTATCTGCTCAAACAATTCTTAATTAAATTCTTTT
AACTTCAGGACGAAGGAATACGAGCGATTGATTCGATTTCTAAGCTTAGTAGTGCGACAG
AAATTTCATAAATAAGTCTGATTATTAATACACTGCGAAAAAGTAAAGCAAGTCTACAGA
TATCAATTGGGAGGTAATCATCAAATCTGGAAGAGGAGAGGAAGTATTTACACCTATAGT
TTAATCAATAAATGGATATATA
>Unigene0000611    size  263    gap  0  0%
GCGCTGACAGTTAATTTATTAAATTGTTATTCTTAGAGCGTAGCCTCCTTTAGTTTTTTA
CCAGAGGCAAATGATTAAAGGAAAGCCGAGAGTTTAACCGTCAGCTCCTGTAATTTCGCC
CGATTGCTGTTTTAGGTTTCAAAGCATGAAGCCCATCATTGTCCACAATAGAATCCAAGT
CCCATATTTAGTTTAAATACTTCTCAAATGTTAGTACCCCTTTTAGTACGTAATTGAAAC
AAAATACGTGCGCTTTTGAGTCT
>Unigene0000612    size  222    gap  0  0%
TGAGGAAGCCTGTGATGGCGATGCACTGATAAATAATATGAAATTAATGGATTAATTTAC
ATGCCAATTTAAAGTTTTCTAAAAAGGCGCCAACTGTCTGGAGAACCTAAGAAAGTATAA
AATTCGCCTATACCTATTAGGCGAATTTTATACTATCTCGTACTGAATACATTTCGGACT
CAAGCTTGTATAACCAGTATTTTTGCCCAAATATGCATTAAG
>Unigene0000613    size  254    gap  0  0%
ATATGCATTAAGGAAAAGAAGATAACAGTAAAGTTAAATCCATGCTGACCACAGCATAAC
TGAAATTGCAATTTCTTAGTGTAGAAATCCCTCTAACAGATGATAAAACTATTAAAGGAA
CCATTATACCAACGAAGTAGCACTAACTTTCCAAAATGAATAGTCTCAATGCGAGAGATC
CTATTGAATGGAGAAATTTAACCTCTTATGAGATGAAGTTTGTTAGACACAAGCAGCTCA
CGAGATAATTATTA
>Unigene0000614    size  352    gap  0  0%
TCTCGTCTCTGACTTTCCTCCGAGTCTTCCTCGGTTTGTGCCGCAGTTCCTTAGATATAC
CGTTATTGTTCTCCACATCATTTGCTTCTATTTCTAGCTCACCGCTGAGAGTAACAACCT
CATCTTTGTTGTATTCTTTTAGATAATCGTCCACCCGTTCCAAAGCACTAAGACTGGACC
CAGGTATTTCAAAATCATGCAAATATCTATCCCGATGCCTTGACGAATGCCTCTTCTTCT
TACGATAAGAAGGGCTCCTCTTCTCCTTATGTCCACTAGAAGGCCTCGACATAGTCTTCA
TGAATTTCTCATCCAAATGATTAGGGTCATGGGAGTAAAAAACAAATGAAGG
>Unigene0000615    size  245    gap  0  0%
AACTCCATAAACGACAACGTTTGCAAAGATGTGAGGGTTTTCATAGTTGTACGCAGCAAA
GGCGTCCCGTTCGTAATCCCACAGGAATGTGTGAAAAACATGGACGCTTTGCTGTCGCCG
CTGTCCGATGCACACGTTTACGATGATTCTGTACCAATGATGGAAATAACTTGATCGTTA
ACATCTTCTTCTAAAGCAGAAACAATAAATACATGAGACCGCCGAAACACCGGCCAAAAA
TGGCA
>Unigene0000616    size  322    gap  0  0%
TTAAAAACAACTTATAACTAAGCCTTGATTTCATTCTAATTAAACGATTTTGACTTTTGT
TCAAACCCAATCAATTAAAATAATTGAGTTTTTATTTCAAATAAAAAATAATTGTAAAAT
CAATGGAATAAGAGTCAAAATCGTTTATATAAAATGGCATTCAAGTTGGAAAAAAATCAC
ATGCTGATTGATACAATATCATCTTAGAAATATAATATTGGTGGTTTTCTTCAATATAAT
ACGATTTTATATTCGTATCGATCTATAACTTAACGTAAGGTAGTACTTTCGGCCTGCCAG
GGCTGCGGGATTGTTCGAAAGA
>Unigene0000617    size  202    gap  0  0%
ACTATATTAACATTCACCAAATACATGCACGGAGATCTGTGTTATTTGCATAATGCTCAT
GTATTTCATGCATGTGAGTGGTAAATACTATATACTTAAATAACAATATAATAAAAATAC
AACATACTTCGATACCGTTTAGTTCCCAAGGCATAATCACTTCCTTCGCTCCATTAGCCC
ACTTAACTACCATGCGGCCTCT
>Unigene0000618    size  311    gap  0  0%
AGATATGCACTTTCATCTACATCTATGCAATTTTCCTTGTTGCCATATCACGTGATATTA
AGTAGGTTATAATCCTATATTATTAATAGTTAAAAATAGTATCTATATATTAACTCGTAC
ATGTTTGGAGCTTCGTGGCACTTATTTACATCCATATAGGTAATGTAAAGCTGAAGAGTG
TGCTAGTTCCTTGAACGCGCCTGTCTTAGGAACTATTAACCCGATTTTGATAAATGTTTT
TTCAACTGAAAACTACTTTGTTTGACAGTATCATCATCATTTTTCAACCGTATTCGGATA
GTAGTTCCATT
>Unigene0000619    size  245    gap  0  0%
AAATGACCATGACACAATTTGTGTGACAGTAGGACTCAAAAGTGTTCCCAAACTTTTGAC
AACAGTGTTGAAGACATTGAGAAATGATGTGATCTTCTGCATACAATCTTCAGGTGTAGT
CACATCATTTTGTTTTTCTGTACGATTTGGATCCATGTCTGTAGAATATGCCACCATGTC
TTCTACAAATTGGTTCAGTAGATTCACTGAAAACCCAACATCAGCTTGCCAGTGGCGACT
CAGTT
>Unigene0000620    size  205    gap  0  0%
ACCCGGCTCCCCTTAGAAACGACCTCGAAGATAACCCAGTGGAAAAGCTAACTGACAAGG
ACGACTGCGCACGACTATTTGAATTCGATAACGACGCTCCTCTAGTGATGGAGAATAAAG
ATTACAGAGAGATCGTGGGCCTCAATAGAGGCACCGACGACTCGCGACGAACATTCGCGA
AGCCCGAAAGCCCCGACTACATGCA
>Unigene0000621    size  429    gap  0  0%
GATATTTTACAATCCATAATTTTTCAGGAAGAACCAGAGGACATGCAAAATAAAAAAGTG
GATTCATACAAACCTATGGAAAGGAACGAATTGCCCCCAAACCAAGTATATTCTTCAGAT
TCTTTAGAACAACATGTACATGACCTTGAAAATCCAAGTGATGATAAACTGAGCCGTTTC
TCCGTAGATACTGAGGACCCTATGGAGAACAAGCTCGAGAGAGAATACAGGAAAATATTT
GCAGCCAAATCTAAGTCTAGAGATACTAAACCAATTGCTGAGGGACCCGTTCCAGATTTT
AAAAGCGCTTCAACCACATTAAGACAAAGATTCGAAGCTCTGAGGCGAGGTTTGACGAAG
AAGGAAGATTCTAAGAAGAATTCTATTATTGTGAATAAAGTGCCTAGCCAAAATAGTGCA
GCGAGCCAT
>Unigene0000622    size  500    gap  0  0%
CATGGATTGAACTACTTTGATGATTAATTAGTAAAGCATGACATTCGTTTAACACAAAAA
TGGTAATTAATATTTTGTATTGCGTAGTTCATTGATTTATAAGCATTATTTAACGAAAAA
TATAAGGTTAATATTAACAAAAAAAGTGTTGTTAGTTTCACTTCGCTCGTTCCTCAGTTT
CGCCCATTGCTAACGTATTGTTCATACCGAAACAAAATTCATACACCTTTGACGTACTTA
TATTTATTAGATTTGCATGGATACTCGGTCTTAGTTTTTGTTAACAATAAAGGGGGTGAA
ACGTTTTTTTTTAACTCATAATTTAATTTGCAAATAGTCGTTTCCATTTTCTGTCAGTTA
CTTTCAAAATTTGGCCAAAGCACCCTAGCAAAATTCGCTTTATTTGAATGATATAAGGTG
CAGTTGGTTGTGCATAACTGGCCGGGAGGTGCGGCATATCATTCAACGTGGAGGGGCTTC
ATACCAACACGAGTTTAAGG
>Unigene0000623    size  352    gap  0  0%
CAGAAATGATCAGACCTCCTCGTTTATGATTCAAGAAAGAATTTAATAGTTTAATTTTCA
AATAGCAACCAATTGAAAGCTAGCTATTTATAGAAACAGACAGGCATTAATTCTGAGAAT
GCCATTGAATGAACTCTAACAAACAAACTGCATGAGTCATCAACTGCAACCTGTGGGGCG
ACAGTGATAAATGATGATTTAGAATTATTTTAGCCAACCAACGTTGTTATATACATAGAT
AAGACTGTGGCATATTTTGCAAAAATATATAATTATTTATTTTATGGCAACCAGAGTATG
AATGATGTGTGCTGGCTGTCAGCTAAACCCCTTCATCATAAGTACTAATAAA
>Unigene0000624    size  227    gap  0  0%
GCCTACGTACGTGCTGTGTTCATTCGAGCCAGATCCTATAGTGGAGAAAGAGGAACGAGA
GAGAGTCAACCTATTGGCGCAGAGAGATTTCCTCATCAGGAGCTACGGCATGTTAGAACA
GATTTATTTAGTCATGAAAAAAATGGGAACACTGAGGCCAGAAGATGAACGTAAATATGG
TGTCTACGGACGACTGTCAGTGGTTTCTAACTCCCCCAAGAAAGTGT
>Unigene0000625    size  236    gap  0  0%
TGTAAATATTATATTCTTTAATGACATTACATTATTCTAAAAAGTTGTGTTTGCCTACAG
AAAGTGTGAATGTTTAAGCTGCATGAAACTTAATCTATAAAATAGAAAAAAATTAGATGT
AAGAAATTAAAAAAGGAACAGATAAAAATTTTGTGTACAGACCGGCATTAAGAAGAGCAA
AACAGTCGCACACAAGCCTAACGACCACGGTGATCATTCGGAAAGTGGATTACAAG
>Unigene0000626    size  205    gap  0  0%
ATGAGTGTACGTCATACTTCGTCAGTATTGTCGTGTCGTGACGCAGCGGTGCGTTTCCGT
TGACGTATTTGTTACGGTTGTCTATTAGCGCCGCATTGTACTTTAACCTCGTTCAATCAT
CTGTCCTTTGACACGCATTCATTATGCAGATGCAGATGATTATCACGAATGTTCTATTGA
CTAGCTCTATTTTGAAAATGAATAT
>Unigene0000627    size  313    gap  0  0%
GCATCAAAAATAGCCTGTCTTTGAAGAGATGTAAACTTTTCATAACATTTAAGCCTACAC
TTGTCTGTACAAGGTGGTTTCACTTCACGAGCTGCAACAGTTTTCTTTGCAGTCACATAA
GATCGTCCAGAATTTCTTAGAATTTTATTTAAGTTTTGTTTCCATTTTTGAGGATTACTT
GTGCGCTTTCTACCTTTCTTCTTAATAATCTCTACTTCTTCTTCTATGTTGAGTTCGTTC
ATTTCAGAGTTTTCAATTTCACTTGTTTCTTGTCCGTTTGTTGACTGTCCATTAGCTGTA
GTATCTGTATTAT
>Unigene0000628    size  256    gap  0  0%
GGATGATGAAGCTAAAAATAAAGAGAACATCAAATTCTCCAAACAGAAGGATCACCCGAC
AGATCTCATTGTTCCACAGCGGCAGGCGGCTAAGAAAGCTTCCGAAAACATGCGCTCGAC
CACTGTTGTCAAAAAGGATGAAACAGTTCCTGAACAACGAGAAATAAAACAATCAACAAG
CGGTGATGACACCAAACCGAAACCAGTGGCAAAACCAAGTGAAAAGGCTAAATCAACTGG
TAAAGGCAAAGAAATC
>Unigene0000629    size  243    gap  0  0%
GCTAGGAACGCTGAAGGGAGTGCCTTGAGTGACCCTCTCACCTTGAATGTTTTGTCTCGA
CCAGAATGCGCAGCAGGCAACGTAGTTCAGCAACTGGCTGGTGCCCCAGGGGGGGAGGTG
AGGGCGAGGGGTTCAGTGTCAGCACCTTCCAGCCGAGACGCTGGCCCACTGCGGTTCTAC
TGGACTTATAATGGGACTAAGGATGTTCTGCCGATACCAGCAGCTAACGTGACAGTGATG
GGT
>Unigene0000630    size  246    gap  0  0%
TTTAAAGGAAAATAAAAAATATCATTCTAAATACGAGATGTCGACATTATTGCAAAAGTT
ATGTTGAAAGTTGTCACTAGATTTGAAAATCCATTCATTTACAAAGTAATTAATGGCGAA
GAAATTGTATTCAGATACTGCGTTTACTTAAAAAAGTACAATTCATTTTGAGTGACAAGC
CATTCTTAATTTTAACTACCAGTGTCATTTTGAAGATTGCCAAAAATCTGTATTTACATT
TGTTTG
>Unigene0000631    size  687    gap  0  0%
ATGCGGGATGCGCTGCCTGAGTCCGCGCTAGACCAGACGCAGGCTCACCAGCAAGCACAA
ACGCAATCAGTGTCCAAAGAGGCCGGCGCCGGCGCCGACTGCGCCTCACACACACAGGCG
CAGGAGCCGCGCTACATGAACGGCTCCCTGCGCCGCTGTCGCTTCAAGACGGACGGCCAC
AACGGACACTGTCCGCAGGACCATTCGCAGATACAGAATAAGTTAGAAAAATTAGAAAAG
CATTTAGCGCAGCAGAATTCGAGCCGCGACAAGTCGTCGACGCAGGCGTCGAACGCAACG
TCACACGGGTCGAGTGGCTCAGGGGGCTCAAACGGCTCGAGTGGCTCGGCGGGCTCGCAC
GCGCTCAGCAACGGCAGCGCCTGCCATGCACACACTGACGACGACGATCGACACGACCAC
AGTAAAGGTGGTACAAAGTCTTCGAAGTCGGATAAGAAAGAGGCTAGTACGATAAAAGAA
GAAAAGAGAAAGAATAAAAACAGAGATAAGGATAAGGACAGCAGTGATAGTCATAAGAGT
ACAGAACATACAAAAGAACAAATAGTTAAAGATAAAGAAGTAGAGAGTACAAAAGATTGT
GTAAAAATTAAGGAAAGCAGTAAAGAGGTTAAGGAGAAAGAGAAGGAACGAGAAAGGGAG
AGGGAACGAGAAAGAGAAACGAGAGAA
>Unigene0000632    size  223    gap  0  0%
TTGCTTTGGTGCAGGAATGCTCGCAATGCCGAACGCTTTCGCTCGCCTGGGCCTTATTTT
TGGAATTGTAGGAATCATTTTCCTCGGAGTTTTCGCTACTTACTGCATACAAATTCTGGT
GTTAGGTCAGTACCAGATCTGCAAGAAGTGGCGGGTAGGTTACATGTCCTACCCTAAAAG
CATGCGCCTCGCTGTGCAGTCTGGGCCACCGTGCCTGCGCTGG
>Unigene0000633    size  201    gap  0  0%
GCCATGCGGGTTTCAAGGCAGATGCGGGCGAAGGGCTCCCTTCCCTCAAGGGATCCGAAC
TGTTCGACATTCTATCGGTTTCGGACACTGTCGTCACCTCACCGAAACGAACTCTTCTCT
CTGATTGAACACTTTTAGGCGCATCGTTGTTATTAATGGGAACAGATGAAGTGATGTTTG
CATTTATATCTTGCCCTAAAT
>Unigene0000634    size  209    gap  0  0%
AATACTCAGAATATCCGAAAGATATTCGCTGAAGGTCATTCAGGTATACGCACCGACCTC
GTCACACTCCGATGATGAGGTGGAGACTATGTATGAGGACGTAAGTAGGGCCATACATAG
TTCCAAAACCCACTTCACTGTTGTTATGGGGGATTTTAACGCTAGGTTGGGCAAGAAAAG
CGGTGATGAGTTGAGAGTGGGGCAATTTG
>Unigene0000635    size  273    gap  0  0%
GATTTAAAAAATGATACGAATCTGGAGGCGATTTTAAAAGAGAAAAGAGAGACACATCAA
TATGAAGAATTTTGGAAATTAGTACCCGATAGCTCTCTTGACATTGTTTGCATCAACTTA
CCTATGTGAATCCTCATATTCAAAAATGAAATATGCAAAAAATGTCTACAGATCTCGGCT
TACCGATTCGCACCTAGACGACGTCTTGAGAGTAGCATGCAGTAACTATGTGCCTGATTT
ATCAAAAATTGTCAAAAATTTGTTACAATGTCA
>Unigene0000636    size  281    gap  0  0%
AGAAATAAAACATGAAAATCTTAATAATTTTCCAACATTGATAAAAGCTCAACAGGATGG
AATTAAGGTTTCCCCAGAAAATCTGGTTTATATTTCTAATTACTTATTTTCATTAAGCAA
CGAATTTCAGAAGAGATTTCAGGATTTACGTAGAATAAAGAAATGTCTTCTTTTAATTGA
AAATCCTTGGCATTTAGAAGTAGCCACTACAACAGAGCTTGCATTATTGGGTTTTGATAA
TGTAAAATTAACTGATGAGCTGATTGATTTAAAAAATGATA
>Unigene0000637    size  457    gap  0  0%
GACGGACATTGTAACCGACCGTGGTCGCCAATTCGAATCGGCCTTGTTCCAATGTCTGTC
GAAGATAGCCGGTTTCGAGCATAAGCGGACAACAGCCTACCATCCGGCTTGCAACGGCTT
GGTCGAACGCTTCCACCGTCAGCTAAAGGCCGCGATTGTCTGCCATGCTAACGATAGGTG
GACGGAATCATTGCCATGGGTTTTATTAGGGGTAAGATCAGCCTTCAAGGAAGACCTCCA
AGCCTCATCAGCGGAACTGGTGTACGGGGAGCCGCTAAGATTACCCGGCGAATTTTTTGA
GTCTACTGTCAACGGTACAGCAGACACAGCCGAATTTACGGCAAGGCTCAGAAACTTCGC
CGAGAAATTGCGACCTGCACCAGCTTCACGACACTGCAAGCCAAAAATATTCATATACAA
GGAGTTAGAAACCTGCAATCACGTTTTCCTTCGTGAA
>Unigene0000638    size  225    gap  0  0%
AATTTTCATTCTTTTATCCATATCAATTATTCTGTCAGGTTGTATTAATTGGTCACTTAA
CGCCATATCGGCCGAGTTCATCATTTCCCTTTCCTCTTTTTTATCAGTTTGAACATCTTT
GTCATGTTGCAATCGACTGATGCCTGGGACTCGTCTATAACTCGGAGATATATTTCCGTA
TTTTTTTACAGTTTCTTTTATTTTTGGGCCTCGTCTATTATATTG
>Unigene0000639    size  206    gap  0  0%
GTATGGTTGTAGGTGTGGTGGTCGTAGCACTCGTAGCGAGTGTAGTGACTGCGCTGGTTT
CAGATGGCGATCTGTTCTGATTTCGCGGAGTACGGTCCGTTTTGTTGGCCGCAGCTGCGA
CTATGGCTACTTTGCTCGCGAAAGCAAGAAATTGTTTCCTAGTAGCCGGTTTCCCCATGA
TCATGTGGACTGTGGACTGACTCGGT
>Unigene0000640    size  1409    gap  0  0%
ACGGGCGGCGGGCCCTGATACGGAGAAGGAGGAATTGAGAAGAGCGAATCGTGCAGAGAA
CTACGCGTTGTTAGAGCGCATGCGCTCGCTAGCGAACAGACATCACACGTACCAGGGCCC
GCCGCCCGTCAACTTGCTCGAGAAACAGTTTCTGCTGATAACCCGTTCGTGCGTGGAAGC
GAGCGTGTGTGCGCGGGCGCCGCACAACGCGGACAAGAACCGGCCCGGCGGCATCCTGCC
CTCCGACTCCGCGCGCGTCATGCTCGTGCCCAAGCCGGGGGTCGAAGGCAGTGAATACGT
GAACGCATCATGGGTATGCGGTAGGCGGCGCGTCAGAGAATATGCGGTCGCCCAACACCC
GGCGACTGGTGCCGACCTGTGGCGCTTGCTATGGGACCATACAGCGCAGCTGGTGCTACT
GCTCTCCGACACCACCGACCCGGAATGCGAAATATTCTGGCCAACGGAAGAAGAGAAAGA
ACTGTTCGTCGCCAACTTCAGAGCTAGTTTCGTTTCAAAAGAAACGTACGTGGCTCATCG
GAAAGTTGACAGGAAGACCCCTGCTGAATCTCCCGTTGAACCTGAGACGAACGGATATAG
GAGACAAGAGAGTAGCGACTGTGCTGATGATGAGCGACTGATACCAGAGAACGGGTCACC
AGTAGCTGATACTGAACCAGCTTACCGCTTCGACAGAACTGAATTGAGGCTTGAACGCCT
CAGCGCCGGCAACAGAGACCTATCAGCCAGAAAATCAATAGCAAACGGCGACCTCTTCTC
CTCTTTATCCGAAAAGAAAAACGGCCCCAAATCTCCCCGGTCACCCTCCAAAATGTCCCT
CAAAAACTTTAAACTAAGCTCCCCAACTAAGTTCAAGTTCCCCGACTGGGGGAACCGGAC
TGCCGGGTCACCTCCCGACACGGCTCCTCCACCCCCACCCGTCGCCCCCGCGTTATCCGT
CGAAGAGGAAGCCGAACTCCGTCGCCCTTGCTACTACTTCGAGAAAGTAGATAAAATACC
TGAAGATATACCATTGGACAGAGTGATAGAAGTTACAAATGTCAGTGTGCATTCTTTACA
AGATGACTATCAGTTAAGTGTTAAGTTTATTAAGTGCAGTCGGTGGTTGGACGGTGAGAC
TACTGATTACGTTCAGGGTAGGCCGGATGATAATGAGTTTGTGAAGGCAGTGAGGCATGC
AGCTAGTGAAAGTGAACGGGAGCAGGCGATAGATAGGCTTATAGAGCCTTATAAGGACTC
GTTTGCACTGGTCGAGTATGTTGCCGGATGTCAGATGGAGTATAAGAATGGGCCGGTCGT
TGTTGTTGATAAATACGGCGGCTGGAAAGCCATGAACTTCTGCACCATGTCAGCGGCCTG
CGGCGGGGCCCGGGCTGCCGCCGCCCACG
>Unigene0000641    size  481    gap  0  0%
GCCCGACACGGCCAGCGCGTCGCGCATCGTGCGCTCCGACACGTGCGACAGGTCCACCAA
CATGCCCAGCCGATTCATTTCCTTCACCACTATCTTTCCGAACGGAGTGAGTCCGCCTCG
TGGGGATGGTTCAGGTTTATCTGGGGACGCACATTCTGCCCACGGAGTGTCACACGTGGA
GGTAAGGGTCAGGTATCTGACGCCTACTTGGTACAGGGTCCTCAGGACGCCAAGAGAGCC
TCCAATTGCATGCCCACCCTCCACCCCCACTAATGAACACAGTCTGTGGTTGGCGTGCGC
AGATATTATATCTTCGGCAGAGGTGCACAATGTGAGCTGAGGGTGGTATTTGTCGGTGAG
TCTTTGTATCAAGTCGATCTGTTCGAACGTGAGCTGCACCGCATCCCGGTGCTGCGCGTC
GCACGGCACGTACGCCGCCCAGAACTGCCGACAGAGGATCACTTTGACATATTACTGATT
A
>Unigene0000642    size  216    gap  0  0%
TATTCGGTCAATGTTTCGTCGTAATCTCAAACTCAAACAGCCCTGGCAAGGTGATGCCTA
GAACTATCGAATTACGATATGACTTGCGAGATATACTTACGAAGAATCTAAATTACATGA
GAGATCTAAGAGATATAAGACGTATTGATAAATAGTTTTAAATCGATAATAAGATGAAAT
ATGTACAGATAGTATCAAAGAGAAACAAGTGTAAAG
>Unigene0000643    size  277    gap  0  0%
AATTCTACTTATTAAAAGTTATTATCGTCTTTTATATACGTTTAAATGTTATTGGAAGAC
TACTATGAACAGTCATTCAAAAATATTAAAGTTATCAATATTAGGCACTAGATTGGGTTT
AGAACTTCTCTTGAAAGAGGTTGAGCTATACTTGTGTGTGTTTATATACGCGTACTCAGA
CATTGTGCATGTATACTTACACATACACTTAAATGGGTCAGCCGCTTTCGTGATATAACA
TATCTGTAGTAATGTGTGACCAGCACAATTCGGTAAT
>Unigene0000644    size  379    gap  0  0%
ATAAGGATCGTAGTCATTATCCACAAGTTCCATGTAGCCCTCATTTCTGGGCGTAACGGG
GCTTTCTAGAGACGGGTCTTGGTCTCCTTCGTCGGCGAACTCGAAATGTTCTAACGCGTT
TGAATAAACTATGGCTTCGACGGGGCTGGTTCTGCCACAGACATGGGAAGCAACTGCAAT
GTTCTTAGCATCATGTATTAGTTTAGGGCCGCTCAAAGTTCTGGGATTCTTGTTTCTTTT
GCGTTCGTCTTTGTCGTCGAAGCCGCAGTCGTCTAAAACGGCGCTTTCTGCCGCCCAGTC
GGAGAGCTCTGTCTCTGTAAGCGCCAGAGTAGTGGCGTCGCGACCAGACTCCGAAGACTC
GGACTCCACAGCTGCGACA
>Unigene0000645    size  280    gap  0  0%
TGAGGTTAATATAGCATTTTGAAGTAGAAAACTAGAAATTTCACTAGTTAAAATATATAT
AAATATCCCAATTGAGAACCTTCTTTTTTTAGAAGTCGGTTAAGTTACCTTATCATTCAT
GTGGATAGACACCAAGAAGTAAATTGATCTCACAAATAATACACTCAGCGGCACGGAATC
TGGCCCAAGCACATTTGAGCCTTATAACCATTATTTAAATGAAAAATCTGAATTTTTATT
TTAAAATTGTTTAATTTACTCATTTTCCAATAGAAAATGA
>Unigene0000646    size  258    gap  0  0%
AAAATGAGTCCATGTAAATTCATTACCAGAGCTAGATAAATTAACATGAAGCAAACAGTG
AATATTATCAAAAAAAGTCATTCGTTCTCGACTACAAGATAATTCGTAAGTGACTGAACC
AGGAAATCAAAAGAAATTCAATATTCGGGCTCCGTCGTATGCAGATGCTGTGGGATTGTT
CAAGACTTGATCATAAATGAGTGCCTTCTGATTTCTTGCTCTGTATTTTCGGAGATAAGG
TTGGTTAACCGGAGGCAA
>Unigene0000647    size  250    gap  0  0%
TGAAGAAATGTGTCCTTATTTAGGTTAGCAATGAAATGACAAAGCTGTGTGTAGCTCAGA
ATATTGAAGTTTAAGATAGATAAAGCCGTATTATTTTTACATCCATGTAAAAATATATTG
AAATGCTTGAAATGAAGAATATTTTAAACAGTATGGCTTTATCGATCTTATTATGTCCGG
TACAACAGTGCTTTGACAATTCACAAGCAACTATGACTAAGAGCTGTCGAATCATCCGAC
ATTTTAAGGA
>Unigene0000648    size  380    gap  0  0%
AAGGACACATTTCTTCAACAAAAATGCTTAAACAAATGGCATTCAAAATATTTTTGGATC
ACAGAATGAAAATTTCGGAATATCAGTCTCAACTAACGCAAACTGGCAAGAAAAAAATGG
CAATACCACTGAACTGGTACAAATTCACAAAAATTAAGTACTTCACACACATGAGTTGTA
TGACGGCGCAAATCTTTTGTATTAAAAAAATATTCCACCTTAAAATCTAGATATTACATA
CAGAAGGCAAATTCTGCTACATCCGCTGGTTGAACTAGACAAACTACATGTATACAATTA
CAGGGTGTTTTAAAAAACTTTCTGATGAGTACCAAATTTCATCCAGTTATTTACTTAAGT
ACTTATTATGTATATCTAAT
>Unigene0000649    size  295    gap  0  0%
TTGAAGGAGACGGCAACAATAATCATGAGACCAAGCTTGTGTCATCGGGCAAAAAACAGC
GGTGGCAACCTACAGAAGACAATCTCATAGCCATTGGTCCAGCGGGCCTTCCTTTAAAAA
AGTTTTCACGTATGTTAAAACCTCGAAAGGAAGAAGATTCACAAGTTTCTGTTAATAAGA
AGGCAGAAGAAAGAAAGCCAGATATTGCTGTAGAAGAAGAAAAAAATCCAGACGTGTATG
CAAACACAGACTCTGAGGTAAGATGTTAATCACTGACACACCACACGTTAAGCGA
>Unigene0000650    size  212    gap  0  0%
GTCGCAAAGTGCGAGCTTTTATAATTCTTTTGCAACCAAGTTCTCTTATATGCTCGTTGT
TATCGGTTAGCATTAGCAATAAGTTTTCTTGGTGATCGAAATATGCGTTCCGCTCTATTA
CTGGATCCAATAAAGCCTTTATGTCTTCAGATAGATATCTTGAGCTTTTAATAAGAAACC
ACAAATTTCTAGCTCCGTCTTGACATGAACTG
>Unigene0000651    size  618    gap  0  0%
ATTTTACTAACATAGAAATACTTAACCAATTTGCCTTCAACAGCGATCACAGATTGATAA
GAAGTACATTTCATTTAAAAAAGATAAAGCATAGCAGAGCTAAATACACACAGAAAGAAC
ACAGGCTAAAAACTAAACAAGACGAATCCTCCTTCTTAGAAAACCTCGAACGGGAATTAA
AAAATAATTGTCCAATGGATATAGATGACGACGTAGAGTCTAGCTACCAAAAAATAAAAT
TTGCAATCATCAACAGTCTACCACAGAACCAAGACAGTAATCACAAAAAACCTTCTTTTT
TGTCAGACACCATCCAAACGAACATTAAAAGAAGAAACGAACTTAAAAGAAGAGAGTATC
TAAATAAAGAAGAAAAAATAGAACTAAGGACTCTATATAAATCCATCTACAAAGAAATTA
AGAAGGAACGTCAAGACTTAAGAAAACAAAAATTTGAAAAACACTTATCACAAACAGGGA
GCCTGAAAAAAGCATACAAAGAACTCAATGTGTCGAAAAATTGGATACCATGTATATCAA
GAAAAAATAAATCTACATACTCAAGATCGGAAATAATACAAACTGCAACAGAATTTTACA
AAAAGTTATATGAAAAAA
>Unigene0000652    size  231    gap  0  0%
GAGCGGGCTGTGAATATGCTCATGGACAGATCTGAATGCACCCCAAGTAATACTTTCAAC
AGAACTGATAGAATCATCAATCATCCTTCTGACCCACATATTAGAACTTCAGATCTGCCA
GTAAATACATCAGTCTTGTTTATGAATCAAAGCATAAGAAGACCTGATCCAGTTCAAAAC
GTTTTTGTCCCTGGAGTTTCCCCTATTCCAAATCTTAACATATCAAGATCT
>Unigene0000653    size  263    gap  0  0%
GGGATATGTTTTATCAAAAATATAATATATACATACATAATAAATAAAATATAAAACTAA
ATTTACGTATATGGTACAGAAATGATGGGATGATGTAATGTTGGGAAATGGTGGGATGAT
GGTATGGTAAGAGCACAACCATTAGGCGAAGGGGAGAATGAGAAACTATTAATAATATCC
TGGTGAGCCCTGTGGTCATAGCCAGGATGTAGAGAGGGGTGAGGTTTAGGACGGGTCACA
ATAGTTTTTTTGTAGGACGACGA
>Unigene0000654    size  214    gap  0  0%
TCATTGTGCTATAATTAACACATTTCAATTACAATATCGTAGTTTTCCTAGCTTCACTAA
TCACATAATTAAGTGCTATCATTTAAAGCGAGTGATGTAATGTATTTGTTGCGCGCGCGC
ATACAAACATACATAAAATATGGCAATGCATTGCAAAGCTTGATTGCATGTTGCGGTTAA
TTTATCGAGCTTTTATAATAGAACAAGATCCCAG
>Unigene0000655    size  242    gap  0  0%
ACGCGGGTGAAACCGCAGGAAAACGGGATATTTCATGCATCTGGTATAACTATAAAACTT
CCTCGACCGAAGTCCCAGGTTCGATACCCGTTTCGGTCGATATTTGTGTGATGAGCATGT
TTGTTGGTCGTGGTCTGGGCGTTACATATAAGTAGCTATATGTAGTTATCAGTTGTGTTA
GTACCCATAACACAAGTTTATTAATAACATACCATGGCGCTAACCGACCTTGTGGGAAAA
GG
>Unigene0000656    size  477    gap  0  0%
GTAAGTCTAAAATTGCAAGTTTACTTTCAAGCTACTCAACTTCGACCAAAATCATAAGCC
ACTCAATGACTGAGCAGGAAAAATGTGGTGAGGCTTCTTTACGCATTTCTTGGATTCTTG
CTAAGCACATGAAACCATTTACTGATGCTGACGTAGTTAAAGAATGCTTTCTCGAGGCGG
GTAATGCTTTATTTGAGAACAAAAAGGATGTTGTTGAGACGATACGACGGATTCCGTTAT
CTGCTTCTACTAGCACCAGAAATACACACGTTTTGGCAGAAGAAAATCATTGTGATGTGA
AGCGGCGTTTAAATAATGCAAACTATTACGCCTTGGCTATGGATGAATCATGTGATATCA
CTGATACGGCACAGTTAATTATTTTTGTACGCTACTTGGACCAAACAAAAGAAACTTTTG
TTGAGGAGATATTGGCTCTTTTGCCACTATTAGGAAAAACTCGAGGAGAAGACATGA
>Unigene0000657    size  223    gap  0  0%
GTGGGCGTTTCATTATGAGTCGGAGTCGTGGCACCAGGTGCGCACGGCGGGCGCGGGCCC
GGCGCGGCACCGGCACGCGGCGGCGCTGTACGACAACCGGCTCTACGTGCACGCCGGCCA
GTGCGACCTGCGCGACTGCAGCGACCTCTGGTACTACGACACCATGTCGCGCGTGTGGAG
CCAGGTGCGCACGCCGGCGAAGCTGTCGCCGAGCGCGCGCAGC
>Unigene0000658    size  341    gap  0  0%
GCGAACGATAGCGATAAGTTGGCGCGGTTTGGCTTCTCAGTAATAGTATCAGGCGGGTCG
TGGTGCGAGTGCGAGCGGGCGGAGCCGGCGGTCATGTTGGACGAGGATTTGGTCGAGTTC
GAGCTGTGGACACTGCGACGCTTGTATTCTGGTGAACCGGCACTGGGCGGGCGCGGCTGC
AGGTCGGCTGCGGGGGCTGAAGGCGCTGCCCATCGCTCCAGCAGCCGGCAGATGTTCGCG
TGACCAGCTCGCCACGCCACCTTGGCTGGAGTACGACCGCAATGATCAGCTTGCAATGGA
TCGGCACCATGCTGTAGAAGCCACAACACGCATTCTTCATG
>Unigene0000659    size  318    gap  0  0%
GGCGTGCAGTACGACCGGTAGTAGTTTTGGGAAACCTTGTATTGTGCTGCAGCGTAATGC
TGTCCATGTTCGTGGTTCGCTTCGTCGCAGAGGATCACCGACTGCGTCCGCGGCAGGTAT
TGGCAGGGAATGGGCAGGACCTCGCGAGGCCCAGCCGTGCAGAAGCTGGGACACGAGGCG
CGCCGGTACAGCGCCGTGGCTGGCTTCGGCGGCTCTTGCGCCGCGCGTGTCGGCATCCCA
TTTAGTCTCGCCACCGGTATACCCCGAATTTTATCAAGTTGCTCCATCACTCTTCTCAAC
GTCGCGACATTTGATAAT
>Unigene0000660    size  229    gap  0  0%
AAAACTTGAGAATCTGTGAAACAAAAAATCATCTGAATTTATCTGAACTAGTGCAGTAGA
TTTAACTGGTTTTAATTCTGGCAATTCATCACAATTAATGTCATAACAGCGCATGTTTTG
ATCCCATTCCGAATTGTCAACTTGTAAAAATGCGGGTCCGTGCCACCACATGTCGCACGA
CTTAAGTAAATCTAGGTGCATTCCGCGTGATAACATGTCAGCCGGGTTT
>Unigene0000661    size  264    gap  0  0%
ATAACATATTCTAAAGCCTGAGAAATTACATAGATCACTTTTTACCCGAGTACGGGCAGT
AGTTCCCTCGGAACGCGAGTGCAACCGCGTTTGACAACTAGTATAGAAATAATAATAACA
GAACTTTATAACATTCCAACAGTACTTTTTTCCCGATGTCTCAATCAATATGTGAAGTAT
TAAATAAATGACAAAAACGTGTTTATAAAGAAATCATGTTACCTCTTACAGCTGTTTCCA
ATATCTTATCAATAATAAAATTGT
>Unigene0000662    size  421    gap  0  0%
GATGCTCCTGGTTCCTTAATAGGTTTAATATCGAAGACGACACAGAGCGACTCTATGACG
AGCACGACGCCGGCGGGTGGTTTCTTCATCGCCTTGACTTCCACCACGTCGTTGCGGTTC
AGCTCCTGCAGCGCTTTCTCTGCTGCACGCAGCGCTGGCATCGCTTCCTCGAGATCCCTC
TGTGCGTCTTCGGCCATGGCGGCGTTTATGGCGGCCAACTTCTCCGCCATCACAGTTTCC
TTCTCCACTTTCTCACGAGCTTCCTCTGCTATCGCCGTGTCCGTCGCGATCTGTTCGATG
ACCTTCCTGGTCTCCTCGGCCGCCTTCTCCATGAGAGGCTTCAGTTCGGCCAACTCGATC
TGAAGCTCTTTCACTTCGATTTCTGTCTGATTTAGCTTGTTCAAACCAGTTTTAAGAGCA
T
>Unigene0000663    size  241    gap  0  0%
AATAAGACTTCGAAACAGTAAACATTTTATATTTGAAGGAACCAGTAAAAATCACGCCTG
TCGAAACCAAAAAGCGTAAGAGGAGCCGTGATACGAGGTTGTTGACAAAGACGACGGTGG
AAGCATTTAACGTGAAGCCAAAAACGCGTTCCAATGGACCTTGCACGTGTTCTTTAGATG
TCAACGTATCCGACACAATACGCAACATATTCGAACAGGTTGATGTTGAACAGAGGAAAA
T
>Unigene0000664    size  228    gap  0  0%
AGCTCAATAATTTCTTAGTTCAATTAAACAGATTTTGTGTAAAAATGTCTGAAGCACGGA
CACTGAATTTAACTTAACAATAACTTAAAGCTAGAATAAATACTTAGTCAATGCTTGGAA
CACGATAGGGGCGCTAATTTTTTTGGTAACTTACAGAATTTGTGGATTTTTAATACATTA
CATCTCTTGCTCTTTGCAGAGCACTTTTCAGGCGTTTTAATAGGTGTG
>Unigene0000665    size  299    gap  0  0%
AAACAGGAGAACTTAGAGAAGAATTTGAAAGGCACAGCTGTCGACATGTTGAGTACACAC
TGTATATTCTGCCTAATTTGTAGAACATTCTGCTTTTTCTTCGGTTCTATACTATCCTCC
GCAAGTGAAGAAGGGTTAGGGTCTTCCTGAGATAATAATTTGACTTTACACTTGCTCAAA
TGCTGCATTAAACCTATCGAGCTGTGAAACTCCTTGGAGCAGTAACTGCATTTCATATTA
TCCTCATTAGGTGGATGGTCGACTACTATATGTTTTTGTAAAAGAGAAAGGGACGCGAA
>Unigene0000666    size  383    gap  0  0%
ACTGCTCTAGAGCAATTTAATGAACTTACTATAACTATATTACTTGGAAGCGCGTTGTTA
TCAGATTATGGAAAATGTCTGTCATTCAGCTTAATGATATTTGGGTAGGTACAGACTATG
GAGTATACGAACGCCGTTAAATAAACAAACAATTTACATGTCATGCACATTTTCGGATTT
GTTCACATTATTTTAAATGAACTTGACTATTGAGTATCAAATGGAGTTCTTATTTCTGAC
ATTATTTCCATACTTGATACATTTTAAAAGAACGAAATCCAGCTTAGGCACATGGTTCAG
TTTTCAATCATGACACGTAAATTCTTTGATAGCAAAGTTATCGCCAAACTTAATGGCGTC
TCGCAACTAACTTCCGAGCACAG
>Unigene0000667    size  247    gap  0  0%
TTTATCCCGGTACAGGCAGTAGTTACCACGGGACACGGGTGAAACCACGGGAAAACGGCT
AGTGTTATCTATAGACATCTTGTTGACGTATTGCGCCAGGTAGCCATCCTTATTGATGTT
AATCGTTGAAATGACAACGCTTTTGCTCGTATTTTACCTACACCTATACTAATATTATAG
AGAGGAAAGCTTTGTTTATTTGTTTGTAATGGATAAGCTCTACTCTACTAATTACCGATT
TTGAAAA
>Unigene0000668    size  241    gap  0  0%
TGATCGCTTCATAGAGCTCTGATTTTCTCGAGGCGATCAAGTCAGTTCTTATATCTTTGA
AAGCGGTTCGATGATAATATACTGTTGTCCTGTTTACCTACGTGTGACGAAACGTCCTCC
GCAAGAGAGCGAACGTTTGTGCTATTTATAAAGACGAAATTTTACCGTTGTGCAGTAGTG
ACGCACAGTATACACAGCACTTATGTTTCTTCTGATCTGCTGGCTCCACCAAGAAATGAC
A
>Unigene0000669    size  414    gap  0  0%
GATATCTGCCGAATCTTCCTGTGGCTGCGTTTTCTTTGGATTATGTCGTTTTTTTTACGA
GCAGGTTCTGATGGTGAAGGCATGCTAGCTTCCGAGGCTAGGTCTTGTAGTTGTGGTGGT
GGCGCTTCCTCGATGCTAGCCTCCGGCAATTGCGACTTGGTCGGAGCGTTTTCAGTCTCT
GTGTGTCTCTCTACGTCAGAAGTTTGTGAAGATTCCGGTATTGCCTCCTGAAAACATAAT
TTTAATTAACAGATCAATTTGTGGTGCAGTGTGAATGTGTATATAATTTGGCAGGACCCT
ACGTTTAATCCGATTGGAAGCTAAAGTTTAACGTCCGTAGTATTTAATACTTTCAAGTAC
CTTAGTAGCGATATCTTAAATATTTTTCTAGAAGGATTCTCCATTGCTTGAACG
>Unigene0000670    size  325    gap  0  0%
TTCGAATCCAACATTGGCATCTGGTTATGGTGTAATGGCATGAGAAGACGTAGCGGTATG
TGATGCTGATGATGAAGTGCCAGATGAGTCCATTGTAGAGGAATTACTGTACTGCTGTGT
ATAGTATCCTGTATTAATTTGTTGTTGCGCGTATTTCCCTATATCGGCTTCAAAAATTAT
ATTATTGATAGCGTTCTTAACATACGCTAATGTGTGCGGATCATATTTTCTTAGCTCGTT
GGCTATGTGTCTTCCAAATGAAGAGTATGGATCGGTGATGTCGATCGAAGACTTTTGCAA
GCATTCAAGGGCTTCTGCGAGCATG
>Unigene0000671    size  267    gap  0  0%
ATCAAAAAAGGAAGACCGTCACCTTTCGGCCATAAACTTCCGCAACGCGCCGGTGAAGCC
GGACGTGGACGCGGACTTCAGCATCACGTGCTCCGCGCATGCGCGCATGAACCTCACCGT
GCGGACTCGCAGCGACGTCGCCGAGAGGACGCTGTTTAGCGACGTCAATTGTACCAACTT
TAGATATAAGTTTGCAAAGTCCGACCACGCTTTCGGTGTTGAAGACAACGTGACACTTAC
GACGTTCTTCGTCTACGTCTACGACTT
>Unigene0000672    size  223    gap  0  0%
TGAGGAACTAACATCACTGATCAGGAGTACAGAGGTATACGTGATCGAGTCCAGTTTATG
GTATTCTGCATAATACTTTGTGGAAGTGTTTACGGGAAGTTTTGCGCCGTTTTTCGACCA
AGTGAAGTTTGGTGCAGGGGCTGCTTTACATTTGCAAGTCAATCTCCCAACCTGCCCCAC
ATTGGAAGCAGATTTCATCAGACTCGGCGAGCTATCCAGCTCA
>Unigene0000673    size  260    gap  0  0%
AGTGACATCTAAGCCCCCACAACACCCGACCAGTGTACGTGCATCTCCGCGGCCGCGACG
GTCACGGAATGAAGATACACCTCCAGAGCTGCAAAGGCGTTGGAACTCTTACGAGCACTT
CCGATGGCCTGAAGGCGGGTGGTGGCCGCCGATGTGTTGGTGTCACGGACCTCCAGTGCC
GCCGCCGTGTTACATGCACGATAGAGCTTGGCCTTCAAATCCCTCGCTTCCTCCCATGCC
CACACGAACTTATAAGAACG
>Unigene0000674    size  202    gap  0  0%
AAAAAAAAATAGTAACCGATGTTGACCTTTTCGAACGCGTCTCGCTAGTAGCACAGCCAG
CTGACGCGACGTTGCCGCCCCGCCTGCCGTGCCCAGCACCGTTCACGCTTATCGCCTCTA
CTGCCACGCGATAAAGCCCAAATTCCCGTGGCAACGTAAAGTATATAAAGGATTTAGGAC
GTTTCACGGTACTATGACACAT
>Unigene0000675    size  254    gap  0  0%
GAGAGAGATCATTAACTTACCCTATGAATGTTGTGTAGATGTTGTGATTTTATTAATAAG
AACCATACCCATTATATATAAAAAATAATAAAAGAGAGGAGAAGAGTGTTGACGAACTTA
AAACTAAATGAGAGTGTTAAGAGTACCAGCAATGTGTCGCACATTACTAATGCTCTTGTG
AACCCCTCTTCTCCCCTCCCCTTGTGAGGAGTAGCATCACCACAATAATATACTGTAATG
TTGCTACTCTCACG
>Unigene0000676    size  223    gap  0  0%
TGTGGGTAGTCATCTTGCTAGGTGACTACGGTAGGCGCAGGTTTGAAAAGCAGTGACCAT
GAGGGCCAATTTTTAAATCATCTTTCTTCCAAAAATTGGTTCTATGATCCTGTAGGTTGG
ATCTGCGCCGGGTGTAAGATGTTTAGTTAATATTGTGAGAGTAGCTACATTACAGTATAA
TACTGTAGTGGAGGTACGTCTCACAAGAGGAGGGGAGAAGAGG
>Unigene0000677    size  460    gap  0  0%
TTGTGGATCGCCAATCTGATAGATAGTCCCGCACTCAGCACACTGGGTAGCTCCGAACTT
CTTCTGTCCCGCGTCGATCACGTATTGGTCATCACCTGTTTTTATTAGTGAACGCTTGCT
GCTTTTGTCTTTAGTAGTGCCAGGAACAACTATGCCAGGGTTGGGTTTCTCGAAGATCGG
GAACAGTTTGGGTTTCTCAGCATTTTCTGCATTGGTTGAGGTAGTTGGGACTTCACTAAC
AACAGGAGGTATAACAGTCTCAGTGGAAGCGAGCACGGCTTCAGCGTCGATGTTGTTAGA
CTGCGCCATCTTGAGGATCTGCTCGTCCAACATCTTCAGCTCGCGGTCGATCACGTCCAA
GTCTGGGAGCACTTCTTGTACTGCAGCCGTATTCTCTTCAACAAGAATATACCCGCCTTC
TACGGGCAGAAACTGTCCACTCTTGGGCAACTCTCCATGA
>Unigene0000678    size  247    gap  0  0%
GGCTAAAATCACCGCTTTGCATGAACCCAAGACAGGTGAAATGAAACAAGCGTGGCTCCT
GTCCGCACCTGATGCGTCGACAACAACGCCGTTCTTCCGTCTAGCAATCCAATGGTGCGC
TATACCTTTGGAAAACTCGTTCGACTACTGCGGAATATGGACAGAACCTTTTGCTATGTC
TGTCGACCCACTGCTCTTGTCATGGCTTGCTTATCTGCCTACTTCGAAATCGGATGCATC
AACGATC
>Unigene0000679    size  215    gap  0  0%
GCGACTGCATAGGGACGGGCATCTTGACCTCTTTCTTTTCGCTCGGCTCGCTGCTGGAGC
CCTGGCTGCGAGAGCGCATGTGCACCAGCTCAGCTCCTCGCGCAGAATTCGTTCGACTGC
CGCCGCGTCCGCTCGAAGACGGTGGTGTTGAACGACGTCGAAAAGAGTTTTGAGACATCG
ATGACATGCCCTTCAGTGCGCAGATCGTTGATGCA
>Unigene0000680    size  350    gap  0  0%
GAGCTAATATATGACCCTCTTGTTTGCAATTATAGCAACGTTGTCCTTTGTTTCCGGGTT
TAATTGAAGCTTCGGAAGTTTTAATATAATTTTGGCCTTTATGTACATTTTTACGATCCG
AGGTGGGTTTTATATTTCTAGAATTCCTAAAATAGGCCAAAAGTTTGTCTGGGTCATCAT
ATTGCACAGCTTCTGCCCCTAGCCTAACCGATCGGTCATCTATTCCGTGTAGTAGACAGT
CGACAGCTTTCCTTCCTACTATACCGCACCTATTTATCATGGCCAATTTGTCATAAAAGT
AGGTTTCGAGACATTCGCCGAAACGAGCCCGCTTAGCCAGCATATCACAG
>Unigene0000681    size  220    gap  0  0%
GGCATTCTCTACAATTAGCATTATGATGAAATGATTGTATCGTAAATTCCCACACAACAT
GATAAATATCGTTACAAATAGAATGAAGTGTTGCGAAACCGCGTCATCTCATTGGAATAT
TTTCTCCAGAATCAGTACGAGCCGGTGATCGATTTCTGCTTTAAATAGCTTGCATGTGCT
GTCGAGCATGCAAGCCGGGTCCCAGCAACGTGTCCGCCAC
>Unigene0000682    size  244    gap  0  0%
AAATTATTTATTAAGATTTATAACAAACTAGATAGCATATTCATCAGTACAGGAATATTT
TTTCAATTTTCTTTGTTTCAAAACATCAGCATTTTATACAGTCAATGGTACGTTACGTTC
GTTCTTTTCTGCCACGAATATCCTTTTCTGCTTCGTCTCTACTCTTAATATCTAAATTAT
CCCAATATCTACCGTGTACCTTTTCATCCTCACTATCGGAGGATGATGATGATGATGATG
ACGA
>Unigene0000683    size  254    gap  0  0%
AGAAATTTCTAGAAAAAAAACTTGTCAAAAGGAAAAACAATAGTTCTGAGTCCTTCATGA
AAAAACACCAAACTTTTTAGACCTAGGTTACAATGTAAATATAATGTTTTAAGATGCCTC
TTAGAGGCTAAGCAGAGTCGGTTAAAGAATGCATGCGCAGTTTTAGATTTATTATATCCC
GTTTATTTTTTTAACACAAATTTTTGATGTTGCCAGCTCAATAATACCGTAATTTTACCT
GCAATAATTTCGTA
>Unigene0000684    size  520    gap  0  0%
ACATGTATAAAAGGGATGTAGGTAGGACTGACATACTTTTTCAATTCACTAAATTTAGTT
CAATACAAAGTACTTTTTAAAAGTTTGTTTAATTTCTTATAATCTACTTCATAAATGTGA
AAATTTAGTTTTGTCAGTCAGTTTTCTCTATGTCATATTTTCAAGCTAAAATGGCTCTGC
TATTGAAGATGAAATTGGTGTGAATTGCGAGTTAAACTGTTAGAAGCACCTAGTTGTATG
ATAACTGTCAATATGTATGTTAATGGTCAAAAATAAGTCTTCAAGACTTATTTGTAATTT
AAATATTACTTCTATGGATTACCTATGGTATGAAGAAAGAATTTAAATGGTGATTAGAAC
ACGGCTTTTTAAAACCCGTCTTATAAGGTTTTTTATTTAAACAAAAACCAAGTTTTAAAT
AATGGCAGATTTTCAAAGCCGTTTTAAAGTATTTTAAAGCAATTTTAATTTGATGGATTT
GAAAAAATGGTTTTTGTCAGTTTGGGACGTGTGAGATTGA
>Unigene0000685    size  333    gap  0  0%
GCACTTGGCCGGTTTTTAAATCCCGCGTCTAGATTAATAGCCTAACAACTGATCACGTGC
ACGAGTTTCTTTTTCTTAATTCTCAAATTCTTTTAGAGAGAACAGAGAATGCTCTGCGTC
TATTAACAAACAATTTATTAGGGAAATAATGCTAAAATGTTGGAAAGAATGTCCTTGTCT
AGTTCAACTCGACTAAACCGTTCGTCGCATTTTTCATATACACGACTGCCGTGATAGAGG
CCTTCGATCCTAGGTAGGACCGAAATCACTTGATGGGTTTTAGAAACTTTCTCAAATCAT
CCCTAAGTTTGCAAATTCTTCGAAAATTTTGTA
>Unigene0000686    size  308    gap  0  0%
CCAATATTTTCAGATTCTACTTGAGGGGGTTTAACCTTCTAACTACTTAATTGTAATGTC
TAAAGTAATTGGGAAAGTTAAAGAGAACATTATAGTGAAGTTGATTATCTGAAAATATTG
GAATAGCTATTTATTTTATTTATTATTCATGAAGTTCATTGCTAAATAACACTATAATGT
TGTCTTCTCAAATTAATCTGATGTAATAATGAGCATATGGTAGTGTAAGGTGTAATGGCT
ATAAATGTGACTTATCCAATTGTTTTGTCATTGCCTGCCGTTTTGTTGTAAATAATAATT
AAGTCTAG
>Unigene0000687    size  308    gap  0  0%
ACCCGCAAATGATGTTTGTTTGTTAAAAAATGCTACCACTATGGCAGAGAATATGCCGTT
TGTAGCTGCGTTTAAAACAGACTTGCCGATATGCCTACAAGACGGGAAGAAAAATAAATT
AAAGAAAAAAATAGAGAAGATAAAAGATAGAAACAATAAGAAAAGTAATAGTAACCATGC
AGTAAGAAAAAATCGAAAGGGGATAAATTCAGTCCGAAGATGTTCTTCAATAAAAAGAAA
ACATAAACAATATTCTGATACTGAGTCAAGTTCTACATCGAAAGAATTTTTAACAGTTGA
TACCGATG
>Unigene0000688    size  310    gap  0  0%
CGTAGTGTGTCATAGAAGAAGTTCGGCGGGTGAAACCGCGGGAAACAGCTAGATAAAAAC
AACAGTAGCGTCAAAGCAGGGTGAAAGAGGAACAGCCAATCACGAGCCATAATAGATGGC
TAGACGGTTCGGTAACAAGCAAGAAGTTTCATCATATCATATCATCGTCCTTCTGTCCTT
ATCCCAATAGTATGTGTTCGGCGCTGCATGTTATCTTCATACTCTTCTATCTGCCGTCAT
TTCACAAGTAACATTCTACCCATATCAGCTTAATCAGAACATTAATTAAATAATTTTATT
TACAACAGGG
>Unigene0000689    size  667    gap  0  0%
GTGAAAATATATGTCAAAGCCTGCAAGCCACTAGCATTAAGGAAAAAGGTGGTGCAATGT
ACTAATTTGTTAGACGTTGTTAAGCTCTTAGTGAACAATATAGATATAAGCAAAATACAA
GCACAAGACTCCTCCATTGAGAAGAACAGTTTTGTAAAGCAGAATGCATCAGGTAATTCC
AAGCAGAATGAGTGTGAAGTCTGTAACACATCGAGTTTGTCTGGGTGTTCCTGTAAAAAT
AAACAGAAATCTACGTTCAATTCAGCCAGTTATGTGGAAGGAAGTACTTTGGAGAGCTCA
GTGGAGACCACAGCTTTGGAAGATCTACCAGGGAATCATGTTACAACAAGAAAGAAACAT
GTCAAAGTTCTTGAGAAAGAAACTAGTGAGGCCACCTTAGGAGTAAGTGAAATTACGAAG
CAATCTTCAAGTGTGTTGAACAACAGCAACAGTGGACTGAATATGTTAAACTCTAATAGT
CATTGCTCCCAGATAAAACCAAGTGGTCAGTCTACACATTCTTTGAACGCAATGACAAAA
CCTTCTGAAAATCCTGAATGCAGAGAGAAGATTGAAGAATTCAATAAAATTCTGAATAAA
GTTTGTAAGAATAAGTCTCAAGCAGATACTAGGGTTTTTAGTATGTCCCAGCCAGAACTT
CTGAACA
>Unigene0000690    size  348    gap  0  0%
GCTAGAAAAGGTGCCCTAAAAAAATGCTCACCCCAAACACTCTTTGGATAGCAGTAACCA
CGGCTGCTTCCGCATCTTTTTATTCGTGGTCGACGCAATAATAATAAACTTAAAACACCT
TTACTGACTTTTGGTGCATGGAATGTTCGCACCCTTCTCGACCGGGAGATAAACGCCTGC
CCAGAACGAAAAACGGCCATAGTTGCTCGAGAACTCCGCCGCTACAACATTGATATAGCT
GCTGTAAGCGAAACCCACCTTGCCGATGAGGGCGAGCTAGTCGAGCATGGCGGTGGCTAC
ACTTTCTACTGGAAGGGCACTGCTGCAACAGAACCAAGGAGGTCGGGA
>Unigene0000691    size  333    gap  0  0%
GTTGAGGCACGAGAGGGGGCGCTTGCGGTTGCGCGTATGTTTGAGCACTATAATATATCC
TGCGCATCTGACTGCTTCCGTATAATGGACCCCGATTTGGCGAAGACTAGTGGCGATAGG
TTGAGGTAGAGAGGTTCGGGCTGATGCAACCTGAGCTTTGTCTGAGACCTGCACACTAGC
GGCTCTGGGGGCGTGAGTACATGCCGTGGTCGTTTTCTCTTTGAGCTGGGGGGACAGAGG
GAATCCGGCAGCACCCAGAGCGACAAAGCAGCCCTTTTTAGGGGAGCACTGCTTTCCTTG
CTCAGCCTGGGAGGGGGCTAGAAAAGGTGCCCT
>Unigene0000692    size  239    gap  0  0%
GCTTCCAAAATACTCTGCGACTCTAGTACAAATGATAAATAAGTAACGATTATTTCCAAT
CGTCTAATCGTCCGTGAATGGCCCGCCTTAGATTACGTAATAAAAAATATAATTTAAAAT
GGAAATAAATGCATTTTAATGAACCAAATCTAACTGAATGAATAGTACTAATTTATTATA
TTTTTCACTGCATATCAAAGTTATTGCGCATTGATACAATACTGTAATATTCACTTTAA
>Unigene0000693    size  256    gap  0  0%
AACAAGTAATTGTATGTGTGTAAAAAGAAGAGCTCGATCGATGGATCATAAGATGCGAAA
CTCGATGTTCGGTCGATCGTTCGGTCCGTGGATAGGTGACCACTGACCATCTTGTCATGA
CGAATTATTCCGTGTTTCGAAAGTCACAATAAATTGTTGGGTCCCAGCTGTCCTTTGAAC
ATCTTGGGAGCTACTGCGGGTAGTCAGAAGCCAGGAAGTCTGACGACTAAGGTCCTCCTC
AAACAAGATTGAGGAT
>Unigene0000694    size  272    gap  0  0%
ACTTGTTATGTACTTTATGTCTAGTTTATTTCTACTCTATGAACAAGACGGTTAAATTTT
AACATATCTGCCGTCACCAACTTGTATGTACTTTATGGGCGGGTGGTTGTGCTCCAAAAA
GGCTTTGACAATGACATCATCCATAGATACATGCGCATATGCCTTACAGGACTTGGTGAT
AGCCGCAGAACATGAGCAACTGTACCGGGATCCTCCGTTACGAATCATTCCACTCCTGAA
GAAGGAGGACCCGTTCAGCATTAGAAGCCTGG
>Unigene0000695    size  316    gap  0  0%
TTTGGGTATTTCTTCAGATTTTGTTTGAGAGCAAATTGTTTGGTCACTGATACTGTTGGA
ATTATTCTCTGGACTTCCAGTCACTGAACGTGCGTCTTCTTTAGAAAGGTGGTTGTCGAC
CAGACTTTTAGGGCGAGACCGTCTGAAGAATGTTCTACAACACTTTGGATTATTGTCGTC
ATCATTGTGGGAATTTGTCGCGCTATGAGTAACGTTGTTAAGCAAAGGTTCTGATGATAC
ATTTTGAGCGTGAGGGGCTTCTATGCTATGGTCCGCACTGTGAGCACTTTGAGCTAGGAA
GGGATCAGCAGGAGAG
>Unigene0000696    size  223    gap  0  0%
TGATCACACCATATGTTGCACAGGTGCTTCTAAAGAATTCCATAGTAATAGCTACAAGCG
TATACTCTCTGGTGGTAGTGTTAGCGGCCGGAGCCTGCCTCGCGCTGCCCATTGAGACCA
AAGGCCGGGAAATGAGAGACACCGTCACGGTAACCAGCTAGACCAAATACACATCCGTAT
CTCAACATATTGGTCATTGAAATAACACCTTTATTGGTATTAG
>Unigene0000697    size  281    gap  0  0%
AGATTCACGCACGGCGGCTCTCATTTATTCGCCGTTCTCTGTGGTGGTCGTGCAGTACTG
AGCATTGATTCACCTTCTGCGCTGTGTCACTGTATTCATTGTATTTCATGTTCCAGATAG
CTGGGTGGTTTTCACTTTCGAATATAAATCGATCGATATCGAGATCCATTTTTAAACACA
CACGTCACGCTCCGCAGCTACGCGCGGGGGTGCATGTTTCTCCGCGTGTATGCGCGTGAT
CCGCATGAACGCGCGTGCATGCATTTTCAGTGTGTTGGACT
>Unigene0000698    size  246    gap  0  0%
AGATTCACGCACGGCGGCTCTCATTTATTCGCCGTTCTCTGTGGTGGTCGTGCAGTACTG
AGCATTGATTCACCTTCTGCGCTGTGTCACTGTATTCATTGTATTTCATGTTCCAGATAG
CTGGGTGGTTTTCGATTTTGAATATAAATCAATCGATATCGAGATACATTTTCAAACGCA
CACGTCACACCCCGCACCTAGGCGCGGGGGTGCATGTTTTTCCGCGTGTGTTCGCATTTT
CTATGT
>Unigene0000699    size  369    gap  0  0%
GAACGCAAGATCCTCAACAATATTTCTGGAGAGTTCCGTTCTGGAGAGCTAACATGCATT
CTTGGACCTTCTGGCGCTGGCAAATCTACGTTACTAAATATACTGGCTGGATATAATTCA
AATGGCGTGAACGGCCGGATAACAGTGAATGGCCACAGCAGAGATATGAGGGTGTTCAAG
AAGTTAAGCACATATATAATGCAGGATGATCTGCTGCAGCCGAGGCTCACGGTGCAGGAG
GCGATGGGAATCGCTGCCAATCTGAAGCTTGGAAAGGAGTTGGGGAAGGCTGAGAAGGAA
CTTATTGTTGAAGAAATTCTTCGAACCCTTGGCCTCTGGGATCACAGAAACACGATGACT
GAAAGACTG
>Unigene0000700    size  343    gap  0  0%
GCTCAACTCTGTAGCACAGGATATACTGCATGCTACCTTCGCTAACGAGAAACTCCGCGA
CGAGCTATACGTACAACTATGCAGACAAACCACAGAGAATCCGCTACGCGACTCCTTGCT
CCGCGGCTGGGAGCTGCTGGCTGTGTGCTTGGCATTCGTGCCGCCGTCTTCTGCCTTCCA
GCCGGCGCTTACCAACTATGTGAATAGGCATAGAGACCCCGCGTTTGCTGATGCTTTCCC
TGAGGTGGGCAAATGGCCTATTCACGTGCAAGTATCGCACTACGCGGGCGTCGCGTGCAA
GCGACTCGAGAGGATCGGCTTCGGAGGCAAGCGGCAGCCGAGG
>Unigene0000701    size  547    gap  0  0%
TGTGCTACAGAGTTGAGCGTCATGCCGGGCCTGGCCTTGCGGTCGCCCATGTATATCTGC
ACGAGGCGGAACAGGTCGATGGCGGCCTTCTTGTGTGCCTTGTCCCAGTCCGCGCCCACC
ATGGGGGCACTGATCGAAGATGATGTCCAAGATAGCAGGTCACGGACTGACGCCTTTCTC
CTAAAGATCCCCTTGTTGAAGTTAAGGTTGTCTTTAGCGAAGATCTCGATGTCCTGCTCG
ACAGGCGGGCGAGGCGCGTGTTGCCGTACAGGGCTGTACAGGGCTCCCGCACCGTCCCCG
GCATCCGCGCCCGCGCCGCCGCCACCTAGGGACGACGTTCTATGAATCCCAGGCGACGGC
TGCCGATCTCGATCCCGATCGAACCCAACAAAAGTATTATAATACGAGACTCCATGATTC
ATATATTCCACATCGACTGGTCTATGGGCGTACGAATGCGGCAAATATACGCCGGATCCG
TCGTCATCGTCCGGTGTCCGGGCGCCGCCGTCCGACGACTCGTTGTCCGGCTCGTGGCCG
GACAGCG
>Unigene0000702    size  282    gap  0  0%
TCTGAAAAACACCCATTAACAAATAGGTACAATGCGATGCACCTATTTGCGTCCACACCT
GTTCCTAATTTTTTATATAAAAATGGTTGTCATGAAGTCTATGTTAGCGTGACTAGAACT
AACTGGGTGTCACATTTAGCAGGGGTAAAAAGCTTCGAAAACAAGGGTTCGACCCACAAA
ATACTTACCAAATGGCAGAATTTTAAAATTGTTTTATACCTAACTTTATCACTATTTTTA
GTTCACTGTGATCAAAACTTTAACTTTTTGAGTTCAACACAG
>Unigene0000703    size  204    gap  0  0%
AAAATACCACTACCGAATATTATACCTAAAATGATAGCTACTCCTTCAAGCAGCCCAAGC
TGCTTTCGCATTTTCACTATTTCACCACTCATCTTTTTAATTTGATTCGGATGGTTGTAA
ATTAAATTTCCTCTTCACAAAGTCTTCTCAGGAAAGCTGAAGTCTGAGCTAGTCCTAGAC
TTAACTAACCTATGCGGATGCCGT
>Unigene0000704    size  203    gap  0  0%
CGCCGAGGCCGCCGCCGCTACCGGTAAGACCGATAACACTCGTACCTTTCAATATCCTTT
TTGCCCGATAACATTATCTTTAATCAACATTTCCATTACTAATGTGGAATTTATTTTAAA
ACAACATTGGTCACTGATAGTTTGTAATTACCAAGTCTTATCTGATATTGAACTGTCATG
ACAAATGATTGGGTCTTACAAAG
>Unigene0000705    size  240    gap  0  0%
TGAATACCTAGTACTTAAGTAAATAAACTGAATTCTAAAATTGATCATGGATTCCAGGCA
GCTAGGTGAGGGATGGTATAGCATATTTTCCTGTCGCAAACCGTGAACTGGTAGGCAATT
CTATTTTGAAATCCATTGCCTAACGGGTTCTGTACTAGGAAAAATCAGACTATATCTAGT
AGATAGGTACCTAGATAGATAGCATTCCTATGACACATTAAAGAAATTAGCTGCTTGGTA
>Unigene0000706    size  251    gap  0  0%
GAAAGAGCTAAATTTTTCAGTTGCGATCTCTGCCCCGGAGGGTTCTCCACTAACAGAGAA
TTGATGCTTCATAAGCTTCAACACGTAAAACAGAAAGTGAATAATCAAAGAAAGCTAGGC
AGATGTCAAATAAGCTCTGATATACCGAAGCCCTATAAATGCCCAGACTGTGATTATTCA
TTTGTTGATGAAAGCACTCTTAAAACTCATTCCGTGCTTCACTTGCCGTTCCCACACATT
TGTCATTGTGG
>Unigene0000707    size  389    gap  0  0%
TAGATATAGGGGCTGCTGGTGTTCTTCATATTTTTCGATTACTTGTTCTAAGGTGTGGAT
GTGGTCGATTGTGCAAAAACCCTTTCTAAATCCTGCCTGTTCTACCGGTTGGTGTAGTTC
TGTTATTTTTACTATTCTTTTGTTTAAACATGCTGCAAATAGCTTGTAAACAGCTGGTAA
CAAGCTAATAGGCCGGTAATTGTTCATATCGGATGCATCGCCTTTTTTGTAAAGAAGTAT
TATCCTCGACTCCGCCCATTTCGAAGGCACGTTTTGTTCTTGTAAAATCTTGTTGAAGAG
GGTTGTGAGTACACTAGTCAATATAAATTTTCCTAGTTTGAGAGCTTCGTTGGGTATATT
ATCTAGTCCGGGACTTTTATCTTGTTTAA
>Unigene0000708    size  255    gap  0  0%
TTAAAAGCGTTTTCTAGGTCTGGATTTGAAGACATACTCATGGTATCAGATGTTTCGCCA
ATATTCTCCTTATTGCGGAAAACATGAGATCTCTTTCTATCTCTACGTACTTTCGATAAA
GCTAACATAGACAAAGTCGACTCTGAAGATACAGTGGTAGAGTTAACATTAGATGCCGTG
TCAAACTTAAATGGTTCAGTTATGATATTTCGTTTCAAAAGTTCTGCTATTACGTCTGGC
AAACTACCGTCAGAA
>Unigene0000709    size  391    gap  0  0%
GAAACGGTAGTGTCCCTCAGGCGTGGTCTGAACAATGAAGTGTTTATGCTGTCCCCAACA
GACAGACAACACCAGTTGTCTCGCATGGTTCCTCGTGGTCTCCCGCACCAGGTAGTCTCC
GTCAGCCCTCAGAAGCCTCACCACCTCTTCCCGAGGCAGTACTCCGTGGAACCACTCCTG
TTCCACCAGAGAACGCTCTGTCTCACTCACACTCACCTGGTGATCAGGAGAGCTGCCATC
CAGACTATCAACGCCAACAGTCTCAGCTGACAAATCGGGACAACCACTAGGTGCCTCCTC
ACAACCGAGCTCAGCCAGCGCCGACCTGATCATCTCTGCTTGTTTGGCACATTTGCGTTC
TGCTACACGAAGCTCTAGGAGTTTGATAGGC
>Unigene0000710    size  308    gap  0  0%
GACAAAAACTATACTGTTCCTATTATGATAATGGATTGACTAGCCAATAGATACACACAT
TTAGACCAGTTAAGAATACACTAAAAGAGGTGTTATATGGATAATTAAAGAAAGCAAAAA
TGATAATAATTTTAAACAACTTTTTCTATGACTATACTGAAGTTGTGTAACATTTTAACA
AGTACTAGCTTTTGTCCGTGGTTTCACACACGTCTAAGATAACTGATTCACGTAGCCTAA
CAAGTATAAGCTAACTCTAATTTTCAGCTAAAACGGTTCAGCCATTCCCAAACTATCTTC
TCAAGATT
>Unigene0000711    size  469    gap  0  0%
TTTGGGTCTAACAGTGCGGGACGAGCCGGCGGCGGAGCAGAGCGACTCGGCGCTACTGCA
TCTGCAGCTGCGAGCCATCTCCAAGACCAGCAGCGCCAAGTCCACTGTGTTGACAAAGAA
AATAGAGAATGCGGAGAAGAACTCCAAAGCTATCGAGCGCTGGATTAAGGATGTCAGTGA
ACTGCATCTGTCTAAACCAGCACCAACTGTGGCTTACACTAGCAAAATGCCCGACATCGA
CAATCTAATGGAAGAATGGCCAGAATCCATGGAGGAGACTCTCAACGAGGTTGGCTTCCC
TCCCGGGACCATAGACTGCACCCTCTCTCAATACGTGGACTTAGTCTGTGGTCTGTTCGA
CGTGCCCATTGCTGGAGACACATTAAATGATAGGATACAAGCTTTACATTTGTTATTTAG
TCTGTATTCTGCTGTAAAAACTTCTCAATTGTACGCAGAACGACAGAAA
>Unigene0000712    size  335    gap  0  0%
TCTGCTCCGCCGCCGGCTCGTCCAGCACTGTTAGACCCAAATTATCAATATGCTCCAACA
CATTATCAGCCAGGGTAGCAGCCCGTACATTACAGGCCGGGGTGGTCACCTTGATGAAGG
CATCGATGTCGCCCACTGCCGGCACGAACTCCGGCACGAACGGCTGTAGCTTCAGGTCTA
TGTCGATCTTTTGAGGAGTGTACTTCATAATATACTGGAATATATTCTCCATATCAGGAG
GCACCTTCAAGTCTAGAAAGTTCTTGGGGTCGTAAGCCCCCTCAGCTGGGATCACCACGC
CGCCGCCACGCTTGCGACCGCTGCCCAGTGCTGGG
>Unigene0000713    size  557    gap  0  0%
CACTTATCCACAATCCTATCACTTTTGGCACATTTTTGCTATAATGAAAATGATAACGCT
GTAATGTTATTACTACGAACACGAAGTCGTCCACTTTGCTCATCAGACACACACCCAATT
AGTATCGTTTATATATTATTATTCTATAGGAAGCACGAGTGCCTCTGAGGTATATTGATC
ATTTTTATTGCATTTTGTTTCTAGCTCAAGTCTGCTGAGTCTAAAGGACTTCGATGTCAT
TCTGTACAGTAGAATGAAATGGAACCCTAATACCATACAACATAAAGCCTTCAATTGTAT
AACTCTGTTATGAACACTTAGCACTTACACTTAAGGATGATATATCAATCTAGTTACAGA
CAGATCTGATGTTAATCTACTCCGGCAGAATATTACATTCACTTTATTGATTCGAAAGGA
ATATGCTCTCTGTTGTATTACAATATCGCGTCGGAAGCAGCAAGCCTCTCTAAAACATAT
TATAATAGCTCACTGCTTCCAAGAGCCATACACCCCGGTCGTATTCTGCTAACTAACTCG
CGTCGGGCCGAGCGCGG
>Unigene0000714    size  246    gap  0  0%
GAGACATGATATACAGAAATCGTCGAGTCACAATGAAATACAGAATCAGCGGTCGATAGA
TCGGCGTGACCGTTCGAAGCGGTCGAACAGTATGCATAAATCTACAAGCGCCAAAGATGT
GCCAGTTAGTTTGATGCGCCAGCCGTCGTCGTCAGACTCTGCCGTGTCAAGCGGCGGTGA
CTTCCCCCTGAATGTTCAGATAGTTGAGCATTCTTACAGACACCCGCCGCTGCCGTTACC
CCCATC
>Unigene0000715    size  320    gap  0  0%
TACAATATCTACTTATCTACACTAGACTATAATATAGGGCGTAAATATGTCTTTTCACCT
AGATGTTTTTTAACGCTATGAAATGTGTAATGATATGATGTAATAATTATTTCGGGTGTA
ATCTATACCTAATAATTAATTGTCTTCTTTACAACTCAAGTCTAAACAAGTCTTAGGACA
GACAGACGGGAACTGGTCAATAATTTCTTTAAACTTTCTTGCGCATTTTACGGATTTATT
GTTCAGTTGCTGGCGTGTAACGAAATATCAAACCGTATATTAAGGTATCAAACAACGGTG
GAATAAACACCTCGAGACAA
>Unigene0000716    size  221    gap  0  0%
TACTCTAAACTTTTTAAGGGAGCATATGACAGCTAGAGTTTCCAGTTCGTATGAGTGAAA
GTTCTTTTCCTCAGGGGTCGTCTGTCGGCTATAATAGGCCACAGGATGAAAAGAACCTTC
ACTCCCTTTTGGGCGCTGTAAAAGGATCCCTCCTACACCCAGTTTACTCGCATCAGCATG
CAGTTCAAACTCTGCAGAGGGGTCATATATTGTCAGCACGG
>Unigene0000717    size  261    gap  0  0%
GGCTGTGCGCGGGCGCAGCCGAACCGACGCCGCCGCTATACATCGCCGCCCCGCCAGAGG
GCTTCGGACACACCGTTCATACAAACAGCCGTTATGAGATGTCCCAAGACCTTCTGGACA
AGCAGACAGAGATCTTAGAGCGAAGGTACGGAGGATTACGAGCGAGGAGAGCAGCTGTTA
CCATCCAGAGAGCGTTTAGGAGACGACAGCTGTTGAAGAAGTTCAGCGCCATCACAGCGA
TGGCGAAGGCGGCCGACTCGA
>Unigene0000718    size  219    gap  0  0%
CTAAATCTCATTATTTTGCTGCGGCAATAACCTATGGGTCTTTAGGTCTACAGCATATGG
TCTGATCTTTTTATCTGAAGCTTCAAGGCTTTCCTGTCGGACGTAACTCCTGGGCAAGGT
AATGTCCATCTCATTCATGTCAGATTGACTTTCTTCAGCTGCCTCTTACCCATTCCTGCT
GGTTGTTAGCGGCCTGCAACTCGAGGATGTCATTCTGTA
>Unigene0000719    size  347    gap  0  0%
GCTGGTAAACCGTATTTCCCTAGTCTCCACCAAAGAGGCAATTTCCTAAGAATTCAGACT
AGTATGCATTGCAGAAAAAAGTTTCAATCACAGAGTACATCCCAAGATGAAGTTGACCTT
TAGTAGCACTAAAGCTCATTATTCTGCTGTGGCAATAATCTATGGGTCTTTAGGTCTACA
GCGTATGGTCTGTTCTTTTTATCCGAAGCTTCAAGACGCTCCTCTCGGACATAACTCCTG
GGCAAGGTAATGTCCATCTCATTCATGTCAGATTGACTTTCTTCAGCTGCCTCTTACCCA
TTCCTGCTGGTTGTTAGCGGCCTGCAACTCGAGGATGTCATTCTGTA
>Unigene0000720    size  417    gap  0  0%
GATAGCATGTTTCAAGTGTGGAGATACTGGACATATGGCTAGATATTGTAGAGCCCATAA
GGGCGAAACACTTTTGCCACTAGAGAGTTACAATGAAAATGAAATACCTACCCTAGAAGA
CATGCAAAAGTATGCCTCCGATCCATCTTGCAGTAGTCAATCAATAACCGATGAATTACA
TCAGTCCATGTATGAACCCAGTCAAATTCCAGATTATGTCATGAAAATGCTAGCTGTATC
AACAGATGAAGATGAAAATGGCAGTGGCATAAAGCCCTTATACAATAATTATGATGATAG
TTCAATTGATTTGAAGGAAACTCTAATGAAATTTGGCCATCAATCATTTCGTCCTGGGCA
AGAAAATGCTATAAAACGCATTTTGTGTGGAAAGTCTACGCTACTTATTTTGTCTAC
>Unigene0000721    size  332    gap  0  0%
AGTGAACAGCAAATGCCAGATATTCAAGAATATATTCCTTTTGGTTTAGAAAAGGATATT
CAACCTCGTCACTTAGAAATTATGTCTGCACTCAATAAAGTTGATGCCATTGTTGACAAT
ACTAAAAATAATGAAGACTCCAAAAATAGCAAGAGTTTGGACAGTAAAATTAAGGCTGGA
ACATTAAATGACAATTTTGTAAAAATAAATATTGAAAAAAAAGTGTTTGCCCGGGGAAAG
AAGAATATGAACTATAGCAAATATAAAAAGTCGCTATGGAAATCTAAAAAGAGTGGTAGT
CTTCATGGTGGAATGGAGTTTCCTGAGTCTGG
>Unigene0000722    size  731    gap  0  0%
ATAAGAGATGATCGTTAGAAAACAGCAAGGCACATATTAATAATTTACAAAACAAATTAA
AATGTCCATTATGTTCTAACGATCATCTCTTATATACATGTGATTTATTTAAAAGTTTAC
CTACTGAAACACGAATACAAAAGGCTAAGGAACTACGTGTCTGTCTAAATTGTTTGCGCT
CGAGTCACATCACTAAGAAATGTCGATTAGCTGGTTGTAAATATTGCAAATCCAGGCATA
ATACTCTGTTACATGTTGAACCGACTGAGCAGCCTCATCAAGACCCAATGCCTTCAGCGT
CAAATAGTATCGCCTTGCCAATCGATACTACAAACAGTATCGTCTTATCAGCTGATACTA
CACACCTTACTAGTACAACCAATGTGTTGCTGTCCACAGCTATAGTAAAAGCGGTGAGCA
ACAACGGCGAGAAAGTCAACGCTCGAATCCTGCTCGACAACGGCAGCACCGCCAACTTTA
TGACAGAGAGCCTCTGCACCAAGCTGGGTTTGTTACGACGTAAGACTACCTCCACTGTCA
CAGGTATCAACCAACAGTCTTCCTACAGTACACAGTCTTGCAATCTAAACATTGAATCTT
ATAATGGTGACTATAGGATTAATTTGGACTGCCTAATTTTGCCTGAGATTACTAAGCGTT
TGCCAGCCTCTTATGTCGATACGAAGAACATTCCTATTCCGTCAAGCCTTCGATTAGCTG
ACCCTACATTT
>Unigene0000723    size  277    gap  0  0%
TAAGTACCTGTATAGAATAATTCATTGTTATGCACAATGATATAATTATAACTTTTAACT
TTAGTCTCAAACAAACCGTGGGGTTTAATATAAGGTCTAAATTACTCCCCTAACTGGGTC
ATTTCTAAGGTCTGAACTTGAAATGCTGGGATAATACTTCAAAATATTACTAGACTTCTT
ACTTAAAGAAAAATGTTTATTTTTGTATGTGTGTTTGTAATGGATAATTAAACTCAAACA
CACTGGACCGATTTAAAAAGTTATTTCAATGTTAGAA
>Unigene0000724    size  215    gap  0  0%
AATTGATAATTTACTTAATACATTGAAAGATAAAACATGAAGTGTTGCGTGCCGGACTGT
GGATATATCGGTAGAGTCAGGAGTTTCGATACAAACCGTCAAAAAAATACTTTACATTCG
TTCCCGAAAGACCCAAAGCATCGTGAAGCGTGGTTGGAGGCTCTAGCTATTCCTAATTTT
GAACCAAACAGCAAATCTTTTATTTGTTCTCAACA
>Unigene0000725    size  296    gap  0  0%
GACGTTGATGATGAAGGTGAATTGTTGAAAGATGATGGATCTCGAGACAGTATTGCTCTA
ATGGATATTGATAATAATCAATCTATTGGAAAAACTGATCAATCTAACTTGACTAAAGGT
AAAGAAAAAGATACCTTAAAAGATCAAATTGATAATAATAAAGCGACGACAGAAATGAAT
ATAGATCAACTTAGTCAAGAGCCAGCTGAAATTGAACCTTCTAAACAAGTTGTTACAGAA
AAAACCATAGCAGATGACATTGACATACAAAAGAAAACTGATGATGAAGATCAGGT
>Unigene0000726    size  237    gap  0  0%
GATGATGAAGATCAGGTAATGGACAGTAGTTTAGTTGAAGAGACTACTCCTGGTCCTGTA
GGCATAAAAACTACAACTTCTGATGAGACCATACATAAAGAAAATAATGAAAAATCTCTG
CCACAAGAAGGAAATAAACCTGAAAATGACAAAGAAATCACTGAAGATAAAACTTTAGAA
AACGCAGATATATCAGCTTTAAATACTTCAACAGTTTTCGAAGATTCACCCGTACCT
>Unigene0000727    size  295    gap  0  0%
ATACAACACAGCATAGAAATAAATACTTATTATTTTTATAAACGTTTGCACAAACGAGTT
CGAAGCAACACTTATCTATCACTGCGTCATAGTCAGGTAGCAAAACCCGTCGTAGCTCAA
ATCCGTGTGTGGCCACTAGAAGCGCGCCGCCTTGCTTACGGCCATCTGCTCGATCACAAC
GTATTATATGGTAGTTTTTCGGCACCAGCTCTGCATCATGCACTGACTCATTGCAACCTG
TTTCTGTAATTGCAAATATGTCTGCCTCAGATGTTTCTATATTCATACGGAATTG
>Unigene0000728    size  565    gap  0  0%
AAATTAAAAAAAGCGGTGTGGCCACTAAGTCTACGAAAACCGCTGAACAAGTTTGTTATG
ATGAGGTCCCACGCAAAAATGATTTAATTGATGCAGATAGTAAGAATGAGTCTACTGCAG
AAGAATCGGGATGGACTGTAGTACAGAGGAAAAAAGGGAAGTTTCAAGCAAAAAAAGTGG
AGAAGGGGCAAAATTCTGGTATATCAGACTTGCAGGCTATGGAGCGGAAAAAACATCTTC
ATGTCTGGAGATTACATCCTGAGACTACAGTTGATATGTTAACAGCTCACGTAAAAAAAG
TTTGTGGAGAAGTAATGGTAACTATTGACAAAATCAAGCATAAAAGTGAAAGAGGATATT
CATCTTTTATTATTGGTGTAACGGAGACGACATACCAAAAATTGTATAACCCAGAAGCAT
GGCCATTAAATGCAGAGTACGCGGAATGGATTTGGTTTCGAACCACAAGTAAAAGATTTA
CGGAAAAGTAGAAGGATAAACATTTTATATCAAAATACGAGAGGACTGCGAACGAAAATA
AATCAATTCCGTATGAATATAGAAA
>Unigene0000729    size  284    gap  0  0%
GTATGAATATTTCGATTTTAATGTCCTTAGTGGCAACCCTTTCGATGGTGAATTGTCAGG
GGTGTCACCAGTCGGAGCTTCGCTAGTGATTTCTGATTCGACATTTTCATCGTCGACTAT
TATGGGGAAATTAAAACCATCTGCACTCAGGAATTCTTTGTCTTTGAGTTTTTCCAGGTC
CTTACTAGTGGCTTCACTTCTTGGGGAAAATATTTCGGAGGTCATCGCGCTATCGAGAGG
TATGTCAGCAGTTGTAGGAGTTTCCAGATCAAGCCTTGGAAAAT
>Unigene0000730    size  263    gap  0  0%
GGACACAGCGGGGGGCGTATCTTGTCACGCCCACGCCGCTAGTCAGAATGGCATTGCACG
TGATGAGTCAATGGAAGCGGTTGGAGTCAGCGCCTGCCGAGTCGCTGTACCCAGTGCTGG
ACAGTCTCAACCAGCTAGGCGAGGTGCCCTGGGTCATCAACCAGCGCATACTGGATCTGC
AGATACAAATATTTAGAGACGGCGGTGACAAGAAGCTAGACATAGCGCCTCCATCGTCCC
GGCTAGACACGTCTCAGTTCGGC
>Unigene0000731    size  236    gap  0  0%
ATTACCATCCTAGTACAAGTTTGAAAGCGACGTATCGAATAGACAGTGACGCATATGAGA
AGCAAGGCAGTCGGTCCGGCGAAAGGAACAAAGTAAAATTTTCGGATACTGTTACCATAG
CTGTTGTTTCAGAAGGGCGCGTGTCGCCGGAGCCGGCGCGCGAGCTGGCGGCGAGCCTGC
CGCTGTCGCCGCCGCACAACTACCTCGCCGCCTTCGCCCCGCAGGCGCCGCCCGCG
>Unigene0000732    size  275    gap  0  0%
GGAGCTAGGGCTGGCCGCTAGGGCCACGCCGGTTCTGCGTATGGTGGCGGCTGCGCTGTC
AAGTCCATTTCTAACGTTGGCGACCAATCGCATCGCTGGATTTGTGACGATGCCGTTCCT
CTTACTCTTGCTTTCACTCCGATCCTGCGGCGGCTTACTATCCCTTCCCAAAATAATCCT
CATATGGGTATCCCTATTGAAATGCGTATCAGTCAGTACTGGCTGCAACACCGCAGTAGG
CAGTGACGGAAGCGTTGGGGATGTGATATCGCTGA
>Unigene0000733    size  242    gap  0  0%
TCCATGCACGCTGGCACGAGTCGCCGGACGGTGAGCGGTTGGATGTGGTCTGCTTCATCA
GCTGGCAGTATACCTCGTCGCGAAGCTCTGGGACCGAGTGGCAGTGCATAAGCACAGTAT
AAACACATTTAACTTCAGTCAAGTCCTGATGCATCTGCCGCTCATTGGGCTGCAGGTCGC
CACAATACGCGCGGACGCAAGTAAAGCACTCCAGCGCTGGCGGCGCGAGCGCGGCTGGCA
AG
>Unigene0000734    size  463    gap  0  0%
ACTCATGCCAGCGTGCATGGAGACTCATGTCCATACTAGCAGCGTACTTCACTTGTTCTG
ATACGCTGAGGCCATTCTTAGTGGAGTATCTATCGGCTGCGGCTGCGGATAGACGTCGTC
CGTGTCAGGGCACAGCGGCTGTGTGCCTCGCTAATTTGCGCAAGACTCTTCGATGCGGTG
GCAGGAAGAATGTGCCCAGTGTTGAAGAGGTGACAGCAGTATCAGCGGGTCGTTCAGCTC
GACGCCAGCTATACCGACTGCCTGGCGGCGCCGAGCGCGTCGTCAACACGCGCTGCGCCA
CCGTCGTGCAGGACATCGTCAACGAGCTCTGTGAACTGATCGGCGTAACAAGCGAAGCTG
AGCGGGCAGAATTCTCCCTCTACTGCATCGTGGCGGGCGACGCTCTCACCATGCCGCTGG
CGGGAGACGAGTACGTGCTGGGCGTCACCACCGAGCTGCAGCG
>Unigene0000735    size  261    gap  0  0%
GAGAGAATAGACTTTTTGTTTTAAGTTGTTTGTTTCAAGTTGGGATAAATGAAAACGTAT
AAATAAAACCACGCATTTCTGTAATGTGTTTATGTAAAAACGAAGTTACTTTAAGTGATA
TAAACGCTTACATGATAGCTTCTGCGAAGATAACGCTTATCAGCGCTGGGTGATCAAGCT
ACAATGAATGCAAGTGAATATAAGACGTACCATGAATCCTTCATGCAGAATAACCACGGC
TCTACACCGCTGCACACATTT
>Unigene0000736    size  283    gap  0  0%
GATTTTAATTCTTTTGTTTAGTAGGTTATATATTATAGTGCTAATCACATAGTATTGACG
TTTGGCAAAAGCAGTTCTGTGGCGTACGGGTGGAAAAACATTATGCTTGAGGCGGCCAGT
AGGGTCCTTAGGGGGACGCGTTGAATGCTTACGCAAGGTACACAGTAGCACAAAGAGTTG
TCTGACAGTGAGAACCTTGCAGTCAGAGTAGAGCTGTACAGTGGAATACCTTCGTGGGCG
AGAAAACATTACTTTCAAGACAGCTCTCTGGGCTCTCTCAAGG
>Unigene0000737    size  683    gap  0  0%
GAAACCAGCTCACAACAGAGAAACCAACCAAACTTCCTCAGCCGACGGTGAAAACACACA
ATCAGACAACGATTTAAAAACTACAGAAGAACCACCATTTTTATATAACCAGTATGAAAA
CTTAAAACGCGAGGATCTAAACCATTCTACTCAATGTGCAATAGTCAGCAAAATGCATAA
GGGACGATCAGTTTCTGATGTTTGTAGACTATATAAACTAACACCGGAGATAGTCAACGA
AATTTGGGAAGACAGAGAAAAGTATGCTCTACCCAAAAAGGTAGGTAAAAGGACAACTAG
GTATATGAATAGTGTTTTAGATACAAGAATAGTTGACTGGTTCCATTCTCAAAGGGCCAA
TGATGTACAAGTTTCAGGTAAAATGTTACAAGATATAGCCGAGTCATTTGCCAAAGAAAG
CGGTTTTGTAGCTTTTAATGGCAGCAAGAAATGGTTAGACAGGTTTAAAAAAAGATATAA
TATTAGTCTTAGGGGTACACCCTGTAAAAGGGATTATCATAATCAGATGGAATCTAAGTG
GAAGAATCATTTTTTTAGAGAGCAATGGAGCGATGCTAGGTTAGGAATACCGGATGAAGA
TATTTATACAGCTGACGAGTTTGGCTTTTACTACAATCCTTCAAAAGGTAGAATAAAAAA
GTTAGCAGGCAAAAAGTATATAC
>Unigene0000738    size  215    gap  0  0%
ATCTTCTCCAAGCGAGCTTTGTCACGCTTCTCTTGATCTTTCCGTGCAACCCATTGCTTG
AAGGCTTCTTGCTTTTTCTTTTCATTTCGTTCCCTTTCATCCTTGGCTGTAGTAGTGGTG
GACACGGATGCCACCGACAGCCTGAACGTATCGGGTCCATCATCACGGTACGTGCGGCCA
AACGGTGTTCGCGGTGTTTCTTCCTCTGCACCTTG
>Unigene0000739    size  285    gap  0  0%
ATTCGGCCGAAGAAGTCCTTATGTACTTGAGGTGTGTTTCTCTTAACAGCTTTAGGCTCC
AACCGCTGCAGATGGTTGGGCAACCTCGCCTCTTTTTCCTTGTTGGTTGACGCCTCTTTG
CTGTCTATGGTTGACTTCTTTGTGGTCGGGGTACTGGTGGTATTGCCTCTATTGGGCACT
CTGCTTGCCATTTCCTCGTTTCTTCTTATAATTTCTAGTTGCTGTTCGCGAGCTATCGCT
TGTCTGATCGCCGGCGGTGGACGCATTTTTTCTTCAGAACCAAAG
>Unigene0000740    size  298    gap  0  0%
AGTAAAATTTCACGTGACGAACCGCCAATTGATCGCCAAGCTCAAATAGTGTGATCTTTT
AACACTTTTTGAACCCTCAGTTATAGAAATTATACACAATCACATGATCGCTGAAGATTA
TATTACATCTTCTTTTATCCTAACATTACAGTATATCCTTCACGCGTACATTTCTCCGCA
CTGCATTGTTGAACCCTTCCTGATAATGGTAGAACACGCTGCTCGATGAGATCACGTCCG
CAACTGGATCGTTTCGTTGCACTTGCGACAGAGGGACTATTCGGCCGAAGAAGTCCTT
>Unigene0000741    size  208    gap  0  0%
GAGTTCCGATTCGTAAACCAAAAGCCATGTAGTAATGTTATTAACTTCCACATTACCATT
ACGTCAAACAAAAAAAAATGCTTTTGTATTTAGAATCGGCTTTTCAAATAAAAGTTGCCT
AACAAGCCCTCGCTTAGGTACAAGATGTGTCTACTTAAATCTATGATGTTTATACTAATA
TTTACAATATAAACGTATAATTAACGAG
>Unigene0000742    size  226    gap  0  0%
ATGTAACGTGTCTGTGTAGAGAATAAACGGTTTAAAATTTAAATGGTCCATTTTAAGTCT
ATTCTATTATCAAGTGGAGTCACTACTGGTTGACTTATAAGGACCTAGTGAACATTTGGA
ATAGACTTAGGTAGATTGAAGTATTTGTGGGATTTCGTCATCTTGGTCAAAATCGAATTG
TCTTCTGTAAAATATTCTCAATCTTGATAAGTGACGCCGCCAGCCA
>Unigene0000743    size  204    gap  0  0%
GGTCACATGGCGTCAGAGAGGAGTGACAGGGTTCCATGCAAGTGCAGCAAGAGTCGGGCT
TGCAGAAAGACCAGGGTTTTGACATAGTGGTGTATTTTCTTTATATTAAGTAAATTGTTG
CACGTCTTTAACAGACTTCCCGAAAGGGGTCTCGATTCGGTTGTCAAAATTTTTATTGTC
AATGTTTTTCGTATTTTCTACGAT
>Unigene0000744    size  227    gap  0  0%
TCAGCAGGCAAGTATGCATGACTAATACACATTGTGAAGAACATAGACAGAACTCTCGGC
AGATGGATACCTGCGTGCTTCAGGTGTTCGATGCTGAGCCCGTCATGTCCTGGAGATTTC
CCTCGGCTCATACTATTGATAACTTTGCTAACTTGTTTAGCTGAGAAAATTATCGGAGAT
CTCCCTTCATGACTGCCGGGCCCAGAATCGCTCACCAGGGATGAGGG
>Unigene0000745    size  384    gap  0  0%
AGTTCTAAAATTATAGGCATTTCAAAGTACAAATGCGTGTATAAGTCTGACAGTTGAAGT
ATTGTTTTCTCACTGACTGCTTCCTTCCCAAAATAATGTTGCTTTACTTTAAGTGCTAAT
GCCTTTTCCTCTTTTTTAGATTTAAAAACTAGGTCTTCTTCAAATGGACTGCGTTTGTCT
TTAATTTCAAGTGTGTCTTTGGTCTCTTCATCGGCGAAAAACCACCCTTCTTTATTCGTA
GAGGAGTACATTAGATAAATATTTTTATTAGGCTTTTTAGTAATCAAGTTATATGGCAAA
TCGTCAAGAACAGATTCTACACCTACGAAATTCTTTTCGACACAGGGTAAAAGTAAAAGT
TGCTTATGCACAAGGTGTGTAATT
>Unigene0000746    size  588    gap  0  0%
TTTCATCTTCATCAACAAAACTTGATATTGTTGATTGATAAGTTCCTTAGTCGAGATATA
TAGCTCTTTTGTTTTTTCGTATTTACGGCCAATGAAATAGGGATGAGTCTTACTTTCTTC
CATGAGAAGACGTTCGTGATGGTACTGGTAATCAGACCAATATTGATTTAAAGTATCTAA
ACGTCGCTTGAAATAGTCAGCAGTCTTACGATCCGCTGAGTCTTTTTTGATATTTGTAGC
CAACTTTAGGATGGCTGTGTAAAGTTCGTCCTGATTTGCATGTAAGGCCTCCATGACGAG
GATTTAATTATAGTAAGAAATAAATGGAAAGATCTTACTTGACTGTTTTTGATAACTGCT
TACGAATCCTTGGTGATCCGCTGAGACACCTGTTAGCCTCAGATTTTGATGATGAAGCGC
TTCTTGAGACACCTGTTAGTCTCGAGTCTGTTGCACTGAACTCCTTATAGTTCGCGGGTC
CTTGATGACCCTGGGTCACTTGTTAGTCCCAAAGTTTTGTAGTCACTCAACACAATTCAC
ACAAGTTTTGAGTCACTGGTTAGCTAACCGCTGCACTGTCCACGCGCG
>Unigene0000747    size  228    gap  0  0%
CAGAGGTTGGTTGTCAAGATTCCATTTAAGTCCAGTAGAAGTGACACGCTGGCAAGTTTC
ACCGACTGGCACGAGCGAACACCATGCCCTCTTATGCTGCCTAGACTCCTCAGGGATATA
GATCACGTGGTCTCCAGGGTGCAGCAGCCAAGAGATGCAGTCATCAGACATGAGGAACAC
GTTCGTGTTGGGGCCGACGAGGAATTTGTCTCTTACGGGGAAGAGGGG
>Unigene0000748    size  206    gap  0  0%
GTTATTAGAGTGGATATAGTAAATATGTAGAGGTAGAATTAATGTGAGACAAAAATAGAG
AAAAGAAGATAAAACAATATCGTTACGGGTAATCAAAAGCCAGGAAAATATATCTGCAAA
CCCAAAGGTATCGTTGGGAAAGTCAGATAGGCAGTAGCTCCATGTAAAACGCTAGTACTC
CGACATAGTTGGAAGAAAACTAGGCA
>Unigene0000749    size  234    gap  0  0%
ATGTATTGGGCAGCTTCTCACCCTAAAAAAAACATATTTCAGACTATTTGTCAGACTTTT
GTTAACATTTAGATTTCTATGGGTGTAATAGGTAATTGTGACTAGCCGTTACGACTGTTG
GTAATGATACCTACGTGGTGTGATGTTCTGATAACAAAAATTTTGATGCCAGCTAGGTAA
GGGCTTAGTGGAGGTGGCTTAGTTGAGAAAGGACGAAGTATATTTGGCTACCGA
>Unigene0000750    size  225    gap  0  0%
TGTTTAAATTTCCAAAAACACAATCTACTTTTAATATTCATTCACGCTAAATAGCTTATC
GGAGTCCGGTTCAGGGTTAAAAGTAACAAAACATCAGTGGAGATAATGTTTTTAGGAATC
AATGTTTTGTGAATACAAAGGGTTACACATCATCTTGAGGCCCAAAGTTATCTCGCAAGG
CCCCGAAAAAAATACACAAGCGTAAAACGTCACTCGGTAGCCAAA
>Unigene0000751    size  301    gap  0  0%
AGACTCTGCGTCAGAGCCATCCACGCCGGGTCAGCTGCTGCTGGCGGCGCTCCAGGGCGG
TGCGAGCTCGTCGTCATCCCTCGACGCAGAGCCCCGGTCGCACTCGTCGACACCGCTCGG
GGAGAGGCCATTAAGCTCCTCGGCGTCGATCGGGTCGGTCGAGTCGGTTGAGTCGGATGT
AGCAGCACTGACTCTGGCGGAGCGCGACACCTATAACTCGCTGTTCCGAGAGAACCCGGT
AGCCGCTCACTGGTACAAGGATGGCGCGCTGGGACGCGCCATGCACACCGAGTAGGGAAC
T
>Unigene0000752    size  261    gap  0  0%
GGTGGCCGTCTGCGTCAGCGAGGCACTGGTCAAAGCCGGCCACGCCGACGCAAGGCGCGA
CAGCGTTCTGGGGACGGAGCCGTACCTACTCCCGACGTTCGAGGCACTCGAGAGCGGCGC
CACGCTCAGCCTGAAAGAAATAGAGTTTAACCTGAGCAACGGCGTGGCGCTGCAGAAGCT
CCCTGCCTATGTGGAGCACGTCATTGAGCCCATCAAGCGCGCCACGACCACCAGGGACGA
AGCACCAGGCCTGACCAGAGA
>Unigene0000753    size  435    gap  0  0%
AGCTAGCTGACAGCCCGCTCAGATATTGTGATAGCATATCTAAGTCTTGTTTAGGGAATA
ATTCGTTTGAGTTTAGTCGAAATTGAATCTGATCGGGGCCAACTAGCCGTACGGATACAA
CACAATATTATAAAAATTAAAAAAAATACTTAAGAAAGAGTCAGCAGTACAAAACACCAA
ACTTACATCCAGTTCTAGAGTCTTAAACATTGTTTTGGTTTGAAATGGTTTTTATATACT
ACCGTCTCTTTACAACAACATCCAACATACTTCGATTATCACAGAACCCTGAATCGTCGC
AACTCGTTCTACACTCCGCTGTTTCCAAACAACATAAATTACTACAGTATAAAAGATAAA
TTAAGAAATTCTTGTTCTAATCTAAAAGTTCGTACTGCGCGATCTCTGAGTGAGTAGACG
CGCGAGTACATACAA
>Unigene0000754    size  348    gap  0  0%
GATGTGTAGACTGTGTGGGTGTTGGAGATCATGGGCACTTGTTCTCCGAAGGATCTTCAG
AGGAAAACTCTCAGACAGTAGAACAAGAACCAACCATCACTTCTACGAGAAACCAGCAGC
CCAATCACCCGAGAAAAGCAATTGTTTTAAAACGAGTCAATCCGCACTACGAAGATGAAG
CAGATTTATTTGGGAAACTGACTGCTATGAAACTTAGGCGGCTTCCTAACGAACACAGAC
ACGATGTAATGCTACAGATAGACGAGTTGCTGTACGATAATATTTATATGTGAAAAAGCT
TGGGAAAAAGTTTACCAGACGTGTAGCCTTATGTAATTAAGAATCAAA
>Unigene0000755    size  397    gap  0  0%
GTAACTCTCAGAACGAGGCTTTGTACCAAAACGACATAAGTGACGGTGATTATGCCCGTA
TAGACGAGTTGTTAGGTGCTGAGAACTGCATTTCTCCGGTGAATGAAGTGGCTTCCAATA
TAAGGACGTCGCATATAGGACCGGCGAGGGATCCTAAGGTGTTTAACATGCTCCCTTCTG
TGGGCAAAGTGTCCCATAACCCGAGGGAGCCGAATAAAGTGCCTTCAACACAGCAAGCCA
CTCGTGAGAGCCGCATGTGGCAATGCAGCGAGTGCTGGTTCGCGTACAACGCGTGGTGGG
CGCGATGCTGCGACGTGTGCCGCAGCGGCCGTCCGCCTCACGCCGCCGTCACGCTCGCCA
CCAGGGATGTTGTTGATGCTCCACATAATAGTGCACG
>Unigene0000756    size  319    gap  0  0%
GTGAAGACAGTAAAACAGATAGTGATGGTTTATCAGAAGAGGAGTTTGTCGTGAATCCCA
GTGCTGTGCAGGAATTGAATGAAGAGAATGAGAGTTTCATTGACCCCGAGACAGGTGATT
TTGTGGAGGCTAAAAAGGAGTCACAAACAACAAGCAAACCTCCTGAGGAACCTCCTCCGT
GCCCTGAACCACAGGTTAAAGTAGAACAACCAGAGCAGCCGGAACAAGAACAAGATGAAG
AAGAGGAACAACCTAAAACTCTCTCAATTAGTGACATTATAGATGAGGGAGACCTAGATA
ATAAAAATGTTGAAATAGC
>Unigene0000757    size  209    gap  0  0%
GCTGTTGTGCTCTTGTGTGGCATGTAGCCTGTGCTCGTGTCTGCCATACTGCATGAAGTC
CTGCCGAAATGCTGACCATTACTGTCCTAACTGTGGAACTTATTTGGGCACCTACAAACG
CTAGTAGGTTAGACTGGTATATTTAGCTACAGCCGATCCTAATATCCTATCTGTAATTTT
GCTTACTATACCCTATTCACCGGGCCGTG
>Unigene0000758    size  229    gap  0  0%
AAAATGTTCTAGGTCTTTTTGCCTCCTGAAAATTTTGAGCTGTGAAAAGTGTCACAAAAC
TGCCAGATTTCATAGAAACTAAATTCCAATGGGTCGATTCACCTGCGCCACTTGTTTCTC
ATGGTAATCTGGGCCGCAGCCCAGGGGCGAGTTTCCCCCTAACTCGTTGTGACATGGTCA
ATTTCATATCTAGTCAATCTGATACCAACCCTGCTGGGGACACAAGGCG
>Unigene0000759    size  320    gap  0  0%
GAGAGCTCATTATCCGTGCCGATCACTATATGTATAAAGAGTGACTGGCAATTAGTGACC
GATACAAGAATACGAGATTCTACTCATGATTACAAACTACTTTCTCAGAAAAACTTTTTT
TTATACTCATTAGTTTTATCACAATAACGAAACAGCTGTTTCAAATTTTCAACTGTTTTG
CTATAGTACACAGAGTCAGGGCAAGTACCAACAGCATCCTTAAAGTATTCGCGGATAGAC
TGGATGGGCCTGCACTGGATAGGTTTGTCAAGCTGCATGTTTTACATGCAACTTGAGAAC
CCTTCCAGTGAATCAGGCAG
>Unigene0000760    size  443    gap  0  0%
GCGCTACGAGGAAATAATCTCAATGATGTCCGAACCCCTTCGCGTTGACGAGGGAGAGAA
ACCCCCTCCCATCCCTCCCAAGGGGCTCGGACATCTCAGCTCCTTCGACTCGGGACACCA
CGAGAACGGCGAATCACATTGTTAAACAAAGTAAGAGTTGTAATATAGAAGCTTCTAGGT
CTTACTTTAGACTACTATGACTGCTCATATACGGAAAGATGAATGAAAAAAAAAATACCA
CGGAAGAAATACAACGAGGGTTTTAACATCTTGTTAGCAGCATATTCAAATGCGTAATTT
GCACTTCGGTAATTAGCGCCCAGTCCTACTTGTAAGCTTCTATTGTGTAAACTACAGAAA
ATCATCTCCCGTTTCCCGTTTCAAATTCCGAATGTCATGATTTGATTGGCTGTCGTCATC
TTTAAACCAATGACACCGCCAAG
>Unigene0000761    size  209    gap  0  0%
TTCAGCTGTCCCATCCATGACTCCCACTGCTCGGCCAGATCTTGATCTATGTAGTCGTCC
CATGCAGTGCCTCGGCGCCAGACTTCTTGGAGCAGCTGTTTTGCCCGGATAGTGACAGGC
GAAGCGAACCCCAGCGGATCGAAGAGCGACATCACGATACGCAAGGCTTCCCGTTTAGTC
GGTCGTTTCCCTTCGACGAGTGCTGTAGG
>Unigene0000762    size  286    gap  0  0%
GACGAAGCCGACAACGATGGCAAAGGACCCCTCATGCTAGCAGCTCAGGAAGGTCACCAT
AAACTGGTGGAAATCCTCATAGACCAGTGGGATGCGAGGGTGGAACAGCGAGCTCATGAT
GGGAAGACTGCCTTTAGACTAGCAGCCCTAGAAGGCCACATAGAGACGGTAGCAGCCCTG
TACGCGCGGGGCGCGGTAGTGGACGCGTTGGACGCGGACCGGCGCAGCACCCTGTACGTG
CTGGCGCTCGACAACCGCCTGCCCATGGCGCGGTACCTGCTCACGC
>Unigene0000763    size  478    gap  0  0%
ACAATAACTTTTGTTTTGACAATCCATCTCATACAATGCAACGAAATTAGATGAACGAAG
GAAGCTGTTAAAATAGATCAGTGATTTTGTCAAAATATAATTGTAAAATGCGCATATTTC
TCAAGATTTAAGGCTGACCGAAGCCAATAACACTGTGGATTGTGAAAAAGATGGCCTCTC
AAACTATAACCACCATGGCAAGAGTCTCATTATCCAGTGAAGAAGAGAGCATCTCATACA
ATACAACGAAATTAGATGAACGAAAAAAGCTGGTAAAATAGATCAGTGATTTTGTCAAAA
TATAATTGTAAAATGCGCATATTTCTCAAGATTTAAGGCTGACCGAAGCCAATAACACTG
TGGATTGTGAAAAAGATGGCCTCTCAAACTATAACCACCATGGCAAGAGTCTCATTATCC
AGTGAAGAAGAGAGCATCTCATACAATACAACGAAATTAGATGAACGAAAAAAGCTGG
>Unigene0000764    size  526    gap  0  0%
ATCATCATAATTGACTCTGTAGAAACCAGTCTGTTGAATATTGAAAATGGTCCAGACATC
ACCAACGACTCCACGGTCGATGACGGTAACAGCCTTGGAGATAACATGAGACGGCTTCGT
GTTGTCGAAGTCGGGATCGGCTCCGGTCGTGAAAGTGATGGGAACAATGTAGTTCCTGTT
TTGGACCGAGTAGCCAGTGTCGATGTCGAAACGACGCTGGTAAATGGTCATGTGTCCGGT
CTGGTGATTGATGTGCACATTAAGCACGGGGTGTCCTGGCTGTTCTGTCCAGCTTTCGTA
ATACTTCACGAAGTCGAAGTGATCTCCATAAGCGTCGAGGGCACCTGCATCATTACCGGC
AGTCTCCAGAGCAGTGAACAAATCAATAGGCTGAACTGTTTTGAATTTCTTATCCTCCAA
GTATTTCCTAAGACCTGCCCTATGAACCTCAAAGCCGAGAAGATGCTCAGTCATTCTGAT
GACAGAAGCACCCTTGTTGTAGGTGATAGTGGTAGCCCAGCAGCCG
>Unigene0000765    size  214    gap  0  0%
GCGCCGCCCCGCAGGTCCGCTCCGCCCCACCTCGCCTGTCGCGTATGAGGGAAACTCGTA
GTGGAGGAAGAAACTCTTTTCTTTTATGCCGCTAGTAAGCATGGTGAGCGTGTCCATCTT
GAGTGCACTGTCGGCCGAGTCGAAGGCGACAGTGCACAGCACCTGCGTCTGACCGCGTTG
GAACACCGCGCTGCCGTGCAGTGGCTCATATAAA
>Unigene0000766    size  340    gap  0  0%
GTGAATTATAAAATTTTATATTGGCAACAACGGTACAAACGGAATCAAAATGAATGCGAC
TCCTGTGATTCTGAACAAGGCTGCTATGCGCAAATACGAGGATCTTGAGATCCCCTGCGA
AGCAGTGCTATCCAGCTACGTATGGATCGATGGATCAGGCATTAATCTCCGTTCTAAGGA
CAGGACCTTCGATTTTGTTCCGAAAACAGTTAAAGATCTGCCAATCTGGTACTTTGATGG
CAGCAACACGGCACAAGCTAAAGACGACAATTCAGACACGTATATATTTCCACAAGTGAT
TTACCACGACCCTTTCAGACGCGGAAGCCATATTATGGTG
>Unigene0000767    size  219    gap  0  0%
GATATTTCTTAAGTTCCTTGAAAACTACATTATGTAATAGTGGTATAGTATGTAATATGT
GCTATAACCAGCTGCCAATTTAAAGCTCGCGTTACACTTGTGACGGTATCCTTAAACTAC
TTCGATATATTACAGTAAAATGCATCAAGCTAAACAATTCCTTTGGATTAGTAATATTAA
TAACAATTTATGCACTTCTTAAATGCAAAAGTTCCCTTA
>Unigene0000768    size  365    gap  0  0%
GTTGTAGCCTTATCATCCTCAGTCTTAACATGTGTGACGAGGGTAGCAGGCGTCTGCAGA
GGCAGCACCGAGCCTTGGACCGGCGCAGCGATGAGACCCACCGTGCCTTGCGCTGCTTGC
AGAGTTAGCGTCTGCATAGAAGCGGAGTGGTTTAAAGCAGCTTGTTGTTGGACGGTCATG
CCAACGGATGTCTGGACCAAGCCGCTACCGACCAGGGTCTGTGGTTGTTGCAAGGTCTGA
ACGCTTTGCGGTTGAGAAGTGCTCAGCTGACTGACCAACGTCCCGGGTTGGCCCATACCA
CTCAATGGGTGAATCTGTTGTACCATAGATATTGTTTGTGGTATGCCCGCCATCGGCAGC
GTTTG
>Unigene0000769    size  265    gap  0  0%
GCCGGTGCTACAAATCCAGCCGGCCCAGCAAGTAGTGTCGGAAGCGACGGAGGCTTGCAC
CACGACTTTCAGTTCTGCGTCCGTGACCGTCACCACCGCTGATGCTGCTGTTTCCACCAG
CACTGCTACTGTTGGCTCAGTAACGCCGATGGAGACTTCGAAGTCAAGTCCGTCAAAGTC
AGACAGTCAGATCAGTACCAGCGAGCCGGCGGTGTCCGCAGCGTCTACTGTCGCGACCAG
CAACGCTCCCGTGCCCAGCAGTGCT
>Unigene0000770    size  233    gap  0  0%
ATCTATAATATATTAAAATAAGAATCATACTGAGGGATTTTCTTTTTTATTATTTTCCTA
GCTGATACCTAGATGGCGCTGATCTTAGAACGTTATTGCAAGCGTATGGAGCGTCATATC
TTATTAACGTCATATAACAAAACGTACTACTTGTCATCAACATTAAAAAAGTGTAAATAT
GGAATGAAAACGGAATAACAGGAGAAAATAAGTCAGTCAGATTATTATCCGAA
>Unigene0000771    size  329    gap  0  0%
AAGACGAGGACGGTCCACAGTTGGAACCGTTCATAGAAGAAGATGGCGAGCTAGAAGATT
CTGAAAACCCCAAACTGACATTCACCCCCGAAGACCCCTCGCCGACACCCACGGCCGAAA
AACACCCCAACGGATCACCTCCAATCTTCAAAAACGACTCAAACATTAACCTGGACGACC
CCAAAGATTTTGCAAGATCCGCCAGCGCTGTACAAGTAGCTTTGAGCAGAAAAACTGGTT
CCTCAAGGCATGGGCTACAAAATATCTCAAGTAAAAATCACTTACCTTCAAATCCTTCGT
TATTAGAATCGGTCCCCGAAGGAAAGGGG
>Unigene0000772    size  302    gap  0  0%
AAAAGTTTATTCTAAAAACTCGTCAGATAGAACAAATTATTTTGAGAACTTTCCCACCAG
TCAATTTACAAAACTTACTAGCAAAATACTCAAAAGTCACTTAACTTTAAGTTCTACTAA
AAGTATTTCTGTCGTAACTTACGATACAATATGATGTTTAAGCAGTCCTTAAAAATTGAG
TGAAGTTTCAGTATTCAGCAGTACTTAATCTCGTCTAATTAGCGAACATCCTTACTAGTA
TTTTACGCAAGCCTGTGTTAACTTTTTATTTTCGACTTTATTACAAGTCGACAAAGTTAA
CG
>Unigene0000773    size  282    gap  0  0%
GAATGTAATATATTTTCCTAGCTCTTTTAAGTCATATTTTTGTACGTCGTTCAGTCGCAA
AAGTGTACCACAATACACTTTCATTTGTATGGATCACAATGTCCCCTAGTCACTAGTGGA
CGAAGTAATATTATTTTCATAGATTTCTAGTTTGCATACGAATTACAATGTTTTGTACAT
AAAATATGGAGTCTTCAGGCCCATAACGAGATAAATGGTAGCACATAGAAACGTGCCTCA
GTTTTTGTTTCACAAATAAAGATTAGATTATTTGGTGTGATT
>Unigene0000774    size  315    gap  0  0%
GAATGTAATATATTTTCCTAGCTCTTTTAAGTCATATTTTTGTACGTCGTTCAGTCGAAC
AGTATGCGTTGACTATTAATTTCTTGTCGCAAAAAGTGTACCACAATACACTTTCATTTG
TATGGATCACAATGTCCCCTAGTCACTAGTGGACGAAGTAATATTATTTTCATAGATTTC
TAGTTTGCATACGAATTACAATGTTTTGTACATAAAATATGGAGTCTTCAGGCCCATAAC
GAGATAAATGGTAGCACATAGAAACGTGCCTCAGTTTTTGTTTCACAAATAAAGATTAGA
TTATTTGGTGTGATT
>Unigene0000775    size  311    gap  0  0%
GGCGCTGTCTGCTACTCCTGGCAGCAGAGTTGAAGATGTTATTAATGTGGTAAAAAACCT
CCACATAGCTCACTTGGAGCTTCGCACAGAGAACTGTATCGACGTGTCTCCGTACAGCCA
CGCGCGCAAGATCAACACTACGATCATACAACTCGGGCCGCAGCCCACGCAGATAAGACA
ACAGTATATTGAGATTTTAGATGGATATGCTAGAAGACTGAAACAAATGAATATCCTTCC
GCCTAATCTGGGGAACCTGTCCAAAGGTCGCATTGTGATGCTTTACAAGGAGTATCAGAA
TAAAGACAGGG
>Unigene0000776    size  414    gap  0  0%
GTATGTACGTATATTTATTATGTATAAGTACGTGCGTGCTGGTCGCGCGAGTGTTGGTTT
GTCCTGATTGCTTGTGTTACCGAAGGTGCCTGCTATATCATTGGCGTACGAGGCGCCCGA
GTCCGATATCATGAAGCGGCAGCCGCGGGACCCTTACCGCGACAACCTCGTCAACAGAAG
GTTGGCCCCGCACCCACCCGCCACCGGCCGCCGCGTCACCACGCGACCGCCAAGCTTACT
AGATCTCATTTGGGTGTTAACACAATGACTAGCCCACCCTTACTTGTACTGCCACCGGCT
CCTCGGTGAGATTAAAGAATGTTGAGTGGTGCGGCTACTTGTGGTTCAACAGTACCATTT
GAAACTGGATGTGGAAGAGTGATTATGACGATCCGAGCCCCTCCCTTGACCATC
>Unigene0000777    size  440    gap  0  0%
GGCGCTGCATGCGCATGCACAACGCACTGCCAGGGCCGTCGAGAGCGCATTGGCTGATGG
TTGGGAGCGTATATCGCGTGTGGGTGAGGCGGCCAGCGCCCGCGCAGCCCAAGCGGCCGG
CGTCGGCGCCGCAAGAGCACTGGAGCCCCTAGCTGCAGCCCTACAGCATGAATTAGCTAA
CAAGATGGCCGCCACCGACCAGCTGCTGAGAGAGAATATTGACAAGCTCGCCACTAGCAA
GACGGTAATGGAACGCCTAAGCACGTCGATAGCGAAGTCGCTGTCGGACATGGTGCGCGA
GTCGTTCCGCGAGGCGCTGTTCGACAGCGTGGTGCCCGTCATGGAGAAGACGCACGCGCA
GATCTTCAAGCAGATCAACCAGGCCTTCCAGAACGGGACCAAGGAGTTCGCAGCCAACAC
AGAAGCGGCTGCCCGCGCAG
>Unigene0000778    size  242    gap  0  0%
CGACAGACACGCTTCGCAATGCGTCCTGATCCCCGAATTCTCAAGTGTACACTTACTACA
TGACCACTTCTTCAAATGCAGACCCCTACTTTGTTCCCTTTGGTACTCTTTGACATAATT
GAGCTCCCAATTGGACTTGCTTTCGTTACACTTTTTGGGTCTTCTGGTGACCGTGTGTAA
GCTTCTGAGGAACGGCTCTCGGGGATTGCACTGCCCGTATCTTTCGGAGACCATTAAACT
TG
>Unigene0000779    size  226    gap  0  0%
TATTGGTCAAACCAAAAATCTGCCAGAAGTCACTATTACACGCGAAGTCGCGGGCAAAAG
CTAGTAATATTATAAATGCGAAAGTCCCTTTGTTTGCTACGCTTTTACGGAAAAACTACT
TAACCGATCATCAGTATATTTGTTATGAGAATTAGGTAATTTTGATTTGAAATTATCGTA
ACCAGTTTTATCAAAGACTAGCCGTTTGCCCGCGGTTTCACCCGCG
>Unigene0000780    size  216    gap  0  0%
GGCTCTGGTTTATCTGTGCCCATGTACAAGACTGGTTCGTTGCACCTCTATAAAATATTG
AAAAAAAAAAACTAGGATGAATTTCTTTGATTGAACTTACATTATTTATATACATGTACA
AAATATATAATGCATATTATACAAAGGAACTGTTGACTATATCGCTTAATCATTTATCTA
CACTTGAAAATATATAATTCTATAGTAAACATATAC
>Unigene0000781    size  225    gap  0  0%
AAGACGGAGACTTACATAATGTAAGTAGTATCTACATAAAACACATGCTTAATTATCTTT
AGAACGATTGAATGACAAACTAAACTTCTTAATTCCGTGTAAGTCTTGATTATATTGAGC
AAAAATCTTATTCTGAGAACACCAACGCGAATACACACGGTTGGCTTAATCAAGGTCACA
CATCCAGTCCCGACCAGATTACAGTCGTTCATTTTGTTTAGTTTT
>Unigene0000782    size  248    gap  0  0%
GGTATGAATGCACATGTTGCGTAAAGCTTTGCAAAGTTGCATGTACGTTTTTTAAATGTA
TATTTACTCACTTCTGGAAAGATATTCCAGCATTTGTCATGTATGTAGGGCAATACAATT
ATCGCGAAAATATAATAAAAGCACGTTTTGAATGCCAACTGCCGACTGCACATGCCGCGA
CTGCATTAAATAAAACCGTTTTGGATCGAAGGGGCAACAGCAAGTGCAGTCGACAGCTAG
CATTCAAA
>Unigene0000783    size  343    gap  0  0%
GAAATTAAATAGCACATACGTCCTTATGACAACAGAATGTATAATTTATTACGACAAACC
ATGTTAATTGTGCAGGAAGAAATGGAGGCAAAAAGAAAAAAAACTTTAGAAAAACAATAA
AAAATATAACAATTAATCAGTCTTGGAAGACAGTAAAATCCGTTTTTGTGTACGAAAAAA
TATTGCAACCAATTGTTTATGACTATTGACTATAGCTTTTAATTTTAAAGTTAAGTTACG
TTTTGAATGCCAACTGCCGACTGCACATGCCGCGACTGCATTAAATAAAACCGTTTTGGA
TCGAAGGGGCAACAGCAAGTGCAGTCGACAGCTAGCATTCAAA
>Unigene0000784    size  417    gap  0  0%
GGTTTTTTCTTTAAACTCTCACCAATCCCTTGATCTTTTCGTAGTCTTGAATTAAGTATA
AGGTCCAGATGTTAGGCTTCATGGTAACAGTTACAGATTGCGGGCCTATAGCGGAGGGTC
ATTCTGACACGAAATCCACCTTCTCAGGCATATCTTTATGTAGATGGCGCTCGTGTAGCA
ACAAATTGTGTTTCTGATACGCTCGGTACACACAGTACGGGCACTTGAAGCTTGGCTGTT
TTCTACACTCATACTTTATATGCCGCTGGAGTGAGCCCTTGTGCTTGTATTTGTTGCCGC
AGTCGACGCATTCGTACAGTGTCCACCCAGCCTTACCGCTGCTCAACCCAGGCGTACCAT
AACTCAATATATAAGGTGTGTACAACTGTGCAACTTGCGACTCTCGCGCGCCGTCGC
>Unigene0000785    size  275    gap  0  0%
GGGAATACAGCTGCACCGCGTTGAGTCTTGATTTTCCTTGTTCCGGTAATAACATGCGAC
ATTTTTTTTTTAATATAATTATGGATCGACGCGGCACAGCGACTCTGATCAACATAGGTA
ACTAAGTTTTATATACCTATGGATATTTAACTTAAATTAAGGCAAGATCTAGATTCGCAA
GCCTACTCAATATTCTTTGGCACTGAAGATTGCACTGGATACAAAGTAAAATTAATGTTG
TCGGTTTTTTCTTTAAATTCTCACCAATCCCTTGA
>Unigene0000786    size  208    gap  0  0%
CGATCGCTCCCCACTGCTTGAGCATGTTTGTACGAATCGTTCCTTAAGTGGCATGACTAT
TCTCCAAACTTACTCACATGTGTATGATCTGGGTATAAGCGGTAATGCAGATTAAATCAC
CGGACATCGTCCTCCTCACTGTTTACACTGTCGCTAACTACGCGGCCCGACACTCCTCTA
CCTTCTTGTTCGCACCGGCTCGGCCACG
>Unigene0000787    size  319    gap  0  0%
CACTGGTACATTTTCTGTAAGGGGACTTAATAGTGATGTATTTGCGTTATTTAGAGGCGC
AGTTGATATTCTGTTTGCTGTTTGACTTGTTCTGACTTCTTTTGTTTTTTCTGAAGTCTG
AATGTCAGTTGTAGTGTTTGTACAAGGATTGATCACAGATATGCTTTGTGAAGTCGTGTT
GGCAACATTAATTTCTTCTGGAGTCGGATTAACCCCTGATATCGATAAAAGTCCAGGAGT
AGCTCTCACGTGCGTCACAGTGCTGTATGAGATAATATCTGGATTGTTGATGTATAAAAT
CTTCTCTCCAAGAATACTT
>Unigene0000788    size  334    gap  0  0%
ACCACGTTATTAGATTTCCGATTAAATGAACTTGAGCGTTAGAATTAGGTGATAACCAAT
ATGCGATAGACCTTACGAGTAATGGCCACTCGGAAGGGTCGCTGGCGAACATATGGCCAT
GAGGAGCATCAGGCGCGTGTGCTATCATTTTGTATTGCAACTCCGCAAACTTCTCCCAAA
ATGTCAATTGCGTTACGGCTGTTGGTATCATTTCTGCACTAACGAGTTCCCGTTCCCTTT
CTTTCCTGTCTTCAGCCTTCGTATATCGATGTTCTTCAACATTCCATACTGTGTCTTGGT
GCGTCAGGACTTTATCAGCGACTACTTCATGTTG
>Unigene0000789    size  316    gap  0  0%
AGCAATAGCCGAATACTAAACTCCAGACATAGGTCGTGTAAAAGCAAAAAAGTAGTGTAC
CATCTCAGTAGTGACGAGGAAACTGACAATAACGCTGAAAACAAAAAAGTGACAAAACCA
GACGATATAGACGCTAAAAAGAAGACTAGTGTAAAGCCGAGTGTGAAACCGCCAGTGCAG
TCGAACTGTCGTAAAAAACTGTCCCCACCCCACAGTGCGCCCGATAGTTTTAAAGATAAA
TCCAACAGTTCTGTGATGATCAAAAGTGCTTCTAAAGCGAGTGATAATTGTAGTCAAAAT
TCTAACGGTAGCATTA
>Unigene0000790    size  251    gap  0  0%
ACAACCTTAAGCTCCACAAACACTGATAAGGCCCATAAATAAAATAAGAAGAATTAGCTT
GCTTCACATAGCAATCTGAAAAATGGCTCCTGTGAAAGCTTGGTCTACAAAGGAAGAGGT
GCTAAAAGACATTAGAAGAGCTTCAGGCAGAATTGGGAAAAATGAGGGAATAGATTCCTG
TCTCGTTGTGGGCGATGTTCCGCCGCCTGTTTTGCAGGAAGATGCTGATGAACAAATTCA
AATGATGTTTG
>Unigene0000791    size  459    gap  0  0%
ATGAAGATACAGGTGATTTCGACCTGTTTTGTGAAATGTTTGACCCTGAATGATTTGAGA
TATATTCTACCGAGTTTCGTGATGGAGGCGAAATCACCTGTATCTTCATTCAACCATTCC
TCTCTAAAATCAGTGACAGTCATACACAATGAACAGTACAGAGATAAACTGATGAACCTC
AGCCCAGAACCTTCTATAAGTAAGACAAGCTTAACAAAAAGTAGTCTCAATCCTACAGAA
GTAAGGAAGCCAGATGGTTCCAGAGAATTAAGGTTCCCTAACGGCAATGTTAAGTATATA
TCATCAGACGGCAAATATAGCAAGTTTGTGTACTACAATGGAGATGTAAAGGAGAACTTT
TATAATGAGGGTAGAATAAAGTACTTCTATGCCGAGACTAAGACATACCATACCACTCAC
GCTGATGGATTGGAAGTTCTGGAGTTTCCAGATGGTCAA
>Unigene0000792    size  218    gap  0  0%
ATAGTGTGTTATGTTCACCAAAAAGGCTGGAAGCATTTCTGAGAGACAGGCCTGCCCGGT
TGTTGCAGATGAAACAGCATTGATTGTTCATGCTGGCCAATTTTTCCAGAAATGCTGTGC
TATTTTATTAGTTTTTGAAGGTTTTCATACGGTTTTATAAATAATGTTGTCAGCAATGGA
CCGCAAGCAGCCACCATTACGTTTTTAATAATGTTAAT
>Unigene0000793    size  278    gap  0  0%
TAAAATATAGCCTGTGTTACTCGGAAATAATGTAGCTGTCCAACGGTGAAAGAATTTTTC
AAATCAGAGGCAACACTATTCCTGAGTAACATAGGATATATATTTTATCCCGGTACAAGC
AGTAGTTCTCACGGGACGCGGGTGAAACCGTAGGAAAACGGCTAGATACATATTTTCAGG
TAATAATTACATATGTATGTATATTATTTATTGACAAAAAATATAATTTAAGCGATATTT
CCCATAATGTTGACACGTAAAGCATTTCAATAAATAAC
>Unigene0000794    size  615    gap  0  0%
AAGTGATTGTCTCAAATTACCAATAACGTTAAGCTACCGTGTCACATTTCAATTAGTGTC
TGAAGATCTAAAGCTTATATTGTCGTTTAATTTAATTCTAGCATCGATAAAGTCAAGTGT
TCAGTGAAAAGTGAAGTGATTATTTTCCACAATGGTGATGGAATCTGGTCAACAACAAAA
CGGGCGGTTTTGGCCACTCTCGCCCCGTCTGTGGCGTCGAAGTAACGAATACTCCAAAGT
GGTGTTTGAGCCTCGAAGACCTCCTTTATCTCCTATTGAAATCCGAAGACATGATAAGCT
GGATACGACTCCAGACTTGCTTCGTACTAAGAGTTATATTAAGGATAGGTTGGATCATTT
GAATTTGGAGGAGAGGATAATAGATGAGCGCAGATGGAGTGTAGACTCGAAGAAGCCGCC
TCTCAAAGAGCAGAAGAAGAAAGAGAAAATGGAAGTGGAAGAAGTTGTGAAGTTGAGAGT
TAAGAAGCAGAGGCAGCCAAGACCGAACAGTCTGCAACTGTTGCTCTGTCCTTCGAGCTC
TGGACATTATAGCAGCAATACTTGGAGATACACCCGGGTCCGGTCGAAAAGCCATGAGCC
GGAGGGCGGTGGGCG
>Unigene0000795    size  480    gap  0  0%
GGCTAACGGAGCGTCCCTAGAGTTGCCGGTGCGGTGCGTACCAACAGCTCTGCCTAGGTC
GCAGGCTGTGAGCGGCTCGGTCATGGCGGCCACGGCCCGTCGCGAGATAGACACGGGCGA
GGAGGACATAGCCGCCATCGCTAAACAAATTTCAGATCATGCCGAAGCGATATACCAGAC
TTGGAAAGCGCGTGGTCTCGCGCCCACTGAAATACTGTCGTGCAGGCCAACCCCTGGCCT
CAAATTGGCAGAGAGCCTGAGGACTAAACCTAGGCCTGAACCTAAACCAGAAATAAAACA
GAGACCTGATATTAGACAGGTTCATCGCCCCGACGCGCCTAGGGAACAAAGACCAGACGT
CAGAAGAGAACAGAGACCTGACACACGACGCGAAAGTTTCGAGCCCGAAGGAGAGACCAT
GGAGGTCATGCTCCCTCCGGACTTGGTACCAGAGCGGAATGGCACAGCAGGCGCCGGCGC
>Unigene0000796    size  293    gap  0  0%
CTGTAGATCATCGTAAGCATTCTGTAACACATTAATTTTTGTACCAAAGTATTTGTCAAA
CTGTGCTTTATATTTCGAAAGTGGGTGAGCCATAGTGATTATATGACTGGGCGATAGTAC
TACTGCTTATTGCAACGGAATTTGATGCGCTTTTTTAATAAATGAGGTGATTAAAGAGGA
AGGTGTATATGTATAATAACATCTATTAAATAATGGAGAAATACTGTTACCCGTGCGAAG
CCGGGGCGGGTCGCTAGTTGGGAATAATTCGAATCCGGTTAGACTGGAAGCCG
>Unigene0000797    size  237    gap  0  0%
GTCCACCTCCCCCTCCGACACTCGCTTGCCGAGAGCACTACTGAAGTTCTGAGAGAAGTG
TATTGCGCCGTACAGTTTGCCCGTCGATACTGCTAACCGCGCATCTTCTGTTGTGTTGAA
TGTTGTCGGGTATAGTTTCTTCTGCTCCATTTCCTCTAAGAACCAACAGCTCATCATGTA
GAGGTCACAAGTTTCGTCTTCCAACACTGTCACCGTTTTTAGACTTGTATTTCTGCA
>Unigene0000798    size  272    gap  0  0%
GAACTCTCTAAAATAATGGAGTGTGAATCAGTGGTTGAAAAAGATAAAAGCTGTAAAAGC
AATGTAGTCGCACTCACACAAGTCAGAGGACAAACTGCAAACAAGATCATTCAACAGACT
GAGACTATAGATGATCTAAATGATTTAGATATTTTCAATAGTGGCTCAGTTAAAGAAGCG
AATGTACATCTTTTGAAGGAACATGCACCCTCAGAAATATTAGGTTCCACAGTACAAAGT
AAATTCAGAACGCAAAAACTAGCTGAGAAGCG
>Unigene0000799    size  391    gap  0  0%
GCATGTCCTTATCAATCTGGAGAGCCTCATTCTTGTCGTTCAGATCTAATTGGAGCTTGA
ACTTCACTACTTCTAGCTTGTTGATTTTCTCCCAGGCCGACTGGCATCTGTCTATCAACA
TTTTCTTGTTGCTTTCGGTTACACAGAGCTCCTTCTTCAGCTCGGTATCAGCAAGATCGT
AAGTCAACTCCGTGCTTCGTCTCCCGTCTCTGTTGGACAGACATTCGGAGCACACGAGTA
GAGGAAGGTTCAATTGTTCCAACTCCCTCTCGGTGGATGCCTTCTCTTCCTTCAGACTGG
CCATCTCGCGGTCCAGAAGATCTAGGAGCTCTTGCAACGTTGACCTCCATTGCTCGATCT
CGTAGACTCTGGCTCGCAGACGGTTGTTGTT
>Unigene0000800    size  436    gap  0  0%
GCCTTCTTGAAGTCAAGGTAAGCTACGTCAACCTGAAGCCCGGCGTCGACAGCTGGAACC
AACTGCGTCATCAGGTGAAGTAAGTTTCCCGCTGTACTGCGTCCAGGACGGAATCCATGC
TGCGCATCAGACAAATGAGCCCCGATCTGTGCATAAAGGATATTGTGAACAGCCATCTCG
AATACTTTGGCCGGTGCGCTGAGCACCGCAATAGGTCTGAAGTCACTGACATCCGTGCCG
CCTCGACCTTTAGGTATAGGTACGACCCTAGTCAATTTCCAACGAGTCGGAAAGTGTGCT
ACCGATAAGCAAATATTGAATATGTGCAGCAAAGGTCCCGTTAATACTACGCGGCAGTCC
CTTAAAATGAAAGGCGGTATCCCATCAGGGCCCACTGAGTGCTTAGGCGGCAGACAGGTG
AGCGCACGGCGGAGGG
>Unigene0000801    size  203    gap  0  0%
AATACATGGAATGTAGGTAGTTCTCTAGCATTTCATTAAAAAAAATGTGCTTAATGTCAT
AGTTATTTTAATCTACTTATAATTAACGGAATGTGGGATTGAAAAATCTGTACCTACCTC
AACATTTGGCGCTCTATGATTTCTACTGATAACGATACAAAAGTAAAACGAATTGAATTT
CTTTAGGTAGGTCCTATACTTGT
>Unigene0000802    size  259    gap  0  0%
ATTTCGGACGTATTGTACATGTTTATGAATTTGTTTTTTTTGTACTGTTTGCGATTTCTT
CGGTATTGTACGCAAGGACGCCGGGCGCTGCGATCAGTCTTCAGTTGAACATGGTTCAGT
CGTCGTGAGGTATTGCTCTCGGGGTCGCTAGCTTTTTGATTCTATCGGAGATCACGTATT
TTAGGGCATTTGGCGCCACCTTTTCTGGATTCCTGTACCAGGTTTCCTGCGACATTCGCC
TATAGCTCTTGAAGTCAGG
>Unigene0000803    size  278    gap  0  0%
GGAAAATATGGCGGGATCGGTTTCGGATGTGGGTTTTGCCACCAAGAATGTGTAACTCCC
GCAGAACTGAAACTCCATACCATATCCCAGCACGCCGAACATAAGTCTACATTCATGGAA
GATAAATCAATGCATAATTACATCGTCAAACTTGATATCACAGATTTAAAATGTGACATC
TGTCAAAAGAGCATAGACAGTCTTGATGATGTCATTGAACATTTGAAAACGGAACACGAT
AAGGCTTTCCATAAAGGTAAGAGCTATATTCTGCCATT
>Unigene0000804    size  228    gap  0  0%
AACGGCGAGACCTCTAACAAACGAGAACCCGGACCAAAAATAAAGATTGTCAAGATTAAA
CCCAGCGACAAGAAAAAGAAAATCATAGAAATCAAACCTAAGAGACAGATTAAGTTGAAA
AAGAGAACGGAATGCGTAAAACACAAAGAGAATATCCGAACTATTTTGTATCATACGAAT
GCGACGCCTATAGGAAAATATGGCGGGAGCGGGTTGGGGTTTGGGGGT
>Unigene0000805    size  389    gap  0  0%
AAATGGAAGAAGCGCCTGAAATCAAAGAGGAGGTTAATGACAATTATGAAAATAGTGACT
ATCCACCACTGTTTGAAAAGAATATGATGAACAATGTTGATTATTCTTACGAGAGTAACC
ATTCTCATATAACACCACTAGAACCGAATCCTAATACGACATTGCTCTATAATTACATGG
ACAAGCAACCTGAGTCATATCCACACTTAAAACACCAGCAACAACAGGATGAACATTTGC
AAATGCAGCAACAGTTGCAACAACAACAACAGGAACAATATCAGCAACAACAAAAAATAT
TACAACAACAACTTGAACAAGAGCAACAGTTGCAGCAGCAGCAGCAGGAATATCAACAGC
AGCAAATAGAAATGCAGCAAATGCAAATG
>Unigene0000806    size  261    gap  0  0%
TTGTTGCTGTTTCAACTCCTGTTGTTTTTGTTGCTGCTGTTGTTGTTTTAGCTCTTGGAG
TTGCTGCTGCTGTTGCTGTTGCTTAAGTTCCTGTTGTTGTTTGAGCTCCAATAGATGCTG
CTGATGTTTTAGTTCTTCTTGTTGCTGTTGTTGTTGCTTCAGCTCTTGCAGGTGTTGTTG
ATGTTTCAGCTCCTCTTCTTGCTGCTGCTTCAGCTGTTGCTGTTGCATCTGCTGCAATTT
AAGTTGCTCTTGTTCCATTTG
>Unigene0000807    size  258    gap  0  0%
ATTCGCGCGCGAAGAATGCGCCCCAGCACCTTCGCCCCCCGCCATACTCGTCACCGAAGC
ACCCGCCCCACCCGCGCCCCACGAATACCCCCTCAGCAGGACCCGTTCTGCCGGGGGGAT
AGCTACCAAACGTGCTCTAGAACTCAAACGACGCTACTTACTTGGAGAGCCATCACCCCC
CGCAGTCAGAAAATCTGACTCTACATCACAAATAGACACAAAATTCGAAGCTTTTAGGTC
AACTATTACAGAGTTTCA
>Unigene0000808    size  256    gap  0  0%
ACAGAGTTTCAGAAGATGTTGCATCCAGCACCCGTGCCTGTGGTACAGCCGCAGCCGCAG
AAACCTATCGTTACCTTCCAATTAGCCACCGAGGACAAGAAAACTCAACCAATGCCAGAT
ATTATCAAGAACCTCGTAGTTGATGCTCCAGTCGATTTACTCACTAAAGTCGATACTCTT
CTAATCAAAGACTGGAAAGAACCTTCGAAAGAAGAAAAGGAACCGGATTTAGAATCGGAT
TCTTTATCAGAAGATG
>Unigene0000809    size  346    gap  0  0%
AAGTTTGGTATTTTATAAAAAAAAATCTTTATGAAAATGTTTTAGTATTAAATACTGAGA
ATAATAGTAATAATTTAAAAGCTTTCTTCCAAAACGCGTATCACAGTTTGTATAGAACTT
TTCTGATAATTATGCCGTCGTGATAAAGGTACATAAGCGCTTGAGATTCATTAACATACC
AAGTAGTATTTGTTTTGGTAATTGTTTGTACATTATGGAAGCAATAATATTTTCTGAAGC
CACAGATACATTACACGCACTACATGGTAGTGTTAATTGACTAATAACATACATTATCAG
GCTTATACAGTCGCATGCTGCCATATAAAGCCAGTTTACCATGATA
>Unigene0000810    size  209    gap  0  0%
ATTTACAATCGATTTTAACAATGTTGTCTCCAGTCATGGAAGAATACCTGTGGGGCCAGT
ACACCATCAGTGCTGTCACCAAAACAAACTTCCTATATCATAGTGAAGGGCTCTGTGCGA
CTTATGTCAAGTGCTAAGAATTCGCCACATCCATCTTCACACATTTCTTTACTGTGGCAA
CACTGTCATTGCTTGTAATCTGTGCAAAA
>Unigene0000811    size  223    gap  0  0%
GAGTGCACACAGTACACACGAACACATTTGTATTTGTATTGTTTGTATTCGTAGTGTTTG
TATTTGTATTGTCGGTGCATCCTGCGTGAGTGCCACTTGAACCGCACAGTAGGCAGAGTT
TGATGCACCATGATCCCGTATCATCATCATGAGCCCTCCCCATAGGACAGAGGCAGTTCG
CCGCCGAACATTCCACGTCGCGTTCGTATATCTCCGCAAATGC
>Unigene0000812    size  278    gap  0  0%
AACATTTTATTAAAAGCTTAGGGGTTGCATAGTTTGACCAGTCAAATGGCGTGATGGTGC
TGCAAAAGTGTTGCCAAGTTACTTAGCGCGAATTCTACTATTTCTCCGAGCCGATAAAGT
AAGGCATAAATTCTATACATAACAGTTTTAATTGAAAATAATATAACATCTTGGTTTTCA
AAAAACAATATTCAAATTATTAAGACGTTAGAAATAAACAAATACTCGATCTAAGAACTC
TACAGGCTTTTAAATTTTCTTTTGCAGGTTGCCTCTGT
>Unigene0000813    size  218    gap  0  0%
AAACTCTCGCAGAGAAGGCTGGTATCACTTTCGAGGATAAGTACGAAGCTGCTAACACAT
TACTAGCTTTAGACAAACAAAATACTAATAATAGGAGACTGCCAGACTTGAAGCCACCTA
AGTCTGAACCAGATAATCATAATCAGCTAGAGGAATATAGATATAGGAATCAAAAGGAGG
AAGATGACAAATTACAGATCCAGCAACAAATAATCCAG
>Unigene0000814    size  240    gap  0  0%
GGTTCAAGACAATTCTGACTCTGACGATGACAACAAAAATCTTGGAGATGATACAGCAAA
CGCAACTAACGAAACTGGAACTGATAATCAAAATGGCAAGGAAACGAGTGGTAACGGTAG
TCAAACGAATAACGATATTTCTGATAGCGGCGCCGGCGATGTAAATGCTCCTTCAAACAA
TGATAATTCATTCGTCACTGACAAAACTGTAAGCGCTACGAATGATGGCGATGGAATCAG
>Unigene0000815    size  295    gap  0  0%
GCCCCACACCGCGCTCCTACCAAATCATTGCCCAAACACAACTGCAGCGTTTGCTTATTA
CAGCTCTAATCCTCGGAAAACCATTTAAAATTTATCGAGCAATGGGAGAAACTGTAGTGG
AAGAGCTAGACAGGGTTGGCTACCGTCGCAGTAGTGAGATCCCGAGACCGTATTATTTGA
AACAATAGGAACATTTAAATCATATGCTCTTTAAACCATGTTTTTGTTCATCTTCTTGGT
TAAAATTCCATTTGAAGTTGTTGTAGGTTTTGTATTTATTTTGCTAGGTGTAATG
>Unigene0000816    size  274    gap  0  0%
GAGCGCGGTCGCAGTTATCCTATTACGATACTTGCCACTTTTGACTATCTAGGAAATGGG
ATAGTTTTCGATCATGCGGGAAAAATACGCCTCAAATACAATCAAACTGAAGGAGTAGTG
CTCGATCGTGGTATCGGACCTGTTTCGCATTGGAAATGGCATACTCTGAACGATCCGCCG
GTTCTACAACAAGTCATGATAGATACGCAAATGGCACATAAAGATCCTCAAATACTTAAA
CTAGGCGCGGCTGCTGACACGAAAGTTCGACCGG
>Unigene0000817    size  379    gap  0  0%
GTCGGGACGTATGGTGCCCGCCTTAACTTCATCGGCGGAGCATCCACCCGTCCTAGCGAC
GGCGGCTACCACCTCCTTCGCAGTGACTGAGTCGTCCAGACCCAGGATGCGCAGATCTGC
GCACTTGTAGGGCCTGGAGACTCGGGAGCCATCCGCATTTATGGTCGCCCTGAGCCTCTC
GGCTAGAGCGTCTGCGATGGGCCCGCTGGCCACTCCCGGGATATCCAGCATTAGGGCGCT
TGTTGCGGTCACACTGAGCCGAAGGCCCTCGGTGATACCCAGCTCAGCTAGGTTCACCGC
CTCCTTTGCCTTAGAGAGCACGTCGCGGTACGATACGCCCAACTACGCGTCCCTAAGACT
GGTGCTCACACTACAGCCG
>Unigene0000818    size  381    gap  0  0%
ACGACGCCGACGACGATGTATATCAACGTGTAGTGGTGTATATCATGAACAGAAATGCCT
TCAGCTATAGCGGCATTATCTTTCAAGAAGTTAATTTGCTGACCAAGTTCTGCCAAGTCC
CTTTGATCCTGGTCAGCTTTTGACTCATCCATAGATTTCATATGTGGGATCGTAATGTTG
ATAATATGATTTATTGGTGGTATCAATGGGGTGTAAACATCAGATTTTACTTTCATTTGG
CTAGACTGTTGTCTGTGCGCAATCAATGTAAATGCTTGCGTTTTAATAATACACCCATTG
TCTATAGCAACAAGACCCGCTCCGGTCAGCTGATGGCTGGCAACTTGATCCTCGCACATT
ATACGTAGAGAGCATTGATTG
>Unigene0000819    size  313    gap  0  0%
GAAAGCCGGCGTGCTTCAAAGTCAAAGACTTTGGCTTTAACGCGGCTTCTCCAGTCTCTG
CGGTTGGATGCCAGATTCTCCCACTGAGACGGGTCAATGGAACAGCTTTTCATGTGACGC
TTCAGCACATCCTTGTATCGCAGCAGCTGTCCGCCACGTTTCCGCTTGCCCTCCTGCAAC
TCGGAGTAGAGGATGCGCTTGGCCACTCTAGTATCCGGCATGCGCAGTACATGCCCGCAC
CAACGAAGCTGTCTCCTCATGAGGTATGCTTCAATGCCTCCTTCATTGGCTTTCCTCAAC
ACTTCTGTGTTAC
>Unigene0000820    size  207    gap  0  0%
GTTACCCATCTGGATATCGTTTAAATTAAGTTTGAAAGGTAAATCTACACAAAACTTTCC
ATCAACAAGTTTGACAGAGTTTTGAAAACATTCCTCAGCTAGTTGATGTTCAGTAATACC
TTCCTTATAAATTTCAGGTACTTTTTCACATTTCCAAAAATTTGAAATAGTATGTTCAAT
ACTATCAAGTTGATCATTATGAGAATT
>Unigene0000821    size  304    gap  0  0%
ACTACTGGAGAGCCTTTTTCTTTTAAGTTCCCGATTTACCACAAAGAAGTCATTATTTAA
ATTTATGGGGAACATAAAAAGTGGTCCTTCGAGCCGGATTAGTTTTACTATTTAAATTAA
TGACTGGGTGGTGAGGTAAGAAATACACATTACCTGCCCTAGGATCATAGGTAGATATAT
CAAAGTACATGGCATGGCCTTGCTCAAGATAAACATGAATGAACTTCTTATACTGTTGAT
ACAACTTATCATCTTTAGCGAAACGCCTTTCTAAATTATGAGAACGATGCAATGCCTGAT
TAAA
>Unigene0000822    size  206    gap  0  0%
GAGTAGAAGTGCTTAACCAGGCACCGTTAACACCCAAACATTTGCAGCATGTGGTTGAGA
AGCCAAACTTTAAAGAAAAGGATAATGTGAGAACATCATTTGTTCACTTCATGACATCAT
TCTTGATTGAGGGTCACTTACCTTTGATAAAAGCTCTGTTAGAGAAGCAAGGCTTGTTAG
CTCTTGTTATACCAGGGTTGATAAAT
>Unigene0000823    size  306    gap  0  0%
AACAGACGTTTAAAAGTTTTTGTAGTACGACGGTTAATGTTTTAAATAATAACTTATTAT
TTAATCAAATTGTACTGTTGTCAAAATATTGTAGTCAGTGTTAGGCCTAGACGACACCAA
AGAGGAGCGGAGAAAGAACGATAAAATATAAGTTCACCTACAACCGTTGTTTTAAGAAAA
ACAGGCATATACTTGTGACGAGATATTTTAATATTCTTTAATTCTATTGGTTGTGTAAAA
TCTTCTCCGCTTTGGTGAAATTTAGGCTTTAGGTTAAGTTAAACTTCTTGTATTATATGT
AATCTG
>Unigene0000824    size  212    gap  0  0%
AACTGTCCCGAACTGCCTTCTGGCCTAGGTCCTGAACTAGAAGATCGATCGATTATCGCG
AAGAATTTGGAATACTTTGAAACTAAGTCTAGTGAAGTGAAACCCGGCGGGATTTACCGT
CCGACGACTTGCAAGCCTCTTCATAGTGTTGCCATTATTATAGCTTACAGAGGCTGCAAA
AACTACATCTCGACATTCCTGAATATTATGCA
>Unigene0000825    size  276    gap  0  0%
GTTCGCAAAAAAAGTAAACAGTCAATCATAACATATTGCTAAAGTACTGTTGATTTTTAT
ATAAACAATAGAAAAAACAGTAAAACATCGACATCGAAACTTGTACTTCACTTGCTTCGT
TTCTATTCATAAATAAGCGATTAAATTCGAGTCCATAACCACCACGGCAAAGACAGTTGC
AATAGTAGAAACAAATTACAACACAATATACATGAAACAACAAATCTTTGGTATTTAATA
CATAGGCGAAGTATATTATGCAACAAATAATAATAA
>Unigene0000826    size  493    gap  0  0%
AAAACGCATCTCTATCGTGTGATTGGAGATCAACTTCTTACTTATGAAGAGTTACAGACT
GTACTCATTCAAATAGAGTGCATTATGAACTCACGCCCTCTGAGCGTGTTGTCGTCTGAC
CCGCATCCGGAAGTTATAACTCCCGCTCATTTTTTGATGTCCACCCCATTGCAGTACTTG
CCGGCAGCCGATCTGTCTGGTCAGCGCTTAAATCTTTCCCAACGTAAACAGTTGTTAGAT
AGTATGGTCCAATCTTTCTGGAAGAAATGGCACTTAGAGTACCTGCATACGCTGCAAGTT
AGGCAAAAGTGGGCAACCGCGGCCAAGCCCGTAGAAGTAGGAACTGTCGTGCTCGTGGGA
CAGGATAATTCTCCTCCATTGAGTTGGCCATTAGGAGTTATAACTGAGGTTTACAAAGGT
GCCGACAATGTCATTCGCGTTGCAATGGTGAGGACGAAGTTTGGTAATTTTAAACGCTCC
GTCACGAAACTAT
>Unigene0000827    size  226    gap  0  0%
GTCGCCCTCAGGGAACGCCATAGACTGTTTCAAATGCGTCTCAATGAACGGTCGGTTCCC
GGCGTGCGACGATCCGTTTCACAACAACCATAGTCTTCAGATGCTGGAGTCGCCCTGCAT
GGGGGGACGGAAGGGGAGGGACGGCCTGTTCCCCGCTACTTCTTGTATTAAAATCGCTGG
GGTTTTTGATGACACCGGCGAAACGATAACAGTCCGTGGCTGCGGG
>Unigene0000828    size  201    gap  0  0%
GAAGGTGTACGGCGCCGCCCGGCTGCACAACGCGCCGCCGCTGCTCAAGCTGAACGTGAC
GTGGCTGAAGAACGGCCAGCCGCTGCGCATGGAGAGCACGCGCATGTGGGTGACGCCGAG
CGGAGCCCTGGAGCTGGAGCCGCTGCGCCACCACGACGCCGCCGTGTACGCCTGCCGCGT
GTCGCTGGCGAACGCGCCCAG
>Unigene0000829    size  203    gap  0  0%
GACGAATCTGTTTCTAAACGCTCTTGATAGCATTTTTCGGCCGCCATATAAGCCGGGCGG
ATTTTGCGTAGCAAATAGCATGAAGTTATCATCTGCTTTGACAACCTCTTGTGTCTCTGG
TATGAACAATTCGCGATTGTCGTCTAACACACGATTGAGAGCCTCTAGTACGTCACTGGG
TGCCAAATTAAGCTCGTCAAGTA
>Unigene0000830    size  209    gap  0  0%
AATCATCATGGAATTGAATCGAATGGCTCACTGTCGAATCAAATCAAATGGAATCATCAT
CGTATGGAATTGAATGGAAACATTGAAAGGAATTGAATGGAATCATCATTGAATGGAACC
GAATGAAATCATCAACGAATGGAATCCAATGTAATCATCATAGAATTGAAACCAATGGAT
TCATTAAATGGACTCGAATGGAATCATCG
>Unigene0000831    size  312    gap  0  0%
ATGGAATCATCAAATGGACTCGAACGGAATCGTCATGGAATGTAATTGAATAGAATCTTC
TAACGGACTCAAGTGGAATCATCATCGAAAGCAAGCGAATGGAATCATCATCGAATTTCA
TCGAATGGAGTCATCATCATATGGAATCGAGTGGAAGCATTGAGTGGGCTCAAAAGAAAT
CATCGGAGAATGGAATTGAATGGAATCATCATTGAATGGAACCGAATGAAATCATCAACG
AATGGAATCCAATGTAATCATCATAGAATTGAAACCAATGGATTCATTAAATGGACTCGA
ATGGAATCATCG
>Unigene0000832    size  220    gap  0  0%
GGCTCACGTATATGCCCTATGGGGCTACTGCTAACTGGCAATTCGGCAACCACGACAACA
ATAGAATGCCGACCCGCTTCCGTCACGACATGGTTGATGGCCTAAACTCCCTCAACATGA
TGCTACCTGGTACTTCAGTCACCTACCAGGGCGAGGAGATCGGCATGAGGGACGGTTACG
TCTCTTGGGAAGACACTGTTGACGTAGAAGCCTGCAATCG
>Unigene0000833    size  336    gap  0  0%
GTCCCCCGCCTCGAGGTTCGCGGGCACCCCCAGCGAGGGGCAGAGCTCCATCACTGACAG
CCCCGACCACGACCGACCAGGTAGGAACGATATGCAAGGATACAGTTGATAATCTTGGCG
CCATGCAAGAGTCGCGACGGTCGCGTTCGGTGCAGGGCGAGCACTCCCGCCGGAGAAGTG
AGCCTTTTGCCCAAACGAGTGTGTCTCTCGACCGTCGCACTAGCCTCGATGCCGCAGCCC
TACGCCCTTCCGATGCTCACTTAACTCATCATGATTCCCGAACTTCCCTAGTTTCTCTGC
AGACTGAAAATAGCACAGACGAAGCTTTCGTCAAGT
>Unigene0000834    size  430    gap  0  0%
ATATGACGAAAATAGCCAAGAAAGCCAAAACACAGAAATTGAGGCTACAAAATTAAAAGA
AAATGAAGAGAATTTATTTGAAGACAAAGACACTAGAATTGAGAAAGACGTTGTTACAGA
GGAAACTGTGAATGAGGTTGTAGAACAGAATACTGAAAATGCTGATAAAAGCCCAAATAT
AGATACTACAGATCTACCTATCAGTCAAGTATATGAAGATTCGTATAGTCAAGATGTTCA
AGATTTACCTATCAGTCAAGTATATGAGGATCCAGATAGTCAAGGTGTCCAAAATCTACC
AATTAGTCAAGTATATGAAGATTCATATACAATTCAAGATAGTAAACTGTCAGCAAATGA
TGAAAGTGAAGACAATATGAGTACCAGTAATGCTGATAATATCTCAGCAGATTTACAGGA
TGAATTAACA
>Unigene0000835    size  298    gap  0  0%
ACAGGATGAATTAACAAATGATTCAACTGCTGCAAGCACTGAGCCTAGTTTCATGTCTGT
TGATATTGATACAGACAGTGATTATAAACCTGATTGCAGTACTGAATCGGACAGCCTGTC
TGAAGGTAGTCTTATTAATGAGAGCATGGAACTGGAAATATCAAGAAAAAATAGTACTGA
TGAAGAAACTGTACCAGATAAAACCGCTAAGTCTACTAAAAAGTCTAAGAAATCTAATAA
AATCTCGAAATATCTGAAAAATAATCTTGATAATGATAATCATGATAACTATGCAACA
>Unigene0000836    size  367    gap  0  0%
TGTGCCTGCCTATTAGTAGGTATAGGTATGTACTTTGCGGTGAAGTAATGTTATACCTAC
TTTGAGTAATTTTGTTTCCTTCGGGCAACTGTAATTCATAACAGTTAAGTAAGTAATCTC
ATCATACAATCGCTTCATACAAACTTTTTTTCATATGATATGATCAAGAAAATAAGTATC
TCATCAATTCATTTCTTTCACTTCAGTCACGCAAAGTCATGTTACCTATTGAGATCGTGT
AGTGGTGGCACCGCACGCGTAAGTACAGGGTATTTTTTGCCAATTACTCTAGTGTGTATT
TGAAAAACCAATTCCAGATATCAAAAGTAGCTTATTCTACACCAGGTGCGATGTGGGTAA
CTACATA
>Unigene0000837    size  645    gap  0  0%
AAATACCTATTTCAAACACAGATCCAAATGATTATTCATATCAAGTTCTTCCACCATTTT
CATACAACAAGGGCAAGGAGTCTTTGTACCCGTAGCATTGAATACTTGAGACTCATCAAA
TATATCATCTTCATCTTCAATGATTATAGTAGTATTGTTCTCGTAACTTGTGCTGGCCCC
TTCATCAGGTATAGTCGTGTTATTGTCAAAGAACATCAGACATTCGTCTAGATGTTCTTC
TACAGGCTTGTCAAATTGCTTACCACAGCATGGACATATTTGGTCAAATACATCTTCTTT
GCTTGTACCAGGCTCTGCTTTGATTTTAACTGTTTCAGATACCTGCTCATCTACTTTTGA
AGTTTGTAAATAATCACCTCTGTCTATTGTTATGTGGTCACCAGTTTTTCTTCGTTTTAC
CTGTGGCATGTCTGTGTTGGCAATTATTTTCACTGTTTCTATAACTCTTGCTTGGTCATC
CTCTATTTCTTTGACTAGTGATATAACTTTATCCAAGCTTGCAACAGGGTCTGTTAATTC
TGATTCAGTCTTTCTTTTACCCTTGTTCTTATTTATGTTAGTAGATTCAATGTTCAAGTT
AGTCAAGTCTACAAGGCTATTATTAGTGCTCACTGGTTTTACAAA
>Unigene0000838    size  203    gap  0  0%
AGTCTCCTTGGACTATAACTGTTGTAATCATAGTCCAAGAGACGGACATAATAAACTATT
GCGATATAAGGCTATTTGTTTAAATATTTTGTATAGGCGCTTGTGGTTGTACTCACGTCT
AAAATGACACCTATAAACATAGCCTAAAGGTCCTCTTTCGTTTGTCTAGTTGTGACTACA
ACCACAGAACAACCAACATTGCT
>Unigene0000839    size  338    gap  0  0%
GAGAACAACTCTTCGCCGCAGCGCAAGAAGAGTGAAGCTGAAGTGCTGTCGCCGAAGCTG
TCCCGAGCCGCCACGACTATTGCCGAAGAGGCTGTGGATCAGCTGCAGGCGTCGGAGAAA
CTTATTGCTGAACTAAACGAGACATGGGAAGAGAAGCTAAAGCGCACAGAACAGATTCGC
GTACAACGCGAGGCGGTCTTCGCGGAGATGGGTCTCGCCGTCAAGGAGGGAGGCATTACG
GTCGGCATCTACTCGCCTAAGAAGACCCCTCATTTGGTCAACCTGAATGAAGACCCTAAC
CTGTCGGAGTGTCTCATTTATTATATCAAAAATGGCGT
>Unigene0000840    size  390    gap  0  0%
TAACTAAATAATGAAACCTCATTTTTACTTTCTGACCTTCTTATTACTTACTCCCGTGAT
TTTGTGCTTTGATCTATACGAAGGTACGCAGTTCGGGGCCCGCATGACGTATAAACAAGT
GAAAAAACATGGCCTCCTGTTTTTTAAGCGAAGAGAAACAGTGGATTTAACCTATCCAGT
GGGTACTAATATCACTGGAATAGCCATCGTTGATCTTGACCCTGAAAAGAGAGGAACAGT
GATCATAGCAGCTGGAGGGTTAAATTATAACTTTGTTTATATTATCTTGGAAAGTGAGAG
AAGTGTTGGACTAAAATATACGATTGAGATTTATCAGTGAGTGGCTTAAAAGCAATTGAG
AGTGACCGTGAAAACCCGCCATTTCAGATA
>Unigene0000841    size  406    gap  0  0%
AACTCTCCCGAAAACACATCCAGCACAGTATATCCATCCGTATTGTTCAAATGATAAGTG
CTAAGTGTGATAGACACTTCACTCTCATCTATATCCAAATTAACGAATGCAAAAGTGTAG
GACGGATACTGATCTCCCTTCTTCGGTAAATGAGGTTTTACCCATACAAAACCGTTCCAT
AGGTCTGGTAACTTATAAGGTTGTGCCATGATACCCATAGGATCCTGAGCCACGGCAATA
ATATCCAAGTTTTGTAGCAACTTCTTCTCATATGGGGTGATTTTCTTCATGTCACAACTT
AGTAAGATGGGGGCTGATAACATGGCTAGCACTGCTAAGTGCACCCGGCTTTGACTGTGT
GTTAGGACTCCAGTGCCGAATATTAACATATCCGGGTCGTTCCAGT
>Unigene0000842    size  245    gap  0  0%
TTAATAAATATATTTTGTGTTTCAGGATGTGTTTTCGGGAGAGTTTATAAGAAACGTTAC
GTATTATGAAACCTTTGAAGTAACCGTGCCAGGAGTAGATGTCATCATGTATACTCTGTA
CCCGCTTTAAAAAGATGTCAACACACAAGAAATAAAAACTTTGAAATGTTATATCTCCAT
GTGCTCGAAGAAAACCAGACACTCAAAGTAAAAATAAATTTGCCTGCAGAGGGGTGAGGA
AAAGA
>Unigene0000843    size  311    gap  0  0%
GGCACAGCGGCTCTTCTGGGCGCAGCAGTGGTGTCGGCGGGCGGCGCTTGCGTGCTGGCA
GCGCTTGGATCCGCAGCGAGAGCGCGGTGCTCGCCTAGACCGCTGCTTATTAGTAACTCC
TTAGCAGTGCTATTCAGCCTCGGAGCGATAGCAGTTTGGCTGACGGAGTACTTCCTGAGA
CTGCAGCACAACGTCATGTCGGACGAGGATCTAGCCAACACCTGGTCTTCTGACGACACT
GCTGACCTTGGACTCTCCTTCTGGTTGGTGGTATCAGCAAGCATAGCAGCATTCATCAAC
GATGTTTGCAT
>Unigene0000844    size  395    gap  0  0%
ATAACCTAACTGACAATAACAGTGTTTTTACAAAAATAATTAATAATTAGCTGAAGCTTG
AACAGCGTTAATTAACGAACTTTGGAAGAGCAAGGCTCAAATGTTCCGTGTTTGAAATTC
AAAATTGCTGCTTACATGTTTCGGTACACAATACTTTAAGACATTCATACACACTGAGTA
GTTAGTGTTAGCCACACTAGTAGAGCAGTAGACAAATCTGTCTTCATAACTCACACATTA
TGAGTTTCTTGAAGTTATATAAAAAACCTAAGTACATGATTATTGAAATTCACTTTTTAA
AGTATGAAAAAAAATAACGTTATATGAAAATAACTTCATGAAACTCAATCCAAATCAAAG
TACGGCCGATTTATAAAACAGCGCCATCTATTGAG
>Unigene0000845    size  265    gap  0  0%
AGATCTAAATTTTTGAATTATACGGAAGTGGCACGTGGGTTAGACGTAGAGAGCGCAGTT
CAGGGTGCGCAGTAACACTGACTAGCCCTATAAAGGGAAGGGAATACGCGTCCCATTCAC
AAGTGAGCCGACGCCGACGTCACAGCAAAGTTGGGAGTAGCCAGCCCAACTTTCAGTTGC
GCTCCCGAATTCTTTTCGTGAAGTGTTTTTGTGCTACTTTTGAAAATGAAAGCGTTCCTG
TATATGGTAGCTGTGGTACTGGCGT
>Unigene0000846    size  279    gap  0  0%
ATATGGCAGTTCCAATTAAATTTGCTGTCTATGTTTAGGCCGAGATATGTTTGGGAATCA
ACTATTTCTATTTTGGGACAACTGCAGGTGTAGGGATCAAATGAGTGGAGACAACTATGA
CTGTGGGCTGCAACTCCCTTAATGGCAACATTTTTAATGTATGGGGATTTTATGTGAACT
AATTTGGTTTTAGATGAATTCACTACAAGACCTGCGTCATGACACCATTTTAAAAGAGCG
TTGAAATCTGATTGCAACAGATTACACGCTTTGTTTGGA
>Unigene0000847    size  398    gap  0  0%
GAAGACCTCTTAATTAAATTTGCTAATGAAGTTAACATGCACCTAGATAGGAAAAAACAA
GTGCTTGCTTTATTTATTGACTTCTCCCGCGCGTTTGATACTTTGCAGCACAATCAAATG
ACTTTTAAGATGAATGACTGTGGTATACGAGGGAATCTTCTTAAATGGTGCAAAAGTTAC
TTCCAGAATAGAAAATTTAAGGTCAAGATAAATGAAACATATAGTGAAGACATAATTGCA
ACCGAGGGCACCGCCCAAGGCTCTGTTTTGGGACCATTATACTTTCTGTCATACGTAAAT
GACATGAGCAATTGCATAACCAACTGCTCATGTTACCAATTTGCTGATGACACGTGCTTA
CTAGCTGTTGATGAAGATCCAAACAAAGCGTGTAATCT
>Unigene0000848    size  277    gap  0  0%
TAAAGTAAATTTTGTTTTCAAAATAATTGGAAATAAAGTGATGACTCCAAGTTATAAGGC
CAATGATGATCAGGCTCGAAGATATCTGCTGATGCTCAGGAATCGAACACTCCTGAAGCT
GATGACTGGTGAAGAGACGCCACGAAGATCGAAGAAGCAACGCCTACATGATGCAAAGGC
TCCCGTTGACGGCTCACGACTTGGTTTCTTACAACTTGAAGTCATCACGATAATATAGCA
ATACTCGACAGATTGGAAATAAATACATTACCGGTCG
>Unigene0000849    size  210    gap  0  0%
GGTTATTTGATCCCTGTAAAAATTCATTTTTTTATTTGATCCCTTCATAAATACATATTG
TAATTATAATGTTTCGAGTCGCTTCCCAGAAACCAATTTTATGTATAAGAGGGTGCAATA
AGTGAGAGGTGCATAGTGCTCCTCTAAGGATTTTGAAAACTATGTTAAAGATCCCGTTTT
AATGTTTTAAGATGTGTTCACTATACGATT
>Unigene0000850    size  271    gap  0  0%
TCATAATTTATACGGAGCTAATTCCAAAGTTCAATCTCTGATCGGAAACGATGGATAGAT
CACTTATGGAAATCTGCCGTAAGTAATGAATTGCACAAAAATAGTTTGTTTATTTAGTGA
TCTGAGGCTTGTAAGTTTATCGCGTAATGTTGCCAGTTGTTTTAATTAAATTTTATTGAT
GAAGCCGTGTGTTTAGTAGCTAACATGTCTATGAAGTACTAATTTTTCCCACGTTATGCC
TGAGAATGGTTTATTTGATTTTTATTGGGAT
>Unigene0000851    size  664    gap  0  0%
AGACTCGGCTTTATGTCTTCGTATGTCGTTTCAGGATCCCCAGCAACATTGACAGCAACT
TCTAGCACATGCTGCACAGCTTGTGCACAGAGCTGCACAGCGCTGGTGTTGTGCAGCAGA
GCTCGCCATGTGCACAGGTGCTGGTCTGAGCAGGCTCGCAGGCTCAGCACAACCACCGCT
ATTACTGCTGCTTTTCTCACATCGTCCGAAGCCTTCAAAATGCGGTTGACAGTAATATCG
TCTCTCATAGACGAGGGCAGATTATCGGAGTACATTATAGCTGTTAACAACATAGTCTCA
CTATTGGATGCGTTGGAATTTATACTCCATGATATAGTATTAGCTTCCTCATAAGACAGT
TTCTTATTCTTCAACAGTAACTCCAGTTCAACAGTACACTGCGTCACTTCGCTAGTTAAC
CGAGTCCCGCTCAGTATGACTATGTTCAGCGCGGCGAGCTTTATTACAACCAAGCGAGAC
TCTATGTGTGGGACCACTTCCGACACCAATATGGACTCAGGATTTTCAGAAGCCTCTAAA
ACGACTTTGTAAACACTACACAAGGCTTCCAAACTGCTTTTGTTATCAAATTGCCACATA
TACATACGCAGTGCCGCGTCTTTGCTCAACTTCTCTCTGAATAGGCGGGGGCGTGGGGAG
TCGG
>Unigene0000852    size  514    gap  0  0%
AAAGCAGATGCACTAATGATGAGGCTTAAAGTCGCCGGCACCAGAACTATGAACCCTAAA
GTAGCCGACAGGATTAAAGCTATCACAGTTCCACTAGCTAATGTTTTCTGAAGGTCATAA
AATTGGAAATCTGACAGAAACCAACCGCATTGCATTCCTGATGGCGCAGCTTTTAATTCA
TGCTGTGTCCAATTTTCTACTTGTTGATAAAAATTATCCATTTCCGAATATGACAAAGAA
TAGGGCACGACACTCTCAAATTCTACTACCATTGCAGAGACTGTTGGGGGACTAGCACTT
CTAAGAAATTTAGGCCCCGCGACACCAGGCATAAATATTTCGCGAGGGGTTTGATATAGG
GACTCTATGGCTTTTATAATACAGAAATCGAATACTTCTTTTTTATACGGAAATTTTGAT
GTTTCACAGCATGGGGTCTTATTTATTTTGGCGATATGATCAATACACTTCCTACTCATG
TACATTTTAAAACTTTCAATGAAACAGTTTGGAA
>Unigene0000853    size  318    gap  0  0%
AGGAGTCGATCAAAAAACCACCCAAAGAAAAGAAAACTAGAGGACGTAAGAAGAAAGACA
ATGACAATACAAATACTGATAAACCTAAAAGAAAATATACCAAGAAACCTAAGAATGTGG
CACCTGTTGATAGCATTAACGCGTCTATGAAAACTGGCACAAATACTAGCGCGTTAAATG
TCAGCGTAAACGTCAACAGATTAAAAAGAAAAATTAAAAACAATACAAAGAAAGGTCAAA
AGTCACTGACCAGCTTTATTGCTAGCAAAAAACGAAGAACAAGCAAACAGGTTATGCAGT
CTCTGAGAAAAAGCTTTA
>Unigene0000854    size  472    gap  0  0%
CTAGCATGTGAAGATAATATTATGGTACCTGATGATAATTACCAGTTACAAGACAAACAT
TTTGACAGCAATAAAGAAAATAAACCAAGTCCTCGTTATTTAAGTATGCTAAATAAGACT
GACGATGAAATTGAAGATATTAATCTATCAAATATTATAGACAACATCATTTCAAGGCCA
CCCGAAATCAAAACGGCCAAAGTAGACAATAAGTTAGTTAGGTTAGTCTTTGAAAAATAT
TCAACTCCTAAGAAAATGAGTTTGAGGAAATCCGTATTGACGCAAATTCATAAAAATTGT
TCTACGCCACGGGATAGTCCTGTCAGAAAAAGTAATTTTAGATTCAGTACTAATAGTAAT
GATAATTCTATCATTGGCAAGGTGAATACGAGTTATTTTTTCGATAAATTAACTGAAGAT
GGCGACGCGTTCGAGATGTCTTTGGAACATAAAGACGCTGTAGTGCATTTGG
>Unigene0000855    size  313    gap  0  0%
ACAAAAGGCGCCAAAATGGCTGACATAAAATCGTATAATATAAATAATGCTTGTGTATTA
TACGTGTATAGTAGCGTTGCATTATGCATTTAGGAACATAACAAGCCTTTACGATTAGTG
GTTAGAAGGCCCACTTCGTTTTTAGATTATATAAAGGGACATAGACCAAGGAATTAACGT
TAATAACGAAACCTTTCTTACATTCGGATAACAGATGGGAAATGTCTGAAACCGCATGCG
GAAAAATGCCCTTTTATAAAAACTTATTTTCTAAATAATCCAATCTAAGATAATAAATGC
GAAAGTAACTCTG
>Unigene0000856    size  545    gap  0  0%
AACGTTGTGACCTGTTTATTTTTTAACGAAAACAACCTATAAACCCGTATGGTAAATAAA
ATATGTAAAAAGGTGTAAAGCATGCTTTTGTGTCACATAAATCCAGTATATCATACATAG
CCTTATTAATTATTATTCCAGTTTCTTTTTGCTTAAAAGCCAAAGCAAGAGGTTTCATAT
TTATGTTCATTTTTTATTTCAAATTTTGTTCAATAGGTACCTATCACTTACTGAAAAATG
ATATGACACAAAAGCATTTCATTTGTAATTTATTTACGCAGTGCTTTTTGGCTCTTAAAA
CATTATTGAACGCATTTTCCCAATTTCCGCAGAAAGTCCTACAAAATCATAATCCTTCTT
TTGAGTTGGATAAAGCCCATTTGTTCCTATATACAAATACATTGACATCTAGCCCACAAC
ACGGATAGCACGTCACGAACAGTTTACAAGAAGCGACTATCTAGATACCACATAGCTCTT
TATTTTATACAGCGTACTGACAATTTGTTTAGAACACGGTGAAGGTCACAACTTTTTATA
TACTA
>Unigene0000857    size  305    gap  0  0%
ACTGTACACTCATAGAACACCACCGGATAAGAACCAGATACAGAATACAAAATCTTCACA
ACACACAGCATCTAAGAAAACGCCAAAAGAGAAAGGACCGCACAAAACTACTCAAGAATA
CATAACTACTGCGCCAACGGAATCTCCACATACGGTGTCCACTTCTTCACATCCTACCAA
GAATTATGCCAGTAACTTTAAAAACTCAGTACCAACGCTCCAAGCTCCTCTTCAAGCCGA
GATGCCGATATCCCGCGTCAGGAAAGTAGACGTCGTCGGCGGTGGCTGTTCTTTCGCAGC
TAATA
>Unigene0000858    size  242    gap  0  0%
AGGCTGACTAATGCATACAAAGAAATGGGATTGACGTACTTGGATGACTTAAATGGACCA
ACACAGATGGGTGTAGGCAAACTTAGAGGCAGCATTCACAAGGGTAAAAGAGTAACCTCA
GCTACAGCTTTCCTCAATACCGTAAGAGAACGAAAGAACTTGAAAGTTATGAAGTACACT
TATGTTAATAAACTAGAAATTGATAGAAAGAACAAAACAGTAACTGGCGTAAGACTTTCA
CT
>Unigene0000859    size  358    gap  0  0%
AAACGCGCCCGATGCCCAGTCCATACACGTAACTGGTTTAATACCATTCACTACGTACCG
TCTGCGACTGATAGCCACGAACGTGGTGGGTTCCTCCCCGCCCTCCGAGCCGTGCAAAGA
GTTCCAGACTATACAGGCACCACCACAACACCCGCCGAAGAATGTTACTGTCCGCGCTGT
TAGTGCGACTAACTTGCGCGTTAGATGGATTCCTCTACAACAAAGTGAATGGTACGGCAA
TCCAAAAGGATACAACATAACATACACAAAGAGCGACAGTAACGATACACTGCACAGTAT
TATTGAAGACCACACTGCAAATTCACACGTATTGTCTAATTTAGAAGAATGGTCCGTG
>Unigene0000860    size  224    gap  0  0%
AATTAATCAACATCAACAAAAATAAACGAAAATTAGAACACGGGACAGTTGTACAACCAG
AGCATTGACAAGTTAAACCTCACTTAACTAGAAGTAATGAGGGTCATTTCCATAAAACGA
GACAAGACAAAAAGGCAGCAAATTGATAAAATCAACGTAACAGGTATAATTTACGTAATG
CAAATAATCCCGCCGTTTCAATTCACATAAAAATAGTTTCAATA
>Unigene0000861    size  368    gap  0  0%
AGTTGGTATTATCCGCCTTTGCTCTCGAATCGCAAGTATATTTATTTACAGTCGTTCCAT
ATATTCTAACTATGCGTGCTTTGCTGACCAGAGATAGGAATTTGATATAACTTGCATAGA
GCTAATTTCAATATCTTATCTCTAGTAACAAAACAATAGATAGGTAGAATATTGGAACGA
TAGTCCTTATGAAATTGAGCAATGTAAGATCGAAACAGCAAGAGATAAGCGATATGGCTT
ATACATATGTATGTTCCTAATCAGTGCAACAACATACATATAATAGAATATAATTTCACG
GAGTTAGTAAAATAAAGCGAAAGTTTCTGTACGTTCCTATATATTGCTTGTATTACCACC
TCGAGTTG
>Unigene0000862    size  223    gap  0  0%
CATACTTCCCTTCTGCTTCTAAGGCATGTCCTACGTTATTGTACAATTTGGCATTGTTAC
GATTTACCTTCAGTCCCGAAGCAAATATTGAATATTCAGTCTTCCAATCCCAATTCCTCA
TATAAGTTTTTGCACTGAATGCTAAGAGGAGAAAGATGAGTGCACTGGCGGCGAGTTTTG
CTCGTCTCTTGGCCAGCATTCGCCAACCGTGGGCTACTAGGAG
>Unigene0000863    size  325    gap  0  0%
GGGAAGTATGCAGAAGCGTTAGAATTCTTCAACACAGCAGTCAGTGTGCAACCAGATGAC
GTTGGAGCTCACATCAACGTTGGAAGAACTTATAACCACTTAGGACGATATCAAGAAGCT
GAGGACGCTTATGTGAGAGCCAAATCTCTTCTACCAAAGGCCAAACCTGGTGAATCTTAC
CAAGCGAGGATAGCACCAAACCATCTGAACGTATTCTTGAATCTTGCCAACTTAATCTCT
AAGAACGCCACGCGGTTAGAAGAGGCAGACATGCTTTACAGACAAGCTATCAGCATGAGA
GCTGATTATACCCAAGCTTACATAA
>Unigene0000864    size  264    gap  0  0%
GTAACAAACACGTTTTTTTTTTTAATAAAGAGGCGGAGGACAATGTCAGTAGCACCTTTT
TAAAAATAATGTGATAACACCAGTGAACTTAGTGTTAATTTTAGTATTTTTTTTTATTGA
GAGGTTGTTTCCAGTGCTGAATTGTGATAAAAATAAATTGGAATACCTACGGTTTAATTA
AATCCGGCTCTTATCACAACGACAATTAGTTTGACTATAAACAGCCAAAAGCATACCTAT
TACAATTTATTTTTATCACAAGCT
>Unigene0000865    size  236    gap  0  0%
GAGTAAGAGTAAGAGAGTAAGAGTGAGCGATCGTCCGATACACGGATAGGTTTAGAATAC
TACACGCAAAATAGGAGTGCCTTGTGTACCACACTACTGGTTGAGTTCTGTCAGTGATGA
CCGACGATAGATAATATAAGTGCTGCAGCGCTTATGATGTACTTACCTCTGTCAAAGGTG
CCACATTCGTTCAAGCGATTACTGTTGAGCTTTCTATAGCATATGTAGGGAAGCGA
>Unigene0000866    size  285    gap  0  0%
GGTTGAAAATCTATTGAAGGAATTAATCTATTGAAACAGATCGAGTTAGGTTGGTGTGCT
GTTATCTACGTACATGTTTATTATCTGTATGGATAGCAAAATAACTTAAGCTCTGAACAG
TCAAATATCTGAAAAGACTTCGTCCTGAAACATATGCTCTATCAGAAATGCTAGCAAACG
GTATGTAACGGGACAGTGATGTTTTAAGTATTAATATAATATACACGAGTTTATCTGTAT
AGTATAAAATATTGATAGACCAAGGATTAGTCGAAAGTTAGTTCG
>Unigene0000867    size  207    gap  0  0%
GAGTTATACACCCGGTTAGGCATAGGTAGCTGATCAGCTGATGCGCCCTGCTCCTCAACG
TGGTGAGCAGCTCCAGGTCTTCAGCACTGGTGTCACTGGTCTCTTCATAGAGGTGAGTGG
AACACAGCACGGAGTCCAGGGCTACTGAGAGACAGTCGCTCAGCTGTCGCGCTAGGTCCA
TGTCGCGTTGGTCGGCGTGGAGGTCTT
>Unigene0000868    size  231    gap  0  0%
AGCTGTAGGAGATGCACAAGTGCCCGTGTTCAGTACCACAAGATATGGCAATCCTGTCCT
TATTTTGGGTGCTAATAGGTATAACCTGAATCCAGGATACCGTAGTGGACCGAAGCTGCG
TTTCGCTTGCACCAAAAAGATGACTGGATGCAAAGCTATTGTTTATACGCTGGATAATGT
TATTGTGGAATACAAAAGGAGCCATAATCATCGTTGATGGTGATTTTAAAA
>Unigene0000869    size  261    gap  0  0%
AGATCTAACGTTAGTTTCTCTATCTGCTGTTTTTGTTTCTCCATTCTTTCTACATAGTCT
TTTTCTTGAGATTTGTATAGTTCTTTTTCTTTTTGTATTTTGGATTGCATGTCTTTTAGT
TCTCTTGAAACTGTGTCTCGGGAGCTGCATGCTTGTAGATACAAAGTCTTCAGCTCCCCG
TTCTCCTTGAGCGTGTCCTTGAGCTGTCCGCTGTACCGCTCGAGCTCTCTCAGCAGGTCG
GCGTTGGCCTCCTGCACTATG
>Unigene0000870    size  221    gap  0  0%
GTACGTCACTGCTGCGGTTTCTGATAAGAACATGAGTGAACCACACCAATGAATTCAGAA
CTTACTGAATGAACATGCAAAAACATTCATTATTCATGGTCCGATATTTATGGATGACCT
AACGGGTGAGGAAAGTGAAGTGCGTACAAAAAACTAATCAGTAATGTTAGTAGTTCATAT
GGTCTTAGAAGTACGCAATACTTTGTGGTTGGATTTCTGGT
>Unigene0000871    size  208    gap  0  0%
GAGTACAAATTCGAAGATGCAGTCGGCATGTTTAGAGCTGCCAGGGAAGTGTGGCCAGAT
GAAGGAATATTTGGTACAAATGGAATAACTGAAGATGAAGAGTTAACAATGCTTGAAACT
GTTTACAATACCGACTTGGGAGTTGAGACAGCTGCAGACAATGCTGTTGATGTAAATGAT
ACTCAAGACAATTCCGAGTATGACGAAG
>Unigene0000872    size  236    gap  0  0%
AAGCTGCTCATAATCAGATAACTAAACATTCCTTTTCTAATTTAAAATTAAATACGTAAT
TTAAATACATAACAAGAATATTTGATAAAACAATGGTGCTTTGAATCTCGATTAGTAAGC
GACAGGTACCAAACTTGGCAAATGATATGTTACCTAAGGAAGAAACGCGTTAACTCTTCA
GATGAATTTAACTTGTGCCATTTTTATATGCATGTACCTTATGTGGTTTGTAAGAT
>Unigene0000873    size  295    gap  0  0%
ATTCTTATTTCTAATTTTTGTAGCATTCGTATTGCGGTTTATAACCACAAACGGTTCGGC
AGATATGTGTCAGTTATCCTCACCAATATCAAGGTATCAAGTGTCCTACGCCACAAGCTA
TTTGAGTTACACCTATGTCAATAAATAGAACTCTAGCGCCAATAATAATATGCTGATAGG
CATAATTTATTACCATTTTACATAATATTGGAGTTAATAGACACTTGACAAATTATATTC
TTTTAAAAATACAATACAAATTATACAGTCTAATATTATATTAATTAGCCTTTAA
>Unigene0000874    size  271    gap  0  0%
ATTCTTATTTCTAATTTTTGTAGCATTCGTATTGCGGTTTATAACCACAAACGGTTCGGC
AGATATGTGTCAGTTATCCTCACCAATATCAAGGTATCAAGTGTCCTTCGCCACAAGATA
TTTGAAATATGGCGCCAATAATAATATGCTGATCGGCATAATTTATTACCATTTTACATA
ATATTGGAGTTAATAGACACTTGACAAATTATATTCTTTTAAAAATACAATACAAATTAT
ACAGTCTAATATTATATTAATTAGCCTTTAA
>Unigene0000875    size  203    gap  0  0%
ACGAATCTGTGTTGCACGACTCTATGTTTTACAACAATTCGGGGATGTCAGATTGGTGAT
GCCAATTTTAATGTCCCCAATAGATCTGAATTGGCTGCAAATGTCTGTTGACCCCGATGC
CTGTCCTTAAAGCCAGTCATGAGCACTCCGAGACGCTTAACTGTCGCTTAAAGAGTTAGC
CGTTGCCTTGTTTTCCTTTATCA
>Unigene0000876    size  388    gap  0  0%
AATGTTACTGTGAACAGAACAACTATTATAAAAGCAAACCTCTCATCAAAATCGATGTCC
ACTTTACTACAAGAAGTAAATCAAGTCAATAAAGAAGACACCACTGAAGCACCGGCACCG
GTAGTCAAAGAAAAGAACACTGCCAAAGATATTCCAAGCCCGAAAAAGGCATTCTCTATC
TTTCAGCAAAATTACCACGGTTCTTTGTTAACGCGTGGAAGAGGAGCTCTCGCGCGGTTG
GCAGCCTTAGCAACACCGTTAGCAGCTGATGACGACGCACCCAAAATAGGAACAGTGACC
ACCCATAAGCGAAACTTCGTATTTACTGCGTTGACGCAGGATGACGATGATGCACCAAAG
GTAACCCTTAAAAGAAAAGCCGACACCA
>Unigene0000877    size  231    gap  0  0%
TTGAATGGCTTTGACCAAAAATGGCTAGACAACAAGATGCCATATATTGTTATTTAAAAA
CATAAAACCTAGATAAATAAATAGAAGTTACACGCGCATAGGAGAATTGGCACTCCTCCC
GTAAATGCACCTGATGCTAGGTGCGAATTTATTTTAGTCACGCTATTATAGGAGACACGA
ATACAATAACATTATAATTACAATACAATACAATAAATACAAATAACATGA
>Unigene0000878    size  238    gap  0  0%
ACATGCTCTGGCTTGACCAACACTTTTCAAGCGTTGGCCACAGCCTTTATAGATAAGAAA
AAATAGAACTAATATAAATTTTATAAAAATAATACTTCGTACAAGTTTACATAAATAAAA
TACTGACTATAATGTGCAGCTAACAATTGAGTGACTTCGCCTATGTCATTCACGTTTTTA
CTAGATTCCTAAAAAATACAAATCTAATAAAAGTCACTTCACCAGACAATGTGGTGGT
>Unigene0000879    size  460    gap  0  0%
ATTTAGGACGAATTTCTATAAACAAGAATTTCTCAACACAACACTACTGCGGTAAGTATA
GCTAATAACTAAACAAAAAAAAGTAGTTCATCAGTAGAACATCGTTCAAATACTGAAATG
GTAATAGCTTCAGTCAAGTTGTATGTGCGACGTTGCTTAACGAGTGATTAAAATTCCACA
CTGCATCGATGCAGAAACAAACAGCTACACTGCAAGTGTGATTTGAATACAAAAAAAAGG
TCAACAAAGTACAAATGATTGCCACGACGTGCCGCCTGTCGCAACTCAATCATCTGATGC
TTGCTAATTAATGTTTTTAGATTGTTCCTTAACGTTCTACGGTATATTCTATTTGATACA
AATTTCCTCGAACATTCCTAGCCTCGAGTCGTCCTTACTGTAAAGGCGTATTATGACATG
CTCTGGCTTGACCAACCCTTTTCAAGCGTTGGTCAAGCCA
>Unigene0000880    size  390    gap  0  0%
AGTTTGAGAACCCACTCGTGCTTGAAGCTAGAGATTTGGATTTGAATGGTACAAAAAACA
GCCATATAGAATACTCAATAGTCAGTGGAGATTATAAGAACAATTTTACAATAGATCCGA
ACTTGGGCATCATCACGCCTGTCGGAGGATTGGACTTTGAACAGATACCGGGGGACAACA
GTAATTTACGACCCATACATCTTACGGTCCGCGCCCGTGACTTCGGCGAGCCGTCTCTTT
CATCGACAGTTCCTGTAACGATCTACATACAAGACGTGAACGATCACGCGCCGCTCTTCC
AACAGATGATGTACAAGAGATCCATTCCCGAAGATATGCCTGGAGGGACCAGTGTGCTTG
AGGTGAAAGCCCGCGACGCGGACGGGTCGT
>Unigene0000881    size  249    gap  0  0%
GCTAAACCTAAACCCAATATCAGGAGTAATAACAGTAAAACAAGCTGGCGGAGACAGTTT
TGACCGCGAGTTAATTTCCCGCCATTACCTGACAGTTGAGGCTCGCGACGACTTGGGCAA
AGGCAACAGGAATACAGCCCAGCTCATCATTAACATAGAGGATGTTAATGATAACGCTCC
TATGTTTCTGGCCAATAAATATGAAGCGAGATTGCTAGAAAATGAAAAGCAGTTTGAGAA
CCCACTCGT
>Unigene0000882    size  223    gap  0  0%
ACGTTGCGATTAAATGTCGCTAAGAATAATATAAATTATGATCGTGACATTATAATCGCA
ATGTGTGTTCGGTAGTACATCTTGTCCCAGTAGATTATACATGTATGTGTAAAATTTGAT
ATTTTTGTAATATTCCCTTTGTGTGAAGTTTAAACAGAAATACTGTATTAGAGATTTATG
ACTTACAAAAATTACTTCAACTGTTTCTGGTACATTCTCAACA
>Unigene0000883    size  269    gap  0  0%
GTTGCTAATTTTGACATTTGACAGTGACATTAATGGCTGAATGTCACGTCTAAGCTACTT
CTGACATTTTGTATCTGTGGTTCTCAGGGTAGGTTATGGTTGAAAGGCATTTTGGTGGTT
TTGGATTACATTTTAATACAAACGTGCCAACGTATGGTACTCGAATTTATTAATATAACA
ATGACACATTTGACTATGACACGAAAAAAAAAACAAAATACTATGACATTGAAGAAATTC
GTTATTAATGGCTACTTAATATATTTGTT
>Unigene0000884    size  368    gap  0  0%
AGATCTGTACGAACAAATGCGCAAGGAGGCTAAATTCAGACTTGCAAAGTTGATTTGCGC
AAACTGTAATTATGAAAGTTTCCCTTGAGTGTGATTATATAAGTTCACATGACATCTTAC
TTGCTCTCATAGTACATAAAATATTGTATTTAACCCAAACAAAAGAATACAATAATTTAC
TCTTTATTGCGGAAGAAAAAGAAAATAATTCGATATTTCATGTACAACTTTAACGGGCTC
TCTGAAACTGAAATATAAAAGTCGAGATTCTACCAGCGTGCAACACAGATTGTGACATGC
GAACAAATGTGCACGAAAAACTTTGGTGGAATCTCACCACATGATAATTTACTACAAAAA
TTTTAATT
>Unigene0000885    size  214    gap  0  0%
AGCGTAACAGACAGACAGACAGACTGAGTTACTTTCGCATTAAGCATTCACTATAAGTAT
AAGATAATAACAATATATTGCATTATCTGAAGCAGTGTTCATAAAAGTGTAAATTGAAAA
ATATGGTTATTGTAAAACTTTTATAAATGTTACTTTTATATTTCTTTCTCATTTAAATTG
TCAGTTATTTATAACAAGTATGTACCTTTAAATT
>Unigene0000886    size  233    gap  0  0%
ACCAGTAAAAACGTTAGGCTATTTTGTCGGCATAAGTTTTTGTTTTTAACAAGAAAACAC
TGTATTACGAATGCAGGATAAATATTTAAAAGTTGGTTTGTTAAACGTGGGTTCCCTAGG
TACGAAGCACGATGACTTTGTGGCGTCAGTGGTAAGTCATTCATTCGATATAGTCGCAGT
CAATGAGACCTGGTTACGAGCGGGCGAGGAGGGTCGCGCGCCCACGGTGCCGG
>Unigene0000887    size  229    gap  0  0%
AGCTGTAGGAGATGCACAAGTCGTCCAATACGTAATATCAAAAAAGGGAACGCGGTTAAT
TCTTTACGAAGGTTACACCTACAATTTCAATTACCATTCTGCAATCAAAAACACCTTCTA
CTGGCAATGTTCAAAACATACGTGCAAGGCGAAATTAGTAATAAATTGTTTTGGGCAAAT
AATAAACGTTTTTAAGGACCATGATCATTATCCTCCTAAATTCGCTATT
>Unigene0000888    size  330    gap  0  0%
ACATACGCTTCAATCGTAATTGACTAGTGATTGGATCTCAGTAGGATGTGAATCGTATGT
CGCTGTAAAATTAGTAGAATCGCACTCCAGTAGTGCAGCTGCGGCTGATTTCATGCATGT
GCGATCGGCAGCAAGAATTCAAAACGAACCTTAAGTTAATCCTAAGTTTCGACTACATTT
TCATATCGTGCCAATCAAAAATCAACCTTATTCTCATATAGCTAAACTATTAGTTTTAAG
AATGACTCATATTATCGTTTTGTATGTAAGGACGCTTTGGATGTTACCATAATGCTGCAT
GTATTGAATAAAGGATATAATTATTTTGTA
>Unigene0000889    size  255    gap  0  0%
GGTAAATAACATAATAGAGTCTGACAGTACTAATTCTTATAGTTATAAACCTTTGACTAT
GGACATGTTAAATATAGGTGCCGACGCTACGCATGACCAACGTGATAGACTACTAACACT
ACTGAACGACTATAGGGACTGTTTCGCGTTAGAATTAGACGAACTCGGTAGGACCTCTAT
TTCTGAAATGCATATCAAATTACAGGACGATGTACCTATATCCTATAAGCCTTACCGCTT
ACCCTATACAGAGAA
>Unigene0000890    size  324    gap  0  0%
TTATCTGGTGTTAAACCCTATCCCTATCACGTATATAATATATGTCCGGTAGTTGAGCAG
TTTTCGCAAAACTTAAATATTCTTAGTGTGGGAACTACAGGGCCTAGCATAATTTTTTAC
TTGGGTCACTATCTAGAAATTCACGAGACGTGATTGTACCTATGTGTTGAAAAAATTTTT
AATTGGAATGAACCTACATGGATTTAATGTTCTGTTCATAAAATTGCTGCAGAACTCGCA
ATACCTATGTACCTATTCCTCAAAGAAGTTACCTATTTATTCAATTGCCAACATTGTTGT
AGCAGGAGGATCGATTGGCAGGGA
>Unigene0000891    size  316    gap  0  0%
GTTACTATCTTATTTAAAAATATTCTCTTGACATCATTTACAAAGCTCTCGTTTTATAGC
GTCGAACACACGAAAGCAGGTACACCTATCAACATCAAAAACAAAATAATAAAAATATAC
TTATTATTTATCAAAATAAAAATGTTAGCCAAACAAGCCTTCACATGCAATCATAGAGAA
AACGAATTGAGATATTAAATAAGCATACGGTTTATCCAGTCTAGCTACCCACCGGCCACC
AGAATACGACAAAAGGAAGGAATTAACCGGGAAGAGGTCGTTAAGGATCGAATAACCCTT
TGTTAAGAGTGCGTTA
>Unigene0000892    size  274    gap  0  0%
GTAATTGTTTCATCAGTCGTGAAATAAATAATAATTTAAAAAAAACAAAATCGTTATTCC
TAAACTGGAAAGAACTAACAAGAAAATTTGCAATAGCACAACCTAACACATCTTATTAGT
TAAGTAAATTTAAATGTTCTATATTCCTAGTTTTGTAGGTGCCTCTCATTCATGCGTCGG
AAACAAAAACCTTCAACAGTTTTCCTTAAAATGCCCAAAACACTATCTTCAAGGTTGGTT
GGTACGATCAGTCCAAACACTTAGGCCTTTAAAT
>Unigene0000893    size  242    gap  0  0%
TACCTTGAAACTTGAAAGTTAGTACCGATAACGGTTATTTTGGCAATAGAAAGTTTAATA
AGGTCATACAAGTTTATTGTGTCATTGACCCCATAAAACGTGAGACGATTTCAGCTACGT
ATCTTCATTCATACAATAGAAACGATAGATAAAACTATATAGACTTATCATAGGCGTTTT
GGCAGTCATATCGGACTTATCGGAGGGTTAAAATTTTTCTCTCGTATTCTCAGACAAAGG
AG
>Unigene0000894    size  486    gap  0  0%
GACAGGTTCTCCAGTCCAACTTGCGACATAGTTCCTAGCATCTAGTTTACAATCACCTAT
TAAAACTTCAGTCAACTCAGGAGAATAGTTACTATGAAGTAAATTAGCAATGTATAGTGA
CAGAAAATGTTTGAGACTCTTCTTAGCGTCCTTGTGCAGCTGTAAATACTGCATGCATCC
TACAATGAAAGGCGACGGCATCTTGCTTTCTAGAAATACATTGTCTTCTGTGTTTTTATT
CTCCATCAAATCATTAAACAACTTTTCCAAACTATCTTGCGTGTTTTCTGACGAAATCTC
AAAGTGTACCAACTGATTTCTTACATATTCTGTCAAGTCTGTGATATTTTCGAGCACATA
TTCCACAATATCCCCGATCAGGGATGACGGATTCACTTTTGCGTTTCTTAATGTGTACAA
AATTAAATGTATCTCATCTTCATCTCCTTCAAATATAGATGTGTTTTTGAAGAAAATGCG
CAGGGT
>Unigene0000895    size  213    gap  0  0%
TTGATTGACTGATCAACGTTTCAGTCAAAATCAGTGTCAGTCAAAATGTTGCGCCTTCTC
ATAAAACTTTCTTGGTTCTCTATGTGTCACTTTGCTCTGACTGGGTATCTAGGTACATTA
CGGAAGAGTGTATCGTAGTGATACCAGATACCTCAACCTCTGCATGACGAGAAATATAAC
TTTAGATCGTATCACAAACCATTGTCTTAATAA
>Unigene0000896    size  256    gap  0  0%
ATTACAAGTATACCGTCGTCTTCTCTCATGTCTTTCGAAGAGAAGTAGACAAAGGCGCCA
TTGCCTGGCCAATCAGGGATTGGCTGCGGTTCGAAGGTGGCCACGGAACCATATTCCTCC
GCTAACCGCTCCAACAAGTAGCGGGCCATCCATAGATCATCGGCTGACTTGATTCCCGGA
CTTGGCCCCACCTGGAAATTCCACTGGGATGGCGTCGTCCCCGGATTTATACCATTGATT
TGTATGCCTGCATAAA
>Unigene0000897    size  221    gap  0  0%
GAAGCCGAAGCCGACTTACGATCCTTGCCATTTGACATGCCTAAACTGCGCCGAAAGTTG
CGCGGACAGTCATTACAGCTAAATAATGATTTTGGAGGGGCAATCTCGAATGCCTCATCT
AGCCAGAGCGTGCAAGATTTAAATCAAGGAAACAAACACAAACCGAATTTGAAGTTGAAT
TTTGATAGCGGCAGCGGGGGTTCTAGTAGTGCTAAGGGATT
>Unigene0000898    size  291    gap  0  0%
AGAATAGAGAGGATTTCAAAGACTTACTGTTTTCAATCTCAGCTCAAGTGGTGATTAACA
AAGTTTTTGAGTATCTAAAGCAAAATAAAAGTCCGGTCTTAGCCAAGTGTTTAGAGGAAG
ATAAGGATCTATTCTCTCTACCGAAGAATAGTTTGAACTCCGAAATGTATTCTAAAGCAT
CTACTCTTTTTGAGAACTCCGTCAAAGACGCACTAAGCATGGAAGAGTTAAGAGAGCTTG
TCAAATCTCGCTTCAACTCTTGGAAACATTATGTCCAATCGAAATTCAAAG
>Unigene0000899    size  255    gap  0  0%
TAATAAGTATATCTAGTGTATTACCCACAGATGTAGTCAGAAGTATCTGTCTGACAGACT
CACGAGAGTCAGAATCAGAATCTCTATGAGTTTCGTGGTGTTTCTTCAATTCTTCTAACT
TAGCCGCCATTCTGTCTGGGTCGGGTACAAAATTCTTCCCGGCTAAATCTTGTATGTAGC
TATAGAATTTATCTAGCATTTCTTCGATCTCACCGTCTAGTATTTCAACTGGAATTCCTT
TGAATTTCGATTGGA
>Unigene0000900    size  271    gap  0  0%
TTTTAAATTATCTTCGGAAAGCAAGCTTTCGTCAGTGTTAAATTTTAAAGTCTTAGTGCC
AGCATCTAATATGAACAAATTACCAACTAAACCCCCCAATCTGTAAGATTCTAAATCAGT
AGATTGTAAAAGTTCATTTGGTCCTACCATACTGTCGTGTATGTTAAACATTAAATTGCT
TGCATCAAAAGCATTCTCGAATAGTTTTTTGAACAATGAGTAAAGATACTCTAGTTTCTT
TTCTTTCTTCTTCTCACTACCACTAAAACTG
>Unigene0000901    size  391    gap  0  0%
GCCTTCCAGTCCGCAGCAGTTTACTGCTGACGGTGTGGAGGCCCCGCGGCCTGGGTCGTC
AAACCTCGACCAGCAGGTCCTGCCGGAACCTAAAACACCCACTAAGAAAGACGACACACC
CAGTTGAACTGCCTACCATACTCTCGGTCCCGAAGGACTACACTGGACTTGCCCAAAGCT
AAAGTAATCTCAATCAGGTAAATAGTATTACTAAGCACTGAGTAATGTAGCCCCACCTTA
TAGGGATGGTATGGTGTACAAATGTAGCTCTTATGTCTAGTTTGACAAGATAGATTTTGC
ATAATTGTAAGTAATTAAGATTTGTGTACACGAGCGCTTTGTCGAATTTATATTGTTTGA
AATTATTAGATTGTTTTCATTAGGTCTTTGT
>Unigene0000902    size  217    gap  0  0%
GGTTTGACGACCCAGGCTGCGGAGCCTCACCGTCGTTAGCAGTCAACTGCTGCAGTCTGG
AAGGCAGGTCGGCTGTGCTGGCTTCGGCGCTCTGCGGGTGCAGTATGTCCGGCATAGCGT
TCCTGCGGCCCGTCCTCCCAGTCTCCAGAAATTCCTTCGGTACCTCACTATTCCCTTCCT
GCATTATTGCCATCATTCTCAGTACATTTCATCCCAA
>Unigene0000903    size  239    gap  0  0%
AAAAGGCTGAGTCACCTGTTTAAAACCACTAGACTCGACTGAATTACAAAACTACATAAA
ATAACAATGTCTACCAAACCCTACATTTTGTTGAATACAAAAGCTATACAAAAAATATCC
CAGCACACTGCAGACTAAATGTCGGCCGATAGTTGACTGACAGTTTATTTTGAAGGTAAT
TGTGAACCTGACCAAACTTTTTAGTCGGTCTGATACTGACCGGATAAATTATTGTTTAA
>Unigene0000904    size  238    gap  0  0%
GATCAGGTATGCAATGTTATTTAAATATAAACAGGGTTCGTTATTAGAATACGCAATAAA
AAAAGAGAGACTACTCTTAGAAGTAAATAAGACTATTGATAAAGTCACCCTTATTGATTT
AATTGCAACAGGATTACCAAACTTTATTGCTGATAAGATTGATAGGAATAGTCTAAAAGA
AACTGAAGACTTGTTTAAAAATTTAAGGTGTTTAGAGCATATGGTAAACAAAAAAAAT
>Unigene0000905    size  385    gap  0  0%
GATGTTAGTTACGTTGACTTTCCACTAGCTTATATTGCTATGAGGTTACCTACTTATGTA
TTTTGAATTGGAAGAACTTGAGAGTGCAGCAAAGACTTCTTGACTTTTTGATTGCATCTA
TTTAAGTGAATACAGTATTACTTTACCAAGACTTTATATAGTGTAGTGGGTCCTAGTTCA
CTAGCGTTATTATAATAAGCACTAACCGTTTGGCGCTATTTGACTGTACACCACACATTA
TTTTCATTACTTTTTCCAAAACTGTGTAAATAATTTTCCTTTTTACACAGCACCACACAG
TTATGATCATTAATGTGCAATTAGTTTCGAAAGAGCCTTTATAGGCCTAGGTATTTAAAA
AAAAAAAGTGACTGAGACTTTTTGA
>Unigene0000906    size  211    gap  0  0%
AAGTGACTGAGACTTTTTGAGCTTTTTCCAATTGACTTCAAAGAGAGAGAGAGAGGTGGA
ATAGCTAGATCACATGAAGAGTTGCTAGCAGCAATGATCTGTTCCTTATTTATAGTAAAC
AATTAAGCACTATCTTAATTATATGTACCTATGTATTAAACTTCTATCTTTAAAAAATAA
CAATAAAAGCAGTATTATTTACCTTTTAAGA
>Unigene0000907    size  202    gap  0  0%
AAATTGTCGAAGGTTCTGTTACTCTTTGATGAGTATGTGATTGGTATGGGGTAAACTGTT
CCAGCGGAATTCGTTGTTCCGCTTATGAAGAAGCGTTCCTGAGTGAGCGTGATTACTCCT
GTAGCATGGTTAACATTCACTTGTAAAATAGGGTATCCAGGCTCATTCACCCAGATTCTA
TAGTATTCCGTAAAACTGAAAT
>Unigene0000908    size  266    gap  0  0%
ACTGTACCATTGAACCATGAAGTTAATACTCCTCTGCAAGTAACTGGCCATTTTGGAACC
ATCAGCTACTCGAAAGCTGCTGCCTTTCTCAGGCAGACTGCTAACATTATTTCTCCGGAT
ACCTTCCAGAAATCTTGCAAATACTTTTTGATGGCAAACGCTTATAATGCGACTGATCAG
TATGACCTGCAAGATGCCATGCTTAAAGCTATTGAAGAAGACGGAAGCCTGGCTGATTAC
CCCAATTTCAGTTTTACGGAATACTA
>Unigene0000909    size  230    gap  0  0%
GTAGTCTTCAAGCATATGCGTTATTTGTGGGAGCAAGGATTGGTCGCTTCCATATCTAGC
TCTGTATATCAATGCTGCTAATTCTGACAGATCTTGTTTAGACATTTTGTGGTACCCTCT
CAAGTATTTCGGAAGTTCTTGCGGGAAATAGAATATTTGATCTGCGTTCTTATCCTTCCC
AGGGACTGTGTTAATCCAAAGCTTTTTCATGAAGAATATTTGGTAGTTCA
>Unigene0000910    size  318    gap  0  0%
GGTGTGGCCTGTCTCATGCATTTCTATACATTACAACTCAGTGGTACGTGCACGTCTACG
CTTAAGCATCCGGTCTGCTCGACCCTTAACTAAAGACGCTTAGAAGTAATGATTATTTTT
AATCAATCACCCACTAGGCGCCGATGGTTTTCAAATAGAAAGTTCAGTCAATCAGTTTCA
CCACTAATTCTATGTTTGATTAGTAATGCATGTCCTTGTAATTAACTGATTATACATTAC
TGCATGATGGTAATAGAACTGTTGTAACTTGAAAATAATTTGTAAATATAGTTGCTAATT
AACATAGCGTAGTGGTGA
>Unigene0000911    size  459    gap  0  0%
GATTGAATAAAATATGGAAGAAATCAAGGATAACATCGTCGAAATGGAATGTAACCAACC
CGAGTCAGAAGCAGTGCCTCAAGTTCCCATAGTGGATTCAGCAGGGGATGCACCGGTAAC
TAAGGAAAATACTGATGACTCACAGAATCTGTTCCCTGATAGTCCTGTTTATGAGCCCGA
TGATGATATTGTGACTGTCAGCAGTGCAACTGAAGACACCAATGGTATTTCAACTGATGC
GAATGATGACCCTGTAACCTGTGCGCAGCCTAAAAGAAAACTGTCAGACGACCCTTCAGA
CAGTAGCGCGAAGATCCAAAAACTAGAGCTTACTGACGATGAATTCGCCGTGTCCACTCA
AACCTTGGACAATGAGGTGTCGGAAATCACCAGCGCCCCCAAACGCAAGCTCGAAGATCT
TGAGCTTCCCTCCACCTCCCGCGTCCGAACCCCCCTTCG
>Unigene0000912    size  276    gap  0  0%
TACACGATAAATAAGTTGCGCAATTTTGCTCAATGGTGATTGCGCAGTTCTGTTCATTTA
GTCTATTTCATTGATAACTGTTTCTGGATGATATTAAAAAATAATAATGTCTAATAAGTA
AATACCCACTACAAATAACGATAATCAGTTTGCGCAGCTTTGCGCAATGCATGATTGGAA
ATACAGCTATGTTTTACAATGTACTTGATAAATAGGGAATGATCTGTATTCATGGCGTTT
TAGAACTTCTTTATACATTTTAGAAGCAACGCTAAA
>Unigene0000913    size  293    gap  0  0%
ACATTACAAACTGTCAATTACAAATTGGCGATTGACAGTGATGCCTTTTCTTGCGCCGAT
ATCCAATCTCCTTGCATAGTTTTTGGTACTTTGACAAAAGAGTGAACATTTTATTTGTCC
CAAATGATGACATTAATTTGTACTCTTTATAGAAGCTCCATAAGAGCACTTTCATATTTC
ACTTTTTAACTAACTTTCAGGCGTCTAATCTCGGACCGACAGTAGTTGTCAGCTGTTAAC
GTACGCAGTTAAAACGCGCTTGAACGAAGTGCGGAAAATTCGGTAGTATGAAA
>Unigene0000914    size  295    gap  0  0%
AGTTATCTACGAGCACCTAGCATTACATTCTGAGTGGATTTACAAAGAACTCGGCATACA
GGAGTCCTGTGATATCAACATACCCCTGAACAAGACTCCGCTGTTGTACACTATGTTCCA
TATTGGGAAACAGCCTTTCGATCAGTACCTCCGCGGAGAATGGCCGATACCCTGGAGCAA
GTTAGTCGCCGTAGCCAAAGCCTGGTCAGGTTTAGAAGGTGTCCGCGTTCACATCAACAG
ACGGACAGATGTTCGCAATATGAAGGCTCAGGGCAATAGAAATAAACAGCTGATG
>Unigene0000915    size  425    gap  0  0%
GTCTTCATATGGCCTTTAAAACTGACTTTCTGTGAAATTTGCTTGTCACATAGAAGACAG
ACGAACCTCTTCGATTCACTATGCGTCCACATATGCTGAGCCAAGCTTTTATTTCTCACA
AAACTCTTGGAACAAATATTACACATGAACTGCTTCTCCCCTGTATGTCCTAGAGAATGA
TCGTCTAACCTTTTCTGGGTGTTAAACTTCAATCCGCAACAAGCGCATTGGAATCCTTCA
TCCGTATCAGCCATTTTATAAGGCGTATAAAAATATTTCCGACACGCGAAAGTTTTGCTA
CATTCCGGACATTTGTAGACGATCTTCTCGTGTCCGTGGGCTTCTTCTAGATGCTTCTGC
TTATGTTCCCAGGATTGAAATCTCTCGCCGCATACGACGCAGCAACAAGTCCAGCACTGT
TTAGA
>Unigene0000916    size  304    gap  0  0%
TATTTTTTACTGAAATAGATGAAAAAGTGATTATTATCTCCTGTTCTGTAGATTAAGTAA
TACGAAAAACATTAAGAAAATGAAAAATACGTGACAAGAAAAAGATAAATCACATGATAA
TTTTCTTGCGATCCTAATATGACAAGGTCTGTTACAAAATATTGGTAACCCGAGCCAGTC
TGGTTTTGTTTGTGTCTAGTTTGTGCACTTGTTCGATGGTGTTTCGTGATTTTATAACAG
CAATTATCAAGTTCAAGTGGAAATGGTTCGAGCCAGTAGCTTGATGGCAGCCCAGGAGGG
CGTG
>Unigene0000917    size  391    gap  0  0%
GGAGCCTGCGTCGTTTTGGACTTCTCCACATACGACTCCAGTATCCAGCCGTTGATAAGA
GACGTTATCGTGAGACTCATGAACAACCCGCAACATGAAGGCAGTCGAGAGATACTTCGA
ATGGTGCAAGAAGGAATCGGTTGCTGCGGTGCCGAAGGTCCGATGGATTACATCAACATG
AACAAGCCCCTCCCCGCGGAATGCCGCGATTCGGTCACCGGCAACGCTTACTTCCATGGC
TGCATTGACGAGCTCACCTGGTATTTGGAAGGCAAGACCGGATGGCTGGCTGGCATCGTT
CTGGCTTCTTGCATGATTTCTGTCGTGAATGCTGTCATGTCATTGGTCCTCATCCAAGCC
GTGAAGAAAGAAGAAGATGAAGCAACAATAT
>Unigene0000918    size  437    gap  0  0%
AACGACGCAGGCTCCCACCAGGCCGAACACAAACACGGCTATTTGTGATGCTATGTACGC
ATATAGTAGCATCACATTTTCCATTAACGCAGACCCGCATCCAAGGAAGGCGATGACCAT
AATTCCGAGAGACGCGATCAGGATAATATAGATACCAATGAAGTACTTTCTCAGCTCAAG
GATGGTCATCCATTCGTTGAAACCCGGTTCGATGCATATCCATAAGCAGAGAGCGAAGAT
GGACACCCCAAACAACCACAACACGACGTTGAAGCAAAACAATGTGTACTTGATACAATA
GATTTGGGACTCCAGCTTGCCCACCAATGGGCCCTTCCCTTCACCCGTGCCAGCTCCTGC
CATCGCACTTTAAAAACACTTTACAACACAAACAATTTTATATTTAGACACTGAAGCCGT
GTTGTCCATACACCGTG
>Unigene0000919    size  253    gap  0  0%
AGTTTGTTTTAATGTATGCATGTTAACTAATTGCAGTGTCAACTAGTTTTTGTAAGTGCC
ATATAATGCCAGGTGCAAATAATTCGTGTTTTATAATAAGCAACATAATTTTATACTTAG
TTAACAAGTCTGCAAATGGTTGACTCGTATGATCAAATCGGATCCTAATGATTACATACA
AGCTGATTTTAAACGTATGAATAATTATTTTAATAAGACTATTGGTAAGCTTTCGAATTG
TCCGCCTTTGATA
>Unigene0000920    size  208    gap  0  0%
GCTGTAACAGTAACAGTAACAGTAGGGTCGGGTTCCATTATAACCACATGCTGCTGAGTA
CCGGTCTTTAAAGAAATATCAACCCCCAGATTATATTCGGTTCTCTTTCTTTGTGTAATG
TAGAATATGTGTAGAAATGGAATGAAAGATCACCTAAGCCATTAACATAGTATGGTTGAC
GATCATATAAAAGAGTAACTAAGTAATA
>Unigene0000921    size  390    gap  0  0%
GAGCCTGTACCATCCGATTTAGCATGTTCGTTTATTAAATTAATTACTTCTCTTCAACAT
TTATCAGAAATACACGTTCCGCGACATGTAACTACACAGCATGCACAACAATTGGAACTA
CACATATTCACAGACGCTTCGCAAGACGCTTATGGCGCTTGTGCATATATACGTAGCACT
TGTGAACAAACGAATAAAGTTGTTGTTAGATTGTTATGCGCGAAAAGTAAGGTCGCACCA
TTAAAGGTGGTTAGCGTACCACGTCTCGAACTGTGCGGTGCGTTAGTTGGTGCGCGCCTT
TATAAAAAGATTGCCACTTCTATGGATTTAACGTTTGAAAGGGTATATTTTTGGAGCGAT
TCGACAATTGTTTTGGGTTGGTTGCGGACT
>Unigene0000922    size  211    gap  0  0%
TTCATCAGTTCTCTGAGCTTGTTGATATTTTTGCGGTAGCTTTCATCTTCAATGACCTTA
TTGACGGCATTAGCAAATAATTCTTCAGTAAGTGTTCCCAATTCAAGTTTGACTCCAATT
CCGTGATGTTCGTACTTTTCTGTATTGTACCATTGATCTCCTAACATTGGTACTCCAACT
AAAGGTGCTCCTGCTGTTATAGCTTCATCTG
>Unigene0000923    size  221    gap  0  0%
TACGGTTGTGAACTGTTATTGAGATGACTGCAATTGACATGTCTATATTGATAGGTAGGT
AGATATGTGATATTGATAAATTAGCAGAATTGAGCCCCCGGAAAACAAGTGACATTCCTC
CAGCCAAACATGTCTTCTCACAAGTGATACATGGAAGTGACACAAACTATCAGCAGAAGG
TATAACGTGGCTCCGTACCTGCGCTGGATGGCCAAATCTGA
>Unigene0000924    size  204    gap  0  0%
ATTAAATCGATGACATATGCCGCTAAAATTGTCTGAGGTCACAATCTTGACAATTACACC
AATTATAAGCTAAGGATGACTAACACGTAATTGATCAATAATCTCCAAAGAGATGCCATT
ATCTGTGGTGAAGTTTTTGACCTCTTCAAAATCCATGCTGGTTTTTATTAAGCACTAAGC
CATATAATTGAGAAAAATCTTAAA
>Unigene0000925    size  444    gap  0  0%
GAAAATGGCGTACCGCTTCAAGACCTCGACGCAGTAACGAACCGTTGGAGAGAGTACTGT
TCACAACTTTACAGCAATCCCAGTAATGTGCAGATTCCGGCCCAGATCGAATCCAATAGT
TCATGGAGCAATTTGGACCTAGAACCTTCTATAATGCGATCCGAGGTGTCAGCTGCACTA
GCCGCCCTTAAAGACAGGAAGGCCCCTGGACCAGATCAACTGACGGCTGAGATATTAAAG
GCAATGGGTACAGCTGGAATTGACGCCCTGCACAACATCTGCGATAACATCTGGCGTACT
GGAGAGTGGCCCAGCGATTGGACGAGATCTGTTATACTGCCACTTCACAAGAAGGGGTCG
ACGGCAAAATGTGACAATTATAGGACGCTAGCGCTTGTATCTCACGCTAGCAAGGTTCTG
CTTCACATAATCAACAACAGAATT
>Unigene0000926    size  247    gap  0  0%
AGATCAGGACACGACCGTTGATAGGGAAGCGGATTCGGAAGCCCCTGAACAATATGAGAC
ACTGACTGCGAAGTTCCATTTTGTCGATCTGGCTGGTTCTGAGAGATTAAAACGTACAGG
AGCAACAGGCGAACGCGCAAAAGAAGGCATATCAATAAACTGCGGCCTCCTTGCATTAGG
AAACGTAATATCAGCCCTCGGTGATCGATCTCGCAAAGTACTGCATGTTCCGTACCGAGA
CTCCAAG
>Unigene0000927    size  357    gap  0  0%
TCGGCCAGTTCAGGAAAATCTAATGTGGAAGATGCGGGTGTTTACGATCTTCTTACCGAG
TTGTGTACCAAGACAGCCGCTAAATATTGTAATCAAAATAGGATATCACAAAAGCGGCTT
ATGACAAAAATGAGATCTAATGCGTATGAAATAATATTGAAAAAGTCATGTAAAGACTTT
TCCTCAGCAAGAGGGGAACCTATTGTTGATTTGTTGTCATATTACTTGGTGTACCAACAA
AATGCAAAGAACGTTGCAGAGTATAAACGAACTATTGAGTTGAAGAAAATAATCAGTAAC
ATTCGCCAAACTGATTTTGGTGATAACAAAGAAGTTATTCATAATGTACTGAGGTTG
>Unigene0000928    size  338    gap  0  0%
GGATTGAACGAAAGGTTAAACCAGACGTTGGTTAATAAAATTCGTTGTAAAATTAATGAA
AGAAGGGATAAAATTGCCTGGACAACTATTGCTCACGAATGCACTGAAAAATATAATGAA
ACTGAACATAGTGTAACAGGATTTTCTCCAAAATATTTATTAGAAGGAAAAAATGTTGAT
ATTTTACCAAATGAACTGAAACAAAATATAACACATGATCATCTATTGCGAGACCGAAAA
ATTGCCTTGGAAAATAGTATAAAATCACATAATTACAATAAACAAAGATTTGATAAACAT
AGGAAACTATATCAATTAAAAGTTGGAGATTCAGTATA
>Unigene0000929    size  230    gap  0  0%
GAGACTATTATGAACATTACGTCTACGTACATAAATGTGATTATATAATATTATTTAATC
GGTAAAATATCTTACTATAAATCCTTACAGCTAATATTTGGCCACAATTAAATGACTTTC
CTTCTGCTGTGGTCGATAATATAAATTATTTTCATATAAGTTATTATGTTGTAACTAATT
CGAATAACTAGCACTAAATTAAATTGCTTGAGAGAATCACTTAGTAACTC
>Unigene0000930    size  204    gap  0  0%
ACTTCGGCTTGCGCCAGCCTTTATCATCGAAGAATCCTTGATCGTCTGTTCTCTGCTGAC
CCAGTAGTCTGTCTGTCTCAAGATCTGTGTCCGCCTCATCTTCGTCGCCACTGGCTGGTT
TGATTTCTACTGATTCTGTACTCTGCGCAGATGACGGCCTTTTGCGTGGCGGGTAGACGT
CGTCGTGGTGCTGGTGGTGGTGGT
>Unigene0000931    size  205    gap  0  0%
GCAACAGCATTTTTGGAATCAATGGCATAAACAATATTTAGTTATGTTGCAGAGCCGACC
TAAATGGAAATCTCAACTACCTAATTTAGAAATAGGCAATATGGTATTGTTTAAGTCTGA
TAATGTATCTCCATTGAACTGGCCTGTAGGTAGAATTGTAAAGTTCATTCCAGAAAAAGA
TGATTTAGTTCGTGCAGTGGAGGTA
>Unigene0000932    size  235    gap  0  0%
ATGCACAGAGCCTGAAGCCGAAATTAATTGATTTAGAGTTATTACTAAACAGAGGAAGCA
TCCATGTTGCTATTTTAAGCGAAACTTGGCTGGATGCAGATAGCCGCATAAATATAAGTG
AATATAATGTTTATAGAAAAGACAGGCATGACTCATATGGAGGAGTGTCGGTTATTACAC
ATAAATCTTTGAAGACGTTGATTGTCCCCATGACTGTGAGTAACTCAGGTATAGA
>Unigene0000933    size  215    gap  0  0%
AGAAAAGTTAAATGAATATAAAACTGAAATCCTGATAATAAGTCTATTTTTAACCGACTT
AGCAAAAACGGGGTCTTTCTGTTTTTTTATGTTTGGCCGCGCATTGTTTTTATTTTTCAT
TTATTTATTTTCATTATCGCCATCATTTTTATTTATCCCAAAACATGCAAAGAAGACATG
AAAATTTGTGTTTGCTCTTTAGTTCACCATTATCA
>Unigene0000934    size  426    gap  0  0%
GGGATGTCCAGGAAATGGCAGACACAATGCCATGCGTACAAGATGATAGCCATGGTTTGG
ATACTGTCCATCATGCTGAACACACCGATACTGATCGTGTCTGATCTGCAGCCGATGAGG
GGGAATGCCTTCAAATGCCGGGAGGTATGGACCAGCTTGGAGATAGAACGCGCCTTCAAC
CTCGGCTTGGATGCTGGTCTGCTGCTGCTACCGATCTCCATCATGTCATTTGCGTACTCC
TTGATTGTAACCAAGCTGTGGAGGGGGATGAGGCATGAGATACAGCATAACTTCAAGTGG
CAGAGACATTTAACCAGTTGTAAAAGCAATCATCTCATACCGACGACGCCCATCATCAAA
AGTAATTCAGCTGAAATATGTTGCAAGAAGTGGTACACGAAGAAACTACAAAAGGACGAT
TCAGAA
>Unigene0000935    size  300    gap  0  0%
GCGCGAGGGGGGAGCGACTGGCACGACATCGCCGAGCCGTGGGGAGAGCCAGACAACATC
TAGGAGAGCCTGGAATGATTATCCGCTCACATTCTGACCACAAAGCATCCAGCTGTCAGT
GCATACTCCGAAAACCCGCCTCATCTTCGATTCGCACTAATATAAAGCAATTTACCGCGA
TAAAATGCCATTTAGTTAGATTCACTTCACTTTTACTACAGTCAAAAACATACACAACCT
CGTTTAGAACACTCTTCAAATGTTGTACACTATACGCGTCTTTAGTAACTTTTAGCGATA
>Unigene0000936    size  236    gap  0  0%
AGCGATGCATAGACGCCTGATAAGCTTCTTTCAGAAACATAAAATTTTACGTAATGAACA
GTACGGATTTCAGAAGGGTAAATCTACAACTTTAGCCTGTTTTGATCTAGTGAGCACCGT
GGTTAAGAATCTAGATACTGGTAAATTGGTCACAGTTATTTTTTTTGACATGTCTAAAGC
GTTCGATTGTGTATCCCATAAACTACTATTAGAAAAACTTAATAAATATGGTATTA
>Unigene0000937    size  390    gap  0  0%
GTTATGGCGTACAGTTTGCTCAGTATATCGAGGCAGTTAATGGTGCTGGTTGCAAGATGG
AAAAAACTTGATTTCTGTAGAACGAAAATTAAGTTTATTCATTGGTGCCTGTCAAAATAT
ACTGAGCTCACTGTATCAATCACAAGATTCACAAAAGTGAGTCGTATCATTGTAGACAAA
ATTATGCACAATTAATGAGGTCACGTTACTTCTCTTTTCGAAACAAAATCTACTGTAGAT
CAATATATCCGTCCATACAATAAGATTGAAATGTATCTAGATGTAAAACGATGTTACTGG
TAATCCAAATCCATACTATAGATGTTAAGTACAACGACCTAATTTTAGGTATTTGTTCTA
AAATGTACTCTCCCATGGAAATGGCTAACT
>Unigene0000938    size  225    gap  0  0%
GCGACCACCACCAGCAATAGGCCGTAAGTACCGCACCATACACTCAACAGACACATATAC
ACAATAACATATACGTTAGGTATGACTGAACTCGAATGTCTGATTGCCATGATTAGACTC
AAGTCTAAAGTACACTAAGATTAAAAAAAAATATGACACCTGTATTTTTGACATGACACA
ACGACATATTTGCGAAAATTGCACACTGTACTTGGTAAAAGCTAT
>Unigene0000939    size  205    gap  0  0%
AAATAATCAAGTGCGCTCCGCATCTGATTACAGAATAACACTTGACAGCTTGTAAATTAT
TTAAAATGGATATCTATTTAATTTTATATACTTATCAAGGACTATTCTAGTGTTGTCGTT
ATCATGATTTCATTGTGACCACATCTTGTGACTCAAACATTGGTAAAATGGCACATTTAT
TCGTATAATTTCTACAAAAATAGAA
>Unigene0000940    size  237    gap  0  0%
GGTCCCTTCGGCTTTTTAGACTCGTACGATGGTGGCTTTGTAGCCAATTGCTCTGATGGA
GAAGGGAGATACGCGCTGGCAAAGCAACCAGACGTGGTGGTATGGAACATAGGGCAGCTT
GCAAATGCCCTCAAGCCCCTCTTGACTTCGTCCCAACAAGTTCACATGTCGCACATTCTG
AAAACCTTGGATACTTATTGCAAAAATAAGATACTGGAAACATTCCTAATGAAGGTA
>Unigene0000941    size  202    gap  0  0%
AGGTAAAATGTGAGTTTACGCTGTTTTGGATGACGTCAGAGCGGTACTCGTACTTTGTGC
CCCCTTACGATACTGAATGAAAATTACGGACATACGAATTTCTACTTTATGATGAGAACA
ATAAGGTCTCAAATTCAATAACCAGCTCTGGCGTCATTATCATAGCGTCAAATGCATTGT
TGGTAAGATGTAAAAAGGAAAT
>Unigene0000942    size  213    gap  0  0%
AACAATTTATTAATGTCTTAAAAATCTTCGCTTAAACGTTACTTACCAACACCATAATTA
TTGCTCACACCATAAATAGACTTTTCAAGTTCTTGAACAATTCAAATCCTGGCAGTATTT
CCTTGCCAAAATTAATGATTAATATTTTGTAATACATGGATACTTCTGAATTGTATAATT
GTATTGGCATAGTGGGCAGTTAAAATTGCTTAA
>Unigene0000943    size  292    gap  0  0%
GTGGGCAGTTAAAATTGCTTAATAAAATACCTACTTCTGGTATAATTGAGTGTCATATAA
TATAAGATAAATAAATATATAAAACTTGGACATACATAACTGAAAAACAAATATCAGACG
TGACCTGCAACCTCCTAATCCAAACATAAGTACTTTCCCACTCTGAGATAATCAGAAAAT
TATTAAAATTCGCATGAATTGTGTTCGATATACACAAAGTTAGATGTCGGATCCAATTTT
ACATTGTAATAGACTTTTTAAGTACACAGGAGATTAGTTCAGAGTAGGAAGT
>Unigene0000944    size  205    gap  0  0%
TACAATGCTGTCCGGAGGATTACAGGCTCTCAAGTAAATCTTCCGGAACTTTGAGTCACT
CTTTGATATGTATTCATTTCTTACAATCTTCTTCACAGCTATAGTTTCCTCACCCAGTGA
CATGTATTTATACATTACTGTTATCAAATAGAAGCAAAATTATAACAGAAATGATGAAGT
TTTCGTTCCATCATAGGGCTTTTTA
>Unigene0000945    size  202    gap  0  0%
ATTTGTGACAGGTCATCATGAAAACTGTACCGAGTTTCATGATATGTGCTCCAAATGTGG
ACAGAAGAAGAAAAAAGAAGCTAAAGGAGCCGAATTTCTGGGCAAGGGAAAGGGAAAAGG
GAAGTCAAATACTGGTCATCTATCCCGTATAGCTATGGCCAACTTACCCTGATGCCCCGG
GAGAGATGGCCAACTTACCCTG
>Unigene0000946    size  288    gap  0  0%
AACTCGCGCATCCGCGGCAGCCTTCATGTCCGTGACATTGCAGACAAACTGCAAGAGTGT
CGCTTACGCTGGTACGGACACGTTTTACGGAAACCGGCCACTTACGTGGGGAACAAATGT
CTAGCCATGGCGCCTCCGCCCGGCCGGGGCAGACTGGGTAGACCCAGGAAATGCTGGCTT
GACGTCGTAAGGGATGACATGCGTGCCAATAGACTAACCACCAGGGATGCCGAAGACCGA
GCGAAGTGGAGGAGAAGAAGCAGGAAAGCGGACCCCGGGCCCGGAAGG
>Unigene0000947    size  216    gap  0  0%
AATTTTCGAGCCCGTGGCGTAATTCTAGGACGAACGTAGTACTATTGAGGAAATGTTCTC
AAGGAATCAGTTTTCTGTGTGTCATGATAAACTGATTAATATTGAAAATATATCACCAGA
AAAAAAAGCTTACGAGAGCTTGCAAATGAACAGTCGCTTTCAGGAGGCCAGGGTTATAAA
AGGTGTAATTGCAAAACAAAATGTGAGCGTAATTTT
>Unigene0000948    size  219    gap  0  0%
TACAAGATGGCGTTGTTATGGTGTGTGCTGGCGTGCGCGCTGGCCAGTGCGCAGGCGCAG
TCGAACTATGGATCTCAAGCGAACAATATCGAATACCAGGGCGAAGGACTCCCTGAACAA
ACTGTGCTGGATGGGAAGGTCACAAAGCTGGATGACTTGAGTCCAGTGATATTCCTGAAC
AGAACGAAAGCCGCTCTCAACTGCGCCGCTGGGGCTATG
>Unigene0000949    size  295    gap  0  0%
GGTCCGCACTTGTGAGGAGTCATCTTGTACGGCTTCACCGCGTTCTTTGGAGTGTAATAC
ACAACTCTGCTGGTGACAGTGTCGACATGGCCCGGTGCTTGAGGCACGGGCGGCGGCTGT
ACCGCGGCTGTTGACTTCTTAGCGACGGCGCGTTGACGACGGATTTCCTCATTTTGTTGT
TGTTGCGCCAACTCCTCCGGCTGTGTTTCCGTTTGTTTGTTTGTGTCCTGTTCGTCTGAC
CTCGTGTATTCCACGTAGGGCATGTTCAATCTAGGCTGAGCCCTGTTCCTAGGCA
>Unigene0000950    size  349    gap  0  0%
ATCGCCAAGGAGGTGAAGAAAGCAAACAGACGCGAGAATGTTATAACCGAGAAGTTTATT
GGTGATGTGGAATCTATGGTCGTGCATTTCAAAGAACAACTGGACAAGATGCAGGAACTA
TTTGGAAGCATAATGAGGAAGCTGCCTCAAGAACAACAGCATCAAGTTGTACTTGAGGCA
GCTTGCTAAGCATGTTGACCTCACCAGTAGAAGGATCGGTTTTTGAAGATCGCAGTCATC
AAAAGATCAGTCACAAGTACACTCCATTAAAGTTAAATTGTAGTCTTCCCTGATCAATCT
TCTTAGTTTTGAAATTGAATACTGTTTTGATCAATAAACTGCCGGTAGA
>Unigene0000951    size  391    gap  0  0%
GCGAGGCGGGGCGTCAGATGAGTCCGTCTTCTGGCGGCGGGGTCCCACACGAGACACGAA
GTCGATGTCATGTTCCTCCACGGTTACGCCTATTTTGTGTGCCATTACACGGATAATGTG
CAGCGGGCTTTCATTTTTAAGCTCGTCAATTCCATTGATTTCCAGCTCATTTTTAAGGGA
CGCTTGACCTTGACTATTCAGCTGGTCTCGCAAGTTGGTTATGGTGTTGTTAAGAGCAAT
TATCTCCTCTTCGCGTTTTTCTAACGTTTTTATGCGAGTGTCGTATTCCTCGAGGCGGGA
GTAGCATTGAGTCAGGTGTTCGCTGAGGTATTTGATGTGGCTCTTTAGGTCTCCAACATC
CCCACGTAGTAAATGCATCTCGGAGCTTAGT
>Unigene0000952    size  231    gap  0  0%
ATAACAGCTCCATTCCCAATTGTAGTCAACTAGACTATCTGTAAGCTACACAGCTACATA
GCAGAATTTATTCTTGAAAATAGCTTGCAGCAGGCGGTGCCCAAAGTAACATAAAAATGA
AAACCACAAGTTGAATAGGTACTTACTCGAAATCGAATACACTTTTAGGGTCAAATCTTC
TATATGTTAAATAAGTACATGTTGTACCCAATAAATATATCGTGGCAGGAG
>Unigene0000953    size  210    gap  0  0%
ACTGCTAGCACCAAGTACTTTTTCTGCAGTAAAAGTTCGCCTAATATTACAAAGACCCGG
GTCTTTAACTACAGGAGTTTTTAAAGAACTTATGCCCGAAGTTGAGGGTTTGTTCAGTAT
TTTCGTTTGCACATTTAAAGGCGGGTCTGAGTAGCTAGGTTTTGTTTTTTCTTCTTCCCG
AGTAGAAGCAGTACATGCCCCATTAGAAGA
>Unigene0000954    size  236    gap  0  0%
GTTCGCCTCACGCGTTATCGAACCCTTGAAAGTCTCCAGGCCAGTTCTCCCGTCTCGCGG
CTCTATCAGATCCAGTGCAAGCGAAGAATGCATCCCCCTCAAAGGGGTCAGATTCCCTGG
TGAAGATATTAATGGAGTCGGACTTACGTATGTCGCGGGTGTTGGTGGTTGGGGGTGGGC
GTTGGCGCAGTGGGGGGAGGTCCTCGTCCTCCTCTGCGATGGAGGCGGTGCGGGGG
>Unigene0000955    size  962    gap  0  0%
TGGGAATTTGTAACTTCACTGGAAAATTTTTCTTGGCATACGTTGTAGAATAATGAGCCA
AATTTTATGTAATTCGTTTAGTGATGTGTAAGTGTCAGATTGTTAATGTTGTTAGAATTT
AAACAACTTGTTTCGTTCGACATGGAAGGATATTATATCTTGAATTAGATGCAATACATT
TCTTTCATTCAAGATTACCGTGGCGTGCACACCTTGCAAGACATCTTTCTTCTCTGTCTA
TATCCTTGGCTAAAAGCCTGCTGTTCCCTTTTTGCAAACCATTACTGTAGAATCATGTTT
TCGGGTCTTGTCGACTCAGCATTCCCGATTTTGGATCCCCAAATCACTTATCACCCAAAA
TGATACAGGGACAAAGAAAATATTAGAATCTTACATTTGTATAATGACTCTCTTAATAAG
ACATTGAATTCGAGTAACTTAATTAGATTTTAACGTGGTATGTCGTTCGTCTTATCGCGA
GTTGTGCACGCGCTCCGTTCACATCAATTAATTTTAGAGCGCTGTCGATATTGGGACATC
ATTACATTTTTTTAAACATTAACCTCGAGTAATTCACAGAAAACGAAATAGCTATTCAAT
TTTTATGTAATTTTTAGAGTCATTTTGGATCAGGAATTAGAAACAGCAAAGGAAAGAACA
CACTCAAAGTTAATAACTACCCGAATTTAAAACTGCTTTCATGCTAAAACAATAAACTTG
TCAGACGGGTAGTTGTGAAATTACGATTAGTCTTTTGTTTCTAAGCAGAATAATCGTACT
CGTAGTTCTACTTTTGTTCTGATAATGCTGTTACATGAATGGTTCCGAACTCGGAAGCGC
GCTGAAACATTTTGATAGTCTCATTCCTGTCGCATAACATGTTATATAAGTTTAATATTT
TTCGGTAATATAAAGGTTTAAATAATAATGGTCAATGTCGGCGTCTAGTAATGCAAGGAG
AG
>Unigene0000956    size  264    gap  0  0%
GCGAAAATTAATTATAAATATTCGAAATTAAAGGGAATAAAAACAAAATATAATTTTAGT
AGTTATTCAGTAGTCAGCGTCTTCTCTGAAGGTTATGAAGGCATGGACAAGGAAGACCAC
GACCTCTATGACCGCGAAAACTCCCGAAGCTATAAGGAGGTCGTATGCTTGCTTGTTCGG
ACGAAGGTTCGTGTAGTAAGACCTGTGCCAATCATAAAATATGACAGCAGCGGCGGCCGT
GAACATGATGACGCCCAGCACTGA
>Unigene0000957    size  229    gap  0  0%
GGGGACTGCACAAGGCTGCAGCGGGAGGAGTTCCAGCAAACGAAAGCCAAAGCGGAAGCC
CTCAAGAAACCATCACAACCCAAAGCTACAAAAGAAGGCGAAAAGAAACCCAGCGAAGAC
GGTGCCACCACGATAACGGCAGTCACTACCACAACCACTACTACCGAAAAGACCGGCAAA
ACTAAATCTCGCACGGACAGAGAACAGAAACGCAAGGAGAAAGACGAGA
>Unigene0000958    size  254    gap  0  0%
GTTCTGGCATAAGCTGGTGATGCCCAACCCGGCGCTGCGGCAGGCAGTCTCGTGGGGACA
GGTGCGGTGTTACTGCGCTAACTGCCAGCCTGATGGACCGCCAACATTTGCTGGTTGGGT
TCGTATCGAGCGCATAGACGGCGTTGGCGCCGCGAGCCGGGGGTTCTGGCACGTCGGTCG
GTCGTCACTACGCGCGGCTCAGACATCGACCGTGGCGACAGGCCCGCTGCGAAGACCCAA
GTTCGCCAACACGC
>Unigene0000959    size  334    gap  0  0%
AAACATTATTTTATTTATTTATTTATTTTATTAGCGTCTGTTACTCAAATATTTTGACAA
CAGTTTAGCTTTAAAGAAAAATTTATGTATGCCGACTGAAATTTGGTACAAAGTCTAGAG
TCTAGGGCTTGAGAAACGACCAGGCTACTTATTTAGTGTGCAGGGGCTTCCTCGAAACGC
TGGATGATCCGGTAAATCTAGTAAATCTATACTTCTAAACTTATACTAATATAATTAACT
TACCCTCATAGTTCTGAAAGTACTGCACCGATTTGAAAAATCTTTCACTGTTGATTCCAA
GTAACATAGGCTACATTTTGACTGGGTACGGGAA
>Unigene0000960    size  339    gap  0  0%
ATTCGTGCCGATAACTATACTGAAATATTTTGACAAAATTTTAGCTTAACAGAAAAATTT
GTGTATGCAATTATGGATGTAAAACTCCGCTAGTTAGACTGAAATTTGGTACAAAATCTA
GAGTCTAGGGCTTGAGAAAGGACTAGGCTACTTTTTTAGGGTGCAGGGAAGTTTCCTCGA
AACGCTGGATGATCCGGTAAATCTAGTAAATCTATACTTCTAAACTTATACTAATATAAT
TAACTTACCCTCATAGTTCTGAAAGTACTGCACCGATTTGAAAAATCTTTCACTGTTGAT
TCCAAGTAACATAGGCTACATTTTGACTGGGTACGGGAA
>Unigene0000961    size  370    gap  0  0%
GTGTATAATTCTATTCTAGTTTGGGTTGACTTCTATCGTCTTCACTGATTCAGGCTCCCT
TATAACTTCAATGTAACTGCGCGCACTTATCCTTACTCGCACATTCATTTCTCTTTTCCG
TCTGTTCTGTAGTACCATAACAAGATTGCCATTTTGTTTTCTGACAACAACATTTTCAAC
ACTGACAAGACTTCTTCGCGACACTCGCACTCGTCGAGAGCCCCTTGGTATGAATTTAGA
GAAGTGTCCCATAGCATAGAACATTGGTTGTTTGATAAATTCGTCCTTGTCTCCATATAC
CAAGATAGGAGAATCTACGAAGTTATCTACCCAATTGGGTCCGCCGATGGGATCCAAGCA
AAGGTTCCAG
>Unigene0000962    size  211    gap  0  0%
AGCTTATAGAAACTCTGGGCCAAACCTTCCTAAAAATGATGTAATAATAGCAGTGAATTG
GACTGGTGTGTATGTTGTGGACGATCAAGAACAAGTGTTATTGGAACTGTCATTCCCTGA
AATTACAACTGTTGCCAGCCAGAAAACCAACAAAGTGTTTACTCAAACCTTCAGTCTGTC
GACGGTTCGCGGTGAGGAGTTTACATTCCAA
>Unigene0000963    size  220    gap  0  0%
GAGAACGCGATAAGAAGCGCTGAAGATATACAAGAAAACCCTGACCGATCGAAAACGTCT
ATAGCGGTCGAAACACAGAAGAAACGAGAAGAGAGGCAACTGAGCAGAGAGAGGACCCCA
CTGAGAAGAGAAAAGCACCCGCGTCAACATCGCATCAAAGTAAGAAGTCCCAAACGCCGG
ATGGCAATCATAGAACAGCAGAATAAAGCCGTGGACAACT
>Unigene0000964    size  412    gap  0  0%
GTAATCGTTGATCATCGTGTCGTGTTGAGGGAAAGTCTTCTCTACTTCTTGACAGAGTTT
CTTCAACGGCGACTCAGTGTCAACCTCTTCACTTGACCGTCTTTTCGTTCCTTGTTCCTC
CTTAGTAACATCCCCATTCATTGGCTTTGGTTTAGGCTTTTCCGTTTTCCGTTCCACTTT
CTCTTCCACCGTGACCACCTCAGTCATATCCACATCAGCTTCCCGTTCCAACTTTTTCGG
CTCCTCAACAACCATAAGCTCCTCCTTCACAGGACTTGGCTCCTTCTTTGGGACCTCAGG
AACTACAGGAGCATTTTCAGGGGCAACCGGTTTCTCAACTACTTCGGGAACTGGGGTCGG
TTCCGTTACGGTTGCTGGCTCATTCTCAGGTTGGGTTGTTGCTTCAGGGGAA
>Unigene0000965    size  315    gap  0  0%
GCGCTAATCCTGAAATCTCATCACTTTTGTCGATAGCTAAATTCTTCGCTTGGTTCAGAT
AATCGAAAGGATCCCTATCGCGATCAGCACCGTTGATTTCCGCAGATTTTTCAAAGGACA
GCACCTGTTTTCGTCTTAAGAGCCTTAGAAGAATTTCCTCTTTGACTTTTTTTAGGTGTA
GTATATTATTCCATTCGTGTTCTTTCTTTTGTGCCAGTTCCCTTAACGTTTGTATTTCCG
AGAGCAGTTGTTCCGTATGCCTTTGTATTTCGTCTACGTTGTTCTTGGTGGCTGTCTGAA
TGTAATCGTTGATCA
>Unigene0000966    size  238    gap  0  0%
CAGCACGGTACTAGGTGCGGCAGTTCTTCCTTCAGCTTGTGAGCGGAGTTGAGCCCGGTG
GTCACGTTGTCTCCACTCGCCACCGGGTTCATGAGGAGCAAAGACGCGTCCGAGGACCTT
TTCTCCTTCACCTCCATATTGTCGGACAAGTCCTTGACACTCATGTTGGTACTCATGCTC
CTATCCTTCGCTGTCATCAAGTGAGTCTTGTTTTCGTGTAGTAACTCCATATTGTCGG
>Unigene0000967    size  235    gap  0  0%
GGTACGGCACACGCTTCAAATCGGGCCGGTGGAGACTCCGGAAGGAGTTTCGATGCTTAA
CGAGGCCGGGCGGTATTTGCATCCTCTCGCAGGCGCGTGACATGCTCAAACATTGTATCA
CGCTGTCGTGTTTCACGGAAATCGCTGAGAGTCCACTTCGCACCAAGTCCTCATTAATCT
GCAGTTCTCTCCCTTCACAGCACGGTACTAGGGGCGGCAGTTCTTCCTTCAGCTT
>Unigene0000968    size  454    gap  0  0%
GCAGCCACTCGAATTATCGTACAGAATTCATGGTCCTAGTCCCAGACCCGGGAGCGTACC
GATTTTCGTGCTTCATGACTGCCTTGCAAGCAAAAAGAATTGGGAAACATTTTGTCATAA
GCTCACCGTTCCTACGAACATGACGGTGATCGCTGCGGACGCTCGGAACCATGGCGACAG
TCCACATCATAGCTCCCATGGATACTATGACCAAGCTGCAGATGTCTCTCACTTATTAAC
TAAGTTTTCTGTAGAAAAAGGTATTTTTATTGGCCACGGCATGGGAGGCAGAACGGCCAT
GGTATTGGCTCTGACTGAGCCAACTAAAGTAGCAAGTATGGTCGTAGTAGACATATCGCC
TGTATCAACTTCATGCGGTCTAGCAGACTTCTATCCTAAGACTATCGATGCTCTCTCTAC
TATGGACTTCAAAGGAATGAATATAAATACAGCT
>Unigene0000969    size  392    gap  0  0%
CGAATAATAAAACTCTAAACACGTGCAACTTTGTTTAAGAATAACAAATGAACGAAAGGG
TCACATTTTTTGTCGCTTATCCTTTAAAACATATGAATATAGGGCTGCTTTCTTATATTT
ATAAATGATCGGGACTTGAACGCGAACTATGTATAAAGGCTGCATTTTTTAATTTTATAA
ATGATCGGGACTTACAACGCGATACTATGTCATGTATAAAGGTACGTTCTTTACTCGACG
TTTAAGAACCTTTATCGCATTTTTATACCGCCTACTGTTTTTTTACACGCCGTTTTCGTG
ACCCACCCCTGCTATAAATAGTCTTACGACATCTTGTCCAGTCCGAAGTTAGCTGTTTGC
TGCGCACTGGACAGTTTTGTTCCCAAAAAATC
>Unigene0000970    size  412    gap  0  0%
TGCAGAACGAAGAAAGAGCGTTCAACTACAACGGTTGCACTAACTCGGATAACTCTATGC
TGAGCAACTCTCGAGCTTTGTCTTCCCCGCCGCCGCCATATTGGAGTTTCTCTGAATACT
CTGGCGACAACATATGTCTGATGCACGATTACACGGTGGCTCGTCGTCTGACGCCCGATC
CTATGGCGGCGTTGGTGTTCAGCTCTGCGCACCTGGCTATGGGAGAGCTGTTTGAGATCA
AAATAGCGGAGTGCAAGCACTCCTACGCTGGTAGTCTCCGCATCGGCATCACGGATATCA
ACATCTTGAACGCTCACGTCAACCGCAGTTTGCCTCCCAGCGTCGCCTGTCTTCCGCACT
TCACTGCCTATATAGATGTGCGATACATGAAATATTCGCAGCCAGGCACCCG
>Unigene0000971    size  358    gap  0  0%
GAATGATAACCCACCTATGTTTAAAAATAGTCCTTATGAAGTCGACGTACCTGAAGATGA
AGAAGTCGGCAAGACTTTACTGGACGATATTCTCGTGGAAGACAGGGATTCCGTGGGAGA
CAGTCTTGAAGTGGGATGTGTGCCCAGTGAGCAGTGGCCTGAAGCCTGCGAGACCTTTGA
AGTAGTAGCCCTGAACTCATCAGCTCACCAATACACTGGAGCGCTGGTGCTGAAGAAACC
ACTCAATTACAATGAAAGGCAGTTCTATCAGTACCAGCTATATGCTACTGACGGCACCCT
AAACTCAAGTACACACATAGAGATTAAAGTAGTAGATGTTCAGAACACCCCACCAGTA
>Unigene0000972    size  300    gap  0  0%
GGGTCTGAAGTCATAAGTTGTAGTAGACGAGTCGATAGAGTTAGGTGACACGAACACCTG
TGGCGTGGACGTTGGATGTGGGTATGTTGGGGGCGCAGGGGTTACTGATACTTCGTGAGG
GTAAGAACTTGGCGGGCCATATGATGAAGATGACGGTGGAGCCGCAGTGGAGGTGGTGTA
CCGCGGGGGTCCACGATTGCGGTGTACTGCAGGCGCTGGTGCTGGTGTGATCCCATAGCC
AGAATCTGTAGGAGCGGTCTTGGCTATCTGCAAGGATTCTCCAATTGGTCGGTTTTGTCC
>Unigene0000973    size  300    gap  0  0%
TTTGGGAGGTAGTAGCGGAATCCGTTTCTCCTGAACGCCGTACCGTCGTACGTCGAGAAC
TGAGGAGTGTAGCCATCGCCAATTTTGACTCCTGATTGCTGTTGCTGCTGGAGTTGTTGC
TGTCGCCTCAGCCAGGCATCAGCATGTCTGTACGAATTAGGATTATACACATCATAGCGT
TGGCTGTCGCTGGCGTGATACTCATCATCCAGCGTGTTGGTATTGGACGAGTCGTAGTCA
TACGGACTGCGCGTCGTTGTAGCTTCACTAGCCGTGATCGGCGTCACTGTGGGTCTGAAG
>Unigene0000974    size  286    gap  0  0%
AAACCTTGCGCTGACTTCGAAAGCAGCAAAAGGTCTACAGACGCGGAACCAGCGCTGCAA
CCTCCAAGGGTGACATCATTGGGGTTACCGCCGAAGTTAGCGATGTTGTCCTTCACCCAG
CGCAACAGCGCCACTTGATCCTTCATGCCCGCATTGCCTGGTACATCCTCAGTGCCCAAA
CAAAGGAACCCGTGAATTCCAAGTCGATAGTTAAACGTCACCATGATAAAATCTTTCGAT
TTCATTAGCTGTGTTCCCCGAGCCGAGTCACCAAAGCCTATTATAA
>Unigene0000975    size  283    gap  0  0%
AGAACTCGTGACTGAGTAACTTTCTTACGCGGTGGTAATCGGCTTCCAAACGATCTCTAG
CAGTAGCAGATCTATGCACAATGAGGCAGATGATGGCAGGCGGCACCAGGTAGTGCAGTA
TGGGGTTCACGTATAACTGAAGCTGTATGACCGGCACTGCTGCCACCATCGTCTGCGCTT
GCAGTATGTGACCTTTCATTTTCTTCTTAACATCACTGGACAAATCCACCAGAACTCCAG
ATATCAGTCTCAACCGCCTCTCCTTATCCAACCTCATCATCTT
>Unigene0000976    size  231    gap  0  0%
ATACCGGCGACTTCTAGAAAGTGATCGAAATGTGTAGACAGTCCTAAAATATAATTTTGA
CCAGTATTGTTAATTCTTGGTAAATCGTATTCCAGCAAAATGTGAAGAGGGATTTATGTA
AAATTAGCTTACAAATAAGGCAACCGATTATTTTTTACAAAACTGGGACTGACCTTCAGG
AACTCATCACCATTAAAATTTTGACACTAGCCCCACCTAAATTATGTCACG
>Unigene0000977    size  298    gap  0  0%
ACGAAACAGACCAACAACACACTCGATGTGACCAATAGGGCACACTTTGTGAAAATAAGT
GACGAGTTTTGTGACCAGTGACGAAAAGTGACAAGTGTTTTAGTGACGAAAAGGGTTATT
TTTTTGTGTGTGGATTTATAGAAAGTTTGTGAGGAAGTTACGAAGGAATGCAGTATCATA
GAAGTATAGCACCTCAGCTTCCATGATCGACGGCAGTGTCTACACGACTTGCAGACACTA
TGTAAACACAACATGTTGCTCAAACTGTGCAAATCATGCCAGTACTGTCTGGAGACGA
>Unigene0000978    size  218    gap  0  0%
TTATTTTTCAAAAGCATATTAGGTAGAATCAGTAGGGGAGGCAAGTTAAGAGTCTAAAAA
CAAAATTCGAAAATGTTCTAACTGACGACAAACAGGATACATCTAACTCTAGCTACTGGT
GTGTGGCTGCTCCTAGTTCTAGCCACTCTGACGCTTAGATCCAACAGGAGATAAAAAGTT
ACAATAAGTTTGGCCGCGTCTGGCTTGTTTGAATCGGG
>Unigene0000979    size  237    gap  0  0%
GCTGGAAAAAGTGAGCGATCCTTATAACAGAATCGCTGCCACATTTAGCAGAAGATTATT
TTCAAAATCACTAATATAGCAATTGGATTGGTAGATTGTGATGAGGTAGCAACTCTGCAT
ATATATTTGGGAGGATAATAGGGAAAGTGGCAGCTGTCCCGATTCAAACAAGCCAGACGC
AGCCGGATGTGCGGCCAAACTTTTTGTAACTTTTTATCTTCTGTTGGATCTAAGCGT
>Unigene0000980    size  219    gap  0  0%
ACTTTGATACGCCCAAGTATGTTGGTAAATGTTGTGTGTGTTGTTGATTTTTTGTTTTTG
ACTAGCTTTTGTTTAGCCAGTTATGTGTGTTTGTATATTGAAGCTTGATGTGTTTTTGTT
TTGTATTGTGTGAATAAAGTACTGGATGTGAAATTATTGAGGTGTATTTTGAGAGTTTAC
AGTAGGTACTATTTATTTACACCTTCAAGTCGTGAAGTA
>Unigene0000981    size  317    gap  0  0%
AAATAATTCACTGCAAACAGAAGAAGACGGTGTGTTTGAAGAAGTTTGGGAGTTTGGAGT
TCAACATGTAGTTAGGGAGATTTGGCTACATCGAGAATAAAGACACTCGTGCATTACTTG
TGCATACTGTACAAGTATTTAGGGGTTTCGATGGGGAAGTAGTTGTATGGTAGGACCACC
AATCGCTTTAAGCAACTCGAGAAGTCAAAAAGTCCAAAGGACAGTACCATGCTGAGAGAC
TTTGCTAAAGTAAATGACAAGTATTGGTTTACTTATGTGTCAATCTTAATGCAATTCTGA
AGTCCTTTACTTCACGA
>Unigene0000982    size  281    gap  0  0%
GCCACCACGACTTTCAAAATAAGATTAGAAAAAATATGCTCAATACCTGAAAGATGCAGC
GTTGGTACAGCTAATTTACTTAATCTATTCTTGGGATAATAATATATTTCTTCAAAATGG
AGACGGCAGATTCTTCTGTTTCTAAATATATAATCATCATCTTCTCCTGCAAGACCAGCA
TTGACAACCCATGTATGAAACTTGTCACTTTCAGATGAAGGGTTTGGGAAAGCATGTAGC
ACTGCCCCTGTACCGAGTGACGAAGCGCAGCTAGGAATACA
>Unigene0000983    size  323    gap  0  0%
GCCACCACGACTTTCAAAATAAGATTAGAAAAAATATGCTCAATACCTGAAAGATGCAGC
GTTGGTACAGCTAATTTACTTAATCTATTCTTGGGATAATAATATATTTCTTCAAAATGG
AGACGGCAGATTCTTCTGTTTCTAAATATATAATCATCATCTTCTCCTGCAAGACCAGCA
TTGACAACCCATGTATGAAACTTGTCACTTTCAAATGAAGGGTTTGGGAAGGCATGCAGC
ACTGCCCCTATAAATAAAATAGGATATTAAATGGACGTAGTTTTGCAGAAACGTTCCATC
CCACAAGTCACCCGAAATCGAGT
>Unigene0000984    size  223    gap  0  0%
AATCGGATAATACCGGCGGAAAGTTGGTCACCGTTTCTGTCGTTGGACTTTCTGGTACCG
AGAAGGAGAAAGGGCAGCTTGGCGTCGGCAAGTCCTGTTTATGTAACAGATTTGTACGCA
CACACGCCGATGATTATAATGTCGATCACATCTGTGTACTGAGCCAGTCTGACTTCAGCG
GGCGCGTGGTGAACAACGACCACTTCCTGTACTGGGGCAGCGT
>Unigene0000985    size  326    gap  0  0%
GGTGATCAGTTAAACATAAGCCTTTCACAATCACATACAATCGAATGTTTGTTTGTAGTT
ACCAGGCTGCCTATTTTACAAACAAGACTAGTTTGCTATGTGGTCCGAATATGTATGCAT
ATCTGTTATTGGCTTGCACGTGACATACCGTACGAGATGTAAAAGACCAACATTTTTAAT
TTTTCAGGGCATCTCATTGCTTCGACATGCGAGCTTGGTCTTCATCAGACACAATTGCGA
TGACAGCAGTACAGCAAAGAGCTAGAAGAATTGTAGCTTCCTGGCTCTCTTAGTTATCTT
TGTTTCAAGAAACGCTCTATGCAACA
>Unigene0000986    size  246    gap  0  0%
GAAGTAAAAAATACTATAAACATTCATGGTTACATCGACCCATGGCGGGCACTCGGCGTT
TACAAAGAAGATGTTTCCGATACTTCACCTACTTATACCGTAGACAGGGCATCTCATTGC
TTCGACATGCGAGCTTGGTCTTCATCAGACACAATTGCGATGACAGCAGTACAGCAAAGA
GCTAGAAGAATTGTAGCTTCCTGGCTCTCTTAGTTATCTTTGTTTCAAGAAACGCTCTAT
GCAACA
>Unigene0000987    size  229    gap  0  0%
TCAATCTGTAATCTCAAAACAACGGATCGCTCGGTTAAAGAAACCCACCGCAAGACGTTT
GTTAGCCACAAACCGTCACTTACGCTTAATCGCACAAATTGTGAAATACATTCCAATTTT
AAACTCGGCCTCTATCGACCGCAATATTGAATTTTTCGTTCGAAAACCGCCAAACCTTAC
ACCACTCCAAAACATGTCTACATTATAAAGATAGAGCGAAAAAATGAAA
>Unigene0000988    size  224    gap  0  0%
GGAAGGTAAACACTCTAACCATACTTGGCGTCTTTTCTCAGTGCAAGGGAAATGGTACAA
AATAGCGTCCTGTCGCGTAGCGTTACACAAGCAGCACTTGTAATACATTTTGCGTAAAGT
ACAAAGAACATTGAAACTGGGTTTATTACAGTTAAAGCGGAGAGGATAAGCACAAACACT
TCACTCAATGGACACCAGGGGGGAGACACTCCGTACATTTTGAC
>Unigene0000989    size  263    gap  0  0%
GATACAATGAGTATAGAAATTACATTCGGTACAAACTTATCAAATTCATCATCACATTGG
TTTCACATAATCGTGATTATCATGAAATGCGAGTTCATTTTCTCCTTATTTAAAAATATA
AGTATCAAGATATGGTGCCTCCACTCATTCATGCACTGAGAATGTGTGGCTTTAGACCCT
GTAATCAAAGCCCCATGTTAGATAAACTTCACCATTGACTGATAAACTTAGCTTAACATA
CTTAAAGGAATATTTTCTATACA
>Unigene0000990    size  434    gap  0  0%
GCAACGACCGGGGAAGTAGTGGAATCCGGGTTGGCAGAAACAATTGCCTTCTAGAACTGA
AGCATCTCTGGTGATTTCTGATTCTTCTTCTTCAGACTCTTCGGTAGATTCCTCATCAGT
TTCGACGACAGGCTTCCGACAGTAGAAGTTGGTGAACAAGTTCGAGCATTGAAAGTCTTC
GAAGCATGATGACGTGTAGTATGGGGCGGCCTCAGCACACTTAGTACCGCTCAGCACAAG
CTGCTGCCCAGTAGGACAGACACAGCTGCCGTCAGAACACACAGACCCTTCAGTGTCAGA
ACAATCGCTGTCGGCAGTGCACGACCAGACCGCTGACGCTGGGTGACTGTGGAGGATGCA
TCCAAATAATAAAAATAAATATCCTGCCCACATTTTAACTAAAACCTATTTTTACTAAAA
ACTTAAACACTACG
>Unigene0000991    size  270    gap  0  0%
AAAAGAAAGAAGATATAACCAATATATTATCACTAACATAAACTACTTAAATACATATAT
ATATACATATATATATGCATCTATGACAGAGAGGAAAGATAGTGTTCTTTCAACTTGCGT
TTTAAACACAGCTTATCTGGCAGCCCACAGCCGCACAGCGTGCACGGTGAAAGAATAGGA
GTAGAAGTCAGTGGAGTGGGAAGGGATTTTAAGTAGGGATTTGAGATGAGTCCTGCAGGA
AGCATCAGGACCAGGAGGCGCGAGGACGTT
>Unigene0000992    size  215    gap  0  0%
GTCGCAAATGTAGAATTTGTTGCATTCTTCATGAGCGATTAGAATGCCGTCAGAGCCATC
CTCGGCACAAATGGAAGGTGCTTCACCAGGATTGCAGTTGCATGTTCCTTCGTCGATTGG
TGGCCGTGTTGGTGCAGCAGTGGGAGCCGCAGTGGGAGCCGCAGTGGGAGCAGCAGTGGG
AGCCGCAGTTGGAGCCGCAGTGGGAGCCGCAGTAG
>Unigene0000993    size  222    gap  0  0%
TGGTCAGGATGAACTGTTGTAGGACTAAAGTCGTCCTGCATTTCTTCAATCTTTAACGCA
GGACCGCAGACGCTATCATAGAATCCATCCCATTTCGAATCAATGGCTCCTGATCCTCTG
GACTTTGACCACTCCAAGTATTGCGCTTCAAGAAAATTCGCGTTAGCGCCGCACAAAAAC
GACTCCGCGTTTGAAGACAGGCACATCTTCAACGCTGGACCG
>Unigene0000994    size  217    gap  0  0%
ACAACAGACTCTATCCCTTTGGAGTCCAGAGGCAAATTCTTCGATGACGCGATGAGCCTG
GCTGGTAATGTCAGGCCGAGAGGGTCAGTCTTCGCGAGCAGGTGACCACGAGACTGATAA
CTTCGAATTAAACTGGCGACTGCCAAATTCAGTTTGATTCTTTCTTGAACGTCGTCCTCT
GAACTTTTCCCTCCTTCCTTTTTTTTGGTCAGGATGA
>Unigene0000995    size  236    gap  0  0%
ATAATGGTTTGTAAATTTTCTTTTCCAATTTTAGTGGATTTTCGAATGACAGAAGGTGAT
TTAGGCTTGTATTGGAATTGTTCAGAATCCTTCTTCAACTTGTCGATAATTGAGGACTGC
TTTGCTACCGTCATGGTCAATTCTTCGTTTTCTTGACGTAGGAGGGATAACTCGACAACT
AAAGATTGCTGGTCCTGAATCTGTTGTTGAAGGCATTGGTTTTCGGCCTCGAGCCG
>Unigene0000996    size  279    gap  0  0%
AAAAATGCGCTTGACAAAATATGAATTACGTATTTGTAAAAAGTGATTTGACAGGCCATG
CTTACCTTAAGTACCTTGTACATGTGTGAAACTTTTGTGAAGGCGCATTTTTTGTTTTTT
CAGGCGCAGAAAAGCGCACTTATACATGATGATTCATTATTTTTGTCTTCTTTTCCCGAC
TGATGTATGTTGATGCATAAACCCATGAAATCTGATTAAATTGGACAAAAGGTTATTTAT
TCAATGCGATTCTTAACTAAAATATAATGACAACATAAA
>Unigene0000997    size  262    gap  0  0%
GTCCAGAGATTCCTATCGAAGTCCTTAATACAGCTCTTATCTCTACTAGACAGAAGGGTC
ATTTTCACTTGGCCACAATACGAGGTCCTCTTAAACTCTTTAATGACTTGTTTCAGCTGT
GTATGAGTCCTGGCTCCGTAGTAAATAGTGGGTAGGCTGCAATTAACAAACATGGATGTG
CGGATCCGAAGGTTTTCCACCAGGTTGTAAAGGTTTCAGCTGTAACACTCAAGGCACCCA
ACACCAGATTAGTTGCAATTGC
>Unigene0000998    size  271    gap  0  0%
GAGCGTGCAGAGCAGCTTGGTGGCCAAGAGTGTCGTTCGACCAAGCTCCCTTGAAGTCGT
AGCTCATCAAGAAGATGTGGTCCATGTACTGTTGAGCCGCCTTGTAGTCTACTACCTGAA
TCTTGTCCCAGCCAGAGCTGATGGCTGAAGTCAGTTCGTATTTCTTACCGGTCTTGGCAG
ACAGTTCGTTGAGCATCTCTCTCAGTTCCTTCATCAGCTCGACGTAGATGTGACCATCAT
CAGGGCTTCCGAGATCAGGGTTGGCGCCCTT
>Unigene0000999    size  225    gap  0  0%
ATCCACCTACTCAAAGTTGTTATGCATGATTTGTGTTCCTCGGCGCGTAGATTAAATAAT
GTCAAGTCTTACATTAGAAAAATTCGAGTGCGATGGCGAAGCAGGTTCTGTTGGAGCTAG
ATGGGAACGCTGGAAGAGGGGTTTATATATTTACCTGGAAGCTGCAGATGTATCTACTAG
TTCTAAAGAAACCGGCCAAGTGCGAGTAGGACTCGCGCACCGAGG
>Unigene0001000    size  255    gap  0  0%
GTTAGAGTAGTCGCCTATTGCAGAAGATTTTTAAAAAAGGACAAGCACGGTACAAAGTAT
TTAACAGTTCACGAAATAGAAGCAGCATTACAAACTTGTATAAAAAAAGTTCAAATAGAA
ACATTCTCAACTGAGTATGCACAATTAAAAGAGAAAGGTTATTTAACGATAAAATCAAGT
AAATTAAAATCACTTTGCCCTTTTCTTGATAAAATGGGTATCATTAGAATTCGAGGACGA
CTCGAAAAGTCAGAG
>Unigene0001001    size  204    gap  0  0%
GTTCACCATCGATTTCACCTACAACTTCGAGTTCTAACTGTAGTAAAGTTTCCGAAGATG
AAATCAAAGAAGATGTTAATGGTTTGGGAGACAAATATTTGTCGACTATACTGCGGTTGG
ACAAAGAGCACAACATGTTTGGCTTGTCAAACATTGCCATAGTTGGCGCCAAACCATCTA
AGATGAAACGCAAGGACGATGATA
>Unigene0001002    size  263    gap  0  0%
CGATGATAGGCCTGTGTTTCATCAAACGGCTATCGTCCAAATATGTTGTGGCAAGGGTTG
TTGCAAGTATAAGAGCAACACGGATCTACCATTATCTTTGAAGGGGTGTGGCGGTTGTAG
AGGCTGTTGTGCCGATCCATGCTGCACTATTTGTGTGCCACCATGCACCCCTCCATCCTG
TGTGGAAGAATTACCGCCGTGCAGTCCTTTCTGCTCTTCATGTCCAAGAGGAAAGTGTTC
TTGCAAGTACACATGCAAACCGG
>Unigene0001003    size  768    gap  0  0%
AAGATCGGGCCTTGCAAACTGTTGAGGAGAAATGCGAAGTGATTAAAGGTTTGGAAGAAG
AAGTCAAAGCTGAAGTACAAAAGCAACAAAAATTGATCAAAGACTTTGAGTCTGAGAGGC
AGATACTTAAGAACATGGTCACCGTCACTGAATCTATCATGGAGGATCAGAAAGTCACTC
TTAATAACGCTGTAGCCGAACAAGTCCGAGCCAACGAGGTATTACAAGACGAAAATAAAT
CCATTAACGAATTACTTGAAAACAACAAGAAAGATTTTGAAACCAAGTTACAGGAAAAAG
AGGCAACTTTAGAGACACTCTTTAAAGAATTAGCAGAAGTCCGACTCGAAAAAGAGAAGA
TTGAAAAAGAAGTAACCGTCGAAAAAGGAGAATTAGGAAATGAAGTGAAGAATTTAGAAA
CAAAGTTAATCGAGAAAGAAAAAGAATTAGAATCAGTGTACCAAGAAATTGCAGAATTGA
GACGTGACAAAGACCTCAAACAAATAAAAGAGAATTTAGTGTCAGGAATCAAAGAAATTA
TATCGGAATTGCAAAAGAAAACTGTTGAATTAAAGCAGTTGCAAGACGATAAGATTACTC
TGGAAGGTACAATACAGAAGTATAAACATGATATGGTGTCGTTAGAAAAACGAAATAGCG
ACCTTCAGTTGAAAGAGGCCGCCTTTGATACAGAATTACGTATTGAAATGGATAACCTAA
ATAAAGCTTTACAAGAACAAACAGAAACCAATAAAAACTTAGAACTTA
>Unigene0001004    size  260    gap  0  0%
CTAACGAAGATCATAGATCCTAAACTCATCCCAGAGCAGGCCGGCTTCAGACCTGGTAAG
TCATGCTGCAATCAGGTTTTACGGCTTACTCAGCATATCGAAGACGGATATGAAGCCGGT
GCAGTGACGGGCGTGGTTTTTGTGGATCTCTCGGCGGCGTATGATACAGTCAATATAAGG
AGACTTCTGTGGAAAGTTAGCGAACTAACACACGATCGGAAATTTGTGGGAATTCTGGGC
GAACTTCTCTACGACCGGAG
>Unigene0001005    size  267    gap  0  0%
TCAAGGGCAGCAGAGAGGTAGGTCTCGACCACTTCAAACGATTTTGCCTGCGCTGCCAGT
GCCAGGTCGTCGGCATAGATAAAACTGGTTGTATTAGGTGGTTGCGGCTGATCGTTTGTG
TAGATATTGAATAGGGTGGGGGCTAGGACACTGCCTTGGGGCAGACCGTTTCTGAGCTTC
CGCCACCTACTTTGTCCAGATTGTAAGTGGACTTTGAATCTCCGGTTATAGAGAAGTTCG
CCCAGAATTCCGACAAATTTCCGATCG
>Unigene0001006    size  304    gap  0  0%
ATAAGAGAAGTTCAACTGTAGTACAAAGTAGGTATACTACTACATAAATACCTATAACAG
CATGTATAGATTTTCAAACAAATTCATAATTGCATAACTGCAACTATGTACGTTAGCATT
ATATCGCAACTTAGGATAGTTTTATATCCCTTTCTCACTAAGGCACAGAATTTTCATCTT
GATTCAGTAGAAAAATAAATTACATAACAAAACTGCTTATTGCTACTTATTCTTGAAAGC
TGTCTCACCAAATAAGTACAAACATTACAAATCTCAAACAAACATGTGAAACTTAAAACT
AAAA
>Unigene0001007    size  433    gap  0  0%
AGAATGTAGGGAATAGGCAAATAGCACATTGTCTTAAAAGCTGTTTATTTATTTAAAAAA
AGGGAATATAACCGCTTTGTAAGTCTACGATCGTCATTATTGTTCCCCCTAGAAGCGCAA
AGAATAAGAAATGGCACCTATATTTTTTAAGGGGAGCCATGAAAATAACAATTTTGCGGA
ATAATTTCGGAGAGGGCCATTTAAGCTTTTTATCAGTGGAAAGTTTGTGTACACAGCTAT
CTAAAGTACATGAGACGAACGTTTCCTACAGTCCTCGTGAATAATTTTACGCTTCGTTAA
GTCCATTGTGGAGGGTAAATGCGCTTAATAGAATATCGGTGGGCGTTCAAACATTTTTTC
CTTAGCGTTTGTTCCTTGATCCTAATGAAAAGTCAACACACCCTAGTTCCGAAGTTTTAC
CTCCAAAAATCTT
>Unigene0001008    size  203    gap  0  0%
GAAGGTGAACAAGAATGCCGCTTTCTGCGAATTTTCGACGAGAAATGCTGCTGGCAATAA
AGAATGCAAAGAAGAATAAAGAAAATCGTGACGATGAAAGGACCGATGGTGAAGAAGCTG
CCCCCAGCAGTACTGCTAGTAAACCTGAAGTGTCACCAGCTATCACGACAATCGTTCCAA
AGACTTCTGAAAAACTTGAAATA
>Unigene0001009    size  314    gap  0  0%
AGAGCCGGCGGTTCTTTCTAGGAGGTTGTCATTTGATCAAGGATTTGGATGTACTTGCTG
AGCCGCTGTTGCAGGACACAAACTACACCTTCACAACAACTGGCTCCATCAACCTTCGGT
GGAACATCATATCTCAAGCACAGATCGGAGGTCTAGTAGCACCACCAGCTCAACCAGGAA
CCAGCACAGCATCAGCTCTACTCCTGGGTGCTGAAGCGGCATTGAAGAAGTATAAGAAGG
CCAGGGCAAGACTTGCAGCGGCGACGAAGGATCTTAGCGAAGTCCAATATGGGGCTGGTG
ATAGATAATATGAT
>Unigene0001010    size  219    gap  0  0%
GTGACAACCTCCTAGAAAGAAACGCCGGCTCTCAGCTTCCACTACATCGGTCTCCTCAGG
TCTGCTGCAGACCAGCTCCTTGGTATAGCAGCCAGGGTTGAGGTGAAGGGGTAAGAAGCA
GTACCCTTCGGTGCGGTGGCGGTCCCACCAGTCTGATGATATCACTTCTAGGAATAGTTT
AATTGGAGGTGGTTCAATGCCAGTGTTAACTTCTAAACA
>Unigene0001011    size  217    gap  0  0%
ACACCACTAGGTATCAGTTTTAGTAGGCACTAAATACATTTTATCGCTAAATGTAACCGG
AGAACTACACTTCGGCCTCATTATAACTTTAACGATTTAAGTATCACAAAATTGTATGAT
TACTAAATTATCTTTAGGAGCATTTGTAATTTGTTTGTTTATAATTAAAACACATTATGC
TTTATGCACTTAGTTATGTGTGTTAGTGAACGCGGCA
>Unigene0001012    size  281    gap  0  0%
CGGCTGCGGCAGGATGGTGGGGCGGAAGTGGTATGTGCCGGGACTCTGTCCGAAGCCAGA
CCCGGGGATTATGCAGATACCTGTACAACGTTACACTTGAAGCCTTCCATCTTGTTGAAG
GTTTCGACGATCATCTTAGCTCTCTTGGCGAGCGAGTCCAGCGTGTTGGACTTCTCGCAC
TCAAACTGCTCGTAGGAAGGGTCACCCGGAGCCGGCGTCCGCGCGATGCAATCGACGACA
ATCTGTCCAATCGTGCTTGGGCAGAGCATGGCGGAGATGGC
>Unigene0001013    size  401    gap  0  0%
GCCATGCGAATCCTTGTTCACTACTAAGGTTAGACATAGACCTTCTTGAGTTTTTAACCG
AGGGCCTTTTTGTATCCATATCTGTTTACTACTATCGCTACAACTCTTCCAAAGTGCCCG
TCCATTGCCTTGTTGTAAACACAGGCCTTCATCCGTCATTATTTTCCCCTCAGGCGTGAA
AACTACTAAACTTTCTAAACCCATTTGTGTGATACACTCTACTGCGACAGCTGGGCTGCC
CAACCCTAAGGTACCAGGGTTAACTCCTATACAACCACCTTTCTCACTCTTAATTCTCCC
GAACCATCTTTGGTCTGTCGGGAAGAAGTGTTGCGGCCACACGTTACTCAAGTACCACGC
AAAACTTTTACACTTTAAGTTCTTTCTCAACTCCACTCTAT
>Unigene0001014    size  274    gap  0  0%
GCTGTAGGAGATGCACAAGTTCCAATTTACACTAAAACGCGTTATGGTAAGCCAGCGATC
CAGATGGGAAAGTACAGGTTCAATAGGAATAACCGCAGCAATGGTGCCAGGGCTCTGTGG
ATCTGCTGCAGAAACAGCACGGGCTGCCGAGCTTCCATCACCACCTTCAATGACGTCATT
ATCAGACAGAAGTGCGAACATAACCATTGATACACCAAAACGAGTATCTAGACCAAGCAT
TCTTTAGATTTACCGCTGCTGATTACAATTCTAG
>Unigene0001015    size  219    gap  0  0%
ACGTGTTGTATTAATTTCAGAAAGGCAACCCTACTGTGGGCTCTTAGGTTACGTCAAAAA
ATTTAAAAATCAAGGACACAACATCGGTGTACTTATAGTTGATGATTATCATGCGCCATC
ATTTAATCCAGAAAAACCCATTTACAAAGAACAGCTTCAGAAGAAACTGGCGTTTAATAT
TTTGAAAAAGGGACAATGGGGCAGCTACTCTAAGTTGGA
>Unigene0001016    size  202    gap  0  0%
CGAGACGGCACGAGGGAAGAAGGCAAATATAAAAATAACGTGCTTATAACGAGCCAGAAA
CGAAAACATTTATTCCTCATGAGATCCGCTAAATTTCGGGAGCGAGTTGATTCAGCAGTA
AATGCGGCGCAACGTGCATCTAAAATAGCATTACAAAAGGCTGATATAGCTATCTCCAGA
ACCGCCACGGCCAAAGGAAAGG
>Unigene0001017    size  625    gap  0  0%
GATTTGGAGTCAACTGTCGGAGATGTAGCTTTGATCACTCTTTCAACAGGTTCTTCAATG
TGGCTAAACATATTATCATCGGTATTCGTTCCTACACTGACAAGAATAATTTCTTCATAA
TCAGCTGACAATTGCGGCTTTTCGTTAACTACAGGTAATGGCAAAATTTCTGGTTGCGTC
ATTCCAACGATTTTCATCATCTCAGCATCACTTATCAATGGTTGCAATTCCAAATTCTCG
ACTTTGGGTATCTTACTCATGACTATATCTTCGTCTCGTTTCCTCATAGCCTCAGCCTTT
TGTTTCTTTGTATTCATCAGTATTTTTCTAGAAGCCTCTTTAATTGGGTCGAAGAATGTT
TGTTCGTTGTTCACTTTGTCGGTTGTATTTTGTAAGCCGTTGGGAGGGGTCTGTGTTATG
GGACATTTGACAGCTTTGTCAAGTAAAGGACTAGGCATGTCTGGGAATATAGCCTCGGGA
CTCACTGTCGCAGAACTGTTATTCGAACAGACGCCTCTCCTTAATTTATACTCTTGCAGA
TTAAGTTTCTTTTTCTTGAGAGGTTGTTCAGCCTCCTTTTTAATAGCGACCTCAAGCATG
CACTTGTTCAGTTCATCGTCAAACG
>Unigene0001018    size  219    gap  0  0%
TGTTAGTGATAAAACGAACAATGTAGTAAAACAGGAGAAAAATATAAAAGAATTAGATAG
GAACAAAGGTAAAGTTGTAAATAATGTAGAGACTGTTACTGTAAAGGAAGAACCCCGTCC
GAAAAATGAAAACTTTTATACAGCACTGTTTAGTAATAAGCAAGACGTTCAGATACCTCA
AGCCATGCAGCCCAAGACGGAGAAGAGGCCGTTTGACGA
>Unigene0001019    size  303    gap  0  0%
GTACTATTGGCCGGGCATGAGGGCTGTCGTGGAGAGTGATAATGTTGTACCCAGCATTAC
TCCTTACTTAAAACAGATGGCGGCCACCCTGGATCAGGCCAGGGACACTCACGAGGAGGC
TCAAGCCGCGCAGAAGGAGTATGCCGACAAGAAGCGGAGACCACCGCCGGACTATAAGGT
AGGTGACCTCGTCTTGCTAAAGACACAAGGGCCGAACGACGCGGGCCGCGGACAGTCCGC
AAAGTTCATCCCGCGCCGTGACGGCCCATATAGGATTGGGACGATCGTAAGCCCCACTAC
GTA
>Unigene0001020    size  202    gap  0  0%
AGAAGACTGCTGTTTGGTTGTTCCAGAGCAGGAGCGCAGGCAAGTATTGGTTGACCTTCA
CGACGCGCCTACAGCCGGTCACTTCGGAGTAGAGCGCACGCTGAGCCGTGTCCGGGCCAG
GTACTATTGGCCGGGCATGAGGGCATTCGTGACCAATTACATCAAAGAATGTGTACCATG
CCAACGGTACAGGGTCGACAAT
>Unigene0001021    size  303    gap  0  0%
ACTACATCGGTGTCTTGTTACGTGGTTTATAATTCTTAATTATTTATTCCACGTTCGTAA
AATAGTGTGTTAGCTATTTTAGTGTGTCCGTAACCAATGCAAGTTTAAAGTGTGTGTGGT
GTATGTTAAGATACCAGCCGAACTGGAGTAAAACAACGAAAAATGTGAAATTAAAAAGTG
TGTGAACTGAAAATAGTCAAGAATGGTGGATAACGCTTCGTTTGAATACTCGGATGAATC
GAGTGGAGAAAGCAACTATGTGAACGATATCAATGGAGGACAGGCCATAAAGCCGCTATC
AGG
>Unigene0001022    size  327    gap  0  0%
ATAAGGATGGTCCAAAAATATAAACTTGAGAAACGCAATTTAACAAAAATAAATTCTTTT
CTCGCCCTAATTGATGTAGTGACCACTACTTATGATATAATTTATCCACAGAAACAAGCT
ATGCTGGTACGACAACTAGAAGAAGAACTAAGATTGCGCATGAGACAACCCGCTCCTGAG
TTACAACAACAACTGGAAGCCTTATTCTCCGAGAACGAACACCTGCAAAGAGAGATAGCC
ATATTGAGAGATACAATAAAGGAACTAGAATTGAGGATTGAAACACAGAAACAAACGCTC
CAAGCCAGAGATGAGAGCATCAAAAAA
>Unigene0001023    size  299    gap  0  0%
GCATCAAAAAATTACTCGAAATGCTCCAAAACAAAGGGATGGGTAAAGAAGAAGAACGCC
AAATGTTCCAACAGATGCAAGCTATGGCCCAAAAACAGCTGGACGAGTTCCGGTTGGAGA
TCCAGCGGCGAGATCAAGAGATCCTGGCGATGGCCGCCAAGATGAAGGCCTTGGAGGAGC
AGCACCAAGACTACCAGCGCCACATCGCCGTGCTCAAAGAGTCGCTCTGCGCCAAAGAAG
AACATTACAGTATGCTGCAGACCGACGTGGAAGAACTGAAAGCCCGGTTGGATGAGAAG
>Unigene0001024    size  222    gap  0  0%
GTCACCTTGTTGAATAACCGAATATTTATGATCCTCTTTTGAAAGTACCTGAGACAGTAA
ATCAATAAATTCGGGAAGCTTATTTTCAATATAACTTTTATCATGGTCATCATCGAGCAC
CGATAGAACTTCAGCTTCTACAATCTTCGCCTGTTCCGAGAAATTTTCTTTTGAAAAAAC
GTTAGACCACATTTCAGTCAATTTCTTTGTTATATCAGCATG
>Unigene0001025    size  265    gap  0  0%
AGCTGGGTCCTAGGATACACCAGGTCAGCTTTCAGGCCAAATGCTGACAGTGACTTGTCA
AACTCGGAATGATAATAGTCCATCCAGTCGTGGAAATGGATAGATCTTGATGAATGGTCT
GTGCAAGTTAGCAACATGAAGAGAAGGTCGACGGCTGGGTTGCCGTTACTGGATGCTTGA
TAGTCTATCATGATTGTTTGGATAGATTCGCCTCCCAGTTTAAACATAAAGTTATTTGTC
CACGCGTCACCTTGTTGAATAACCG
>Unigene0001026    size  455    gap  0  0%
AAAACGCTGTTTATGTATACGACGGCCTCGGTGGAGTTCCTGATCTGAGTAACAATCAGC
AGAGTCAGTTACTGGGTGTATTTTGTAACGGCGCCTCATCAGGTGTTATAGAAGCGCGTA
GTGGTAACCTGACCGTACATTACAAGCAGGGGGAGCCGGAACAAGGGTTTGAGGGGAGCT
ACAAGGTGCTGGCTTGCGACGGACATTGTTCCCTGCCGAGAGTATGCAACAAGAGGCACT
GCGTCTGCCGCGAGGGGTACGGAGGCCCCAACTGTGAAGTTGAGATCTGTCGCAACAACT
GCAGCATGGCAGTCAGTGCTGGCATATGCGATCCAAGCTACGGCAGATGTCTCTGTAACG
ACGGTTTTGGCGGAGACGACTGCTCAATTAGATTAGACAAGACACAACTCGTATTCACAG
AGCTTTTTAACTCAGAATATTTATCGGACGGCTTA
>Unigene0001027    size  262    gap  0  0%
TTTGTCCGCCAAAACAAATATTTCCAAAGCAATAAAAAAAAAAATATAGCAGAAAAAATG
ATAAATATCGGAATTGATAACCTCTTTTTTGGAAAATCGGTTAAAATGGCAATTTTATGT
CGTCCAATGATGACTGCTGGGTGGCGTATCAGGCAGCTATCATTAGAAGACGGCGGACAA
AAAGCTTGACGGTTGTTCCCATTTTCTGAAGTTTTAAATGGAAGTAAAAATTATAAGTAG
GTAACTTATACAATCAACGGAG
>Unigene0001028    size  273    gap  0  0%
TTGGACTGGTCAATTAATGCTCGACTTGTTATTCTCTAAAAGGCAAAGACCCCCACACGA
TTGTCCTACAAACCAATGTAGATGTTGCTGCCAGCATATGCTAAAGGATTATATGAAGCG
AGCTATGCAGATGAAAGAATCAAGCGAGGCAAATGTGGATGTAATGACATATTTGTCATC
AACCGTTCGTAAACTCAATGACAACGATGAAAGTTCAGTGACCGTCCCCGTAAAAGTGGT
CGTCCATTTTCCTCCTACGCATCATACACCGTG
>Unigene0001029    size  376    gap  0  0%
GACAGTGCCAGACAAACATCAACAACATCGACCTTCGTTGATATCAATGTTGGTGGGCAG
GGGAGGGACTGGAGGACTGCCTAGAACGCCCGATCATCCTTCTGCGCCTCTTTCTGCACA
ACGAGAATCGTTATCAAGCAGTTCAACTACAAGCCAGCACATGCCGACGTTTGAGGCTCA
GCTGAACAGCGGCCGACTGAGCGACACCAGCAATAATAACGTTAGCAGTGGCAATTCTCA
TATCGGTTCATTGAACAACTATGGGAGTGACAAGCCAACCGCTAGTACTCCTTCGTATAC
AAGCACACAAACTAAGCTAAGATTTGTGCCGTCCGTAGAACTCAAGTTCACGTCTGGAGA
AACATCAATGAGTCCA
>Unigene0001030    size  288    gap  0  0%
ACATTCTGTTGCAACCGTTTATAGTGCATAAGCTATCTCAACCCCCCATTGGGGACAACG
AGCGTCACATGCAGTTTGTAGTTCGGGAACGTGTGAGAGGGCTCAAGTTACCCGCCGCGA
GGGCTAGAGGCGCTTTATTAGCCGAACTAGCCAGGGAACTGAGGCATATGCGCGATACAC
ATGATCAGTATAAGTTTGAACAAATAGCAGAGAACCTCGGTCAAGCCGGTGGGAAACGTG
CCTCCGAAGTGTTTCCCCGTACAACGACAGTGCCAGACAAACATCAAC
>Unigene0001031    size  201    gap  0  0%
GGCCCCGGGATCTAGGGCTATAAGGAGAGTGTCTGTACCCGAATGAATCAGACGTGATAA
TTATATTGTTAGAAGCAGGTTATTGGTTCAATTGATAGCCTAGTTTTAGGTTAGGGATAT
AAGTATGATATCATCGTTGGAGGGCTAGACTGAAGTACAAATAGCATCAAAGAAAATAGG
GAGTATATTGTTAATAGTATT
>Unigene0001032    size  251    gap  0  0%
GATATAATTTTATTGTAACAAACAAAAACAAATTACCTTTAACAATACTATTACAAAACA
TTTTTGACAATGTGGACATTTAAAAAAATTTACACCTGTTCCAAGTGGTCTATACTGATG
TTTGATGGCAATGTAAAAAATTTTGGCATTTTTGTGGAAACCGTGTCAAAGCGACTTGCT
GATACTTCAAGTGACCCAAAGGCTGGTTTTTATTTTGGTCAAAAATTAAGCATTGCCATC
CAACGTGGCAA
>Unigene0001033    size  436    gap  0  0%
TGGTGTTTAAATATGTGCTCATGTTAAGTGCTATAGTGAGCACGCCCACTGTGAGTTGGG
TACCAATTTCTGAAAGGTAGTGACGAAAATTTGATATGTATTTCAAAGCTCTGGGTCCAG
GTACGTCATCGAATGAAAGCACAATAGGTTCCTTATTCGTAAGCACCATAGGCATCACCC
TAGTTGCTGGGAATATTTCGTTCATTAGAGGATCTTTGTCGGATAAACCAACAGAAGCTG
AGCATGCCTTATTGGTATTCACTTCTTGACTTTGAAGCTTTTGAGTCTGCAATATTGCCT
TTTCATAACATCTTTTTTGGATATTAGCCAATCCTAATCTGACGTACGGTTGAACATTTC
GCAATTGATTTAGATACATTTTTGTAACTTTTATCTTACTCCCTTTCCTGAAATTATTCA
CCGTTACAGGGTGTCG
>Unigene0001034    size  233    gap  0  0%
GTGGAGATCTAAGGGGGAGGCTTGTGTTCAGCAGTGGACGTCCTATTGCTGAGATGATGA
TGATGATGAAACGATATAAAAATTGTGGTAAATGTTTGGGACATAAATATTTTTAAAGTA
CATTTAATATGAATGCTACCATTACCACAAATAAATTTTGAAAAAATTTACTTCTGCTTA
AACTTTATTGCATTCAATTGATTAAATAATTGTTATTATTGATTTAAACATTG
>Unigene0001035    size  266    gap  0  0%
TGGTTGGTTTCGATTTGCCACAAAGAGCCTCTGGTTTCTTGATGGCTAAGGAATTGGAAT
ACTTCGCCAAGGCCTTGGAAAACCCAGCTCGTCCATTCTTAGCTATTTTGGGTGGTGCTA
AGGTTTCCGACAAGATTCAATTGATTGACAACTTATTAGACAAGGTTGACTTGTTGATTG
TCGGTGGGGGTATGGCTTTCACCTTTAAGAAGGTTTTGGACAATATGCCAATTGGTGACT
CTCTTTTCGCCGAAGCTGCTGCCCAG
>Unigene0001036    size  251    gap  0  0%
TGGTCGTTATTATTGTAGGGTCGGCAGAGGTTAACTTGAATATTTATACACTGAGAGTGA
ATCCTTGTCATATTAAAGTGTAATTTGTTCATCACTTTAGCATAGGCGTTTACAAAGCGG
TATTCAATATTCATACAGTATTTTCATGACAGGGTAACTTGATAGATCTCTCACATAGTA
TATAACGTGGGAAAAGTATTGTAGAACAAAAAAGGTTCATCTTTTAACTGGAAGAAGATG
ATGCGGAAAGA
>Unigene0001037    size  268    gap  0  0%
GTTATTTATGTTATTCTTCAAAGTATCAGTATTTTCCGTTGATGATTGATTATCAACAGT
TGTCGATGTGTCACCATCTTTGTTATCGTCATCATCTTTGGTTTCGATTATCAATGTTGT
ATCATAGTCATCCTCATCATTTACAACCTTGTGACCAGAATCATCAGAATTGCTGTCTAT
AGGTTTTTGGTCACTAGTGGATGTTACTGTGGAACCAGCTTGTGCAGTAATGGCGTTAGT
ATCGCTGTCCCCAAGTACAGCTCCAGTT
>Unigene0001038    size  359    gap  0  0%
GAAACGCATTTCAGCAAATTCCTTCAGCTAGATTCATGCGAAACAAACAATGTAAAACAT
ACTTGTTACGAAATAGCGGCATGCACAAGTTTGTGCCGTGGCCTGCTTAGACCATTAAAC
TAACCGGAGACGCTTTTGCCGTCTCTTCTTCCTCCCCATAGATCATAAGTAAGAGTCTGA
CACCACCGCTCATAGGACGTAGGTATATATATAGAAAGCGGGTAGCTGGACCAGATATAC
CAGCATTTATCGGTGGTGGCCCATTCTGGTAACAGTTTCGTAAAGCAAGCAAATTGAAGT
AACGTGAAGGAAATGTAGCTGTTACCAGAATGGAACAGCACCTAGCGCTGGTATACGGC
>Unigene0001039    size  898    gap  0  0%
GGTATACGGCTAAAGTCTAAAGGCTAAAGTCGTATTAGAAAACACATGCAGGTACATACT
TATGTGTCAAATGTATGCTTTTGTTTGTCAATTTTGTCGTGTGCGTGGGAACCGATATTA
TCTAAAAAGCATGAGTAAGCTTTCTATGGCGTGGCGTAAATTGGCAGAATTTTTCGCATA
CAGCTACGTTAATGGCGGCTCCGGTTGACTAAACGCTCTAAGGCGGCCTATGACTCAGAT
AACGAAGAAAAAAGGTTGAATGAACTAAAATGCTGAGCGAGTAGTTTTCTGAAGCCAACG
TTATCTTACTCATGTAGGCTCTTGTACTACGTGATCGTAACGGTGATTGTGTCAATAGGT
TGACTAATGGAACAATGTTTGCTTACTGTTGATGTTCATTGAAGTATTGTAATTTTAACC
GACTTCCGAAAAAGGAGGAGGTTCTTAAAAGGATGTTTGTGTTTTGTTCCTGTGTCAGCA
ATGAAGAACGAGCGTGACAAATGGGATTTTATTGCTTTTTCGTTGGCTTTCTTAAGTCTA
GTTTAAAAGTCAGATCTATCTACTTAAATCTTGTTATTCATTGCTAATCTGTTTTGTGGA
CTTGAAATGAATTTTACTTGTATTACGGAAAACTCACGTAGTTAACTACAAACAATTTGG
GTGCCTATTGATGATTAATAGTGATTGAAAATGTGTTCAGTGAAGGAGCAATGAAAACCA
CAGAAAAAAATTAAAATACTTACTTACTTATAGGTAATTTTCTGACATCTGGGTTAAGTC
AACCCAGGTTACTCAGATAATTGCAATTACCGGAGATAAGCCATTCTTATTATCTCAGTA
GTATTTTTATCTTAAATTCTTGTAACTGCAATGACAAAACAAATATGTGCCTTTTGGC
>Unigene0001040    size  202    gap  0  0%
GATAAGGGAAAAACGAAGTCCTAATTGTAACTTAATGCAAAAGTTCAATGTGTTATAGGT
TGCTAAGACCATGTAACCTCCTATTGGCAACCAAATTCATTCCCTACAAAAAAAAAATTA
TAAAGTTTTTTATGAATTGTAAGTAGGCGCTCAGACTTGGTCTTTGACCGAATCTCAGAA
GTCCAGGCTAAAAGTATGCCAA
>Unigene0001041    size  339    gap  0  0%
GACTACTTGCTGCCGGGGAGAAGGCCAGTGAATCTGTGGCGGAGTTCAGCGACGCAGAAT
CAGGACTCAAGTTCCCAAATCAGTTCCGCAGTCGCTCAAGAGGGAATAGAGTTCCTCTTC
ATTCCGAGCTACACACCCCATTTCAACGGTATGGCTGAATCTGCAGTCCGTTCCACGAAA
TATCATCTTCGTAGGCTTCTCCAACTTACGCATTTCACGTATGAAGAAATGCACACTTGT
CTGACTCAGGTGGAAGCCATTCTAAATTCACGTCCTATAACTGCCTTAAACTCTGATCCT
ACAGACTTCACACCTTTAACACCCGCACACTTCCTAATA
>Unigene0001042    size  212    gap  0  0%
GACTACTTGCTGCCGGGGAGAAGGCCAGTGAATCTGTGGCGGAGTTCAGCGACGCAGAAT
CAGGTGGGCGAGTGAGAAATTTGGTTAGGCTACCTAAAATTGACTTACCACATTTCAGCG
GTGGCTATCAAGACTGGCTCGAATTTAAAGACACATTCCTTTCTCTCATACACAACAGTG
ATCGCATAGATAACATTAATAAATTCCATTAT
>Unigene0001043    size  329    gap  0  0%
TGAAAGCTCACACTCTTGCCACGTTTATTCACTCTATTCGGCTGTTTTATTATCACCCAA
TATTAGCTAGGGTAATAATAAAACAGCGCAAAAACGCGCATCTCATCTGTCAAAATCGTC
ATAGGCGTCATAAAAGGATGTAACACTAGTCGACAGGTGTAAGGCCCAGAATCAACCTAA
TTGGATTGGAGCAGAGAAGTATTTAAACAACCAATGGAATTTCGTCACTCATTGGTATCT
CTGAACGGAGTAACTTTATTGGTTGTTTAAAGGGACTAGACACAATTGCTATTGCGCGTT
CGAATCTGATGATGCGTAAGTAGTCATCA
>Unigene0001044    size  254    gap  0  0%
AATCTGCGTTCGCTTAAAAATTGACATAGCATATTGTAGATGCATCAGGAAAGCGATAGA
CAGCAAATCCTTGTATAGTCTACCTTGACATTTCGTGCTTTAGTAACAATCCAAGTTGAA
GGACCAGCAGCAGAAAGATTTTCATTTTAAGTCGTGGAATTTTGTGGCAAATTACTCAGT
TGCTGGTAATTTCCGTAGGTGCGTATCTGCTCGGAATTCCTATGCCAACTTTGGTTGCAT
TTATACTTACTGAT
>Unigene0001045    size  256    gap  0  0%
GTCGGAACATGATAGTGTTGTGAGCATCATTTCTTGGAGTACTGTGACCATGGCATAGAG
TAGAGAGCCAGCGAGGCATAGCATGTCACCAACTAACTGGTTTTTACCATCAGTAGGGGC
TCCTTCAACATCAGCCCACACAACGCAGACAACTGCCATCAGGCCCATGGTTGCTCCAGC
TACGTGAACTACACCAAGTCTCTGCCCTCTCCACGCTCCACCCACGAGAGCGGCTCCCAC
CCCACTGCATGCAAGC
>Unigene0001046    size  332    gap  0  0%
GGTTTGACAGCCATAGGTAAGACATGGTAGAATCACTGAGTCCATAACAATTTTTTTGAT
TGACGGTTTGAGTTGTGATTTGAATATTTCTTTGTGTGCCCAGTACTTTTTCCACGTTAT
TGCTATTCTGCGATCTATTTCTTTCAAGTTTCTATCTTTTTTTAATGAAATCTGTTTGCC
TAAATAGATGTAACTTTCTACAAACTCTAGTGGTGTTTTGCTTACAAATATGGACGCGGT
GATGTGATTAGTCATTATTTTAGTCTTTTCCAAATTCATTTCTAGGCCGACCTTGATGCT
AGCCTCATGTAGATCTTTTATCATATTGTTGA
>Unigene0001047    size  325    gap  0  0%
GGGCATCCTGGAGCTGGCAGAGAACGATGTTGCTGAACCGCTTCCGAATCGCCAAGAGAC
ATATGGACAAAATCACTAAATTAAAAGCCGCTAAAACCACTGATGAATCGAAACCTGCTT
AATATTACAACTAAGAATTACCGGAGATCTAGGTGTAAGTGCAAGGAAGACACAGAGCTC
TGCACAACATCAGCACCATCTCTGTTTCGCCTTAGAATCTGGCAGGCCAAAAGGGGTCAA
AGGAATTGTGAAAAAGTTTTGTAATCTTTATCGTTTTGGCACAAAGCGCGAGTCGTTCCG
CACGAGGGACACAATGAGTCTTTAC
>Unigene0001048    size  384    gap  0  0%
GTTCAGTCTTTGTAGTAGTATTATCATCATGCACCAAAGTGATCTTAGCTCTAGGCGACA
GTTGTGTAACAATCGCATTTCGAGGCGGAGATCCAGCGGTCACCTTCTGACCCAGTCTTA
TACGCCATTCGACACCCCCAACCACGCCGAGAGCACCAGCAATGAGACAGTTTTCCAGAC
TGGGTGGTGTGGGTTTGATCAGTTGTGTTAAGTCTTGGCTTGTATGTGGCCACCAATGCC
AGTCACTCGTTACCGTCTGCGCCGCTAACTGTAGTTTGTCTAACAACAAAGTCGTAATAG
GTGTATGCCATTGCGCAGCGGAGTGCAGTTGTCTCACTAACTGCACTAGGGCCGCGCACG
TCGATCCTGTGTAACTTGCGGAGG
>Unigene0001049    size  512    gap  0  0%
GTGTAGGGGCCGGGCGCGGCGGTTACTGCGCGTGGTGCAGCGCGGCGGGCGGCAGGTGCG
CGCGGTGCTCGCGCGCGATGTGGCGCCGCACGGTGTTGTTGCGCGTGAAGGTGCGCGAGC
AGTGCGGGCACGGCACGCGGATGCCCTGGTGCCGCTGCCGGATGTGCGCGCGCAGGTTGG
TCTCGTAGCCGTACAGCCGCTCGCAGTACGGGCACTTCAGCTTCTTGCCGTCGGCAGTGG
CGATGCCGCCGGACTTGCTGGTGATGAGCTTGGTGGGCCAGATGTCGGGGCTGGGCTTGG
GCGGCACGGGCGACGTCTCCATGGGCTTGTCGTGGTAGTTGGCGTTGGGCAGCGAGGTCG
CCGGCGGCGGCGAGTTGTTGTATCCGGGCGGTTGGTAGTCGTTCTCGCTCTTTATCCGTA
AATCTTGGTCATTGTTGAGTCGTTCGGGCATGTCGTCGGCGTTGGCGCGCTCGTAGCCGT
TGTTCTTGGGCGGCGCGGGCGCGGGCAGCGCG
>Unigene0001050    size  268    gap  0  0%
ATTACAGCATGGCGTACCACGGGAAATAGCTACCGACAGAGGTGCAGAATTTATGTCTGA
AACCATCGAACAGGTTTGCAAATTACTTAATATTAAAAAATTAAATTCAACTGCGTATCA
TCACCAAAGCATCGGAGCGCTAGAAAATACCCACAAAAGCCTCGGCGCCTATTTGCGAAT
CCAAACCGAAGAAAAACCTGAGTTGTGGAGTACTTGGTTACCGTTCTGGTGCTTTGCTTA
TAATACGACAGTTCACACTTCAACAAAA
>Unigene0001051    size  229    gap  0  0%
GAGTATGGCGAGGCCTATCACCGCCTTCTCCTTGGAGTTGTTCTCTATAATCAACGTCAC
ACGGAACACGGGGCCTAGGCCTTCCACCTCAGCAGTGAGTCTCAGAGACTCCATACGTCC
GGTACCGACGGAGTTGTCGGACTTGAGATGTGCCTCCTGCAACGTCTTTGCAGCCAGCAG
CCGCAGTCGGTTCAGTTCATGTTGAAATGTTTCGTGCATTAAGACGGCG
>Unigene0001052    size  341    gap  0  0%
TAGATTTTACAGTCATCAATTTATTGTCATTAAGTGTAGACGATTTTCGACATGGTTTTA
TTTATTATTATATTAATTACGTGGCTATCGTACACAGCCGGGCGAGTTGCGGAGTGCGCG
CGTGCCTGTTCAAGGACGAGATTAAGAAACGTGCAGATAATGAGTGTATGTAGTGAACTA
TCGCGATGTGGCGATAGCGTTTCGAGCAAGTTTAGCAAGGTACGCGCGAGACAATCAGTT
AGCGAGGTTATCAAGCGCGTCGCACGGAGCGCGCCTGACTCACGCGCCCAGCCCCGCCGC
CACGCCACCGCTATAGCCTGCTCAGTTCCGACACTGATATA
>Unigene0001053    size  229    gap  0  0%
AAATCTATAGCTTACGTGTAGGTATAGGTTAAAAGGTAGTAGACCTCCGCGGCGCCATGT
CGCGCTGAGCGCAGCACACGTGACGTGACCACTCACGCAGTCGCCCCTCGACCATCTACT
TGATTTGATTAGTTGGCTGCAAGGCAGGTGGCTGTGGATGCCTTACATCTAGGTACATCT
ACACCTACTACTTACAAGCTTACATACTTAGCCTGCAACTGGTAAACAA
>Unigene0001054    size  255    gap  0  0%
AAAAAAAACAAAAATAATTCAAAGCAACATAAAAACAAAATTGCGACGCAGCAAAAACAA
AAGCTTTTCATGCTAAAATTGTAAAAGTTCGTTGTTATTCTCTAAACCTGACACAGAGTA
GTAGGTAAATAACAAAAACACAGATGTTATCATGCAGTCCAAGGTACACATACACTGTAC
AATACATGTTAAGGTACCATATCGCCATTACATAACAGCGGGTTAAGAGTTTCATTTACA
TTCACGGGCATGATT
>Unigene0001055    size  265    gap  0  0%
GGACCGAAGAAGAAATACCAGAAACCGAACTCTCCTACACGAAACCAATGCAAGAACTAC
CATGTTTCAACAGCACTGTCATTGAGGAAACCAACCAAATATTTCAACCGGTCACCGCTG
TGCCCGTTACCATGACAACGGTACCACAAGACTCGGAAGCAGTCCTCATAGAATTGGGTT
GTCAGAAGTTGGACAACGGACCAACATTGTCAGAAAATGGGCCAATTTTGTCAGAAAATG
TGACGACTTTGCCACAAGTAGCGGC
>Unigene0001056    size  248    gap  0  0%
ACAAGGCTTAGGAGCGTAGGTCCGGCCGGGGCCGGCAGCTCATTACGTGCTCACCAGCTC
AATGCTCTCGTTGATCATGTTCTGCGTCCGTTCGTCTTCGTCGACGTGCTCCATCTCGTC
CAGGTCATTCATTCGGTCAGCCTCTGCGTCATCGAGGAGCGTGTACTCCGTCCTGATGCT
GCTGCTGTCCTCACTGTCGTTTACGTTGAAGTACGTGACGGTGGCATAGCAGACCCTGGC
GTGTTCGG
>Unigene0001057    size  258    gap  0  0%
GACAATGCAAATAGAGGTATTGAAATATTGTATAGATAAAAGTCATAATGAGGATTGGTA
ATGAAAAGAGTCTTGCCATAGAAATTAAGTATTTTATCAAGGATCTCGTGTAATCTGTCC
GATAGGCCATCCCAGATAAATGTCTAAAATTAACCTCACAATCGTTCTCAAATGCAAGGC
TTTTTCATCATTACGCATTGCAGTGCATTTTTTATAATAACCTGGAACTTATGTATAGCC
ATAGACTAGTCTACTAAT
>Unigene0001058    size  262    gap  0  0%
GAAATGTCAAAAGAGGATATAGTACCTGTCCCACTGGGATGAAGGTCACCATCTGTGGAG
CCGCGGGATGTACCGGTCAACCCTTAGCATTGCTGCTGAAAGAATGTCCGTTGTTGGATG
AGATAGCTTTGTACGACATGTGCGCCACCTGCGGCTACGGCATGGAACTAAGCCACGTGG
ACACCAAGTGCAAAGTCTCTTCCTTCTCCGGGAAACATATGTTATGCGATGCACTACAAG
GCGCGCGGGTAGTGGTTCTCGT
>Unigene0001059    size  235    gap  0  0%
GGATCTAAGAAGGCTTCACTCGATATTTGCACTAATTACGTTTACACATACAATCACTCG
TTCAAAGCGTTTGTGTAAAGTTTATGCGCGTTCATGTTACATCAAAAAAATATTATTCGA
TATATAAATATATGTGAAAAATTCTAATATTGTTTATCGCTTTCGAAAGTAAATATGTAA
AAAAATATAATTATTTCGCTCTTAAGGCTCATCGGTATGTACGATATATATCATT
>Unigene0001060    size  355    gap  0  0%
CTATTCTATATCATCTATCGTTGTATCTACATTAGTAACTCCACTAATTATCACCAAAAT
CTCAACATTGGTTTTGAGTCAACAGTATGTTTCATTGTGTATCAATGATGACCATGCGTT
TTTAGTGTTAGCCAAATAATATGTAGTTTCGTCATCATCAACTTCTACATCGGGTGTTTA
ACCTTGTGGAATAATTATTATCCATTTTGTTCTTCTGATGGGAATATGACTGTCACATGT
CACAGAACTATTAAAACTATTCCACTTTTTTAACAGAACTTCACTGATTGAAATTCACAC
GTGTTGTTATATAATTAGAGTTGATATTGGATTGTGTAAGGGTGAGAGGAGATAG
>Unigene0001061    size  248    gap  0  0%
ACAAGAAGAATGAAAGATAGAATAAGACAAGAAGAGAAAAAAGATGATTCTACAGATTCA
GAAACTGAAAACTTGCCTCTGCGATTAAGAAGAAAAAAAGGAACAAGAGAAGTCAAAATC
AGAAAAGACTAGTAGTAAAGCTACAGAAAGTGAAATACAGTGCAATAATGTTGATTCCAC
AGATCAAGTGGGGGATGACGTAGGAACGTTCACTGGTTTTACAGCTATAGATCAAAACGA
GATGTCTA
>Unigene0001062    size  224    gap  0  0%
TATTCTATCAAAGTACTTTTTAACACTAAACAACTTTCACATAACTTGTACCAGACACTT
TGTTTCAAAAATTGTTTTCATTGCTTATGACGAGCTAATTCCATAACAGCTGATCGTATC
ACAAAACAAAACACACTCGCACTACACATTCATGAGATTTGACATAACTTTCAATTTCCA
CGCACTGAACTATACTTTCAATCACAAAAGCAATGTGTGCGATG
>Unigene0001063    size  298    gap  0  0%
TGCTGAGGAACTCGCAGACATGGCTTCAAAGCTCAAAATCGTTGAAGATAAACTCGAAGC
TCGTATGAAAGCGGAGAAGGAGTCCCGTCGCTCTCAGGAACTGTGGGCGGCCGGCGAGTC
TCTCCTAGCGGCCACCAAGAGAGGAGATCCCATAGTTAAAGTCGAGAAAGAGATAAAAGC
TATTGAAAAGGCTTCTGGTGGCGACGATAAGTTGGTAAAGATCGTGTTGAAGTCGATACC
GTCATCTGTGTACAAAACAGGGATTGTGCCGGAAAGTGTGTTGCGAGATGGTTTCCGA
>Unigene0001064    size  255    gap  0  0%
CAGCGCCGCCAGCGCGCACCGCGCCGCCGCCAGCTTCGCCAGCTTCTTGCTCGACCCGTA
TCCCTCGAACTTCTGGTCCTTGATCTGGCAGACGACCTTGAACCGCATGCTGTGGCTGAG
CTGCAGCGGCGCCTGCGCGGCGGTGAGCGGGGAGCCGTCGCCGAAGGTGCAGGTGAAGGC
GAGGCCCGAGTAGTTCTCGTACAGCACGTTGATGGGCGACTTGTGCGCCGCCGCCGCCGC
CGCGCCGAACAGCGA
>Unigene0001065    size  252    gap  0  0%
TAATGTGGTGCTTTCTTCAACAAAAAAATCGGCTATTTCACGTTGTCGGGCGAATTGTGT
GTATAAGTGTGTGTGTGTATGTAAATGTGTGTTTGTATGTGAGTGAGTTTGTGTCCGTGT
ATAGTTACCCTGCGCGGCGGTGAGCGGGGAGCCGTCGCCGAAGGTGCAGGTGAAGGCGAG
GCCCGAGTAGTTCTCGTACAGCACGTTGATGGGCGACTTGTGCGCCGCCGCCGCCGCCGC
GCCGAACAGCGA
>Unigene0001066    size  390    gap  0  0%
GGCTATTAATTAATGTTTAAAGTTACATTATTGTGTTATTTAATTGTTTTGTTACTAGAA
AAAAATCGTTGACGAACGTTTTTGGTGTCACTTTTTTACTGTCCTATAAAGTTGGGATGG
TTTGTTTGTTCATATTAGAACAGTAAAAAAGTGATAATATGAGTACTTACAAATAAAATT
GTTCTTACATCTGAACATCGAATCGCGACCTACAACTAGCGATTACATTACATTTTTTAT
TTTAAAGTTAGAGGGAAAATATTAACAGCTGCTACTTTGATATTCCGAAATATTGCCTAC
CGAAAAAAATCTGATCCAAACTAAAATTACAGAAATAAAAACCGAACATATTATTTTGAG
ACACTAAAATTTGAAAGAGAAAGTTGATTA
>Unigene0001067    size  266    gap  0  0%
ACTCGCGCAGAGGACGTTAGCCCGCGACCGGCCGCCGGAACGCACGTCTCCCGCGACTGC
ATCATATCGTGGCAGGTGTCGGTGCCGTGATGGTTTAAACGTGTTACAGTTCGTGTGTGC
TCGACTTTACCATACCTGTGCGGATTGTCGGATACCCCCCATCACAATGGGAGAATCACT
GCTGAAAGAGGATCCCCTATCCAGGATCCAGCGAGAGATCATAGAAGTCACTGAAAGAGA
AAGAGAATTCAAGGAAGGACACTTCA
>Unigene0001068    size  390    gap  0  0%
CCTGGCGGTCCAGCAGACGGGCTGCTGCGTCCCGGCGACCTGCTGACGTCGGTGGACGGC
ATCCCGCTGGGCGGCGCCACGCACACCCGCGCCGTCTCATACGTCTGCCAGGCCGCTTCT
AGAGGACACGTAACATTAGGAGTGAGACACAATCGGGCTGATATTCAGCCTCTGGGTCTG
CCTACGATGGTGGCGCCACATCCACACCAACCATTATTAACCGCGGATCCTGCGATGCAT
CACAACATGCCGCCCGTGTCGTACAACATACTGCACCCCGCTCCCATGTACCCGCCCGCC
GCGCATGTGCCCATGTACGGCGTCCAATACGACCAGACGACCGGTGGATGGGCGTCGGTC
CCCTATGACGTGACCGTCACCAGGAATGAA
>Unigene0001069    size  236    gap  0  0%
TCTTGCGGGGGAGGGGGCCCCGGCGGGGATGCCGCTCGGCTGAGGCGACTGCATCGCATC
CGACTCTCTCGACGGCGCTCGCGGTATGTCTATCCGTCTCGGCGACGCATGCGGGGTGGG
TAACCTTCGCTGCACGCTCAGATCTTTAGGTTGGTCGTCAACTTTTTCCGATATACTATC
TTCCATAGTGTTTGTGGTTTCCGCTACGCTTGCCACCACTCTAGCTGATTTTTTAG
>Unigene0001070    size  486    gap  0  0%
TGGCGAGCATGGTGTCCATCTGCGTCTGGTGCGTGGCGGCGAGCAGGTGTCGGATGCGGC
TGGCGTTGGCGACGCACTGCGCCATGCAGCGCTGCAGCGCGGCGGCCTGGCGCAGCAGGC
AGGCGCTGAGCGGCGCGTCGGCCGCGCCGGCGCCGCGCAGCACGCTCTCCAGCACGTGCG
CGTGCTGCGACACGTAGTCCAGGCAGCGCCGCAGCTCCGCCGCCTCGCGCCGCTGCCGCT
CGTGAAAATCATAGATTCTCTGGGTCCTTCTCAGATACTTTTCTTCCTGCAGCTGCCTGT
CTGCTTGAGCCTGTTTCTCTCGAATCTCCAGAACCTCCAAAAACGAAGAAAACAAGGATT
TTCTTTCGTTAGCGTTTGTAACGGTCTCTTGCATATTGACGGTAAAAAAGTGGCGATTAT
TAAATGACAACGATATAGCTAATTATTAAATTTAAATATGCAAACTAGGTTTTATCGGTT
TATTTA
>Unigene0001071    size  278    gap  0  0%
AAAAATTAACTTTTAAAAACATTGCAATAAGTACTGCGTAGTTGTATAATATCTCTATCC
ACGTTTATTTGGAAAATGGGTCGAATGAAATGTAGCAATAATTTGATATATTGGTGTCAA
ATCCCTGGGAGTTCATAGTATTTGCATAATTAATAAAATTTACCAGGAATAGTTGTTACT
CTATTATCCGCTTGTATTGAAACCCCAAGTGGGTTCGAAATGCTCGAATTGTCAGAATTA
TATAAAGTTTGCAGATAAATTTAAATTATCCCTAGATA
>Unigene0001072    size  218    gap  0  0%
GATTCAGAATCTTCGGTAGTATCATCTTGAGTCAGCTGTGTCTCATTTATTTTTGTCACA
TTTGGTAGAGGTTTTTCAATTTCAGTCTTGTTATTGACTGGATCAGTTGTACTTAAAAAA
CTTTTACTGTCCTGACTGTTATCATCTGTATTCTCACTTTCAGAATCATGTGTTCCATTT
AATGCTGTTACTGTTTCTTTTGGACTTTCTTTATCAGA
>Unigene0001073    size  217    gap  0  0%
TAGTATGCAGGATGTCCATCCAATTTAGGTGTTTAGCAGTTTTTTTTATATTCTAATCTT
TGGAGATGTTCTTGGGCAAATTTTCATAAAATATGTATTAGTAGATTAGCTTTTCCCGCG
GTTTCACTTGCGTCTCGTGGAAGCTGCTGCTTTTGCCCAAAAGTGATAAATTTTTTATAC
TTGGTTCAGTCATTTTGGAGCCAGGAGCCATTCAGGG
>Unigene0001074    size  608    gap  0  0%
GGTGCGTTTGTTGCCGGACAGGTCACGACCGCCACTGCCCGTGTATGTAAATTCATAGCC
GTGGTCCACATCGTCCTCATAGCCACCTGATAATACGAGACTGTACGCGCCTTCCACGTC
ACGTCCGTGGATTCCTGACACAGATGGTCGATGGACTCCCGTCTCTGACAACTGTATCCT
AAATCTCCAGCACATGCCTACTTCAATGCCAGGGATCGGACCGAAGTGGTTGGCCGGCAT
GGCGCAATTCTTTGTCCTTCCAATACAAGCCATTCCTCTGCCCCAATCACGTTTTGTTTT
GGAAACCTTCTTAGTTTGCTTGGCAGCTCCAGGTGCGATGACGTCATTAGGATCCCTCTT
ACAGGATGGACAGTACCAGTCTCCTTCGGGCAATTCCGTGAGGGGTGGGTCAAGACAAAT
[truncated: 40,061,106 more chars]
