# Supplementary material for: Next-Generation Sequencing-Based Transcriptome Analysis of Helicoverpa armigera Larvae Immune-Primed with Photorhabdus luminescens TT01
Source: PLoS One. 2013 Nov 26;8(11):e80146. doi: 10.1371/journal.pone.0080146 (PMC3841171; doi:10.1371/journal.pone.0080146)
Supplement: Dataset S6 — CDS of all-unigenes using blast results. (FA) [file pone.0080146.s021.fa]

>Unigene0000002  3  269  chymotrypsin-like protease C3 [Heliothis virescens]
TTTTCGTTGGCAATTCAACCAGTCATCTTGCCATCGGGTAGCGAGCTCAACTTGAATTAC
GCTGGCAACACTGCTACAGCCTCCGGCTATGGAATAACTAGAGACGGTGACAGCGTGGGC
CTGCTCCAAACCATAAATTCAGTGAACCTTCAAGTGATCACCAACGCTGTGTGCGCGAAT
TCTTACGGCAACGTCATACAGAGTCACCATCTTTGCACCAGCGGCGCTGGACGAGTGGGA
GTCTGCGGCGGGGACACTGGTGGCCCA
>Unigene0000005  6  212  mitochondrial 18 kDa protein [Danaus plexippus]
GATATCTGGAGGGACACATGGATACGTTACCTTGGGTATGCCAACGAGGTGGGGGAGTCC
TTCCGGCAGCTCGTCTCCACCAAGGTGGTCCGGTCCAGCTATGCAATCGCTTTTGCATAC
ACGTTCGGAGATACTGCGGACAAAAGTTACCAGATGTTACAGAAAGACGGGCGACCAAAG
CGTGTGTTGGTGGAGGCGGGAGACGCG
>Unigene0000007  1  321  TNF receptor-associated factor 3 interacting protein 1 [Danaus plexippus]
AGAGAAGCAGTAAATCAAGAAATCGAGCAACTTCGGTTTAATATTCAAGCTCTGTCTCGT
GTTGCTAATCCTTTGGGGAAGCTGCTGGACCATGTCCAAGAAGATGTGGAAGTCATGCGT
CAAGAACTTCATCAATGGTCCAAAATTTATGAAGATGTCACCAAAGAAATGCTAAAACAA
AAGACCCTCAATGAAGATTCGCTGACACCTTTTCATACCAAATTAAAACAAATAGACAGG
GATATAGAAGAAAAGCATGATAAAATAAATGATCTCAAGATATTGATACATAAAAATACT
TTTAGAATTGAAAAGTTATTG
>Unigene0000009  100  228  putative fbxl4 [Danaus plexippus]
TCAGATGTAATATCATCTTTGTTTTGGTTTAAAAACGACAGTGATGTGGACGACGAACAA
GAACCGCAGATATTAGAACAGTTTGTTCATAATGTTGAAGATTTTAGTTCGCAGTATGGC
AGTGAAATC
>Unigene0000014  1  312  minus strand  hypothetical protein KGM_16354 [Danaus plexippus]
TTTAAAAAACAAGAAGAAATAAACACTCAAATAACAACAGCTCTGAACATTGGTCTAGAA
AAATTGGTGAAAGGCCTACAAAAAGAGGGAATAGCCAACGAGGCATTACAAAAGATACTG
CAATCTGATAATAGGTACAAAGCCAGTGACAAGTGTGAGACGCTGATGAACATTGCTGAT
GTATTGACCACGGAATTAGTGATGAGGCATAATCTGGAGAAGGCACTGGAACATGGGAAC
AGCTCGTTGGCTGAGCTCACGGAAAAGTTGAAGCAGAAGGAGATGCTACTCTTAGAATTG
CAAGCAGAGGTC
>Unigene0000015  16  327  minus strand  GI13074 [Drosophila mojavensis] >gi|193919284|gb|EDW18151.1| GI13074 [Drosophila mojavensis]
GCAGCTCTAGAACAAGTGGAGATCCTCCCCCCGTCCAGCAGTTCTCAGTCCCGCGTGGGG
TTCCGCGCTCAGTTGGACAAGCGTCCGTACTGGTGCATCTCGCGGCAACGCGCCTGGGGA
GTGCCTATACCTGCGCTTTATAAGGGGGATCAAGTTTTGGTGGATGAACGTATCATAGAC
AAGCTTTGCTCTCTAATAGAGTCGCGCGGCGCCGACGTGTGGTGGACTTGTGACGTCACT
GAACTGTTGCCTGATGACGTCATCAAGGAACAAAATCTAGATAGCAAGGACGTTACTAAA
GGCAATGATATA
>Unigene0000016  23  226  minus strand  reverse transcriptase [Oeneis magna dubia]
CTAGACAGAAAACGCAAGTGCCTGGGAATTTTCCTAGATTTGTCAAAGGCCTTTGACACT
GTCTCTGCCCCAGCTTTATTGAGAAAAATGGAAAGACTTGGAATTCGTGGACTACCGTTG
AAAATCTTTGCAGACTATCTCAAAGATCGTACTCAAATAGTTAAAATTGGTCAATATGAA
AGTGATGAACTTCCAATGACTTTT
>Unigene0000017  25  297  minus strand  hypothetical protein KGM_08826 [Danaus plexippus]
CTCTTGAGCGTGGTGTGTTTCGTTCCATTTCCGAGTAGTTTATGCTTTGGTTTATCGTGT
GCGCCAGTAGGCGTCGACGAGGATATGGTGAGATCGCTGGCAAAAGAGCTGGTCGAGGAC
TCCTTGGAGATGTTAGTAATGGCGGAGCGGGCACGGCGTGCGGCCGACTCGGGGCTGCCG
GGGCTGCCCACCAGCTCCAGCGCCAGCCGGCCCTTGCCCGGCACCGGCGGCGGCTTCTCC
TCTACCGGCACCATGTACGACAGCATCGCTGCC
>Unigene0000018  1  339  PREDICTED: leucine-rich repeat serine/threonine-protein kinase 1-like [Apis mellifera]
GGCCGTGGCGCGTTCGGCACAGTCCTCGCTGCTACGTGGCGCCCCCCCGGCGGGTCCGCC
ATTAACGTGGCGCTGAAGGCCTTGCAGCCAGTCCCGCCGCCGGCTAGCAGTGATGCGGCT
GCTCATCATGCTTATAAGGCAGCGCTATCCCGGTGGGAGCGTGAACCAACTGCGGCAGCC
TGCCGCGCATACTGCGGTCTGCGCCAGGAGCTGTCGATCCTCAGCCAGCTGAAGCACCAG
CACGTGGTGCCGCTGCTGGCTGTCTGCGCTGCTCCGCTCGCGCTGCTGCTGGCACTGGCT
CCTGCTGGAGCACTAGACAGCGTGCTCCGCAGCTACCGC
>Unigene0000019  1  303  PREDICTED: LOW QUALITY PROTEIN: leucine-rich repeat serine/threonine-protein kinase 1 [Nasonia vitripennis]
GGCCGTGGCGCGTTCGGCACAGTCCTCGCTGCTACGTGGCGCCCCCCCGGCGGGTCCGCC
ATTAACGTGGCGCTGAAGGCCTTGCAGCCAGTCCCGCCGCCGGCTAGCAGTGATGCGGCT
GCTCATCATGCTTATAAGGCAGCGCTATCCCGGTGGGAGCGTGAACCAACTGCGGCAGCC
TGCCGCGCATACTGCGGTCTGCGCCAGGAGCTGTCGATCCTCAGCCAGCTGAAGCACCAG
CACGTGGTGCCGCTGCTGGCTGTCTGCGCTGCTCCGCTCGCGCTGCTGCTGGCACTGGCT
CCT
>Unigene0000024  34  465  reverse transcriptase homolog - human retrotransposon L1 >gi|483916|gb|AAB60345.1| ORF2 [Homo sapiens]
AGAGGATGTGGAGAAATAGGAACACTTTTACACTGTTGGTGGGACTGTAAACTAGTTCAA
CCATTGTGGAAGACAGTGTGGTGATTCCTCAAGGATCTAGAACTAGAAATACCATTTGAC
CCAGCCATCCCATTACTGGGTATATACCCAAAGGACTATAAATCATGCTGCTATAAAGAC
ACATGCACACGTATGTTTATTGTGGCATTATTCACAATAGCAAAGACTTGGAACCAACCC
CAATGTCCAACAATGATAGACTGGATTAAGAAAATGTGGCACATATACACCATGGAATAC
TATGCAGCCATAAAAAATGATGAGTTCATGTCCTTTGTAGGGACATGGATGAAGCTGGAA
ACCATCATTCTCAGCAAACTATCGCAAGGACAAAAAACCAAACACCGCATGTTCTCACTC
ATAGGTGGGAAT
>Unigene0000028  3  152  lisH domain and HEAT repeat-containing protein KIAA1468 homolog [Danio rerio] >gi|82186497|sp|Q6P6Y1.1|K1468_DANRE RecName: Full=LisH domain and HEAT repeat-containing protein KIAA1468 homolog >gi|38541362|gb|AAH61956.1| Zgc:66014 [Danio rerio]
ACATTTTCTGATGAAAATCCTGATCAGGAATTTGAAGACTGGGACGATGTAGGCCTCAAC
ATGCCGCGACCAGCGGGCCTGGTATCTCTATTCCGCGGTAACACTTCGAGTATCAGTCCA
GCTAAAGTAGACGTATCTACGGAAATGGAC
>Unigene0000029  4  297  GJ22393 [Drosophila virilis] >gi|194145675|gb|EDW62071.1| GJ22393 [Drosophila virilis]
CCCGTCTACCCTTGTCCCAATGACTCGAAGACCACGTTACTGTACCCGTGTGTCTGCGAG
AAGGGGTCGGACACTGGGTTCTATATACGGTGTGAGAATACCGGGTTGGCTGTGTTGAGC
GTTGGGTTGGGGAATTTAGCTGGGTTGGGGTTACCGGTCGAATGGTTGTTGTTGAAGGAG
TTGAAGATTTCAAACCTCTTCGGCCCGCTATTCCACCGGTCCACGATCAGGGTACTCCAA
ATAGAAGACACCCCCATCAGGACGATAGACCAATACGCGTTCGCTGGAGTCAAT
>Unigene0000031  1  159  minus strand  RNA-directed DNA polymerase [Drosophila melanogaster]
TTAATACTTGAAGAATATGATTTTAAGATAGTATATGTGAAAGGTAAAGACAATGTTATC
GCAGATGCATTGTCTAGGGTGAGCATGACATTGAGTGAATTAAAGGATATGAAAGAGACA
GTTTTAGCCGTTACAACAAGGAGACAAAAGAGAAGAGAA
>Unigene0000034  1  357  hypothetical protein KGM_10862 [Danaus plexippus]
CTGGTGAGGGCGTCCCCGCGCGTCGTTACAACACAAGCTTTTAAGAACTTACCATCTGAT
TTGCGTAAAAGATTGCGGGAACTTGGTTGCATCAAGTATGGCGCGCATGCATTGCCTCTA
GCTTCTCCTACTCACCACCAGGAGAAAAATATTAAATCAATTGGTGCGACCAAAAAAAAA
CCTATTACGCCAAAGGCTCGCATTATCGACATTGCACACGTGCGCGCATTGTTCGTGCCG
TACTCACCCAAACCGGTGATCCCAGGCGGATCCGTCGACACGCTCAAGAGCAACAACGAT
CTACGAGATATCAAGAAACCAACTCACCCACCAAAAGTGAGGACTACTAAAGCTCAA
>Unigene0000035  1  387  hypothetical protein KGM_10862 [Danaus plexippus]
GTGAGGACTACTAAAGCTCAAGAAGAACGGGCAAAGTTTAATAAAACTAAAACCTCCTCC
ACGACCTCCCAGGACCGTTTAAATACTAAGCCGAGTGGAGTGCGAGCACCATCCTTTGAT
AAAACGAAGGCTCGGTATTTAGAGACTAAAAATAAGGAAAGGAAGGTTGTTAATAAGCAC
TTGCCGAAGATCGATTCGTCGAGTGAGTCGTCTCGGAACTCGAGCCCGGTGCAGGCCCGG
CGCCTGGCCGCCATGTCGCACGACAGCCTGGCGTCGCGGCCGCGCACCGCCGAGCCCTCC
ACCGACTCGCTGACGGAGTCGCTCACCTCCAACAAGCACGTCGCCTCCAACAAGTACGCC
ACCTACACCAAGACCAGGCACTGCAAG
>Unigene0000036  1  189  minus strand  AGAP002918-PA [Anopheles gambiae str. PEST] >gi|333467811|gb|EAL40808.4| AGAP002918-PA [Anopheles gambiae str. PEST]
CGAACTCATTTGCAGTTGTTACGTCACGAATGTAGTTTATGTGATAAGAAATTTTACTTA
CCCTCCGCTTTGAGAGATCATATGACTTCGCATACGGGAGAAAGAAATTTCCGATGTGAA
TTTTGTGGTAAAAACTACCCTAGGGCTAAGGCTTTAAGGGTGCATTTACAATCTCATAGT
TCGGAGAAA
>Unigene0000037  14  220  minus strand  PREDICTED: zinc finger protein 845-like [Mus musculus]
TACAGTCGAAATTTTCACGTTTCAAGAATCCACAAGAACGAGCCCGCTTACCCTTGTAAT
AAATGCGATGAGATTTTCGTTTCGTACCACATGAGATATCGACACAAAATGAATGTCCAC
GGCGAAAAACGACTGTTTCCTTGCGAAGGATGCGACAGAGTTTTCGATAGTCGAAAAACT
TTGCGACAACATAATCAACGAACTCAT
>Unigene0000038  134  259  synaptosomal associated protein 25 [Rattus norvegicus]
AGACAATACTCTTGTGGAAAACGTGAAGATCTTCTAAGTCTGGCTCTTGTTGATCACCAT
TTCCCTGTGGTTTGTCACCAGTACAACTCTTTGTTGCTTAATCTAGAGCTATGCACACCA
AATTGC
>Unigene0000043  3  326  minus strand  beta-glucosidase precursor [Spodoptera frugiperda]
GAAAATGGCTACGGCACTTATGGCGGGAACAATGACATTGACAGAATAGATTACTATAGA
CAATACATCGACGCCATATTGGACGCCATTGAAGTGGATGGGTGTAATGTTGCCACATAC
ACCGCTTGGAGTCTCATGGATAACTTCGAATGGATGGAGGGTTACATTGAACGCTTCGGT
CTTTATCAAGTGGACTTCTCGGACCCCGCTCGCACACGCACCCCCAGGAAGTCAGCGTTC
GTGTACAAGCACATCGTCAAGCATCGCTACGTAGACTACGAGTACCAGCCCGAGTCCATG
ACCATGACCATTGATGACGGACAC
>Unigene0000044  2  427  minus strand  GD16692 [Drosophila simulans] >gi|194203496|gb|EDX17072.1| GD16692 [Drosophila simulans]
GCCGACGGGGGCTGGGGCGGAGTGGCTGACACTGCGGCCGCTGTGGCTGCCCTCACACCG
GCCTCGTTGGCTGCCGTCAGACCCCCGCATTGCTCTGATAAGCTGCTTGATAACCGACAT
GAGCCTTTAGACAGCAACGGCGGCGACGGCACCCTGAAGCTCGCCTACCAGTCTGGCAGC
ACCAGCAACGACTCGGAGGCACGTAACGTCTCCTTCACGTACACGCTGTGGGTCGGCACC
AATGTTACTGAGAACTATACACTGCACATGGTCGCTCCGAGGAACGTCTCATTCTTCCAC
GTGATGCAAATCGCAGCAGAAATGCACCCTAAGTTCAAGTTCGAGGCTAGCGAGTGGCCC
AACGGTCACTACGTGCACACCATCGCTGGGCACAAGGAAGAGCCCATGGGCTACCACTAC
TGGCTG
>Unigene0000045  5  205  minus strand  GA22743 [Drosophila pseudoobscura pseudoobscura] >gi|198145608|gb|EDY72195.1| GA22743 [Drosophila pseudoobscura pseudoobscura]
CTCATCCACTTCGTGCGCCGCCCCATGGCCGGGCTCGCGCGACAGCAGCACTCCGACGGC
AGCTTCGGCACGCTCACCACCACTGCGCTTGCTATACAGGCTCTAGAAGACTCAGAGTCA
GGCCCCGGCGCGCATCAGCACTGGAGCTTCCCCGCGGCTCGCAAGTGGCTCGTGGCTAGA
CAGCGTGCCGACGGGGGCTGG
>Unigene0000046  470  613  minus strand  hypothetical protein KGM_08587 [Danaus plexippus]
TGGTCGGTGAGCGGCGATCGACTTGATTCTAAGTATGAAAAATGCCGTAATATAACAGAG
GAGATATATAAAAGGATAAATATTACATTTCAAATAAAGAAATTGGAGACAGAAGCCCAA
AGTGATGTGTCGGACCACAGTGAC
>Unigene0000047  184  366  minus strand  heat shock protein hsp23.7 [Danaus plexippus]
GTACAATGGCTGGAAGCTATAGGTCGAGTGGATTTGCTGGAGAAAGATTTGAAGAAACTG
ACTCACCGTGTATGTTCCCGCCACTTCTCGCCTTCTAGCATCAAGAATAAGCACTTGTGT
GCTGATGCTGTACCTTCTCTATGTCTTTCGGGCAGTGTGATTGATGGTGCCAATGATTCA
GAC
>Unigene0000048  2  235  minus strand  PREDICTED: protein tipE-like [Bombus impatiens]
GATTTGAAGTTTCTGATAAACCCTGAAGGTTGTGGGTATCCTCCGAGGGTGAATTGTTCG
GTCTTTGCGACTGATTATGCGGGTCCGAGGGCGCCGAAGATTTTTCCGTGCTACTATAGT
TTGACGAGGTCGGACCTGGTGGTGGCGAGGTACTCGTGGGAGTCGACGGTGAGGGGGCTG
ATCCTGGCCCTGGTGCTGCCCACGACGGTGTTCGTGTTCAGTCTCAGCGTGCTC
>Unigene0000049  2  328  minus strand  Trafficking protein particle complex subunit 10 [Acromyrmex echinatior]
GCCGAATCATGGAGAGCGTTGGTGGCAAAGATTAGGCATTTTGTCCTAGTGGCCTATAAT
AAGGCCCTTATTAAGTTTGAGGAGTATATGAGAGAGCAGAGGGAGAAACGAAATGACCCA
GAATGGGATTTTTGTAAATATTTTATTTTGCAGGAACAACTAGCATTTGTCTTAGAAATG
CTAGGCTTGTACGACGAAGCTTTAGTCCAGTATGACGAGTTAGACGCTCTGTTCTCTCAA
TTTGTGCTCAATTCCAATGTGACGGAGAGTCCAAAATGGCTTGACACGTTCAAGCAACCC
GTGACGTCTTGGCAGGCAGTCAGACTC
>Unigene0000052  3  341  minus strand  serine protease 24 [Mamestra configurata]
TACCATTCCTGGTTCCAAGAGGTGACCGGCATTGACTTCGAGAATCTGCAAGAAGATGAT
GATGATAATGATGACAATAATGTGACCACACCAGCGCCAGAATCTGAGGAAGAAGAAGAC
CCTGATACCCCAGCGCCACCTGCTGACTCAGAAGAAGAAGATGATGAAGATGAATCTACT
CCCAAACCTGACGAGTCTGAGGAAGACAGCTCCGACAGCTCGGAGTCTGACGAAGATGGA
GAAATGTCAGAACTACTGAAACGCCTTGAAGTGAAAGTCAAAGTCAAGGTCAGGTTCAAC
AAATACAAGGTCAAGAAGGAACTCGAAAAGGAAAAAGAG
>Unigene0000056  2  412  AGAP008328-PA [Anopheles gambiae str. PEST] >gi|157014878|gb|EAA12581.4| AGAP008328-PA [Anopheles gambiae str. PEST]
GAAGAAGAACCCGAGTCAGAAGAGAAGAGAACTGAAGACAGTGACGGGGACGCCAATCAA
ACGGCGGAGCTCTGTGACGCCGACACTGTGGAGTCGTCACTACCCCCCGACAGCCGACAG
AAGAGACTGGCGGACTTGCAGGCTGAGAGAGCAGCTTGTGACCCAACGCGCCTTCAAACA
CTTAAGGTTCGCTGTGAAAGGATCGTACACTCCTGCATAGCGACGCTTCTTCTTCACCTT
ACTCAACATCAATTCACCGAGCTTGAAGAGGAGATGCAGCGCGCGGTGTGCTGGTACCTG
AGCTGTGACCGTTACTGGGAGGACACGGCGCCCACGGCCCGCGCTTTCCCCTGGCCTCTC
TTGCTGGCGCTTGCCACCGGCCTAGCGCTGGCGCTCTGTATGTGCTACTAC
>Unigene0000057  25  282  PREDICTED: similar to BEL12_AG transposon polyprotein [Tribolium castaneum]
ATTATGGGTAACTTACCGCAAGAACGGCTTCGTCCAGGTTATCCCTTCGAGAGTACAGGC
GTTGATTACGCCGGCCCTATCTTGTGTGCCAGTCGTCAAGGCCGTGGATGCAGGCTGGTA
AAGGTGTACATTGCCATTTTTATATGTTTCACCACTAAAGCTATTCATTTGGAACTTGTT
GGCGACTTAACGGGTAAAAGTTACTTACTGGCTTTGCATCGATTTATTGCTCGTCGAGGA
AAACCCGTTGATATCTTT
>Unigene0000059  92  484  minus strand  PREDICTED: similar to CG31997 CG31997-PA [Tribolium castaneum]
ATGAAATATTTCGTCGTTTTCGCCGTTTTTGCTGTCGTCTTTGCGGCTGAAGAGCAGAAG
GAGGATGAAAGGCCGAAGACTTACAAGAGGCTGATCCCGGCCGACGTGTTAAGAGACTTC
CCCGGAATGTGCTTCGCGTCGACCCGCTGCGCCACCGTGGAGCCTGGCAACTCCTGGGAC
CTGTCACCGTTCTGTGGCCGCAGCACCTGCGTGGTCAGCGAGGACACGCCTCCCAGGCTC
TTGGAGCTGGTGGAAGACTGCGGTCCTCTGCCGCTGGCTAACCCCAAGTGCAAACTTGAC
ACTGACGCCACCAACAAGACAGCTCCCTTCCCTGGTTGCTGTCCAATCTTCACCTGCGAA
GACGGTGTCAAGTTGGAGTACCCTGAACTCCCC
>Unigene0000061  2  445  AGAP009224-PA [Anopheles gambiae str. PEST] >gi|55235562|gb|EAA43419.2| AGAP009224-PA [Anopheles gambiae str. PEST]
GGCTTCATTTTGGCGAAGGAATGCGAAGAAGTGAACGTAGTACAATGGAATGAGGACCTC
TATGAGAAGCAGCTCATCGAAAGAACGACTGACGCCTGTGGCGGCCCCGTGGATGTGGTG
CTCAACTTTGGCACCACGTCCAGGTCGCTGCATCGTTCATTGCAGTGCTTGGCCCCTGGT
GGTGTCGTTCTAGTAACGGAGGACGTTGGTGAGAAACTGCTGCCGAAATTCGCGAAGAAA
TCTGAAGAAATGAACGTCAATATCGTGATCGTTCCCAACGGCTCCATAGAACAACTGAAG
GAACTGGTCACTCTGGTGGCAAGAGGCGAAATCGAACCACCAGCGCACTCTGTGTTCCCG
GCGGAGGAAGCTCAAGAGGTGGTGAGGAAACTCTGCAACTCCGAGATCAAGGGCCGAGCG
ATCCTCAAGTTCCACAACATCGAC
>Unigene0000062  5  970  minus strand  PREDICTED: microcephalin-like, partial [Amphimedon queenslandica]
CTAGTGTCCCCGCTGTGGGTGGAGGCCTGCGCGGCTTCTAACAAGAAGCTCAGTGAGAGA
ACCTTCCCGGCCGCCTCCAGGCAATCTGATCTGCCTTCACCGAGGACTTTGAGACAGTTG
CTGAAACGTGCAGAAATGGAAAACGTGCCACTAGTGGACTTGCTATCTGACAAGGAAGAT
GACAAAGACAGGCCAAAACTCAGGATATCTTCTGACACCAGCACTGATAAGACTACTGAC
ACTTCCGGAGACACTGTTGAGCTAGAATCTCGTGTGAACACAGCGCCGCGACGTCCGCTG
GAGGAGCCGACAGTGCGCGAGCCGCCCAAGTCGAGGCGGAAACTGTTCACGCATAAAGAG
GCTGAGGATTTGACTACTGATGATGAATCTGACAAAGAAACGCCAACCAAAAACAAACTT
CACCATAGCAAGCTAACACAGCGCGAGAGAAGGGACTTAGCTCGAGCCGAGCGCATGGCC
AAGAAACTGCTCGCCTCCTGCCACCCACAACGGAATAACAATAATAATGTTCACATACAC
GCTACACAGGAACATTTGAAACCTAAAATTGTTTTAACCGGCATGACCCGTCCCGAACGT
CAAGCAATAACAAAGTGTATACAGCAACTGGGCGGCGTCATACAGAAGTGCGTGAACAAA
CGTACGACGCACGTGTTACTGGGCTCCTGTACCAACGTTACTGCCTGTACCAACCATGCT
TCTAATGTTACTGGCATAACATCCCACTGCGACCTAAGCAAGTCAACATGTTGGCACGAC
GCCACCGACAAGCGAGCTCGAACATGCAACGCCCTGCTCGGCGCGGCTCGCGGCTGCCGC
GTGCTGCACGCGCGGTGGGCGCTGCGGGCCGCCGGGGAGGGCAGGTGGCTGCATCATGTC
GGCTTTGAGGTACAGCATCTGAGGAAGATCTGTCAGAAAGCCCGCGTCGAACGCAACGCC
CTCGGC
>Unigene0000065  244  477  zinc finger protein 3 [Culex quinquefasciatus] >gi|170032708|ref|XP_001844222.1| zinc finger protein 3 [Culex quinquefasciatus] >gi|167873049|gb|EDS36432.1| zinc finger protein 3 [Culex quinquefasciatus] >gi|167873052|gb|EDS36435.1| zinc finger protein 3 [Culex quinquefasciatus]
AACATGTGTCGAATATGTCTCGCTACGGACAACGAAGTGTTGTACCCTCTAGTTGCTACC
AAAGAAAACAATATTCTAGCGCAAATGTTTACCGCATTGACTTCATTACAATTGTTCCCA
GGAGATGGTTTGCCATCCAGCATCTGTGAGCCGTGTCAGGCTCAAGTGATGCACTGCTAT
GAGTTCAAGCTCAAGTGTGAGAAGTCCGACTGCATGCTCAAGTCTATACTCAAA
>Unigene0000067  5  328  minus strand  hypothetical protein KGM_21511 [Danaus plexippus]
AACCCGGCTGATGATAATTACGGTGTCCATAAACACGAAGATCATCATTTACTAAATGAA
CCACCAACCAATCAACCTCCGCCAGTGGGCAGTAGACGCTCATTCCAATCGGCATACAAT
CCAGAGGGAGCTGATTACGAGTACACTACAGACAAAGATGAAAGTCCACCAGAAGATTAC
GATGATGGTTTTGGCCCTGAAGGTACCGAGGCTGGTGATAATGAACAAGGCTACACAGGT
TATAATGAGTTCTCTAGAGATTCGGAACCAACCCATGAATCTCTTCACATTCCGAAAAGA
AAAGAAGTAGAAGTAAGACAGACG
>Unigene0000068  22  444  endonuclease-reverse transcriptase HmRTE-e01 [Heliconius melpomene]
AAGATTGTGGCTGTTTCAAAGGCAAAAGCGCACGAGAAGATGTATGACTCCCTAGATAGC
CCAGCAGGTCAAAATTACCGATTGGTTAAATCTAGGGAGAAAATTACAAGAGATGTATGC
CAGATAAAGTGTGTAAAGAATGGAGATAAAACGGTCCTCTCAAATAATGTGGAGATTAAA
GGTATGTGGAAGGAATATTTTGAAAGAATGATGAATGAAAAAAATGAGTGGAGCGGTGTG
CTCCATCATAAAGCGGTGAACGAGGGCCTTGTAAGAAATGTATGTGAGGATGAGGTCAGA
TTAGCAGTGAATGGAATGAAAAATGGAAAAGCGATAGGGCCAGATGGAATACCAGTGGAA
GTGTGGAAATTATTAAAGATGGATGGATGGAAATGGCTGGCTTTATTCTTCAATAAGTTG
TTG
>Unigene0000069  2  271  minus strand  reverse transcriptase [Danaus plexippus]
AGGAATCGAGGCATTCGTCTTTTGGTCTATTTGGACGACTTCCTCCTAGCTTGTCAGGAC
AGATCCAAGTTAATGGCACAAGTTGCGGAAACGTTGGCCGTCTTGGAGTCTTTGGGATGG
CACGTGAATTACCAGAAGTCGGTGACGGAACCAACACACAGGTTGGAATACTTGGGCCTG
GTCTGGGATACTCAGTACCTAACAATCGCCTTGCCCATCAGAAAAGTAGAAGGAATAAAA
GCCTCCCTGACAAAGCTATTAAAGCGGGAC
>Unigene0000070  16  387  minus strand  PREDICTED: similar to dynein heavy chain isotype 1B [Tribolium castaneum]
GACCAGCGCGTGCTGGCCGCGCTGCAGCGCCGCTACCTCGCCGACGCCGCGCTGTCGCCG
CGCTGGAAACCCGTGCCACTCACTGTGCCGCTACCCTTCACTACATCGCTGAGGGATTAT
ACCGTTGCCTTCGACGCGCTGCCTGACATCGACTCACCGCAACTGTTGGCTCTGCCGGCC
AACTGTCGCGTAGCCTGGGAAAAAAATGCCGCCAATGATATCGTCACCAGACTTAAAGAA
TTGAACTCCACAGTAAGCGTGATCAATAAGAGCGATAATATAACATCGTTGAAGGCGCTC
CTGTCTCTATGGAAGAAACTCATGTCAGGAAGTCCGTTTATTAAAGCAGATTATCAAATC
GAAAAGGCGGGC
>Unigene0000071  1  258  ACYPI005363 [Acyrthosiphon pisum]
TTCAAAAAAATGGGAGTTGATAAGGTAATACCAGTGGACAAGCTGATAAAAGGAAGGTTC
CAAGACAATTTTGAGTTCTTACAATGGTTTAAAAAGTTTTTTGATGCCAATTATGATGGG
AGGGAGTATGACGCATTTGAGGCCCGTGGTGGCATCACCATCGGGTCAGGGGCATGTGAA
TCTGGAGTGCCTTTGTGTGGTGCAGTTCAGGCGCCACCGCCGCCCAGGGCCGCCGCGCGC
CGCCCTGCGCCCATGCAC
>Unigene0000072  66  320  PREDICTED: zinc finger protein 420-like [Monodelphis domestica]
GAAAAACCATGGATTTGTGAAGTGTGTGGGAAAACTCTACCGAATAAATCCTTACTACTA
TACCACCAAAGGAACCACACGGGAGAGAAACCTTATCGTTGCACTCAATGTACCAAGAGT
TTTACTATGAGGAAACTTTTACAGTCGCACTTACGAGTCCATACGAACGATCGACCGTAC
GTCTGTAAACTATGTCCTAAGACTTTCAAAGGACTCTCAGCATTAAGAGGTCACGAATAT
ATACATACTGGTCAA
>Unigene0000073  1  435  putative mutated in ataxia telangiectasia [Danaus plexippus]
TTCAGTGAGTTTGAAATACAAAATATAATAAAGCTTCCAGAGCCAGTCGCTATGTATGAA
CACGTTGGCTCTATTTCTGATGTTGAAAATCAAGTGCATGAGTACATAACAACAAAATTG
GTTAGTACTAATTCAAAACAATTGAAGAATGATGCTGATCTTCTAGCATGTATAAACCTT
ATTTCCATTGTTTTGTCGTATCTGGATAAAGTTATAAAACATAAATTGAAATCTCAAGAA
GAAGTTGAAAACATGAGGATCTATAATTTATCAGTAGTGACGTTAACACACATGTATGGG
GCACTAAACCGTGTGTTAGAAAGCAATACTCAAATCCCAAAAAAGATTAAAGTCGTACAA
GAAATCAAACAAGTTCTAGCTACTGAATACCATCCCTTATTGGGATCTATGTTACGGGCT
AATATGAATGAAGAT
>Unigene0000075  3  344  minus strand  PREDICTED: similar to AT rich interactive domain 1A (Swi1 like) [Gallus gallus]
CAGTCCCAGCCTCAACAGCAATCCCAGCCCCCACCCCCCCAGCCGCAATACCAGCCTTCC
CCCACTGCCCAGCCTCAGTATCAATCGCCCCTTACTCCTCAACCCCAATACCAACCATCA
CACACTCCCCAGCCTCAGTACCAACACTCTTACTCAGAACCCGCTCCCGAAAGGGCACCA
ACAAGTTACTCCACATACACACCTACACCTAAATGGACATCTAACACTGAACAAAACACT
ACACAATCTACTCAATACTCTTACCTAAGCAAAGACACATCAGACAGCTACAATAAAACT
CCACAGCAATACTCCTCAGGCTACGTCCCGCCCCCATGGGAG
>Unigene0000076  1  306  hypothetical protein KGM_05776 [Danaus plexippus]
AGCAGTTACACATCTGTCAACAACACTTCTACAGTTTACTACCAACCAGCACCACAACCC
CAAACTCAATCGTACACTCCCGCTCCCACTTCAGGCTGGAAACCTCCCTCTTCCAAATTC
ACCAAAAATCCCCCAATTGCCTACATACCGCCGGCTCCCAACCAATCATTCGTTAGGTCT
GCTTCTGTCTCAGAGCCTCCACGAACACCAGGACGCAAGACTTACTACAGCGAGTATGAG
AGGCGGTACATTACCGTACCAGAGTCGACTTCCATCCCGACGGAGACGAAGTATCAACCA
CAGCCC
>Unigene0000078  9  203  PREDICTED: tectonin beta-propeller repeat-containing protein [Apis mellifera]
ATTAAAGTTCAATTTATATCAGAAATGGAACAAGAAGAATGGTTTAATGTTTTGGTTGAT
ATTACATCACAGATCAATGGGGTTACTGGTAAACCATCTGCTAATTCAGTATGGGCAATC
TCTAGTTCTGGAGATATACTAAACTGGGACCCAATGCCAGCAAAATTGAATACTGCAAAT
AATGGCAAGTATGTT
>Unigene0000084  224  805  minus strand  endonuclease-reverse transcriptase [Bombyx mori]
ATCACGCATCTAAGCCATGTTTATATGCTGTTTTCAAGGGTTATCACGAACCGTCTCGAA
CACAGGCTTGATGACTTCCAGCCTCCCGAACAAGCCGGTTTCCGAAGAGGCTTTAGTACC
ATAGACCACATCCATACGCTGCGGCAAGTTATACAGAAGACCGAGGAGTATAACTTGCCA
TTATGCTTAGCGTTTGTGGACTATGAGAAAGCCTTCGATTCGGTGGAAACATGGGCGGTA
CTTGAGTCACTCCAGCGATGCCATATTGACTATCGGTACATCGAGGTGTTGAAGTGTTTG
TATAATAACGCCACCATGTCGGTCCGAGTACAGGAGCATAGCACGAAGCCGATTCCATTG
AGAAGAGGCGTAAGACAGGGGGACGTTATCTCCCCGAAACTGTTTACCGCCGCAATGGAA
GACGCCTTCAAGCTCCTGGAATGGCAAGGACTTGGCATCAACATCAACGGCGAATACATC
ACTCACCTTCGGTTTGCCGACGACATCGTAGTCATGGCAAAGTCGATGGAGGAACTCAGT
ATGATGCTCGAGGGCCTCGACCGAGTTTCACAACGGGTGGGC
>Unigene0000086  33  425  minus strand  hypothetical protein KGM_10889 [Danaus plexippus]
AGTCCGAAACAAGATTCGGACAGCGTGTCTGAGGATGAGAATCTTACCTTCAAGTTTGCT
CAGTCCGTCGAAAAGATGATCAAGAGGAGTGGTGAAACTGTCACCATGTTTGTGGATCCT
TCTAAAGCTTTAGATTACAGCTCCGCGAATATGTACGCTGCCGAGTGTCACAGTCAAATG
ATTCATGCCACGAGTGAAGTCTTCTCGTCGCATACTTCTGTGCTTGGAGAAATGGACGAT
TTGTGGGCGGAATGCGAGCGTTTCCGCTGCGTCATCGCCGGCATAGCGGTGGAAGTGTCG
TCCGCTTGTGACATCAAGCCGCTGTTGGCGTTGCACCTCGACCGCACTGTACTGCTGGTG
CAGGGAGATAGCAAGAAAACAAAAACGATCCTA
>Unigene0000087  5  211  hypothetical protein KGM_04383 [Danaus plexippus]
ATCCCTGATTTGGAACAAGTCAGGTTCACAAACTTGTCCCTATCACGATGTAAGCGGATC
CCCCCCGGCTTGTCGTTCAACTTGGCATTTGTGTACGACGACGTTAATGAGAAGCCAGCT
TGTAACGCGAAAATGATATTTGTCGCTTCTAGGAAAACATCAACACCTTGCTATCAAATA
TGCGAAATTGAACTAGACATTGAAGCA
>Unigene0000088  16  231  minus strand  GI12342 [Drosophila mojavensis] >gi|193913089|gb|EDW11956.1| GI12342 [Drosophila mojavensis]
ATGTTGGAACCGATAATGCAAATACTGAACCAAAAATCTATAATATTAGCGAGTGCATCG
CCAAGCCGAAAAGAACTAGTAAGGACTATTGGTCTCAAGGTTACACTATGCCCATCGTTA
TTTGAAGAGAACCTAGATCCAAAGAGTTTCAATAGTTTTTCTGAATTTGTAGAAGAAACT
GCATTGCAAAAAGTTTTAGAGGTTGAGAAAAGACTT
>Unigene0000089  3  209  Zn finger homeodomain 2 [Danaus plexippus]
AAACGATACAAATGCAACATTTGTAAAGTAGCGTACACACAAGGCAGTACGCTGGACATT
CACATGAGATCAGTGCTACATCAAACACGCGCTGGCAAATTGCAAGAACTCGCCGCTGCC
GGACACGTGGACTTGTCGCGACCCTTGGTAGAGCAGCCTGACCGGACCGACCCCGCCAAA
ATTTTACAAGACGTGTTGTCGCCGAAA
>Unigene0000092  10  261  putative steroid receptor-interacting snf2 domain protein [Danaus plexippus]
GACACTCAAGTATTAGATAGTGACGAGGAGGACGAGAATAAGCAACAGCAATCAAAACCA
ACCTCTGATGCAGAACAAGAGAAAAATAAACCAGAAACTCAAGAACCTTCTAAGCCCAAT
GAACCAGAAAAGCCAAGTCAACCTCCGACAAGTGAAAAAGAATCCAAACCTGAGGCAGAA
CCCATCGTCTTGACAACTGACGAAAAATTACCATCAGAGGATGCTCTAGAGAATAGAACG
ACAGAGGAAAAT
>Unigene0000093  1  219  minus strand  putative steroid receptor-interacting snf2 domain protein [Danaus plexippus]
ATGCCTGGTCAAAAAATATCTGACATTAGGAGTCGGCTGGGTGAACTAAGGTCTTACTCA
GGCATGCGCCCTAAGTCCCCGTTGCAAGGCAGGCTAATGCGACCGAACTTACCCGGATCG
GTGAGTATAACAAAAATACCCAGAGAGCCCAAGAAATCTGAAGCTGACAGCAATGAGTCT
GGGTCCACTAGTAAGATGGAAGTTAACTCTGATGAAGAC
>Unigene0000095  9  308  minus strand  hypothetical protein KGM_15808 [Danaus plexippus]
AGTAAGAACTTGCGCAGTTTAAAAAGTGAGTCCCAACGAGCGGCCTCAGACACGGACTAC
GAAGCTCGGGAAAACCTGAAAGGCAACCACAAGGGCCCCATGCGATGGACGCTGCACGTG
GTGCCGCCCAAGAAGCGGCACCTGACGCTGTGCGTGTCGGACTTCTCGTCGGACGAAGAC
TTGGACGACGGCGGCGTGTCCATGAAGGACGCGGGCCCGTGCATCAAGAACCACGTGGCG
GGCAAGGTCAAGATGTCGGCGCACGGCGGCGGCGACCTGCACCCCATCATGAGGAAGACG
>Unigene0000098  2  556  hypothetical protein KGM_12573 [Danaus plexippus]
GAGCCCGTATACTTCTGTCCCGACAGTCCGAAATCTATTCCACCATGGGTGAAAACCCAG
AAGGAAAAGACCAAGACTCCACCACCTACCTGGGTTCAGAGACCGTTAGAAGGTAGGAAA
AGCCTTACACGGGAGCTGAACACACCACCTCGCGAAACGAATCAAGAACCTGAATGGGTG
AGGAAGAGTAACGAAATGCAGAGAGGGGCACGCGAAGTCATCAGCCCTCCCAAATACCAA
CAGCCTGTACAGCCATCATGGTCGACGCGTCCTTCAGAAAATCGTAAGAGCTTACCCAGA
GACAATGGTCCAGGATCTCCAGGAGCAAGGGTCATTCCTATCCAAATGGAAGTTTCCACA
ACAGAGACTAGAGATTCGAGGCAAGGAGGTCACCCACAGCCTGGCCTGAGGATTACAATT
GGTATGAATCAGAATCCTGAAGCTCGTGCGCCGTTCTCGCCACCAACTCAACGTATAATG
AGAGTATTGTCACCTCAGCTGGTGAGGTTAGAAGACTCAAACCAGCAACCTGACCTGCCG
ACCTTGAATAGGACT
>Unigene0000102  2  325  minus strand  PREDICTED: similar to CG5629 CG5629-PA [Tribolium castaneum]
CGAGGACCTAATACTTCTATTTCGGTGAAACCAGACAGCGTGGATGTGCTAGCACCCATC
CTCCTCCGCTACAAGGCAGCTCACGCAGCGGGTGCGATCCTGCACGTGTCGTTCACCACA
GTATCTGAGTACTTCTGGCTGTTACGCGCCGCCTGCGAGTGTCTGGCCAACCTGGGTGCT
AGGGCCATGCTGTATCTAGCTGCTGCTGTGTCCGACTTCTATATACCCAAGGATAGAGTG
CCTACCCACAAGATGCAGTCAGCATGCGGTGCTCCCATCATCCAACTGCACTTAGTACCC
AAGATGTTGGCCCCCCTCGTCAAC
>Unigene0000103  1  228  minus strand  PREDICTED: similar to SVOP protein [Tribolium castaneum]
TTCACTGTGACTCAAGCAGTAAATGCTCTCGGGTTTGGCTGGTTTCAAGTTAAACTGTCA
CTATTCACCGGCCTCTGCTGGATGGCGGACTCTATGGAGATGACTATATTGAGCATCTTG
TCACCGGCTTTGCATTGTGAATGGAATATCAGCAAATACCAGCAGGCGCTGACTACAACA
ATAGTGTTCATGGGAATGATGCTAAGCTCCACTTTCTGGGGGAACATT
>Unigene0000108  267  383  minus strand  PREDICTED: ankyrin repeat domain-containing protein 50 isoform 1 [Nasonia vitripennis] >gi|345479530|ref|XP_003423968.1| PREDICTED: ankyrin repeat domain-containing protein 50 isoform 2 [Nasonia vitripennis]
GACAAGAGGCGCTTCTTCTGCAGGGAGTGGGCTTTCCAGAAGATAGCCCATTGTCTTGAA
CAGCGGCCTGTTAGCAAGACCTGTGGCGCTCTTATATTGGGTGACGCGGGCAGTGGT
>Unigene0000112  9  986  minus strand  kinesin-like protein b [Danaus plexippus]
TTGGAAACCGCAAAAGCTGACATAGATTCGTATAATACTCTTATACGGGAACTGCAAATA
AAATTAACCCAAAAAGATAGTTCATCATCCATTGACATCAATGACAGTGCTCTTGATAAT
ATGATAGCCAATGAAGAAAAGTTCATTGCTAATAATGAGAACATGAAAAATATAATTCGG
TCTCTTAAAACTGCCCTCGAATCGCGTAATAAAGAAGTTGAGAGACTAAAATCTGCAGTG
CAAGTGAATGACAAAGCCTCATTAGATAATTTAGCTTTAACGAAAGAGCTTGAATTAAAA
TCAAAAGAAATTGATGCATCACATGAAAAGGTTGAAAGCTTAACAAAACAAATTAATGAG
AATGTAACTAGTATACACAAACTTGTGCTTGAAAAGAATGTTCTAAAAGTAGCCGAAAAC
GAACTATCTGAGAAACTGGCAAATTGTGAAAACAAAATTTGTGAACTCGAAAAAATTAAT
CTAGAAAACTCCATTTCTAATGAACGACTCAAAGAAGAAAATCTTGAACTAACTAAAACA
ATAGCAGAAAAAAGTGTCACGGAAAAAGAATTACTTGAATTCAACAAACAATTTGTTAAA
CAAATCGAGGAAATGACTGCCAAGAATAACCAGTTAGAAGAAGAAATAAGCGAAAAACGT
GATCTTATATCTTCTCTTGAGAAAGAAGATAAAGAATCCAAGGAATATTTGCTTAACGCC
AAAGCGGCCGTACTGAAATCACAACTTATACTCGGTACTTTGACCGGGAACATGCAAGAA
GTGCCAGAAATTATTGACAACTTTGTAAACGTTTTTAGTGTACTAAGTAACAGCATGAAT
ACTTTGGAAAAGGTTGCCAATGATGTTGCCAAACAAAAAGAGGAAGCTTTGAAAAATAAC
AATGACTTAAAAATCAAGTTAGAAGAAGTGATTTCGTCACATAAATCTGAGATTTTGGTA
CTGCAAGAACAACTTGAC
>Unigene0000113  2  352  mixed-lineage leukemia protein, mll [Danaus plexippus]
CTAAAAAGAAGCAAATCTGAAATGCTTCTACAGAGCCATAATCTTAAAACTCTGACAACT
GGCCGTGGACAACAAAGATCTAGTAGTTGGAACAATAAGTTTGACACAAGCCTTCTTTCA
TCTACAATCAAAAGATGTAAGATGGGTAAGACATCGACAGTGACTGGTAAATTGAGTCCT
GTTCAGAGGATACCACTGACAGAGAGTCCAATGGACTCAATAAAAGAAACTGACAACAAT
ACAGATAAGAAAGTTAAGGTGGAGACTTGCACAAGTGGTGCAATATGTGACGAGGCTGCT
CACTCATCAGGCATCACTTACCGCACAGGCTCGCCTAAACAAAAAGACGAT
>Unigene0000114  2  238  Proton-coupled amino acid transporter 1 [Camponotus floridanus]
CTGGCGATTTTATTCACATACCCACTCCAGTTCTACGTGCCCATTGCCATCACCTGGCCG
GCGATCGAGAAGAAGTATGGTGCTACACACCCCGTGGCCAAAGAACTGGGCTACAGAGCT
CTGCTTGTCATACTGACTTTCATTCTGGCGGAATCCATACCCGAGCTAGGACTCTTCATA
TCATTGGTGGGAGCAGTGAGCAGCACAGCCCTGGCGCTGATGTTCCCCCCTCTTCTG
>Unigene0000117  164  460  minus strand  hypothetical protein TcasGA2_TC007347 [Tribolium castaneum]
AATGAAAATCTGTCTCCACGAAAGAAGAAACTTATGAAGAGGGTTGAACTTTTGAAATCA
AAAATTAGAAAAGTTCAAGAAAAAGTAAAAATGTTTGATAACATTCAATCAAAAACGCTA
AAGACAATGATGTTTTCGGCAATAAAAAATCAAAATCGCTCTTCTCAGGGCAAACGATGG
TCCGATAATGAAAAAGCCCTAGCCATAGCCATGTACAAGAAATCGCCAAAGTTATATCGG
TATTTAAGGCATTTGTTACCGTTACCTAGTCCAAGGACTTTACAAAATGTTCTTACT
>Unigene0000118  79  306  putative sodium/potassium-dependent atpase beta-2 subunit [Danaus plexippus]
GTCATAGGAGGCATTATTGGACTCCTGCTTGGCCTTTTACTGCCTCAGCGCTATGTCGAG
CTGGAAGTATGGCCTCGTTCCGAGGAGTACACGTGGGACCAGCCACTGATCCAGGTGAGA
GGGAGTGACCCTGGCAGCTGGCATAACTGGTACCGACGACTCAATGACTTCCTCAGGGTT
TACGAGACCTCGATTCCCGAGGAGCCGCCCCGCGCACCATGTTCAGTC
>Unigene0000123  3  209  minus strand  GK20936 [Drosophila willistoni] >gi|194157576|gb|EDW72477.1| GK20936 [Drosophila willistoni]
GCAACTGAACTTAGAAACCTCACTAATTTGAAAGATAACCTAGAGTTAGAATTAAGTAAT
ATACAAAGTAATTGTGATCTCGCCGATAAATATATGAACGACGATGTGGAATGGGAAGAT
ACAGAATTAGTAGATACTAAAGAAATCTTCCTGAAAACAGTCGAGTTCCTAAGAAACTTC
GATTACGAAGCCGGTGATTATAACCGG
>Unigene0000124  2  463  minus strand  Dedicator of cytokinesis protein 3 [Harpegnathos saltator]
TACCTATCACTGCCGTCATGCTCAGCGGACAGTGCCCGCATGGGATCATCCAACGGCATA
GTGCCAACATTCCAAAGAAGTTCCAAAGAAAATTGTACCATCAGCACGTTGTTATGCTCC
ACTAAGTTAACTCAAAATGAGGATCTCCTAGCATTATTACAATGGCGAGCCCGACCAGAA
AAGGTTCAAGAGACATTACTCAGAGTACTGAGGCTTGGCGACGGACTGAGTTGCGAAGAG
CTCATCAAGTTCCTAAGAGATGTGCTGGATGCGTTGTTCGCTTTGTTCTCTACGGAAGAC
GGGAATAGCACGCCACATTCGGGCACAGTATTCCTAGTGCTAATATCGATATGTAGCTTA
CTCGATGAGAGTCGGTTTCAGCACTTCAGACCAGTTCTCGACGTTTATATTGAAGAACAT
TTCTCAGCTGCGCTTGTGTATAAAGGCCTACTATCATCAGTC
>Unigene0000126  286  465  minus strand  PREDICTED: dynein heavy chain 1, axonemal [Nasonia vitripennis]
GTGCCACACACGTCCGGTGCTACGCCGATATCAACTTTGGGTGATGCTGTGCAGATAAGA
ACATGGCAGATGTATGGCTTACCAAGAGACCCGATGTCCGTAGAGTCTGCGGTGTTGATG
TCCAACTCTCGACGATGGCCACTCATTATCGACCCTCAGACACAGGCTAATAAGTGGATT
>Unigene0000127  17  307  PREDICTED: zinc finger protein 28-like, partial [Mus musculus]
GTTCACAGATTATTAAAAAAATATAAATGTTCAAAGTGTGATGAGAAATTCATAGATTAC
TTTACAAGGCAAAAGCATTTAGTTGAAGTGCATAACGTAGAACCTATTTTGTATAAATGC
AAAGTTTGTGACAGAGGTTTTAATAGAAAATTTAGTTTGACACTTCATGTCAAAAGGTGT
CATTTGGCTCAAAAGGATTTTCAGTGTCAGTTTTGTAATTACCAGTGTTTTACTAATACT
GAGTTGAAAGAACATCATTTAAGACATGGTGGGGTCAAGCCGTTTGTGTGT
>Unigene0000128  7  237  ryanodine receptor-like protein [Danaus plexippus]
ATGGTGTCCGTGCAAACTATAGCGACGATAGTCGTGAAGACATTCAAAGTTGTCCTGAAC
ATAGTGATCCTAGTTCTCTACCGAACGGGTTACAATGGCGAGTTCCTCGGGGTGGGCGGT
ACCTGGAACCTCAATGAGGAGAAGAACCCTGACGCTGAGATAGTAGCCTCTGGAGTCATC
GTCGGCTACCTCATATACACGCTTGTGCAAATCGTCACTTTCCTGTTTGGC
>Unigene0000131  58  357  minus strand  hypothetical protein TcasGA2_TC010553 [Tribolium castaneum]
ATGATGATAGATACTGGTAGTATGAGATCGTTCATTGGTCCTACAAAAGCATATGAGTAT
TTTTACGACTATATACGTAATGAAAATTTTCAGGTGGTTAGTACTCATGCTACTAGTAGA
CATAATGAAGTAATAGAAATTCCTCTTCTACCTACCTTTGTTAGTGACGATTGGCATAAG
TTCTATGTATACGAAGTAGATCCACGGTATGACGGGCTTATAGGTAACGACCTTTTACAG
CAATTAGGTGCAATTATTGATCTAAAAGAACGAATCTTAAAAACGAATTCCACTTGTATT
>Unigene0000135  3  368  minus strand  pcnx protein [Culex quinquefasciatus] >gi|167875807|gb|EDS39190.1| pcnx protein [Culex quinquefasciatus]
CACGAGGCGGCGCCCGCCTGGCGGTACAACGTGCTCAGGGGGGCTCCACATCTGTTGGCG
CTGAGGCACGTAATGGACGAAGGCAACGACGACTACAAGATAATAATGCTGAATAAACGC
CACCTGGGCTTCCGCGTGATCAAGCTGAACCGCGAGTGTGTCCGCGGCCTGTGGGCTGGC
CAGCAGCAGGAGCTGGTCTACCTGAGGAACAGGAACCCCGAGCGAGGCTCCATACAGAAC
GCTAAACAGGCTCTCCGCAACATAATAAACTCGTCGTGCGACCAGCCGATCGGCTACCCG
ATCTACGTGTCGCCGCTGACGACGTCGTACGCGGACACGTCGCCGCAGCTGTGCGAGCTG
CTCGGC
>Unigene0000136  64  315  UPF0378 protein KIAA0100 [Camponotus floridanus]
GGCACTCTAGACGTGTATGTTCGCACGGCCAGTAAGTACGACGACTGTCGCGTCCTGCGA
GTGCCGGCACTGCGGCTGTCCGTCAAGCTGGGCTGGCAGTGCGTGGCTGATCCCAGGGAC
CATCATGCTGTAGCTCCGTGTGCGCCTACTAGGCTGCCGGAGTACTCTAGTAATCAAGAA
CACGACTCATACAGAGCGTTCCGGTCGCAAGGATTAGATTTGCATCTCAGTATGGAGACG
AAGCCAGTTGAA
>Unigene0000138  1  213  PREDICTED: dual specificity protein phosphatase CDC14A isoform 1 [Apis mellifera]
ATTAAAGACAGATTGTACTTCGCGACGCTGAAAACTGGTTACAAGCCAAAACCCACCAGA
AACAGCAAGTATTTCCACATAGAAGATGAGATTGTGTACGAGAACTTCTATTTTGACTTC
GGGCCTTACCACCTCTGCCATCTGTACCAGTTCTGCAACAAGCTTAATGAAGAATTGGAG
AAGAACCCGAAGAAGAAGATTGTTTTCTACACC
>Unigene0000144  14  331  minus strand  PREDICTED: RNA-directed DNA polymerase from mobile element jockey-like [Acyrthosiphon pisum]
CTATCCGAAACACAAAGCTCTCTTGCTGATAAATACTCACCCATCTCAAAAAACTCACAC
TCATTCTTCCTTCACCCAACAGTCAATACCGAAATCGATTCCTTAATAACTCAACTCAAC
AAGGACAGTGCACCAGGCCCCGACAAACTCACACCAATACTTATTAAAAAAATTAGATCT
TCTATCACCGAACCCTTGACTCACATATTTAACCTAAGCTTAGGAACTGGTGTATTCCCA
GACCGATGGAAAATTGCCTCAGTCAGTCCAATTCACAAAAGTGGTGCTACAGAAATTCCA
GACAATTACAGACCAATT
>Unigene0000145  3  305  PREDICTED: Krueppel-related zinc finger protein 1-like [Acyrthosiphon pisum]
CGTCCGTATGTGTGCGACCACTGCGGCGCCACCTTCCACCGCCGCTCCAACCTCGTGCAG
CACATTGCTATACATCTGCCCGAGAAGAACTTCCAATGCGGCATCTGCAAGAAATGGGAG
AAGTCTCAGAAGCGGCTGAACATCCACAAGTACAAAGTCCACAAGGAACACAAGTACAGG
TACATGTGCCCCCAGTGCCCGAAGATCTACAAATGTCCTGACCACGTGCGGCGTCACCTC
GTCAATTTCCACAACATACCGCGGTCAGATCAGGGTCCTATAGAGAAGTTCGTGGTAGAT
AGC
>Unigene0000146  9  260  myeloid zinc finger 1 [Danaus plexippus]
TATGTGTGCGACCACTGCGGCGCCACCTTCCACCGCCGCTCCAACCTCGTGCAGCACATT
GCTATACATCTGCCCGAGAAGAACTTCCAATGCGACATGTGCCCCAAAAGGCTCAAGTCG
CGCAAATTCCTGCAGATACACAAACACAACGCTCACACGGGCAAGCGATACGGCTACCTC
TGCGGCATATGCGAGCATCGCTTTGAGAAGCCGAACAAAGTGCGAGCGCACATGCGCAGG
GTGCATGGCGTT
>Unigene0000150  109  699  GK23025 [Drosophila willistoni] >gi|194170778|gb|EDW85679.1| GK23025 [Drosophila willistoni]
GAAGCTGAATACGAGAGACAGATCTTGGAAGATGAGTCCAGGATCATCCCGGGGCTGGGG
GAAGGAGGTGCGGCGGCACATCTCATCGGCGAGGAGAAAAAGCGCGGCGAGGAGTCGGAG
AAGAAGCTTGCTATTAACGTGTACCTCAGCGACAGGATCCCGTACAACAGAACGCTTAAA
GACTTCCGCAACCCCGCATGCAAGCGCGTGACGTACGACGCGGAGCTGCCGTCGGCGTCG
GTGATCCTGATCTTCCACAACGAGCCGTACTCCGTGGTGGTGCGCACCATCTGGAGCGTG
GTGAACTCCGCGCGCCGCGACCAGCCCTGGTACAGCCGCGCCAACTTCATCGACAGGAAC
ACTGGACGACAGACTGTTGCTGGCTACCCAGGCCAGGACCCGAACTCTCCGTTCGTGTAC
CTGAAGGAGATCATCCTGGTGGACGACAACTCGACGCTGCCGGAGCTGAAGGGCAAGCTG
TCCCACTACGTGCGCACGCGCCTGCCGCCCGACCTCATCCGCATCCTGCGCCTGCCCGAC
CGCGTGGGGCTGACGCGCGCGCGGCTGGCCGGGGGCCGCCACGCGGGCGGC
>Unigene0000152  1  204  minus strand  hypothetical protein KGM_05896 [Danaus plexippus]
TTTACAAGCATGACCAATGACAAGAAAAGAGATTATTTCGTTGATAGATTGAGAGAAGTT
AATAAACAATATATGGAGACTTTGCCTAAGAAAAATCTATCTGGCGACGAATGGTTAGTC
ATGTTATATAAGCTAGAACAATATGAAGAAAAGTTAAAAGAGAATTTCAATAAGGCTTCC
CCGCAGCCGGTTAAAACTACCCAA
>Unigene0000154  5  226  PREDICTED: monoacylglycerol lipase ABHD12-like [Apis mellifera]
CATCGCGCGTCGCCGCATCGGTTACAAATGTACAAAGTTTTCCAAGAACTTAACTTTCAT
GTGATCACATTTGATTACAGAGGGTACGGAGACTCGACCAGAGTGAGGCCAACTGAGCGA
GGCGTAGTGGAAGACGCCCTGGAAGTGTACTCCTGGCTGATGGAGTCGCTCACTCAGACC
AACAGACCGCCCGTTATCATATGGGGGCATTCGCTTGGTACA
>Unigene0000155  17  412  zinc finger CCCH type containing 13 [Rattus norvegicus]
GACAGGAGAGGAGATTCGACGCGTGAGGCGGATCGTCGTCGTCGTCGCTCTCGCTCGTGG
GAGCGTCGCGCGCGCACGCGCCGGCACCCGCGCGACAACGAACACAACAACGACACCAGG
AGACGACCGCTATCAAGATCTCCGTCGCCGCGAGGACGCTACAGAAACCGCAGTCCCCCT
CCACCACCACCCATCGACAGACAAAACAGCAGGTCTAGATCAAGATCACCGACAGTCCGC
GATCGTGACCACGAGCGTGAAAGAGAAAGACTGCGCGTTCCCCGCGAGCTAGAGAGAGAC
AGAATGTCGCGGGACAGAGAGCATAGAGATCGAGTGTCTCGCTCTAGAGATAGGGAACGA
TCACGTGAGAGATCTCGCGACCGTTCCCGCACACGA
>Unigene0000158  4  213  hypothetical protein KGM_03163 [Danaus plexippus]
GACAACACCATGTTACGTGAAGATCTACTAAAGGGCAAGGCGTTGGGCGTAAGTTTTGCC
GTCCTGAGACCTTTCTCCGACAAACAGTACCGTGTGATGGAGAGGATCGTTATCGGGAGT
TCCATGAAATGTGTCGTTCCTATGATCAAAAAACGTCGAAGGGACGAGAAAATAGTAAGT
GGACCTCCCTTTAAGAAGACCAGAAAAGTC
>Unigene0000159  3  302  minus strand  hypothetical protein KGM_03163 [Danaus plexippus]
AACTTCCTGCTAGCGGCATTGGAAAGAAATTCCAACTGGTTGAATACACTCGTCGGCAGG
CAGAACAATTTCAGATGCGCATTAATGGTAGGGGCCGGTCCGAATCGCTTTCAACTCCAA
GAAATCATATATCCATCTGGCGGCAGCGACATCAAACTAGAGGTCGAGCTTAAGGACTCT
GAAGACCATGATAAAATTGCTATCGCCGCGTTAGTGAAACTTACCAATATAGACTTAGAA
CATCTTCTGAAGTACATCAAAACTCGCTTATGTGACAACACCATGTTACGTGGAAATCTA
>Unigene0000161  7  588  PREDICTED: RNA-directed DNA polymerase from mobile element jockey-like, partial [Bombus terrestris]
TATGCCACTAACCACCCAGATGGTACTGGACATGCCGGAGCAGCCATCATAGTACGATCA
TGTATTCAACACCAAGAGCATCCGCAGTTCAGAAAAGAGCACATACAAGCAGCTACTGTA
GGTATAGCAGATCGTAATGGCACTTTTAATGTGTCTGCCATATATTGCCCGCCTAAACAT
AAAATCATAAAAGAGCAGTATGATGAACTGTTTGACCATCTAGGTACACGGTTTATAGCT
GGAGGAGACTGGAATGCCAAAAACATCCACTGGGCGTCTAGACTCACGAATACCAGAGGA
AGAGAGCTTAAGAAAAGTTTGGATGAAAATAACCTCACAACAATTTCGACGGCAGAGCCC
ACGAACTGGCCAAGTGATCCAAACAAACTACCTGACGTTATTGACTTCTTCGTAGTAAAA
GGATTGTCTCGACTCTTTCATCAGATCGAAACATGCCTTGATGCCTCATCCAATCATGTC
CCGGTTATACTTACTATTGGCACAACTGCTCTAAATATTGGAAGGACCCTAAAACTATAC
AACAGGCGCACTGACTGGAATGCTTTTCGAGAGTTACTTACC
>Unigene0000163  2  139  minus strand  PREDICTED: short spindle protein 4-like isoform 2 [Bombus impatiens]
GGCTCGTGCAAGACGTCGCGAGAGCGCGTGAATGAGGAACCACAGTCTTCACGTGGAAGG
TCTAAATATACCAGTTACCAGAGTAACTTTAAGGCGGGACGGAAGTCAAGCTCTCTTATG
AATTTGTGCGGTAAGAGC
>Unigene0000164  1  222  monocarboxylate transporter [Danaus plexippus]
GTAATGACAGAGATGCTTGGTACGGAAAGACTAATGTCTTCTTACGGAATCAGCCTTTTT
GTCAACGGTATTTTGCAGTTGATCGGACCGCCAATTTGCGGGTTCTGGTTTGAGTATACG
CAGTCTTATAAATCGTTGTTTGTTACGCTAGGTTTCGTGCTAGTATTCGGGGCTGCTTTG
TGGGGTTTCGTTCCGTTTATTCATAGAAGGAGGAGGTTGGCA
>Unigene0000166  4  270  hypothetical protein KGM_15618 [Danaus plexippus]
AAATACAAGATGCTCTTGTACCAGATCTATATGGTCATATACTCCTCATACCTAGGACGA
TGGTACTTCAACCTGAACTTCCAGTTCAGCGTATTACTCATGAGGTACTTCCCCTACCTG
GCCTTCTTCAGATTTGGCATCAAGAAGTCCTTTGTCAACATTTTTGAGGAGGACCCTATT
GATGACACAGCTCCTAAGACTAACGCTGAGTATAACAAGCCGTATTCGCCGGAGCCCTGG
TACAAGGCTGCACTCAGCTTAATTTGG
>Unigene0000167  4  255  putative zinc finger protein 347 [Danaus plexippus]
GCGTCAGGGGACGGCGACGGAGCCCCGGGGCGCTGCTGCCGGCTGTGTGGGGGAGACTCC
AACCTGCGGTACTTCGGAGACACATACATTTGGGAAGGCGTGGAAGAAAGATACGATCAG
CTACTGTACGACTGTTTTGGAGTTAAAGTGACCCCCTCAGACTGCATGATCTGCGAGTGG
TGTGTCCGAGCACTACGCAGCACGGAGCGCTTCCGTGCGCTCGTGCACGCCGCCTTCGAG
CAGCCCAACAGC
>Unigene0000168  3  422  minus strand  hypothetical protein KGM_15200 [Danaus plexippus]
GATGTTAATGAACCCTGCACGTTCAAGTGTAACAATACGAAGCTCTCCACTGCTATAGGA
ACAGCGAAAGTGAATATGACATGTGTGGATAAAAAAATTAACTACAAACTATGTTCTAAC
AACAGTGCTCAGCTTACAGAACTGACCAAGCAACCGTTAAATAGTGAATGTGAGGCGTCA
TGCGATCTCGACGTGAATATGCCTTGGAGGCTAATGGAAATATGCGAATGGTGGAAAGCC
GACACGACCAGCTATTGTCAACCAAAAACGAAACTGGGTGAAGAGTTCCCTAAAAACCTG
TCCTTCACTGGAATAATATTGCTGGCACACACATCAGCAGAAGACGAATGTGTTTATATG
CGACTCAATCATATCGAACTGCCTGATGGCAATGGTCAAGTGACAACTCATTATCCAAAC
>Unigene0000171  3  317  GK11289 [Drosophila willistoni] >gi|194166047|gb|EDW80948.1| GK11289 [Drosophila willistoni]
GATGTCAAGTTAATAAAAAAGGAAGGTGACGCATTAGCGATGGACGAGGTTGTCATGGAG
ATCGAGACGGACAAGACTGCTTTACCAGTCATGTGTCCCGGACACGGCACACTCACCAAG
CTACTGGTCAAGCAGGGACAAAACGTCAAATCTGGAGAGCCACTGTTTAAAGTGAATGTA
ACCGGCATAGCACCTGTGAAGGCGGCAGCCCCAGCACCTGCAGCGGCTGCTCCTGCGCCG
GCCGCAGCCCCGGCCGCCGCCGCCCCGGCTCCCAAAGCCCCGGCGGCTGCGCCCGCCCCT
TCTGCTGCCGCGCCT
>Unigene0000173  73  603  tmc7 protein [Danaus plexippus]
CTGAAGCTGTATAGAGAAGGTGGCATGTTCTTCGGCCAACTAGAGAACACGTTGCTAGAA
TTCCTACCATTTATATGTATAGTAGTTTTAAATCTTATAGTCCCAGAAATATTTAGCTAT
TTAATACAATTCGAGAGTTATACCCCAGCTCATGTATTAATCATTACTTTATTAAGAACA
GTTTTGTTAAGGCTGTCATCCTTAGCAGTGCTTCTAAGCCAAATGTATATGTATGTGAGA
GACAATGGATTCGTCTGTTCGTACACAAAAGACGAATCTTCGTCAAAACTCGAATGCTGG
GAGACGTATGTAGGACAACAGCTATACAAGTTAATACTCACGGATTTTGCTGTACAATTT
GTCACAACTTTCTTCATAAATCTACCCCGAGCGTTCTTAGCAAGACACACGAATAGTAGG
TGCTTCAAAATTATAGGCGAACAAGACTTTTATTTGCCAAAACATGTCTTAGATATAGTG
TACACACAAACTATAATATGGATGGGCTCATTTTTCTGCCCGTTCCTACCA
>Unigene0000174  52  249  minus strand  PREDICTED: similar to Wnt7-1 [Tribolium castaneum]
CGTCCGCGCGACCACCACCACCTCGTGCTCGTCAGGAGGCACAAGCAGAGCGCGGGCGTG
GTGCGGGCGCCGCGCAAGTCGGAGCTGGTGTACCTGCAGGCGTCGCCGTCGTACTGCGAG
CGCGACGACGCGGCGGGCTCGGCCGGCACGCACGCGCGGCTGTGCAACGTGACGTCGCGC
GGCGAGGACGGCTGCGAG
>Unigene0000180  2  679  minus strand  GJ11773 [Drosophila virilis] >gi|194154869|gb|EDW70053.1| GJ11773 [Drosophila virilis]
TGCATGAGCAACCAAAGACACCTATACCTACAAGCGGACGACAAGCTCTACGTGAACTTA
GAGGACAACTTAACCAAACGAACCAAGATCTCCATCATCGACTCTTCATCAGAACTCTAT
CAGGCAGAGAATGGTTTACCCGACCAGCCAAACTTGGAGTATGAGAGCAGCACTAATTAC
AGGGAGTTCGTGGATGATAATGAGTGCAGGAAACAGTGGATCGTGTTGCCGCTGCCCGCT
ACTTATATTGCTACTAATTGGCCTTTGAGGTACAGCGCCATCGACAAGGCGGGCGTGAAC
GTGTGCGTAGCAGGCCGCACGGGACTGGCGCACTACAACTGCCTCGCGCGGCGCTGGAAG
CTCTTCGGCAACGAGGCGCAGGAGAAGGACTTCGTGGTGGCCGGCGGCATGCTGTGGTGG
AGAGACTACGTCGTCATAGGTTGCTACAGCATCCTAGACGGTCACGACGAGATCCGGTTC
TACCCACGAGAAGCAAAACTCGACAACAAGTTTGCTAAGATCGTCCGCGTGCAATCCCAA
GTGTTCGTGCTGGACATACTGGATGATCAGCTCGTCGTGTTCGGCGCTGATGCCCTCGTC
ACCATCTACGAGCTCAACTGTCTCGATAACGCGGGTAACATAGAGATGCGGTGCGTACAA
GCGGTGGACGTGTCTGCG
>Unigene0000182  154  291  minus strand  putative zinc finger protein 91 [Danaus plexippus]
CGAGAGAACTCCCTGAAACTCCTCGCCAATTCTACCATATTCGTGTTCCAATGGAATAAG
AGCCGTTACAGATGTTTTTGCTGCAAAGAACCATTTTCAGACGTCAACCTACTAAGAGAA
CATACAAATAAACTGCAT
>Unigene0000188  81  647  splicing factor, arginine/serine-rich 18 [Danio rerio] >gi|134025855|gb|AAI34888.1| Sfrs18 protein [Danio rerio]
AGGGTGTCAAAACCATTGTCTTCCACTAGTGCCTCGAGTGATTCTGACAGCTCTAAAGTG
TCCGACCGATCCCGCTCAGGAAGCCCATACCCCAAAAGGCCTCGACGAAGGAGAAAAGGC
AAGAGCGAGTCCACTGATGCCTCCCCACGCAAGGCACCGCCAGATAAGAAGCTTAAAACT
TCCGAACGGCGGTCCGAGTGTAGGGTACCATCACCGACTCCTGAAGGAGAGGAACCTAGC
CGACCCAGTGATGCGCGCGCTGCCACACGTGCTCGGACCAGAAGCACTACTTCAGGCGGA
AATATGCCTAATAAGTCTGATGCCCGACCTAGAAAACCATCTAAAGACGAAGCCCTTACC
GCTACACCCAATAAAACACCCAAAGAGGGCAGCCAGTCCAGTGAACTTCCATCTGCGGAA
CGGAAAGAGGACGCGGCGGTGAAGGAAGAGGTCAAAGTGGAACTCAAGGAGGAGATTAAA
GAGGAGCCAGTGGTTGAGACACCCAAGAATTATGCTAAGTCAAAAACTAACAAGCTAAAG
AGGCGAAGCGAGTCTAATGACGACAGG
>Unigene0000194  18  266  minus strand  PREDICTED: enzymatic polyprotein-like [Danio rerio]
ATCAGTCAGATGAAAGACCAAGGTGTGTTAGAAGTAGTGCCGCTTTCCCCGAGCTTCCTG
TCAACCATGTTTCTTGTGCCAAAGAGCGATGGCTCCGATCGCCCAATATTCAACCTAAGA
GCCTTAAACAACTATGTAAAAACGGAACCCTTCCGCCTGATAAATGTATTTCGTGTACCA
GAGTTCCTTCAGCCAGGCGACTGGCTTTGCAAAATAGACCTATCGCAAGCGTACTTTCAT
TTACCGATT
>Unigene0000195  33  236  PREDICTED: uncharacterized sugar kinase yeiI-like [Acyrthosiphon pisum]
ATTAAATTCGTGATTGTTACGATGGGATCCAAAGGGGTTATTACTATGAGAAGAAACAGA
TCGCATAAAATAGTAACGAAATTTTACCCAACTGAACCCATACCTAAAATCGAAAATGTG
TCAGGAGCAGGAGATTGTTTTTCAAGTGGCTTTATTTTTGGTATGCTCTCTGGACTTCAG
GAATCACAAAGCATATTCTTAGGA
>Unigene0000196  72  413  Protein diaphanous [Harpegnathos saltator]
CCGTATCCACCCTTGTGTCCGCCATAGCCGCCGCCGCCAGCACCAGCGTGAGCGTTAGCG
TTGGCATTAGCGTTCGCGTTGGCAGAAGCTCCTCCGAAGCCTCCACTTCCACCGCCGGAT
CCTCCATGACCACCGCCGCCTGATCCTCCGTGACCACCGCCAAGACCGCCGCCGCCGCCG
CTACCACCGCCGAGTCCGCCTCCGTTTCCACCGCCAAGTCCACCTCCGTAACCGCCGGCT
CCTCCATGACCACCGCCGAGTCCGCCGCCACCGGCTCCTCCATGAGCACCGCCGAGTCCA
CCGCCGCCGCCGTTACCACCGCCGAGGCCGCCTCCGAATCCA
>Unigene0000197  66  353  GJ17452 [Drosophila virilis] >gi|194148709|gb|EDW64407.1| GJ17452 [Drosophila virilis]
TGGACTGAAGAAAAATGCATACAGCTAATACGAGAATACAGAATCAGACCGCTTTTGTGG
GACCAAAAGAATCCGTTATTTTATAGAAAGGACAGTAAGCCGAAGGCTTGGGAAGAAGTA
GGCAACGCACTAAATACTTCACCAGATGTATGTAAACACAAGATGAATACGTTGCTGTCG
TCTTTCCGACGAGAAAAAGCCAAAATCATGCACAGCATAAAGGAAACAGGAGATACATCT
CAAGCTCACAAAAGTATATGGTTCGCATTTAAAGATATGTCATTCCTT
>Unigene0000198  33  524  minus strand  PREDICTED: LOW QUALITY PROTEIN: alsin-like [Bombus terrestris]
TCTTTGAATTTTAAGAAAATCAGCGGCATTTCAGCAATAGACATATCGTACCATAATGAT
ATCCTTTACATTATAGATGTCCATGGGCGACTATATAAGACAAATGCTAGTTTTAAAAAC
AAAGAAGAAATTATTGTTAAGGAGGATGCTAAGTGTTGTCCTCATGGATTTAAAAGTTCC
AGTTATAAAGTGAAGTTTAGAAATGTAGTGACAAGTGATTTTGGACAGCTGTTTATTAGT
AGTGATGGGCAGCTGTGGGGCTCAGGCTGTATGCCCCAACTTTCCATAGACACTAGTAAT
ATTAAGAAAATTCCATTTTTTGAAGGGAGGACTGTGTACAGTGCTTCAGTGGGTCAGAAC
TTTGCAGCAGTGATAGCTAGGAAAAATGTCAGACGGTCTGGCAACTGTGATACAGAGAGT
GATAATGATGATGAGGAAGTGTTTGCTTCAAATTGCTCACAATGCCAGACAATAATAGGC
CTAGCATCCCCT
>Unigene0000199  131  412  minus strand  hypothetical protein KGM_16997 [Danaus plexippus]
GATAATGGAAGCGGCACCATGGTGGCTCTCGTCAGAAACTGGCTGAGGGCCCATGAAGAG
GCGCAGGTAATGGTAGCCAGTGTTCTGGTGGTGATAGGTCTGTGGTGGCTGGTCCGAGCT
GTTCTGACGTTGATGATCAACCTGGTCTGTCCTTTGTTGGTCGTCGTACTAGCGGTGGTT
TGCGTGCCTCAGCTCCGAGCACCACTTTTAGGTCAGAACTATCCATTATTAGCAAATCTA
CTAAGAAGCATTCTCTTGAAAATGGCAGAAAACATAAAAACC
>Unigene0000200  3  548  midgut aminopeptidase N5 [Helicoverpa armigera]
GGCAGTGTGGAGAACTTCAACTTCCTATGGGACAGATACTTGGCAACCTCTGACTCCAGT
GAGCAGTCTATCCTGCTGAACGCTCTTGGATGCACTTCTAATGAAGAAAGGCGTGCTTTC
TACATGAACCAGGTGATCAGTGACGACTCTGCAGTGAGGGATCAAGACAGACACACCATC
TTGGTGTCAGTCATCAATGCCAGCCCCAACAGTACTCAGGCAGCTTTCGAATTCATTATT
GAGAACTTCGCTGCTATTCAGCCAAGAGTACAAGGCTTGACTGGAACAACCAACATCTTG
AATGCCCTCTCCAGAAGACTGACAAGCCAGGCTGATTATGATCAGGTCCTGGCATTCGAA
CAGCGCTACCAGAATATCTTCACAGCCGGTGAGCTGGCTTCCATTGCCGGTATCAAGGAG
AATATTGCCGCCTCCATAACTTGGAGCACCCAAAACGCACCTATTGTTGAAGCTTGGCTT
AGAACGAACTATGGTGAAAGTGGCGCATCAGCTCTCGTTTCTGGCTTCCTAGTACTTATT
TCTATC
>Unigene0000201  3  368  telomerase reverse transcriptase [Bombyx mori] >gi|86371927|gb|ABC95023.1| telomerase reverse transcriptase [Bombyx mori] >gi|95116552|gb|ABF56516.1| telomerase reverse transcriptase [Bombyx mori]
AATGTAAACTTTGATAAAACTGAGGTGAATTTTCAACATGAAACTATCAAGTATAGGGAG
AATATATTCTTTCTAGGATATTGTTATAACACTTCTACAATGCAAGTCAGCAGAGCCAGC
AATATTTATGCTGGACAAATGTGCTATAAAATAGCATTTACAAGTGGATTTTCTGATTTG
CCCAAGTTTATTGAAAGCAGAATAGGCCAATCAGGCATTCCAATCAACAGCCATATATTT
AACTTGAACTATAATAATGAAGAACTAATATGGAGGCATATATTTACCACTTTCTGTCTG
TCTTCAAACAAATTCTGCACTATCATGGCTGTCCTTTGCAATGAGCTAGAAATGAAGAAC
TACCTA
>Unigene0000203  1  141  hypothetical protein I79_026257 [Cricetulus griseus]
ATTCTCAGAAACTACTTTGTGATGATTGCATTCGACTCACAGAGTTGAACATTCCTATAG
ATAGAGCAGGTTGTAAACAATCTTTTTGTAGAATCTGCGATTGGAGATTTGGACTGCTTT
GAGGCCTACTGTAGTAAAGGA
>Unigene0000205  1  324  minus strand  meiotic central spindle [Danaus plexippus]
GTATGCTCGGAGCATTTTCTATGTGACGATTTGTATGAGACTAAGAGTGGCCTCAGAAAA
GTACGGGCTGGAGCTGTACCTTTGATTTTACAGGACACAATGAGCTGTGACTATGGAGAA
CCGGCCACCTTGAAGGCTTGCAGAATATGCCTGGTAATGGATGTGAAGTTAATACCAATA
AGAGTATGTAATTTGGAACAAGCTTATGAAAATCTCACCGGAATTTCGTTAAATGAAGAT
AAACTACCCCAGAAGCTATGCGTGGAATGTGTACAAAGATTAACCAATTGTAGTCAGTTC
CGGCTGAAGAGTTTGCGAGCTAAC
>Unigene0000209  196  330  minus strand  zinc finger protein [Danaus plexippus]
GATGAGCACATGCGCGCGTTGATGGTGAAGGACCGGCCCTACAAGTGTGAGCTCTGTCAG
ATGCGGTTCACGCAGAGCTCCAGCCTCAACCGACACAAGAAAATTCACACGGAGGAGCAC
ATCCAATCGCTGATC
>Unigene0000210  24  353  AGAP011100-PA [Anopheles gambiae str. PEST] >gi|116131757|gb|EAA05228.4| AGAP011100-PA [Anopheles gambiae str. PEST]
TGCGTCCCCGGCGGCCCTGTGTCTCCGGGCGGCCCCTGCCAGCCCTGCGCTCCTAACCCT
GGCGGACCCTGCGGCCCCTGTAACCCGTGCTGCGTCTGCGGAATATTCAACGCGTGTGGC
TTAGTGCCAGCTCTTGAAGCGAGCTCGGCGAAAGAGCCGCCGGCCCCCAGTGAACTGCCG
GACCTCAGCAAACTGCCGGCGGTGGATATTAGTAAAGCGTTGCCAACTTCCATGAATGGT
CTGGTTATGGGCTGCATTGCACTCAATGCCCCATGCAAGGCGTGTCGGCCTTGCGGTCCG
TGCCCGTGCGGCCCGAATCCTCCATGTTGC
>Unigene0000211  1  237  PREDICTED: similar to Toutatis [Tribolium castaneum]
GACAAGAACCTATCATCAGAGGAACTAGCTCGCAAGTTAGAGAAACTCCTGAAGCAATCG
GAACAACAGCTTTTACAACTCACTGCCGGCTCCCACGCGCTCAGAGCTACCTGCTATGGA
CAGGACAGATACTGGCGCCGCTACTGGTCTCTGGGCAAGTGTGGAGGCATCTACGTCGAG
GGTATGGAGTCAGCTCAGCCGGAGATCATGGCATACCACCAGCAGCTCGAGAGCAAC
>Unigene0000216  2  583  reverse transcriptase [Bombyx mori]
CGGGGACTTTTGACGGACTACCTGAGGGACCGCACAGTCCTCCTTGTGGACAAGACGGGC
CAGCTCCGAAGTTACGGCGTCGAGTCCGGTGTCCCACAGGGCTCTGTTCTGGGGCCACTC
CTGTGGAACATCGGATTCGACTGGCTCTTGCGGGAAAACCTCCCCCGTGGCACGTCTGTC
ATCTGCTATGCAGACGATACCCTTCTGACTGCCCGGGGGAGAAATTTTGCAGAGGCGGCC
AGCTTGGCCTCGGCGGGCGGTTCACTAGTGGTGGACAGAATCTCCCGCTTAGGGCTGACG
GTGGCGCTGCAAAAGACCGAAGCCGTGTTTTTCCACGGGCCTCGGCAACACCAACCGCCC
GACGCTCATATCCATGTGGAGGGAGTCCGCATTGGGGTGCAGCCCCAGATGAAATATCTG
GGCATAGTCCTCGACAGCAGGTGGCACTTCAGCGCCCACTTCAGCGGGTTGTCGACACGC
TTAATGAAGACCGCGGGCGCCCTCTCATGGCTCCTCCCGAACATCGGGAGGCCCGGCGAC
CATTGCCGGCGTCTATACGCCGGCATACTCAAGAGTATGGCC
>Unigene0000217  5  319  minus strand  PREDICTED: synapsin-like [Bombus impatiens]
TACAACCGGGACAGATGTGTGACGCTGCTGGTGGTGGATGATCAGAACACCGACTGGTCT
AAGTACTTCCGAGGCCGCCGCCTGCCCGGCGAGTGGGACATCCGCGTCGAACAAGCCGAG
TTTAGAGAATTGACCGTGACGGCCAATTCTGACGGAGCCAACGTATCTATGGCCGTTTAT
CGCAGCGGCACCAAAGTCACTAGATGCTTCAAGCCGGATTTCGTGTTGGTGAGACAAAAC
GTTCGCGATGCGGGGGCCGACCATCGCGCTCTACTTCTGGGCCTCAAGTTTGGAGGCGTA
CCTTCCATCAACAGC
>Unigene0000218  1  630  Esrom [Danaus plexippus]
GCGATCCCGTCGGTGGGCGGCTGCACGGTGACGCGCATCCACGCCGCCCTGCATCTGCTC
GGCTGCTTGGACTCCTTGACTTATGCACATGACATCAGATTAAACCAAGCGGATTCGCGA
AGAGAAAGCTTGGGCTCCCCTATATTGGCGGTGAAGGAGGAGTTTCTGACTGTGAACCGA
TTCGATAGCAACGGCGGTGGCTGGGGATACTCGGGACATTCGGTAGAAGCTATTCGCTTC
ATGTGTGACACTGATATCATACTGGGCGGCATCGGCCTGTACGGCGGGCGCGGCGACTAC
ACGGCGAAGGTGAAGCTGTTCGACCTGGGCATGGAGGGCGGCGAGCAGGAGGGCGACGGC
GAGCTGCTGCGCGAGACCGACGACATCGTGTACGAGTGCCCGCCGCGCGACCGCTACCCC
GTCATGTTCGACACGCCCGTGCCGCTCGCCGCTAACCGCTGGTACGTCGCGTGGGCCTGC
ATCAGCGGACCCTCCTCCGACTGCGGCTCGGCGGGACAAGCCATGGTCATCAATGATGAG
ATCGGTTTCCATTTCAAAACCTCCAAGAAATCTAATAACGGAACAGACGTAAACGCCGGT
CAAATACCGTGTTTCATCTACAACACTGTC
>Unigene0000220  1  408  carboxyl/choline esterase CCE016b [Helicoverpa armigera]
TTCTGGGTACACGGAGGCGCCTTCGTCTCCGGAGGCGGTAATGATGACTTATACGGACCC
GAATTTCTCTTGAGGAAAGACGTCGTAGTCGTCACGATCAACTACAGACTTGAAATTCTT
GGTTTCCTATGCTTGGATACCGAAGATGTACCTGGCAACGCTGGCATGAAGGATCAAGTA
GCAGCACTGAGGTGGGTGAATAAAAATATTGCCAATTTTGGCGGTGACCCTAACAACATC
ACTATCTTCGGAGAAAGCGCTGGCGGAGCTAGTGTCAGCAACCTCTTAATATCACCGATG
ACTAAAGGCCTGTTCAAGAGAGCCATACCACAAAGCGGTGCTGCTTTGAGTGACTGGTCA
CAGACAGTGAGGCCCCGGGAAAGAGCCTTAGCATTGGCAAGGCAATTG
>Unigene0000223  12  155  minus strand  hypothetical protein KGM_10889 [Danaus plexippus]
GTGGCTCGCTACACGGGGTCTGAAGGGGCGCAGGCCGAGGTCCGAGTCCTCACGCTGCTG
CCGCCGCCGGGCCGCTCGTACGCGCTCCACGCCGCCCTCGCCGCAGCCCTGCACCACAAT
GCCGACACGCACTTCCCCATGCTA
>Unigene0000224  49  174  PREDICTED: OTU domain-containing protein 7B-like [Apis mellifera]
GACAGAACATTGTACCTCAGCCGCTCGACCTTCTACGACGACCGTCCCCCCTCCCCCAAG
CCCTGCCGAGCCCCTCTCTGCATGTACTACGGCAGTGCCGCCAATGGCGACTACTGCTCC
CGATGC
>Unigene0000228  3  368  minus strand  Fatty acyl-CoA reductase 1 [Harpegnathos saltator]
CGGCCTTCTATCGTACTCTCATCGCTCCGAGAGCCGGTAAAAGGTTGGGTGGACAACTGG
AACGGCCCGAACGGGATCATAGCGGCAGTCGGCAAGGGTATCTTCCGTACCATGCTGGGC
ACAGGCACGAAGGTGGCTGATCTGGTGCCAGTCGATACCGTCATCAATCTAATGATTGTT
TGTGCGTGGAGGACGCATTTGAGACGAGGAGAAGGCGTAGTGGTGTACAACTGTTGCACC
GGCCAGCAGAACCCCATCACGTGGCAGCGGTTCGTCAAGACCAGCTTCAAATATATGCGG
AAACATCCGTTTAACGAGGTGCTATGGTACCCTGGCGGCGACATCACCAGCAACCGGCTG
AAGCAC
>Unigene0000229  3  212  FAR-like protein III [Ostrinia scapulalis]
CATCGTATGCTTAGCTTGGAGGCGTTAGTTCACGTATCGACGGCGTATTGCAACTGTGAG
CGTGAACGCGTCGAAGAGACGGTGTACGCGCCGCCCGCTCATCCAGAACACGTCGTGACG
CTTGTCCAGACCCTGCCTGATGAACTGGTCGATAGAATCACACCGGATCTTGTTGGTGAC
AGACCTAATACATACACATTCACAAAGGCT
>Unigene0000231  1  216  antennal esterase CXE8 [Spodoptera littoralis]
GAAGCACCTGGTAATGCTGGACTAAAGGACCAAATAGCTGCTTTGCGATGGGTCAATAAA
AATATTGCAGCGTTTGGAGGTGATCCAGATAATGTTACCATTTTTGGAACAAGTGCTGGT
GGAACATCGGTATCTTTGCTCGTTGCTAGTCCAGCCACTAATGGTTTATTTAAACGCGCT
ATTGTGCACAGTGGTTCATCTTTAGCAAGCTGGGCA
>Unigene0000232  1  237  aminopeptidase N5 [Helicoverpa armigera]
CTGATCGCGTACCTGGTCTCCAACTTCGTCGCCATCGAGAACAACGTGAACCCTCTCTAC
CGCGTCCCCTTCAGGGTCTACTCCAGACCTGGTACTCAGAACACTGCAGAGTTCGCCCTG
ACCTTTGGACAGCAGAACATGGCAGCCCTGGAGAGATACACTGAGTTCAACTATGAGTTC
CCGAAGATGGATAAGGTGGCGGTACCTGATTTTGCTGCTGGTGCTATGGAGAATTGG
>Unigene0000233  73  198  minus strand  PREDICTED: similar to guanyl-nucleotide exchange factor [Tribolium castaneum]
AATGAGGTGATCCGCTTGCGGGCGGAACTGGAGAAGGTGTCTTCAGAGAGGGACATGCTC
CTCTGTGAAGTATCCAACTTGAGGCGAGAACTGGAACTGAGCGAGTTGAAACACTTGCAG
GATGAT
>Unigene0000234  18  275  minus strand  hypothetical protein KGM_15717 [Danaus plexippus]
CAGCTCACACGTAACGACGTCCTCGACGCCATCTTCCACGCCGACCCCACCGACCACATC
TCCAGCGTACAAATGCAACTCGAACTCTCTAAAGACATTCTAGACGACTCCGCGAGCGGC
GAATACGAAAAGGGCGAGTATCCGGACGACTTTTCGGCCGACGTAGACAATTACAACAGC
CGCTCGGATTACGATCAGAACTCGCCCATATCTCTGCCCAAGACGTCCGAGGATGACAAC
GATAACTTTTGGGACACG
>Unigene0000238  1  291  33.6 kDa small heat shock protein [Danaus plexippus]
ATTGTGTCAGACGCCGAGCAACTACGAGTGAACCTCAACGTCAGGCGATTCAAACCAGAC
GAGTTGAGGATCAAAGTGAAGAACCGTTACATCATAGTTGAAGGAAAGCACAAGGAGACG
GGCGATGCTCAGAAGTTTATGGCGAACCACTTCGTCCAGCGGTTTGTGTTACCACCCGGC
AGCAAGCAGGAGGAAGTGACCGCTGTTCTCAAGGAAAATGGTGTTCTTACTGTGAGTGTG
CCCAAACACGAGCTTCCTCCCCCACCACCCGAGAGAGAAGTGCCCATTGAA
>Unigene0000239  10  225  minus strand  zinc finger protein 341 [Danio rerio] >gi|161611376|gb|AAI55566.1| Zgc:171837 protein [Danio rerio]
GGCAACAGACAGTTCAAATGTACTGTTTGTAAATACACTTTTAAAAGGCAAGATTTGCTT
CAGAGGCATATGAAGTTACACCAGGCTAAGAAGATGTTAAAGTGCCCATTCAAGGAAACT
TTGGACTGTCAGAAGGAGTTTAATCGGAGTGACAAATTGAAATCCCATTTAAAGTCTCAT
ACCAAACATATGGCTCTACAAATGAGTAAAAAGAGC
>Unigene0000241  54  437  minus strand  synaptobrevin [Danaus plexippus]
ATGCCTATAGTATTCAGTGCAGTGAGTTATGACAGGAACATAGTTGCGAACTTTGCGTCG
TGCGATGGCAACTTTACGGAGATAGCTGAGTGTGTGCTCTCTAAGTTGCCGGAGTGCAAC
AATAAGATGACATACTCTCATGGAGTATATCTACTGCACTACATTGCTGAGGATAATTAT
CTTTATTTCTGTATTACAGACAAGCTATGCCAGCGATCCAGAGCATTTCTGTTCCTCAAC
GAGATACAACGAAGGTACATAACAAGCGAGCAAACCAAAGACTTCACGACGGTACTAGCC
AACGAAATGTATCGATACAGCGAAGATTACAGCACTATTGTCATAAGGAAAGGGGAGTTG
GATGAACTTAATAGTATTGGCGTT
>Unigene0000242  1  561  hypothetical protein KGM_15633 [Danaus plexippus]
AGAGATTACGATAATCGTAGAAATTTCTACAAAGAATCAAGAGGCTATGACGATGTCTCA
CAGCGGAACCAGCGCGAAAGAAGTGTTGGGCGTAACGTTTATCCAGAAAATAACCGCGAA
GTAAGTGTTGGACAGCACAGTCGCCGCCATGAAGGGAATTTTAATCAGTCATTGACTAGA
AGACCAAGTGTAGTAACACATATTCCCTTGGAATCGGAGAGTAATACACTGTCCATCAAA
CCACACGCCGGCCGTTCGTTCGCCATAGATTCCAGCGTTAACGCTACATTCCAGAAGTTC
CTCGAGAGAACCCGAAAAAGTCAAGCATGTGAAGATAATTTCGATGCTCGAAGAAAAAGA
GCATCCAGTGTGGGTCGGTCGTTAGTTCCAGAATTCACTGGCGGGAGAATATTATCCGAC
GACTCAAAAAGAAACTTCGAAATCAACAATAAACGAGAACTTTTTAGAAGGGCATCAAGC
GTGGGAAGAGATCTGAGATCAGATTCCCCTGCAGAAAAAAGGAGCTTCCAAGAAATAAAG
GCTGAATTCAAAACATATAAA
>Unigene0000243  1  243  minus strand  hypothetical protein KGM_09091 [Danaus plexippus]
CAACCGACTTTAACGAGTATACCAGAGCGCAACGAGAACGAAGATGAGCATCTAACTAAT
AAATGGGTGCCGAAGAAAAAACACGAGGTGCTTAAAGCTAAGTATAAATGTCTTAAGAAA
CTCTTCCAAATATACGATGCAAGCGTGATTGGGATTCTGCCTGAGTCGTACGGCCCCGAA
GGGTATCTAGAGGAGGATATTAAGGCCAACAAGAAGAGGAAGAAGCGGTCGCATCGCACC
AAG
>Unigene0000245  122  478  minus strand  hypothetical protein KGM_06725 [Danaus plexippus]
TATGTCCTGGCACTAGTGCTGGTCACTGTTGCGATTAATCTCGCTTTGGACACCCTCTTT
GTCGTCGGCGGTCATAAGAAAAACGTGAAACTGCTGCAGATCTACTACATTTACCACATT
GTGTTGTGGGTGCTGACCCTGATATCCCTGATAGTCATGGGCTTCGTCATGATGAAGGGA
ATCCATGGACGCATGGTGCTGCAAATCAACTTCTTCAACATATTTCTTAGTAGCGTACTG
CAATCCTACTTCTTGCTTCTGCTGAGGAGTCAGATCATGAAACTGAAAACCAGCATCGAC
TTCCAGTACTTGAACTCTACTGCTGAGACAGGACCTAAGTGCACCATGCAATATGGC
>Unigene0000248  33  578  cuticular protein RR-1 motif 56 precursor [Bombyx mori]
ATGCTGTGCCCCACGCTATTCCTGGCGACGCTGGCTCTAGCCAGCTGCGACGTGTCCCAC
CTGCTGTCCAGCACAACTCCTGAGCCGCCACCGAAGCCCTACGTGTTTTCCTACACGGCT
GGCAGGTACCCTGGCCATGCTGATCGGTCCCACACTGAAGTCAGCGATGGCAGTGGTGTT
GTTAAAGGCTCATTCTCCTACGTGGATCCCGCCCAGAAGCTGCGCACAGTGGACTACATA
GCGGACAAGCAGGGCTTCCACCCGATCCTGAGCGACGTGCCTCCGGAGCACCCGCGGGAC
TCCGCCTCGGTGGCGCAGGCTAAGGACCGCCACTACCAGCTGTACGCCAAGATCGCTGAG
GAACACGCTAACCCTCATCCTGAATTAATATCAGCTCCAGTAGAAACGCAAGCGGTGGCA
GCAGCTCGCGCGAAGCACGCCGAACTGTTCCGAGTGATCGCCGAGCAGCACGCGAGGATC
GCCGCCGAGAGGGAGGCACTCCTCAGGGAGGAAGAGGAGAAACAGCAGCTGCAGGAACTG
GGACAG
>Unigene0000250  21  593  AGAP012031-PA [Anopheles gambiae str. PEST] >gi|157013250|gb|EAL38785.3| AGAP012031-PA [Anopheles gambiae str. PEST]
GTGTGTCCTACGCCGCCGCCCGCGCACCCGCCCGCGCCGCAAGCGCAACAAAGGACATCG
GAGAACAAAGAGCTGTTACGTCAGCAGCTCCTGTCGGCCAGCAAAGAGCGCCTTGAGAAA
CAGGAGTCTCCCAAACCGAAGCACGCTCGCAACAGACAGAAGAACCGATGGAAGCTGAAG
TTCCACCACCAGGCGCTGCCTCAGGAGTACCTCGACCACTACGAGCAGAGCCTGCAGAAA
GCCAACGCCGCTAAACAGGCGCAGCAGAAGCACAAACCTGCGGACAAACCCAAAGCTGAA
CCAAACTTTGACATCAACAACTTCACTAACGAAACGTTCAAGATCTGGGCGCAGAGGCTG
GCGGGCATACAGAATGAGACTGGAACACTGACCGTGCCACAAGTGTCCTCCATGATCAAC
ATGGCGCCCAAACCGCCCACCAAGGACGAGAAGAAAAAGAAGAACCCCGCCATAGCTCCC
AGCAAAATTGTCACGTACGACGACTTGCCGTATATGGGAGAGATGACGCTGAACAACTCC
AAGCCGAGGAGAGGACGGAAGCCCAAGAAAGCA
>Unigene0000252  9  200  minus strand  Structural maintenance of chromosomes protein 1A [Harpegnathos saltator]
GGGCCACCTGGCGAGGGTCTGGCTTATGATGCTGCTGCTCTCGCTGCTATGTTGCAACAA
GGTTCCGTGAAAGGCCCCGACCCAATGGGTGATGACCCCAACTCGCTTCCTCCTCGCTTC
TTCAAGGAAGATATGACAGCAGCTGAACGCAAGGAGGTCGTGATGAAGGCATACGAACGT
TTGAAGGTTTCT
>Unigene0000255  4  258  minus strand  hypothetical protein KGM_02873 [Danaus plexippus]
CACTACGAATTTATTCCACAGCAATTGGACATGGATCTCGAAATTGATAGAGTAGCGGAA
ACCTTTAATTCTGTAGAGATTTACGAGGAAAGACCTCGCCAGCCTCCCGACTGGCAGTCT
AACGAGTCTGTGGAGAATGTGACTGTTATATCTGGTGGTACCAGTAAAGCGAGCATGGAT
TCTGTGTCCGTGTATTCTTCAAGGTCTCATGAAGAAGCCAGACCTTCGAGGAGAAGACAT
ATGCAGGCCTCCTTG
>Unigene0000256  2  667  similar to CG6734 [Heliconius melpomene]
GGTCCTGCAGAGACGAGGAAAAAGTTGCTCAAACACATTTTGAACCTTTACGAAGACGAT
GATTTTGCTGTCGATAAACCAGACCAGCATAAGTTGACAGATGTTGATAGTTTAACTCTA
GCTGGAGGTGTATCAAATAAGCAGAAATTTGTCAAACTCTATCACAATATATTCCTCCTT
CAATTGATGGTCAGATTAGGTCTTCAGTGCTTTTTAGATAATTTTACTCAACATTTAGTT
GAAGCAGTCGGTGGTTACAAAGACGTGACGGAGGAAGTCGGGTCTCCTGGTCACCTGTGC
CACAATAAAGCCTTGTCCAACAAAAAACCTCGATATTCAGATGATAATGTAAAGAATGCT
TTATCGTCCAACACTGATATATTTTCACCGGACACTTCCTATGGGTCTGAACATGTGACT
ACACCTAGTGTCGAAAAAACTGAAGCTAACGAAGGTTTGAAGGAGAAAGATAGCGATAAT
AGAAGCGAAAATGAGTTGTTTCACTTCGAAACTGATAAAGATAGACTTCCTAGTAGAAGC
AGTAGGAGCAAATCTCCTGCTGAGTCCATAGACTCTTACAACTCTAATACTACTCAAGAG
AATAATATACATACTCCATCACCTTCAATAGATCATGTGTCACCAATATCGGCGAAATAT
TTCACG
>Unigene0000257  2  358  minus strand  synaptojanin [Danaus plexippus]
GGCGAGAGTTGTATGTTGTACCTGGTCCTCGTCACGGGCTGCTGCTCCGTCGGCAAGATA
GGAGACGTCGAAGTTTTCAAAATTACCCAGACGCAGTTTCTACCCTTGTTCTATCATACA
CAAGGTGAAGACAAAGTGTCTGAAGTGAGGAAATTAATAAACTCTGGGACCTTCTACTTT
TCATGGAATTCAGGAAAGTCAACCAATCTGTTTGATCTCACTTTGTGCGCTCAAAGAAAA
AGTAAAGGAGCAAGTCCAGACAACAGATTTTTCTGGAACAGGACTTTGTTTATACATTTA
ATAAGATATGGAATTGATTGTGAAGAGTGGTTAACCCGAGCTATGTGTGGATCTGTT
>Unigene0000258  82  312  synaptojanin [Danaus plexippus]
ATGGCTATGTCAAAAGGTTTTAAAGTTCTGGAGAAATCGGCTCCGCCGAACCCATACAGT
ATAATATTGCAACATAGAAATAAAGACTGTGCACTTCTCTTCGAGTCTCAAGCTGTAGTA
TCTCTGTCGTCTCAAGAAACAGAAACTTTGAGAAAACAATACCATAAAATAGCGGACGCC
TACGGTGTTCTCGGGGTACTGCAGTTAAATTCTGGCGAGAGTTGTATGTTG
>Unigene0000262  5  169  hypothetical protein KGM_22510 [Danaus plexippus]
ATGCCGCGCGCCGGCGCCCTCCTGCTGGCGCTAGCGGCTGTCGTGCTCGCCGCCGAGTGG
GCACATGCCTCGTTCATCGACCCTGGAGACGACGACGTCGAAGTAAATCTGTCTGATTAC
GGAGAGGATCCCGCTGATCTGCAGCTTCTCGAGGATGTTGGAAAA
>Unigene0000265  2  301  minus strand  reverse transcriptase family protein [Trichinella spiralis] >gi|316979131|gb|EFV61959.1| reverse transcriptase family protein [Trichinella spiralis]
ATTTGTGATTCATCGGAATATGGTCTCGGAGCGATTATTGCTCACGTCATGGACGACGGC
TCTGAGAGGCCGGTGATGATGGCCTCACGGACACTTCAGCCGCATGAGAGACGATATGGG
CAGATTGATAAAGAGGCCCTTGCCATTATATTTGGAGTGACTAAGTTTCACGAATTCTTG
GCGGGTCGCAGATTTTCTATTGTGACAGATCATAAGCCGTTGGTGGGTTTATTTAACCCA
GCGAAACCAATTCCAGACCAGATTTCACCGAGAATGTTGCGCTGGTCATTGAAACTGTCC
>Unigene0000266  2  283  hypothetical protein KGM_05896 [Danaus plexippus]
CAAAACGCTAGCGAAGCCGAAATTCTAGCTGCTAAAGGTCTAAGCAAGATTATAGGTAAA
GCTAGTATAAGAGTTGTCAAAAAAACCGACCCACCGAAGAAAAAAGAGGAACAAATTAAA
GAAAAAGTCGATGATGATGACAAGAAGTGTAAAAATGATGCTTTGCTAGCCAAATGTGAG
GCGATTCTGACTTCTAAGGGAGAAAAATCTTTGCTAGACAGCTTTTACACTATAAAGTCT
TATATAACCCAGGGACTACCAGTCCCAGAAACTTACAAAAAA
>Unigene0000267  3  215  minus strand  COS46.3 [Ciona intestinalis]
CATTTACGAGACTCCCATCTGAAATTCAGGAACCACGTCTGTGGGGTTTGTGGTTGGAAG
GCATTTAATAGCAATCGCTTAAAGAACCACATGTACAAACACAGTGGGGAGAAGAATTTT
AAATGTGATGCTTGTGAGAAAGCGTTTACAACGAAGAAGATCATGAAAGCTCATTTCGCG
AGGATGCATAAGACTCCACATCCTGCTATTATG
>Unigene0000275  1  576  PREDICTED: phosphatidylinositol-4,5-bisphosphate 3-kinase catalytic subunit delta isoform-like [Bombus terrestris]
GACCTACTCCTGTACCTACTACAACTGGTGCAAGCGTTGAAACACGAGTCGTATCTAATG
TGCGACCTCTCCGTGCTCCTGCTGAAGAGGGCCTTCAAGAACATGACTATAGGACACTAC
CTGTTTTGGCATCTAAGATCGGAGATGCACGTGCCGTCAGTAGCGGTTCGGTTCGGGCTG
ATGCTGGAGGCGTACTGCCGCGGCTGCCAGGACCACATCAACAGTCTCACGCGGCAGATC
ACATGCCTTGATAAACTTAAGTGGGCGAGTCAGTGCGTGCGGAAGAAGAAAGAGATAAAG
CAAGCTCGAGCGGCCCTCATACACCACTTACAAGAGCAGCACTGCGTCGAAACACTCTGT
GATTTTGTGTCGCCGCTTAACCCTAGCTTTGTGTGCAAGCGCATCAAGCCCGACGATTGC
CGCGTAATGGACAGTAAGATGAGGCCGCTAAAGCTTCGGTTCGAGAACGCGGACCCCACA
GGGTCAGACATTAGCATTATATTGAAGATTGGAGATGATCTCAGACAGGATATGTTTACG
CTGCAGATGTTGAGGATTATGGATAGGTTGTGGAAG
>Unigene0000276  1  207  minus strand  PREDICTED: similar to CG2938 CG2938-PB [Tribolium castaneum]
TCTTCAGCGGAGTGGATAATAGATCAGTTAAATGTAGAAAATGCTAAATTATTAGCATTT
GTGTTAGTCATAGGGTTTATTGGATACCATGGAGTTTTGCATCTTAGATATGGGTCTGAC
TCTTGCACATGGCTTCTGACATCGGGCAGGTACAAGGGCGACCACGAGTGGCAGCCTTAT
GGTTGTATGCTGCACAGATACTCCAAA
>Unigene0000277  82  300  hypothetical protein KGM_19157 [Danaus plexippus]
AAGTTGTCCAAGCAAAATGTCAATATCCCTCAAGACTTCTGGAATAAAGTGTCAGAAATA
TTATGGACCCATTTACAATCAGGATTTAAAATATTTGATGACCAGTTACTTTGTGCCACA
TGCTTTTTCACAGTGTTACCACGTACAAACAAGCAAGATATCTATTTAACACAACTCCTT
CAAATGATTGACAAGGAATTAATCATCAAAAAAGATAAT
>Unigene0000278  3  338  minus strand  reverse transcriptase [Danaus plexippus]
TGCCTCACGTCTGAGAGGTTCCCGAAGCCATGGAAGGAGGGCCAATTGTGCCTTCTTCGT
AAGGAAGGGCGGCCGGCGGACTCCCCATCGGCATACCGACCCATCGTTTTACTGGATGAA
GTCGGTAAAATGTTCGAGAGGGTCCTCGCCGCCCGAATCAACAGGCACCTGAGTACAATC
GGCCCAGATCTAGCGGACGCCCAGTTCGGTTTTCGAGCTGAGCGTTCGACAGTTGATGCA
ATATCTCGACTCAAGGATCAGGTGAAGGAGGCGATGGATGCGGGGGATGGACTGTTGGCT
GTGTCATTCGACATAGCCAACGCCTTCAACTCTATT
>Unigene0000280  34  300  GI10550 [Drosophila mojavensis] >gi|193917592|gb|EDW16459.1| GI10550 [Drosophila mojavensis]
CTCTTCACGCCAGATTCAAGACCGTCAAGTATACGCAAGCTCTATGAAAAGGCAACAACA
GACCGGCTGTCTGCATCGATCCTCGATCAACTGCGGAAGGATTCTCAACACTCCCCATAC
TTACTGTGTACCCCCGTCCTTAGTACTAAGCGAAGACGAGTCTACCAGAAGGTTGATGTG
GAAATCGAAACCCACATTCCGTCAGTCGTTGAGCAGCTTCGGAAATGGACGTCGAAGGAG
GCAGTGGGTGACGTGACAGCCCTGCCG
>Unigene0000284  2  244  PREDICTED: uncharacterized oxidoreductase dhs-27-like [Bombus terrestris] >gi|350404192|ref|XP_003487030.1| PREDICTED: uncharacterized oxidoreductase dhs-27-like [Bombus impatiens]
CGGAGATCGGTGGGCGACTCACTGATAGAAGAGTATGGAGATAGGTTGGAAGCGGAGTGT
GCAAGATTGGGGGCTACTTCTGCTGGTGTCACGGTGAGACGTGGCTTAAGGCCGGATTGG
CCGAGAGCAGCGCTCAGAGCACTATTGTTGTGTGCTGGAAGCGTTGATGTTGCATTAGGA
GAGCCGAGAGCTGAGAGACGTCTGTTGGAAGCGGTCCGAGATTTACATTCGCAAGGTGTT
CTT
>Unigene0000285  1  531  minus strand  PREDICTED: similar to jitterbug CG30092-PD [Tribolium castaneum]
GTGCCAACGGCTGCAGCAGCTCAAGGCGCCCACACATATGCCATCAGCTTCACGCCGCGT
GACCCAAGACCTCACACCGTCGAGTTGCGGTTTAATGGAGATCATGTGCCTGGCAGTCCA
TTCGTGTGCCACGTGTCTGCGCCGGCGCGTGTCATAGGCGCCGGCTCGGGCGAGTCTCCA
GACAAGGTGTCAGTGGGCGAAGCGTATACCTTCAGCGTGGACTCGCCCACCTCGCCACAC
GTCGAGGTTTTGGGACCCGCTAGGAGACCTGTGCCTGTGCAGGTATCGGCTGAAGAGACT
ATTGGCGAAAATGAAGCCAGCAAAAGGTATACCATCTCGTTTGTGCCCGTCGACGTTGGT
GATCATAGTATTGAGGTACGTGCCGGCGCTATGGGTGGTCACGTGGAAGGCAGTCCGTTC
CTCGTGAAAGCGTACAGCTCGGCGCGAGTTAACGTGACGGACATCTCGCCCGGCGTCGTC
GGCCGACCTGTGTCCTTCACCATCAATGCGTCACATGCTGGTGCCGGCAAT
>Unigene0000287  2  223  minus strand  endonuclease-reverse transcriptase [Bombyx mori]
TGGTCCATGAAACACTACATGAAAGGGGACCTTCCCCTTTCACTCAAGCGAAAATTAGTC
GACATGTGTATCTTGCCCGTCCTAACCTACGGTGCACAAACTTGGTCTCTCACGGAGTGT
CAGAAGTCCAAACTCAAGGTTTGCCAGAGAGCAATGGAGCGTAGCCTTTTAGGCATTAAA
CGGACGGATCGCATACGGAATACCGTAATACGTTCCAGAACA
>Unigene0000288  1  237  minus strand  PREDICTED: elongation factor Tu GTP-binding domain-containing protein 1 [Acyrthosiphon pisum]
TTGTGTGATGAGCCAATGATGGGAGTGGCATTTTGTGTTGAAGAATGGTTTTTGGATAAG
TCGGCTGGAGATGACGTGTCTCATTTTGGACCACTATCAGGTCAAATAATGTCAGCGGTA
AAGGACGGCTGCCGGAAAGCGTTCCAGGCGCAACCACAACGTTTAATGGCGGCGATGTAC
ACCTGCGATATTGTCGTCGATCAAAAAGTATTAGGCAAGCTGTACGCGGTACTCGGC
>Unigene0000289  11  391  putative rotatin [Danaus plexippus]
TTGCTCCACTGGGCGCGAGACTCGGCTCTGCCGCCGACGTCGCTTGTCACTGCTCTACAA
GTAGCTCAGCTGGACCCGGCTGTACAACTGTTTTACCCAAGTCTGAGTAAGAAAATTGAA
TCGGTGTTGCAGAATTCCAGAATAACTGTGAACCAAGAATACAAAAGCAAATACAGAGAA
ATGAAGAAACTCTTCGCGAGCATGGATGGAGCAGTCCAATTCATGAACAATAAGGATCTG
CATAAATCCAAAGACATTCTCATTAGCATGAAGGATTCACTCCCCGTTCTAGAGCTATTC
CAAAGTAAAAACTTTTTGGGCGATATCTCTGATATATTGCTAAAAAAGGCCAAAGAAATG
GATTTTAATGATAACGACTGG
>Unigene0000290  57  311  minus strand  PREDICTED: similar to camp and camp-inhibited cgmp 3,5-cyclic phosphodiesterase [Strongylocentrotus purpuratus] >gi|115956163|ref|XP_001188724.1| PREDICTED: similar to camp and camp-inhibited cgmp 3,5-cyclic phosphodiesterase [Strongylocentrotus purpuratus]
TCGTTAAATACCGGACAAGATGAATTGCTGGCTACCATTGATATTTATAAACCTGATATT
CTAGCATTAAATGAAACATGGATTAGAGATGGTGAAGAAAGGTTTGCGCCCGTTATGCCT
GGCTACACGCTGAAACATAAACCCAGACCGAAGGACATGCGAGGTGGTGGTGTCGGTTTC
TATGTCAAGAAAGGGTTACGGTAAAGAGTACGGATCAAGCCACATCCCGAGTCAACACTG
GAGCAGTTATGGATG
>Unigene0000292  1  390  minus strand  Enhancer of mRNA-decapping protein 4 [Harpegnathos saltator]
CATACTAATGGGAAATACCTCGCGTATTCTATTAAAGCTCCGAACGCCGTGAACCCTGGC
ACATGGAGTGGTATGGTACGCGTGGTGTACAACCCGGAGCCCGGCACCGACCGCAGAGCT
CTCATCAAGGGGATGAAGGGGGAGGTGCAAGACTTGGCATTTGCCCACATCCAAAGCCAG
GTGGTGCTAGCCTGTATCGATGAGCAGGGCAACTTCTATGTGCACGAGATTGAAGTCACT
GACAGCGGACTCAGATGCACGCTCCTAGCGGAAGTCCGCGAAGACACAGGCGCTATGGGG
TCTTCCCACCGCGTGGTGTGGTGCCCCTACATACCGGATGATGATGATGAAGCTACCGAC
GACGATGTGGCTCGACTGTTGCTCACCACA
>Unigene0000293  1  378  juvenile hormone esterase related protein transcript variant 3 [Sesamia nonagrioides]
GATAATGTCACCCTAGGCGGCCAGAGCTGCGGTTCAGTGGCCGCGCATTTAGTCACGCTA
TCTCAAGCCTCTGCAGGATTGATGAAACGAATCATATTGATGAGCGGTGTAGGTGACGGA
GGTTTCTATACAGCATCACCTGCCTACGCCCAAACCGTAGCTACGATGTTCCTGACACAA
TTAGGTATTAATTCTACTGATGCCGATGAGATTCACGCTCAACTGATACAAATGCCGCTT
GAGAAGATCATGGAAGCTAACCGGATCATTCAATTCAACACTGGGCTCGTATCATTCGTT
CCTGTTGTAGAATCTGAGCATCCTAATGTGACAAGGATCTTAGACGACTATCCTTCCAAT
CTTGTCACACAAGGCCGT
>Unigene0000294  8  166  minus strand  AGAP008488-PA [Anopheles gambiae str. PEST] >gi|157014773|gb|EAA12899.4| AGAP008488-PA [Anopheles gambiae str. PEST]
CTCGATTGCATAATGGGCGTGTCAGCTGACACCGTGGTGTTTGTCGAGGACAGCACGCGA
CAAATTGTGCTCGTCCTACCCACCAACTCGTTACTAGGATGGGTGGTGAGCGGCGGCTGG
ACGCGAGTGTACTACCACCGCGGCGAGAGTGTCCGGCTC
>Unigene0000296  214  513  Gastrula zinc finger protein XlCGF26.1 [Danaus plexippus]
AAGACTTTTGACAATAAAGGTGCTCTCAGTACCCACACGAAGAGAGATCACTTGATGGAA
AGGAAGTACAAATGTACGGAATGCGATATGGGGTTCTATCTGCCTAACGCATTGAAACTC
CATATGGTGAAGCATACGGGAGAAAGAACGTTCAAATGTACCGTCTGTTCCAAGAGCTAT
GGACGGCATAAAACTTTAAGAGAACATATGAGAATTCACAACGATGATAGGCGCTTTAAG
TGAGAACACTGTGGTCAAGCGTTCGTGCAAAAGTGCAGTTGGAAAGGCCACATGAGGAGT
>Unigene0000297  1  363  minus strand  hypothetical protein KGM_05274 [Danaus plexippus]
TCAGATCTGCTTCCTGGACTCATGAACATAAATAATGATGATTTACATTTAGCGAAAGAA
GAGCAAAAATTTCATCAAACTGTTATAGTAGCTGGAAAAAAAAGAATTTTATTAAAGACA
GAAAAAAGGAATAGCAAACCATCCAAAAAATATGCCGATTTTTACAGCAATGTGACCTCA
AAACAAGAACAGCACAAAAGACTAGATGCTTCGGTTGTAGCAATAAAATTTGATTGTAAT
AATATAGAACCATGGTGTATGGTTCATAACCTATATAAGTGTTTTTGTAAAGGCAAATTT
ACCGAAACTTGTGCAAATATAAGTGAGGACATCGGTAAAGAATCACTGTCCAAAGAAACG
ACT
>Unigene0000298  227  643  minus strand  PDZ domain-containing protein 2 [Acromyrmex echinatior]
ATGCGGTGGTTCAAGAAGGGCGAGCCGCCGCGGCTACTAGCCGTCACGCCCGACGAACCG
AGGCCTACACGCCGCTCGAGAATCGATTTATCTCCAGTACGCTACCCCAATCGCAAAAGC
AGCAGCAGCTCGGTTGAAACCAACTTCTACAATCTTAGCGATCAGATTATAATCGTTGAA
AAATCTCCACATCGATGCCACCGGGCTGCCGAGACTCCAGTTAGTCGGCGCATATCTCTA
CAAAACGGCCCCGCTTCACCGCAGGAAAGTTATAATACATCGCGCAAAAACCGCGGAGGC
TCACTGGAGAAAGAATACATGGTATGTAGAGAAAAGCGAAACCCGTTGCTCGACAAAGTA
AAGAACACTAAACTATCTTGCTTCAAATCGAACGGGCCATTGCGGCATGGAGATGAC
>Unigene0000300  47  358  hypothetical protein KGM_16899 [Danaus plexippus]
AAGCAGAAAATTAGCCCCAAACCTACCGCTACTGAGACGAAAACATCCAGAACTGAAACC
AAAAGTCCAACGGTTACCGAAAATAAGTGTAACACAACTCAATCACCGAGTAGTGACAGT
TTACAGTCCATGCCATCACCGTCTCAGTTCTTTGCGGCTAACAAAATAATCTCCTCCATG
AAGGCCCAGTTGCCTGAAGAATACTGTGATAAAACAAAGCCAAAAGACACATTTGCTGAT
ATCGAGCATGGTATATGCAATCAGACTTCTGAATATCCGTATATGAAGCATCCTGCCACT
CCGCCTCAGTTC
>Unigene0000301  155  655  minus strand  PREDICTED: transcriptional protein SWT1-like [Oreochromis niloticus]
GCCATGGATGTGGATTGTAAGGAGATAAAGCAAGCAGCACCTCTAGTGAATTGTACAAAA
GATAACATAAATACCAACGTTGTTTTAGTTGTTGATACAAATATTTTTATACATGAATTG
GACATGATCAAGATTGTTCTCAATTCTAATATTAAAGGATATGTTGAACAGCCAACACTC
TTAGTACCCTGGCGGGTAGTAAATGAGCTGGACCGGCTGAAGGATAATAACAACTGCAAC
GGCGCGATATGGAAGAGAGCCAAGTCCGCTATGGACTACCTATACAAGTCCATACCTGAA
AATAGTAGGATACGAGGACAACCGCTCCGTGACGCGAACTCTCACATATACCCGTGCGAG
TCTCCGGACGATGAGATCCTCAACTGTGCCCTGCAGCAGGCTGAGAGGGGCAAGGATGTG
ATCCTCCTATCAAACGACAAGATGCTATGCAGTAAAGCGATCATCAACAACATCAAGAGT
CTCAGCTTGTCAGAGCTGAAG
>Unigene0000302  156  656  minus strand  PREDICTED: transcriptional protein SWT1-like [Oreochromis niloticus]
GCCATGGATGTGGATTGTAAGGAGATAAAGCAAGCAGCACCTCTAGTGAATTGTACAAAA
GATAACATAAATACCAACGTTGTTTTAGTTGTTGATACAAATATTTTTATACATGAATTG
GACATGATCAAGATTGTTCTCAATTCTAATATTAAAGGATATGTTGAACAGCCAACACTC
TTAGTACCCTGGCGGGTAGTAAATGAGCTGGACCGGCTGAAGGATAATAACAACTGCAAC
GGCGCGATATGGAAGAGAGCCAAGTCCGCTATGGACTACCTATACAAGTCCATACCTGAA
AATAGTAGGATACGAGGACAACCGCTCCGTGACGCGAACTCTCACATATACCCGTGCGAG
TCTCCGGACGATGAGATCCTCAACTGTGCCCTGCAGCAGGCTGAGAGGGGCAAGGATGTG
ATCCTCCTATCAAACGACAAGATGCTATGCAGTAAAGCGATCATCAACAACATCAAGAGT
CTCAGCTTGTCAGAGCTGAAG
>Unigene0000305  18  401  PREDICTED: transposon Ty3-I Gag-Pol polyprotein-like, partial [Xenopus (Silurana) tropicalis]
TTACAGAATGCCCACATTTTGGTTCAGACCGACAATCGGACTCTAGTAGCGTACATAAGG
AATCAGGGCGGGACTCGGTCCTTGAAGCTGTTAGGCCTAACAACCCAGTTGTTAGAGTTG
ACTTGTCGGCTGAACATAACGCTGACAGCGTACCACCTGCCAGGAAACCTAAACGGCATT
GCAGATTGCCTGTCAAGGGGAAAGTCAGTACCCGAGTGGCACCTGCTGCCACCAGCCACG
GAGGCAGTGTTCAGACAATGGGGGGTTCCAGAAATAGATCTCTTTGCTACAAGAGACACG
GCAGTAGTTTCAAGGTATGTCAGTCTAGACTCAAGGGATGGCTCCGCAGAGTTCTGCGAC
GCCTTCAGCCAAACTTGGGACTTT
>Unigene0000308  3  362  minus strand  AGAP000984-PA [Anopheles gambiae str. PEST] >gi|333466523|gb|EAA04949.6| AGAP000984-PA [Anopheles gambiae str. PEST]
TTCCCCAACCTAAGAGCTTTGAAGGGCCATAACAGAGTGCACTTGAGTGGAACAGGCCCA
GGGCCTTATCAATGCAACATGTGTCCTCACGCCTCTTTAGACAAGGCAGCGTTAGTACGT
CACATGCGCACACATAACGGAGACAGACCGTACGAATGCGCCGTATGTAACTACGCTTTT
ACCACCAAAGCGAACTGTGAGCGTCACTTGAGAAATAGACACGCTAAGGTCACAAGAGAA
GATGTGAAACGATCAATCATTTACCATCCTTCTGAAGACCCCAACAATGACGAAGTGAAC
TCAAAACTCGCAAGAGATGAAGTGAAGAGATCACTCGCCTTCCACACTCCTGATATAGAT
>Unigene0000309  1  402  GF18082 [Drosophila ananassae] >gi|190627089|gb|EDV42613.1| GF18082 [Drosophila ananassae]
AAAATACGAACAGCTTTGTTAGACCCCGGTCCGGATATAGTGGTCTGTGATGAAGGACAT
TTACTCAAAAATGATTGTTCGGTACTTGCGGTCGCTATGAGCAGGGTGGTCACGAAACGA
AGGATTATCCTCACTGGAACACCGATGCAGAACAATTTGAGAGAGTATTATTGCATGGTC
AACTTCGTCAAGCCGAATTTGTTGGGTACTTACTCGGAGTATTCTAATCGGTTCGAAAAT
CCAATAATGAACGGTCAGCACAGAGACTCGCGAGAAGAAGACATAAAGCTAATGAAAGCT
CGTACTCATATCTTGCACAAAGTATTAGAAGGCTGTCTTCAGAGGCAGGAGGCTTCAGTA
TTATACCCTTACTTGCCTAAAAAGCACGAGTACACAGTATTC
>Unigene0000310  9  257  minus strand  sugar transporter 11 [Danaus plexippus]
TGCACTATTTTGGTGACTGATCGGTTTGGGAGGAAACCTATATTGATTTCTACTTTATTT
GGAATGCCTCTCGGTATGATTGGATTGGGGGCCTTCTTTCAGTTGAAAGAGGAGGGGGTT
GAAATTACTGGATTCTTGAACTTCTTACCTCTGCTATCCATGATGCTTGTGGTTTTCTGC
TTTAGTGCAGGAATTGGCTCAATACTATGGACTGTAGTAGCAGAACTCTTCGATGGTCCT
GCGAGAGCA
>Unigene0000311  3  368  mixed-lineage leukemia protein, mll [Danaus plexippus]
AAGAAGATTGAAGAAGTTGAGAAAGTAGAGGAAAAGGCCACAAAAGACCGGCCAGTTGCT
ACCGAAACAGTTGAAGAGATCAACGCAAGTAGAAAGCGGCAATTGACAAGGGTAAAAGTT
AGGAAAAAAGATAAAACCGACGCCAAACAAACTGAGGATCCCAAAAGACAAAAGGTGGAA
CTCAAAGGGCCGAGAGTCAAACATGTTTGTAGAAGTGCATCTATTGTCTTGGGACAGCCT
ATTGCCACATTCCCCACTCAAGACGAGAAAGATAAGCAGGAGAAGAACCTTGTTATTGAT
GATGAGACTACTCTATGTATAATAGAGAAGGATGGTGAGACACCTGATCTGTCCAGCTGT
GAATCT
>Unigene0000312  6  236  minus strand  mixed-lineage leukemia protein, mll [Danaus plexippus]
TCCAGCTGTGAATCTGAAGTAGATGCTGAGAACAAAGCTCCTCAGATTTTACCGGAACCA
GTTACAAAAGATAGCGACGTTGAGGCACCGATTGAAACTAAGAAGAGAAAGATTGAGCAA
CCATTGCCTACAAAGGCACAAAGCAAGGCAGAATCCAGTGAAGATGAAACTGTTATGGAT
CTTGTGCCCAAGAAGACGTTTATGAAGCCTCTTACCAATATTACCAACGTG
>Unigene0000313  1  231  minus strand  endonuclease-reverse transcriptase [Bombyx mori]
CCAAATCTTTTATACTCGGCTGAAACATGGGTCCTCTATCGGAAACATATACGGGCGCTG
GACCGATTTCATCTAAAGTGCATAAGAGACATTCTGAAAATCAAATGGTCGGATCGGATT
AGAAATACCGAAGTGCTACGACGCGCGAATGTCTGCGGCATAGAAGCGTACCTGATGCGG
CGACAGCTCAGATGGTGCGGTCATGTTTTACGCATGGATGATGATAGGGTG
>Unigene0000315  5  289  minus strand  UPF0584 protein CG32226 [Camponotus floridanus]
GTATATGAAAACCAGAGATGGAATCCACTATCTGGGTATACCTCAACTGGATTGCCTACT
GATCGTTATATGTGGAGTGATGTGACTGGTAAACACAAAAGAACTCGAGAACACACTAAA
CTGCTAAATCGCCATTGGCACTGGATATCCGAATGGATGATAGACTACAATACGCCTGGT
GGTGTTGACTCCGATGGATGGCAGTATGCAACTGATTTCCCAGCGCCATATCACGGTAAA
AAAATATTCACGGATTGCGTCCGTCGCCGGAGGTGGTATAGAAAA
>Unigene0000317  13  426  minus strand  insect intestinal mucin 3 [Mamestra configurata]
TCTACTTCCTTCTGCACTTCACAAGGATACTTCGCAGATCCTAGTTCCACAAATTGTACC
TCTTACATTGGATGTGTTGAAGACGGAGACGAGTACACCGAAACGGCATACACTTGTCCC
GATAATTCCCTTTACAATCCTAACACCACCTTGTGCGATTTCGACTACGAATGCCCAACA
AATTCAAACAATTCAACTGATACTTCCGACACCGATGATTCATCTACCAACAACACAAAT
TCTACTTCCTTCTGCACTTCACAAGGATACTTCGCAGATCCTAGTTCCACAAATTGTACC
TCTTACATTGGATGTGTTGAAGACGGAGACGAGTACACCGAAACGGCATACACTTGTCCC
GATAATTCCCTTTACAATCCTAACACCACCTTGTGCGATTTCGACTACGAATGC
>Unigene0000327  84  245  minus strand  GG18067 [Drosophila erecta] >gi|190652280|gb|EDV49535.1| GG18067 [Drosophila erecta]
GCTCGTGCAGCTGCGCCGGCTCGAGCGGCGCCAGCTCGTCCAGCAGCGCGTGCAGGCGCA
GGCGCCGCTCCAGCAGCACGTCGGCCAGCGCCGCCGCCTCCGCGCCCAGCCACGCCGCGC
CGCGCACCGCCAGCCACTTGTGCTGCGGCAGGCGGTCCAGCG
>Unigene0000329  2  286  PREDICTED: serine/threonine-protein kinase SMG1-like [Apis mellifera]
ACAGATATTCAGAATTCCTATTCGGTTATATTGCCAGATGTACAAATAATAATACCAGAA
TATCATGAAAACGTGCACATTGATGATGCAGATAAAAATGTGATATTCTATTTACAATGT
TTGTCAGATCTAGCAAATGCTAGTAACTCTATAATTGGAATGTGGGCATTACAACCAAGC
ATACTAGAACTGTTGGCTATAAAGATGTGTCCCCATGAATTAAATCTAATTAAAGAAAAA
CCAGCTCTTCAATATTCTGTCCTATATTTACTTTATTCGCATTGC
>Unigene0000333  1  177  minus strand  PREDICTED: Krueppel-like factor 1-like [Cricetulus griseus]
CATACAGGCGAAAAACCCTACTCCTGTGGTTGGGCCGGCTGCGAGTGGCGTTTCGCCAGA
TCCGACGAGCTGACCCGTCACACCAGAAAGCATACAGGCCATAGACCGTTCACATGTCCA
CTGTGCCGACGATCCTTCGCCAGGTCAGACCATCTCGGATTGCATATGAGGAGACAC
>Unigene0000334  17  241  PREDICTED: similar to Gag protein, partial [Tribolium castaneum]
AAACTGGTACCTATTAGTCAGTGGGGTGTTTACTTCTCAGCGGACAATAAAGTCAGTGTT
AATGCATTTATTGAGCGTGTTAATGAAATTAAAGAGGCTAGGAATGCGACTGATGAGGAC
TTGTGGCGTTATGCGATAGATTTTTTTAAGGGTGACGCCTTGATATGGTTTAGAGCTAAT
AAAGTTCAGGCTACAAATTGGAAGGAATTAGTGGTCTTATTAAAA
>Unigene0000335  13  243  hypothetical protein KGM_05403 [Danaus plexippus]
GATGCCATAAGAGAAGTGAAGACAAGTCGCGGTCGAGTTGTTATGTATAAAAAATATACA
TATTCATATAAAAATGGTAAAACTCAATTATGCTGTTCGAAAAGACAGCTTTGGAAGTGT
CCGGCTAAAATGAAGTTGGATGCGAAGGAAAATATCTTGTCGGCCATGACTGAACACAAT
CATCCTCCACCTGAGTATCATGTCACGAATAAAGGAGAGTATATTTTTGTG
>Unigene0000338  3  563  minus strand  Bm2-cadherin [Bombyx mori]
GTTTGTTTGTTCATGCTTTTAGTCCTGGTGTTAGTGTTCGTGGTGTACAACCGACGTCGG
GAGGCGCACATCAAGTACCCTGGACCTGATGATGACGTCCGCGAGAACATCATCAACTAC
GATGACGAAGGAGGCGGGGAGGACGACATGACGGCCTTCGACATCACGCCGCTACAGATA
CCCATCGGCGGACCCTTACCTGATCATGCACCCACGAAGTTACCATATCCCGTGATGAGC
CTGGGCCTGGGAGTGGGTCCGATGGGCGTGGGCGTGGGAGTACCGCCGGGCGTGGGCGTG
GGCGTGCCGCTGCCGGGCGAGACCAACGTGGGCATGTTCATCGAGGAGCACAAGCGGCGC
GCCGACAGCGACCCCAACGCGCCGCCATTCGACGACCTGCGCAACTACGCGTACGAGGGC
GGCGGCAGCACCGCCGGATCGCTCTCCTCGCTCGCTTCCGGTACCGACGACGAGACGCAC
GAGTACGACTACCTGGGCGCGTGGGGCCCGCGGTTCAACAAGCTGGCCGACTTGTACGGG
CCGGACCTGGACGAGCAGCTG
>Unigene0000342  4  246  TRAS3 [Bombyx mori]
GGGGTCGACATTGGTATGGTGAAGAAGATGAAGCTTTTAGGACTCACCATCGACGAAAAA
CTCACGTTCAACGAACACACCGCAAACGTTTGCAAGAAGGCAGCCGAAATATACAAGCAG
CTTTCCCGCGCCGCAAAAATCAGTTGGGGACTACATCGAGACATAATCCACACCATTTAC
ACAGCAACCATCGAACCCATCATCACGTACGCGGCTGCCGCCTGGGCTCCCGCTACCGCT
AAG
>Unigene0000348  2  220  PREDICTED: vacuolar protein sorting-associated protein 52 homolog isoform 2 [Nasonia vitripennis]
TTAGCTAATGAGAGAAATGTGGCTCAAGAAATATGCAATGAATACATTGACACACTGAGT
AAAGTATATTATTCTTACTTCAAATCATATGCATCAAGGCTGGACAAACTAAAATATGAA
GAAGCTCCTACAAAAGATGACCTCATGGGTATTGAAGATGGCTCTAAAGGAGGATTTTTC
CAAAAGTCAAACTTAAAAAATAAAAGCACTATTTTCACA
>Unigene0000355  6  179  minus strand  PREDICTED: ELMO domain-containing protein 2-like [Nasonia vitripennis]
TTCCACAAATTTTATTGTTACTTATTTTACGAGTTTGATAAAATGTGGATAGAGTCAAAA
CCGGAAAACATAATGGAGTTTTCTGAAATTTTTAAGAGGTTTGAAAATGCAGTTAGAATG
GCCCTGGCTGACCCTGCTTCAGTATTTAGAATAAATATTAATGTTGACAATGTT
>Unigene0000359  17  508  minus strand  hypothetical protein KGM_11726 [Danaus plexippus]
ATGAGACGAACGTATAGGTCTAAGAAAGACACCGGTGGTGGTATAGACCGCAGAGATTTG
TTATTAAACTTGGATGAAAAGAGTACAGCGCATGATGCGTTCTTTATACAAAATATCAAA
CAAACTAAGCGTGAATTATCTTCTATGGGGTCATCTAACGCTCTCGGAGTTGCTTCCAAC
CGTGTGCGAAAGAGGAAGTATGTAAAAAGGATAGTAAAAGAGGTTGAAACTCCTTATCGG
GAAAGTATGTCCCGATCGGCTTACTTGACTCCAGATAAGTCTATTCGTGTGAATGGGAAA
CCTATGGATCCTTTTGATATGCTGCTCAATTCATCACCTGTATGTCCCGTGGAAGCCCCA
CAAAGTAAGACTGAGTCTGTGACCAGCAAAGTGGAAAGTTTCAACAAAATTGTACCAAAA
AAAGAAGGAAAAACTTACACAAGAAGAAAGCCAGTAAAACCTAAAAAGGTTAATTATTCA
ACTAGTGACACT
>Unigene0000361  44  256  peripherin 2b [Danaus plexippus]
CCTAATCACCCTTTCGTTGTGTGGGGATCGTGTTTCCTTTGGCTGGCATCCATGTTTGCA
ATAATATGGTCGCTGCTTTTATTCTTCTGTGTCGGTGATATTTTAATGTTGACGGGGACG
GATATAATAAACGCCATAGTTTTGCTTTCTGGTATAATAATGCTGCCAACAAATGTGCAC
ATATTATGTTCAATAGCTAATGGCAAGAGGATT
>Unigene0000364  3  245  minus strand  hypothetical protein KGM_22425 [Danaus plexippus]
CTGCTCAGCCCGGACAGATTCGAAGCTCGCTTCACATTTGATATATCTGAGCGAAGCGAG
GTCACATCAAATCGTGATGAAACTCCTTCTGATGCGACAGAAACGCGGAACTTAACTTTG
TACGAGGAGCCGCACTCGGACCGCACGAGTCTTTGCGAATTATATGATGCAGCATTTTCC
TCGCAGCGACCGTCGTTTCGGCGAGACGGGTCTCGACGCCGTGCCGGTCCTGTGGACTTG
AGT
>Unigene0000373  3  374  chloride channel protein 2 [Danaus plexippus]
GCGATCTTCAAGCGTTCCTCGCTGCTGCAGGACGTGGAAGGTGGTCTCCCTGACCAGCTC
AGCCCCACTTCGTTACCCAGGAGTCCTTCCATCAACAAGAAAGTTCAACTGCCCCGCGAG
CGAGTATGCGACATGTCCCCGGAGGACCAGAAGGCGTGGGAGCTGATGGAGATGGCCAAG
GAGATCGACTTCGACAGGATGCTGCAGATCGCCAGGAAACGAGATATGCACCCCGACGAC
CCAGAATATGAAGATGAGAACCTGTACATCTGTCACATTGATCCTGCGCCATTCCAACTT
GTTGAGAGGACCTCACTACTCAAGGTACACTCCCTGTTCTCGACACTGGGGGTAAGCAGA
GCGTATGTGACG
>Unigene0000374  35  286  aldehyde oxidase 2 [Danaus plexippus]
ATGGATAGAATCAATTTTACTATAAATGGCGAAAGATTTTCTTTGACCGGCACAGAAGTG
AGCCCACAGACCTCGCTGAACGACTACATCCGCAACTATCTGCAGCTTCATGGCACGAAG
GCGATGTGCTACGAGGGGGGGTGCGGCGCCTGCGTGGTCTCCGTGGCAACGGCCCATCCT
GTCACCAAGGAGAAGCATATCTTTGCTGTTAATTCTTGCCTAGTCCACATTCTATCATGC
CACGCCTGGGAC
>Unigene0000375  2  178  minus strand  GI13185 [Drosophila mojavensis] >gi|193919490|gb|EDW18357.1| GI13185 [Drosophila mojavensis]
TATGGAGGATACGGTGGTTACGCCGGTAATGGCGGACTCAACTCATACTACGGCTACAGC
AATCCATCTTACCAAGGAGCAAATCACTTAGGATACGGCTATTATAGAAGACCCGGCTAC
GGTAGCATTTACAATAGTGGCATTACCCCAAGTTTAGTTACAGGGTACAGAGGTTAT
>Unigene0000376  4  240  putative serine/threonine-protein kinase [Danaus plexippus]
GGCGTCCCGCTGCGGCTCATGTGTGACGTCAGCGCTGCGCTCGCGCACCTGCACTCGCGG
GGATACTTGTATGGCAACGTATGGTGCGGCTCAGTCCTGGTTCGCGGCACGTCGGACAAC
GCTCGCGCGGTGCTCGGCAGATACGTGTCAGCTGAACCGCCGTACGATCTCTCTGCGCCC
GAAACTCGAACGCACCCACCTGTTTATACGGCAAGCAGCGAGTGCTGGTCGCTGGGC
>Unigene0000380  28  231  hypothetical protein KGM_05391 [Danaus plexippus]
CGTCCGATATTCTACACATCTGAGATCGGGGCAAAGATTATGAAGATTCGCGGCTACAGA
TATACTCGACATTCAGTTTGTTCGTCAAGAGTGAAGTGGCTATGTGCTGACAGTAAGTCA
AGGAATTGTCACGCCATTGTAGTCACCATAGGACATACTGTCGTTGACAAGCAAAATAAG
CACACACACCCTCCAACATAAAAT
>Unigene0000385  16  699  minus strand  Nuclear factor related to kappa-B-binding protein [Harpegnathos saltator]
AAACCATTATATTTGAGAGCTAAACAGAGATATTTTGAAGAGCTGGCAGCTATCCGGGGT
GAAGTGGGAGGAGATGAATCTGAAGATGAGAACTATCCGGAAGGTCCACCGGAGCAGTCT
ATGAGGAAAAGAAAACAAGTGACCCCTGGCCAAACGGCTGATGGCAATGTATCTGGGACG
TTAGGTGGTTCAGATCAGTCTAACTTAACATCTTTGGAATGTTTAAAGAATGTTTTAGCA
GCACATAGGACAAGAAGGCAATATAGAGAGAATCATCCAGAACTAAATACATCAGGCATA
ACATTAGATGACATCAAGCAGAGAGTGGCTCTTGTGAATGGTGCTAAAAAGCTTATGTTC
GGAGGCCAAAAGAGTGGATCACCACTACAAAAATTAAGGAGAGGTCCAAAGAAAGATGGT
ATTAGTAAAAGTAAAGCCTCTGACAAAACAGTTAAAAAGGGTAAAGAGGAATCATATGAG
AGTGTTGAAAATAAACCTTTACTGCCAAATATAAAGATTAAATGTGAAAGAGAAGAGTCT
GATTCAGAAAGCTCATCATTTGTAGACCCCATTACTAGTCCTAAGTCCTCTAAGAAGGTT
GACCAAGTTGAAATTAAGCAGGAAGTTATTGATAAATACCCTAGTAATATGTCAAACCTC
AACTACAATGATGCAAAGTTAGAG
>Unigene0000386  3  629  Serine/threonine-protein phosphatase 2A regulatory subunit B'' subunit gamma [Harpegnathos saltator]
GAGCAATCGTACAAAAACATACCAAAATTCTACTTCAAGCTACCACGCCCTGATGACACA
CTCGCCCAGAAGTTACGAGAAGAGACGAGAGCTCAGTTCTTACAGAAGAAAAGCAAAGAA
TTGCTTGATAACAGTGAATTGAAACATCTATGGAGTTTGCTTGAGAAGAGTAATGGAAAT
ACAACCGTGACAAATAATGATGAGCTCATTATAGATTACTTTCAGTTTAAGAAGATTAGG
GACGAAGCGGGGCCTAAGTATAAGCCATATTTCACAGCGGAAGTGTTCGGTCGTCTCCAA
GCGGCTGAAGGTGGAGTGGGACGAGTGCGAGCCGTCTCACTGTTTAACTACGTCATGAGG
AGAGTGTGGCTGCAGCAGACCAGGATCGGTCTGTCGCTGTATGATGTTACTGGACAGGGA
TATTTGACTGAACATGATCTAGAAAGCTACATAGCCGAGTTAGTACCATCCCTCGCAGCT
CTCGACGGCTTAGACTCATCATTCAGTTCGTTCTACGTGTGCACTGCTGCGAGGAAGTTC
CTGTTCTTCCTCGATCCTCTGAGGGTGGGGAGGGTCAGGATACGGGATGTGCTGTCCTGT
TCGTTCCTTGATGATTTGTTAGAGCTA
>Unigene0000391  116  448  odd skipped [Culex quinquefasciatus] >gi|167871065|gb|EDS34448.1| odd skipped [Culex quinquefasciatus]
GTACAGAATTACTCGCACCCAATGTCGGCCTACGTGCAAGCCCAAGTGGCAACGCTCCCA
CCGTCGGCACCTTACCACGCGATGCTCGTCAACCAGTGGATTAGAAACGCAGCTTTCTAC
CATCACTCATTGAGATACCCCGGTGTTATGGCACAGAGGATGCCAGGAAGGAACCCGCCG
CCGATGCGAGCACCAGGCGTCCCCGGAACGAGACCTAAGAAGCAGTTTATCTGCAAATAT
TGCAACCGCCAGTTCACCAAGTCCTACAATCTCCTGATCCATGAAAGGACTCATACCGAC
GAGAGGCCTTACTCTTGTGACATCTGTGGGAAA
>Unigene0000393  80  517  minus strand  putative zinc finger protein 77 [Danaus plexippus]
ATCAAGACAGAACCCGAAGAGTGTACTCGAAGGACTCGCAGCAGAACTGTCAAAAAAATA
CCAACAAAATGTACAGTCAAAAAACACCATGATCTCACAGAAACCGAGTCTATGTTACAG
ACAGGACTTTTCCCTTTTAAAATTAGGAAAAATCGGACCTTCTCATGCTCAATATGTCCC
GAAAAATCCACAAATTTGGACGACATCAAGGTCCATATAGTCGACCATAATAAAACTAAT
CTACACTTAGCTTTCAAAAAAATGATCTTTTCAAATTCACAACGGTTTTACAAATGTGGC
ACGAAGTTAAGATGCAAAATTTGCACCACAGATGTCGCGAACTACGAAGAATTGAGACAG
CACGTAGAAAATTGTACCAGACTCAAATTTTCTAGTCGCAAATGGAATAATTTGCCTTTC
AAACTTGAGAAAGACCAA
>Unigene0000394  20  199  PRO0663 [Homo sapiens]
TTTTTCTTTTTTTTTTTTGAGATGGAGTCTCACTCTGTCACCCAGGCTGGAGTGCAATGG
CACTATCTCAGCTTACTGCTGTCTCCACCTCCTGTGTTCAAGTGATTCTTCTGCCTCAGC
CTCCTGAGTAGGTGGGATTACAGGCGCCCCCCACCACGTCCGGCTAATTTTGTACTTTTT
>Unigene0000397  2  181  minus strand  hypothetical protein KGM_22403 [Danaus plexippus]
AGACACACTGCATTGATTCTTTTACTTGCATCTGGCCGAAGGTTGCATGATCTTACACTT
TTGGAGCTTGGTGATCAAGGATATGCTGAAACTGAGGACACAGTAACATCCTGGCCAAAA
TTTGGCTCAAAAACAGACACAAGTTCTCATAGACAATCAGGCTGGCTTCTCATGAAGCAC
>Unigene0000398  8  133  minus strand  hypothetical protein KGM_00177 [Danaus plexippus]
CCGCCCGCCGCCGCCACGCTGCCGCAGCCCGTCACCAAGCAAACGCGAACCGTGATGGGT
CCTCCGTCGAACTGGGAGAACTGGTTCAACACGATTCCCGACTCCGATTCGGAGTCTGAG
GAGGAG
>Unigene0000399  3  251  Zinc finger SWIM domain-containing protein KIAA0913 [Harpegnathos saltator]
GCCTCCGCCACGCTCGCCAAGTGCGCCTTCCTCTGCACCGTTCTAGCAGAATTCAGCGAA
CATCACGAGCTTGCATTCCGCATAGGTCTATTTGCGCTCGAGATGGCTCGTCCGCCAGCG
AGTACTAAAGCTTTGGAAGTTAAACTGAACAACCAAGAGACGGAATTGGTTGCTCTTCTG
AAGAAGCTACCCACAGGGGCCGAACAGTTGGCTTTAGCTCGCGAGAAAGCTGAGCAACTG
CGTGACGGT
>Unigene0000401  2  328  PREDICTED: similar to myosin-VIIa [Tribolium castaneum]
GAAGCTTGTTTCGCATTCACCGCCATTCTCCAATACATGAGCGATTTGCCTTCAAAGCGT
CCACGTATTGGCAATGAATACACAGACCACATATTCGACGGTCCTCTAAAACACGAGATC
TTGCGGGACGAGATATATTGCCAAATAATGAAACAGCTGACTGACAACCGGAACAGAATG
TCAGAAGAAAGAGGCTGGGAGCTAATGTGGTTAGCCACCGGCTTATTTGCATGTAGTCAA
GGGTTACTTAGAGAATTAACGCTGTTTCTGAGGACTAGGAGATATCCAATAGCTCAAGAC
TCACTCCAAAGACTTCAAAAGACTTTA
>Unigene0000402  3  356  hypothetical protein KGM_08005 [Danaus plexippus]
CGATGCTGCGGCGTGCAGTCCTACTCGGATTGGTACCAGCACCGGCGCACACTGCCGCCT
GCCTGCTGTGGCCGCGTGTGGAACGGGAAGCGAGGGGACATATGCGAAGTGCCGCTGTAC
AGCATGGGCTGCCTGCGGCCTGCCATCGCTGAGCTGCGCTACTTCGCCAACTCCATGTCG
GCGCTCTCCTCCGCCATCGTCGTCGTCATGGCAGTGACCCTGTTCGCGTCAGCGTACTTG
CTGGTGACGGGCGTGGTGGAGCGCGGTGAGGTGCGGTCTCACAAGGCGCCGGCGCCGCTG
CGCATCGCGTGCCTTGCGCATCCGCCGCCGCTCGTCGCACTCACCTCCCCCGCC
>Unigene0000403  138  326  minus strand  hypothetical protein KGM_13661 [Danaus plexippus]
TTAGTCGTGGTTGCTTCGGCTTTTCCTTCGGAGAATGCTGTATTGCGGGAGAGGCGTGAT
GTGATGGACTCCATGAAGCACGCTTGGGGAGAAGTCGTGAAGACACTGAGCGATGCTGGC
GACGCTGTCGTCCATGTGTTTAAGCCAACAGAGAAGAGCGTTGTCAACAAGCTAACAGAT
GGAATCAAG
>Unigene0000406  8  442  minus strand  PREDICTED: rho GTPase-activating protein 190-like [Bombus terrestris] >gi|350425228|ref|XP_003494053.1| PREDICTED: rho GTPase-activating protein 190-like [Bombus impatiens]
AAGCACGACCGCAGGCATAAGGAGTTCTCAAAGAGCAAAGATTCAAAGAAGAATGCACCT
CAAATTAACAACACGCAGTCAGTACAAAACTGGGGTCCTCAGGGCGGTCACGGCATCCCG
CTGTTCGTGGAGAAGTGCGTGGAGTTCATCGAGCGCGAGGGGCTGGCGTCCGAGGGGCTG
TACCGCGTGCCCGGCAACCGGGCTCATGTCGACATGCTCTTTAACAAGTTCTATGAAGAC
CCAAAGGTAGACCTGGACTCGCTGGACATCCCGGTGAACGCAGTAGCGACTGCGCTGAAG
GACTTCTTCTCGAAGCGTCTGCCGCCGCTACTCGACGAGGCCAGCATGGCACAGCTTGAA
GATATTGCCACGATGCGAGGCTGCATCGCCGGCGGCGTGGAGCTGAAGGACCGCAGCTGG
CGGCTGCTGGCGCTG
>Unigene0000409  15  221  putative zinc finger protein 426 [Danaus plexippus]
ACAGAAAGCTGGGCTTCGCAGCCCGATGTATGCCGCTTGTGTTTATCTACGAGCGGAACG
TGGGATGTGACTGCATCTTATATTACGGAGGTCGGAAATAAGGAGGTTTATACAGAGGTG
TTGCAAGACTGCTTTGGTATATCGTTATCCCACCTAACAGAATGGGGGCCGAGCAGAATG
GCTTGTGCTGTGTGTGTGAGTCAACTG
>Unigene0000412  261  395  minus strand  ribosomal pseudouridine synthase [Danaus plexippus]
CAGGGAGAAAAAGACAACGGAAAGAACTGCATATTATCCTGTGAGAAAAGGAAAGCAGAT
GACACGGATATCAATAAGGACTTAAAAAAGGCGAAGTTAGAAACAAAGGCCCTGAAAGCG
AAAAGGCCGGGCTTT
>Unigene0000413  3  203  PREDICTED: oxysterol-binding protein-related protein 3-like [Acyrthosiphon pisum]
GAGGGCGACGTGGACGCGGCGGAGCAGCTCAAGCACCAGCTCGAGCAGTCGCAGCGCGAC
CGCCGCCGCGACTCCGCGCTGCACATGCCGGCTTGGTTCCGTAAAACAGTAGAGAGCGGC
GAGGAGACGTGGGTGTTCAGCGGCGCGTACTGGAAGGCGCGCGAGGCGGGCTTCCCCGAC
ACGCCCGCGCCCGCCATCTGG
>Unigene0000414  1  231  reverse transcriptase [Agrotis exclamationis]
GCGACGTTTCCGACTAGATGGAAAACCACACGAGTTATTCCGGTACCAAAAGGCAAGTCC
GGGCCGGATGTCAGTGGCTATAGACCGGTGGCGGTGTTGTCGACGCCTGCCAAGGTGTTC
GAGTCTGCCATACAACGCTGTGTGCAGGCTCAAGTGAGCGCTCAGCTATCGGACGCGCAG
CACGGGTTCCGGCCGGCGCGCAGCACTGCGACGAACTTGCTTAATTTCATG
>Unigene0000415  1  396  Protein TET2 [Camponotus floridanus]
GTAGTAAAATTCCGAAACGGTCACAAATGTGCCACCTCCTGGATCGTCGTTTGTCTGGTT
GCCTGGGAAGGCATTCCGCAATCTGAAGCCGATCTGGACTACACATTGCTGTCTCACAAG
CTCAATAGATACGGTCTTCCAACAACCCGCCGATGTGCCACTAATGAGAATAGAACCTGT
GCTTGTCAAGGCCTGGACCCAGAGACCTGCGGTGCCTCCTACAGCTTCGGTTGTTCCTGG
TCGATGTACTACAATGGATGCAAATACGCCCGTTCAAAAACAGTTCGCAAATTCCGCCTG
TCTGTGAAGACTGAGGAAAGCGAGATAGAAGAACGCATCCATGTGCTGGCAACGCTACTC
AGCCCTTTGTACATGAACCTCGCACCGAAGGCCTTT
>Unigene0000416  6  245  minus strand  Alanine aminotransferase 2, partial [Ascaris suum]
ATTACTATGAAAAACTTAAACCCTAATATTGTGAAGCTGGAGTATGCTGTTCGTGGTCCC
CTTGTCATCCGCGCCGGAGAAATAGCTAAGGAGCTCGCGAAGGGCGCTAAGAAGCCGTTC
AAGGCTGTGACCTCTGCCAACATCGGAGACGCTCATGCCATGGGACAGAAACCTATCACC
TTCATAAGACAGGTGCTGGCTTGCGTGGCTCACCCCGCACTGCTCAACTACGAGAAGTTT
>Unigene0000417  5  361  reverse transcriptase - silkworm transposon Pao >gi|972522|gb|AAA75005.1| reverse transcriptase [Bombyx mori]
ATCGACTTCGTCTCTCACGTGACAGAAGCAGAAGATGACCTAGAAAGCCTGGTCAAGAGG
TACTTCGAGGTCGACGCCCTCTGCATTAACCCGAAGAGACCAAAATCAGATCCAGAGGAA
AAAGCGCTTCAGATACTGGAACAGAAAACAGAAAAGGTCAACGACACGCGTTATCAAACC
GGCCTGCTCTGGAAGAAGGAAAACATCACGTTACCCGATAACTATGAAAACTCACTGAAA
AGGCTCCACAACATAGAGAAGAAGATCGACCGTGACCCCGCCCTTAAGAAAAAATACGTC
GAACAAATGGAAGCCCTTATAGAGAAGGGTTACGCCGAGCCCGCGCCACGTGAGAAA
>Unigene0000422  2  352  minus strand  similar to CG6734 [Heliconius melpomene]
TGCTACGTCTATTTGGCGCGGAGAACACCAAAAGAGGTCCTATGTAAATACGTGAGGAAC
AAATGGGTGCCGGCAGAGTACCCCGCGTCGGTGCAACGCATGCAGGAGTGGACGCCGGAC
GAGTGCATACCCGAGTTCTATACTGACCCCACCGTTTTTAAGAGCATACATGAGGATTTG
CCGGATCTGGGTATTCCATCATGGGCCACTTGTGTGGAAGACTTTATAACAAAACATAGG
GAAGCATTGGAGAGTACACACGTGTCGGAAAACCTGCACCATTGGATTGATGTTACTTTT
GGATACAAACTATCAGGCCCAGCATCCATAAAGGCTAAGAACGTATGTCTC
>Unigene0000423  166  315  minus strand  novel protein similar to vertebrate formin homology 2 domain containing 3 (FHOD3) [Danio rerio]
TCGTTCGTATGCCGTGTCCAGTATCTGGATGACCTGGATCCTTTTATGGAGTACAATGTT
CGCGAGCCCCCGAGGCCACTCTACCATACCTTCAACACCACCATACCACTTTCATACCAA
ATTGCCGCCGTGCATCGACTCCTGCAGGCC
>Unigene0000428  1  387  minus strand  hypothetical protein KGM_07823 [Danaus plexippus]
GTAGCGAAGGAACTTGCGAGAGGCGACCCGAGTATTGTACTGAGTGACGACGACGAACCG
ATACCTGTGCTTAACACTACACAGAAATCTGCAGATATAAAGAAGTCTGTAGAAAAGCCA
GTTGATCCCGTGGTGGATGACGAAGTAGTTCCTTTACCGATGTCGTTGTTGAAGAACCAG
AACTTTATCAACATAGTGGCGCATACATACCTGGTGGGTAACCCCATGCTGGACGAGGAC
GCGGCCACGCTCGCGGCGCAGTACAGCACGCTGAAGACGCTCAATGAGGCCCAGCAGACC
GGCAAGGACGTGTGCAGCGGACCCATCTATGATATAGCTGTCAAGGTAATAGGCAAAGAT
GTACTAAAAAAGATGCACAGTGTTAAC
>Unigene0000431  1  294  polyprotein [Bombyx mori]
GCTTATTTGATGGTAGGCACTCGTCCCGATATCGCTTATGCGGTGGGAGTAGCCTCTCGT
AAGCTTGAGAATCCTACAAAGGAAGACTGGAACACAGTTAAAAGAATATTCCGGTACCTG
AAGGGGACAATCTCTCTCGGATTGACATATGGAAGTGAGCCTAAACAGCTAATAGGCTAC
AGTGATGCTGATCACGGAGGAGACTCTACAACTGGAAGATCAACTACTGGCGTAGTATGT
TTGTACGCTGGTGCTGCTGTGTCTTGGCTTAGTCAACGACAAGCCACAGTTGCT
>Unigene0000432  45  338  minus strand  hypothetical protein KGM_21113 [Danaus plexippus]
GTTGCTGACGTTCGTCCTGAGTGAGCCAATGACGCGAAGAACAACAACCAACAGAAAGAC
CTGCCCAAAGTTGACATTCACAAGAGGAGAGAACAGTTCGAGAGAGAAAACTCTCAAGAA
CCACAGACGAATAAACCGAAATTGCCCGAAATTGCGAACAAAAAATCTATTAAGGAAAGA
CTGTCTAGTTTAGAAAAGTTCACAGAAGAGACGCACGTTCAAAAGTCTACAAGCGACCTG
ACCAAGTTACCTACTGAAGTGAAGCCACTAAAAGAGCGTCTATCTTCACTCGAA
>Unigene0000433  110  268  putative zinc finger protein 84 [Danaus plexippus]
TATACCGAATACGGTGTGTGCCGCTGTTGTATGGCTAAAGGTCGGCACAGAGATGTTTCC
AAAGAATATTATTTTAACAATTTAAGAGAAGTTTACAAAGATATATTCAAGGAATGTTTC
AATTTGTCTCTAACACTACACAAGAACATATCTTCACTG
>Unigene0000436  4  318  putative Pleckstrin-like proteiny domain-containing family G member 1 [Danaus plexippus]
CTAAGCAAGAGTGTTTGTGAAAATAGCACGATGTCAGAAAGTCAGAATGAGAAGAGTAAT
CTAGATGCCTTATCTCTCAGTTGCGACAATATCAACCAAAAACCAGAAATCCATCGACCG
ACCTACGAGAAAAGTGTCAGTATGGTAACAAGCATATCCAGCTCAGTTGGATCGCCATCC
AAATCAAATAATAGTTCCTACCAAAGCTTGAACAAGCTGCCCATATACATGCAAGGAAGC
AAACATTTAGGAGCCCGAATAGCTCAGTCAGATTACGTAGATCCAATGACTCTATCTAGC
GATAAATCTCCACTT
>Unigene0000438  2  238  fatty-acyl CoA reductase 1 [Ostrinia nubilalis]
GACCCCATAGAGGAGATCCTGTATCCTCCTCATGCCGACTGGAGAGACACGCTGGAAGTC
TGCGAGAAGACCGACCCTCATATCTTGAAAGTTCTCACTCCTAAGTATTTAGGAGAACTG
CCAAACACGTATACATTCTCTAAGCAGTTGGCTGAAAACGTGGTAGCCGAGTATGCCGGG
AAACTGCCCGTTGTCATCATCAGGCCATCTATTGTAATATCAAGCGTGGAAGAACCA
>Unigene0000440  139  492  minus strand  GA11827 [Drosophila pseudoobscura pseudoobscura] >gi|198131291|gb|EAL27345.2| GA11827 [Drosophila pseudoobscura pseudoobscura]
GTGCTCCTCCTCTCCGGCGCCCTCCTGGCGGCCGCGCACGCACAGAATGCAGACAGCACG
GGAGAATTCTCGCCGGTGGTCACGGCGACGTGCAAGACTGGCGTCATGGCTATCAACATC
TCTTTCAACCAGCCGTTCAACGGGGTCACACATGCCAGAGAATTCAGAACTCCAGCGTGC
ATGGCGCTGGGCAACGGCAGCGAGACGCTCAGTTTTGACATCAATCTGATGGCCGCGAAG
GGGGCTCCCGACTATTGTGGAGTCTTTTGGAACAATCGCACAGACGAGCGGTCGTTGCCG
CTGGCGGTTCGTGTGCACCGAACCTTGGAGTTGGCCGATGACAAGTTCTACGTC
>Unigene0000442  2  241  minus strand  mutant cadherin [Helicoverpa armigera]
GTGCCTGAATTCGTGGCGAAGGATCTGCACAAGCTTCCTCCCGTCACATTCGACCACGTA
GACGTCACCAGGCTGCTGAAGGACATCACACTCCTGAAGCAGAGCCAGGCCGAGATGCAG
CATCAGCTGGAGGTGTCCAACAACACCATCAGTGATCTACGGGCAGAATTAGTATCACTA
CGTAATGCAATTTCTGCAAGTAGGTCACCTATCGCCAGCGACAACAACAACGTGAACACG
>Unigene0000443  3  356  minus strand  GF23569 [Drosophila ananassae] >gi|190617742|gb|EDV33266.1| GF23569 [Drosophila ananassae]
CCGCCGGGCACCTCGCCGCCGCGCAGCTGCTCATATGGCACAACGGCAACCCGAACTACC
CGGACGCGGACGGGCACACATGCGTGTTCTACGCCCGCGCCGCCGCCAACCACCTGTCCG
GCATCCCCACGCAGTACCCCAAGAACCTGCAGCTGTCCTGCCCCCTGCACCCCGCGCCGC
CGCACTCCTCCGCCCCCAGCTCCAACACCAACTCCACCAGCTCCAACTCCAGCACCAAGA
GCTCGCTCAAGAACCCCGAGCCTGAGTGCAACTGCATCATCTTCGAGCTCCTCAACGCCC
AAAGCGCAAGTAAGGCCCTCGTCGAACTACTCATCGGGCTACAGAACAACCAGT
>Unigene0000447  19  393  minus strand  Neurabin-1 [Acromyrmex echinatior]
CCGCACTCGCCGCACTCGCTCAGCAACGCTAGCTCGTACGACGGTCTTGACGATTCATAC
AATGATTCTGCTGACGAATCACTCAGCGAATCTACATCGGGAGGACCGCCTCACGTTGGT
GCTCATCGCGACACTCGTCAGAGTTGCGGCAGTTCAGTGGGCAGTGCGACTGATGACGCA
GTGTACTCCAGAGACCACCGGCATCACCCCCTGTCTGGTGCTAGCGCGTCGCTGGCGGAG
CAGCTGAAGCAGGTGCTGGCGGAGCGCGAGCGGCGCCTGGCGGCCGGTGCGTCGCCGCCG
CAGCCCGACGCCGTGCAGCTCACCAACGACCTCGTCGACGAGATCCGCCAAGCCGTCAGT
GAGGCCAACGCCAGA
>Unigene0000449  2  214  minus strand  rothmund-thomson syndrome DNA helicase recq4 [Danaus plexippus]
CACATTAATATCCCTGATGGAGCAAGTGGTGTTATTAGAAACCCAGCTTTGCCAGACAAC
CTTTGTTTATCAGTTTCCATTGAGAAAGATAAAGACAAAGCCCTGGTCTCATATTTGTTA
TCTGATCAAATTATACAATTTAATGCTATAATAGTATATTGCCATAAGAGAGACGAATGT
GAAAGAGTTGCAGCCGTGTTAAGATCATGCCTG
>Unigene0000450  2  235  centaurin-gamma 1A [Culex quinquefasciatus] >gi|167878685|gb|EDS42068.1| centaurin-gamma 1A [Culex quinquefasciatus]
GGGTCTGGTAGAGCGATCCCTTTGAAGCAGGGGTATTTGTACAAGAAGAGTAGTAAAGCT
CTGAATAAGGAGTGGAAGAAGAAATATGTGACGTTGTGCGATGATGGCAGGTTGACTTAT
CATCCCAGTTTACATGACTACATGGAAGACGTGAACGGCAAAGAGATCTCCCTTCAGTAC
GTGACGGTGAAGGTCCCGGGACAGAAGCCCCGGGGCTCCAAGTCTATCATCACG
>Unigene0000451  2  271  TRAS3 [Bombyx mori]
TTAACAGGGCACGGTGGGTTCTCAGAATACTTGAACCGTTTCAAGTGTAAGGAGAGCCCA
TCGTGCGTCTGCGACCTAACCGCAGAAGAGAGTGTCCCGCATATAATTCTAGAGTGTCCA
ATTTTCTCACGGGACAGATACAACATAGAATGCCAACTAGGCATCATATTGACAAGGGAC
AACGTGAGAGACGTGATGTCGGGCAGGTCTAGAAATAAATTTTTAGTGTACTGCGAGAAT
GTAGCCAAAACCGTGTTAAAAAGAAACAAG
>Unigene0000452  3  200  PREDICTED: peroxisomal N(1)-acetyl-spermine/spermidine oxidase-like [Bombus terrestris]
CTGTCGGCTGCGGCGCGCCTCTCGCAGCGGGGCATCAACAACATCGTAGTGCTAGAAGCG
TATGAAAGACCCGGAGGTCGGATACATTCCTGCTGGCTCGGAGACATCGTTGCTGAATTA
GGATCTCATTGGAAACCGGACAATACTTACACTCATCCCATTTACACGATGTCAGCCACA
GAAGATCCACCTCGCCCT
>Unigene0000453  3  425  PREDICTED: similar to CG11141 CG11141-PB [Tribolium castaneum]
AAGAGCCTGTGTGCTCTGGGCGCGGTGTTCCAGCACTCGTACGCTCGCGGCGGGCCCGCC
AGCGCCTACTGCGCCCGCGCCGGCCTGCGACTGTGGCGGGCCGACGCTCAGGGGAATGTG
CTGCAGACCTTACTGTTCAAGGAGGCGATATCAAACCCATTAACAATAGCGGAGCTCCTT
AACCCTCGCTCTCACAAGCCGAGTACTCCGATAGAACACAATCTGGGACCCCTGCACGTG
TTCCGGGAACATTTCCTCGTGTCACACAACGAACATGTGCTCTATATCCTCGACCCGAGG
TCACTTACTGCTGTAGCTGTTGTCGATGACCTTAGGAGAATTCTATCAGTATCAGTGAAC
AAGGACGAGATATTCGTGCTGGAAGGCCCGCGGTCGCTCGTCCGCCTCGCGCACGCGCCC
GAG
>Unigene0000454  3  332  minus strand  putative serine/threonine-protein kinase (LMTK1) [Heliconius melpomene]
GAGACTGGTGATGATGACGATCTCGATCGCGACACTATTGGCACTCTGAGTCACTCGTTC
GAGAGGCACAGTGAGGTCGACACAACCAGTCAACACACTCTCGAAAACCTCACTCCCGAT
ACGCCAATTAAAGACATGCATGTCGTCAAAACTTTCGAAGTAACCGTCGAAGTAGAGAGA
GATCATACACAGGAAAATTTTGTTGATAGTGCAGCCGAGTCACTACATCAACATACTAAA
TTGCCAAATGATAACAAAATAGTGAGTAGTGATAGTGAAATACCCAAGCTGAAGGAATTA
TGTGTAGCGTCAATACCTAGTGCTAGTGAT
>Unigene0000457  1  492  minus strand  Disintegrin and metalloproteinase domain-containing protein 10 [Acromyrmex echinatior]
TCACCTAAGGGGTGCTTTACTGAACCTCAACCGGCGATCTGTGGGAACGGCGTGGTGGAG
GAAGGCGAGGAATGCGACTGTGGCTGGGCGTCTGAATGTACGGATGTGTGTTGTCGTCCT
CAGGCCGCAAGGCCGCACTATAAGCCGTGCACGCTTACCGAACACAGCGTGTGCAGTCCT
AGTCAGGGTCCATGCTGCACCGCGTCTTGCACTCTGAAGTTCGGCGACAAATGTCGGTCG
GACAACGGGTGCCGGGACGCTGCGTTCTGCGACGGCAAGCGTGCCAACTGTCCTGCTAGT
CGACACAAGCCCAATAGGACTCGCTGCGATAAGGAACTCGTCTGTTATATGGGCGAGTGC
ACAGGGTCTATTTGTCTTGCCTACGGCCTGGAGTCATGCCAGTGTGCCGCACGTAAGGAC
GACCCGCGCTCAGCATGCGAGCTGTGCTGCCGCAAGCCGGGCGGCGTCTGCATGTCCTCC
TTCGACTGGAAC
>Unigene0000459  6  251  minus strand  Transposable element Tc3 transposase [Camponotus floridanus]
TTTCTGGAACTGCTAAAAGGACCAGTGTCTGAGTATATCGAGGAACTACCTATAGCTCAG
AGCAGGCGTTTGTGGCATCAGCTGGACGGAGCACCTGCTCATTCAGTGGTCGTTGCTAGG
GAGCGGCTAAATCACATGTTCGGTGAACAGTGGATAGGACGGTATGGACCTGCACGTTGG
CCACCAAGATCACCAGACCTTACTCCTCCAGACTTTTTTCTTTGGGGTACCGTAAAAAAT
GACGTA
>Unigene0000463  2  376  PREDICTED: similar to DNA polymerase epsilon CG6768-PA [Tribolium castaneum]
TTCGTGGTGCAGAGCATCAGAAACAAGGAGTTGTTCCACGGCATAGATATCCGGTATAAA
CAATGCTGGTCTTACCTGCTGTGGCTGGATGAAGCTAACTATGCTGGAGTGCAGGGTAAA
TTGCCGGAAGGTCTGACAGAAGTTGGTTCGTCGCAATTACCCGCAGCCAGTGAAAATGGT
GATGACGAGGACAGTGCAATAACAATGCAATGGAATCTAGCGAACTTCCTGCCGGCGCCA
GTGCGGGAGCCGTTCACGGCGGCCGTGGCGGGCTTCCTCAGCGCCGCATACTCGCAGCCC
AAGGAACTGCCTAATCTGATACGAGGGGAAATCTCGCAGAAGCTGTTTCAAGTGACTGAG
AAGATAAACTCCCGC
>Unigene0000467  12  284  Thyroid adenoma-associated protein-like protein [Camponotus floridanus]
AGTTCAGATTTTTCAAAAATGAATGAGATGGTAGAAAACATTATAGATAACTCTGGTGTA
AGCCTTGGTGATGATACTGATCACACGAAAATATCTGGTTTCCACCAGATTGTATTGAAC
TCTCTCTGGTTGAATGTGAAGGCATCATCAGACCTGGCATCTATTTTGGTGCAACTGAAC
GAGAATGATGCCAGTATGTGTGAGAAATGTTTGAACATAATAACTCACGTTTTGGAGACA
TCTCGGCATAAAGGAGCCATTGAAGCAGCAGGA
>Unigene0000469  5  388  minus strand  PREDICTED: LOW QUALITY PROTEIN: RING finger and SPRY domain-containing protein 1-like [Bombus terrestris]
CGAATTCGTACTTGCACGAATCTGTTTCGAGCTGCGCGAAACGGGTTCTTTGCTGCGGCT
TCGTTTATGGCTTTCCAACAATGCCGATTCAATTTTGGAACTGAGCCGTTCAGGTTTCCG
CCGACTGACCGAGCGTTTGGCAACTTCAACGAATTTGGAGTACTCACTAATGATCAAAAA
CGGGTGGTGCCTCGTCGCTTAGAACTTGAGAAGCTGCGCAGCACGACTGCGAAGGAGAAC
TCGTGCACTCTATGCTATGATGCTGACGCGTGCTGCGTGCTCGAACCCTGCAAGCACCGC
GGGTTCTGCTCACTGTGCACATCTCAGCTGAAGGAGTGCCCGATGTGCCGCGCCACCATC
GTGAACGTCACAACAGAGAACACG
>Unigene0000470  42  317  minus strand  DNA polymerase subunit gamma 1, mitochondrial [Danaus plexippus]
CAGGAGTTATGGATAGCGGCTCTCTTAGGAGACAGTACACTAGGTCTTTGCGGCGGCAGC
GCGTTCGGCTGGGCCGTGCTCGCGGGAGACAAGAGCCGGAAGACCGACCTGCACTCCCTC
ACGGCCACTGCAGCCGCCGTGTCGAGAGATCACGCTAAAGTTATTAATTATGCCAGGATT
TATGGTGCCGGACAGAATTTTGCAGAGAGATTGCTAAAGCAGTTTAACCCTACCATGACG
ATTTCGGAAGCTAAAAGCAAGGCTGCCAAAATGTTC
>Unigene0000471  3  317  minus strand  DNA polymerase subunit gamma 1, mitochondrial [Danaus plexippus]
CCCACTGGGTACAAGTTTGTGGGCGCTGACGTAGACTCGCAGGAGTTATGGATAGCGGCT
CTCTTAGGAGACAGTACACTAGGTCTTTGCGGCGGCAGCGCGTTCGGCTGGGCCGTGCTC
GCGGGAGACAAGAGCCGGAAGACCGACCTGCACTCCCTCACGGCCACTGCAGCCGCCGTG
TCGAGAGATCACGCTAAAGTTATTAATTATGCCAGGATTTATGGTGCCGGACAGAATTTT
GCAGAGAGATTGCTAAAGCAGTTTAACCCTACCATGACGATTTCGGAAGCTAAAAGCAAG
GCTGCCAAAATGTTC
>Unigene0000477  2  211  DNA cytosine-5 methyltransferase [Bombyx mori] >gi|54888739|dbj|BAD67189.1| DNA cytosine-5 methyltransferase [Bombyx mori]
TACTATCAAGGACACCCTCAGGACGCTGTTGAAGAGTACATTGCATTGACTAATGAAAAA
CTTGTTCTAGCATCAGGTGACGATGGAGATATTATGGAGCGACCACAGACCAATATTACA
AGTTTTTCTATATTTGATGAACAGGGTCATCTATGCCCCATCGATGGTGGTCTTGTTGAA
AATGACGTGCGAATCTATATGTCTGGGTAT
>Unigene0000478  31  258  midasin [Tribolium castaneum]
GAGGATTCTTATAACGTTGCCCCAAAGAAACGCAGACTTCTAGATTGTGGGCAGAAAATC
ACTGAAAGACAGATAGTAACATGCTGCTATACATTGCTGAGCAAGCTGCCTAATGAACTT
TCTGCTAAATGGGATTGGACCAGGTTTATCGGAACATATGCAAATAATGGAATGGCCGAT
GTGAGATGGATGATAAAAGAATGCATGGCCATCCTAACAAATATGACA
>Unigene0000480  1  258  hypothetical protein KGM_04067 [Danaus plexippus]
ACATTCTTAGCGGCCGTGTGTTTGATGCTGGGGTTCACGTGCAATGTGAAGTTTGAAGTC
GTCACAGTGGATGAGGAGCCTCTGCCCAATGACTTGCACTTCATGCTCATGAGCAAAGAT
GATAAGCTCTATATAGATGATATCGACGTGTCTAGAGTGATGTGGTGTGTCGAGGCGTCA
GACTGTCTTGTTGTACTAATTAGCTGCCTGCTGATATGGAACTCTACAAATGTGCGTTCT
CCCCTGAGCGAGTACCTA
>Unigene0000481  1  342  PREDICTED: histone-lysine N-methyltransferase PRDM9-like [Amphimedon queenslandica]
GGTCTGGGTATATTCAGTACTTTGACTCTACCACGCGGCGTTCGCTTCGGTCCGTACTGC
GGAGTTCGCACGCAAAATGTCGACTCCATGTATTGTTGGCAGATATACGATAGAAACGGC
AAAAGATCTCACGTAGTGGACGCGGAGGATGGTAATCGGTCCAACTGGATGCGTTACGTC
AACTGCGCGCGGAACTGGCGGGAACAAAACCTCTTGGCTTACCAATATCAAGGGCAGCTT
TATTATAGAACTATCAAAATAATCCCTCGCTTCACGGAGCTACTAGTGTTCTACGGCAGC
GAGTTCGCGAACACGCTGCATATCAACCTGAGCAAGTATAAC
>Unigene0000485  3  275  minus strand  AGAP003506-PA [Anopheles gambiae str. PEST] >gi|333466654|gb|EAA05420.5| AGAP003506-PA [Anopheles gambiae str. PEST]
GTGGCAGGCACGCGCGGCTGGGCGGCCCGCGCCGGCTTCGCGCACGCGGCGGCGTGGGAC
CCGCTGTCACGCAGAGTCTACGTGCACGGGGGCCTGGTCTCCGAGTCTGAGGCTACACAG
GCGCCATCAGCATCACTATTTGAGTATGACCCGGAGCTCAGACTGTGGCGCCCTCTACAA
TCTGCGCCTACGCCTAGATATTTACATTCTGCTACTTTTATTACTCCAGGTGTAATGTTA
GTGTTCGGCGGTAACGCACACAACGACAGCGCG
>Unigene0000488  152  373  prip interacting protein, pimt [Danaus plexippus]
ATGTCAGATTACTTCGAACATTACCACCGTTGTGAGACACTTGCTGAATTTAATTTTTAC
TTTGGAGACGATACTGAGGACGAAATTGATGATGACGATAACTACATTTACTGCTACTGC
AGCAGAGTCTTCATTAAAGATGGAGTCAAAACATATTACGTAGACAAGGAGTATGCTAGT
GAGAGTGATGTGGAGGTCCTCCGTGACTCGCAGTCCCAGGAT
>Unigene0000491  15  134  PREDICTED: similar to GA15309-PA [Tribolium castaneum]
TGGCGCGGCCGCCCCGCCTGCGCCATCACCGGCGAGGGCCTGCACGAGGGGCTCGAGGCG
CTCTACGAGATGATACTCAAGAGAAGAAAATTAGCCAAGTTGCAGAAAAAACGAGTCAGA
>Unigene0000492  231  374  Fatty acyl-CoA reductase 1 [Harpegnathos saltator]
AGTCAGGAGTATGTGCCTGTCGCCGAATTTTATGCCGATAAGTCTGTTTTCGTTACTGGC
GGTACCGGTTTTATGGGGAAGGTGCTGGTTGAAAAGCTGTTGAGGAGTTGTCCAAAAATT
AAGAAGATCTACTTACTGATGCGG
>Unigene0000493  312  536  minus strand  GH12686 [Drosophila grimshawi] >gi|193901246|gb|EDW00113.1| GH12686 [Drosophila grimshawi]
GAAGGCGACGTGTCGTTGATCCGCGACGAGGATCTGCTGCGGCGCATGTGGCAGCAGACG
GAAGACTTCTCTCGCAAGAAAGAGATTCGTGCGCACATGTACCGACTGCGGGAGGAGCGC
CTGCGCGACCTGTACTCGCCCGAACCTCCCAGAGAGGGGAAAGGTAGTGAGTTCAGTGCT
GCGCAAGGTCACGTGAAGTCGTTCGCGGACCAGAGCTTCCAGTCC
>Unigene0000497  5  205  minus strand  putative zinc finger protein 91 [Danaus plexippus]
GCCAATTTGAATGTCCATATAACATACGCACATACAGGATCTTGTGAATGCGATGTCTGC
GGCGCTAAATACAAAAACCAATGGTGTTTAGCACGCCATAGGGCTAGAACACATAACGCG
AAAGACCATAAGTGCCCCAAATGTCCCGAGAAGTTCCAATCTCAATATCACACTCAGAAA
CACTTAATCAAAATTCATAAT
>Unigene0000498  1  264  endonuclease and reverse transcriptase-like protein [Bombyx mori]
ATCAAACGTCTCAAACCCCGTAAAGCTCCGGGCCCAGATAGAATAACCAATAAAGTGTTC
AAAATCCTACCCGCTTCCCTCGTAATGCTCATGACCGCGATCTTCAATTGCGCCATGACC
CATAACCTGTTCCCACAGGCATGGAAAGAGGCAACCGTAATCGGTATTCCCAAACCCGGT
AAACCAAAATCAGACCCGTCCAGCTATCGCCCTATCAGTTTACTCAATGTGTTCGGCAAG
ATCTACGAGATACTTATCTATAAG
>Unigene0000501  5  307  PREDICTED: similar to ORF2-encoded protein, partial [Hydra magnipapillata]
GCCGTCACGTCTTTAACTACATTACTTGTAAAAGAACTCGATAAAGGAACTAGGTGTTTA
ACGGTCTTTATAGACCTAAAAAAGGCCTTTGACACGGTTTCCATTCCCATACTCGTCCAA
AAATTAGAAAAGATTGGTATTAGAGATACTCAACTATCTATATTTTCTGATTATCTGACA
AATAGAAAGCAGCAGGTCAAGTTAGATAATTTTGTTGTTAGTGAGGACGTTGACGTGACA
TGCGGCGTGCCTCAAGGAAGCGTCTTGGGTCCTACCTTATTCTTAATATACCTGAACGAC
TTA
>Unigene0000509  1  207  minus strand  PREDICTED: similar to vacuolar protein sorting 13D [Tribolium castaneum]
CTGCGCTGCGTGGCGCCGGTGATCGTGCTGCCGGTGTCGGGGCGCGCGCGCAACGCGCTG
GCCGCGCACCTCGACCACCTCACGCTCGACAACTGCTTCAAGTACGCCGGCGACGAGGGG
ACTGTCAGCACTCTCGCTGATTCTAACAATGGCGGGCGTTGCCTGCTGGACGTGCGGGCG
GTGCGGCTGGCGGGCGTGGCGCTGTGG
>Unigene0000510  2  268  minus strand  Vacuolar protein sorting-associated protein 13D [Acromyrmex echinatior]
CAGAGGCTGAGCGCGGCTGACGCGGCGACTGCCGGCCACGACACGAGCCTGAGCATAGAG
ATGGGCCCTGTCACGTACGTGCACACTAAGCGCTTCGTGCAGGAGCTGCAGGCCTTCGCC
AGGGACTTCAGTCTGCTGCGCCGAGTCATCATGCAAGCCAGGCTTAAGGTGGCGGTGGTG
TCTGGCACGCTGGGCGGCGGCGGGCGCGCGGCGCGCATGCGGCTGCGGCTGCGCTGCGGG
GCGCCGGGGGTCGGGCTGCCGGGGTCG
>Unigene0000512  18  479  PREDICTED: tetratricopeptide repeat protein 39B-like [Acyrthosiphon pisum]
GATTTACACACTTCCTTCGAGGACTGCGAGGTGGCCATTAGAAAATTCTTTAATAATGAT
TTAATTGGTGCGACGAACATGATGAAACCCTGGGAACGCACGTCGCTTTACCACAGCCTT
GGCACTGCCATGTTCGAGTTTATACCAGCAATGTTGACCTTCGACCACGCACAAATCAAT
CGGACCCTGGCCGCACTCAAAGTAGCCATCAATATTTGTAACCAGCACAGGAAAAATTAC
ACCTTTGTAGAGAGCATCGGCACAATTATCAAAAAGCCAAATTACGCCACATATACAGAT
TTGGAAGCCCACGCTGAGCTGTGCTATGCAGAAGCCTTGCTACTTCAGGCAGCAATGACT
ATTATGGACGGAGAAGACCTCACAGGGCTTATCAAGGGCACTATCAAGGTCAAAAATTGC
TACACCAGTTACAAGGAGCGCGCAAAAATATTAGAAAAGAAG
>Unigene0000514  8  571  hypothetical protein TcasGA2_TC005106 [Tribolium castaneum]
CCCACGTGCGCGGAGCTCGTGTCGGGTTTTCGGAAAAGCTTCTTTGCAAACATTATAAAA
CCACTGAAACGGAAAGTTAACGCGAAAGAATTGTTTGACTTTATCGCCGAGACTAAAAAA
ATCAAGCAAATAATATCAAATACAGCAGTCACTTCGAAATCAAATGAAGATAGCAGTGTT
AAGCTTTCAGATTTCAGTGAAGTAGACTTTCCCACAGACAGTCTTACTCAAGTTAGTCAC
TACCTCTTGTTGAAATGTGCTCAAGCCCACATCTGTGCCAAACATCCTAGAACTGAGACA
GTCACACCGAGCGATGATTTTGTTGAATTTGTAAAGAAAATGGATGTATCGTTTCTAGAC
ATTTTTCGAAAATCGTTCCTAAGTAAAAACTTAGCGGCATCTTTCAGTGCTAAATTAAAG
GAACTGCCTTTCGATCAGCCTTGTCCTTGTTTTCCTAAGGAATACCTTTTCAATCTTTTC
GTGAGATTCAGAATATATAACGTCTTAAAATCTCATAAACAACAATTCCTGTACCATTCC
AAAACTGATAATAAAGGTATAATT
>Unigene0000517  23  376  minus strand  GA11737 [Drosophila pseudoobscura pseudoobscura] >gi|198151517|gb|EAL30553.2| GA11737 [Drosophila pseudoobscura pseudoobscura]
GCTAACGTACTCAGTACCCTGACCATTCTGTCATGCCTGTTCCTGAAGGTGCCACAAATA
TGTTACATACGGCAGAAACGATCTGCAGAGGGCATCTTTGTCCAAGCTTTGCTTATGGAG
ATATTCGGATTCTCAATAATGACACTATACAATTACACAAACGACTACGGAATAATGACG
TACATGGAGTACCCAATAATATTGCTTCAAGTATACGTCATGTTCTACTATGTGCTGAAG
TTTAAGAGAATGCTATGTATGTCGATAGTACCAATCACCACCATAGCATACGTCTCTGCA
GTGGCTGCGTTCGCAATGGGCACTTTACCGAAGCATATACTGTCTTATTTAGTG
>Unigene0000523  11  421  minus strand  PREDICTED: UPF0378 protein KIAA0100-like [Acyrthosiphon pisum]
ATCGAGCTGGTGAACTCGCAGGTGGTGCTGAAGGGCTGCGAGACGCGCGGCTACGTGATC
CTGTGCGCGGCGCGGGCCGAGGTGCGGCAGCGCGTGCGTCGGGCGCCGGCCGCCGCGGCC
TGGAGCGGCGCGCTGTCCGCCATGCAGTACTACGCTACTGTTAGCGCTGCTGACCGGGAC
ACGCTGCTGGAAAACATCCAATGGGTGTCAGTAGAGGAGATTGAAGAGCGCTGGCAGAGT
ACGGAGATCAGCACACTGCCCGACGTGCCGCGGCTGGTGGGCAGCGGCCACTCGGCCGGC
GGCGTCATCGGCCGTACTGTCGGGCCCAGCGCCGACACCGGCCTGCAGCAGCTACAACGC
ATAGTATCGCGTTGTGCCTGCGAGTTCTACTACGTATCGCACGAGGAGGCG
>Unigene0000525  1  282  AGAP004856-PA [Anopheles gambiae str. PEST] >gi|116128105|gb|EAA09699.3| AGAP004856-PA [Anopheles gambiae str. PEST]
ATTGTATTCCATTACTACAAAGGGGTCGTTACTGAACCTGGATACCCACCACCGAGCACA
CTAATATCGGATGCAGCAAGCATATGCAGGAGATGCATATCGCCTCGACCGCCACGAACC
CATCACTGCTCAGTGTGTGACCGATGCATCTTAGCCATGGATCACCATTGCCCGTGGCTC
AACAATTGTGTGGGCTACTACAACGCAAGATTCTTCTTCCTGTACATGGTGTATATGGTC
ATGGGTGTGGCATTCATCATCACCGCAGGAATTGATATTGGA
>Unigene0000526  87  338  PREDICTED: similar to phd finger protein [Tribolium castaneum]
CGACCGCCTAAGAAGCGAATCATTGCGAACAAACCGAGCTTGGAAGACTTGCGACGCGAA
AGCATGAAGTACCGTCGAATGGTGATGGCGGACTTTGAGGAAGACGAGAAAACAACTAAG
ACCAAGCCCAAGGGCGAAAAGAGTGAGAAACGTAAAAAGAAAAAGGACAAAAAAGCTGAA
AAACTTCAAGTGGTGAACAGTGAAAGTGACAGTGCTACAAAGTTGATTATAAAAATAAAG
CGCACGAAGGAG
>Unigene0000530  3  431  minus strand  PREDICTED: alanine aminotransferase 2-like [Bombus terrestris]
AAAAAGGAACTTGAAAAGGGAGCGAAGAAGCCATTCAAGACTGTGATAAATGCAAATCTG
GGAGATGCGCACGCTATGCAGCAGATACCCATCACCTTCATCAGACAGGTCATTGCTTGT
GCGGTTTACCCTGACCTGATAAAAACTGCAGACTTTCCAGACGATGTTAAAGAAAGAGCT
CAGTCGATACTGAAAGCATGTGCTGGTCAAAAGTCAGTGGGCGCATACTCATCATCGTAC
GGCATGGACATGATTCGAAACCACGTGGCGGAGTACATCGAGTGTCGAGACGGTCACCCC
GCTAAATGGGAGAACGTCGTCCTGTGCGCCGGCGCATCCAGCGGCATCAAGCACTGCCTC
GAACTGTTCTGCAACAAAGTCGACGGCAAGGACACCGGAGTGCTGATCCCGATCCCTCAG
TACCCGCTG
>Unigene0000534  217  450  minus strand  hypothetical protein KGM_01226 [Danaus plexippus]
ATTTTTGAGCTGAAGGTGCCTGAGGAGGCAATGATGGCGCCCAGCGTGTTCCAAAGGACC
AAGTCACCGCGCACCTCACCAGGAAACTTACCCAGGAAACTACAGAACGGCACAGAAGCG
TCCGGCCAGTCGGACCCCACGGCAGACTCCAGTCCTGGCAACTCCATATCCGATGCTGAG
AACTTCGAGTGCTACGGCGAGGGAGACCACGACACTCCAGCTAACACATTCGAC
>Unigene0000537  3  230  PREDICTED: similar to adam [Tribolium castaneum]
CTGCATTCCAATTTCAAAGCTTATGCCGTGGACGGTGATGGCAAGGAGACTACTGTTCAT
GTTGATCGAGAAAACTTCTACACAGGCAGGGTGTTTGGTGAAAAGGCTTCCGATGTAAAG
TTACACATGGAAGATGGTCTCATTACAGGAATAATTCACACTCCTGATGAAACATATCAT
ATTGAGCCTTCATGGAGACACCTGCCACATATTGAAGACAAGACCATG
>Unigene0000538  3  239  minus strand  U88 [Brugia malayi]
TGCTGTTCATCCTCCTGCTGCCTCTGCTGATTCTGCATCTGTTGATTCTGCATTTGTTGG
TTTTGCAATTGATTCTGCAGCTGCTGATTTTGCAATTGCTGTTGTTGGTTTTGCATTTGC
TGGTTCTGTATTTGTTGCTGTTGGTTTTGTATTTGCTGCTGTTGGTTTTGCAACTGTTGG
TTCTGTATTCTTTGGTTATGCTGCCACTGGTGTTGTTGCCATTCATTCTGGTTCTGT
>Unigene0000539  1  174  minus strand  hypothetical protein KGM_05166 [Danaus plexippus]
CAGCAGGAGGATGAACAGCAAATGTTCTCGCAATCAGACAGGGTGAATTTGAACTCGAGA
CTGAAAACGATGATATTAAACAAACAGAACCACACCCGGGACGGCACTAACACACCGCCG
GACAAAGGTGACCCAGGGGAAGGGCCGCCTCGGGTAGCTCATGCACGGCGCAGT
>Unigene0000541  2  235  minus strand  Sodium/potassium-transporting ATPase subunit alpha-3 [Heterocephalus glaber]
CCCAGGAACCCACGCACAGACAGACTGGTCAACGAAAGGCTCATCAGCATGGCCTATGGG
CAGATCGGGATGATCCAGGCCCTCGGTGGTTTCTTCTCCTACTTTGTCATCCTGGCAGAA
AATGGTTTCTTGCCCGGTAACCTGGTGGGCATCCGGCTCAACTGGGATGACCGCACTGTC
AACGACCTGGAAGACAGCTACGGGCAGCAGTGGACTTATGAGCAGAGGAAGGTG
>Unigene0000544  147  467  minus strand  ecdysteroid-regulated protein [Helicoverpa armigera]
GGCTGCACCAGACCGCCGTGCGTGCTGCCGCAGCTGCAGGATGCCGTCATACACCTCAAC
TTCAGAGCACCTCGTGCCATCCGCAGCATGAGGACTCTGGCGACCGCGTACCTCGGCGTC
ATCCCCATCCCGTACGACTTGGGGCAGAACTCCGTCACCTGCAACTTCTTGACCAACGCC
AACTGTCCCGTGTCTGCCAACCAGTCTCTGCGCTACACTCTGAGGATGCCTATTGAGCCT
TTCTTCCCCGTGGGTACACAAGTGACCGTGGAGTTCCGTGTGGTGGACCAAGACAACGGT
GCAGTGGTGTGCCTGCGAGTA
>Unigene0000546  3  230  minus strand  PREDICTED: coiled-coil domain-containing protein 132-like [Bombus terrestris]
ATGAGGAGTTACTACCTTTTAGTCGATTGGCATTCGAAATATGATGAAGAAGAATCGATA
CCTATATCGAGTAACGTTTTTGAAATCGAGAAGAATGTTAGCAGAGAATATATTAGGCAG
AAATTAAAAGCGGGTCTTGTTAGAATTTGGAATGATGTTCAAGCCAAAGTTTCTACGTTT
TTAAAGAGTTCTGGTTTAGAAGAGTATCCGTTTGAAAAATTTATACAG
>Unigene0000547  2  283  hypothetical protein KGM_05718 [Danaus plexippus]
ATTTCACCTGACAGTCAAAAATCTTACTTACCCAATGACCAAACAAATCCATATGGACCT
ATGTCACAAGGCAGCCAACAACAGCAAGCTCCTCCGTACAGATACAATCAACAAAGTATG
GACCAAAGTGCCCAGCAATATGTAACTCAAGATCGACGAATGTCCTCGACTAATAGACTC
CAATCAAACCAGAGACCCCAACAGCAAGATTGGAATCCTCCTCAGGCTCCTCCCCGACGA
CAGAGTGTACTGGGTCAGCCTTCTTTTGACGCCCAGGGCAAC
>Unigene0000548  1  309  endonuclease-reverse transcriptase [Bombyx mori]
AAAGCTATCACCGATATATGCAACACCATCTGGAAAACAGGAAAATGGCCGAAAGACTGG
ACAGAATCGGTATTCATTCCCTTACACAAGAAAGGCTCGTCAAAAGATTGTGGTAACTAC
AGAACTTTGGCGCTAATATCACATGCGAGTAAGATCCTCCTCCATGTCATCAACCGCCGC
CTTAACTACTTTTTAAGCCGACAGATACCCGAAGAACAGGCAGGTTTTGTTAAGGGCAAA
GGAACGCGGGAACAAATATTGAACGTCCGCCAAATCATAGAAAAAAGTCGGGAATTTAAT
AGCCCCGTG
>Unigene0000552  3  305  parathyroid hormone-responsive B1 [Helicoverpa armigera]
GTGAAAACAGACTACATACAACCAATCTCATATATATTCTGTTCAAGTACTACACCAGTC
ATAGATTTATCAACTGAAATAAAGCGTATAATATCAAAGTTGCAAGCTTTAGGGCTTACC
GTGATAGCAACAGTATGTAACTGCAGCAGTTTGAATGTTTGCACAATTGATTGGCTTATC
AGAGATACTATGAAACAATATTTGAGACAAGGAAAGGTATTAGAAAAAAAAATATTCAAA
GTTAACGGAGAAGAAATAATACCTCTATACAATCCTAGACACCTTATGAAAGTATTACGT
AAT
>Unigene0000553  2  307  minus strand  hypothetical protein KGM_07538 [Danaus plexippus]
GAAATTAAAGACTGTATTCAGAATTTTGTAGATGTAGATAACAGTATTGAAATAATAGGT
GATGTGGTTGATGTTACCAATGATAGCCCAGACAGACTAAACTGGACTGACAAATACAAG
GCTATGTCAACAAGTCAAATCATAGGTAATTTTGAAACTGTAAAAGAATTAAGGAAATGG
TTGATATCATGGACTGAGAATAATGTTAAATTCAAGGCAAAATCAAAACCTGGGTCAGAT
TCCTCTGACTACTATCAATCTGACACAGACAGTCGAGAAAGTATGAAGTCAATGAACAAC
CTCCTA
>Unigene0000554  48  224  putative zinc finger protein 484 [Danaus plexippus]
GATGCCAAATTTTTCATAACGGATGACAAAAAGTTAATATTACAAGATAGTGATAAAGCG
ACATTGAATTTAATACAAGAAGGGGACGAATCTGCTTTATTTACTATACATAACATAGGC
GAGAGATCGGATGGAACTATACTTGAGGCTGTAGATGCTGACCAACTAGGAGAACAG
>Unigene0000556  7  315  gustatory receptor 46 [Bombyx mori]
ATCTACTATTTGAGCATATGCGTAACGGGATTACAGACCATAACATTCTTATGCAATATA
ATTAATGTGCGTTTTATGAACGGAGATGCTAATGTTGAATTGTTAGTCAATCTGCAGCAA
ATAGATAGGCGTATGAATATAAATCATAACAAAAGTATCACAACTCTATTAGTCAAGACA
AATGTTATATCACTGGTTGTGGTTCTGATAATGTTCATTACGCTTCTTGGCGTCGCTAGT
GCAAAAGGAACTGCCGCCTTTTGGCCTTATATAGGAATTGCTTATTCCCAATTCAGTTTC
GTCATAGAA
>Unigene0000561  2  214  zinc finger protein [Ciona intestinalis] >gi|70571536|dbj|BAE06768.1| zinc finger protein [Ciona intestinalis]
TTCAGTTGCGATATGTGTTCGTATAGGTGTGTACAGAAAACGAACCTCACAAAACATAAG
CAGAGGCATTTAAACGAAAAGGAAGGCGACAAAGTCGATGTTAAAAACCAAAGTAAGCCG
TATAGGCCTCGACAGAAGTCCGTAAAATGTCCACATTGTCCCTACAGATGTGTACAAAAG
TCCAGCATGGAGAAACACATGCAATTTAAACAC
>Unigene0000566  42  311  PREDICTED: hexosaminidase D-like [Nasonia vitripennis]
TTCAAAATGAAGAGAATAGTGCATTTGGATTTGAAGGGTGCTCCATTGAGAGTGGAATAT
CTGGAGAAGGTCATGGTGCTAATGAGGACATGGGGAGCTGATGGCATACTTCTAGAATGG
GAAGACACATTCCCATACACGGGAAACCTGGCCGATATCGGCAGTGTGACCAACAGTGGT
GGTGACAATATGTACAGCATGGACGAAGTCATGCAGATATTGCAGATGGCTAGGGATTGT
GAGATGGAGGCTATCCAACTAATCCAAACA
>Unigene0000567  1  297  mixed-lineage leukemia protein, mll [Danaus plexippus]
ACAAATTCCTTTTCTAGCCTCAGTGTGGGCAATAGAAAGGTACATGACTTATTCTCATAT
GAGAAAGAACCTTCTCAAGATGAGAACTCCAATGTAGAGAGCATAGAGAAGCTCAAATCC
CCTGAACCACCAAAGGAGGACAGAACAGGGCATGCAATGAGGAAACTTATGGACATATCA
GATGCAAGTAGTTCAAGTAGTACTAGCAGTGGTTCAGAGTCTGAAGATAGTTGGGACAGT
GCCAGTCCCCCACCCAGTGGTGATGAAGAAGAAAAGCCTCCACCTGCAAGCCCAGAG
>Unigene0000568  1  246  PREDICTED: similar to Copia protein (Gag-int-pol protein) [Tribolium castaneum]
GGTCTGTTAAACTTATCAAAAACTACGATGTATGCTGACAACCAGGGGGCGATATATATT
GCAAACGATACCGGCTACCATGCCCGTAGCAAACATATAGATATAAGGTATCATTTTATT
AGGGATGTATTGAAGGGTGATGTTGTAGAGTTGAAGCATCTGCCGACAGATTTGATGTTA
GCCGATGTGTTAACTAAAGCTTTACCCGCGATTAAACACTATAAGTGTACTTCAGGCTTG
GGGCTA
>Unigene0000570  12  254  NACHT, LRR and PYD domains-containing protein 3-like
CCTCCAATTACAAACTGTAACTGTCCTAATATTAGTCGTACTAAATGTATTAGGTATCTT
GGAATCGAAATTGACTCTAATTTAACTTTTGGAAACCATATAAAATCATTATCTAGTAGA
ATACGTAAACTCACTTATATTTTCAAAGGGCTCCGTGATGTGGCAGATAAACAGATTATG
AGGATGGTATACGAGGCTTTGGTGCAATCTATCATAGGATATTGCATAACGACTTGGGGG
GGT
>Unigene0000571  30  224  minus strand  cadherin 96Ca [Danaus plexippus]
GAAATGCCTCTAACTGTGATTCCTCTGGTTGCTATTGGGGGACTTGTGGTCATAGTTGCA
GTTGTGATCCTGTTTGTGTGCAAGAAAAATAATGCAACGAAGAAGGATAGCAAGAAAGAC
GATATGAGTAAAGACTCAAGTGGAATAGTCCTACAAGACGCGTCACTCAATATGTGGGAC
CATCCGCGAGCGTAC
>Unigene0000572  2  253  minus strand  cadherin 96Ca [Danaus plexippus]
CCGCGAGCGTACTCAAACCGATACGAATCTTGGGATAATAGTCATTTGCAGTTATCAGAA
GAGACATCGATATCTAAAGAAGATCAGCCGCCAGACAAGTGGGAGTTCCCGCGACATAAG
CTGAGGATCTTCAACATCGTTGGAGAAGGCGCTTTCGGTCAAGTGTGGAGAGCACAGGCC
TTGGATATAGCTGGCAAGAAAGGCGAACAAACAGTAGCTGTGAAAACTCTCAAAGAAAAT
GCTTCAGAAAAA
>Unigene0000575  3  227  reverse transcriptase and recombinase [Glyptapanteles indiensis]
GATTTACAATCTTGTCAAATATTGCTGAGAATAGATAATACCACAGCAATTTCATACATA
AATAGAATGGGAGGTATACAATTTCCAAAACTAAATTCTTTGGCTAGGGACATATGGCAG
TGGTGTGAGGTCCGTAGAATATGGTTATTTGCCTCTTATATAAAGTCAAAAGAAAATAAA
GAAGCTGACCAAGAATCCAGAATAAAAAATATCGACTCAGAATGG
>Unigene0000577  144  401  hypothetical protein KGM_13388 [Danaus plexippus]
ATGGAACAGCTACAGCAACCGCAAGGCATACCTCACTTAGTGCAAGTGTACCAGCCATCA
GTATCCAACACAAAGTTATCAAACCCTCAGATTATCCACATCTCCCACCCATCATTACCA
ACATCACAAGGAAAAGTCACATACCAGCAAACAATAACATCAGAATCAATTCATATACCG
GTAACATCTCACCATGTCACCGAAATACAGAGCCAGATACAAATGTCACAGAACCAGATT
GTCATGTCATGTCAGCAA
>Unigene0000578  5  214  minus strand  PREDICTED: similar to DNA polymerase theta [Tribolium castaneum]
AAGAGTGCTGCCGAGCGTCAAGCAGTGAACACCACTATACAAGGCTCAGCTGCCGACATC
GCGAAGGCCGCCATGTGTTCCATAGACACAATGACCGACACCCTCGACCCCAAGCCTCGG
CTCATTCTCCAGATGCACGACGAACTCATCTACGAAGTGCCCGAAGCGTACCAGCACTAC
TTCATCACCATCATCAAGCAAGTCATGGAA
>Unigene0000581  21  431  minus strand  hypothetical protein KGM_21986 [Danaus plexippus]
GGTGCACCGTCTCCACATCCCGGACGTAAGATATCAGAGCGCGAGTTCGTGTTCGACGGC
GAGGCTCGCATGCTGGCCGAACTGGAACTGCTGGATGATGACGACAGGCAGGCTGATGCT
GCACCAGCACAAAAACTCAAACCAGTAGCGATCGCGGAAGCAGTCCCAACTCCTACCGTT
ACAAAGCCGAAACCTTCTCAGCCCTGGTACCCGGCCGCGGGAGAAGGTGTCCGCGGTAAC
GCGTGGTCAGCCAACAACAATGTGGATATCGCGAGCTTCGGTGAACTTAGGCAGGACGAT
AGGCTGCATCCTGGCCAACAACTGAACGTGGACTTCACCCGTCCACCGCGACTCTACAAC
AGCGACTTCCAAGTGCAAGACCACAAGCTGGACGGCGGCGTCTGGTTGTAC
>Unigene0000583  102  233  OBP4 [Helicoverpa armigera]
ATGTCCAAACTCACTTGTCTTGTTTTTGCTGCAGTGGCTGTGGTTTTCAGTAACGTCAAT
GCCGATGACGAGACTAGAGCAACTTTTCGTCAAGTGTTGGGTCCCTTAGTAATGGAGTGC
AGAAATGAATTC
>Unigene0000584  3  254  minus strand  PREDICTED: rho-related BTB domain-containing protein 1-like [Nasonia vitripennis]
TTTGGTGATCATGAAAAGGACAGAAGGTTTGCCTATGGAAGGTCCGACGTGGTTCTTTTA
TGTTTTTCCATCACAAACCCTATATCTTTGAGGAATTGTGGAGCTATGTGGTATCCTGAA
ATTAGACGGTTTTGTCCGAACACACCAATATTACTAGTGGGATGTAAGAATGATCTGCGC
TACATGTATAGAGATGAGACCTATCTAAATTACTGTAAGGACCGCAGCCCTTTCATCAGG
GCCCCAAGAAAA
>Unigene0000585  3  203  minus strand  Myelin proteolipid protein, partial [Macaca mulatta] >gi|355757582|gb|EHH61107.1| Myelin proteolipid protein, partial [Macaca fascicularis]
GAAGGCTTCTACACCACCGGCGCTGTCAGGCAGATCTTTGGCGACTACAAGACCACCATC
TGCGGCAAGGGCCTGAGCGCAACGGTAACAGGGGGCCAGAAGGGGAGGGGTTCCAGAGGC
CAACATCAAGCTCATTCTTTGGAGCGGGTGTGTCATTGTTTGGGAAAATGGCTAGGACAT
CCCGACAAGTTTGTGGGCATC
>Unigene0000586  3  215  minus strand  Myelin proteolipid protein, partial [Macaca mulatta] >gi|355757582|gb|EHH61107.1| Myelin proteolipid protein, partial [Macaca fascicularis]
GTGGCCCCTGGATTGTGTTTCTTTGGAGTGGCACTGTTCTGTGGATGTGGACATGAAGCT
CTCACTGGTACAGAAAAGTTAATTGAGACCTATTTCTCCAAAAACTACCAGGACTATGAG
TATCTCATTAATGTGATTCATGCTTTCCAGTATGTCATCTATGGAACTGCCTCTTTCTTC
TTCCTTTATGGGGCCCTCCTGCTGGGCGAGGGC
>Unigene0000587  269  442  PREDICTED: pecanex-like protein 1-like [Bombus impatiens]
GATGAGGATATGGAAGATCCTTTGCCTAAGAAGCTGCAGGCGACGGTGAACGCTCGGCTT
AAGAATGACGTCATCGTGTGCACTTTCTTAGGACTGTTCGTGTTTGGACTGCACTGTACT
ACTGTGTTCACTACGCTGAGGCCACAACTTAATACGGTGCTATGGATAATAGCG
>Unigene0000589  2  223  Mod(mdg4)-heS00531 [Bombyx mori] >gi|47169616|tpe|CAE54311.1| TPA: Mod(mdg4)-heS00531 [Bombyx mori]
GCTGTAGGAGATGCACAAGAATCAGAGATAACAGAAGAATATTTTTTTGGTACTAGTTCA
CGTGGGAACCCTGTTCTAGTGCTATCAGGATACCGTTTCAAACTGATGAAGGCCAGCGGG
AGATATAAACGATGGATTTGTATCAAAACTAGAGAGCGATGTAACTCCTTCATCGTCACA
GAAGATGAAAATATTATTAAAATGAACATACGACATACTCAC
>Unigene0000590  199  309  PREDICTED: similar to CG3726 CG3726-PA [Tribolium castaneum]
ATGATGCCCCAACAGTACTGTCTACGGTGGAAGCATCATCATAGTAATGTACAGAATATG
TTCGCACAACTCCTCGAAAAAGAACGGTTCTGCGACGTGACGCTGTACTGC
>Unigene0000591  40  312  minus strand  hypothetical protein KGM_02075 [Danaus plexippus]
AAACTTTTGTTATTAATTGTGCTGTTGGCCGTATGTGTTGTTGGTTACGCCAAACATATA
CACCCGAGGAATACGATTCATTTGGAAGACGACCCGGCTATCGATGGAGAACCGATTTCT
ACAGACATAGATGGCATGCCAATTGAAGTCATCAGAAACATCAAGCCGAGTCGTTTCGTG
CCGGTGAACAACGTGCTGTTCTTCATGAGATATCCTCCTTGTGAGGAGGGCTTCGAGCGT
GACCTCCTTGGAGTCTGCAGGGAGGTCTGGGAC
>Unigene0000594  3  218  minus strand  sulfated glycoprotein 1 isoform C preproprotein [Rattus norvegicus]
GAACTGATTATCAACAATGCCACTGAGGAACTTCTAATTAAAGGTTTGAGTAAAGCCTGC
TCCCTGCTCCCTGCTCCTGCTTCAACCAAGTGCCAGGAAGTGCTGGTAACATTTGGCCCC
TCCCTGTTGGACGTCCTCATGCATGAGGTGAACCCGAACTTTCTGTGCGGTGTGATCAGC
CTCTGTTCTGCCAACCCGAATTTGGTGGGGCCCCTT
>Unigene0000597  4  219  PREDICTED: protein RIC1 homolog [Bombus terrestris]
GTATGGTTCTGCAAGCCAACAGTACCCATAGTGTACCACAAGAGGAGTACAGAATCTCTT
CAGCGACTCGGCGTTAATGTTGGAGTGGAGTGGAAACCTGATTCATCTATGATATGTATT
TCTACATCGGAAGGTCATCTCATACTGTACAATGTAGAAGCCCACAGTGAACAGACAGCG
TATCAGCAATATGACCCGCCCACCGCAAGCTTGAGA
>Unigene0000598  1  201  PREDICTED: DNA polymerase alpha catalytic subunit-like [Bombus impatiens]
AAGATGGAGAACATCACTGTTATTAGGAACGATTCTGACTTGGAACCGCCTCCTATTGTT
GTGGCTACTATAAATATGAGAACTACAATGGATCCAAAAACAAGGAAAACAAAGATATTG
ATGTTGAGTTGTCTGTCTCACACTAACTTCCATATACACAAGCCTCCACCAAATCCACCT
TTTCAACAACATTTCTGTGTG
>Unigene0000599  3  359  minus strand  carboxyl/choline esterase CCE006a [Helicoverpa armigera]
CTAGTAACATTAAATTACCGTCTGCGACCCTATGGATTCATGTGTCTTGACATTCCTGAT
GTGCCCGGCAACCAAGGTCTGAAAGACCAACAACTGGCCCTGAAATGGATAAAAGACAAC
ATAGAAGCGTTTGGTGGTGATTCTAATCAAATAACAATTATGGGTGAGAGCGCCGGAGGA
GCATCGGTCGACTTCCATTTACTATACAGCCAGGAAAAATTGTTCGATAAAGTAATCTTA
CAGAGCGGTGCTGCATTAAGTCCCTGGGCTATTGCAGAACCAGACACATCTGCTCCACTC
AAGTTATCAGAACACCTCGGTTTTGTTACAAAGGATATACAAGAAGCTTTAGATTTT
>Unigene0000603  1  843  minus strand  PREDICTED: similar to cutlet CG33122-PA [Tribolium castaneum]
CATAAGGTGGCGTTACTGTGTGGCCCGCCGGGAGTGGGGAAGACGACGTTGGCACATTTG
TTGGCTAGAATAGCTGGTTACAGACCCGTAGAGCTAAATGCATCAGACGAGCGCAGTACG
GAGGCATTCCGCAATGCACTACAGAGCGCTACGCTCATGCGATCTGTCATAGACGCAGAG
AAACGACCTAACTGTCTCATATTAGATGAAATAGACGGTGCCCCCCTCCCGACAGTGGAG
CTACTGGTCCGCTGGTGCACCGCCACTGCTGCTGAGGGGAAGAAGAAAGCTAAGCAGCAG
CCGCTCAAGAGGCCTGTTATCGCTATATGTAATGATTTGTATGCTACTGCGCTGAGGCCT
TTGAGGCCCATAGCCCTAATAGTGCAAGTAGGTGGGGTATCCCTAACCCGTCTGTCAGCT
CGTCTGTCGCAAGTGTGCAAGCGTGAAGGTGTGTCAGCCGCCCCGCATGTGTGCTCTGCG
CTGGCGGCGCGGGCGCAGGGAGACGTGCGCAGCGCTATACAGCTGCTCAGCTTTGTGAAA
GCCAGGGCTAATGCACAGTTAAACATGTCAGACGTGGAGAACATAGCGATCGGCACGAAG
GATTGCAACAAGAGCATGCTGCAAGCACTGCAGAGTATCTTCACCACCAACGACACGCAG
CCCGATGCCGTGCTGAGAGCTGTGCAGGCTGCTGGCGAGTATGACAGACTAGCAGACGGA
ATATTCGAGAACTACCTAACAGCTCGAGTGGACGGGCGTCTACTCATAGCCGTGGAGACT
CTCTCCTGGCTCCTCCTGCATGACGTGATCAACTCCTGGACTCTTCGCAGGCAGAACTAC
TCG
>Unigene0000605  2  367  mixed-lineage leukemia protein, mll [Danaus plexippus]
AAGGAAGAAATGCCACACACATCACATAAAGTGGTTAACCTGCAAGAACCATTAATGCAG
AATAAAGAAATATGCTTCTCCACGGGCCTTTATGGCACCAAACCAGAATTTGAGGCTTCG
TGTGTTGAGGTGCACGAAAACTATACTCCACAAGCGAAATCTGAGAAAGCAACGACAATG
TTGCCGACCACTGTCCATGATGACAAATATGAGGCGATATCCGATGACGACGAGCCCATG
AAATGTTTCCCTCAGGCGAGGAGCGAACAGGACCTAAGCCCCGTCGTATTGCGACAGTCT
GATATGGACAATACCGGTGATGATGGTGATAGAATAATCTCACCGTCACTCTTGGACATC
AAGAAA
>Unigene0000607  2  199  MSL2 protein [Bombyx mori] >gi|147883242|gb|ABQ51915.1| MSL2 protein [Bombyx mori]
AGTTATGGTGAGAACTTACAACTACGTATACTTCTGCAGTGTTATAAGAAATTGTGCGAG
TATTTTATGGGTACAGACGTGTACAAAACATTATTGGACGAGGACGAAATTGCGGCAGGA
GTTAATGGGGGCACTGTAGCCAGTTCAGGCTTAATAGACTTAATACAAGAAGGGGCTGGG
TTTTCTGACGACTACAAG
>Unigene0000609  7  237  hypothetical protein KGM_00414 [Danaus plexippus]
GAGCAGCCCCAAGCTTCACCGAAGACGCGGTTTCAGAAGGCAGCGCTGCAGGTGGCCAAG
TTGTCCACAATGCCGGAGACGGGGAAGCTGCTGTGTCTGAGGGAGAGACAGACCTATACA
GTCTGTAGAGTGGAAGAGGACAAAAGTTTGTGCAAACTGCAGGAGTTGCCACAGAGTCCC
GCGCAGAAGCTGGGCAAACTGTCCGAGATATTCCAGAGTCTGGAGATGAAA
>Unigene0000614  1  351  minus strand  hypothetical protein KGM_21537 [Danaus plexippus]
CCTTCATTTGTTTTTTACTCCCATGACCCTAATCATTTGGATGAGAAATTCATGAAGACT
ATGTCGAGGCCTTCTAGTGGACATAAGGAGAAGAGGAGCCCTTCTTATCGTAAGAAGAAG
AGGCATTCGTCAAGGCATCGGGATAGATATTTGCATGATTTTGAAATACCTGGGTCCAGT
CTTAGTGCTTTGGAACGGGTGGACGATTATCTAAAAGAATACAACAAAGATGAGGTTGTT
ACTCTCAGCGGTGAGCTAGAAATAGAAGCAAATGATGTGGAGAACAATAACGGTATATCT
AAGGAACTGCGGCACAAACCGAGGAAGACTCGGAGGAAAGTCAGAGACGAG
>Unigene0000615  93  245  minus strand  outer arm dynein light chain 1 [Anthocidaris crassispina]
TACAGAATCATCGTAAACGTGTGCATCGGACAGCGGCGACAGCAAAGCGTCCATGTTTTT
CACACATTCCTGTGGGATTACGAACGGGACGCCTTTGCTGCGTACAACTATGAAAACCCT
CACATCTTTGCAAACGTTGTCGTTTATGGAGTT
>Unigene0000619  3  245  minus strand  Serine/threonine-protein kinase SMG1 [Harpegnathos saltator]
CTGAGTCGCCACTGGCAAGCTGATGTTGGGTTTTCAGTGAATCTACTGAACCAATTTGTA
GAAGACATGGTGGCATATTCTACAGACATGGATCCAAATCGTACAGAAAAACAAAATGAT
GTGACTACACCTGAAGATTGTATGCAGAAGATCACATCATTTCTCAATGTCTTCAACACT
GTTGTCAAAAGTTTGGGAACACTTTTGAGTCCTACTGTCACACAAATTGTGTCATGGTCA
TTT
>Unigene0000621  31  426  hypothetical protein KGM_11692 [Danaus plexippus]
GAACCAGAGGACATGCAAAATAAAAAAGTGGATTCATACAAACCTATGGAAAGGAACGAA
TTGCCCCCAAACCAAGTATATTCTTCAGATTCTTTAGAACAACATGTACATGACCTTGAA
AATCCAAGTGATGATAAACTGAGCCGTTTCTCCGTAGATACTGAGGACCCTATGGAGAAC
AAGCTCGAGAGAGAATACAGGAAAATATTTGCAGCCAAATCTAAGTCTAGAGATACTAAA
CCAATTGCTGAGGGACCCGTTCCAGATTTTAAAAGCGCTTCAACCACATTAAGACAAAGA
TTCGAAGCTCTGAGGCGAGGTTTGACGAAGAAGGAAGATTCTAAGAAGAATTCTATTATT
GTGAATAAAGTGCCTAGCCAAAATAGTGCAGCGAGC
>Unigene0000624  5  214  Tubulin polyglutamylase ttll6 [Camponotus floridanus]
ACGTACGTGCTGTGTTCATTCGAGCCAGATCCTATAGTGGAGAAAGAGGAACGAGAGAGA
GTCAACCTATTGGCGCAGAGAGATTTCCTCATCAGGAGCTACGGCATGTTAGAACAGATT
TATTTAGTCATGAAAAAAATGGGAACACTGAGGCCAGAAGATGAACGTAAATATGGTGTC
TACGGACGACTGTCAGTGGTTTCTAACTCC
>Unigene0000627  117  284  minus strand  PREDICTED: similar to trans-sialidase [Strongylocentrotus purpuratus] >gi|115963928|ref|XP_001191205.1| PREDICTED: similar to trans-sialidase [Strongylocentrotus purpuratus]
AAAGGTAGAAAGCGCACAAGTAATCCTCAAAAATGGAAACAAAACTTAAATAAAATTCTA
AGAAATTCTGGACGATCTTATGTGACTGCAAAGAAAACTGTTGCAGCTCGTGAAGTGAAA
CCACCTTGTACAGACAAGTGTAGGCTTAAATGTTATGAAAAGTTTACA
>Unigene0000628  2  244  PHD finger protein rhinoceros [Acromyrmex echinatior]
GATGATGAAGCTAAAAATAAAGAGAACATCAAATTCTCCAAACAGAAGGATCACCCGACA
GATCTCATTGTTCCACAGCGGCAGGCGGCTAAGAAAGCTTCCGAAAACATGCGCTCGACC
ACTGTTGTCAAAAAGGATGAAACAGTTCCTGAACAACGAGAAATAAAACAATCAACAAGC
GGTGATGACACCAAACCGAAACCAGTGGCAAAACCAAGTGAAAAGGCTAAATCAACTGGT
AAA
>Unigene0000629  1  243  putative sidestep protein [Danaus plexippus]
GCTAGGAACGCTGAAGGGAGTGCCTTGAGTGACCCTCTCACCTTGAATGTTTTGTCTCGA
CCAGAATGCGCAGCAGGCAACGTAGTTCAGCAACTGGCTGGTGCCCCAGGGGGGGAGGTG
AGGGCGAGGGGTTCAGTGTCAGCACCTTCCAGCCGAGACGCTGGCCCACTGCGGTTCTAC
TGGACTTATAATGGGACTAAGGATGTTCTGCCGATACCAGCAGCTAACGTGACAGTGATG
GGT
>Unigene0000631  199  687  GF21364 [Drosophila ananassae] >gi|190619006|gb|EDV34530.1| GF21364 [Drosophila ananassae]
GACCATTCGCAGATACAGAATAAGTTAGAAAAATTAGAAAAGCATTTAGCGCAGCAGAAT
TCGAGCCGCGACAAGTCGTCGACGCAGGCGTCGAACGCAACGTCACACGGGTCGAGTGGC
TCAGGGGGCTCAAACGGCTCGAGTGGCTCGGCGGGCTCGCACGCGCTCAGCAACGGCAGC
GCCTGCCATGCACACACTGACGACGACGATCGACACGACCACAGTAAAGGTGGTACAAAG
TCTTCGAAGTCGGATAAGAAAGAGGCTAGTACGATAAAAGAAGAAAAGAGAAAGAATAAA
AACAGAGATAAGGATAAGGACAGCAGTGATAGTCATAAGAGTACAGAACATACAAAAGAA
CAAATAGTTAAAGATAAAGAAGTAGAGAGTACAAAAGATTGTGTAAAAATTAAGGAAAGC
AGTAAAGAGGTTAAGGAGAAAGAGAAGGAACGAGAAAGGGAGAGGGAACGAGAAAGAGAA
ACGAGAGAA
>Unigene0000632  8  223  amino acid transporter [Danaus plexippus]
GGTGCAGGAATGCTCGCAATGCCGAACGCTTTCGCTCGCCTGGGCCTTATTTTTGGAATT
GTAGGAATCATTTTCCTCGGAGTTTTCGCTACTTACTGCATACAAATTCTGGTGTTAGGT
CAGTACCAGATCTGCAAGAAGTGGCGGGTAGGTTACATGTCCTACCCTAAAAGCATGCGC
CTCGCTGTGCAGTCTGGGCCACCGTGCCTGCGCTGG
>Unigene0000633  3  200  minus strand  hypothetical protein KGM_05975 [Danaus plexippus]
TTAGGGCAAGATATAAATGCAAACATCACTTCATCTGTTCCCATTAATAACAACGATGCG
CCTAAAAGTGTTCAATCAGAGAGAAGAGTTCGTTTCGGTGAGGTGACGACAGTGTCCGAA
ACCGATAGAATGTCGAACAGTTCGGATCCCTTGAGGGAAGGGAGCCCTTCGCCCGCATCT
GCCTTGAAACCCGCATGG
>Unigene0000634  2  208  endonuclease-reverse transcriptase [Bombyx mori]
ATACTCAGAATATCCGAAAGATATTCGCTGAAGGTCATTCAGGTATACGCACCGACCTCG
TCACACTCCGATGATGAGGTGGAGACTATGTATGAGGACGTAAGTAGGGCCATACATAGT
TCCAAAACCCACTTCACTGTTGTTATGGGGGATTTTAACGCTAGGTTGGGCAAGAAAAGC
GGTGATGAGTTGAGAGTGGGGCAATTT
>Unigene0000635  47  256  PREDICTED: general transcription factor II-I repeat domain-containing protein 2-like [Acyrthosiphon pisum]
GAGAGACACATCAATATGAAGAATTTTGGAAATTAGTACCCGATAGCTCTCTTGACATTG
TTTGCATCAACTTACCTATGTGAATCCTCATATTCAAAAATGAAATATGCAAAAAATGTC
TACAGATCTCGGCTTACCGATTCGCACCTAGACGACGTCTTGAGAGTAGCATGCAGTAAC
TATGTGCCTGATTTATCAAAAATTGTCAAA
>Unigene0000637  8  454  TPA_exp: pol polyprotein [Schistosoma mansoni]
ATTGTAACCGACCGTGGTCGCCAATTCGAATCGGCCTTGTTCCAATGTCTGTCGAAGATA
GCCGGTTTCGAGCATAAGCGGACAACAGCCTACCATCCGGCTTGCAACGGCTTGGTCGAA
CGCTTCCACCGTCAGCTAAAGGCCGCGATTGTCTGCCATGCTAACGATAGGTGGACGGAA
TCATTGCCATGGGTTTTATTAGGGGTAAGATCAGCCTTCAAGGAAGACCTCCAAGCCTCA
TCAGCGGAACTGGTGTACGGGGAGCCGCTAAGATTACCCGGCGAATTTTTTGAGTCTACT
GTCAACGGTACAGCAGACACAGCCGAATTTACGGCAAGGCTCAGAAACTTCGCCGAGAAA
TTGCGACCTGCACCAGCTTCACGACACTGCAAGCCAAAAATATTCATATACAAGGAGTTA
GAAACCTGCAATCACGTTTTCCTTCGT
>Unigene0000640  92  523  PREDICTED: receptor-type tyrosine-protein phosphatase gamma-like, partial [Xenopus (Silurana) tropicalis]
GCGAACAGACATCACACGTACCAGGGCCCGCCGCCCGTCAACTTGCTCGAGAAACAGTTT
CTGCTGATAACCCGTTCGTGCGTGGAAGCGAGCGTGTGTGCGCGGGCGCCGCACAACGCG
GACAAGAACCGGCCCGGCGGCATCCTGCCCTCCGACTCCGCGCGCGTCATGCTCGTGCCC
AAGCCGGGGGTCGAAGGCAGTGAATACGTGAACGCATCATGGGTATGCGGTAGGCGGCGC
GTCAGAGAATATGCGGTCGCCCAACACCCGGCGACTGGTGCCGACCTGTGGCGCTTGCTA
TGGGACCATACAGCGCAGCTGGTGCTACTGCTCTCCGACACCACCGACCCGGAATGCGAA
ATATTCTGGCCAACGGAAGAAGAGAAAGAACTGTTCGTCGCCAACTTCAGAGCTAGTTTC
GTTTCAAAAGAA
>Unigene0000641  35  478  minus strand  PREDICTED: similar to CG31746 CG31746-PA [Tribolium castaneum]
CAGTTCTGGGCGGCGTACGTGCCGTGCGACGCGCAGCACCGGGATGCGGTGCAGCTCACG
TTCGAACAGATCGACTTGATACAAAGACTCACCGACAAATACCACCCTCAGCTCACATTG
TGCACCTCTGCCGAAGATATAATATCTGCGCACGCCAACCACAGACTGTGTTCATTAGTG
GGGGTGGAGGGTGGGCATGCAATTGGAGGCTCTCTTGGCGTCCTGAGGACCCTGTACCAA
GTAGGCGTCAGATACCTGACCCTTACCTCCACGTGTGACACTCCGTGGGCAGAATGTGCG
TCCCCAGATAAACCTGAACCATCCCCACGAGGCGGACTCACTCCGTTCGGAAAGATAGTG
GTGAAGGAAATGAATCGGCTGGGCATGTTGGTGGACCTGTCGCACGTGTCGGAGCGCACG
ATGCGCGACGCGCTGGCCGTGTCG
>Unigene0000644  11  379  minus strand  sex-linked proline rich protein [Danaus plexippus]
GTGGAGTCCGAGTCTTCGGAGTCTGGTCGCGACGCCACTACTCTGGCGCTTACAGAGACA
GAGCTCTCCGACTGGGCGGCAGAAAGCGCCGTTTTAGACGACTGCGGCTTCGACGACAAA
GACGAACGCAAAAGAAACAAGAATCCCAGAACTTTGAGCGGCCCTAAACTAATACATGAT
GCTAAGAACATTGCAGTTGCTTCCCATGTCTGTGGCAGAACCAGCCCCGTCGAAGCCATA
GTTTATTCAAACGCGTTAGAACATTTCGAGTTCGCCGACGAAGGAGACCAAGACCCGTCT
CTAGAAAGCCCCGTTACGCCCAGAAATGAGGGCTACATGGAACTTGTGGATAATGACTAC
GATCCTTAT
>Unigene0000650  2  202  minus strand  PREDICTED: similar to SEC15-like 1 [Hydra magnipapillata]
AGTTCATGTCAAGACGGAGCTAGAAATTTGTGGTTTCTTATTAAAAGCTCAAGATATCTA
TCTGAAGACATAAAGGCTTTATTGGATCCAGTAATAGAGCGGAACGCATATTTCGATCAC
CAAGAAAACTTATTGCTAATGCTAACCGATAACAACGAGCATATAAGAGAACTTGGTTGC
AAAAGAATTATAAAAGCTCGC
>Unigene0000651  9  614  endonuclease-reverse transcriptase [Bombyx mori]
AACATAGAAATACTTAACCAATTTGCCTTCAACAGCGATCACAGATTGATAAGAAGTACA
TTTCATTTAAAAAAGATAAAGCATAGCAGAGCTAAATACACACAGAAAGAACACAGGCTA
AAAACTAAACAAGACGAATCCTCCTTCTTAGAAAACCTCGAACGGGAATTAAAAAATAAT
TGTCCAATGGATATAGATGACGACGTAGAGTCTAGCTACCAAAAAATAAAATTTGCAATC
ATCAACAGTCTACCACAGAACCAAGACAGTAATCACAAAAAACCTTCTTTTTTGTCAGAC
ACCATCCAAACGAACATTAAAAGAAGAAACGAACTTAAAAGAAGAGAGTATCTAAATAAA
GAAGAAAAAATAGAACTAAGGACTCTATATAAATCCATCTACAAAGAAATTAAGAAGGAA
CGTCAAGACTTAAGAAAACAAAAATTTGAAAAACACTTATCACAAACAGGGAGCCTGAAA
AAAGCATACAAAGAACTCAATGTGTCGAAAAATTGGATACCATGTATATCAAGAAAAAAT
AAATCTACATACTCAAGATCGGAAATAATACAAACTGCAACAGAATTTTACAAAAAGTTA
TATGAA
>Unigene0000656  9  470  Zinc finger BED domain-containing protein 5 [Camponotus floridanus]
AAAATTGCAAGTTTACTTTCAAGCTACTCAACTTCGACCAAAATCATAAGCCACTCAATG
ACTGAGCAGGAAAAATGTGGTGAGGCTTCTTTACGCATTTCTTGGATTCTTGCTAAGCAC
ATGAAACCATTTACTGATGCTGACGTAGTTAAAGAATGCTTTCTCGAGGCGGGTAATGCT
TTATTTGAGAACAAAAAGGATGTTGTTGAGACGATACGACGGATTCCGTTATCTGCTTCT
ACTAGCACCAGAAATACACACGTTTTGGCAGAAGAAAATCATTGTGATGTGAAGCGGCGT
TTAAATAATGCAAACTATTACGCCTTGGCTATGGATGAATCATGTGATATCACTGATACG
GCACAGTTAATTATTTTTGTACGCTACTTGGACCAAACAAAAGAAACTTTTGTTGAGGAG
ATATTGGCTCTTTTGCCACTATTAGGAAAAACTCGAGGAGAA
>Unigene0000657  2  190  Tip elongation aberrant protein 3 [Harpegnathos saltator]
TGGGCGTTTCATTATGAGTCGGAGTCGTGGCACCAGGTGCGCACGGCGGGCGCGGGCCCG
GCGCGGCACCGGCACGCGGCGGCGCTGTACGACAACCGGCTCTACGTGCACGCCGGCCAG
TGCGACCTGCGCGACTGCAGCGACCTCTGGTACTACGACACCATGTCGCGCGTGTGGAGC
CAGGTGCGC
>Unigene0000658  1  297  minus strand  PREDICTED: ankyrin repeat domain-containing protein 50 [Apis mellifera]
CATGAAGAATGCGTGTTGTGGCTTCTACAGCATGGTGCCGATCCATTGCAAGCTGATCAT
TGCGGTCGTACTCCAGCCAAGGTGGCGTGGCGAGCTGGTCACGCGAACATCTGCCGGCTG
CTGGAGCGATGGGCAGCGCCTTCAGCCCCCGCAGCCGACCTGCAGCCGCGCCCGCCCAGT
GCCGGTTCACCAGAATACAAGCGTCGCAGTGTCCACAGCTCGAACTCGACCAAATCCTCG
TCCAACATGACCGCCGGCTCCGCCCGCTCGCACTCGCACCACGACCCGCCTGATACT
>Unigene0000660  2  229  minus strand  Pao retrotransposon peptidase family protein [Brugia malayi] >gi|158595302|gb|EDP33866.1| Pao retrotransposon peptidase family protein [Brugia malayi]
AACCCGGCTGACATGTTATCACGCGGAATGCACCTAGATTTACTTAAGTCGTGCGACATG
TGGTGGCACGGACCCGCATTTTTACAAGTTGACAATTCGGAATGGGATCAAAACATGCGC
TGTTATGACATTAATTGTGATGAATTGCCAGAATTAAAACCAGTTAAATCTACTGCACTA
GTTCAGATAAATTCAGATGATTTTTTGTTTCACAGATTCTCAAGTTTT
>Unigene0000662  6  416  minus strand  PREDICTED: similar to dynein, axonemal, heavy polypeptide 1 [Tribolium castaneum]
CTTAAAACTGGTTTGAACAAGCTAAATCAGACAGAAATCGAAGTGAAAGAGCTTCAGATC
GAGTTGGCCGAACTGAAGCCTCTCATGGAGAAGGCGGCCGAGGAGACCAGGAAGGTCATC
GAACAGATCGCGACGGACACGGCGATAGCAGAGGAAGCTCGTGAGAAAGTGGAGAAGGAA
ACTGTGATGGCGGAGAAGTTGGCCGCCATAAACGCCGCCATGGCCGAAGACGCACAGAGG
GATCTCGAGGAAGCGATGCCAGCGCTGCGTGCAGCAGAGAAAGCGCTGCAGGAGCTGAAC
CGCAACGACGTGGTGGAAGTCAAGGCGATGAAGAAACCACCCGCCGGCGTCGTGCTCGTC
ATAGAGTCGCTCTGTGTCGTCTTCGATATTAAACCTATTAAGGAACCAGGA
>Unigene0000663  36  239  hypothetical protein KGM_20723 [Danaus plexippus]
AAGGAACCAGTAAAAATCACGCCTGTCGAAACCAAAAAGCGTAAGAGGAGCCGTGATACG
AGGTTGTTGACAAAGACGACGGTGGAAGCATTTAACGTGAAGCCAAAAACGCGTTCCAAT
GGACCTTGCACGTGTTCTTTAGATGTCAACGTATCCGACACAATACGCAACATATTCGAA
CAGGTTGATGTTGAACAGAGGAAA
>Unigene0000665  1  297  minus strand  putative zinc finger protein 91 [Danaus plexippus]
TTCGCGTCCCTTTCTCTTTTACAAAAACATATAGTAGTCGACCATCCACCTAATGAGGAT
AATATGAAATGCAGTTACTGCTCCAAGGAGTTTCACAGCTCGATAGGTTTAATGCAGCAT
TTGAGCAAGTGTAAAGTCAAATTATTATCTCAGGAAGACCCTAACCCTTCTTCACTTGCG
GAGGATAGTATAGAACCGAAGAAAAAGCAGAATGTTCTACAAATTAGGCAGAATATACAG
TGTGTACTCAACATGTCGACAGCTGTGCCTTTCAAATTCTTCTCTAAGTTCTCCTGT
>Unigene0000670  47  265  minus strand  hypothetical protein EAI_00309 [Harpegnathos saltator]
ATCACCGATCCATACTCTTCATTTGGAAGACACATAGCCAACGAGCTAAGAAAATATGAT
CCGCACACATTAGCGTATGTTAAGAACGCTATCAATAATATAATTTTTGAAGCCGATATA
GGGAAATACGCGCAACAACAAATTAATACAGGATACTATACACAGCAGTACAGTAATTCC
TCTACAATGGACTCATCTGGCACTTCATCATCAGCATCA
>Unigene0000671  2  265  AGAP003506-PA [Anopheles gambiae str. PEST] >gi|333466654|gb|EAA05420.5| AGAP003506-PA [Anopheles gambiae str. PEST]
TCAAAAAAGGAAGACCGTCACCTTTCGGCCATAAACTTCCGCAACGCGCCGGTGAAGCCG
GACGTGGACGCGGACTTCAGCATCACGTGCTCCGCGCATGCGCGCATGAACCTCACCGTG
CGGACTCGCAGCGACGTCGCCGAGAGGACGCTGTTTAGCGACGTCAATTGTACCAACTTT
AGATATAAGTTTGCAAAGTCCGACCACGCTTTCGGTGTTGAAGACAACGTGACACTTACG
ACGTTCTTCGTCTACGTCTACGAC
>Unigene0000672  2  223  minus strand  nephrin [Culex quinquefasciatus] >gi|167865980|gb|EDS29363.1| nephrin [Culex quinquefasciatus]
GAGCTGGATAGCTCGCCGAGTCTGATGAAATCTGCTTCCAATGTGGGGCAGGTTGGGAGA
TTGACTTGCAAATGTAAAGCAGCCCCTGCACCAAACTTCACTTGGTCGAAAAACGGCGCA
AAACTTCCCGTAAACACTTCCACAAAGTATTATGCAGAATACCATAAACTGGACTCGATC
ACGTATACCTCTGTACTCCTGATCAGTGATGTTAGTTCCTCA
>Unigene0000673  2  259  hypothetical protein KGM_12188 [Danaus plexippus]
GTGACATCTAAGCCCCCACAACACCCGACCAGTGTACGTGCATCTCCGCGGCCGCGACGG
TCACGGAATGAAGATACACCTCCAGAGCTGCAAAGGCGTTGGAACTCTTACGAGCACTTC
CGATGGCCTGAAGGCGGGTGGTGGCCGCCGATGTGTTGGTGTCACGGACCTCCAGTGCCG
CCGCCGTGTTACATGCACGATAGAGCTTGGCCTTCAAATCCCTCGCTTCCTCCCATGCCC
ACACGAACTTATAAGAAC
>Unigene0000677  167  460  minus strand  GD13071 [Drosophila simulans] >gi|194195971|gb|EDX09547.1| GD13071 [Drosophila simulans]
AACATCGACGCTGAAGCCGTGCTCGCTTCCACTGAGACTGTTATACCTCCTGTTGTTAGT
GAAGTCCCAACTACCTCAACCAATGCAGAAAATGCTGAGAAACCCAAACTGTTCCCGATC
TTCGAGAAACCCAACCCTGGCATAGTTGTTCCTGGCACTACTAAAGACAAAAGCAGCAAG
CGTTCACTAATAAAAACAGGTGATGACCAATACGTGATCGACGCGGGACAGAAGAAGTTC
GGAGCTACCCAGTGTGCTGAGTGCGGGACTATCTATCAGATTGGCGATCCACAA
>Unigene0000678  2  229  hypothetical protein KGM_10889 [Danaus plexippus]
GCTAAAATCACCGCTTTGCATGAACCCAAGACAGGTGAAATGAAACAAGCGTGGCTCCTG
TCCGCACCTGATGCGTCGACAACAACGCCGTTCTTCCGTCTAGCAATCCAATGGTGCGCT
ATACCTTTGGAAAACTCGTTCGACTACTGCGGAATATGGACAGAACCTTTTGCTATGTCT
GTCGACCCACTGCTCTTGTCATGGCTTGCTTATCTGCCTACTTCGAAA
>Unigene0000679  41  199  minus strand  hypothetical protein KGM_10889 [Danaus plexippus]
TCTCAAAACTCTTTTCGACGTCGTTCAACACCACCGTCTTCGAGCGGACGCGGCGGCAGT
CGAACGAATTCTGCGCGAGGAGCTGAGCTGGTGCACATGCGCTCTCGCAGCCAGGGCTCC
AGCAGCGAGCCGAGCGAAAAGAAAGAGGTCAAGATGCCC
>Unigene0000680  32  343  minus strand  PREDICTED: similar to orf [Tribolium castaneum]
GGCGAATGTCTCGAAACCTACTTTTATGACAAATTGGCCATGATAAATAGGTGCGGTATA
GTAGGAAGGAAAGCTGTCGACTGTCTACTACACGGAATAGATGACCGATCGGTTAGGCTA
GGGGCAGAAGCTGTGCAATATGATGACCCAGACAAACTTTTGGCCTATTTTAGGAATTCT
AGAAATATAAAACCCACCTCGGATCGTAAAAATGTACATAAAGGCCAAAATTATATTAAA
ACTTCCGAAGCTTCAATTAAACCCGGAAACAAAGGACAACGTTGCTATAATTGCAAACAA
GAGGGTCATATA
>Unigene0000689  1  612  hypothetical protein KGM_06697 [Danaus plexippus]
GTGAAAATATATGTCAAAGCCTGCAAGCCACTAGCATTAAGGAAAAAGGTGGTGCAATGT
ACTAATTTGTTAGACGTTGTTAAGCTCTTAGTGAACAATATAGATATAAGCAAAATACAA
GCACAAGACTCCTCCATTGAGAAGAACAGTTTTGTAAAGCAGAATGCATCAGGTAATTCC
AAGCAGAATGAGTGTGAAGTCTGTAACACATCGAGTTTGTCTGGGTGTTCCTGTAAAAAT
AAACAGAAATCTACGTTCAATTCAGCCAGTTATGTGGAAGGAAGTACTTTGGAGAGCTCA
GTGGAGACCACAGCTTTGGAAGATCTACCAGGGAATCATGTTACAACAAGAAAGAAACAT
GTCAAAGTTCTTGAGAAAGAAACTAGTGAGGCCACCTTAGGAGTAAGTGAAATTACGAAG
CAATCTTCAAGTGTGTTGAACAACAGCAACAGTGGACTGAATATGTTAAACTCTAATAGT
CATTGCTCCCAGATAAAACCAAGTGGTCAGTCTACACATTCTTTGAACGCAATGACAAAA
CCTTCTGAAAATCCTGAATGCAGAGAGAAGATTGAAGAATTCAATAAAATTCTGAATAAA
GTTTGTAAGAAT
>Unigene0000690  124  348  endonuclease-reverse transcriptase [Bombyx mori]
CTGACTTTTGGTGCATGGAATGTTCGCACCCTTCTCGACCGGGAGATAAACGCCTGCCCA
GAACGAAAAACGGCCATAGTTGCTCGAGAACTCCGCCGCTACAACATTGATATAGCTGCT
GTAAGCGAAACCCACCTTGCCGATGAGGGCGAGCTAGTCGAGCATGGCGGTGGCTACACT
TTCTACTGGAAGGGCACTGCTGCAACAGAACCAAGGAGGTCGGGA
>Unigene0000694  3  224  minus strand  hypothetical protein KGM_05399 [Danaus plexippus]
AGGCTTCTAATGCTGAACGGGTCCTCCTTCTTCAGGAGTGGAATGATTCGTAACGGAGGA
TCCCGGTACAGTTGCTCATGTTCTGCGGCTATCACCAAGTCCTGTAAGGCATATGCGCAT
GTATCTATGGATGATGTCATTGTCAAAGCCTTTTTGGAGCACAACCACCCGCCCATAAAG
TACATACAAGTTGGTGACGGCAGATATGTTAAAATTTAACCG
>Unigene0000695  2  316  minus strand  hypothetical protein KGM_20977 [Danaus plexippus]
TCTCCTGCTGATCCCTTCCTAGCTCAAAGTGCTCACAGTGCGGACCATAGCATAGAAGCC
CCTCACGCTCAAAATGTATCATCAGAACCTTTGCTTAACAACGTTACTCATAGCGCGACA
AATTCCCACAATGATGACGACAATAATCCAAAGTGTTGTAGAACATTCTTCAGACGGTCT
CGCCCTAAAAGTCTGGTCGACAACCACCTTTCTAAAGAAGACGCACGTTCAGTGACTGGA
AGTCCAGAGAATAATTCCAACAGTATCAGTGACCAAACAATTTGCTCTCAAACAAAATCT
GAAGAAATACCCAAA
>Unigene0000696  3  146  PREDICTED: similar to SVOP protein [Tribolium castaneum]
ATCACACCATATGTTGCACAGGTGCTTCTAAAGAATTCCATAGTAATAGCTACAAGCGTA
TACTCTCTGGTGGTAGTGTTAGCGGCCGGAGCCTGCCTCGCGCTGCCCATTGAGACCAAA
GGCCGGGAAATGAGAGACACCGTC
>Unigene0000699  4  369  PREDICTED: ATP-binding cassette sub-family G member 4-like [Apis mellifera]
CGCAAGATCCTCAACAATATTTCTGGAGAGTTCCGTTCTGGAGAGCTAACATGCATTCTT
GGACCTTCTGGCGCTGGCAAATCTACGTTACTAAATATACTGGCTGGATATAATTCAAAT
GGCGTGAACGGCCGGATAACAGTGAATGGCCACAGCAGAGATATGAGGGTGTTCAAGAAG
TTAAGCACATATATAATGCAGGATGATCTGCTGCAGCCGAGGCTCACGGTGCAGGAGGCG
ATGGGAATCGCTGCCAATCTGAAGCTTGGAAAGGAGTTGGGGAAGGCTGAGAAGGAACTT
ATTGTTGAAGAAATTCTTCGAACCCTTGGCCTCTGGGATCACAGAAACACGATGACTGAA
AGACTG
>Unigene0000700  2  343  AGAP004524-PA [Anopheles gambiae str. PEST] >gi|333469159|gb|EAA09011.6| AGAP004524-PA [Anopheles gambiae str. PEST]
CTCAACTCTGTAGCACAGGATATACTGCATGCTACCTTCGCTAACGAGAAACTCCGCGAC
GAGCTATACGTACAACTATGCAGACAAACCACAGAGAATCCGCTACGCGACTCCTTGCTC
CGCGGCTGGGAGCTGCTGGCTGTGTGCTTGGCATTCGTGCCGCCGTCTTCTGCCTTCCAG
CCGGCGCTTACCAACTATGTGAATAGGCATAGAGACCCCGCGTTTGCTGATGCTTTCCCT
GAGGTGGGCAAATGGCCTATTCACGTGCAAGTATCGCACTACGCGGGCGTCGCGTGCAAG
CGACTCGAGAGGATCGGCTTCGGAGGCAAGCGGCAGCCGAGG
>Unigene0000701  276  545  minus strand  GI23523 [Drosophila mojavensis] >gi|193915237|gb|EDW14104.1| GI23523 [Drosophila mojavensis]
CCTGTACGGCAACACGCGCCTCGCCCGCCTGTCGAGCAGGACATCGAGATCTTCGCTAAA
GACAACCTTAACTTCAACAAGGGGATCTTTAGGAGAAAGGCGTCAGTCCGTGACCTGCTA
TCTTGGACATCATCTTCGATCAGTGCCCCCATGGTGGGCGCGGACTGGGACAAGGCACAC
AAGAAGGCCGCCATCGACCTGTTCCGCCTCGTGCAGATATACATGGGCGACCGCAAGGCC
AGGCCCGGCATGACGCTCAACTCTGTAGCA
>Unigene0000703  14  202  minus strand  similar to CG6070-PA
AGGTTAGTTAAGTCTAGGACTAGCTCAGACTTCAGCTTTCCTGAGAAGACTTTGTGAAGA
GGAAATTTAATTTACAACCATCCGAATCAAATTAAAAAGATGAGTGGTGAAATAGTGAAA
ATGCGAAAGCAGCTTGGGCTGCTTGAAGGAGTAGCTATCATTTTAGGTATAATATTCGGT
AGTGGTATT
>Unigene0000706  10  240  PREDICTED: zinc finger and BTB domain-containing protein 49 [Oreochromis niloticus]
AAATTTTTCAGTTGCGATCTCTGCCCCGGAGGGTTCTCCACTAACAGAGAATTGATGCTT
CATAAGCTTCAACACGTAAAACAGAAAGTGAATAATCAAAGAAAGCTAGGCAGATGTCAA
ATAAGCTCTGATATACCGAAGCCCTATAAATGCCCAGACTGTGATTATTCATTTGTTGAT
GAAAGCACTCTTAAAACTCATTCCGTGCTTCACTTGCCGTTCCCACACATT
>Unigene0000707  3  389  minus strand  endonuclease-reverse transcriptase [Bombyx mori]
AAACAAGATAAAAGTCCCGGACTAGATAATATACCCAACGAAGCTCTCAAACTAGGAAAA
TTTATATTGACTAGTGTACTCACAACCCTCTTCAACAAGATTTTACAAGAACAAAACGTG
CCTTCGAAATGGGCGGAGTCGAGGATAATACTTCTTTACAAAAAAGGCGATGCATCCGAT
ATGAACAATTACCGGCCTATTAGCTTGTTACCAGCTGTTTACAAGCTATTTGCAGCATGT
TTAAACAAAAGAATAGTAAAAATAACAGAACTACACCAACCGGTAGAACAGGCAGGATTT
AGAAAGGGTTTTTGCACAATCGACCACATCCACACCTTAGAACAAGTAATCGAAAAATAT
GAAGAACACCAGCAGCCCCTATATCTA
>Unigene0000708  2  253  minus strand  hypothetical protein KGM_20856 [Danaus plexippus]
TCTGACGGTAGTTTGCCAGACGTAATAGCAGAACTTTTGAAACGAAATATCATAACTGAA
CCATTTAAGTTTGACACGGCATCTAATGTTAACTCTACCACTGTATCTTCAGAGTCGACT
TTGTCTATGTTAGCTTTATCGAAAGTACGTAGAGATAGAAAGAGATCTCATGTTTTCCGC
AATAAGGAGAATATTGGCGAAACATCTGATACCATGAGTATGTCTTCAAATCCAGACCTA
GAAAACGCTTTT
>Unigene0000709  8  391  minus strand  PREDICTED: similar to GA21383-PA [Tribolium castaneum]
AAACTCCTAGAGCTTCGTGTAGCAGAACGCAAATGTGCCAAACAAGCAGAGATGATCAGG
TCGGCGCTGGCTGAGCTCGGTTGTGAGGAGGCACCTAGTGGTTGTCCCGATTTGTCAGCT
GAGACTGTTGGCGTTGATAGTCTGGATGGCAGCTCTCCTGATCACCAGGTGAGTGTGAGT
GAGACAGAGCGTTCTCTGGTGGAACAGGAGTGGTTCCACGGAGTACTGCCTCGGGAAGAG
GTGGTGAGGCTTCTGAGGGCTGACGGAGACTACCTGGTGCGGGAGACCACGAGGAACCAT
GCGAGACAACTGGTGTTGTCTGTCTGTTGGGGACAGCATAAACACTTCATTGTTCAGACC
ACGCCTGAGGGACACTACCGTTTC
>Unigene0000711  2  466  PREDICTED: similar to LOC565922 protein [Tribolium castaneum]
TTGGGTCTAACAGTGCGGGACGAGCCGGCGGCGGAGCAGAGCGACTCGGCGCTACTGCAT
CTGCAGCTGCGAGCCATCTCCAAGACCAGCAGCGCCAAGTCCACTGTGTTGACAAAGAAA
ATAGAGAATGCGGAGAAGAACTCCAAAGCTATCGAGCGCTGGATTAAGGATGTCAGTGAA
CTGCATCTGTCTAAACCAGCACCAACTGTGGCTTACACTAGCAAAATGCCCGACATCGAC
AATCTAATGGAAGAATGGCCAGAATCCATGGAGGAGACTCTCAACGAGGTTGGCTTCCCT
CCCGGGACCATAGACTGCACCCTCTCTCAATACGTGGACTTAGTCTGTGGTCTGTTCGAC
GTGCCCATTGCTGGAGACACATTAAATGATAGGATACAAGCTTTACATTTGTTATTTAGT
CTGTATTCTGCTGTAAAAACTTCTCAATTGTACGCAGAACGACAG
>Unigene0000712  47  334  minus strand  PREDICTED: intraflagellar transport protein 46 homolog [Canis lupus familiaris]
CCAGCTGAGGGGGCTTACGACCCCAAGAACTTTCTAGACTTGAAGGTGCCTCCTGATATG
GAGAATATATTCCAGTATATTATGAAGTACACTCCTCAAAAGATCGACATAGACCTGAAG
CTACAGCCGTTCGTGCCGGAGTTCGTGCCGGCAGTGGGCGACATCGATGCCTTCATCAAG
GTGACCACCCCGGCCTGTAATGTACGGGCTGCTACCCTGGCTGATAATGTGTTGGAGCAT
ATTGATAATTTGGGTCTAACAGTGCTGGACGAGCCGGCGGCGGAGCAG
>Unigene0000714  5  244  PREDICTED: similar to AGAP009860-PA [Tribolium castaneum]
CATGATATACAGAAATCGTCGAGTCACAATGAAATACAGAATCAGCGGTCGATAGATCGG
CGTGACCGTTCGAAGCGGTCGAACAGTATGCATAAATCTACAAGCGCCAAAGATGTGCCA
GTTAGTTTGATGCGCCAGCCGTCGTCGTCAGACTCTGCCGTGTCAAGCGGCGGTGACTTC
CCCCTGAATGTTCAGATAGTTGAGCATTCTTACAGACACCCGCCGCTGCCGTTACCCCCA
>Unigene0000716  3  221  minus strand  PREDICTED: similar to orf [Tribolium castaneum]
GTGCTGACAATATATGACCCCTCTGCAGAGTTTGAACTGCATGCTGATGCGAGTAAACTG
GGTGTAGGAGGGATCCTTTTACAGCGCCCAAAAGGGAGTGAAGGTTCTTTTCATCCTGTG
GCCTATTATAGCCGACAGACGACCCCTGAGGAAAAGAACTTTCACTCATACGAACTGGAA
ACTCTAGCTGTCATATGCTCCCTTAAAAAGTTTAGAGTA
>Unigene0000717  93  251  IQ motif and SEC7 domain-containing protein 1 [Acromyrmex echinatior]
TATGAGATGTCCCAAGACCTTCTGGACAAGCAGACAGAGATCTTAGAGCGAAGGTACGGA
GGATTACGAGCGAGGAGAGCAGCTGTTACCATCCAGAGAGCGTTTAGGAGACGACAGCTG
TTGAAGAAGTTCAGCGCCATCACAGCGATGGCGAAGGCG
>Unigene0000720  5  415  PREDICTED: ATP-dependent DNA helicase Q4-like [Bombus impatiens]
GCATGTTTCAAGTGTGGAGATACTGGACATATGGCTAGATATTGTAGAGCCCATAAGGGC
GAAACACTTTTGCCACTAGAGAGTTACAATGAAAATGAAATACCTACCCTAGAAGACATG
CAAAAGTATGCCTCCGATCCATCTTGCAGTAGTCAATCAATAACCGATGAATTACATCAG
TCCATGTATGAACCCAGTCAAATTCCAGATTATGTCATGAAAATGCTAGCTGTATCAACA
GATGAAGATGAAAATGGCAGTGGCATAAAGCCCTTATACAATAATTATGATGATAGTTCA
ATTGATTTGAAGGAAACTCTAATGAAATTTGGCCATCAATCATTTCGTCCTGGGCAAGAA
AATGCTATAAAACGCATTTTGTGTGGAAAGTCTACGCTACTTATTTTGTCT
>Unigene0000721  154  309  rothmund-thomson syndrome DNA helicase recq4 [Aedes aegypti] >gi|108872839|gb|EAT37064.1| rothmund-thomson syndrome DNA helicase recq4 [Aedes aegypti]
AGTTTGGACAGTAAAATTAAGGCTGGAACATTAAATGACAATTTTGTAAAAATAAATATT
GAAAAAAAAGTGTTTGCCCGGGGAAAGAAGAATATGAACTATAGCAAATATAAAAAGTCG
CTATGGAAATCTAAAAAGAGTGGTAGTCTTCATGGT
>Unigene0000722  63  731  PREDICTED: similar to BEL12_AG transposon polyprotein [Tribolium castaneum]
TGTCCATTATGTTCTAACGATCATCTCTTATATACATGTGATTTATTTAAAAGTTTACCT
ACTGAAACACGAATACAAAAGGCTAAGGAACTACGTGTCTGTCTAAATTGTTTGCGCTCG
AGTCACATCACTAAGAAATGTCGATTAGCTGGTTGTAAATATTGCAAATCCAGGCATAAT
ACTCTGTTACATGTTGAACCGACTGAGCAGCCTCATCAAGACCCAATGCCTTCAGCGTCA
AATAGTATCGCCTTGCCAATCGATACTACAAACAGTATCGTCTTATCAGCTGATACTACA
CACCTTACTAGTACAACCAATGTGTTGCTGTCCACAGCTATAGTAAAAGCGGTGAGCAAC
AACGGCGAGAAAGTCAACGCTCGAATCCTGCTCGACAACGGCAGCACCGCCAACTTTATG
ACAGAGAGCCTCTGCACCAAGCTGGGTTTGTTACGACGTAAGACTACCTCCACTGTCACA
GGTATCAACCAACAGTCTTCCTACAGTACACAGTCTTGCAATCTAAACATTGAATCTTAT
AATGGTGACTATAGGATTAATTTGGACTGCCTAATTTTGCCTGAGATTACTAAGCGTTTG
CCAGCCTCTTATGTCGATACGAAGAACATTCCTATTCCGTCAAGCCTTCGATTAGCTGAC
CCTACATTT
>Unigene0000729  3  245  minus strand  hypothetical protein KGM_06521 [Danaus plexippus]
TTTCCAAGGCTTGATCTGGAAACTCCTACAACTGCTGACATACCTCTCGATAGCGCGATG
ACCTCCGAAATATTTTCCCCAAGAAGTGAAGCCACTAGTAAGGACCTGGAAAAACTCAAA
GACAAAGAATTCCTGAGTGCAGATGGTTTTAATTTCCCCATAATAGTCGACGATGAAAAT
GTCGAATCAGAAATCACTAGCGAAGCTCCGACTGGTGACACCCCTGACAATTCACCATCG
AAA
>Unigene0000730  6  245  GJ17831 [Drosophila virilis] >gi|194149398|gb|EDW65096.1| GJ17831 [Drosophila virilis]
CAGCGGGGGGCGTATCTTGTCACGCCCACGCCGCTAGTCAGAATGGCATTGCACGTGATG
AGTCAATGGAAGCGGTTGGAGTCAGCGCCTGCCGAGTCGCTGTACCCAGTGCTGGACAGT
CTCAACCAGCTAGGCGAGGTGCCCTGGGTCATCAACCAGCGCATACTGGATCTGCAGATA
CAAATATTTAGAGACGGCGGTGACAAGAAGCTAGACATAGCGCCTCCATCGTCCCGGCTA
>Unigene0000731  66  221  hypothetical protein KGM_15723 [Danaus plexippus]
GGCAGTCGGTCCGGCGAAAGGAACAAAGTAAAATTTTCGGATACTGTTACCATAGCTGTT
GTTTCAGAAGGGCGCGTGTCGCCGGAGCCGGCGCGCGAGCTGGCGGCGAGCCTGCCGCTG
TCGCCGCCGCACAACTACCTCGCCGCCTTCGCCCCG
>Unigene0000732  45  275  minus strand  PREDICTED: similar to CG10011 CG10011-PA [Tribolium castaneum]
GTGTTGCAGCCAGTACTGACTGATACGCATTTCAATAGGGATACCCATATGAGGATTATT
TTGGGAAGGGATAGTAAGCCGCCGCAGGATCGGAGTGAAAGCAAGAGTAAGAGGAACGGC
ATCGTCACAAATCCAGCGATGCGATTGGTCGCCAACGTTAGAAATGGACTTGACAGCGCA
GCCGCCACCATACGCAGAACCGGCGTGGCCCTAGCGGCCAGCCCTAGCTCC
>Unigene0000733  2  241  minus strand  unconventional myosin class XV, isoform D [Drosophila melanogaster] >gi|220901728|gb|ABI30975.2| unconventional myosin class XV, isoform D [Drosophila melanogaster]
TTGCCAGCCGCGCTCGCGCCGCCAGCGCTGGAGTGCTTTACTTGCGTCCGCGCGTATTGT
GGCGACCTGCAGCCCAATGAGCGGCAGATGCATCAGGACTTGACTGAAGTTAAATGTGTT
TATACTGTGCTTATGCACTGCCACTCGGTCCCAGAGCTTCGCGACGAGGTATACTGCCAG
CTGATGAAGCAGACCACATCCAACCGCTCACCGTCCGGCGACTCGTGCCAGCGTGCATGG
>Unigene0000734  3  458  PREDICTED: similar to AGAP005213-PA [Tribolium castaneum]
TCATGCCAGCGTGCATGGAGACTCATGTCCATACTAGCAGCGTACTTCACTTGTTCTGAT
ACGCTGAGGCCATTCTTAGTGGAGTATCTATCGGCTGCGGCTGCGGATAGACGTCGTCCG
TGTCAGGGCACAGCGGCTGTGTGCCTCGCTAATTTGCGCAAGACTCTTCGATGCGGTGGC
AGGAAGAATGTGCCCAGTGTTGAAGAGGTGACAGCAGTATCAGCGGGTCGTTCAGCTCGA
CGCCAGCTATACCGACTGCCTGGCGGCGCCGAGCGCGTCGTCAACACGCGCTGCGCCACC
GTCGTGCAGGACATCGTCAACGAGCTCTGTGAACTGATCGGCGTAACAAGCGAAGCTGAG
CGGGCAGAATTCTCCCTCTACTGCATCGTGGCGGGCGACGCTCTCACCATGCCGCTGGCG
GGAGACGAGTACGTGCTGGGCGTCACCACCGAGCTG
>Unigene0000737  119  634  PREDICTED: tigger transposable element-derived protein 6-like [Monodelphis domestica]
AACTTAAAACGCGAGGATCTAAACCATTCTACTCAATGTGCAATAGTCAGCAAAATGCAT
AAGGGACGATCAGTTTCTGATGTTTGTAGACTATATAAACTAACACCGGAGATAGTCAAC
GAAATTTGGGAAGACAGAGAAAAGTATGCTCTACCCAAAAAGGTAGGTAAAAGGACAACT
AGGTATATGAATAGTGTTTTAGATACAAGAATAGTTGACTGGTTCCATTCTCAAAGGGCC
AATGATGTACAAGTTTCAGGTAAAATGTTACAAGATATAGCCGAGTCATTTGCCAAAGAA
AGCGGTTTTGTAGCTTTTAATGGCAGCAAGAAATGGTTAGACAGGTTTAAAAAAAGATAT
AATATTAGTCTTAGGGGTACACCCTGTAAAAGGGATTATCATAATCAGATGGAATCTAAG
TGGAAGAATCATTTTTTTAGAGAGCAATGGAGCGATGCTAGGTTAGGAATACCGGATGAA
GATATTTATACAGCTGACGAGTTTGGCTTTTACTAC
>Unigene0000738  7  213  minus strand  hypothetical protein KGM_19898 [Danaus plexippus]
GCAGAGGAAGAAACACCGCGAACACCGTTTGGCCGCACGTACCGTGATGATGGACCCGAT
ACGTTCAGGCTGTCGGTGGCATCCGTGTCCACCACTACTACAGCCAAGGATGAAAGGGAA
CGAAATGAAAAGAAAAAGCAAGAAGCCTTCAAGCAATGGGTTGCACGGAAAGATCAAGAG
AAGCGTGACAAAGCTCGCTTGGAGAAG
>Unigene0000739  41  283  minus strand  GH13174 [Drosophila grimshawi] >gi|193900304|gb|EDV99170.1| GH13174 [Drosophila grimshawi]
AGACAAGCGATAGCTCGCGAACAGCAACTAGAAATTATAAGAAGAAACGAGGAAATGGCA
AGCAGAGTGCCCAATAGAGGCAATACCACCAGTACCCCGACCACAAAGAAGTCAACCATA
GACAGCAAAGAGGCGTCAACCAACAAGGAAAAAGAGGCGAGGTTGCCCAACCATCTGCAG
CGGTTGGAGCCTAAAGCTGTTAAGAGAAACACACCTCAAGTACATAAGGACTTCTTCGGC
CGA
>Unigene0000740  1  150  minus strand  hypothetical protein KGM_16063 [Danaus plexippus]
AAGGACTTCTTCGGCCGAATAGTCCCTCTGTCGCAAGTGCAACGAAACGATCCAGTTGCG
GACGTGATCTCATCGAGCAGCGTGTTCTACCATTATCAGGAAGGGTTCAACAATGCAGTG
CGGAGAAATGTACGCGTGAAGGATATACTG
>Unigene0000744  55  222  minus strand  hypothetical protein KGM_16001 [Danaus plexippus]
ATAATTTTCTCAGCTAAACAAGTTAGCAAAGTTATCAATAGTATGAGCCGAGGGAAATCT
CCAGGACATGACGGGCTCAGCATCGAACACCTGAAGCACGCAGGTATCCATCTGCCGAGA
GTTCTGTCTATGTTCTTCACAATGTGTATTAGTCATGCATACTTGCCT
>Unigene0000745  2  382  minus strand  esterase [Heliothis virescens]
ATTACACACCTTGTGCATAAGCAACTTTTACTTTTACCCTGTGTCGAAAAGAATTTCGTA
GGTGTAGAATCTGTTCTTGACGATTTGCCATATAACTTGATTACTAAAAAGCCTAATAAA
AATATTTATCTAATGTACTCCTCTACGAATAAAGAAGGGTGGTTTTTCGCCGATGAAGAG
ACCAAAGACACACTTGAAATTAAAGACAAACGCAGTCCATTTGAAGAAGACCTAGTTTTT
AAATCTAAAAAAGAGGAAAAGGCATTAGCACTTAAAGTAAAGCAACATTATTTTGGGAAG
GAAGCAGTCAGTGAGAAAACAATACTTCAACTGTCAGACTTATACACGCATTTGTACTTT
GAAATGCCTATAATTTTAGAA
>Unigene0000746  295  567  minus strand  GA29270 [Drosophila pseudoobscura pseudoobscura] >gi|198139907|gb|EDY70856.1| GA29270 [Drosophila pseudoobscura pseudoobscura]
ATGGAGGCCTTACATGCAAATCAGGACGAACTTTACACAGCCATCCTAAAGTTGGCTACA
AATATCAAAAAAGACTCAGCGGATCGTAAGACTGCTGACTATTTCAAGCGACGTTTAGAT
ACTTTAAATCAATATTGGTCTGATTACCAGTACCATCACGAACGTCTTCTCATGGAAGAA
AGTAAGACTCATCCCTATTTCATTGGCCGTAAATACGAAAAAACAAAAGAGCTATATATC
TCGACTAAGGAACTTATCAATCAACAATATCAA
>Unigene0000747  40  213  minus strand  GE24200 [Drosophila yakuba] >gi|194184055|gb|EDW97666.1| GE24200 [Drosophila yakuba]
AACACGAACGTGTTCCTCATGTCTGATGACTGCATCTCTTGGCTGCTGCACCCTGGAGAC
CACGTGATCTATATCCCTGAGGAGTCTAGGCAGCATAAGAGGGCATGGTGTTCGCTCGTG
CCAGTCGGTGAAACTTGCCAGCGTGTCACTTCTACTGGACTTAAATGGAATCTT
>Unigene0000755  3  395  putative small optic lobes protein [Danaus plexippus]
AACTCTCAGAACGAGGCTTTGTACCAAAACGACATAAGTGACGGTGATTATGCCCGTATA
GACGAGTTGTTAGGTGCTGAGAACTGCATTTCTCCGGTGAATGAAGTGGCTTCCAATATA
AGGACGTCGCATATAGGACCGGCGAGGGATCCTAAGGTGTTTAACATGCTCCCTTCTGTG
GGCAAAGTGTCCCATAACCCGAGGGAGCCGAATAAAGTGCCTTCAACACAGCAAGCCACT
CGTGAGAGCCGCATGTGGCAATGCAGCGAGTGCTGGTTCGCGTACAACGCGTGGTGGGCG
CGATGCTGCGACGTGTGCCGCAGCGGCCGTCCGCCTCACGCCGCCGTCACGCTCGCCACC
AGGGATGTTGTTGATGCTCCACATAATAGTGCA
>Unigene0000756  3  317  putative steroid receptor-interacting snf2 domain protein [Danaus plexippus]
GAAGACAGTAAAACAGATAGTGATGGTTTATCAGAAGAGGAGTTTGTCGTGAATCCCAGT
GCTGTGCAGGAATTGAATGAAGAGAATGAGAGTTTCATTGACCCCGAGACAGGTGATTTT
GTGGAGGCTAAAAAGGAGTCACAAACAACAAGCAAACCTCCTGAGGAACCTCCTCCGTGC
CCTGAACCACAGGTTAAAGTAGAACAACCAGAGCAGCCGGAACAAGAACAAGATGAAGAA
GAGGAACAACCTAAAACTCTCTCAATTAGTGACATTATAGATGAGGGAGACCTAGATAAT
AAAAATGTTGAAATA
>Unigene0000757  2  115  GH19761 [Drosophila grimshawi] >gi|193903784|gb|EDW02651.1| GH19761 [Drosophila grimshawi]
CTGTTGTGCTCTTGTGTGGCATGTAGCCTGTGCTCGTGTCTGCCATACTGCATGAAGTCC
TGCCGAAATGCTGACCATTACTGTCCTAACTGTGGAACTTATTTGGGCACCTAC
>Unigene0000760  2  142  hypothetical protein KGM_21926 [Danaus plexippus]
CGCTACGAGGAAATAATCTCAATGATGTCCGAACCCCTTCGCGTTGACGAGGGAGAGAAA
CCCCCTCCCATCCCTCCCAAGGGGCTCGGACATCTCAGCTCCTTCGACTCGGGACACCAC
GAGAACGGCGAATCACATTGT
>Unigene0000761  1  207  minus strand  RNase H and integrase-like protein [Bombyx mori]
CCTACAGCACTCGTCGAAGGGAAACGACCGACTAAACGGGAAGCCTTGCGTATCGTGATG
TCGCTCTTCGATCCGCTGGGGTTCGCTTCGCCTGTCACTATCCGGGCAAAACAGCTGCTC
CAAGAAGTCTGGCGCCGAGGCACTGCATGGGACGACTACATAGATCAAGATCTGGCCGAG
CAGTGGGAGTCATGGATGGGACAGCTG
>Unigene0000762  1  282  PREDICTED: ankyrin repeat domain-containing protein 50 [Apis mellifera]
GACGAAGCCGACAACGATGGCAAAGGACCCCTCATGCTAGCAGCTCAGGAAGGTCACCAT
AAACTGGTGGAAATCCTCATAGACCAGTGGGATGCGAGGGTGGAACAGCGAGCTCATGAT
GGGAAGACTGCCTTTAGACTAGCAGCCCTAGAAGGCCACATAGAGACGGTAGCAGCCCTG
TACGCGCGGGGCGCGGTAGTGGACGCGTTGGACGCGGACCGGCGCAGCACCCTGTACGTG
CTGGCGCTCGACAACCGCCTGCCCATGGCGCGGTACCTGCTC
>Unigene0000764  14  526  minus strand  midgut aminopeptidase N3 [Helicoverpa armigera]
ACCACTATCACCTACAACAAGGGTGCTTCTGTCATCAGAATGACTGAGCATCTTCTCGGC
TTTGAGGTTCATAGGGCAGGTCTTAGGAAATACTTGGAGGATAAGAAATTCAAAACAGTT
CAGCCTATTGATTTGTTCACTGCTCTGGAGACTGCCGGTAATGATGCAGGTGCCCTCGAC
GCTTATGGAGATCACTTCGACTTCGTGAAGTATTACGAAAGCTGGACAGAACAGCCAGGA
CACCCCGTGCTTAATGTGCACATCAATCACCAGACCGGACACATGACCATTTACCAGCGT
CGTTTCGACATCGACACTGGCTACTCGGTCCAAAACAGGAACTACATTGTTCCCATCACT
TTCACGACCGGAGCCGATCCCGACTTCGACAACACGAAGCCGTCTCATGTTATCTCCAAG
GCTGTTACCGTCATCGACCGTGGAGTCGTTGGTGATGTCTGGACCATTTTCAATATTCAA
CAGACTGGTTTCTACAGAGTCAATTATGATGAT
>Unigene0000765  2  214  minus strand  PREDICTED: polyribonucleotide nucleotidyltransferase 1, mitochondrial-like [Nasonia vitripennis]
TTATATGAGCCACTGCACGGCAGCGCGGTGTTCCAACGCGGTCAGACGCAGGTGCTGTGC
ACTGTCGCCTTCGACTCGGCCGACAGTGCACTCAAGATGGACACGCTCACCATGCTTACT
AGCGGCATAAAAGAAAAGAGTTTCTTCCTCCACTACGAGTTTCCCTCATACGCGACAGGC
GAGGTGGGGCGGAGCGGACCTGCGGGGCGGCGC
>Unigene0000766  71  340  AGAP002355-PA [Anopheles gambiae str. PEST] >gi|333468344|gb|EAA08219.5| AGAP002355-PA [Anopheles gambiae str. PEST]
CTGAACAAGGCTGCTATGCGCAAATACGAGGATCTTGAGATCCCCTGCGAAGCAGTGCTA
TCCAGCTACGTATGGATCGATGGATCAGGCATTAATCTCCGTTCTAAGGACAGGACCTTC
GATTTTGTTCCGAAAACAGTTAAAGATCTGCCAATCTGGTACTTTGATGGCAGCAACACG
GCACAAGCTAAAGACGACAATTCAGACACGTATATATTTCCACAAGTGATTTACCACGAC
CCTTTCAGACGCGGAAGCCATATTATGGTG
>Unigene0000768  1  360  minus strand  polyhomeotic [Bombyx mori] >gi|317175917|dbj|BAJ54074.1| polyhomeotic [Bombyx mori]
CAAACGCTGCCGATGGCGGGCATACCACAAACAATATCTATGGTACAACAGATTCACCCA
TTGAGTGGTATGGGCCAACCCGGGACGTTGGTCAGTCAGCTGAGCACTTCTCAACCGCAA
AGCGTTCAGACCTTGCAACAACCACAGACCCTGGTCGGTAGCGGCTTGGTCCAGACATCC
GTTGGCATGACCGTCCAACAACAAGCTGCTTTAAACCACTCCGCTTCTATGCAGACGCTA
ACTCTGCAAGCAGCGCAAGGCACGGTGGGTCTCATCGCTGCGCCGGTCCAAGGCTCGGTG
CTGCCTCTGCAGACGCCTGCTACCCTCGTCACACATGTTAAGACTGAGGATGATAAGGCT
>Unigene0000769  35  253  hypothetical protein PTSG_03911 [Salpingoeca sp. ATCC 50818]
GTGTCGGAAGCGACGGAGGCTTGCACCACGACTTTCAGTTCTGCGTCCGTGACCGTCACC
ACCGCTGATGCTGCTGTTTCCACCAGCACTGCTACTGTTGGCTCAGTAACGCCGATGGAG
ACTTCGAAGTCAAGTCCGTCAAAGTCAGACAGTCAGATCAGTACCAGCGAGCCGGCGGTG
TCCGCAGCGTCTACTGTCGCGACCAGCAACGCTCCCGTG
>Unigene0000771  21  326  monocarboxylate transporter [Danaus plexippus]
TTGGAACCGTTCATAGAAGAAGATGGCGAGCTAGAAGATTCTGAAAACCCCAAACTGACA
TTCACCCCCGAAGACCCCTCGCCGACACCCACGGCCGAAAAACACCCCAACGGATCACCT
CCAATCTTCAAAAACGACTCAAACATTAACCTGGACGACCCCAAAGATTTTGCAAGATCC
GCCAGCGCTGTACAAGTAGCTTTGAGCAGAAAAACTGGTTCCTCAAGGCATGGGCTACAA
AATATCTCAAGTAAAAATCACTTACCTTCAAATCCTTCGTTATTAGAATCGGTCCCCGAA
GGAAAG
>Unigene0000775  2  307  PREDICTED: similar to CG7922 CG7922-PA [Tribolium castaneum]
GCGCTGTCTGCTACTCCTGGCAGCAGAGTTGAAGATGTTATTAATGTGGTAAAAAACCTC
CACATAGCTCACTTGGAGCTTCGCACAGAGAACTGTATCGACGTGTCTCCGTACAGCCAC
GCGCGCAAGATCAACACTACGATCATACAACTCGGGCCGCAGCCCACGCAGATAAGACAA
CAGTATATTGAGATTTTAGATGGATATGCTAGAAGACTGAAACAAATGAATATCCTTCCG
CCTAATCTGGGGAACCTGTCCAAAGGTCGCATTGTGATGCTTTACAAGGAGTATCAGAAT
AAAGAC
>Unigene0000776  83  184  PREDICTED: sodium/potassium-transporting ATPase subunit alpha-like [Apis mellifera]
AAGGTGCCTGCTATATCATTGGCGTACGAGGCGCCCGAGTCCGATATCATGAAGCGGCAG
CCGCGGGACCCTTACCGCGACAACCTCGTCAACAGAAGGTTG
>Unigene0000777  2  427  PREDICTED: enhancer of mRNA-decapping protein 4 [Bos taurus]
GCGCTGCATGCGCATGCACAACGCACTGCCAGGGCCGTCGAGAGCGCATTGGCTGATGGT
TGGGAGCGTATATCGCGTGTGGGTGAGGCGGCCAGCGCCCGCGCAGCCCAAGCGGCCGGC
GTCGGCGCCGCAAGAGCACTGGAGCCCCTAGCTGCAGCCCTACAGCATGAATTAGCTAAC
AAGATGGCCGCCACCGACCAGCTGCTGAGAGAGAATATTGACAAGCTCGCCACTAGCAAG
ACGGTAATGGAACGCCTAAGCACGTCGATAGCGAAGTCGCTGTCGGACATGGTGCGCGAG
TCGTTCCGCGAGGCGCTGTTCGACAGCGTGGTGCCCGTCATGGAGAAGACGCACGCGCAG
ATCTTCAAGCAGATCAACCAGGCCTTCCAGAACGGGACCAAGGAGTTCGCAGCCAACACA
GAAGCG
>Unigene0000778  3  242  minus strand  putative small optic lobes protein [Danaus plexippus]
AGTTTAATGGTCTCCGAAAGATACGGGCAGTGCAATCCCCGAGAGCCGTTCCTCAGAAGC
TTACACACGGTCACCAGAAGACCCAAAAAGTGTAACGAAAGCAAGTCCAATTGGGAGCTC
AATTATGTCAAAGAGTACCAAAGGGAACAAAGTAGGGGTCTGCATTTGAAGAAGTGGTCA
TGTAGTAAGTGTACACTTGAGAATTCGGGGATCAGGACGCATTGCGAAGCGTGTCTGTCG
>Unigene0000784  18  296  minus strand  lola [Danaus plexippus]
TCGCAAGTTGCACAGTTGTACACACCTTATATATTGAGTTATGGTACGCCTGGGTTGAGC
AGCGGTAAGGCTGGGTGGACACTGTACGAATGCGTCGACTGCGGCAACAAATACAAGCAC
AAGGGCTCACTCCAGCGGCATATAAAGTATGAGTGTAGAAAACAGCCAAGCTTCAAGTGC
CCGTACTGTGTGTACCGAGCGTATCAGAAACACAATTTGTTGCTACACGAGCGCCATCTA
CATAAAGATATGCCTGAGAAGGTGGATTTCGTGTCAGAA
>Unigene0000788  1  333  minus strand  PREDICTED: similar to rotated abdomen CG6097-PA [Tribolium castaneum]
CAACATGAAGTAGTCGCTGATAAAGTCCTGACGCACCAAGACACAGTATGGAATGTTGAA
GAACATCGATATACGAAGGCTGAAGACAGGAAAGAAAGGGAACGGGAACTCGTTAGTGCA
GAAATGATACCAACAGCCGTAACGCAATTGACATTTTGGGAGAAGTTTGCGGAGTTGCAA
TACAAAATGATAGCACACGCGCCTGATGCTCCTCATGGCCATATGTTCGCCAGCGACCCT
TCCGAGTGGCCATTACTCGTAAGGTCTATCGCATATTGGTTATCACCTAATTCTAACGCT
CAAGTTCATTTAATCGGAAATCTAATAACGTGG
>Unigene0000789  1  315  hypothetical protein KGM_06762 [Danaus plexippus]
AGCAATAGCCGAATACTAAACTCCAGACATAGGTCGTGTAAAAGCAAAAAAGTAGTGTAC
CATCTCAGTAGTGACGAGGAAACTGACAATAACGCTGAAAACAAAAAAGTGACAAAACCA
GACGATATAGACGCTAAAAAGAAGACTAGTGTAAAGCCGAGTGTGAAACCGCCAGTGCAG
TCGAACTGTCGTAAAAAACTGTCCCCACCCCACAGTGCGCCCGATAGTTTTAAAGATAAA
TCCAACAGTTCTGTGATGATCAAAAGTGCTTCTAAAGCGAGTGATAATTGTAGTCAAAAT
TCTAACGGTAGCATT
>Unigene0000791  112  459  Centromere protein J [Acromyrmex echinatior]
AACCATTCCTCTCTAAAATCAGTGACAGTCATACACAATGAACAGTACAGAGATAAACTG
ATGAACCTCAGCCCAGAACCTTCTATAAGTAAGACAAGCTTAACAAAAAGTAGTCTCAAT
CCTACAGAAGTAAGGAAGCCAGATGGTTCCAGAGAATTAAGGTTCCCTAACGGCAATGTT
AAGTATATATCATCAGACGGCAAATATAGCAAGTTTGTGTACTACAATGGAGATGTAAAG
GAGAACTTTTATAATGAGGGTAGAATAAAGTACTTCTATGCCGAGACTAAGACATACCAT
ACCACTCACGCTGATGGATTGGAAGTTCTGGAGTTTCCAGATGGTCAA
>Unigene0000794  152  589  hypothetical protein KGM_02603 [Danaus plexippus]
ATGGTGATGGAATCTGGTCAACAACAAAACGGGCGGTTTTGGCCACTCTCGCCCCGTCTG
TGGCGTCGAAGTAACGAATACTCCAAAGTGGTGTTTGAGCCTCGAAGACCTCCTTTATCT
CCTATTGAAATCCGAAGACATGATAAGCTGGATACGACTCCAGACTTGCTTCGTACTAAG
AGTTATATTAAGGATAGGTTGGATCATTTGAATTTGGAGGAGAGGATAATAGATGAGCGC
AGATGGAGTGTAGACTCGAAGAAGCCGCCTCTCAAAGAGCAGAAGAAGAAAGAGAAAATG
GAAGTGGAAGAAGTTGTGAAGTTGAGAGTTAAGAAGCAGAGGCAGCCAAGACCGAACAGT
CTGCAACTGTTGCTCTGTCCTTCGAGCTCTGGACATTATAGCAGCAATACTTGGAGATAC
ACCCGGGTCCGGTCGAAA
>Unigene0000795  47  283  AGAP013204-PA [Anopheles gambiae str. PEST] >gi|347969767|ref|XP_003436459.1| AGAP013204-PB [Anopheles gambiae str. PEST] >gi|333469260|gb|EGK97231.1| AGAP013204-PA [Anopheles gambiae str. PEST] >gi|333469261|gb|EGK97232.1| AGAP013204-PB [Anopheles gambiae str. PEST]
GCTCTGCCTAGGTCGCAGGCTGTGAGCGGCTCGGTCATGGCGGCCACGGCCCGTCGCGAG
ATAGACACGGGCGAGGAGGACATAGCCGCCATCGCTAAACAAATTTCAGATCATGCCGAA
GCGATATACCAGACTTGGAAAGCGCGTGGTCTCGCGCCCACTGAAATACTGTCGTGCAGG
CCAACCCCTGGCCTCAAATTGGCAGAGAGCCTGAGGACTAAACCTAGGCCTGAACCT
>Unigene0000797  1  207  minus strand  AGAP002060-PA [Anopheles gambiae str. PEST] >gi|333469758|gb|EAA01628.5| AGAP002060-PA [Anopheles gambiae str. PEST]
TGCAGAAATACAAGTCTAAAAACGGTGACAGTGTTGGAAGACGAAACTTGTGACCTCTAC
ATGATGAGCTGTTGGTTCTTAGAGGAAATGGAGCAGAAGAAACTATACCCGACAACATTC
AACACAACAGAAGATGCGCGGTTAGCAGTATCGACGGGCAAACTGTACGGCGCAATACAC
TTCTCTCAGAACTTCAGTAGTGCTCTC
>Unigene0000799  1  387  minus strand  PREDICTED: similar to GA15915-PA [Tribolium castaneum]
AACAACAACCGTCTGCGAGCCAGAGTCTACGAGATCGAGCAATGGAGGTCAACGTTGCAA
GAGCTCCTAGATCTTCTGGACCGCGAGATGGCCAGTCTGAAGGAAGAGAAGGCATCCACC
GAGAGGGAGTTGGAACAATTGAACCTTCCTCTACTCGTGTGCTCCGAATGTCTGTCCAAC
AGAGACGGGAGACGAAGCACGGAGTTGACTTACGATCTTGCTGATACCGAGCTGAAGAAG
GAGCTCTGTGTAACCGAAAGCAACAAGAAAATGTTGATAGACAGATGCCAGTCGGCCTGG
GAGAAAATCAACAAGCTAGAAGTAGTGAAGTTCAAGCTCCAATTAGATCTGAACGACAAG
AATGAGGCTCTCCAGATTGATAAGGAC
>Unigene0000800  57  434  minus strand  reverse transcriptase [Erebia theano]
ATACCGCCTTTCATTTTAAGGGACTGCCGCGTAGTATTAACGGGACCTTTGCTGCACATA
TTCAATATTTGCTTATCGGTAGCACACTTTCCGACTCGTTGGAAATTGACTAGGGTCGTA
CCTATACCTAAAGGTCGAGGCGGCACGGATGTCAGTGACTTCAGACCTATTGCGGTGCTC
AGCGCACCGGCCAAAGTATTCGAGATGGCTGTTCACAATATCCTTTATGCACAGATCGGG
GCTCATTTGTCTGATGCGCAGCATGGATTCCGTCCTGGACGCAGTACAGCGGGAAACTTA
CTTCACCTGATGACGCAGTTGGTTCCAGCTGTCGACGCCGGGCTTCAGGTTGACGTAGCT
TACCTTGACTTCAAGAAG
>Unigene0000802  1  132  minus strand  hypothetical protein KGM_12019 [Danaus plexippus]
CCTGACTTCAAGAGCTATAGGCGAATGTCGCAGGAAACCTGGTACAGGAATCCAGAAAAG
GTGGCGCCAAATGCCCTAAAATACGTGATCTCCGATAGAATCAAAAAGCTAGCGACCCCG
AGAGCAATACCT
>Unigene0000803  10  276  hypothetical protein KGM_16714 [Danaus plexippus]
GGCGGGATCGGTTTCGGATGTGGGTTTTGCCACCAAGAATGTGTAACTCCCGCAGAACTG
AAACTCCATACCATATCCCAGCACGCCGAACATAAGTCTACATTCATGGAAGATAAATCA
ATGCATAATTACATCGTCAAACTTGATATCACAGATTTAAAATGTGACATCTGTCAAAAG
AGCATAGACAGTCTTGATGATGTCATTGAACATTTGAAAACGGAACACGATAAGGCTTTC
CATAAAGGTAAGAGCTATATTCTGCCA
>Unigene0000805  5  187  minus strand  U88 [Brugia malayi]
TGCATTTGCTGCATTTCTATTTGCTGCTGTTGATATTCCTGCTGCTGCTGCTGCAACTGT
TGCTCTTGTTCAAGTTGTTGTTGTAATATTTTTTGTTGTTGCTGATATTGTTCCTGTTGT
TGTTGTTGCAACTGTTGCTGCATTTGCAAATGTTCATCCTGTTGTTGCTGGTGTTTTAAG
TGT
>Unigene0000806  2  253  U88 [Brugia malayi]
TGTTGCTGTTTCAACTCCTGTTGTTTTTGTTGCTGCTGTTGTTGTTTTAGCTCTTGGAGT
TGCTGCTGCTGTTGCTGTTGCTTAAGTTCCTGTTGTTGTTTGAGCTCCAATAGATGCTGC
TGATGTTTTAGTTCTTCTTGTTGCTGTTGTTGTTGCTTCAGCTCTTGCAGGTGTTGTTGA
TGTTTCAGCTCCTCTTCTTGCTGCTGCTTCAGCTGTTGCTGTTGCATCTGCTGCAATTTA
AGTTGCTCTTGT
>Unigene0000807  2  256  sex-linked proline rich protein [Danaus plexippus]
TTCGCGCGCGAAGAATGCGCCCCAGCACCTTCGCCCCCCGCCATACTCGTCACCGAAGCA
CCCGCCCCACCCGCGCCCCACGAATACCCCCTCAGCAGGACCCGTTCTGCCGGGGGGATA
GCTACCAAACGTGCTCTAGAACTCAAACGACGCTACTTACTTGGAGAGCCATCACCCCCC
GCAGTCAGAAAATCTGACTCTACATCACAAATAGACACAAAATTCGAAGCTTTTAGGTCA
ACTATTACAGAGTTT
>Unigene0000811  1  150  minus strand  PREDICTED: PHD finger protein 7 isoform 2 [Oryctolagus cuniculus]
GCATTTGCGGAGATATACGAACGCGACGTGGAATGTTCGGCGGCGAACTGCCTCTGTCCT
ATGGGGAGGGCTCATGATGATGATACGGGATCATGGTGCATCAAACTCTGCCTACTGTGC
GGTTCAAGTGGCACTCACGCAGGATGCACC
>Unigene0000816  1  273  hypothetical protein KGM_17371 [Danaus plexippus]
GAGCGCGGTCGCAGTTATCCTATTACGATACTTGCCACTTTTGACTATCTAGGAAATGGG
ATAGTTTTCGATCATGCGGGAAAAATACGCCTCAAATACAATCAAACTGAAGGAGTAGTG
CTCGATCGTGGTATCGGACCTGTTTCGCATTGGAAATGGCATACTCTGAACGATCCGCCG
GTTCTACAACAAGTCATGATAGATACGCAAATGGCACATAAAGATCCTCAAATACTTAAA
CTAGGCGCGGCTGCTGACACGAAAGTTCGACCG
>Unigene0000817  41  373  minus strand  reverse transcriptase [Danaus plexippus]
GGCGTATCGTACCGCGACGTGCTCTCTAAGGCAAAGGAGGCGGTGAACCTAGCTGAGCTG
GGTATCACCGAGGGCCTTCGGCTCAGTGTGACCGCAACAAGCGCCCTAATGCTGGATATC
CCGGGAGTGGCCAGCGGGCCCATCGCAGACGCTCTAGCCGAGAGGCTCAGGGCGACCATA
AATGCGGATGGCTCCCGAGTCTCCAGGCCCTACAAGTGCGCAGATCTGCGCATCCTGGGT
CTGGACGACTCAGTCACTGCGAAGGAGGTGGTAGCCGCCGTCGCTAGGACGGGTGGATGC
TCCGCCGATGAAGTTAAGGCGGGCACCATACGT
>Unigene0000818  5  379  minus strand  Iris-A [Danaus plexippus]
CAATGCTCTCTACGTATAATGTGCGAGGATCAAGTTGCCAGCCATCAGCTGACCGGAGCG
GGTCTTGTTGCTATAGACAATGGGTGTATTATTAAAACGCAAGCATTTACATTGATTGCG
CACAGACAACAGTCTAGCCAAATGAAAGTAAAATCTGATGTTTACACCCCATTGATACCA
CCAATAAATCATATTATCAACATTACGATCCCACATATGAAATCTATGGATGAGTCAAAA
GCTGACCAGGATCAAAGGGACTTGGCAGAACTTGGTCAGCAAATTAACTTCTTGAAAGAT
AATGCCGCTATAGCTGAAGGCATTTCTGTTCATGATATACACCACTACACGTTGATATAC
ATCGTCGTCGGCGTC
>Unigene0000819  3  308  minus strand  endonuclease-reverse transcriptase [Bombyx mori]
AACACAGAAGTGTTGAGGAAAGCCAATGAAGGAGGCATTGAAGCATACCTCATGAGGAGA
CAGCTTCGTTGGTGCGGGCATGTACTGCGCATGCCGGATACTAGAGTGGCCAAGCGCATC
CTCTACTCCGAGTTGCAGGAGGGCAAGCGGAAACGTGGCGGACAGCTGCTGCGATACAAG
GATGTGCTGAAGCGTCACATGAAAAGCTGTTCCATTGACCCGTCTCAGTGGGAGAATCTG
GCATCCAACCGCAGAGACTGGAGAAGCCGCGTTAAAGCCAAAGTCTTTGACTTTGAAGCA
CGCCGG
>Unigene0000821  7  216  minus strand  hypothetical protein - fruit fly (Drosophila melanogaster) transposon BEL >gi|733532|gb|AAB03640.1| unknown [Drosophila melanogaster]
CAGGCATTGCATCGTTCTCATAATTTAGAAAGGCGTTTCGCTAAAGATGATAAGTTGTAT
CAACAGTATAAGAAGTTCATTCATGTTTATCTTGAGCAAGGCCATGCCATGTACTTTGAT
ATATCTACCTATGATCCTAGGGCAGGTAATGTGTATTTCTTACCTCACCACCCAGTCATT
AATTTAAATAGTAAAACTAATCCGGCTCGA
>Unigene0000822  6  203  Nucleolar pre-ribosomal-associated protein 1 [Harpegnathos saltator]
GAAGTGCTTAACCAGGCACCGTTAACACCCAAACATTTGCAGCATGTGGTTGAGAAGCCA
AACTTTAAAGAAAAGGATAATGTGAGAACATCATTTGTTCACTTCATGACATCATTCTTG
ATTGAGGGTCACTTACCTTTGATAAAAGCTCTGTTAGAGAAGCAAGGCTTGTTAGCTCTT
GTTATACCAGGGTTGATA
>Unigene0000824  4  210  beta 1,4-N-acetylgalactosaminyltransferase [Danaus plexippus]
TGTCCCGAACTGCCTTCTGGCCTAGGTCCTGAACTAGAAGATCGATCGATTATCGCGAAG
AATTTGGAATACTTTGAAACTAAGTCTAGTGAAGTGAAACCCGGCGGGATTTACCGTCCG
ACGACTTGCAAGCCTCTTCATAGTGTTGCCATTATTATAGCTTACAGAGGCTGCAAAAAC
TACATCTCGACATTCCTGAATATTATG
>Unigene0000826  1  492  SD27140p [Drosophila melanogaster]
AAAACGCATCTCTATCGTGTGATTGGAGATCAACTTCTTACTTATGAAGAGTTACAGACT
GTACTCATTCAAATAGAGTGCATTATGAACTCACGCCCTCTGAGCGTGTTGTCGTCTGAC
CCGCATCCGGAAGTTATAACTCCCGCTCATTTTTTGATGTCCACCCCATTGCAGTACTTG
CCGGCAGCCGATCTGTCTGGTCAGCGCTTAAATCTTTCCCAACGTAAACAGTTGTTAGAT
AGTATGGTCCAATCTTTCTGGAAGAAATGGCACTTAGAGTACCTGCATACGCTGCAAGTT
AGGCAAAAGTGGGCAACCGCGGCCAAGCCCGTAGAAGTAGGAACTGTCGTGCTCGTGGGA
CAGGATAATTCTCCTCCATTGAGTTGGCCATTAGGAGTTATAACTGAGGTTTACAAAGGT
GCCGACAATGTCATTCGCGTTGCAATGGTGAGGACGAAGTTTGGTAATTTTAAACGCTCC
GTCACGAAACTA
>Unigene0000827  14  223  AGAP002553-PA [Anopheles gambiae str. PEST] >gi|333468180|gb|EAA07696.4| AGAP002553-PA [Anopheles gambiae str. PEST]
AACGCCATAGACTGTTTCAAATGCGTCTCAATGAACGGTCGGTTCCCGGCGTGCGACGAT
CCGTTTCACAACAACCATAGTCTTCAGATGCTGGAGTCGCCCTGCATGGGGGGACGGAAG
GGGAGGGACGGCCTGTTCCCCGCTACTTCTTGTATTAAAATCGCTGGGGTTTTTGATGAC
ACCGGCGAAACGATAACAGTCCGTGGCTGC
>Unigene0000828  2  193  frazzled [Danaus plexippus]
AAGGTGTACGGCGCCGCCCGGCTGCACAACGCGCCGCCGCTGCTCAAGCTGAACGTGACG
TGGCTGAAGAACGGCCAGCCGCTGCGCATGGAGAGCACGCGCATGTGGGTGACGCCGAGC
GGAGCCCTGGAGCTGGAGCCGCTGCGCCACCACGACGCCGCCGTGTACGCCTGCCGCGTG
TCGCTGGCGAAC
>Unigene0000829  3  203  minus strand  midasin [Danaus plexippus]
CTTGACGAGCTTAATTTGGCACCCAGTGACGTACTAGAGGCTCTCAATCGTGTGTTAGAC
GACAATCGCGAATTGTTCATACCAGAGACACAAGAGGTTGTCAAAGCAGATGATAACTTC
ATGCTATTTGCTACGCAAAATCCGCCCGGCTTATATGGCGGCCGAAAAATGCTATCAAGA
GCGTTTAGAAACAGATTCGTC
>Unigene0000830  6  176  hypothetical protein I79_026279 [Cricetulus griseus]
TCATGGAATTGAATCGAATGGCTCACTGTCGAATCAAATCAAATGGAATCATCATCGTAT
GGAATTGAATGGAAACATTGAAAGGAATTGAATGGAATCATCATTGAATGGAACCGAATG
AAATCATCAACGAATGGAATCCAATGTAATCATCATAGAATTGAAACCAAT
>Unigene0000831  50  262  hypothetical protein I79_026279 [Cricetulus griseus]
ATAGAATCTTCTAACGGACTCAAGTGGAATCATCATCGAAAGCAAGCGAATGGAATCATC
ATCGAATTTCATCGAATGGAGTCATCATCATATGGAATCGAGTGGAAGCATTGAGTGGGC
TCAAAAGAAATCATCGGAGAATGGAATTGAATGGAATCATCATTGAATGGAACCGAATGA
AATCATCAACGAATGGAATCCAATGTAATCATC
>Unigene0000832  3  218  alpha amylase [Danaus plexippus]
CTCACGTATATGCCCTATGGGGCTACTGCTAACTGGCAATTCGGCAACCACGACAACAAT
AGAATGCCGACCCGCTTCCGTCACGACATGGTTGATGGCCTAAACTCCCTCAACATGATG
CTACCTGGTACTTCAGTCACCTACCAGGGCGAGGAGATCGGCATGAGGGACGGTTACGTC
TCTTGGGAAGACACTGTTGACGTAGAAGCCTGCAAT
>Unigene0000833  51  335  hypothetical protein KGM_11280 [Danaus plexippus]
TCACTGACAGCCCCGACCACGACCGACCAGGTAGGAACGATATGCAAGGATACAGTTGAT
AATCTTGGCGCCATGCAAGAGTCGCGACGGTCGCGTTCGGTGCAGGGCGAGCACTCCCGC
CGGAGAAGTGAGCCTTTTGCCCAAACGAGTGTGTCTCTCGACCGTCGCACTAGCCTCGAT
GCCGCAGCCCTACGCCCTTCCGATGCTCACTTAACTCATCATGATTCCCGAACTTCCCTA
GTTTCTCTGCAGACTGAAAATAGCACAGACGAAGCTTTCGTCAAG
>Unigene0000837  10  636  minus strand  Zinc finger RAD18 domain-containing protein C1orf124-like protein [Acromyrmex echinatior]
CCAGTGAGCACTAATAATAGCCTTGTAGACTTGACTAACTTGAACATTGAATCTACTAAC
ATAAATAAGAACAAGGGTAAAAGAAAGACTGAATCAGAATTAACAGACCCTGTTGCAAGC
TTGGATAAAGTTATATCACTAGTCAAAGAAATAGAGGATGACCAAGCAAGAGTTATAGAA
ACAGTGAAAATAATTGCCAACACAGACATGCCACAGGTAAAACGAAGAAAAACTGGTGAC
CACATAACAATAGACAGAGGTGATTATTTACAAACTTCAAAAGTAGATGAGCAGGTATCT
GAAACAGTTAAAATCAAAGCAGAGCCTGGTACAAGCAAAGAAGATGTATTTGACCAAATA
TGTCCATGCTGTGGTAAGCAATTTGACAAGCCTGTAGAAGAACATCTAGACGAATGTCTG
ATGTTCTTTGACAATAACACGACTATACCTGATGAAGGGGCCAGCACAAGTTACGAGAAC
AATACTACTATAATCATTGAAGATGAAGATGATATATTTGATGAGTCTCAAGTATTCAAT
GCTACGGGTACAAAGACTCCTTGCCCTTGTTGTATGAAAATGGTGGAAGAACTTGATATG
AATAATCATTTGGATCTGTGTTTGAAA
>Unigene0000839  19  336  Kinesin-like protein unc-104 [Camponotus floridanus]
CAGCGCAAGAAGAGTGAAGCTGAAGTGCTGTCGCCGAAGCTGTCCCGAGCCGCCACGACT
ATTGCCGAAGAGGCTGTGGATCAGCTGCAGGCGTCGGAGAAACTTATTGCTGAACTAAAC
GAGACATGGGAAGAGAAGCTAAAGCGCACAGAACAGATTCGCGTACAACGCGAGGCGGTC
TTCGCGGAGATGGGTCTCGCCGTCAAGGAGGGAGGCATTACGGTCGGCATCTACTCGCCT
AAGAAGACCCCTCATTTGGTCAACCTGAATGAAGACCCTAACCTGTCGGAGTGTCTCATT
TATTATATCAAAAATGGC
>Unigene0000840  23  334  hypothetical protein KGM_11154 [Danaus plexippus]
TTTTACTTTCTGACCTTCTTATTACTTACTCCCGTGATTTTGTGCTTTGATCTATACGAA
GGTACGCAGTTCGGGGCCCGCATGACGTATAAACAAGTGAAAAAACATGGCCTCCTGTTT
TTTAAGCGAAGAGAAACAGTGGATTTAACCTATCCAGTGGGTACTAATATCACTGGAATA
GCCATCGTTGATCTTGACCCTGAAAAGAGAGGAACAGTGATCATAGCAGCTGGAGGGTTA
AATTATAACTTTGTTTATATTATCTTGGAAAGTGAGAGAAGTGTTGGACTAAAATATACG
ATTGAGATTTAT
>Unigene0000841  3  395  minus strand  GI19627 [Drosophila mojavensis] >gi|193909485|gb|EDW08352.1| GI19627 [Drosophila mojavensis]
TGGAACGACCCGGATATGTTAATATTCGGCACTGGAGTCCTAACACACAGTCAAAGCCGG
GTGCACTTAGCAGTGCTAGCCATGTTATCAGCCCCCATCTTACTAAGTTGTGACATGAAG
AAAATCACCCCATATGAGAAGAAGTTGCTACAAAACTTGGATATTATTGCCGTGGCTCAG
GATCCTATGGGTATCATGGCACAACCTTATAAGTTACCAGACCTATGGAACGGTTTTGTA
TGGGTAAAACCTCATTTACCGAAGAAGGGAGATCAGTATCCGTCCTACACTTTTGCATTC
GTTAATTTGGATATAGATGAGAGTGAAGTGTCTATCACACTTAGCACTTATCATTTGAAC
AATACGGATGGATATACTGTGCTGGATGTGTTT
>Unigene0000843  22  300  ACYPI007380 [Acyrthosiphon pisum]
GCAGCAGTGGTGTCGGCGGGCGGCGCTTGCGTGCTGGCAGCGCTTGGATCCGCAGCGAGA
GCGCGGTGCTCGCCTAGACCGCTGCTTATTAGTAACTCCTTAGCAGTGCTATTCAGCCTC
GGAGCGATAGCAGTTTGGCTGACGGAGTACTTCCTGAGACTGCAGCACAACGTCATGTCG
GACGAGGATCTAGCCAACACCTGGTCTTCTGACGACACTGCTGACCTTGGACTCTCCTTC
TGGTTGGTGGTATCAGCAAGCATAGCAGCATTCATCAAC
>Unigene0000847  10  351  TPA: endonuclease-reverse transcriptase [Schistosoma mansoni]
TTAATTAAATTTGCTAATGAAGTTAACATGCACCTAGATAGGAAAAAACAAGTGCTTGCT
TTATTTATTGACTTCTCCCGCGCGTTTGATACTTTGCAGCACAATCAAATGACTTTTAAG
ATGAATGACTGTGGTATACGAGGGAATCTTCTTAAATGGTGCAAAAGTTACTTCCAGAAT
AGAAAATTTAAGGTCAAGATAAATGAAACATATAGTGAAGACATAATTGCAACCGAGGGC
ACCGCCCAAGGCTCTGTTTTGGGACCATTATACTTTCTGTCATACGTAAATGACATGAGC
AATTGCATAACCAACTGCTCATGTTACCAATTTGCTGATGAC
>Unigene0000852  3  512  minus strand  dispatched [Culex quinquefasciatus] >gi|167868197|gb|EDS31580.1| dispatched [Culex quinquefasciatus]
CCAAACTGTTTCATTGAAAGTTTTAAAATGTACATGAGTAGGAAGTGTATTGATCATATC
GCCAAAATAAATAAGACCCCATGCTGTGAAACATCAAAATTTCCGTATAAAAAAGAAGTA
TTCGATTTCTGTATTATAAAAGCCATAGAGTCCCTATATCAAACCCCTCGCGAAATATTT
ATGCCTGGTGTCGCGGGGCCTAAATTTCTTAGAAGTGCTAGTCCCCCAACAGTCTCTGCA
ATGGTAGTAGAATTTGAGAGTGTCGTGCCCTATTCTTTGTCATATTCGGAAATGGATAAT
TTTTATCAACAAGTAGAAAATTGGACACAGCATGAATTAAAAGCTGCGCCATCAGGAATG
CAATGCGGTTGGTTTCTGTCAGATTTCCAATTTTATGACCTTCAGAAAACATTAGCTAGT
GGAACTGTGATAGCTTTAATCCTGTCGGCTACTTTAGGGTTCATAGTTCTGGTGCCGGCG
ACTTTAAGCCTCATCATTAGTGCATCTGCT
>Unigene0000853  3  284  hypothetical protein KGM_15891 [Danaus plexippus]
GAGTCGATCAAAAAACCACCCAAAGAAAAGAAAACTAGAGGACGTAAGAAGAAAGACAAT
GACAATACAAATACTGATAAACCTAAAAGAAAATATACCAAGAAACCTAAGAATGTGGCA
CCTGTTGATAGCATTAACGCGTCTATGAAAACTGGCACAAATACTAGCGCGTTAAATGTC
AGCGTAAACGTCAACAGATTAAAAAGAAAAATTAAAAACAATACAAAGAAAGGTCAAAAG
TCACTGACCAGCTTTATTGCTAGCAAAAAACGAAGAACAAGC
>Unigene0000854  70  447  hypothetical protein KGM_15891 [Danaus plexippus]
AATAAAGAAAATAAACCAAGTCCTCGTTATTTAAGTATGCTAAATAAGACTGACGATGAA
ATTGAAGATATTAATCTATCAAATATTATAGACAACATCATTTCAAGGCCACCCGAAATC
AAAACGGCCAAAGTAGACAATAAGTTAGTTAGGTTAGTCTTTGAAAAATATTCAACTCCT
AAGAAAATGAGTTTGAGGAAATCCGTATTGACGCAAATTCATAAAAATTGTTCTACGCCA
CGGGATAGTCCTGTCAGAAAAAGTAATTTTAGATTCAGTACTAATAGTAATGATAATTCT
ATCATTGGCAAGGTGAATACGAGTTATTTTTTCGATAAATTAACTGAAGATGGCGACGCG
TTCGAGATGTCTTTGGAA
>Unigene0000858  19  210  glucose dehydrogenase [Aedes aegypti] >gi|108880414|gb|EAT44639.1| glucose dehydrogenase [Aedes aegypti]
AAAGAAATGGGATTGACGTACTTGGATGACTTAAATGGACCAACACAGATGGGTGTAGGC
AAACTTAGAGGCAGCATTCACAAGGGTAAAAGAGTAACCTCAGCTACAGCTTTCCTCAAT
ACCGTAAGAGAACGAAAGAACTTGAAAGTTATGAAGTACACTTATGTTAATAAACTAGAA
ATTGATAGAAAG
>Unigene0000859  8  355  Protein sidekick [Acromyrmex echinatior]
CCCGATGCCCAGTCCATACACGTAACTGGTTTAATACCATTCACTACGTACCGTCTGCGA
CTGATAGCCACGAACGTGGTGGGTTCCTCCCCGCCCTCCGAGCCGTGCAAAGAGTTCCAG
ACTATACAGGCACCACCACAACACCCGCCGAAGAATGTTACTGTCCGCGCTGTTAGTGCG
ACTAACTTGCGCGTTAGATGGATTCCTCTACAACAAAGTGAATGGTACGGCAATCCAAAA
GGATACAACATAACATACACAAAGAGCGACAGTAACGATACACTGCACAGTATTATTGAA
GACCACACTGCAAATTCACACGTATTGTCTAATTTAGAAGAATGGTCC
>Unigene0000862  1  222  minus strand  PREDICTED: similar to GA17918-PA [Tribolium castaneum]
CTCCTAGTAGCCCACGGTTGGCGAATGCTGGCCAAGAGACGAGCAAAACTCGCCGCCAGT
GCACTCATCTTTCTCCTCTTAGCATTCAGTGCAAAAACTTATATGAGGAATTGGGATTGG
AAGACTGAATATTCAATATTTGCTTCGGGACTGAAGGTAAATCGTAACAATGCCAAATTG
TACAATAACGTAGGACATGCCTTAGAAGCAGAAGGGAAGTAT
>Unigene0000863  1  324  PREDICTED: similar to GA17918-PA [Tribolium castaneum]
GGGAAGTATGCAGAAGCGTTAGAATTCTTCAACACAGCAGTCAGTGTGCAACCAGATGAC
GTTGGAGCTCACATCAACGTTGGAAGAACTTATAACCACTTAGGACGATATCAAGAAGCT
GAGGACGCTTATGTGAGAGCCAAATCTCTTCTACCAAAGGCCAAACCTGGTGAATCTTAC
CAAGCGAGGATAGCACCAAACCATCTGAACGTATTCTTGAATCTTGCCAACTTAATCTCT
AAGAACGCCACGCGGTTAGAAGAGGCAGACATGCTTTACAGACAAGCTATCAGCATGAGA
GCTGATTATACCCAAGCTTACATA
>Unigene0000868  2  211  Mod(mdg4)-heS00531 [Bombyx mori] >gi|47169616|tpe|CAE54311.1| TPA: Mod(mdg4)-heS00531 [Bombyx mori]
GCTGTAGGAGATGCACAAGTGCCCGTGTTCAGTACCACAAGATATGGCAATCCTGTCCTT
ATTTTGGGTGCTAATAGGTATAACCTGAATCCAGGATACCGTAGTGGACCGAAGCTGCGT
TTCGCTTGCACCAAAAAGATGACTGGATGCAAAGCTATTGTTTATACGCTGGATAATGTT
ATTGTGGAATACAAAAGGAGCCATAATCAT
>Unigene0000869  2  259  minus strand  hypothetical protein KGM_14146 [Danaus plexippus]
ATAGTGCAGGAGGCCAACGCCGACCTGCTGAGAGAGCTCGAGCGGTACAGCGGACAGCTC
AAGGACACGCTCAAGGAGAACGGGGAGCTGAAGACTTTGTATCTACAAGCATGCAGCTCC
CGAGACACAGTTTCAAGAGAACTAAAAGACATGCAATCCAAAATACAAAAAGAAAAAGAA
CTATACAAATCTCAAGAAAAAGACTATGTAGAAAGAATGGAGAAACAAAAACAGCAGATA
GAGAAACTAACGTTAGAT
>Unigene0000871  1  207  timeout [Danaus plexippus]
GAGTACAAATTCGAAGATGCAGTCGGCATGTTTAGAGCTGCCAGGGAAGTGTGGCCAGAT
GAAGGAATATTTGGTACAAATGGAATAACTGAAGATGAAGAGTTAACAATGCTTGAAACT
GTTTACAATACCGACTTGGGAGTTGAGACAGCTGCAGACAATGCTGTTGATGTAAATGAT
ACTCAAGACAATTCCGAGTATGACGAA
>Unigene0000876  1  384  enolase-phosphatase e-1 [Danaus plexippus]
AATGTTACTGTGAACAGAACAACTATTATAAAAGCAAACCTCTCATCAAAATCGATGTCC
ACTTTACTACAAGAAGTAAATCAAGTCAATAAAGAAGACACCACTGAAGCACCGGCACCG
GTAGTCAAAGAAAAGAACACTGCCAAAGATATTCCAAGCCCGAAAAAGGCATTCTCTATC
TTTCAGCAAAATTACCACGGTTCTTTGTTAACGCGTGGAAGAGGAGCTCTCGCGCGGTTG
GCAGCCTTAGCAACACCGTTAGCAGCTGATGACGACGCACCCAAAATAGGAACAGTGACC
ACCCATAAGCGAAACTTCGTATTTACTGCGTTGACGCAGGATGACGATGATGCACCAAAG
GTAACCCTTAAAAGAAAAGCCGAC
>Unigene0000880  3  389  cadherin 23 [Tribolium castaneum]
TTTGAGAACCCACTCGTGCTTGAAGCTAGAGATTTGGATTTGAATGGTACAAAAAACAGC
CATATAGAATACTCAATAGTCAGTGGAGATTATAAGAACAATTTTACAATAGATCCGAAC
TTGGGCATCATCACGCCTGTCGGAGGATTGGACTTTGAACAGATACCGGGGGACAACAGT
AATTTACGACCCATACATCTTACGGTCCGCGCCCGTGACTTCGGCGAGCCGTCTCTTTCA
TCGACAGTTCCTGTAACGATCTACATACAAGACGTGAACGATCACGCGCCGCTCTTCCAA
CAGATGATGTACAAGAGATCCATTCCCGAAGATATGCCTGGAGGGACCAGTGTGCTTGAG
GTGAAAGCCCGCGACGCGGACGGGTCG
>Unigene0000881  2  247  cadherin 23 [Tribolium castaneum]
CTAAACCTAAACCCAATATCAGGAGTAATAACAGTAAAACAAGCTGGCGGAGACAGTTTT
GACCGCGAGTTAATTTCCCGCCATTACCTGACAGTTGAGGCTCGCGACGACTTGGGCAAA
GGCAACAGGAATACAGCCCAGCTCATCATTAACATAGAGGATGTTAATGATAACGCTCCT
ATGTTTCTGGCCAATAAATATGAAGCGAGATTGCTAGAAAATGAAAAGCAGTTTGAGAAC
CCACTC
>Unigene0000889  53  253  PREDICTED: similar to orf [Tribolium castaneum]
TTGACTATGGACATGTTAAATATAGGTGCCGACGCTACGCATGACCAACGTGATAGACTA
CTAACACTACTGAACGACTATAGGGACTGTTTCGCGTTAGAATTAGACGAACTCGGTAGG
ACCTCTATTTCTGAAATGCATATCAAATTACAGGACGATGTACCTATATCCTATAAGCCT
TACCGCTTACCCTATACAGAG
>Unigene0000896  3  248  minus strand  glutamine synthetase [Glossina morsitans morsitans]
TATGCAGGCATACAAATCAATGGTATAAATCCGGGGACGACGCCATCCCAGTGGAATTTC
CAGGTGGGGCCAAGTCCGGGAATCAAGTCAGCCGATGATCTATGGATGGCCCGCTACTTG
TTGGAGCGGTTAGCGGAGGAATATGGTTCCGTGGCCACCTTCGAACCGCAGCCAATCCCT
GATTGGCCAGGCAATGGCGCCTTTGTCTACTTCTCTTCGAAAGACATGAGAGAAGACGAC
GGTATA
>Unigene0000897  1  219  hypothetical protein KGM_07342 [Danaus plexippus]
GAAGCCGAAGCCGACTTACGATCCTTGCCATTTGACATGCCTAAACTGCGCCGAAAGTTG
CGCGGACAGTCATTACAGCTAAATAATGATTTTGGAGGGGCAATCTCGAATGCCTCATCT
AGCCAGAGCGTGCAAGATTTAAATCAAGGAAACAAACACAAACCGAATTTGAAGTTGAAT
TTTGATAGCGGCAGCGGGGGTTCTAGTAGTGCTAAGGGA
>Unigene0000898  3  290  hypothetical protein KGM_05896 [Danaus plexippus]
AATAGAGAGGATTTCAAAGACTTACTGTTTTCAATCTCAGCTCAAGTGGTGATTAACAAA
GTTTTTGAGTATCTAAAGCAAAATAAAAGTCCGGTCTTAGCCAAGTGTTTAGAGGAAGAT
AAGGATCTATTCTCTCTACCGAAGAATAGTTTGAACTCCGAAATGTATTCTAAAGCATCT
ACTCTTTTTGAGAACTCCGTCAAAGACGCACTAAGCATGGAAGAGTTAAGAGAGCTTGTC
AAATCTCGCTTCAACTCTTGGAAACATTATGTCCAATCGAAATTCAAA
>Unigene0000899  6  254  minus strand  hypothetical protein KGM_05896 [Danaus plexippus]
TCGAAATTCAAAGGAATTCCAGTTGAAATACTAGACGGTGAGATCGAAGAAATGCTAGAT
AAATTCTATAGCTACATACAAGATTTAGCCGGGAAGAATTTTGTACCCGACCCAGACAGA
ATGGCGGCTAAGTTAGAAGAATTGAAGAAACACCACGAAACTCATAGAGATTCTGATTCT
GACTCTCGTGAGTCTGTCAGACAGATACTTCTGACTACATCTGTGGGTAATACACTAGAT
ATACTTATT
>Unigene0000902  10  213  minus strand  putative cAMP-dependent protein kinase inhibitor beta [Danaus plexippus]
AATGTACTGAGAATGATGGCAATAATGCAGGAAGGGAATAGTGAGGTACCGAAGGAATTT
CTGGAGACTGGGAGGACGGGCCGCAGGAACGCTATGCCGGACATACTGCACCCGCAGAGC
GCCGAAGCCAGCACAGCCGACCTGCCTTCCAGACTGCAGCAGTTGACTGCTAACGACGGT
GAGGCTCCGCAGCCTGGGTCGTCA
>Unigene0000904  2  235  hypothetical protein KGM_22083 [Danaus plexippus]
ATCAGGTATGCAATGTTATTTAAATATAAACAGGGTTCGTTATTAGAATACGCAATAAAA
AAAGAGAGACTACTCTTAGAAGTAAATAAGACTATTGATAAAGTCACCCTTATTGATTTA
ATTGCAACAGGATTACCAAACTTTATTGCTGATAAGATTGATAGGAATAGTCTAAAAGAA
ACTGAAGACTTGTTTAAAAATTTAAGGTGTTTAGAGCATATGGTAAACAAAAAA
>Unigene0000907  3  200  minus strand  aminopeptidase N-6 [Helicoverpa armigera]
TTCAGTTTTACGGAATACTATAGAATCTGGGTGAATGAGCCTGGATACCCTATTTTACAA
GTGAATGTTAACCATGCTACAGGAGTAATCACGCTCACTCAGGAACGCTTCTTCATAAGC
GGAACAACGAATTCCGCTGGAACAGTTTACCCCATACCAATCACATACTCATCAAAGAGT
AACAGAACCTTCGACAAT
>Unigene0000908  1  264  aminopeptidase N-6 [Helicoverpa armigera]
ACTGTACCATTGAACCATGAAGTTAATACTCCTCTGCAAGTAACTGGCCATTTTGGAACC
ATCAGCTACTCGAAAGCTGCTGCCTTTCTCAGGCAGACTGCTAACATTATTTCTCCGGAT
ACCTTCCAGAAATCTTGCAAATACTTTTTGATGGCAAACGCTTATAATGCGACTGATCAG
TATGACCTGCAAGATGCCATGCTTAAAGCTATTGAAGAAGACGGAAGCCTGGCTGATTAC
CCCAATTTCAGTTTTACGGAATAC
>Unigene0000909  6  227  minus strand  PREDICTED: myosin-VIIa [Acyrthosiphon pisum]
TACCAAATATTCTTCATGAAAAAGCTTTGGATTAACACAGTCCCTGGGAAGGATAAGAAC
GCAGATCAAATATTCTATTTCCCGCAAGAACTTCCGAAATACTTGAGAGGGTACCACAAA
ATGTCTAAACAAGATCTGTCAGAATTAGCAGCATTGATATACAGAGCTAGATATGGAAGC
GACCAATCCTTGCTCCCACAAATAACGCATATGCTTGAAGAC
>Unigene0000911  14  457  hypothetical protein KGM_20817 [Danaus plexippus]
ATGGAAGAAATCAAGGATAACATCGTCGAAATGGAATGTAACCAACCCGAGTCAGAAGCA
GTGCCTCAAGTTCCCATAGTGGATTCAGCAGGGGATGCACCGGTAACTAAGGAAAATACT
GATGACTCACAGAATCTGTTCCCTGATAGTCCTGTTTATGAGCCCGATGATGATATTGTG
ACTGTCAGCAGTGCAACTGAAGACACCAATGGTATTTCAACTGATGCGAATGATGACCCT
GTAACCTGTGCGCAGCCTAAAAGAAAACTGTCAGACGACCCTTCAGACAGTAGCGCGAAG
ATCCAAAAACTAGAGCTTACTGACGATGAATTCGCCGTGTCCACTCAAACCTTGGACAAT
GAGGTGTCGGAAATCACCAGCGCCCCCAAACGCAAGCTCGAAGATCTTGAGCTTCCCTCC
ACCTCCCGCGTCCGAACCCCCCTT
>Unigene0000914  26  295  PREDICTED: similar to CG14085 CG14085-PA [Tribolium castaneum]
CATTCTGAGTGGATTTACAAAGAACTCGGCATACAGGAGTCCTGTGATATCAACATACCC
CTGAACAAGACTCCGCTGTTGTACACTATGTTCCATATTGGGAAACAGCCTTTCGATCAG
TACCTCCGCGGAGAATGGCCGATACCCTGGAGCAAGTTAGTCGCCGTAGCCAAAGCCTGG
TCAGGTTTAGAAGGTGTCCGCGTTCACATCAACAGACGGACAGATGTTCGCAATATGAAG
GCTCAGGGCAATAGAAATAAACAGCTGATG
>Unigene0000915  25  423  minus strand  zinc finger protein 108 [Mus musculus] >gi|71682224|gb|AAI00340.1| Zfp108 protein [Mus musculus] >gi|148692402|gb|EDL24349.1| mCG22848 [Mus musculus]
TGCGTCGTATGCGGCGAGAGATTTCAATCCTGGGAACATAAGCAGAAGCATCTAGAAGAA
GCCCACGGACACGAGAAGATCGTCTACAAATGTCCGGAATGTAGCAAAACTTTCGCGTGT
CGGAAATATTTTTATACGCCTTATAAAATGGCTGATACGGATGAAGGATTCCAATGCGCT
TGTTGCGGATTGAAGTTTAACACCCAGAAAAGGTTAGACGATCATTCTCTAGGACATACA
GGGGAGAAGCAGTTCATGTGTAATATTTGTTCCAAGAGTTTTGTGAGAAATAAAAGCTTG
GCTCAGCATATGTGGACGCATAGTGAATCGAAGAGGTTCGTCTGTCTTCTATGTGACAAG
CAAATTTCACAGAAAGTCAGTTTTAAAGGCCATATGAAG
>Unigene0000917  1  387  PREDICTED: tetraspanin-9-like [Nasonia vitripennis]
GGAGCCTGCGTCGTTTTGGACTTCTCCACATACGACTCCAGTATCCAGCCGTTGATAAGA
GACGTTATCGTGAGACTCATGAACAACCCGCAACATGAAGGCAGTCGAGAGATACTTCGA
ATGGTGCAAGAAGGAATCGGTTGCTGCGGTGCCGAAGGTCCGATGGATTACATCAACATG
AACAAGCCCCTCCCCGCGGAATGCCGCGATTCGGTCACCGGCAACGCTTACTTCCATGGC
TGCATTGACGAGCTCACCTGGTATTTGGAAGGCAAGACCGGATGGCTGGCTGGCATCGTT
CTGGCTTCTTGCATGATTTCTGTCGTGAATGCTGTCATGTCATTGGTCCTCATCCAAGCC
GTGAAGAAAGAAGAAGATGAAGCAACA
>Unigene0000918  93  437  minus strand  PREDICTED: CD9 antigen-like [Bombus impatiens]
GGTGAAGGGAAGGGCCCATTGGTGGGCAAGCTGGAGTCCCAAATCTATTGTATCAAGTAC
ACATTGTTTTGCTTCAACGTCGTGTTGTGGTTGTTTGGGGTGTCCATCTTCGCTCTCTGC
TTATGGATATGCATCGAACCGGGTTTCAACGAATGGATGACCATCCTTGAGCTGAGAAAG
TACTTCATTGGTATCTATATTATCCTGATCGCGTCTCTCGGAATTATGGTCATCGCCTTC
CTTGGATGCGGGTCTGCGTTAATGGAAAATGTGATGCTACTATATGCGTACATAGCATCA
CAAATAGCCGTGTTTGTGTTCGGCCTGGTGGGAGCCTGCGTCGTT
>Unigene0000921  1  390  PREDICTED: similar to BEL12_AG transposon polyprotein [Tribolium castaneum]
GAGCCTGTACCATCCGATTTAGCATGTTCGTTTATTAAATTAATTACTTCTCTTCAACAT
TTATCAGAAATACACGTTCCGCGACATGTAACTACACAGCATGCACAACAATTGGAACTA
CACATATTCACAGACGCTTCGCAAGACGCTTATGGCGCTTGTGCATATATACGTAGCACT
TGTGAACAAACGAATAAAGTTGTTGTTAGATTGTTATGCGCGAAAAGTAAGGTCGCACCA
TTAAAGGTGGTTAGCGTACCACGTCTCGAACTGTGCGGTGCGTTAGTTGGTGCGCGCCTT
TATAAAAAGATTGCCACTTCTATGGATTTAACGTTTGAAAGGGTATATTTTTGGAGCGAT
TCGACAATTGTTTTGGGTTGGTTGCGGACT
>Unigene0000922  3  209  minus strand  antennal-enriched UDP-glycosyltransferase [Danaus plexippus]
GATGAAGCTATAACAGCAGGAGCACCTTTAGTTGGAGTACCAATGTTAGGAGATCAATGG
TACAATACAGAAAAGTACGAACATCACGGAATTGGAGTCAAACTTGAATTGGGAACACTT
ACTGAAGAATTATTTGCTAATGCCGTCAATAAGGTCATTGAAGATGAAAGCTACCGCAAA
AATATCAACAAGCTCAGAGAACTGATG
>Unigene0000925  4  444  endonuclease-reverse transcriptase [Bombyx mori]
AATGGCGTACCGCTTCAAGACCTCGACGCAGTAACGAACCGTTGGAGAGAGTACTGTTCA
CAACTTTACAGCAATCCCAGTAATGTGCAGATTCCGGCCCAGATCGAATCCAATAGTTCA
TGGAGCAATTTGGACCTAGAACCTTCTATAATGCGATCCGAGGTGTCAGCTGCACTAGCC
GCCCTTAAAGACAGGAAGGCCCCTGGACCAGATCAACTGACGGCTGAGATATTAAAGGCA
ATGGGTACAGCTGGAATTGACGCCCTGCACAACATCTGCGATAACATCTGGCGTACTGGA
GAGTGGCCCAGCGATTGGACGAGATCTGTTATACTGCCACTTCACAAGAAGGGGTCGACG
GCAAAATGTGACAATTATAGGACGCTAGCGCTTGTATCTCACGCTAGCAAGGTTCTGCTT
CACATAATCAACAACAGAATT
>Unigene0000926  2  247  PREDICTED: kinesin-like protein KIF21A [Monodelphis domestica]
GATCAGGACACGACCGTTGATAGGGAAGCGGATTCGGAAGCCCCTGAACAATATGAGACA
CTGACTGCGAAGTTCCATTTTGTCGATCTGGCTGGTTCTGAGAGATTAAAACGTACAGGA
GCAACAGGCGAACGCGCAAAAGAAGGCATATCAATAAACTGCGGCCTCCTTGCATTAGGA
AACGTAATATCAGCCCTCGGTGATCGATCTCGCAAAGTACTGCATGTTCCGTACCGAGAC
TCCAAG
>Unigene0000927  28  357  hypothetical protein KGM_06521 [Danaus plexippus]
GAAGATGCGGGTGTTTACGATCTTCTTACCGAGTTGTGTACCAAGACAGCCGCTAAATAT
TGTAATCAAAATAGGATATCACAAAAGCGGCTTATGACAAAAATGAGATCTAATGCGTAT
GAAATAATATTGAAAAAGTCATGTAAAGACTTTTCCTCAGCAAGAGGGGAACCTATTGTT
GATTTGTTGTCATATTACTTGGTGTACCAACAAAATGCAAAGAACGTTGCAGAGTATAAA
CGAACTATTGAGTTGAAGAAAATAATCAGTAACATTCGCCAAACTGATTTTGGTGATAAC
AAAGAAGTTATTCATAATGTACTGAGGTTG
>Unigene0000928  1  336  hypothetical protein EAG_14931 [Camponotus floridanus]
GGATTGAACGAAAGGTTAAACCAGACGTTGGTTAATAAAATTCGTTGTAAAATTAATGAA
AGAAGGGATAAAATTGCCTGGACAACTATTGCTCACGAATGCACTGAAAAATATAATGAA
ACTGAACATAGTGTAACAGGATTTTCTCCAAAATATTTATTAGAAGGAAAAAATGTTGAT
ATTTTACCAAATGAACTGAAACAAAATATAACACATGATCATCTATTGCGAGACCGAAAA
ATTGCCTTGGAAAATAGTATAAAATCACATAATTACAATAAACAAAGATTTGATAAACAT
AGGAAACTATATCAATTAAAAGTTGGAGATTCAGTA
>Unigene0000930  27  203  minus strand  Protein lin-10 [Harpegnathos saltator]
GTCTACCCGCCACGCAAAAGGCCGTCATCTGCGCAGAGTACAGAATCAGTAGAAATCAAA
CCAGCCAGTGGCGACGAAGATGAGGCGGACACAGATCTTGAGACAGACAGACTACTGGGT
CAGCAGAGAACAGACGATCAAGGATTCTTCGATGATAAAGGCTGGCGCAAGCCGAAG
>Unigene0000931  5  205  GA27637 [Drosophila pseudoobscura pseudoobscura] >gi|198142299|gb|EDY71073.1| GA27637 [Drosophila pseudoobscura pseudoobscura]
CAGCATTTTTGGAATCAATGGCATAAACAATATTTAGTTATGTTGCAGAGCCGACCTAAA
TGGAAATCTCAACTACCTAATTTAGAAATAGGCAATATGGTATTGTTTAAGTCTGATAAT
GTATCTCCATTGAACTGGCCTGTAGGTAGAATTGTAAAGTTCATTCCAGAAAAAGATGAT
TTAGTTCGTGCAGTGGAGGTA
>Unigene0000932  3  164  ORF1 [Drosophila melanogaster]
GCACAGAGCCTGAAGCCGAAATTAATTGATTTAGAGTTATTACTAAACAGAGGAAGCATC
CATGTTGCTATTTTAAGCGAAACTTGGCTGGATGCAGATAGCCGCATAAATATAAGTGAA
TATAATGTTTATAGAAAAGACAGGCATGACTCATATGGAGGA
>Unigene0000934  7  426  neuropeptide receptor A9 [Bombyx mori] >gi|195946988|dbj|BAG68408.1| neuropeptide receptor A9 [Bombyx mori]
TCCAGGAAATGGCAGACACAATGCCATGCGTACAAGATGATAGCCATGGTTTGGATACTG
TCCATCATGCTGAACACACCGATACTGATCGTGTCTGATCTGCAGCCGATGAGGGGGAAT
GCCTTCAAATGCCGGGAGGTATGGACCAGCTTGGAGATAGAACGCGCCTTCAACCTCGGC
TTGGATGCTGGTCTGCTGCTGCTACCGATCTCCATCATGTCATTTGCGTACTCCTTGATT
GTAACCAAGCTGTGGAGGGGGATGAGGCATGAGATACAGCATAACTTCAAGTGGCAGAGA
CATTTAACCAGTTGTAAAAGCAATCATCTCATACCGACGACGCCCATCATCAAAAGTAAT
TCAGCTGAAATATGTTGCAAGAAGTGGTACACGAAGAAACTACAAAAGGACGATTCAGAA
>Unigene0000936  5  235  PREDICTED: similar to ORF2-encoded protein, partial [Hydra magnipapillata]
ATGCATAGACGCCTGATAAGCTTCTTTCAGAAACATAAAATTTTACGTAATGAACAGTAC
GGATTTCAGAAGGGTAAATCTACAACTTTAGCCTGTTTTGATCTAGTGAGCACCGTGGTT
AAGAATCTAGATACTGGTAAATTGGTCACAGTTATTTTTTTTGACATGTCTAAAGCGTTC
GATTGTGTATCCCATAAACTACTATTAGAAAAACTTAATAAATATGGTATT
>Unigene0000940  1  144  PREDICTED: selenoprotein O-like [Nomascus leucogenys]
GGTCCCTTCGGCTTTTTAGACTCGTACGATGGTGGCTTTGTAGCCAATTGCTCTGATGGA
GAAGGGAGATACGCGCTGGCAAAGCAACCAGACGTGGTGGTATGGAACATAGGGCAGCTT
GCAAATGCCCTCAAGCCCCTCTTG
>Unigene0000944  83  205  minus strand  hypothetical protein KGM_21650 [Danaus plexippus]
ATGTCACTGGGTGAGGAAACTATAGCTGTGAAGAAGATTGTAAGAAATGAATACATATCA
AAGAGTGACTCAAAGTTCCGGAAGATTTACTTGAGAGCCTGTAATCCTCCGGACAGCATT
GTA
>Unigene0000946  1  288  endonuclease-reverse transcriptase HmRTE-e01 [Heliconius melpomene]
AACTCGCGCATCCGCGGCAGCCTTCATGTCCGTGACATTGCAGACAAACTGCAAGAGTGT
CGCTTACGCTGGTACGGACACGTTTTACGGAAACCGGCCACTTACGTGGGGAACAAATGT
CTAGCCATGGCGCCTCCGCCCGGCCGGGGCAGACTGGGTAGACCCAGGAAATGCTGGCTT
GACGTCGTAAGGGATGACATGCGTGCCAATAGACTAACCACCAGGGATGCCGAAGACCGA
GCGAAGTGGAGGAGAAGAAGCAGGAAAGCGGACCCCGGGCCCGGAAGG
>Unigene0000948  25  219  AGAP001486-PA [Anopheles gambiae str. PEST] >gi|333470250|gb|EAA00847.5| AGAP001486-PA [Anopheles gambiae str. PEST]
GTGCTGGCGTGCGCGCTGGCCAGTGCGCAGGCGCAGTCGAACTATGGATCTCAAGCGAAC
AATATCGAATACCAGGGCGAAGGACTCCCTGAACAAACTGTGCTGGATGGGAAGGTCACA
AAGCTGGATGACTTGAGTCCAGTGATATTCCTGAACAGAACGAAAGCCGCTCTCAACTGC
GCCGCTGGGGCTATG
>Unigene0000949  30  293  minus strand  PREDICTED: histone-lysine N-methyltransferase SETDB1 [Apis mellifera]
AACATGCCCTACGTGGAATACACGAGGTCAGACGAACAGGACACAAACAAACAAACGGAA
ACACAGCCGGAGGAGTTGGCGCAACAACAACAAAATGAGGAAATCCGTCGTCAACGCGCC
GTCGCTAAGAAGTCAACAGCCGCGGTACAGCCGCCGCCCGTGCCTCAAGCACCGGGCCAT
GTCGACACTGTCACCAGCAGAGTTGTGTATTACACTCCAAAGAACGCGGTGAAGCCGTAC
AAGATGACTCCTCACAAGTGCGGA
>Unigene0000951  56  385  minus strand  hypothetical protein KGM_02342 [Danaus plexippus]
ATCAAATACCTCAGCGAACACCTGACTCAATGCTACTCCCGCCTCGAGGAATACGACACT
CGCATAAAAACGTTAGAAAAACGCGAAGAGGAGATAATTGCTCTTAACAACACCATAACC
AACTTGCGAGACCAGCTGAATAGTCAAGGTCAAGCGTCCCTTAAAAATGAGCTGGAAATC
AATGGAATTGACGAGCTTAAAAATGAAAGCCCGCTGCACATTATCCGTGTAATGGCACAC
AAAATAGGCGTAACCGTGGAGGAACATGACATCGACTTCGTGTCTCGTGTGGGACCCCGC
CGCCAGAAGACGGACTCATCTGACGCCCCG
>Unigene0000954  2  223  minus strand  hypothetical protein KGM_20325 [Danaus plexippus]
CCCCGCACCGCCTCCATCGCAGAGGAGGACGAGGACCTCCCCCCACTGCGCCAACGCCCA
CCCCCAACCACCAACACCCGCGACATACGTAAGTCCGACTCCATTAATATCTTCACCAGG
GAATCTGACCCCTTTGAGGGGGATGCATTCTTCGCTTGCACTGGATCTGATAGAGCCGCG
AGACGGGAGAACTGGCCTGGAGACTTTCAAGGGTTCGATAAC
>Unigene0000956  1  195  minus strand  ryanodine receptor-like protein [Danaus plexippus]
TCAGTGCTGGGCGTCATCATGTTCACGGCCGCCGCTGCTGTCATATTTTATGATTGGCAC
AGGTCTTACTACACGAACCTTCGTCCGAACAAGCAAGCATACGACCTCCTTATAGCTTCG
GGAGTTTTCGCGGTCATAGAGGTCGTGGTCTTCCTTGTCCATGCCTTCATAACCTTCAGA
GAAGACGCTGACTAC
>Unigene0000957  1  219  putative tubulin tyrosine ligase-like family, member 6 [Danaus plexippus]
GGGGACTGCACAAGGCTGCAGCGGGAGGAGTTCCAGCAAACGAAAGCCAAAGCGGAAGCC
CTCAAGAAACCATCACAACCCAAAGCTACAAAAGAAGGCGAAAAGAAACCCAGCGAAGAC
GGTGCCACCACGATAACGGCAGTCACTACCACAACCACTACTACCGAAAAGACCGGCAAA
ACTAAATCTCGCACGGACAGAGAACAGAAACGCAAGGAG
>Unigene0000958  2  241  hypothetical protein KGM_21508 [Danaus plexippus]
TTCTGGCATAAGCTGGTGATGCCCAACCCGGCGCTGCGGCAGGCAGTCTCGTGGGGACAG
GTGCGGTGTTACTGCGCTAACTGCCAGCCTGATGGACCGCCAACATTTGCTGGTTGGGTT
CGTATCGAGCGCATAGACGGCGTTGGCGCCGCGAGCCGGGGGTTCTGGCACGTCGGTCGG
TCGTCACTACGCGCGGCTCAGACATCGACCGTGGCGACAGGCCCGCTGCGAAGACCCAAG
>Unigene0000961  2  334  minus strand  glucosylceramidase precursor [Sus scrofa] >gi|75053175|sp|Q70KH2.1|GLCM_PIG RecName: Full=Glucosylceramidase; AltName: Full=Acid beta-glucosidase; AltName: Full=Beta-glucocerebrosidase; AltName: Full=D-glucosyl-N-acylsphingosine glucohydrolase; Flags: Precursor
TGGAACCTTTGCTTGGATCCCATCGGCGGACCCAATTGGGTAGATAACTTCGTAGATTCT
CCTATCTTGGTATATGGAGACAAGGACGAATTTATCAAACAACCAATGTTCTATGCTATG
GGACACTTCTCTAAATTCATACCAAGGGGCTCTCGACGAGTGCGAGTGTCGCGAAGAAGT
CTTGTCAGTGTTGAAAATGTTGTTGTCAGAAAACAAAATGGCAATCTTGTTATGGTACTA
CAGAACAGACGGAAAAGAGAAATGAATGTGCGAGTAAGGATAAGTGCGCGCAGTTACATT
GAAGTTATAAGGGAGCCTGAATCAGTGAAGACG
>Unigene0000962  2  211  PREDICTED: similar to myosin-VIIa [Tribolium castaneum]
GCTTATAGAAACTCTGGGCCAAACCTTCCTAAAAATGATGTAATAATAGCAGTGAATTGG
ACTGGTGTGTATGTTGTGGACGATCAAGAACAAGTGTTATTGGAACTGTCATTCCCTGAA
ATTACAACTGTTGCCAGCCAGAAAACCAACAAAGTGTTTACTCAAACCTTCAGTCTGTCG
ACGGTTCGCGGTGAGGAGTTTACATTCCAA
>Unigene0000964  35  352  minus strand  cardiac titin adult N2BA isoform [Rattus norvegicus]
CCAGCAACCGTAACGGAACCGACCCCAGTTCCCGAAGTAGTTGAGAAACCGGTTGCCCCT
GAAAATGCTCCTGTAGTTCCTGAGGTCCCAAAGAAGGAGCCAAGTCCTGTGAAGGAGGAG
CTTATGGTTGTTGAGGAGCCGAAAAAGTTGGAACGGGAAGCTGATGTGGATATGACTGAG
GTGGTCACGGTGGAAGAGAAAGTGGAACGGAAAACGGAAAAGCCTAAACCAAAGCCAATG
AATGGGGATGTTACTAAGGAGGAACAAGGAACGAAAAGACGGTCAAGTGAAGAGGTTGAC
ACTGAGTCGCCGTTGAAG
>Unigene0000965  3  227  minus strand  PREDICTED: similar to ctl transporter [Tribolium castaneum]
ATCAACGATTACATTCAGACAGCCACCAAGAACAACGTAGACGAAATACAAAGGCATACG
GAACAACTGCTCTCGGAAATACAAACGTTAAGGGAACTGGCACAAAAGAAAGAACACGAA
TGGAATAATATACTACACCTAAAAAAAGTCAAAGAGGAAATTCTTCTAAGGCTCTTAAGA
CGAAAACAGGTGCTGTCCTTTGAAAAATCTGCGGAAATCAACGGT
>Unigene0000967  1  234  minus strand  hypothetical protein KGM_17561 [Danaus plexippus]
AAGCTGAAGGAAGAACTGCCGCCCCTAGTACCGTGCTGTGAAGGGAGAGAACTGCAGATT
AATGAGGACTTGGTGCGAAGTGGACTCTCAGCGATTTCCGTGAAACACGACAGCGTGATA
CAATGTTTGAGCATGTCACGCGCCTGCGAGAGGATGCAAATACCGCCCGGCCTCGTTAAG
CATCGAAACTCCTTCCGGAGTCTCCACCGGCCCGATTTGAAGCGTGTGCCGTAC
>Unigene0000968  11  433  esterase ybfF [Danaus plexippus]
GAATTATCGTACAGAATTCATGGTCCTAGTCCCAGACCCGGGAGCGTACCGATTTTCGTG
CTTCATGACTGCCTTGCAAGCAAAAAGAATTGGGAAACATTTTGTCATAAGCTCACCGTT
CCTACGAACATGACGGTGATCGCTGCGGACGCTCGGAACCATGGCGACAGTCCACATCAT
AGCTCCCATGGATACTATGACCAAGCTGCAGATGTCTCTCACTTATTAACTAAGTTTTCT
GTAGAAAAAGGTATTTTTATTGGCCACGGCATGGGAGGCAGAACGGCCATGGTATTGGCT
CTGACTGAGCCAACTAAAGTAGCAAGTATGGTCGTAGTAGACATATCGCCTGTATCAACT
TCATGCGGTCTAGCAGACTTCTATCCTAAGACTATCGATGCTCTCTCTACTATGGACTTC
AAA
>Unigene0000970  120  356  AGAP011965-PA [Anopheles gambiae str. PEST] >gi|157013292|gb|EAA00340.4| AGAP011965-PA [Anopheles gambiae str. PEST]
TCTGGCGACAACATATGTCTGATGCACGATTACACGGTGGCTCGTCGTCTGACGCCCGAT
CCTATGGCGGCGTTGGTGTTCAGCTCTGCGCACCTGGCTATGGGAGAGCTGTTTGAGATC
AAAATAGCGGAGTGCAAGCACTCCTACGCTGGTAGTCTCCGCATCGGCATCACGGATATC
AACATCTTGAACGCTCACGTCAACCGCAGTTTGCCTCCCAGCGTCGCCTGTCTTCCG
>Unigene0000971  2  358  AGAP003579-PA [Anopheles gambiae str. PEST] >gi|333468808|gb|EAA08909.4| AGAP003579-PA [Anopheles gambiae str. PEST]
AATGATAACCCACCTATGTTTAAAAATAGTCCTTATGAAGTCGACGTACCTGAAGATGAA
GAAGTCGGCAAGACTTTACTGGACGATATTCTCGTGGAAGACAGGGATTCCGTGGGAGAC
AGTCTTGAAGTGGGATGTGTGCCCAGTGAGCAGTGGCCTGAAGCCTGCGAGACCTTTGAA
GTAGTAGCCCTGAACTCATCAGCTCACCAATACACTGGAGCGCTGGTGCTGAAGAAACCA
CTCAATTACAATGAAAGGCAGTTCTATCAGTACCAGCTATATGCTACTGACGGCACCCTA
AACTCAAGTACACACATAGAGATTAAAGTAGTAGATGTTCAGAACACCCCACCAGTA
>Unigene0000972  1  300  minus strand  putative cuticle protein CPR149 [Bombyx mori]
GGACAAAACCGACCAATTGGAGAATCCTTGCAGATAGCCAAGACCGCTCCTACAGATTCT
GGCTATGGGATCACACCAGCACCAGCGCCTGCAGTACACCGCAATCGTGGACCCCCGCGG
TACACCACCTCCACTGCGGCTCCACCGTCATCTTCATCATATGGCCCGCCAAGTTCTTAC
CCTCACGAAGTATCAGTAACCCCTGCGCCCCCAACATACCCACATCCAACGTCCACGCCA
CAGGTGTTCGTGTCACCTAACTCTATCGACTCGTCTACTACAACTTATGACTTCAGACCC
>Unigene0000973  2  298  minus strand  putative cuticle protein CPR149 [Bombyx mori]
TTCAGACCCACAGTGACGCCGATCACGGCTAGTGAAGCTACAACGACGCGCAGTCCGTAT
GACTACGACTCGTCCAATACCAACACGCTGGATGATGAGTATCACGCCAGCGACAGCCAA
CGCTATGATGTGTATAATCCTAATTCGTACAGACATGCTGATGCCTGGCTGAGGCGACAG
CAACAACTCCAGCAGCAACAGCAATCAGGAGTCAAAATTGGCGATGGCTACACTCCTCAG
TTCTCGACGTACGACGGTACGGCGTTCAGGAGAAACGGATTCCGCTACTACCTCCCA
>Unigene0000974  6  284  minus strand  carboxyl/choline esterase CCE001f [Helicoverpa armigera]
ATAGGCTTTGGTGACTCGGCTCGGGGAACACAGCTAATGAAATCGAAAGATTTTATCATG
GTGACGTTTAACTATCGACTTGGAATTCACGGGTTCCTTTGTTTGGGCACTGAGGATGTA
CCAGGCAATGCGGGCATGAAGGATCAAGTGGCGCTGTTGCGCTGGGTGAAGGACAACATC
GCTAACTTCGGCGGTAACCCCAATGATGTCACCCTTGGAGGTTGCAGCGCTGGTTCCGCG
TCTGTAGACCTTTTGCTGCTTTCGAAGTCAGCGCAAGGT
>Unigene0000975  58  282  minus strand  glycerol-3-phosphate acyltransferase [Aedes aegypti] >gi|108870840|gb|EAT35065.1| glycerol-3-phosphate acyltransferase [Aedes aegypti]
GATTTGTCCAGTGATGTTAAGAAGAAAATGAAAGGTCACATACTGCAAGCGCAGACGATG
GTGGCAGCAGTGCCGGTCATACAGCTTCAGTTATACGTGAACCCCATACTGCACTACCTG
GTGCCGCCTGCCATCATCTGCCTCATTGTGCATAGATCTGCTACTGCTAGAGATCGTTTG
GAAGCCGATTACCACCGCGTAAGAAAGTTACTCAGTCACGAGTTC
>Unigene0000984  3  218  PREDICTED: rho GTPase-activating protein 190-like [Bombus terrestris] >gi|350425228|ref|XP_003494053.1| PREDICTED: rho GTPase-activating protein 190-like [Bombus impatiens]
TCGGATAATACCGGCGGAAAGTTGGTCACCGTTTCTGTCGTTGGACTTTCTGGTACCGAG
AAGGAGAAAGGGCAGCTTGGCGTCGGCAAGTCCTGTTTATGTAACAGATTTGTACGCACA
CACGCCGATGATTATAATGTCGATCACATCTGTGTACTGAGCCAGTCTGACTTCAGCGGG
CGCGTGGTGAACAACGACCACTTCCTGTACTGGGGC
>Unigene0000985  186  290  carboxypeptidase 3 [Mamestra configurata]
AGGGCATCTCATTGCTTCGACATGCGAGCTTGGTCTTCATCAGACACAATTGCGATGACA
GCAGTACAGCAAAGAGCTAGAAGAATTGTAGCTTCCTGGCTCTCT
>Unigene0000986  4  210  carboxypeptidase 3 [Mamestra configurata]
GTAAAAAATACTATAAACATTCATGGTTACATCGACCCATGGCGGGCACTCGGCGTTTAC
AAAGAAGATGTTTCCGATACTTCACCTACTTATACCGTAGACAGGGCATCTCATTGCTTC
GACATGCGAGCTTGGTCTTCATCAGACACAATTGCGATGACAGCAGTACAGCAAAGAGCT
AGAAGAATTGTAGCTTCCTGGCTCTCT
>Unigene0000990  96  296  minus strand  PREDICTED: similar to CG7381 CG7381-PA [Tribolium castaneum]
GCGTCAGCGGTCTGGTCGTGCACTGCCGACAGCGATTGTTCTGACACTGAAGGGTCTGTG
TGTTCTGACGGCAGCTGTGTCTGTCCTACTGGGCAGCAGCTTGTGCTGAGCGGTACTAAG
TGTGCTGAGGCCGCCCCATACTACACGTCATCATGCTTCGAAGACTTTCAATGCTCGAAC
TTGTTCACCAACTTCTACTGT
>Unigene0000992  3  215  minus strand  intestinal mucin IIM-46 [Helicoverpa armigera]
ACTGCGGCTCCCACTGCGGCTCCAACTGCGGCTCCCACTGCTGCTCCCACTGCGGCTCCC
ACTGCGGCTCCCACTGCTGCACCAACACGGCCACCAATCGACGAAGGAACATGCAACTGC
AATCCTGGTGAAGCACCTTCCATTTGTGCCGAGGATGGCTCTGACGGCATTCTAATCGCT
CATGAAGAATGCAACAAATTCTACATTTGCGAC
>Unigene0000993  23  211  minus strand  2-oxoglutarate dehydrogenase [Danaus plexippus]
CTGTCTTCAAACGCGGAGTCGTTTTTGTGCGGCGCTAACGCGAATTTTCTTGAAGCGCAA
TACTTGGAGTGGTCAAAGTCCAGAGGATCAGGAGCCATTGATTCGAAATGGGATGGATTC
TATGATAGCGTCTGCGGTCCTGCGTTAAAGATTGAAGAAATGCAGGACGACTTTAGTCCT
ACAACAGTT
>Unigene0000994  30  215  minus strand  2-oxoglutarate dehydrogenase [Danaus plexippus]
AAAAGTTCAGAGGACGACGTTCAAGAAAGAATCAAACTGAATTTGGCAGTCGCCAGTTTA
ATTCGAAGTTATCAGTCTCGTGGTCACCTGCTCGCGAAGACTGACCCTCTCGGCCTGACA
TTACCAGCCAGGCTCATCGCGTCATCGAAGAATTTGCCTCTGGACTCCAAAGGGATAGAG
TCTGTT
>Unigene0000995  1  228  minus strand  hypothetical protein KGM_02787 [Danaus plexippus]
CGGCTCGAGGCCGAAAACCAATGCCTTCAACAACAGATTCAGGACCAGCAATCTTTAGTT
GTCGAGTTATCCCTCCTACGTCAAGAAAACGAAGAATTGACCATGACGGTAGCAAAGCAG
TCCTCAATTATCGACAAGTTGAAGAAGGATTCTGAACAATTCCAATACAAGCCTAAATCA
CCTTCTGTCATTCGAAAATCCACTAAAATTGGAAAAGAAAATTTACAA
>Unigene0000997  108  260  minus strand  FancJ-like protein [Bombyx mori] >gi|161339205|dbj|BAF94023.1| FancJ-like protein [Bombyx mori]
CTACCCACTATTTACTACGGAGCCAGGACTCATACACAGCTGAAACAAGTCATTAAAGAG
TTTAAGAGGACCTCGTATTGTGGCCAAGTGAAAATGACCCTTCTGTCTAGTAGAGATAAG
AGCTGTATTAAGGACTTCGATAGGAATCTCTGG
>Unigene0000998  1  270  minus strand  viral-like chitinase [Mamestra brassicae]
AAGGGCGCCAACCCTGATCTCGGAAGCCCTGATGATGGTCACATCTACGTCGAGCTGATG
AAGGAACTGAGAGAGATGCTCAACGAACTGTCTGCCAAGACCGGTAAGAAATACGAACTG
ACTTCAGCCATCAGCTCTGGCTGGGACAAGATTCAGGTAGTAGACTACAAGGCGGCTCAA
CAGTACATGGACCACATCTTCTTGATGAGCTACGACTTCAAGGGAGCTTGGTCGAACGAC
ACTCTTGGCCACCAAGCTGCTCTGCACGCT
>Unigene0001000  4  255  BEL12_AG transposon polyprotein [Anopheles gambiae]
AGAGTAGTCGCCTATTGCAGAAGATTTTTAAAAAAGGACAAGCACGGTACAAAGTATTTA
ACAGTTCACGAAATAGAAGCAGCATTACAAACTTGTATAAAAAAAGTTCAAATAGAAACA
TTCTCAACTGAGTATGCACAATTAAAAGAGAAAGGTTATTTAACGATAAAATCAAGTAAA
TTAAAATCACTTTGCCCTTTTCTTGATAAAATGGGTATCATTAGAATTCGAGGACGACTC
GAAAAGTCAGAG
>Unigene0001001  3  203  hypothetical protein KGM_10110 [Danaus plexippus]
TCACCATCGATTTCACCTACAACTTCGAGTTCTAACTGTAGTAAAGTTTCCGAAGATGAA
ATCAAAGAAGATGTTAATGGTTTGGGAGACAAATATTTGTCGACTATACTGCGGTTGGAC
AAAGAGCACAACATGTTTGGCTTGTCAAACATTGCCATAGTTGGCGCCAAACCATCTAAG
ATGAAACGCAAGGACGATGAT
>Unigene0001002  11  262  PREDICTED: keratin-associated protein 9-1-like, partial [Cricetulus griseus]
CCTGTGTTTCATCAAACGGCTATCGTCCAAATATGTTGTGGCAAGGGTTGTTGCAAGTAT
AAGAGCAACACGGATCTACCATTATCTTTGAAGGGGTGTGGCGGTTGTAGAGGCTGTTGT
GCCGATCCATGCTGCACTATTTGTGTGCCACCATGCACCCCTCCATCCTGTGTGGAAGAA
TTACCGCCGTGCAGTCCTTTCTGCTCTTCATGTCCAAGAGGAAAGTGTTCTTGCAAGTAC
ACATGCAAACCG
>Unigene0001003  6  764  viral A-type inclusion protein [Trichomonas vaginalis G3]
CGGGCCTTGCAAACTGTTGAGGAGAAATGCGAAGTGATTAAAGGTTTGGAAGAAGAAGTC
AAAGCTGAAGTACAAAAGCAACAAAAATTGATCAAAGACTTTGAGTCTGAGAGGCAGATA
CTTAAGAACATGGTCACCGTCACTGAATCTATCATGGAGGATCAGAAAGTCACTCTTAAT
AACGCTGTAGCCGAACAAGTCCGAGCCAACGAGGTATTACAAGACGAAAATAAATCCATT
AACGAATTACTTGAAAACAACAAGAAAGATTTTGAAACCAAGTTACAGGAAAAAGAGGCA
ACTTTAGAGACACTCTTTAAAGAATTAGCAGAAGTCCGACTCGAAAAAGAGAAGATTGAA
AAAGAAGTAACCGTCGAAAAAGGAGAATTAGGAAATGAAGTGAAGAATTTAGAAACAAAG
TTAATCGAGAAAGAAAAAGAATTAGAATCAGTGTACCAAGAAATTGCAGAATTGAGACGT
GACAAAGACCTCAAACAAATAAAAGAGAATTTAGTGTCAGGAATCAAAGAAATTATATCG
GAATTGCAAAAGAAAACTGTTGAATTAAAGCAGTTGCAAGACGATAAGATTACTCTGGAA
GGTACAATACAGAAGTATAAACATGATATGGTGTCGTTAGAAAAACGAAATAGCGACCTT
CAGTTGAAAGAGGCCGCCTTTGATACAGAATTACGTATTGAAATGGATAACCTAAATAAA
GCTTTACAAGAACAAACAGAAACCAATAAAAACTTAGAA
>Unigene0001004  1  258  PREDICTED: similar to UDP-glucuronosyltransferase 2B22 [Strongylocentrotus purpuratus] >gi|115925367|ref|XP_001186997.1| PREDICTED: similar to UDP-glucuronosyltransferase 2B22 [Strongylocentrotus purpuratus]
CTAACGAAGATCATAGATCCTAAACTCATCCCAGAGCAGGCCGGCTTCAGACCTGGTAAG
TCATGCTGCAATCAGGTTTTACGGCTTACTCAGCATATCGAAGACGGATATGAAGCCGGT
GCAGTGACGGGCGTGGTTTTTGTGGATCTCTCGGCGGCGTATGATACAGTCAATATAAGG
AGACTTCTGTGGAAAGTTAGCGAACTAACACACGATCGGAAATTTGTGGGAATTCTGGGC
GAACTTCTCTACGACCGG
>Unigene0001005  2  265  minus strand  PREDICTED: similar to UDP-glucuronosyltransferase 2B22 [Strongylocentrotus purpuratus] >gi|115925367|ref|XP_001186997.1| PREDICTED: similar to UDP-glucuronosyltransferase 2B22 [Strongylocentrotus purpuratus]
GATCGGAAATTTGTCGGAATTCTGGGCGAACTTCTCTATAACCGGAGATTCAAAGTCCAC
TTACAATCTGGACAAAGTAGGTGGCGGAAGCTCAGAAACGGTCTGCCCCAAGGCAGTGTC
CTAGCCCCCACCCTATTCAATATCTACACAAACGATCAGCCGCAACCACCTAATACAACC
AGTTTTATCTATGCCGACGACCTGGCACTGGCAGCGCAGGCAAAATCGTTTGAAGTGGTC
GAGACCTACCTCTCTGCTGCCCTT
>Unigene0001009  3  263  Meckel syndrome type 1 protein [Danaus plexippus]
AGCCGGCGGTTCTTTCTAGGAGGTTGTCATTTGATCAAGGATTTGGATGTACTTGCTGAG
CCGCTGTTGCAGGACACAAACTACACCTTCACAACAACTGGCTCCATCAACCTTCGGTGG
AACATCATATCTCAAGCACAGATCGGAGGTCTAGTAGCACCACCAGCTCAACCAGGAACC
AGCACAGCATCAGCTCTACTCCTGGGTGCTGAAGCGGCATTGAAGAAGTATAAGAAGGCC
AGGGCAAGACTTGCAGCGGCG
>Unigene0001010  4  219  minus strand  Meckel syndrome type 1 protein [Danaus plexippus]
TTAGAAGTTAACACTGGCATTGAACCACCTCCAATTAAACTATTCCTAGAAGTGATATCA
TCAGACTGGTGGGACCGCCACCGCACCGAAGGGTACTGCTTCTTACCCCTTCACCTCAAC
CCTGGCTGCTATACCAAGGAGCTGGTCTGCAGCAGACCTGAGGAGACCGATGTAGTGGAA
GCTGAGAGCCGGCGTTTCTTTCTAGGAGGTTGTCAC
>Unigene0001012  4  201  minus strand  AGAP000901-PA [Anopheles gambiae str. PEST] >gi|333469475|gb|EAA12069.5| AGAP000901-PA [Anopheles gambiae str. PEST]
ATCTCCGCCATGCTCTGCCCAAGCACGATTGGACAGATTGTCGTCGATTGCATCGCGCGG
ACGCCGGCTCCGGGTGACCCTTCCTACGAGCAGTTTGAGTGCGAGAAGTCCAACACGCTG
GACTCGCTCGCCAAGAGAGCTAAGATGATCGTCGAAACCTTCAACAAGATGGAAGGCTTC
AAGTGTAACGTTGTACAG
>Unigene0001013  3  395  minus strand  Polypeptide N-acetylgalactosaminyltransferase 3 [Harpegnathos saltator]
AGAGTGGAGTTGAGAAAGAACTTAAAGTGTAAAAGTTTTGCGTGGTACTTGAGTAACGTG
TGGCCGCAACACTTCTTCCCGACAGACCAAAGATGGTTCGGGAGAATTAAGAGTGAGAAA
GGTGGTTGTATAGGAGTTAACCCTGGTACCTTAGGGTTGGGCAGCCCAGCTGTCGCAGTA
GAGTGTATCACACAAATGGGTTTAGAAAGTTTAGTAGTTTTCACGCCTGAGGGGAAAATA
ATGACGGATGAAGGCCTGTGTTTACAACAAGGCAATGGACGGGCACTTTGGAAGAGTTGT
AGCGATAGTAGTAAACAGATATGGATACAAAAAGGCCCTCGGTTAAAAACTCAAGAAGGT
CTATGTCTAACCTTAGTAGTGAACAAGGATTCG
>Unigene0001014  1  207  Mod(mdg4)-heS00531 [Bombyx mori] >gi|47169616|tpe|CAE54311.1| TPA: Mod(mdg4)-heS00531 [Bombyx mori]
GCTGTAGGAGATGCACAAGTTCCAATTTACACTAAAACGCGTTATGGTAAGCCAGCGATC
CAGATGGGAAAGTACAGGTTCAATAGGAATAACCGCAGCAATGGTGCCAGGGCTCTGTGG
ATCTGCTGCAGAAACAGCACGGGCTGCCGAGCTTCCATCACCACCTTCAATGACGTCATT
ATCAGACAGAAGTGCGAACATAACCAT
>Unigene0001015  2  208  p260 [Bombyx mori] >gi|2058458|gb|AAB53257.1| p260 [Bombyx mori]
CGTGTTGTATTAATTTCAGAAAGGCAACCCTACTGTGGGCTCTTAGGTTACGTCAAAAAA
TTTAAAAATCAAGGACACAACATCGGTGTACTTATAGTTGATGATTATCATGCGCCATCA
TTTAATCCAGAAAAACCCATTTACAAAGAACAGCTTCAGAAGAAACTGGCGTTTAATATT
TTGAAAAAGGGACAATGGGGCAGCTAC
>Unigene0001016  1  201  Junctophilin-3 [Acromyrmex echinatior]
CGAGACGGCACGAGGGAAGAAGGCAAATATAAAAATAACGTGCTTATAACGAGCCAGAAA
CGAAAACATTTATTCCTCATGAGATCCGCTAAATTTCGGGAGCGAGTTGATTCAGCAGTA
AATGCGGCGCAACGTGCATCTAAAATAGCATTACAAAAGGCTGATATAGCTATCTCCAGA
ACCGCCACGGCCAAAGGAAAG
>Unigene0001017  39  605  minus strand  GI22074 [Drosophila mojavensis] >gi|193917850|gb|EDW16717.1| GI22074 [Drosophila mojavensis]
GCTATTAAAAAGGAGGCTGAACAACCTCTCAAGAAAAAGAAACTTAATCTGCAAGAGTAT
AAATTAAGGAGAGGCGTCTGTTCGAATAACAGTTCTGCGACAGTGAGTCCCGAGGCTATA
TTCCCAGACATGCCTAGTCCTTTACTTGACAAAGCTGTCAAATGTCCCATAACACAGACC
CCTCCCAACGGCTTACAAAATACAACCGACAAAGTGAACAACGAACAAACATTCTTCGAC
CCAATTAAAGAGGCTTCTAGAAAAATACTGATGAATACAAAGAAACAAAAGGCTGAGGCT
ATGAGGAAACGAGACGAAGATATAGTCATGAGTAAGATACCCAAAGTCGAGAATTTGGAA
TTGCAACCATTGATAAGTGATGCTGAGATGATGAAAATCGTTGGAATGACGCAACCAGAA
ATTTTGCCATTACCTGTAGTTAACGAAAAGCCGCAATTGTCAGCTGATTATGAAGAAATT
ATTCTTGTCAGTGTAGGAACGAATACCGATGATAATATGTTTAGCCACATTGAAGAACCT
GTTGAAAGAGTGATCAAAGCTACATCT
>Unigene0001019  17  301  PREDICTED: similar to protease, reverse transcriptase, ribonuclease H, integrase [Tribolium castaneum]
ATGAGGGCTGTCGTGGAGAGTGATAATGTTGTACCCAGCATTACTCCTTACTTAAAACAG
ATGGCGGCCACCCTGGATCAGGCCAGGGACACTCACGAGGAGGCTCAAGCCGCGCAGAAG
GAGTATGCCGACAAGAAGCGGAGACCACCGCCGGACTATAAGGTAGGTGACCTCGTCTTG
CTAAAGACACAAGGGCCGAACGACGCGGGCCGCGGACAGTCCGCAAAGTTCATCCCGCGC
CGTGACGGCCCATATAGGATTGGGACGATCGTAAGCCCCACTACG
>Unigene0001020  2  202  PREDICTED: similar to protease, reverse transcriptase, ribonuclease H, integrase [Tribolium castaneum]
GAAGACTGCTGTTTGGTTGTTCCAGAGCAGGAGCGCAGGCAAGTATTGGTTGACCTTCAC
GACGCGCCTACAGCCGGTCACTTCGGAGTAGAGCGCACGCTGAGCCGTGTCCGGGCCAGG
TACTATTGGCCGGGCATGAGGGCATTCGTGACCAATTACATCAAAGAATGTGTACCATGC
CAACGGTACAGGGTCGACAAT
>Unigene0001022  109  327  rab6-interacting protein 2/elks/erc/cast [Aedes aegypti] >gi|108875749|gb|EAT39974.1| rab6-interacting protein 2/elks/erc/cast [Aedes aegypti]
CAGAAACAAGCTATGCTGGTACGACAACTAGAAGAAGAACTAAGATTGCGCATGAGACAA
CCCGCTCCTGAGTTACAACAACAACTGGAAGCCTTATTCTCCGAGAACGAACACCTGCAA
AGAGAGATAGCCATATTGAGAGATACAATAAAGGAACTAGAATTGAGGATTGAAACACAG
AAACAAACGCTCCAAGCCAGAGATGAGAGCATCAAAAAA
>Unigene0001023  3  299  bruchpilot, isoform G [Drosophila melanogaster] >gi|272432410|gb|ABV53738.2| bruchpilot, isoform G [Drosophila melanogaster]
ATCAAAAAATTACTCGAAATGCTCCAAAACAAAGGGATGGGTAAAGAAGAAGAACGCCAA
ATGTTCCAACAGATGCAAGCTATGGCCCAAAAACAGCTGGACGAGTTCCGGTTGGAGATC
CAGCGGCGAGATCAAGAGATCCTGGCGATGGCCGCCAAGATGAAGGCCTTGGAGGAGCAG
CACCAAGACTACCAGCGCCACATCGCCGTGCTCAAAGAGTCGCTCTGCGCCAAAGAAGAA
CATTACAGTATGCTGCAGACCGACGTGGAAGAACTGAAAGCCCGGTTGGATGAGAAG
>Unigene0001025  3  257  minus strand  GK11179 [Drosophila willistoni] >gi|194166245|gb|EDW81146.1| GK11179 [Drosophila willistoni]
GTTATTCAACAAGGTGACGCGTGGACAAATAACTTTATGTTTAAACTGGGAGGCGAATCT
ATCCAAACAATCATGATAGACTATCAAGCATCCAGTAACGGCAACCCAGCCGTCGACCTT
CTCTTCATGTTGCTAACTTGCACAGACCATTCATCAAGATCTATCCATTTCCACGACTGG
ATGGACTATTATCATTCCGAGTTTGACAAGTCACTGTCAGCATTTGGCCTGAAAGCTGAC
CTGGTGTATCCTAGG
>Unigene0001026  3  449  Multiple epidermal growth factor-like domains 8 [Harpegnathos saltator]
AACGCTGTTTATGTATACGACGGCCTCGGTGGAGTTCCTGATCTGAGTAACAATCAGCAG
AGTCAGTTACTGGGTGTATTTTGTAACGGCGCCTCATCAGGTGTTATAGAAGCGCGTAGT
GGTAACCTGACCGTACATTACAAGCAGGGGGAGCCGGAACAAGGGTTTGAGGGGAGCTAC
AAGGTGCTGGCTTGCGACGGACATTGTTCCCTGCCGAGAGTATGCAACAAGAGGCACTGC
GTCTGCCGCGAGGGGTACGGAGGCCCCAACTGTGAAGTTGAGATCTGTCGCAACAACTGC
AGCATGGCAGTCAGTGCTGGCATATGCGATCCAAGCTACGGCAGATGTCTCTGTAACGAC
GGTTTTGGCGGAGACGACTGCTCAATTAGATTAGACAAGACACAACTCGTATTCACAGAG
CTTTTTAACTCAGAATATTTATCGGAC
>Unigene0001029  11  376  GA14935 [Drosophila pseudoobscura pseudoobscura] >gi|198130950|gb|EAL27031.2| GA14935 [Drosophila pseudoobscura pseudoobscura]
GACAAACATCAACAACATCGACCTTCGTTGATATCAATGTTGGTGGGCAGGGGAGGGACT
GGAGGACTGCCTAGAACGCCCGATCATCCTTCTGCGCCTCTTTCTGCACAACGAGAATCG
TTATCAAGCAGTTCAACTACAAGCCAGCACATGCCGACGTTTGAGGCTCAGCTGAACAGC
GGCCGACTGAGCGACACCAGCAATAATAACGTTAGCAGTGGCAATTCTCATATCGGTTCA
TTGAACAACTATGGGAGTGACAAGCCAACCGCTAGTACTCCTTCGTATACAAGCACACAA
ACTAAGCTAAGATTTGTGCCGTCCGTAGAACTCAAGTTCACGTCTGGAGAAACATCAATG
AGTCCA
>Unigene0001030  3  287  GK11761 [Drosophila willistoni] >gi|194165975|gb|EDW80876.1| GK11761 [Drosophila willistoni]
ATTCTGTTGCAACCGTTTATAGTGCATAAGCTATCTCAACCCCCCATTGGGGACAACGAG
CGTCACATGCAGTTTGTAGTTCGGGAACGTGTGAGAGGGCTCAAGTTACCCGCCGCGAGG
GCTAGAGGCGCTTTATTAGCCGAACTAGCCAGGGAACTGAGGCATATGCGCGATACACAT
GATCAGTATAAGTTTGAACAAATAGCAGAGAACCTCGGTCAAGCCGGTGGGAAACGTGCC
TCCGAAGTGTTTCCCCGTACAACGACAGTGCCAGACAAACATCAA
>Unigene0001033  58  435  minus strand  cytochrome P450 CYP339A1 [Bombyx mori] >gi|186972164|gb|ACC99358.1| CYP339A1 [Bombyx mori]
ATGTATCTAAATCAATTGCGAAATGTTCAACCGTACGTCAGATTAGGATTGGCTAATATC
CAAAAAAGATGTTATGAAAAGGCAATATTGCAGACTCAAAAGCTTCAAAGTCAAGAAGTG
AATACCAATAAGGCATGCTCAGCTTCTGTTGGTTTATCCGACAAAGATCCTCTAATGAAC
GAAATATTCCCAGCAACTAGGGTGATGCCTATGGTGCTTACGAATAAGGAACCTATTGTG
CTTTCATTCGATGACGTACCTGGACCCAGAGCTTTGAAATACATATCAAATTTTCGTCAC
TACCTTTCAGAAATTGGTACCCAACTCACAGTGGGCGTGCTCACTATAGCACTTAACATG
AGCACATATTTAAACACC
>Unigene0001035  3  266  phosphoglycerate kinase [Amia calva]
GTTGGTTTCGATTTGCCACAAAGAGCCTCTGGTTTCTTGATGGCTAAGGAATTGGAATAC
TTCGCCAAGGCCTTGGAAAACCCAGCTCGTCCATTCTTAGCTATTTTGGGTGGTGCTAAG
GTTTCCGACAAGATTCAATTGATTGACAACTTATTAGACAAGGTTGACTTGTTGATTGTC
GGTGGGGGTATGGCTTTCACCTTTAAGAAGGTTTTGGACAATATGCCAATTGGTGACTCT
CTTTTCGCCGAAGCTGCTGCCCAG
>Unigene0001041  55  339  PREDICTED: similar to zinc knuckle domain protein [Tribolium castaneum]
CAGAATCAGGACTCAAGTTCCCAAATCAGTTCCGCAGTCGCTCAAGAGGGAATAGAGTTC
CTCTTCATTCCGAGCTACACACCCCATTTCAACGGTATGGCTGAATCTGCAGTCCGTTCC
ACGAAATATCATCTTCGTAGGCTTCTCCAACTTACGCATTTCACGTATGAAGAAATGCAC
ACTTGTCTGACTCAGGTGGAAGCCATTCTAAATTCACGTCCTATAACTGCCTTAAACTCT
GATCCTACAGACTTCACACCTTTAACACCCGCACACTTCCTAATA
>Unigene0001042  78  212  PREDICTED: similar to BEL12_AG transposon polyprotein [Tribolium castaneum]
AATTTGGTTAGGCTACCTAAAATTGACTTACCACATTTCAGCGGTGGCTATCAAGACTGG
CTCGAATTTAAAGACACATTCCTTTCTCTCATACACAACAGTGATCGCATAGATAACATT
AATAAATTCCATTAT
>Unigene0001045  50  229  minus strand  PREDICTED: similar to Solute carrier family 35 member F1 [Tribolium castaneum]
GGGCAGAGACTTGGTGTAGTTCACGTAGCTGGAGCAACCATGGGCCTGATGGCAGTTGTC
TGCGTTGTGTGGGCTGATGTTGAAGGAGCCCCTACTGATGGTAAAAACCAGTTAGTTGGT
GACATGCTATGCCTCGCTGGCTCTCTACTCTATGCCATGGTCACAGTACTCCAAGAAATG
>Unigene0001046  9  332  minus strand  endonuclease-reverse transcriptase [Bombyx mori]
ATGATAAAAGATCTACATGAGGCTAGCATCAAGGTCGGCCTAGAAATGAATTTGGAAAAG
ACTAAAATAATGACTAATCACATCACCGCGTCCATATTTGTAAGCAAAACACCACTAGAG
TTTGTAGAAAGTTACATCTATTTAGGCAAACAGATTTCATTAAAAAAAGATAGAAACTTG
AAAGAAATAGATCGCAGAATAGCAATAACGTGGAAAAAGTACTGGGCACACAAAGAAATA
TTCAAATCACAACTCAAACCGTCAATCAAAAAAATTGTTATGGACTCAGTGATTCTACCA
TGTCTTACCTATGGCTGTCAAACC
>Unigene0001048  3  275  minus strand  GJ15642 [Drosophila virilis] >gi|194150588|gb|EDW66272.1| GJ15642 [Drosophila virilis]
TCCGCAAGTTACACAGGATCGACGTGCGCGGCCCTAGTGCAGTTAGTGAGACAACTGCAC
TCCGCTGCGCAATGGCATACACCTATTACGACTTTGTTGTTAGACAAACTACAGTTAGCG
GCGCAGACGGTAACGAGTGACTGGCATTGGTGGCCACATACAAGCCAAGACTTAACACAA
CTGATCAAACCCACACCACCCAGTCTGGAAAACTGTCTCATTGCTGGTGCTCTCGGCGTG
GTTGGGGGTGTCGAATGGCGTATAAGACTGGGT
>Unigene0001049  20  487  minus strand  bmp-induced factor [Danaus plexippus]
CCGCCCAAGAACAACGGCTACGAGCGCGCCAACGCCGACGACATGCCCGAACGACTCAAC
AATGACCAAGATTTACGGATAAAGAGCGAGAACGACTACCAACCGCCCGGATACAACAAC
TCGCCGCCGCCGGCGACCTCGCTGCCCAACGCCAACTACCACGACAAGCCCATGGAGACG
TCGCCCGTGCCGCCCAAGCCCAGCCCCGACATCTGGCCCACCAAGCTCATCACCAGCAAG
TCCGGCGGCATCGCCACTGCCGACGGCAAGAAGCTGAAGTGCCCGTACTGCGAGCGGCTG
TACGGCTACGAGACCAACCTGCGCGCGCACATCCGGCAGCGGCACCAGGGCATCCGCGTG
CCGTGCCCGCACTGCTCGCGCACCTTCACGCGCAACAACACCGTGCGGCGCCACATCGCG
CGCGAGCACCGCGCGCACCTGCCGCCCGCCGCGCTGCACCACGCGCAG
>Unigene0001050  2  250  GM07634p [Drosophila melanogaster]
TTACAGCATGGCGTACCACGGGAAATAGCTACCGACAGAGGTGCAGAATTTATGTCTGAA
ACCATCGAACAGGTTTGCAAATTACTTAATATTAAAAAATTAAATTCAACTGCGTATCAT
CACCAAAGCATCGGAGCGCTAGAAAATACCCACAAAAGCCTCGGCGCCTATTTGCGAATC
CAAACCGAAGAAAAACCTGAGTTGTGGAGTACTTGGTTACCGTTCTGGTGCTTTGCTTAT
AATACGACA
>Unigene0001051  11  229  minus strand  polyprotein [Danaus plexippus]
ATGCACGAAACATTTCAACATGAACTGAACCGACTGCGGCTGCTGGCTGCAAAGACGTTG
CAGGAGGCACATCTCAAGTCCGACAACTCCGTCGGTACCGGACGTATGGAGTCTCTGAGA
CTCACTGCTGAGGTGGAAGGCCTAGGCCCCGTGTTCCGTGTGACGTTGATTATAGAGAAC
AACTCCAAGGAGAAGGCGGTGATAGGCCTCGCCATACTC
>Unigene0001055  3  188  putative Establishment of cohesion 1-like protein 2 [Danaus plexippus]
ACCGAAGAAGAAATACCAGAAACCGAACTCTCCTACACGAAACCAATGCAAGAACTACCA
TGTTTCAACAGCACTGTCATTGAGGAAACCAACCAAATATTTCAACCGGTCACCGCTGTG
CCCGTTACCATGACAACGGTACCACAAGACTCGGAAGCAGTCCTCATAGAATTGGGTTGT
CAGAAG
>Unigene0001056  6  203  minus strand  hypothetical protein KGM_12969 [Danaus plexippus]
CACGCCAGGGTCTGCTATGCCACCGTCACGTACTTCAACGTAAACGACAGTGAGGACAGC
AGCAGCATCAGGACGGAGTACACGCTCCTCGATGACGCAGAGGCTGACCGAATGAATGAC
CTGGACGAGATGGAGCACGTCGACGAAGACGAACGGACGCAGAACATGATCAACGAGAGC
ATTGAGCTGGTGAGCACG
>Unigene0001058  42  260  GG22759 [Drosophila erecta] >gi|190651379|gb|EDV48634.1| GG22759 [Drosophila erecta]
AAGGTCACCATCTGTGGAGCCGCGGGATGTACCGGTCAACCCTTAGCATTGCTGCTGAAA
GAATGTCCGTTGTTGGATGAGATAGCTTTGTACGACATGTGCGCCACCTGCGGCTACGGC
ATGGAACTAAGCCACGTGGACACCAAGTGCAAAGTCTCTTCCTTCTCCGGGAAACATATG
TTATGCGATGCACTACAAGGCGCGCGGGTAGTGGTTCTC
>Unigene0001063  8  295  GA26717 [Drosophila pseudoobscura pseudoobscura] >gi|198131236|gb|EDY67730.1| GA26717 [Drosophila pseudoobscura pseudoobscura]
GAACTCGCAGACATGGCTTCAAAGCTCAAAATCGTTGAAGATAAACTCGAAGCTCGTATG
AAAGCGGAGAAGGAGTCCCGTCGCTCTCAGGAACTGTGGGCGGCCGGCGAGTCTCTCCTA
GCGGCCACCAAGAGAGGAGATCCCATAGTTAAAGTCGAGAAAGAGATAAAAGCTATTGAA
AAGGCTTCTGGTGGCGACGATAAGTTGGTAAAGATCGTGTTGAAGTCGATACCGTCATCT
GTGTACAAAACAGGGATTGTGCCGGAAAGTGTGTTGCGAGATGGTTTC
>Unigene0001064  4  255  minus strand  adenosine deaminase [Danaus plexippus]
CTGTTCGGCGCGGCGGCGGCGGCGGCGCACAAGTCGCCCATCAACGTGCTGTACGAGAAC
TACTCGGGCCTCGCCTTCACCTGCACCTTCGGCGACGGCTCCCCGCTCACCGCCGCGCAG
GCGCCGCTGCAGCTCAGCCACAGCATGCGGTTCAAGGTCGTCTGCCAGATCAAGGACCAG
AAGTTCGAGGGATACGGGTCGAGCAAGAAGCTGGCGAAGCTGGCGGCGGCGCGGTGCGCG
CTGGCGGCGCTG
>Unigene0001065  4  123  minus strand  adenosine deaminase [Danaus plexippus]
CTGTTCGGCGCGGCGGCGGCGGCGGCGCACAAGTCGCCCATCAACGTGCTGTACGAGAAC
TACTCGGGCCTCGCCTTCACCTGCACCTTCGGCGACGGCTCCCCGCTCACCGCCGCGCAG
>Unigene0001068  1  390  hypothetical protein KGM_17279 [Danaus plexippus]
CCTGGCGGTCCAGCAGACGGGCTGCTGCGTCCCGGCGACCTGCTGACGTCGGTGGACGGC
ATCCCGCTGGGCGGCGCCACGCACACCCGCGCCGTCTCATACGTCTGCCAGGCCGCTTCT
AGAGGACACGTAACATTAGGAGTGAGACACAATCGGGCTGATATTCAGCCTCTGGGTCTG
CCTACGATGGTGGCGCCACATCCACACCAACCATTATTAACCGCGGATCCTGCGATGCAT
CACAACATGCCGCCCGTGTCGTACAACATACTGCACCCCGCTCCCATGTACCCGCCCGCC
GCGCATGTGCCCATGTACGGCGTCCAATACGACCAGACGACCGGTGGATGGGCGTCGGTC
CCCTATGACGTGACCGTCACCAGGAATGAA
>Unigene0001069  57  230  minus strand  hypothetical protein TcasGA2_TC002269 [Tribolium castaneum]
GATAGTATATCGGAAAAAGTTGACGACCAACCTAAAGATCTGAGCGTGCAGCGAAGGTTA
CCCACCCCGCATGCGTCGCCGAGACGGATAGACATACCGCGAGCGCCGTCGAGAGAGTCG
GATGCGATGCAGTCGCCTCAGCCGAGCGGCATCCCCGCCGGGGCCCCCTCCCCC
>Unigene0001070  93  485  minus strand  hypothetical protein KGM_10306 [Danaus plexippus]
ATGCAAGAGACCGTTACAAACGCTAACGAAAGAAAATCCTTGTTTTCTTCGTTTTTGGAG
GTTCTGGAGATTCGAGAGAAACAGGCTCAAGCAGACAGGCAGCTGCAGGAAGAAAAGTAT
CTGAGAAGGACCCAGAGAATCTATGATTTTCACGAGCGGCAGCGGCGCGAGGCGGCGGAG
CTGCGGCGCTGCCTGGACTACGTGTCGCAGCACGCGCACGTGCTGGAGAGCGTGCTGCGC
GGCGCCGGCGCGGCCGACGCGCCGCTCAGCGCCTGCCTGCTGCGCCAGGCCGCCGCGCTG
CAGCGCTGCATGGCGCAGTGCGTCGCCAACGCCAGCCGCATCCGACACCTGCTCGCCGCC
ACGCACCAGACGCAGATGGACACCATGCTCGCC
>Unigene0001074  3  608  minus strand  PREDICTED: e3 ubiquitin-protein ligase UHRF1-like isoform 1 [Acyrthosiphon pisum] >gi|328718171|ref|XP_003246410.1| PREDICTED: e3 ubiquitin-protein ligase UHRF1-like isoform 2 [Acyrthosiphon pisum]
CGGTCTGATGATTACAATAAAATGATGGTTACACCCCCAGAAAAGAGATCAGCACCTTTG
AATTGTTTGACTTGTCGTGACGATGAAGACACTCCTTGCAAAGATTGTGGCTGTTATCTA
TGTGCTGGGAAGGAGTTTCCTGACAAAATGCTTTTATGTGATGAATGTAACAACGGCTAT
CACATGATTTGTCTTGACCCACCCCTCACGGAATTGCCCGAAGGAGACTGGTACTGTCCA
TCCTGTAAGAGGGATCCTAATGACGTCATCGCACCTGGAGCTGCCAAGCAAACTAAGAAG
GTTTCCAAAACAAAACGTGATTGGGGCAGAGGAATGGCTTGTATTGGAAGGACAAAGAAT
TGCGCCATGCCGGCCAACCACTTCGGTCCGATCCCTGGCATTGAAGTAGGCATGTGCTGG
AGATTTAGGATACAGTTGTCAGAGACGGGAGTCCATCGACCATCTGTGTCAGGAATCCAC
GGACGTGACGTGGAAGGCGCGTACAGTCTCGTATTATCAGGTGGCTATGAGGACGATGTG
GACCACGGCTATGAATTTACATACACGGGCAGTGGCGGTCGTGACCTGTCCGGCAACAAA
CGCACC
>Unigene0001076  5  187  minus strand  juvenile hormone binding protein [Danaus plexippus]
GCAACGTTCAAGTTCGAGAACCTGTTCAATGGTGATAAGTCAAAGGCCGACCCGATTATG
GTGATCTTCGACCAGAGCTGGAAGGAACTCATGAGTTCGGTCGCCAAGCCCATCGTGAAC
GCCATCGTTGACGAATACGTCAGTGCCATCAAAATCTTCGCTGATAAAGTACCCAGAAAT
GAA
>Unigene0001077  2  271  PREDICTED: zinc finger protein 420-like, partial [Cricetulus griseus]
GGACGCGGGTTTAAACGTCCTCAATACCTGAAGCGGCACGTGGAACAGTACCACACGAAG
CCGCACCGGCTTGTATGCGGCGTCTGCTTCCGAGTGTTCCACGAGCGAGGCTGGTACAGG
TCTCATATCAGAACACACAACGAAGAAGTGCGAGCCAAAACAGTCAGACTGCCTGCTACC
TGTGAGATCTGCTCCCGTGACTACAAGAACAAAGCCAGCTTGAAACGTCATTTGCTCACT
CACGACGAGGACGTACACTGTGACATCTGT
>Unigene0001082  3  269  minus strand  GI22525 [Drosophila mojavensis] >gi|193917039|gb|EDW15906.1| GI22525 [Drosophila mojavensis]
GAACAGGAAGAACTCGAAGACCAGAAACGTAGAAATGAGGAGCTGAAGCACAAACTAGCG
AATGCGTTTGACGATTTGTTGGATGACGATGAAGCTAGCTCTGTAAATAGCAGTGGCAAC
TACACATTAGATCCAGCTCAGAGCAATGGAGTACAACAACCAAGAACAGGTTTGCCCCCA
ACATATGTGGAGTCTCTCAATCACTTGAAGGAGAATCAACATGGCTCAGAATCCCCTAAG
ATGTACTGTGAAACCCCCAAGAACCAC
>Unigene0001084  2  265  GA25805 [Drosophila pseudoobscura pseudoobscura] >gi|198138199|gb|EDY70006.1| GA25805 [Drosophila pseudoobscura pseudoobscura]
TCCAAGTTGAGGCCGGAGGCTGCTAAGCAGGACATGGCAGCGATGAACGATGCTCTTGCT
TCTCTTAGTGAGAAGAGGAACAGGCTGCTTACTGAGATTCCTACTGAAGGACTTGAAGAT
GAAATTAATCTAGAAGAAGAACTTGACAACTTAGAACAAGCAATTCGCAAGGCGATCGAG
AGAGAAAAGGGCAACCAAGCTATCATCGACGCCTTCCGTAACAAATGCCAAGAGATTCAC
GACTGGTTCGACTCCACGCTCAAG
>Unigene0001085  5  352  Pinin OS=Bos taurus GN=PNN PE=2 SV=3
AGAAACCGCCGTTCACGGCACCGTCGTGACTCATCTCACAGCCGCCGGCGTAATAATAGT
TATTTCTCAGACTGCACTAGTAACCGATCAGACAGCCTACAGTCTAAGACTACTCATAGC
TTAGACGAATGGAGCACCGGCTCGTCTACGTCGTCAGCTGAACGCGAATCACGATCGAGG
TCAAGGGATAGCAGAACATACGACTCTCGGCGCCGTCATCGCGACCGTCGTACTAAACCA
AGGCGATCCAGTCACTCAGAAATGGAAAGACTCGTTAGTGCGATTAGTAACCACAGCCGA
AATACGTTTGTAGGAGCGCACGATATAATACCTAAATTCGATCCAGGA
>Unigene0001086  23  235  MSL1 protein [Bombyx mori] >gi|147883240|gb|ABQ51914.1| MSL1 protein [Bombyx mori]
GATAACTTCGGCACCATGATTGAGAATAAGCGATCGTATATCAAAAAGGAAATCAAGACT
GAACCCCGACCCGAACCACTGTACACTGTCACGTCAAACAGCGGAAACACGGTGATACAG
AAAATACAGAGGAATCGGAGAAGAACATCTGGTAGTTTGGGCAGCTTGAGTCGGCTGCCT
AAAACGCCAACAGTCAAAACTGAGCCACCGGAA
>Unigene0001089  26  283  minus strand  PREDICTED: arginine/serine-rich coiled-coil protein 2-like [Anolis carolinensis]
AGGTCACACAGTCGCGTGGATAGCGCGCCGCGCCACCACAGGTCGCGCAGTCGCTTGAGC
GGCGCGCCGAGTCACCACAGATCGCGCAGCCGCGTTGACAGCACGCCGCACCACCACAGA
TCGAGCAGTCGCATTGACGACGCACCGCATAGGCACCGGTCACGCAGCTATAGCAATGGC
CGAGCGAAGTCTACAATGCGAATCAAGAATCCAGTTCGTGCAGAAGGCGCATGTGAGTCT
GAACCATTAAAACCTAGT
>Unigene0001090  115  288  minus strand  hypothetical protein PTSG_12961 [Salpingoeca sp. ATCC 50818]
ATGTGTGATTCAAAACCTATGTCAACCCCTATGGAATTTAAATTTCAATTATTTCAGTCA
GATAAGTCAGATCCTAAGTTGGAAAACCAATGTAGGCAAATTCTAGGTTCATTAATGTAT
GCCGTTTTGTGTACCAGACCTGATTTACGCCCTAGTGTAGCATATTTAAGTCGT
>Unigene0001092  70  273  minus strand  PREDICTED: spatacsin-like [Nasonia vitripennis]
TTAACACAAAATGAGAAAATTATTTGGGCATGTTGGAAAGAAAAGTCTCCGAGAGATGTG
GTCAGGGAGGCAGCTGCAAAAGGAACTCATATTGAACTGGCGATCACGTATCTCAAGGAG
AAAAATGGATGGAATGAATCTACTGCTAGAGAATGGTTTCTGGCGGAGGTAAAAGCCTGG
ACAGTCCAACTGCTCCTAAGAAAA
>Unigene0001099  2  292  minus strand  GH19449 [Drosophila grimshawi] >gi|193894809|gb|EDV93675.1| GH19449 [Drosophila grimshawi]
CTGGACATGAAGATCAACCACGTTCTAATGCACTGCCACGATCAGCTCATACTAAGCGCT
GTGCAAAGCATCATACAGAACATGATAGCGAGTGAAGACGCGAGTCAACAACAGTTGCAT
TATATGCAGAGCTGTGGCTTCGGAGGCCTGTGGAGATTCGCAGGACCGTTTACTAAGAAC
CAATGCACGGCAGAAAGCAGCGAGCTATTCGTGAACTGTCTCGAAGCTATGGTGGAGACC
TGTCTGCCCGGCGGCGACGAAGCCCTGACTCGGGCACCGCCCCCCGATCCC
>Unigene0001100  55  453  steroid receptor-interacting snf2 domain protein [Culex quinquefasciatus] >gi|167871786|gb|EDS35169.1| steroid receptor-interacting snf2 domain protein [Culex quinquefasciatus]
AAAGAAGAGAAAAAGGAGGACACTGCTAATGATGAGGATAAGAAACTTTTAGATGAAATG
TATGAAGCATTGGTGAAGCCAGGACCCGACTTGGTCATATGTGACGAAGGACACCGAATT
AAGAACTCTCATTCAAATATTTCCTATGCATTGAAGCAAATGCGGACTAAGCGAAGAGTA
GTCCTTACAGGCTATCCTTTACAAAATAATTTGCTGGAATACTGGTGTATGGTTGACTTC
GTTCGTCCGAACTACTTGGGTAGCAAAACGGAGTTTTGTAACATGTTCGAGCGGCCGATT
CAGAACGGACAGTGTATTGACTCAACGCCACAGGATATAAGGCTCATGAGATATAGGGCC
CATGTGCTGCATTCTTTACTCGTTGGTTTTGTACAAAGA
>Unigene0001103  67  207  minus strand  hypothetical protein KGM_11066 [Danaus plexippus]
ATCGATCGCACTGATTTTTATGTGCCGACGTCTGCCAACACGATCGAGAACTACGCGCGA
CAGTCACGGAACGTGAAGAGCACGCCACGGCAGGAGATTAGCGTCAAAATAAAAGACAAT
CACAACAAAAAGTCTAGGGAC
>Unigene0001104  1  318  minus strand  jitterbug, isoform I [Drosophila melanogaster] >gi|272432646|gb|ACZ94530.1| jitterbug, isoform I [Drosophila melanogaster]
CCCGACCCTTCGAAGGTCCGCGTGTACGGTCCGGGCGTGGAGCCGGGCGTGCTGGCGACG
TTCCAGTCGCGCTTCCTGTGCGACACGCGCGGCGCGGGCGCCGGCCAGCTCACCGTGCGC
GTGCGCGGGCCCAAGGGCGCCTTCCGCGTCGAGATGCAGCGCGAGACGCAGAAGGACCGC
ACCATACTGTGCAAATTCTCTCCCACCGAGCCGGGCGACTACCGCGTAGAAGTCCGATGG
GCCGGGCGTCACGTGCCCGGCTCGCCCTTCCCCGTCATGATCTTCGACACGCAAGAGGAA
CTGCGCCGATACATGCAA
>Unigene0001105  11  208  minus strand  5'-nucleotidase [Camponotus floridanus]
TACATCAACGATCAGGGCGTCGTGGAGCGCTGGGTGGGAGAGCCTGTCTTCTTGGGCACT
TCAATCGTACAAGACCCGAAGATAATGGAGCTGCTGGAGCCATGGCGGCAGGAGGTGGAC
GCCATCGGGAAAGAAGTTCTCGGCACGTCACGGGTCACGCTCAGCAATGCTTTGTGCTAC
CAGGACGAATGCACTCTT
>Unigene0001108  1  495  minus strand  PREDICTED: similar to BEL12_AG transposon polyprotein [Tribolium castaneum]
CATACCTTCACGCGACTACTTTTTCAATTTGAACACAAACGTCTACTCCATGCTGGTCCA
CAGCTTCTCTTGGCTACTATCAGAGAGAGTTGGTGGCCACTCAGGGGTCGTGATTTAGCT
AAGCAGACGGTACATAAGTGCATTATATGTACTCGCCAGAAAGGGAAGGCACTATCAGTA
AAAATGGGTAACTTACCCTTTGAGAGATTGGAACCGGGGTATCCTTTCTTGCGCTGCGGT
GTGGATTATGCGGGACCTATGTTTATATTGAATCGGAAGGGAAGGGGTTCAAAACTTGAA
AAATGTTATGTGTGCCTATTCATATGCTTTACCACTCGAGCGATACATCTAGAATTGGTC
ACAAGTTTAACTTCTGAGGCGTATTTACTTGCTTTAAAAAGGTTCCTATGTCGTCGCGGA
AAACCCGCTTATATATTCTCCGATAACGGAAAAACATTCGTAGGTGCACTCAAGGAATTT
TCAGATTTTTTAAAT
>Unigene0001111  462  1943  PREDICTED: optineurin isoform 1 [Callithrix jacchus]
GATGACAGAAGCACAGAGGAACTGCAGAAACGTTTTGGCGAACTTCTAGACGAAAACGTG
ATCTTAAAGGAGACTTTAAAACAAAATAATGAGTCTATGAAAGAGCAGTTTTTGCTAATC
GCGTCCTGTCAAGAAGATATGATGAAGACCCATGTTTTACATAAGGAGAAGTTTGACGAA
ACCAAGGAACTGGTTGAGAAGCTCCGCCAAGAGAACAAAAAGCTGAAGTCAGACATAGCT
CGTTTAAGCGAAGCCGAGGCGCATTCAGTGAGCAGCGAGACGGGCGAGTCGCTGCACTCG
AGCAAGCCCACTGGCGCGTCCGGCCCGCCGTCCGTGATGGAGTTCGTCACGTCACCAGAC
GACGACACCATCAACAAGCTGACTGCGCAGCTTGAGCTCGTTGAGAAGCAGAGGAGACAG
GTGATAGTAGATAATGAGAAGCTGACATGGCAGAAGGAGTCTCTAGAGCACATAGTGGAC
GCCACCTCCAAGGAGAGAGATGACCTTAAAGAAAAACTTAAGAATGCTGAACTTCTTCTA
TCAACGAAGGACACAGAACATGCTACAGAATTAAATAATCTCAGGCTCACGATACAAGAT
TTAGAAGCACAAGTGCAGACCGCCAGTAATTTTACCAGTATATCGTCAGAGGAAGTGACG
AAGCGCGACCAGTTGTTACGTCAGCTCGAAGCCAAGGTGACCTCGCTGCAGAGCGAGCTC
AAGACGGCACAGCTCAGGATATTGGAACTCGAGAATGTTAAGTTGGAATTCACAAAATAC
AAATCCGGCGTGTCGGAGGCTACCAAGATATACAAGGATCAAATACAGGATTTGCATGTC
AGGCTAAAGGAAGCCTCCACTACTGTGTTCCAACCGGTACGTTTCTCAATCAGTTCGGAG
TCCGACTCTGGGTCATCAGAGTACTCCAGTCTGACATCAAACGTCAAGTTGTATGACAAA
ACATTGAAGCATTTGGCTGAGCTGCTCAATATATTGACTCATGGCATGTCAGACAGTCTA
GTCCAGACTTTAGGCTTGGTGGCAAGTCTTCACGACTACAAATTGGAAAGGGTGACGGCA
GATCAGTTCAAAGCTGGCTTAGCTGAGGTTAAGTCACAGCTTGAGAAACAGCATAGTACT
GCGTTGAATAATATAGGCCAAGTCCGTGGCAGCCTATCAATCTTCGAAGGCATTTTCAAG
GACTACAGCGAAGTCCTAAAGAAGTCGGTGTCGAAGCCCCGGGTGGAGCGCGGCGGTAAC
GTGGAGGCGCTGACCGCAGCCCTGGTGGCGCGGGGGCAGGAGCTCGCAGCCCTGCAGGCC
GAGGTGCACAAGCTCAAGGGGGAAAAGGATGATACGGAGCTCTTGAAAGCCCAGATGGAT
TTGTATAAGAGTGACTTCGAAGCTGAGCGCGAATCTCGCGAGAAGATGGCGTCCGAGAAA
GAGACCATACTGACAGATCTCAGAACCACGAAGAAACGGAAT
>Unigene0001112  31  600  minus strand  Si:dkey-56d12.4 protein [Danio rerio]
ATTAAAAATAATTTACCAATAGCTTTTAGACATAAATATGCCAAAATTGACTACATTGTT
GACTGCTTTGAAATAGAAATTAAAAAACCTATGAAAGCAATCCGTCAAGCCCTAAGCTGG
TCTGATTACAAAAAGGCTAATACTACTGCTACTTTAAAGTATTTAATAAGCAGCACACCA
GATGGTATGATAAATTTCATATCTGGAGGTTTCAGCGGTAAGATAAGTGATGTCACCCTA
GTTGAAAATTGTAAGTTTTTGGAGAATATGGAACCAGGAGTCTCAATATTGGCTGACAGA
AGTTTTAAAAACCTTCAAAACATTTTCCTCCAAAAGGGAATAGAATTGATGCGGCTGCCA
AGTGTGGGTTCAGAATCAAAATTAACTAAAACAGAAACTTGTACAACTAAAGAAGTTGCT
AGCCTTCGAATGCACATGGAAAGAGTCGACAGACGTTTAAGGGAATTTTCGCTTTTTAAA
CCTCACTGTGTGATTGATACTAATTTGTATAAAGTTATAGATGAATGTGTCATTGTAGCA
GGTGCCTTAGTTAATATACAGAATATGATT
>Unigene0001115  1  351  ATP-binding cassette sub-family C member 4 [Trichoplusia ni]
GATGCTTCTGGCAAGCTAGGCGACCGCCTTGAAGAGGCCTGGCAGAGAGAACTAGATAAT
GCAAAGAAACATGGCACAAAGCCTTCTTTCTCGAGGGCTATTATTAGATCCTTTTGGGTC
GAATACATGGTGTGTGGACTGTTGCTCGGTCTTCTGTTGATTGTTGTTTGGCCACTTATC
CCGTTCACCTTAGCCCTGTTTATCGACTACTTTTCAAATGAGAAGACACCAGAGACGTAT
AGACAGGCTCATATCTACAACTTCTTGATGAACTTGTTCAGTACTTTGTCGGCGCTGATG
CTGAATCATTCTCAGTTGGCACAAGGAAGGGTGGGCATGAGAGTCCGGATA
>Unigene0001116  1  264  minus strand  hypothetical protein KGM_03224 [Danaus plexippus]
CCTCGACCTCTCGTGGACTGGTATGACGCACCTCGTGCCCCGCGCCCCGCCAGCGCTGAC
TCAGCGTGCAGCGGCACCGGCTCCCTGGCCTCGGCCACTTCCAGCGCTTCAGCGAATTCC
GGCAGTTCGGTACATTCCGCTGCCTCCGCCTCAAGTACATATGACGTGCCAAGATCGCGT
GCCCTGCCCTTGCCTTGCGACGCGGCGCTTGAAGCGCATGATAGATGACAGGAGGAAGCC
CCGGCAGCTGTGTCTCGGTTGCTG
>Unigene0001117  3  254  hypothetical protein KGM_21424 [Danaus plexippus]
CACTTAGAAGCTTATCCGTGGGCATTAACTCTGATCAACATCACTACTGATTCACTACTC
GTGGAGGTCAATGGAACAACGCTCAACATGAAACTCAGCACGGATAATACGATACCGAAG
AGTCCTGGCGGTGATCCTGTATGCAACAATGCCATTGACAACACCACCGGCGTCTGCGTC
TACCTTTTGAATTGTGTAGCAGCGCAGTCCATCACCGTTGAGAAATATGTTCATTCAGCC
TGCGTAGTTGAT
>Unigene0001122  2  220  minus strand  PREDICTED: ankyrin repeat domain-containing protein 50-like [Bombus terrestris]
GACAACATGGACGCTGACGGACGCACTGTGCTGAGCGTGGCGGCGGCACAAGGTAACGTG
GAGGTGGTTAGACAGTTGTTAGACCGGGGGCTGGATGAACATCATAGAGACAATTCCGGA
TGGACGCCTCTACATTATGCCGCTTTTGAAGGCCACATAGAAGTCTGCGAAGCTTTACTA
GAAGCCGGTGCGAAAGTCGACGAAGCCGACAACGATGGC
>Unigene0001123  134  595  linker histone H1 and H5 family protein [Trichomonas vaginalis G3] >gi|121880797|gb|EAX86931.1| linker histone H1 and H5 family protein [Trichomonas vaginalis G3]
GAAACTTTTAAAGATCAGTATTTAAACGAAGTGGGGTTGCAACGTGTGAAAAATGAAACT
GGCGTAGAAGAAAAAAAACTACCAAAAAAATCTTCTAAGAAGAAAAATCGAAAAAGAAAA
ATTGAGGATAAAGAATTGGTTTTGAAATACGAGTCTAAGAAACGTAAAAAAAGTCGTAAA
GATAAAGATATTTCTATTAAAGACAAAAATATTCAAGTTAAGATTAAATGGAGGAAGGAA
CAATTACGTTTGAAAATAACAGATTCGAAAAAGAAAAAGAAATCGAAAAAGTTTAAGCAA
TATGTTTTGAGTTTCTCGCCTGAAAAGTGTTCGACGGTTAAACCGAAAATTGATATAACT
CCAATTAAAAAAAGAAAATTTATAAAGCAAGAGAAATCACCAGATAATTTGGTGCAGACT
TCTATACAGAAATTCTTTAAAGTCAAAACTCCTTGTAAGGAA
>Unigene0001124  4  363  PREDICTED: similar to Transposable element P transposase (P-element transposase) [Tribolium castaneum]
ATAAGCGGAGCCGCACAAGATACTGTCAAGTTAATTAAAATTATAAATGACTTGTTCGAC
ATCTTGAATTCGTCAACCGTGCACTCGACGTGCGAATACAAGCAAGCGTTCTGTGGCAGC
CCGACACAAAGAACATTTATGAATGAAATGCTGGAGTTCTTTAAATCGTTGAAACTAATT
AATTCGACAACAGGACGCGATGTGACTTCAACTGCTAAGTTCATTAGGGGATATCAAATA
ACGATCACGTCAATTCTACTTTTGTTTGACGAGCTCACGGCAGAAGGCTATAACAACCTA
TTGACCAGGCGCCTCAATCAAGACGTTACAGATATTTTCTTCGGCCAAGTCCGACGCAAG
>Unigene0001127  81  383  Dynein heavy chain 3, axonemal [Acromyrmex echinatior]
TATACACAGGGCCTATTCCTCGAAGGCGCAAGATGGAACCGCGAGACAATGCAAATGGAC
GAATCCTATCCCAAAATCCTATTTGACACCATCCCAATAATCTGGTTCAAACCGGCTCTG
ATAGCTGAGTTCAAGCCACCTCCAAGCTACTTCTGTCCTATCTACAAGACTAGTGAGAGG
AAGGGAGTGCTGGCTACCACGGGACACTCCAGCAACTTTGTCATGTATATCACGCTGAGG
ACTGATATAAAGGAACAGCACTGGATCAATAGGGGTGTCGCTAGCTTGACACAGCTGGAT
GAT
>Unigene0001132  1  279  AGAP003317-PA [Anopheles gambiae str. PEST] >gi|333469675|gb|EAA14618.5| AGAP003317-PA [Anopheles gambiae str. PEST]
GAGTTGGCCGACGACAAGTTCTACGTCATCACTTGCGGCAAGGCAGGCTTCAGGAATGCT
CGAAACGAAACTTCGCTTGTGTCGCTGAGAATGTTGGACTCGCAAGGTCGCAAAGTATTG
AATGCTGGATTCGGTTTACCGTACACGCTGCGCGCCGAAATCAGCAAGCCTGATGGAAGC
CACGGAATACGTTTGAAGAATTGTTTTGCTTTCAACATGCGTAATTATACAGCTGATCTT
CTAGACAATAGAGGATGTCCCGTGAAACAGCAGTCGATA
>Unigene0001137  2  286  minus strand  GJ10458 [Drosophila virilis] >gi|194142718|gb|EDW59121.1| GJ10458 [Drosophila virilis]
GGAACGCAATTCAAGAACTCAGATTCGTTGGGGACTCATCTTCGACGGCTGGCGCGTGAA
GCAGAGGCCAAGTTACATGAGGTGACAGGCTGTGCGCCTGAAAGGACCTGCCGGGAAGAT
GCATGTACCAGGTCTTCGGCTGCCAGTCAAGCAGCGGGTACAACGGGTTGCGCGGGCGGC
GCTGGTTCGGAGAAAGACAAGCAAGCGCAGCATTGGGAGAGGAGAGTGAGAACTCTTAAG
CGCCTCGTTGTGGGTTGGCAACAGACCCGAGTTCCGCCGGCGCCT
>Unigene0001138  3  233  minus strand  hypothetical protein KGM_00543 [Danaus plexippus]
TACAAAAAGAATGTTATAGTCGAAGGCTCTAAGAGAGATATCAAATTCCTATCAAGAGGT
GTCATAATGGCCATGTTATACTTAGCACTAAATCTAGACGAGAGTGACATTCAACTATCT
CATATCATAAGGTTCATTAAAGAAAAACATCTCAATTTTTCCAACATAACAAGATTTTTG
CCCAAAGATATAAATGTGAAAACTATACAAGGACAGTGGACGTCATTTATT
>Unigene0001142  1  378  minus strand  putative Establishment of cohesion 1-like protein 2 [Danaus plexippus]
CCAAAGATGTCGGAACGCAAGAAGGGGTTATTCCAATGTGAGGAGATGCCTTCCCGGGAG
TCTCTGACGACGCACAGGAACCTGCCAGTGGTGGACAGCGAGAGTGACAGCGAGGAGTGC
GACCTGGGCATCATCAGCACGCTGGACTCCAGCTCTGGGGATGAAAACGACCAAAATGTG
CCGAAGACGCCTGAGAAAAGCTTGTGGCATGAGACAAGAAGTCAAACCCGGAAACTTCTA
AAAGAGAGTAACGATTTGAAGAACTTCATCAAATCTCCATTTACATTGAAAAAGTATCAG
ACTAGGTATTCTTGTCCTGATTCAAAATGTTCTGTGTCTACTCCGGTGACTCCACATCTG
AACAACCATCCCGGGACC
>Unigene0001143  121  546  sugar transporter [Danaus plexippus]
CCGTTTTTGAGGCAGGCGTTCGTGACAGCCAGCGTGTCCACGAACATCATCGCTCACGGC
TGCGTCATCGGCCTCTCCGCTATCCTCATCCCCAGCCTTCGTCTGCCGCAGTCTCAGATA
CACGCCACGCCCAGTGAGGAGTCATGGATAGCATCAATCATCGGCTTCGGGCTAATTGCG
GGCAACATCATTATCACACCTCTCATGGACATCCTCGGGAGGAAGAAGTCACATCTGCTG
ACCATCCTACCAGTCCTGGCGGGCTGGTTCCTTCTACTACTCGTGAAGAACGTCGCAGGC
CTGATCGCAGCCAGGTTCATACAAGGCATAGCTATGGGCATGCTCGGACCTCTTGGCTCC
ATCATTATCGGTGAAATGACGGACCCAGTAAATAGAGGAGCGTTCCTGACATGTGTCTCC
CTATCC
>Unigene0001145  3  272  hypothetical protein KGM_16736 [Danaus plexippus]
ATCAGAGATTTAGTAAAAATTTCTCAGAGATTTTGGAATCCTGATGTGTGCTTTAACTTC
TTGGATACTTTCCTTATATATGTGAAGCGATGCCTAGCAAGAGAAATAAAACACAAACAT
GGGGAGGCATATTTGAACAAACTTCAAGATCTGCCAATGATTAGCTTGATGTTTGAGTGG
AGTCCCGGCATGCCTGTCCAAGTGGCTCAGCATTATTCACATCAAGATGATCCCATACTA
CTTCCCTGGTTTATAGATAATTATGGTAAG
>Unigene0001154  1  327  minus strand  hypothetical protein KGM_07282 [Danaus plexippus]
GACGAAGTAGACCACAGCGAACTGACGAACAAGAGCTACTCCTTATCAAATCTCCACAGA
GAAGACAAAAGCGAATCGCCAAACTCAAAACAATACAAAAGGAACCTTCAGAATATATCA
GAAATTCAGAGCAATTCGGAGACAGAGAGTCAGTTTGATAGGAAAGTGAATTCGAAACCG
CCTATCAGTCCGTATGAGAGGTCCAGGAGTCAAAGCAACTCGAAGACGTTGAAGGGATCT
AAGGGTGACGTGAGGAGGAGACACGATGAACGGGGCAGCTCATCTGAACTCAGAGGAAGC
AAGCAGGAGCTTAGCAGGGAAATGAAA
>Unigene0001155  3  302  ORF2-encoded protein [Danio rerio]
TCATTCCTATCCAAGAATAGACTTCTTAATCCTTTCCAATCCGGTTTTCGTCCTGGTCAT
AGTACTGTAACAGCCTTGGTCAATATTACGGATGACATCAGACTTGGCATGGAAAATGGG
AAATTAACGGTACTGGCGCTGCTGGACTTCAGTAATGCCTTTAATACCGTTGATTTCGAT
ATTTTGCTCGGTTTACTTAGCTCTCTTAACATATCTCCAACGGCCGTTGATTGGTTTCAT
AGTTACCTGTACGGGCGCCGGCAACGTATTCGCATTGAAGATAAATACTCTTCGTGGTGC
>Unigene0001156  2  211  minus strand  GATA transcription factor GATAc [Danaus plexippus]
TTGGCCACCGCTCGCGCCCTCTACACGCGCATAACCGGCGTCACCCCCCCGCCACTCAAG
GGACAGAAAGCCAAACCTCAACAAGCCCTGCCAACCAACGGCAACCGGCGCGTGGGCGTG
ACGTGTGCCAACTGCCGCACGTCCAACACCACGCTGTGGCGCCGCAACAACAACGGCGAG
CCCGTCTGCAACGCGTGCGGCCTCTACTAC
>Unigene0001157  127  402  minus strand  hypothetical protein KGM_10034 [Danaus plexippus]
ATGTCTGATGAAATTGAAATAGAAGAGCATGATGTCTTGGACAATCCCACCATCAAAAGG
ATATTTCCTGATATATCTATCATAAAAAAGGAATTAAATGAATACTACGATGAAGCATTA
AATGCACTACCGCAGATCAATCTGGAAAAAAAAGATCAAGAAACTACATTGAGTGAGTTA
GAAGACCAAAGTCATGTTGCCATTCCAAATAAACATGAAATGGCAAGCTCTTCTGATGGT
CCTAAAACCAAAGGTACAAAAAGACCTGGTGACCAT
>Unigene0001159  1  231  PREDICTED: RNA exonuclease 1 homolog [Nasonia vitripennis]
CACAGTTTAGAATCAGATTTTAAAGTACTTAAATTAATTCACGATACTGTGATTGATACC
AGTGTTTTGTATCCACATAAAATGGGGCCTCCATATAAGCGAGCTCTACGAAACTTGTCA
TCTGAATATTTGAAAAAGATAATACAAAATTCAGTTGATGGACACGACAGTGCTGAAGAT
GCCACTGTCTGTATGGAGTTAATACATTATAAATTAAAAGAAGACCTTAAA
>Unigene0001163  2  328  minus strand  beta-1,4-galactosyltransferase [Aedes aegypti] >gi|108876145|gb|EAT40370.1| beta-1,4-galactosyltransferase [Aedes aegypti]
CCTCACATGTACACCTTCCTAAACCGCCAGAAAATACCGTTTCACATATTCATAGTGCAG
CAGAAAGATAATAATAGATTTAACAGAGCTTCGTTAATAAATGTTGGGTTTATTTATACG
AAGAAGGACTATGATTATATAGCTATGCATGATGTGGATTTACTGCCAATGAATGACAAT
TTGAAGTATGATTATCCTCGTTCGGGACCGATGCACATATCGTCCCCTCAGACGCACCCA
AAATATCATTATGACACTTTTATCGGAGGCATACTGTTGGTGAAAAGAGAACATTATGAG
TTGGTCAATGGTATGTCTAACAACTAC
>Unigene0001164  24  512  GF16864 [Drosophila ananassae] >gi|190627241|gb|EDV42765.1| GF16864 [Drosophila ananassae]
CTCCGTTTTCTGCTGAACCAAGACGCTTTAGATGAGGGGTTGTATGAGAAATGTTCAGAT
TGGATAGTCAAGATACCTTTATATGATCAGATAGCGGCAATAATGGGAACGAACCACTGG
TACACTATTTACGAAAGATCCATTGAAAATCCGGAGAGTGTTATCGAAGTCCTCATGGAT
AGTCAACAGTTTAAATTATGTCTGGAGTGGGCAGATGCACACGAGGTATCCGAAAACATG
AAGAACTTAATAGTAATGAATCTGTTGCGACAAATGTTTGAATACACAAACCAAGCGACG
CCTGAACTCGTCCACCAACTTCTACTGAGACTGCCAACATCTCAAGCTATGGACCTCATT
CAAGACGAGATGAGCAAAGTACGGAACGTAGAAATACTCCAAGTTTGTGTAGACTTCATA
TCAGAAAACTCATTCGACTGGAAGTCCTTCGAAAACATCAAAATAGGGCTCCAAATTATG
CTCGAAATC
>Unigene0001166  2  325  minus strand  PREDICTED: similar to ORF2-encoded protein, partial [Hydra magnipapillata]
ATAAGAGGACCTGCCCTGGACTGGATACAAAGTTACCTCTCAGACAGAACCCAATGTGTT
GAAATAAACCACCTCAACACTAATCTAGTATCCGTACCTTGTAAATCCACTTACCGGCAT
AACAGATCAGGAGTTCCACAAGGTAGTGTTATGGGACCGCTTTTATTCTTATTATACATA
AATGACCTTCCCAATATAACACCCCACCAATGTATCTTATTTGCAGATGACATATGTATT
ATTATCCCTAACACTGACCGAGCTAACAACCACCACCAAGAAGAGGTTAATAAAACCCTA
GGACATGTAATACAATGGCTAACA
>Unigene0001174  61  264  putative arylalkylamine N-acetyltransferase [Danaus plexippus]
GTGCAGGGCACCGAGAATGAGGACCGCGTGAGAGTGCGTCGCGCGCGGCCAGCCGACGTG
CCTCGAGTGCTGCGGTTCGTGCGCGAGCATGCCAAAGCTGCGTGGCCTGGAGTCGTCGCA
CCCCCGTCTGCCTCACACCTCGTGCTGTGCGATTACGTCGCTAGGGCATTGGCACAAGGT
CACTCCATGCTAGCTGAGCAGCAG
>Unigene0001176  3  275  minus strand  FH1/FH2 domain-containing protein 3 [Camponotus floridanus]
GTTCACAAACATCCGTTGCTATACCATATCTGCGAAATGATTATCGAGAAGTTCCCAGAC
AGCTCTGATTTCTTCAGTGAGGTTGGTCCTGTCATACGAGCATCCAAAGTCGACTTCGAC
GTTCTGTCAGCTAACCTGCAGAAGTTAGAGTCTGACTGTAAAGCGTCATGGGATCACATG
AAACGCGTAGCCAAGCACGATGGTTCCCAGATATTCAAGACCAAGATAAACGAATTCCTC
ACAGACGCCGCCGAGAGGATCATTTTACTATCA
>Unigene0001178  8  295  frazzled [Danaus plexippus]
GAAGAGGGGGAAGACGAGGATGATGATGATGATGATGAAGTGGACGAGCCGCCGCCGCTC
ATACCGCCTGTGGGGGTGAAGGTGATCATGCTAAGCGGAACGACAGCTGTGGTATACTGG
ACGGACCCCACGCTACCTAAAGGACAGACGGCGACGGACGGTCGTCGCTACGTGGTGCGG
TGGTCGAGCGCGGGCGGGCGAGCGCGCACGTTCAACGCGACCGACCTCAACTGCATGCTG
GACGAGCTGCGCCCCTTCACGCAGTACGAGTTCGCTGTTAAGCTTATT
>Unigene0001179  3  353  minus strand  PREDICTED: hypothetical protein LOC100639583 [Amphimedon queenslandica]
TGCAGAGTTATACGGAATAATCTGCTAAATACGTCAATTTCTTCTGCAGAGCGAGCGCGC
CTTCTGGCTGTGGGCGAATGGGAGTCGGGTTTATGGCTTCTGGCACTTCCGTCGTCAAAC
ATAGGCACCTTGTTTGATGACACCACTTTCCGGCTAGCTATTTGCTTGCGTTTGGGTGCT
CCGTGCTGCTCTCCTCACCGCTGCCACTGTGGTGAAGCTGTCAGCAGCCTTGGACACCAC
GGCTTGTCGTGCAGCCGCAGCGCGGGACGATTTGCACGGCATGCGAATATCAGTGACATA
ATCCGTCGCGCTCTTGTTGCCGTAGGCGTTCCAGCCACATTAGAACCCAGT
>Unigene0001181  2  160  minus strand  hypothetical protein KGM_16340 [Danaus plexippus]
AGACTTCAGCAGATATTGACCAATAACTTTGCTATGGACGATTCCTGCTTCGACAACACG
CAACTCCGTGAAACTGCGACCGAAATGGAAGGATTACTCGGCACCCTAATACGCGGAGTC
GAACAGAGAGCCACACTCAACGCTACTAAAGGATTAGTA
>Unigene0001184  3  209  GA23867 [Drosophila pseudoobscura pseudoobscura] >gi|198150449|gb|EDY73731.1| GA23867 [Drosophila pseudoobscura pseudoobscura]
CTAACTCCACGAATTGTCTCTCTCACACTCACTGATTGCATTAACATTGCTGATGAGGCT
GTTGGGGCAGTGGCGCAGCTGCTACCATCGCTGTATGAGTTTTCTCTCCAAGCGTACCAC
GTGACGGACGCCGCTCTAGGGTACTTCTCGCCGAAGCAGAGCGCTTCCCTCAGTGTGTTG
CGCTTGCACAGTTGCTGGGAGCTCACT
>Unigene0001191  5  265  PREDICTED: calpain-D-like [Bombus impatiens]
CGTGTGGGCTGGCACGAGGTCCGACTCGCCGGGATCCTGCCCCCCATGTCCTCGACCCGA
CACCTGACCTGTCTGCTGCTCACTGCCAGCCAGCCTACTGAAGTGGACTTCACGCTCTTT
CAGGAGGGACAGAGAAACTCAGCGAAAAGTCAACGATCACAGCTGGACTTATGCGTGGTC
GTATTCCGTACGAAGTCGGGACCTAGTGCACAAGTTGGGAAACTGGTTGCACATAGCAAA
AGACAGGTACGAGGCTTCGTC
>Unigene0001193  106  318  putative DNA-directed RNA polymerase II largest subunit [Danaus plexippus]
ATGGCAACTAAGCATGACTCTGTTCTGGCCTCGCCACCTACAAACAATGAATCAGATGAT
GAGGCACAGGACTCCGTAGGCTCCGATCCTGAACAAGAGGAAGAAGAGAAACAGACCGAT
TCCTCGAATGTCGCGAACATTCTGAAGAGGCTCCAGTCCACTTGTGCTCTCATCAAAAAG
CCGAAACAGGAGTATCATTGCTTTACTTGCGAC
>Unigene0001194  1  141  PREDICTED: hypothetical protein LOC100653180 [Homo sapiens] >gi|341915910|ref|XP_003403541.1| PREDICTED: hypothetical protein LOC100652901 [Homo sapiens] >gi|34527257|dbj|BAC85354.1| unnamed protein product [Homo sapiens]
CAAACAAAAGGCAGCAGAAACCTCTGCAGACTTAAATGTCCCTGTCTGACAGCTTTGAAG
AGAGCAGTGGTTCTCCCAGCACGCAGCTGGAGATCTGAGAACCGGCAGACTGCCTCCTCA
AGTGGGTCCCTGACCCCTGAC
>Unigene0001195  21  281  minus strand  Histone H1-delta [Camponotus floridanus]
ATGGTGTTGACCGCAATTAAGAAACTGATGAAAAACACAGGATGGACTGCGCGCACCATC
ATCAAGTTTATTAGAATGGAGTATCGTGTTGCTGATCCAAAAATAAGCCGAAAAGTTTCC
AGGGCGTTAAAGCGTGGTGTGAGGCTGGGACTGCTGCAAATGGAACAAGGTCGCTATAGG
CTCAATGAAATGTCTCGTCTGGCACATTCTGTGAAGCCGCGCAGCCAGCGCCCGCGCAAG
GCAACCAAGCAACGGGAACGC
>Unigene0001197  152  304  hypothetical protein KGM_19955 [Danaus plexippus]
ATGAGAAACAACGTCGTCCAAGTACTCACGAAATCCACAGTCATGCCATTCCGATGGCTC
AAAAGTTCCTACAGATGTTTCTACTGTTACGATATTTTCCAAGAAGCTTCAGAGCTTAAA
AACGATCAGCAAACTCATACTGGAGATGCTATC
>Unigene0001200  26  250  Photosystem II 10 kDa polypeptide, chloroplast [Salmo salar] >gi|209730436|gb|ACI66087.1| Photosystem II 10 kDa polypeptide, chloroplast precursor [Salmo salar]
GAGAAGACGGCGGCTAGAGGATTACCGTCGCTCACAAGAGCTCGTCCCTCCTTCAAAATT
GTCGCCAGTGGCGTCAAGAAGATCAAGACCGACAAGCCCTTCGGAATTAACGGCAGCATG
GACTTGAGGGACGGCGTCGACGCTTCCGGCAGAAAGGGCAAGGGATACGGTGTTTACAAG
TACGTCGACAAGTATGGAGCTAACGTCGATGGATACAGTCCTATA
>Unigene0001201  33  413  Zinc finger FYVE domain-containing protein 26 [Harpegnathos saltator]
GACGCGCGGCTGTTGGTTCGCGCGCGACGCTCGCTGCTGCTGGCGGCCGCTGAACTGTAC
TCCAGGACTCCTCAGGATGCTGTTATGTCAGGCGGTCGCGCAGTGGTAGCAGAAACAGGT
GCACTTCACGCGGCTCGTTGTTTAGCACACGCGGACGCTATGGCCACGCTCGTCACGCAT
CAGGCTCAACACCTCGTGCCGCATCATGGCGCACATCCTAGTCAAATAGTAAGATCTCTA
CTCGAAGCAGAAAAATGGGAATTAGCTCTAGAAATAGCCACAAAATCGGGTCTCGCTCGC
AACAGCGTGCTAGCCGCTTGGGGCAAAGCGTGCCTCAAAGCTGGCTGCTTCAAACAAGCT
AGAGAAAAATTCGCACATTGC
>Unigene0001203  146  298  minus strand  Thioredoxin domain containing 12 [Danaus plexippus]
ATCCTCTTCATCTCGCCAAAAGGCTTGGTGGACCCGGACATTGTAAACGAAGAAGGCAGT
AGTCAACACAAGTATTTCTACAGCAAACCAGAACAAATTGCCAAGTCAATGAGAAAAGTG
CTCGATAAATACATGCAGGAACAATTTGACGTA
>Unigene0001204  26  202  minus strand  hypothetical protein KGM_05387 [Danaus plexippus]
TTCATAGGATCAAGGAGGGGCAGACCTTTACTACAAAATGGAGGCTACACATATTACAAA
AAAAGTATTAGCGGATTAAAATCTACATGGTATTGTTCTACACATAACAACAATGGTTGC
AGAGCTCATATAGTCACCGTTAATGACGAAATTCTTGCCATTAAAAATCAACATAAC
>Unigene0001206  8  805  minus strand  meiotic central spindle [Danaus plexippus]
GAAGCAAAGATGTATCATTTCAATTTGTATCAACTAAAATTTTATTATGAAGAAGTAATG
GCTTTACAGTTGAATGAACAAGATGGCCTGCCTCAGTACTTCTGCTACGAGTGTGCCACA
ATACTGCACAAGTTCCACAAGTTTAAAGAGAAATGCTTCAACGGACAGAAGGTTTTACGA
GAACTCAGTTGGAGAGGAGCTATCTCTTATGAATCAATTTATAAAGTAGACAGAGAAAAA
ACAATGCTCATATCATCGGTAACAGTAGCTACCTTCACTGACCGAATAAAAACATACATA
ACAAAAGACAGCACAGAATCTGATGAAATCTTCGAACCAGAAAAGAAAGTAGAAAAGATA
GAAAATATAGAATTAGATTACTTTAGTGAAACATCTATGACAGGAGATCAGGAACCTATC
TTAGATTTTGACGAAGTAAAGATTATTCAAGATATCGAAGATGCGTTTGACGAAGAAAAT
ATAAAACTTGATGAAGATAAAGATATGGAATCTTTTAGTCCTTCTGCGGTTTACGTGGAC
GGTGAAAAAGGTATAATGAAGATAAAATGTGAAGAAATTAAAGAGAAGAAGACTGCCGGT
AGAGAGAGATGGTACAGTAGGAATGTATTGAACAACGGTAATTGGAAGAAGTTTACGTTG
AGTGAGGAAGAAGCTTTGGAGAATTTTAGAGCGAGAGCTCAGGATAAGAAGTATTTGAAT
GCTGCGTATAAGTGTACTGATTGTTTTAAAGGTTTCTCTAAAAAGGATATGTTGGATAGA
CATACAAAGTTAAGGCAT
>Unigene0001208  9  281  flagelliform silk protein [Nephila clavipes]
GGTCGATATGGACATCCTGGTTCTACTGGGACTGGCGGTTATGGTCCTGGCCAGGAAGGC
ACGCAAGGAGGTTCAACATTATTCCCTTCACGAGGCAACCAACCAGGAGGAAACAAGAAT
GGCGCTTTAGGACCTAATCAATCAGGTTACGGGACCAATCCAGATGGCACGCCATATGGA
ATAGGATCACCAAATATGCACGGTTCTACTGGAATTACAAATGGGAATAACAACGGTGTT
CCAGGAGGTAATATGGGAAATCTTCCCGGAGGT
>Unigene0001210  63  350  minus strand  PREDICTED: similar to CG33291 CG33291-PA [Tribolium castaneum]
TCGCCGACCACACAACAGAATACTCCCGCCTATACGCCACCAACCGCAGGTTGGACGGCG
CTGGTGTACGCATGTAGCGGTGCAGGTGGTGGTGCTGTAGAGTGTGCTCGCCGGCTCATA
GCCGCTGGCGCCAGGGTAGACGGAGCACCTGCTAGGGGTGACGATGTTTGCACTCTCACT
CCGCTACAGGTGGCATGTGGCGTTGGCAACTTAGAACTGGTACAGTTGCTGTTATCACAT
GGCGCAGACCCGTTCCTCTCGACGCAACTTAACGATGCATTGTGCTAC
>Unigene0001211  3  335  minus strand  Zn finger homeodomain 2 [Danaus plexippus]
CCCACGCATATATCTCTAAACTCGCTGATTCAATCTCAATTAGATTCAATCCCGGCTACG
AGTATACCACAGCCGCCACATCCATCAATGCTACCACCAAAACTGAATCCTAATTTCACG
TCCCCAAACTCCGCGCCCCCGAACGTCCTACCTTTGACCCCGAATCGCAGCCTCAGTCCT
GGCAGGGGACCGGCCGATTTCGGACTTTCCGGGGGCAATTCGAACGGATCCAACAGCTCA
ACGGGGTCTTCTGGCAAACGCGCCAACAGAACTAGGTTCACTGACTATCAAATCAAAGTA
TTACAAGAGTTTTTTGAAAACAACGCATATCCC
>Unigene0001213  1  438  hypothetical protein KGM_20007 [Danaus plexippus]
CGGAAGATTCCAGAACAACAGCCTCGGCCGAGACTCACGCTGCCCACCAATAAGAATGAT
ATTGAAACTACCATTCCTATTGAAGTGGATTTATGGAACGTGACACGGTACGAAGTAAAA
GTGTATGCCGTCACCCAATCAGTTGCCAGAGACAAGTCTTTCATAAACGGCGAAGAATCG
AACCCGGAGGAGGTGTCGAGCGAATGGTGTGCCGCCCACTCTGAAGCGATGTCGCCCAGA
GACGTGCCGGAGTCGGAAGGCGTCAGCAACGCCGCGCTGCTGGCCGTCTGCCCGCTGCTG
GTGTTCGCTGTGGCAGTCGCCGTCTTGTACTGGAGGTGCAGAGCACGTTTGAGTAAATGC
ATCAGTGCTGCTTACAATTACTTAGAGGAAGGAGGCGAGAGGGCAGTGAGGGCGCCACTC
AACTCTTACAAAAAGCCA
>Unigene0001214  2  205  minus strand  PREDICTED: peroxisomal N(1)-acetyl-spermine/spermidine oxidase-like [Bombus impatiens]
ACTAATATTTTGCGTAATAAGTGCGGGGATGATCTATCCCTAGTTAGTGCTGATCAATAT
GGCAGCTATATTGAGCTACCGGGTGGCTCTGTACGTGTTCCACTGGGATATGTCGGAGTG
ATGGCACCGTTACTTCGCAACCTCCCAGACAACTGCATACGCTATAACAAACCCGTGAAC
GTTATCCGCTGGGGATCATGCTCA
>Unigene0001217  1  213  minus strand  transcriptional regulator ATRX [Danaus plexippus]
TGGACGCACCCGCTCGTGCTCAAATATAACTCTGAGCGATACGAGATTATGCAGCAGAAG
AAGAGGGAGAGAGAAGAAGAAGAGTCTGAAGGATCTTTAGTTGATTTTATAGATGATGAT
TCTACTCCAGAAGAGACTTCAACAGAAGAATCTTCTGATGACCTATCAGACATGAGCGAC
GATAGCCGCAAGAAGAGTAAGAAGAAGAAATCG
>Unigene0001219  2  244  minus strand  PREDICTED: similar to mixed lineage kinase [Tribolium castaneum]
TCACAGGAAAAAGCTGAGATTGAACGTCCCGCGAATTTGGGGCTAGAATTAGCGCCGACA
AAGTTAAGGTCTAGTTTGAAGAAGTACAATAAGAAGTCGAGTGCGTCAGGGGGGAGTTCG
GGAGGGGGAACGCCGACGAATCCGACTCCCCCGGACAGTTTGACGAGTGAGGACAGTTCG
TACGTGTCTGCCAGGGACGCGTCGAGCGGGTCGGCTTCCCGGGTGCGGTTCAGCCCGGAC
ACC
>Unigene0001223  171  608  reverse transcriptase [Bombyx mori]
CGTGTTCTTCAAGCGAACATCAACCACTGCAGAGCAGCCCAGAGCCTGCTGGTCCAAACC
TTTGCAGAGTGGTTGGTGGACGTGGCGGTTGTTGCCGAGCCGTACTCTGTCCCTGGCAGC
TGGCTGGGAGACGACAACGGCTCGGTCGCATTGATGGCGCGATCTTCCACGGACTCTCCT
CCCCTCTCGCTCTTAGAGAGGGGACCGGGATACGTGGCCGCCGCGTGGGGTGACATTGCC
CTTATAGGGGTGTATTTCTCACCAAACCGCCCTCTCTCGGATTCGAGAACTTTCTAGAGG
TCCTCGCCAGGGTGGCAGGCGGAATGGTACAGCACCGGGTACCGACGACTCTTGGGCGAC
TTTAACGCCAAGTCGATAATATGGGGTAACCCGACCACCAATGCCCGAGGACGAGAGGTT
GAAACCTGGTCCGTGTCA
>Unigene0001224  8  394  WD repeat-containing protein 65 [Camponotus floridanus]
CGGTTAAGAACCACTGCTCTAGATTCTAGTGCATTGATACACTGGTAGCGTATTATAAGG
GGCTTTTCCTTTACGCAGACTCTATTTCACAAATACGTGGAAGACATCGATTTTGTCCGG
AGTCGCATAGCGGACGACGAGGCAGTTCGGGAGTTCAATCGTCAAAGAGATCACTTGGAG
AAGCAGGTGGCAGGCCTCAAGTACCAGCTCAACAAAGCCCTCGGCGGCTCCAAGAGCGAT
ATCGGCAAAATTATGGACGAAAACTGCACACTGCTTACGGAGATCAACAACCTGCGTACC
GAGTTGAAATCTACCCGGACTAGATGCTTCCAAATGGAATCTATCCTGGGCCTCTCTGCT
CGGTACATTCCGCCGGCCACTGCGCGT
>Unigene0001226  86  250  hypothetical protein KGM_11524 [Danaus plexippus]
GGATGATTAAACAAAAAAAGGTACGAGGCCATGGAGGAAAATTGGCGCGAGGAAGAAGCA
AAGCGGAAGATCATTCGCGACAGGGAAAAGGCTATCATGAGAGCAAGAATCGCAAAGGAA
GAGAGAGAAACTGTTAAGCTCTTAGAAACAGGGAAATTATTTGAG
>Unigene0001227  3  194  minus strand  putative jumonji domain containing 1B [Danaus plexippus]
CGCCTTGGCGGCGAAACGGCAACCCCTCCAACTGCAACGAGCAACGCGTCAGACGCCAGC
AACCCCAACGACAAGAGAGATTCCTTTGGTTGGCTAACATGCACATCGGGCGGAGGTCAC
CCACCAAGACGGCTTCTGCTGACGCAAATAGTCACGGGCGGAGCGCTAGACGCGGTGGCG
GCGCGGGCACAT
>Unigene0001230  22  369  minus strand  PREDICTED: similar to toll [Tribolium castaneum] >gi|270002908|gb|EEZ99355.1| toll-7-like protein [Tribolium castaneum]
AATAAAACCATTGCAACGGTAGCAAAGGAATGTAAAACAGAAACGACTACCGAAGAGACT
GGCACCGAAACATTGAAACGATTATTCATTGAATCGCATGACGGTGTCGAAAATTACATT
CCATATATCGCTGCGGTGCTGATAATAGCAATTATTCTCTTACTAATGTGTGCTTTGCTC
TTCATGTTCCGGGAAGATTTTAAATTATGGATGCATTCAAGATACGGTGTAAGAGTATTC
ACTTCGACTCCGAAAGATATGAACGATAACAAAAACAAACGATTTGATGCTTTTTTTGTG
TACAATCCACGAGATGAAGACTTCGTGACTCGCGCCGTGAGTTCCGAA
>Unigene0001234  35  601  minus strand  Gelsolin [Culex quinquefasciatus] >gi|167879477|gb|EDS42860.1| Gelsolin [Culex quinquefasciatus]
GCTAGAGGATACATGCCCGACCAGGGAGATGGCAGTCTTACTGTTACTAGGATCGCAGGA
GATCAAGAAGATGTGACCGAGGCGTTCGCCTCAGGCGTCTCCGTGCTGTACCAGTCCGAG
GTCTACGTGGTGAAGTACCAGTACACCAACGATGATGGGGGTGAAGCTCATGTTATTTAT
TATTGGGTGGGTTCAGAAGCCAGTGCAGATGACAAACAAGCAGGCTTAGAGCTGGTATCC
CAGATTGAGGATGAACTGGAGAGCTCTGCTACCGTCGTGAAGGTGCCACAAGGAAAGGAG
CCTAAACATTTCTTGAATATCTTCAAGGGTAACTTGGCCATCATGTTTGGAGGCAAAGAC
TCTGAATACGGCCCCGTGAATGCGAAGGGATCCTATGAAGACGACAACATTAGGCTGTTT
AGGGTGGAAGGTACGGAACCAGGAGTAGACTTGAGAGCTATTCAGCTTGAAGAGAAAGCT
GATAACCTTGAAGATGATGACGTTTATGTTCTGGAGACTAAAGAGACGGTCTATATATGG
ATTGGAAAGGAATCAAACGACACAGAA
>Unigene0001235  3  230  ATP-binding cassette sub-family C member 4 [Trichoplusia ni]
ATGAGAGTCCGGATAGCTTGCTGTTCTTTACTCTATAGAAAGATACTAAAACTGAACCAT
GCAGGTTTAGGCAACACGGAGCCTGGCCAGGTTATCAACTTGATGTCAAACGACGTGAAT
CGATTCGACTTGGTGACCATATTCTTGCACTACATATGGATAACTCCCATTGTGGCTACT
TTAGTTTGTTACCTGGTGTGGCAACATGTTGGCATCGCGACCCTCGCT
>Unigene0001236  2  220  minus strand  esterase [Spodoptera littoralis]
CCATTCCTCTACGGCGGCGACTTCTTGGCAGAAAATGATGTCGTATTCGTGGGGATCAAT
TACAGACTCAGTGTCGAAGGTTTCCTATGCCTCGGTATCAAAGAAGCTCCTGGTAATGCC
GGATTGAAGGACCAAATAGCTGCGCTAAAGTGGATACAGGAGAATATCGAAGCTTTCGGT
GGAAATCCCAACGACGTGACGCTATTTGGTGAAAGTGCT
>Unigene0001240  9  713  minus strand  Uncharacterized serine-rich protein C215.13 OS=Schizosaccharomyces pombe (strain 972 / ATCC 24843) GN=SPBC215.13 PE=1 SV=1
CTTAGCCTAGGTGCTTCTTCTCTTACAGGAGAAACTCTCTTAACCTCTTCTTCTTTAGAA
ACTTGTTCAGTATGTACTACTGATAAATCTAAAGCCTGACTTCCATCTGCAGTTAAAACA
GTTCTTGAGACACGCAAAGAAGAATCTGTTTTTGCATCTGGAGATATGTCAGACAATTCC
GGTTCAGTACAAATATTGGAGGCTAAGGTTATTTCAGCATCTTTAATTTCTTGGTAATTT
ACTCTAGGCTTTTCTTCATTTGTTAGTGAAATAAATGTAGGCTCTGCTGTAACATCATTT
GCTGATTCAGGTGATGTTTGTTTATTTAAAACCTCACTTATGTCTGTTGGCGCCTCCAAG
CTTAGTTGATCAGTTTTTATTACTTCTTTTACACTTGGTACGGAAGCATCGACTTCATCT
ACGAGTTTCTGTGTTTCAACTTTGATAAAATCAGCAGATTGTTCGATATCGTATCTTGTG
GATGTCTCAATTTCATGTGTTTTAGGTAATTCATGTTGAAGTTTGTCTGGGATCTGTTCG
GTCACTGCCAATGTTTCCGGAACAAGAATTGGGTTTTCAGTAACGGAAGAATCCAAACCG
ATTTCATAATCCTTTGTCCCTTGCTGACCAACTTCTGGTGATTTCTCTTCAATGTCGAAA
CCTTTGACAGGTTCCACAGACACGAAATCATCAGATTTATATTCC
>Unigene0001242  97  258  minus strand  hypothetical protein KGM_15658 [Danaus plexippus]
AATCCAGTTCAATTGATAGATGAAATAAAAAAACGACCGGGTTTGTACAAAGCTGATCAT
CCTACAGACCGCGAGGAAAAATTGGCGTTATGGAAAGAAATAGGATCGGTAATTTACCAA
GGTTGGGAAGATTTCAACAAGGCGACAGCTTATGACAGAGTT
>Unigene0001244  74  394  hypothetical protein SINV_07136 [Solenopsis invicta]
AAAAGAGGATATCCTACAAAGAAAGGTGCCACTCGTATCAGAAAACATTTGACTTCTGAA
GAACAGAGGTTGCGTCAAAAGTTGATAAGAATGCAGATAAAACTCAGTAAATGTCGAAAT
AACATTAAAAAGCAGTCTGCCAGTATAAAAGAAGCGAAAAATATTACCACAAACCCAGCA
CTTTTAGCGACATTAGAAAAAATGCCTAGCACCACGAAGCTCTTAACAATGATGCAATTT
AGGGAATTAACAAAAAGAAACAAAGGCCGAAGATTTTCTTTACAGGAAAAAATCCTAGCT
TTGTCTATTTTCAAACAAACC
>Unigene0001247  2  208  minus strand  Ground-like domain containing protein [Brugia malayi] >gi|158590931|gb|EDP29546.1| Ground-like domain containing protein [Brugia malayi]
CCATCTCGCCCACCGTCGTGTCCACCCACCCCTCCGCTTTGCATTAAAGTCTCTTCGTGC
CCAACGACTCCTCCTTTTAACAGATCTCACCAATCTCCCCCAAAATATTGCAGGAAACCG
ACAACTTGTCCCCCAAAGCCACCTCCACCTTGTTTTACGATGTCCCCACCATGCCCTCCA
GCCCCTCAACCTTGTAGGCAACAACCC
>Unigene0001248  74  298  minus strand  PREDICTED: alpha-tocopherol transfer protein-like [Nasonia vitripennis]
TTCTTGACAGAAAACGATGAGTACGTATGCCCCCTCTCTCCTGACACTCAGAAGATAGCT
GAGGATGAGCTTCGAGAGACGGAGAATGCCCGGTCACAGGCACTCGCAGCAATCAGGAGC
TGGATGGAGCAAAACCCCAAGTTCATGGCTATAAGAATGGATGCCAGTTTCTTTCTACGT
TTCCTCCGCGCCAAGAAGTTTAGCGTACCAATGGCACAGGAAGCC
>Unigene0001250  2  328  minus strand  PREDICTED: hemicentin 1 [Rattus norvegicus]
ATTCAGTGGATAAAGCAAGGGCAAGTGGTCGGCGAAAATTCCTATGACATCGACTATGCG
GATCTAGTACTAAATAATGTTCAGGTCAGACAGGCAGGAGTCTATACTTGCGTGGCTAAT
AATGAAGGCGGGACAAATGAGAGGACTGTGAAAATTGAAGTGTTGGAACCGCCAAAAATA
TTCCAAACGCTATTCCAAAATGACAACACGACAGCAAATGAGGTCCATTTAGAAGTTCTA
TCGGGCCAATCGTTCTACCTACGTTGTCAGCCTTATGGCAATCCTTTGCCTGAAGTCTAC
TGGTTCAAAGACGATGTGCCCTTAAAA
>Unigene0001253  2  256  minus strand  GI10068 [Drosophila mojavensis] >gi|193916736|gb|EDW15603.1| GI10068 [Drosophila mojavensis]
CGCACGCTGGGCCACCTGTCGGCCGTGTACTGCGTGGTGTTCGACTGCTCGGGCCGCTAC
GTGATGACGGGCGCGGACGACATGCTGGTGAAGGTGTGGAGCGCGGCGGACGGGCGCCTG
CTGGCCACGCTGCGCGGGGTGGGCGCGGAGGTGACGGACGTGTGCGTGTCGGCGGACGGC
GCGCTGCTGGCGGCGGGCTCGGTGGACCGGCTGGTGCGCGTGTGGTGCCTGTCGTCGGGC
GAGCCCCGCGCCGTG
>Unigene0001254  1  273  sodium/solute symporter [Danaus plexippus]
ATATTCCCTCTCTTCCGCATATCCTACCACTGGATAGCCCCACTAGGTCTCATCGCCACC
ATGTCAGTCGGCATGATAGTAGGCTACTTCTTCGACAAGAAGGACTCTCTCAAGATGGAT
GCGGAGTTGTTCACCCCTGGCGTGTGGAGGTATTTACCTCAGGAGGCTATAGAAAGAGCA
GGGGATACGAGAAGAGCGATAGCGGATAGAGATGCGCCTGCACATGCAGCACCTTTAATA
CTCGCTACTATTGATATTGATAAGATTGAAATA
>Unigene0001255  27  311  minus strand  hypothetical protein KGM_07669 [Danaus plexippus]
ATTCGCCCAGCACGATGTCACTCGTGCGCTCGCGTCAACGGCACCGCATGCGGGGGAACC
TGGTCCTCTGTGCTGTGTCCTGAGGATCGACCGCTGTGTGCCACCGTCGCAATTAGCCCT
GATTTCGTGTCATCGCTGGAGTGTGCCGCCGCCAGAGAGACGCCGTGCTCGATAAGGAGT
AGCGCGAACAACTCAATCGAAGTGACGTGCGTCTGCAACACCCACCTCTGCAATGCACCG
TTCTCGCCCACATTGAGAAATGAACTTCTCAACTTTGCATTCAAC
>Unigene0001256  88  291  minus strand  hypothetical protein KGM_06509 [Danaus plexippus]
AATAAAGTAGACATTGTCAGAGGAAATGATCTCTATCTGAGTTTACCGAATGCGACACCA
TTGAACGAGACATGCAGGCTGTATGGGCCTGATGACAAGCTGGTCACCGTACCAGCAGTC
GATAGATTCGATAATGAATCCTGCGGTTATATCATCAGAAGAGTAAATGAAACTCACCGT
GGAACTTGGAGTATCGTATATGGA
>Unigene0001257  2  346  heat shock protein 70 [Helicoverpa armigera]
AACCAGGTGGCCCTGAACCCCAGCAACACAGTGTTCGACGCCAAGCGACTCATCGGCAGG
AAGTTCGACGACCCCAAGATCCAGCAAGACATGAAGCACTGGCCCTTCAAGGTGGTGAGC
GACTGCGGCAAGCCCAAGATCCAGGTGGAGTTCAAGGGCGAGACGAAGCGGTTCGCGCCC
GAGGAGATCAGCAGCATGGTGCTGACTAAGATGAAGGAGACGGCGGAGGCGTACCTCGGC
ACGGGCGTCCGCGACGCGGTCATCACCGTGCCGGCGTACTTCAACGACTCGCAGCGCCAG
GCCACCAAGGACGCGGGCGCCATCGCCGGGCTGAACGTGCTCAGG
>Unigene0001259  3  239  minus strand  putative lipase [Danaus plexippus]
CACGCGCAGGCCTGGAAGCTGTACTCGGCGTCGGTGACGGACGAAGCCTCGCTGACTGGT
CGCCGCTGCGCCTCTTGGGACGAGCTGATGCAGGGCCGGTGCAGCGGCGAGGAGGCCGTG
CTCGGCTACTCGTGCAGCGACACACAGCACGGCATGTTCCTCTACAAGTCGAAGGATACA
CTCGACGCCAAGCCAAGAGAAGTGCAAGCCTTCAACCCTTTTAACATACTGAGATGG
>Unigene0001260  34  180  SV2-like protein 1 [Danaus plexippus]
CTGCAGTCGCTCTGGACGCAGATCGCTCCTCTATTTAAGCCACCCCTTCTCTGGAAGACT
GCGTTGTTGTACTACCTCACCTTCGTCACTTATATCGCTAACAACAGCTTCGCAATAATC
CTGCCGACTATCTTCAACATATTCTTC
>Unigene0001263  2  205  PREDICTED: similar to arc CG6741-PB [Tribolium castaneum]
GGGCGGGACTCGCCGCGCGGAGACATGGGCATTTTTGTCAAAACCATTTTCAATAATGGC
CAGGCAGCTGAATCTGCACTCAGAGAAGGTGATGAGATCCTGTCAGTGAATGGGCGATGC
ACGGCCGGCCTGACCCACGGCGAGGCCATTCGTCTGTTCAAGGACGTACGCGCTGGTCCA
GTCCTGCTGCGGGTGACGCGGCGC
>Unigene0001264  4  222  PREDICTED: multiple epidermal growth factor-like domains protein 8-like [Bombus impatiens]
AGGGGCGGCAAAGAACTGGATGTACGGGTGGTTGCCCACACTGCTGTTTACCATTCGCAT
TCCAATTCAATATTGGTGTATGGAGGCGTAGTTGCCAGCGTAGCACGGTTTTCCAAGCTC
TCAGACAGAATGTTTGCTTTTGACATCGACTACAAACATTGGAGCGAAATACACTATCCC
AGAGCTCATCTACGTGACACATATGTACCGCGGGAGAGG
>Unigene0001266  14  379  OBP5 [Helicoverpa armigera]
ATGTCCAAGTTCACTTGTTTTGTTTTGTGTGTTGTGGCGGCGAGCTTAAGCCAGGCTTAT
GCCAGCGAAGAAGAAAAGGCCGCTTTCCGCGAAGCTATCAAGCCGATCGTGGAGGAGTGC
TCCAAGGAACACGGAGTCAGCCATGATGAGCTGAAGTCTGCTAAGGACAATCAGAACGCT
GACAGCATCAAACCTTGTTTCTTAGGCTGCGTCTACAAGAAGGCTGAAGTTTTCAACAGC
AAAGGCGAATATGATGTGGACAAGGCTCTGGAGAAACTCAAGAAATTCGTGAGCAATGAC
GAAGCCTACGCCAAGTTCGCTGAAGTTGGAAAGAAATGCGCATCAGTGAATGACAAGGCC
GTGAGT
>Unigene0001267  3  203  PREDICTED: similar to off-track CG8967-PA [Tribolium castaneum]
GGCTGCACGGCCGGCAGCGCCGCCGGACTCGACCGGAACGAGCTCGTGCTTGTCGTGCAT
CAAGAAGGCGAGCTCCTCCCCCAGGAGTCGAGCGGCGTGGCGGGCAAGGCGGTGGTGGTG
TCCATCTCAGTAGCCGGGGCCTACATGGTGCTGGTGCTGGCGCTCATGCTGTACTGTCGC
AGGAGGAGGCTCAGGAGACGA
>Unigene0001268  54  257  minus strand  hypothetical protein KGM_08776 [Danaus plexippus]
AAGTGCCTTAAAAAATACCCAGTATTCCTGCGCAGCCCACCCCGGCCGAACGGCTTCAAC
AACCGCGTGGATCCTATCCTCGGTATCCGCCGCCTGTTCACCGGCCGTCACTGCGCGGAC
GAGATATGCTGCATCGCGCGCATCGACCTACCCACACTCGACCAAATCATTGAAGACGAT
CCCAATGTTACCGTCATCTGGAGG
>Unigene0001271  2  238  minus strand  hypothetical protein KGM_20661 [Danaus plexippus]
CAAATAAACCTCCAGGGTTGCCAGGACATATTTAAATATTCCCCAGACTCGGATTTCCAA
GTTTGGTTGCCAGCCATCGACTTTGGCAGATGCATTCCAGAAATAAACGTGACACCGGTA
TCGAAAACAGATGAAGAACGGGAGAGTTTTAAATCTTTTTCAAAAACATGGTTGAACTGT
TTCAAAGGGAGAGGAATGATTGAGCATTGCGAAGGAGGTGTTATTAAATTCACTGCT
>Unigene0001274  3  293  PREDICTED: enzymatic polyprotein-like [Danio rerio]
TCTCCCATGTTTTTAAGAAAGAAATCCGATGGATCTAATAGGCCAATATTCAACCTTCGA
CAACTTAACAGATATTTGAATCCCCCAAAGTTTAGGCTTATTAATCACCATAAGATACCG
TCGTGTCTTAACGAAGCTGATTTCATGATAAAAATCGATCTGTCACAAGCGTATTTTCAC
ATTCCGATTGTAGATCATCACAGACGTTTCCTGGCCTTTAATTTCGAAAAAACAGTCTTC
CAAATGACATGCCTCCCCTTTGGGTTGGCAACAGCGCCTTACATCTTTTCT
>Unigene0001276  2  295  minus strand  HSP70 [Danaus plexippus]
CAGCGAAGCCGTGTTGCAGCCAAGAACAAGTTAGAAACTTATGTGTTTGGCGTGAAGCAA
GCGATTGAAGACGCCGGGAGTAAGCTGGGAGAGATGGAATGTGCAAAAATTCGTCGCAAA
TGTGACGATACTCTACGTTGGCTTGAAGGCAATTCTATGGCAGACAAGGATGAGTTTGAA
GAAAAGTATAAGGAGCTGTCTAGAGAGTGTACTCCTCTTATGAAGAAACTGCATGGAACT
GGTTCGAAGAGCGGTCAAGGTGGCAGTGACGGCCCGCTCATTGAAGAAATAGAT
>Unigene0001278  3  257  hypothetical protein KGM_11396 [Danaus plexippus]
TTGTTAGATGCAGCGCGGCTGCTGGGGCGCGTGGGCGGGTGCGTGGGCGGCGGGGGACGC
GCGTCGCCGGTGCGGCGCGGGCGGCTGCTGGACGCCGCGCGTCTGCGCCCGCTGCCGCGG
CACAACAACCTGCCCGCTGCGCTGCATAAGCATTATACTGCCTTAGAGAACATGCCAATA
GACTCAAAACTGGAGGACGAGATCATCAGGATCCCAGTAAAGAGTCCTACAGAGCCGCTG
GTGAAGGCGCCGGCA
>Unigene0001279  1  468  PREDICTED: similar to dynein, axonemal, heavy polypeptide 1 [Tribolium castaneum]
GTGGTTTGGGCGGTCATTTGGTCAGTGGGTGCTACGTGCGACCACAACGGTCGCGCGATA
TTCTCCGACTTCATCCGCGAGACGACTACGGAGGCCGGCCTCAAGCCGCTGTTCCCTGCT
GAGGGGAGGGTCTATGATTACACACTGCATGACGGCGGGTTCACCGACCCGACGGAGGAC
GGCGAGCCGGCGGCGCCCTACTGGTACAGCTGGATGGCCAAGCTCGGCAAGTACGTCGTC
GACCCCGACTGGCAGTATGCTGACATCGAAGTCCCCACAATGGACAACGTGCGCAGCGCA
GCAATCCTGGGCTACAAGATAGTGAACTACAACCACGTGATCTGCGTGGGCCCCACCGGC
ACCGGCAAGACGGTCACCATCACCGCCAAGCTGTCCCGCGGCCTGCACAGGAAGTTCATC
TGCGAGTTCCTCGTCTTCTCTGCTAGGACCTCGGCTAACCAGACCCAG
>Unigene0001280  1  219  Protein CLEC-199, isoform d [Caenorhabditis elegans]
ACTACTTCTGAGACATCATTTACTGTGACGGAAGACACACGGCTGATAGAAACCTCCACG
GCTGCTGTACCCATAGTGACATCTGCCGTACCAACAAAAGAGGAAACCAAACCAGTCACG
CTGCCGCCACCAACGACCACGGTAACGCCAGAAGATACAACCACGGATGCACCACCGACT
CCTACGTACTACGTTTCTGAAACGGAAGTAACAGAAACC
>Unigene0001281  4  300  minus strand  hypothetical protein KGM_02056 [Danaus plexippus]
CACCCATGCTACCCGGACGTGCACAAGCAGGTTATAGGCCTAATCGAGATGATTCCGCTG
GGAACTAAACGGAAGCGGCAGAACGACGAGCTGTCCATGATCGTAGAGCCGACCACATAC
AGCGAGTCGGTGAAGAAGTATGGCATCGAGTACAAACAACTCGCCATCAAGAATAGAAAA
ATACAACAGAAGTTGTCGGCGACGCCTCGCGACGCGTACCCCGAGCGCTACCCTTTGTCC
GACGTGACCGCCTTGCAGTTCTGTCACACCTTCGAGCTGCAGCACAAGCTTGCCGTG
>Unigene0001284  31  372  minus strand  PREDICTED: similar to AGAP008077-PA [Tribolium castaneum]
AGTATATTAAAACCAAATGCGTACATAGTAACTCAGGGTCCAACGGAGGATACGGTGGTG
GATTTCTGGCGGATGATATGGCAGGAGCGGGCCGCCGCCATTGTCATGCTTACCAAGACT
TTCGACTTTATTAAGGTGATGTGCGTCCAATACTGGCCGCCGAACAAAGAGAAGGACGAG
ACGTATGGAGACATCAGTGTGGGCATCGTGCAGGAGGAGGAACTCGCCAACTTCCATATA
CGAACCTTCAGACTTTATAAGAGTGAAAAAAATGTGGTAGTAGAAGAGCGGTTCATCCTA
CAGTTCCACTACACGCAGTGGCACTCCCACACGTGTCCGTTC
>Unigene0001286  3  206  minus strand  neuropeptide receptor A19 [Bombyx mori] >gi|195947008|dbj|BAG68418.1| neuropeptide receptor A19 [Bombyx mori]
TGCACGTACGCGCGCATCGCACACGCGGTGTGGGGGGGCCGACCACCCGGTGAGGCCCAG
GATGCCCGGGACTCAAGACTACAACATTCTAAACGTAAGATGATCAAGATGATGGTGATC
GTGGTGACGGTGTTCACCATGTGTTGGCTGCCACTCAATATGTTCATTGTATTATGGACG
ATACACGAAGAAGACGAGAGATGG
>Unigene0001288  4  450  minus strand  midasin [Danaus plexippus]
TTCCACTTTATTGGAACCATGAATCCTGGTGGAGATTTCGGAAAGAAAGAACTTTCGCCT
GCTCTCCGCAATAGATTTACAGAAATATGGTGTGACAGCGACACATCTAAGGAGGATTTA
CTGAAAGTCCTAGAGAAGAGTGTCAACAAAGGTGTGTCGCTGGGTAACCAGGAGGACGGT
AGTTCAGGAATCGGCACCTCAATTCTGAACTTTACCGAATGGCTGAAAAACTCAGAAGTT
ACCAACAAATTCCCGTTCAGTATTCGCGACCTGCTATCCTGGGTGCATTTTATCAACACA
ACCGTCACGAAAGGTCTTTTGGAAACCCCCGAAGCATACGTGCACGGGGCCTGCATGACC
TTCCTAGATTGTTTCGGAACTGCATTAACTGGGCATATAGATTCCGAGACCTTGGTCTTA
TTACGAACAAATGCCATCAACTTTTTG
>Unigene0001289  3  596  minus strand  GD14455 [Drosophila simulans] >gi|194196796|gb|EDX10372.1| GD14455 [Drosophila simulans]
GAAACTGAGAAGACTTCGCCCCATGCTGGCGCTGGTTTCTTCCACATCAAGCTGTCTATA
CTGCAGAGGCCGTCCGACCAAGAATTTCTTGGAGAACTCTATGTGGATCGCGATCATGTT
GAGGGAGAGAGGAATGGTGCTGCGTGTCGATTTACTTTAGGGTCAAGACTTCAAGCCAAT
AAATACATACAACAGTTTACGGAGATATTCACTGAAGAGGGTCGCAAGTCTGTTAGGATA
AGACACATAGTGCCTGGACAGCTACCGAGGGTGTCTTTCACAGGAGGAATGAGAGAATTG
GGTCAGCAACTCTTACTACAGCAACGTTCAGCCGCTGCGAGCGTCGCGACCGTCCAGACT
CACGCCACCACAGTGCCTGTTGTAACTTCAACGATACAAGCGACAACAAATACTCACACG
AATGCTCGTCAGCTACCCATACTTCAGGCGCAGTTACAACAAGTGGGTAGCGTCGCAGCG
GTAGGCAATGTCGTAGGCAACGTCGGGAACGTTGTAGGGAATGTGTCCAACGTAGTGGGC
AATGTGACGGCCACCGCCGACACTGCGCTTAAGCAGCAACCCTCCCCCACCACA
>Unigene0001297  93  377  minus strand  GD17742 [Drosophila simulans] >gi|194201736|gb|EDX15312.1| GD17742 [Drosophila simulans]
TACCGACGTTTGGAACAACTAAGACAACACTTCTGGGAAAGGTCCAAGGAGTATATATCG
GAGCTACAGCGCAGAACGAAGTGGGCGAATAAGTCCCACAATATGGACATCAAAATGGGC
AGTCTTGTTGTCATCAAGGAAAATAACCTGCCACCATTTAAGTGGAAAATGGGTAGGGTT
ATTAATCTGTTCCCAGGGAAGGATGGAGTTTCGAGAGTCGCAGACATCCGAACCGCGACC
GGCACAATCAGGCGTGCCTCATCGACAATCTGCCCATTACCTGTC
>Unigene0001300  2  427  minus strand  gag-like protein [Bombyx mori]
CACCGCGCCCGCAGCGGCCACGCCTTCGACATGGTGCTCGTAGTATGCGAGCCGTGTCCT
TCCAAAATCCACCCGATTTTTAACATCAAATCGGTGTGTAATTTAACCGGCATCTCAATC
GAGAAGCCAAATAGATCTGGCATTGTATCCCAATGCCACCGTTGCCAACTGTGGGGTCAC
TCACAGCGCAACTGTTTCGCCCAGCCTAGGTGCGTGAAATGCCTAGGCCAACACGGCACC
TCCGACTGCCCGCGACCCAAGGACCGCACTCTGTGCACCGAGCCTCCGAGCTGTGTACTC
TGCGGCGCCTCAGGTCATCCCGCGAACTACCGCGGCTGCCCAAAAGCCCCAAAAACGTCT
CCCAAGCTGGCCAAGCGTGCAAACGCCCGCCAGCTAAGGGAAAGCCCATCAGCGAGGCTA
CCTACC
>Unigene0001302  1  228  AGAP001566-PB [Anopheles gambiae str. PEST] >gi|333470177|gb|EGK97533.1| AGAP001566-PB [Anopheles gambiae str. PEST]
GAAGAAGGTGCTTCCGTAACATTCAAAGTGCCTCCCCCAGGCATTGAGTTCACGTTACCC
TCCCCTAAGATCGGCATCGAGTCGCTCGCTGTAGTGGACCCACCGTGGACCCCACAGGTT
AAAGACAAGGATATGGAGATGACTTTGAATCAGGAAAGACATCGTTCCCTAGTGACAGCA
ACGAAAACTCGCAAGAAACAGCAAACGGAAGCAATAAAGAGAGCTCTT
>Unigene0001304  1  501  PREDICTED: spastin [Apis mellifera]
GTGCCAAGTGGGGGTGTTGGAGGCCCACTGATGAAGTCTCAGACCCTGCCCCGGTCCATG
GGCAGGTCATCATCACAACCCAACAGCTCTAACGGGAGCTACAGCAGATATCCTGTGAAG
CCAGCATCGACGCCACCTGCGGTCAAAAGACAGCTTTCTGTTCCTTCAAACGGGTCCCCA
GTCCGGCGCGTGGTCGGCGGCGGGTCCCAGCGGGGGACTCCTACGAGGAGTAGGACCCCT
CAACCGGCCCTCAGCGTGCGGGGGGTTGACCCCAAACTCGTCCAGCTCATTTTGGACGAG
ATCGTCGAAGGAGGTCCTAAGGTGCATTGGGAAGACATCGCGGGACAAGATGCAGCCAAG
CAAGCTTTGCAAGAGATGGTGGTATTACCGTCTCTGAGGCCCGAACTCTTCACTGGACTG
AGATCACCGGCAAGAGGACTACTCCTCTTTGGACCACCAGGAAATGGTAAAACTCTGCTA
GCACGGTGCGTAGCAGCAGAA
>Unigene0001306  2  424  aminopeptidase P-like protein [Ostrinia nubilalis]
GAATTTCTAGCCCGCAAGGCTCTATGGGACGTGGGCCTGAACTACGGCCACGGTACGGGT
CACGGCGTCGGACACTTTCTGAACGTGCATGAAGGTCCCATATGGATCCTCAGTGGACCT
ACCGCTGATGATCCCGGGATCGCGCCTAAAATGGTCTATAGTAATGAGCCGGGGTACTAC
GAAGTGAACGAGTATGGCATCCGACATGAAGACCTCATGGAATCCATTGAAATGAACAAT
ACTGTTAACCACATCAGAGCGGGAGACTTAGTGGGTGACTTCGACGGTCGAGGAGCAGTC
GGCTTCCACACCATATCCCTGGCTCCGCATCAGGTCGCCTGCCTTGATATCGACCTACTC
GATGATTTTGAGATTAAATACCTGAACGACTACCACAACAGAGTATTAACAACTATTGGA
CCA
>Unigene0001308  7  273  minus strand  GF24314 [Drosophila ananassae] >gi|190624218|gb|EDV39742.1| GF24314 [Drosophila ananassae]
CCCCCGGCCGCGCCCCACTCGGCAGCCCCCCCGCCCGTACGTCCAAAATAGAAGCGAGCG
CGTCTTCCAAACGCGTCACGCGTCCCCTACCGCCGCGCAGCCCCCCCGCGAGCGACGACG
CGCGGGTCACGCGCAGCAGCACCGGCGCCAAGCACTCGCCCGACAAGCCCGTCCGTGCCG
CCGGTGACGTCATCACCCAGTCCAAGCTCAACGGTACCAAGCACTCGCCAAGCAAGGCAG
CCCGCGGCGCCGGTGACGTCACCGCCG
>Unigene0001312  3  356  minus strand  adipose triglyceride lipase brummer [Danaus plexippus]
CAGAGCTCACACCAAAAGATCAAAGATAAAATGAAGGTCAACAAGACCACTAAATCCGCG
CATCTTTTGGGAGACTCACAGAGAAGAGAAGGCGTCGAAATGAAGCCAGAGATGATTGAA
AGACAAATGGGTGACTCGAGAAATGCGCACTGCGAGGAAACAAATATATTGGAGGATATG
ATATCGGTGCAAGCGAAGCCTAACAAGAAAAACTTCGGGCAGAGTAGCCCCTGCAGTAGT
GTAGTGAGCGACTCGGACACGCTGATCTGTTCGCCGCAGATGACGCAACGTTCCATACAA
CCGGCGATCGTCATCAACCCACGGGAGGCACTCTATTCGTCCTCGGACGAGGAC
>Unigene0001313  20  358  minus strand  PREDICTED: similar to BEL12_AG transposon polyprotein [Tribolium castaneum]
TGCATAAAATGTTTCAGATTTAAAGCCACCAATGTCCAGCCCATTATGGGACAGTTACCT
GAATCCAGAACTAAACTGGAATTTCCTTTTTTACATTGTTCTGTGGATTATGCCGGCCCA
ATCATGATAGCCAACCGTAAAGGTCGAGGTTGCCAACTGATCAAATCTTACTTGTCCATT
TTTGTCTGCTTAGCTACAAGGGCCGTGCACTTGGAACTCGTCACAGATTTGACTAAAGAG
GGATACATGGCCGCTTTAAATCGGTTTGTGGCTCGTCGGGGAAAGCCTCAAAGTATAACC
TCAGACAACGGGACAAATTTTGTAGGTACATGTAACGAG
>Unigene0001316  21  293  minus strand  120.7 kDa protein in NOF-FB transposable element [Camponotus floridanus]
TTTTTAAATGGGAACATTGCAGGGTCAGTCCGATTTTACAACAAATTCTTAAATATAACA
TCGACTTTTGCATTTGATTCAATTTTTCAGCTGGTTCTCTGCGGGCTGTCAAATAAAATT
TACTCTGAAAGTTTAAAATCGTCAGACTGTCCAATCATCAACATGGCGCAGAGTTTCAGC
GATACCAGCAAAATATTACGAGCACATTATGTTCAGCGGGCATCAATATTGACGGAAGTG
TCTCTGTTCACGGTAAAGCGCACCTCCCTTACA
>Unigene0001319  7  315  hypothetical protein KGM_20325 [Danaus plexippus]
CGCCGGCGAGTACGCAGAGACGACGCAAGGAGGCCCAGAGACTATCGCTTCTCTAACGAC
TTCTCACCGAGGGAGAGAGATGCTGAACCGTTTGATAATGATTTTCAAGAAACGCCTACA
CCGACTGGGAAGAAGAGGGCGCCTTATACTACCTTGGAGGGGACTAGATTCGCATTCGAG
CCAGAAGACGCGACGGCGTCCCCCCTATCAGCAAGCAGCGCCCGAGCCCGGGATAGCGAG
CACAGCGCGGCGCGGTTCCGCTTCGACTCCGACTCCGTGTCGCCGCGCTCCATGTTCGAG
GACGACTTC
>Unigene0001321  22  219  minus strand  GG21303 [Drosophila erecta] >gi|190657220|gb|EDV54433.1| GG21303 [Drosophila erecta]
CCATGTACTGCTGATGAGTTCTACGGGTACGCTAGGGGCAAGCCTTGCATCTTCCTCAGG
CTATCTCATATCCATTACTGGGTGCCTGAGCCATACAACATGACGTCATCGCTGCCCATC
CCACCAGACATGCCACCGCACATCCGAGAAGCTATGCGTCTCCGCCCCGCTCACCAATAT
GGCGACTTCATCTGGGTA
>Unigene0001326  2  277  minus strand  beta-glucosidase precursor [Spodoptera frugiperda]
GTCGACTACTACAGAGACGCGCTTGAAGACGTGCTCGATGCTCTCGACGAAGGCATCGAC
GTTAAGGGCTATTACGCCTGGAGTCTCATGGATAACTTCGAGTGGCTGGCTGGTTATACG
GAACGTTTCGGCTTATACGAAGTTGACTTCGAAGATCCCGCACGTACTCGCACACCGAGG
AAATCAGCCTTCATCTACAAACAGATTATGAAGACGCGAATGATCGACCATGATTACGAA
CCAGAGAGCTATGTCATGACAATCGACCCCGGACAT
>Unigene0001328  1  369  minus strand  PREDICTED: C3 and PZP-like alpha-2-macroglobulin domain-containing protein 8 [Nasonia vitripennis]
CCTTTTGATGTTTATATGGTAGTATCGCACCACGAAGGGTCCCCGCTCCCCGCGTGGCAG
GCGCGAGGCGTGTCTCTACAAGTGCTCGTACAAGTGGAGGGCCGGGGCGGCGCTGTAGAC
CCGCAGCAACCTGCCCTGGTGCCCGGCAGTGATGCTGTCTGGCATCTGAAGCTGGATCTC
TATAAGCTGCTCAGACTACAAAACGACCCTAATTACCGTGAAGTACTGAACAGTATAACG
GGCGTCCGCCTCAGCGCTCAGCTGGTGGACGCGGTGGGCTCGCACGCCACGGCAGACGTG
CACTTCGTGGCGCACTACAGCGCCAACAACCAGCACATACGCATCTCTACCAGCACCACT
GATGCTAGG
>Unigene0001333  3  683  putative ATP-binding cassette sub-family A member 3 [Danaus plexippus]
TTTATCCACACAGCTGTGGATCTGGCGTCCCCCTTAATGTTTTTCATCCTCCTATTTGTT
TTAAAAAGTTACATAAATATGAATCCTGAAAATAGCAGAAGGGTGAAAGATCCAGTGGCT
AATACGGACATAATACCGTTGTCGGAACTGATGCCGGGGCCATATTATGTCCTATACACT
CCGGACACGCCGCTAACCAACTCGCTGATGGATGATGTGGGACCTAAACTCAACTTGCAG
AGGCTGGACAACTTCCCAGATCGCACCAAAAAAGGCTACTTCGCATACAAAAATGAATCT
GAACTGGAACCATTCATACGTAACATGGGTATCTCCGATGCCATTATTATATTCCAGAAA
ATGTCCGGAGAAACATGGCCGGAACGGTTGAACTACACCATAAGATTGAAACACGAATTT
CTAACGGGGACCTACAGTTCGCTGGACGATTCTCCCGGGCCACACAGGAATTTTGGTTTC
AAATATGGAATGTTCATGCGCATACAATGGGCCATCGACACCAGTTACATCAAGCTGTTA
ACTGGCTCCGAAATTACACAGAATCTATCGATCCAAGAGTTTCCCTACTACGAGAGAGCT
GTAAACACTGATGTAGCTATCGTGTGCATATTATTGCAAGTGCTGTGTTGGCTGTCTCTG
ATGCTGACCTTCGTGTTCCTC
>Unigene0001334  1  351  minus strand  Hemicentin-2 [Ascaris suum]
TTGAAAGAAGGCGTGAATGCGACGTTAGAATGCAACGCTAGAGGAACGCCTGCTCCTAAA
CTCACATGGACTTACAACAATACGAACTGGCATGAACACAACTCGAGCCTATCAAGTAGC
AACATTACAAGGCAATCAGAAGGCATATACCGCTGTGACGCTACGAACAAAGCCGGGGCC
ACACACATAGTGTACCGAGTGAACATCGTCGCCGCTCCTTACGTCGACGACATTATAGCG
TTCAGCAATGGAGAGGGAATTTCTGTTGACGGGAAATTGGAAATTGTGCAAGGTTCTCGC
ATACGTATAGCTTGCAAAGCAACGGGTAGCCCAACCCCAGACATTCAGTGG
>Unigene0001336  59  403  PREDICTED: DNA fragmentation factor subunit beta-like [Bombus impatiens]
AAGGGATACAAGGTTACTGATGTGAAGAGAGAAAAGAAAATTGGCGTCGCGGCTGAAAAT
CTGGAAGAGTTGATCGAGAAATCCTGCAAAAAGTTAGGCTTCAATGTCAGCTGCGCAGAA
TGCCGGCTATGTGTGGCGGAGGACGGGACGCACGTCGACGACGATGAGTACCTGGCCACG
CTGCCTCCGCAAACACTCTTTATACTATTGAAAAATACTGAAAAAATGGTCACTGACTTT
GACTACTACTATGATTTGATCCGGTCACAAAAGAAAGAGTACATAGAAACTGGGGCTGCA
GCTAAAGAGTTCCTTAGCACCAACATTAAGGAGAAGTTCAAGGTG
>Unigene0001337  597  1757  PREDICTED: similar to missing oocyte CG7074-PA, partial [Hydra magnipapillata]
GAAAAGAAACAAAGCAATGGGAGCATGGTAGGTTCTAAAAAAAAAGTATTAAGGAAGGAT
ATGAGACAAATTGTGCATGATTTTTTATTACAAGATGAGTGCAGTAGATTAACTGCTGGT
AAAAATGAGACCATCACTCGAAATAAGATCAAACGTCAAATTCGTTTACTAAATGACACT
CTTTTAAATTTACATGTATCTTTTCAAAACAAAACAGGAATTAAAATTTCTTATCAGACC
TTTAGAAGATACCGTCCATTTTGGGTGTTGTTTCCGAAAGCTTCTGCAAGAGATACATGT
TTGTGTTCGTTACACGAAAACAGTGATCATATAGTCCGATCACTTCATAAGGCAAAAATT
ATATCGTATGGATCTGCATCACATGTGGCTAAAGTACTTTGCTGTAATGACACACTTAAT
CCGAAATGCCTAGAGCGAACGTGTGAGGGATGCCATAATAAAAAACTCACCTTTCATGAA
TATGATCACAACGATCATATAACTTACGAGAGATGGACTGTTAAAAATGTTGAAGTAGTT
ATTAAAGGTAAGCCAAAAATATGTAAAAAATGTGTAAAAGAAACAGTGAAAACTACAAAA
GGGTGTCTCGTAAAATTATTAAATACTAACCTACCAATATACATGCAGCACATTAGCAAT
ATGATTCATCAAATAAGGTCAATACAAACCATTAAGCAACAGCTATCTTCTTCTCAAGGT
TTGTTACATATCGATTTTTCTGAGAACTACAACTGTAAATATAGTTCTGAAGTCCAGTCC
GCCCATTTTGGTGGTTCCAAGCCACAGTTGTCACTTCACACATGTGTTTACTACAGCAGT
GGACCAGCAACTCAAGTCAAGACTTTTTTATCAACATCGATGTGCTCTATATCGGAAAAC
TTACGACATGACCCTGTGATGATATGTGCTCATCTTAGACCTGTCTTACAAAGAATCAAC
GAAATTAGTCCAAACTTATCAGATTTACACATATTAAGCGACGGACCGACAACACAGTAC
CGCAATAAATTAATGTTTTATTTTATTTCGAATTTCATAGCCAGAGAATTAAATAACGTT
GATAATATTACTTGGCACTACAGCGAAAAAGGTCATGGAAAAGGAGCTCCTGATGGAGTA
GGTGGATGTGTAAAAAGACTA
>Unigene0001342  139  1647  PREDICTED: E3 ubiquitin-protein ligase arih1-like [Bombus impatiens]
ATGGACTCCGAAGATGACACAAAGGATGATGTGGATTCTGGGAATGAGTCTAGCGGAGAC
GATGTCGACTTTGCAATGGACGTTGAGACACACAGTACACGGGAACGACAAACGGAGCTT
GAGGAATATCGATATGAGGTGTTATCTACGGAGGAAATCGTTCAGCATATGGTAGACTGC
ATCAAAGAAGTGAACACTGTTGTCGAGATACCAGCAACAACAACCCGCATACTTTTAAAC
CATTTCAAATGGGACAAAGAAAAGCTCATGGAAAGATTCTATGATGGGGACCAAGACCAG
TTGTTCTCTGAGGCTAGAGTCATTAATCCATTCAGAAAACCAGTCATACAAAGGCCGAAG
CTTCCCAGACGGATATCAACATCAGGGGCGGAGGAGTGTGAAATATGTTTTTCAGTACTT
CCAACCTCCATGATGACAGGTCTGGAGTGTGGCCACAGATTTTGCACACAATGCTGGTGT
GAATATTTAACTACTAAAATAATGGAGGAGGGCCTAGGTCAGACAATAGCGTGCGCAGCG
CATGCGTGCGACATCCTGGTGGACGACGCCACCGTCATGCGGCTGGTGCGGGACCCGCGA
GTCAAGCTCAAGTACCAGCACATCATCACCAATAGTTTTGTTGAGTGCAACCGGCTGCTG
CGCTGGTGTCCGTCCCCGGACTGCAGCAACGCCATCAAGGTGGCGTACGTGGAGGCGGCG
CCCGTCACGTGCCGCTGCGGACACACCTTCTGCTTCGCGTGCGGCGAGAACTGGCACGAT
CCCGTGCGCTGCTGTCTGCTCAAGAAGTGGATTAAGAAATGCGACGACGATTCGGAGACA
TCAAACTGGATCGCAGCGAACACGAAGGAGTGTCCGAAGTGCAACGTGACCATCGAGAAG
GACGGCGGCTGCAACCACATGGTCTGCAAGAACCAGAACTGCAAGGCGGACTTCTGCTGG
GTCTGCCTCGGGCCCTGGGAGCCGCACGGCAGCAGCTGGTACAATTGTAACAGGTACGAC
GAGGACGAAGCGAAAGCGGCCCGCGACGCGCAGGAGCGGTCCCGGGCGGCGCTGCAGCGC
TATCTGTTCTACTGCAACCGCTACATGAACCACATGCAGTCGCTGCGCTTCGAGTCCAAG
CTCTACGCCTCCGTCAAGGAGAAGATGGAGGAGATGCAGCAGCACAACATGAGCTGGATC
GAGGTGCAATTCCTGAAGAAGGCAGTGGACATCCTCTGCCAGTGCCGACAGACCCTGATG
TACACGTACGTGTTCGCGTACTACCTGCGCAAGAACAACCAGTCGGTGATCTTCGAGGAC
AACCAGCGCGACCTGGAGTCCGCCACCGAGACGCTCTCCGAGTACCTCGAGCGGGACATC
ACCAGCGAGAACCTTGCTGACATCAAGCAGAAGGTCCAGGACAAGTATAGATATTGCGAC
AGCCGGCGCAAGGTGCTGCTGGAGCACGTACACGAGGGCTACGAGAAGGACTGCTGGGAC
TACACAGAG
>Unigene0001347  3  437  ORF [Drosophila melanogaster]
CATCCTATAGTTCTTCCAGCTAAGAGCCATCGTACGAAGCTTATCGTGAGTGAGGCTCAT
CTTAGAACGCTTCATGGTGGACCTCAAGCTATGTTGTGCTATTTGAAAACGAAATATTGG
ATATTGAGAGCCAAGGAGTTAGTTAAAGGTCATTATAGATCGTGTGTTAAATGTTTGAGA
TATTCTAAGTCTAAAACTGACCAATTGATGGGGCAGATTCCAGAAGTCAGACTGAAGCCA
ACCCGGCCTTTTAAATCATCTGGTTGTGATTATATGGGTCCCATAAATCTTAAATTTTCT
ACTGGAAGAGGAGCTAAAACCTATAAAGGATATGTTTGTTTATTTGTATGTATGAGTACT
CGAGCTATTCATTTGGAGGTTGTAACTGATTTGTCTTCAAAGGCTTTTATTGCAGCGTTC
AGGCGTTTCACCGCA
>Unigene0001350  58  630  minus strand  hypothetical protein KGM_20967 [Danaus plexippus]
ATGCATCGACTTGCATCTGCCAGGAATTTATATCACAGTTCTCTGCATGGTGTTTCCCTT
CCTTCGAACAATTCACTTACAAGTACATCAAATACGGAAATAAAATGCTCGTTTTGTCGA
AGGATTTTATTAGGCCGCCTCGGTGCAGAAACTTTTTATGCAGCGAGACACCAATCTACG
AAAACGGCTAATTTGCTCAGTTCTTTGAGAAAAAAGACTAAGCATAAGAGTTATAGGAAA
TATGGAGAATTGCTTGAAGTTGGTGACCAAGCCATGACTGAAACTAAGGTATCAATAAGT
AAATTGCGAGCTGTGCATCTCTCAAAGTTGGCATCTAGTTCGGTCTCACTTGGGCAGTTA
CACCAGCTCACCAAAAAGCCTCCTAAGAACTTGAAAGTGGCTGAAGTAGATCCTGAATTA
CTACAAACTGTTAGAGACCAGATATTGAAGAAGACCTCTGTGAAAACTTCTGCAACGCCA
GTCTCTGTGAAGTCTAAGCTTTCCGAAATAGTATTAGAAGATGACAAATGTGCACTAATA
TACACCAGCCATCCACTAGCAAACTTAGAAGAT
>Unigene0001351  2  112  minus strand  polyprotein [Danaus plexippus]
AATATAAGTCCTGACGTTTTATTCCGACCAGTGACAGGCCAGGGAGGTGAGAGGTCACTT
GTCAAAGTATTACTACTAAAGGAAGGCCGAAAAACCCCGGTACTCGCAGCC
>Unigene0001352  113  250  PREDICTED: macoilin-1-like [Nasonia vitripennis]
ATGAAGCGGCGAAATGCCGAAACTGGGAAGTTGCGGCGCCCCTTGAAGCGCACAAAAATC
ACCGAAGGAATGTACGGAAATTCAATGCTGTACCTGAAGTTTGTGATGATTTGGGCGACA
GTTGTAATGGCCGACTAC
>Unigene0001353  26  217  hypothetical protein KGM_05402 [Danaus plexippus]
ATTATAAGGCGCAGTGGATATCCATCGCTATTCTACCAAGGCTTCTACTACAGACCACAC
AACGCTTACCGCCAAAAAAAGGTGCAGCTCTGGTACTGCAGGTTTCGAAACGGTAGGAAC
TGCAGGGCCGTGATAAGAACCGTAGACGGAGTGATATTCCAAACTGGCGAGGGCTTCTAT
GGTCACACATGC
>Unigene0001359  2  331  minus strand  Transposable element P transposase [Acromyrmex echinatior]
TTTATTCGCACAATTGAAGGAATGCAACAAATATGGATATTGCTGTCCCAGAAATATTCA
TTTGATGCTATGTTAACGCGCAATTTCAATCAGGACCCATTAGAGAATTTCTTTGGGAAT
ATCAGGAGTTATGGGGCGAGAAATACTGCACCAGACACAGTTGCGTTTGAGGGAGCCTTT
AAGTCCCTCTTAATAAGCAATTTTAACTCGCCCCATTCTTTGCATGCAAACTGCGAAATA
GATAATAATAGCTTCTTGCAGAATTTGGACTTTTTTGTAAAAGAAAATATTGCATCAACT
TCTGATATTCCCACTGAAATTGAAACACCA
>Unigene0001361  211  405  amino acid transporter [Danaus plexippus]
GAGGAAAAAAGGGAATATAATCCCTTTGAACATCGACAAGTTGAGAAACCTACTTCGGAT
ATTCGATCATGTGCTAATTTGATCAAGTCGTCTTTGGGCTCCGGGTTGTTAGCGGGACCG
CTGGCGTTCGCTAATGCGGGATGGGGTGTCGGACTTTTTGGCACATTGCTTGTAGGAGTC
ATATGTGGACACTGC
>Unigene0001363  3  392  minus strand  hypothetical protein KGM_02321 [Danaus plexippus]
GACAGTCAGGCTTGTAGTTCATTGCCATGGCCGTTATACGATACCAAAACTGAAAGATCA
TACAGAAATGAGTTGTCTATCCTCATCAGTGATTACGGCAACAAAGGTTTGCTGGCCCCA
GTCGTGTCTTCTTACTTGGTGAACCCCGGTTGCTATAAGGTGACCATGCTCATCTTTCAA
ATGTCTCAACTCGCTGTCGAAAGAGTTTTGGTGACGAAAATGAAGAAGGACACACAGAGG
AAGCTCTATAACGATATGAGAGAAGGTTACAGATCCTACAAAGAAGGTTTTATTGAAAAT
GTTGAGAAAGAAACTGCATCTATATCTAGTAAATTCTCTAATTATCTTAGCAAAAGGGCA
GCGATGGAAAAGATAGCAGCAATGTTTCGT
>Unigene0001364  149  418  UPF0586 protein C9orf41-like protein [Harpegnathos saltator]
GATGAGGCAAAAGAGCGAGAGCACTTTCGCGCCGTTGTCACCGCTTTCAAATATTATAAA
TTATGCAGCCTAGACAGAATACACAAATCAGAGAAAATAATATCAATATTGCCACAAAAT
CATCAGCGTCGGCTAGAAAAATACAAGACTTATCTCGCGAAATTCAAGAAATGTCTCGAT
ATAAACAATAGTGTGGTTCACCTAATTATAAAAGACGTTGACACTATGTTTGAAAACGTT
GACCACACGGTCACAGATACTTCTGGGACA
>Unigene0001369  38  268  minus strand  PREDICTED: hypothetical protein LOC100569539 [Acyrthosiphon pisum]
AGTACCGATATACCTTTGACCGATTTACCTGAAACTAAACCAAATAAAGTCGTTGGGTTA
TACTCGTCATGTAACGTGTTTCCTTTCGAAAAATTTTCATCTTTCACTCGTATGATACGA
GCGGCTGCATATATTTTGCGATTTATACATAACGCTCGTTATAAACACGAACGTAAACAG
GGTTCATTAACCGTTGATGAATTACGTAACTCAACTATTTTACTTGCGCGA
>Unigene0001371  1  213  argonaute 3 [Bombyx mori] >gi|166245168|dbj|BAF73717.2| argonaute 3 [Bombyx mori]
AGATTGGAAGTTTGGCCTGGTTACGTGACAGCTGTCGACGAATACCAAGGAGGATTGATG
CTAACACTGGACTCCACCCACAAAGTGTTACGAACACAGTCAGTGCTGTCATTTATCAAA
GAGACGGTTCAAGCTGAAGGAGCTGGTTGGAAGAAAGCTATGGCGGAACGTCTAGTTGGC
TGTTCCGTTATGACTACTTATAATAAAAAAATG
>Unigene0001372  65  244  GJ20985 [Drosophila virilis] >gi|194143832|gb|EDW60228.1| GJ20985 [Drosophila virilis]
GTGGTAATCCTGGCCGTCCTGGTGTCTGTGGTCACCGCACAATTCGGCTACGGAGGATTT
GGGGGTGCTCGGTTCGGAGGAGGCTACGGTGGTTTCGGCGGCTACGGTGCCTACCGTGCG
GGCTACGGTGGCGCTTTATACCGTGGTGGTTACGGTGGATACGGAGGCTACGGAGGTGGC
>Unigene0001374  37  222  minus strand  phospholipase A2B precursor [Tribolium castaneum] >gi|224383699|gb|ACN42748.1| phospholipase A2B [Tribolium castaneum]
GCGCACGCAGGCCTCCTCGGCGGTAGTCCTCTGACGTTACTGCAGGGGATCATACCAGGT
ACAAAGTGGTGCGGCACTGGCGACATAGCTACAGACTACCACGACCTAGGTGCAGACAGA
CGCCTGGACCGCTGCTGCCGCACGCACGACCTCTGCCCCACCAAGGTCCGCGCCTTCTCC
AGCCGC
>Unigene0001375  1  153  hypothetical protein KGM_06511 [Danaus plexippus]
ATAACGGGCGCGAATGACAGTGATAAGTGTAATTATTTTATTGAGATTGTTAGTAAACAA
AGCGGTGCCAAGTTAAATGATCTGTGTGTTGTTCTGAGTAAGGAATGCCCGAAACTGTCC
AAGGAGCTGCTGAACGATAGGCACAGGTTCATT
>Unigene0001377  2  394  minus strand  polyprotein [Bombyx mori]
AAAGTTTCCATTATGTTGCGTGGCACAGAAGGCGCCATGGAGGCAGCAGAAGGAAAGCTT
CGGAAGCCGATTTTAGGAACAGGCGATGGTGCAGTGATGGCCTATAACTCAGAGTTATTG
AAGTATAGGAAGGCAGACAGCAACGCCCTGCTCATAATGACGAGTAACATGACCGAAGAG
ACGCTGATGAAAGTCATGAGGTTCGAGACAGCACGTGAAGTCTGGGAGGAACTTCATAGA
TTATTTGATGGACAGTCCGAAGATCGAGCATACACGTTATGCATGCAGTTTTTTAGCTAC
AAAAATAGTTCAGAGGATGTGTCGACAATGATGTCTAAACTGAAAAACATCTGGAACAAT
TTGAATGCCGAAATTTTGAAGACTGATCCGAAT
>Unigene0001378  31  225  hypothetical protein KGM_05389 [Danaus plexippus]
ATGTCTCAATCTGGAACCTCATTGCTTCGGTACAACAAGTACCATTACTGTCACTTGAGG
GTATCTAAAGCTAAGATTCATCATTGGAGGTGCACTTCCCATAGCAGCAAGAACTGCAGG
GCAAGAATAGCAACGAAGGAGAACAAGGAAATTGTCTCTGTTCTTGGTGAACACAGTCAC
CCACCTCCGTATTTT
>Unigene0001379  1  225  GK13984 [Drosophila willistoni] >gi|194169251|gb|EDW84152.1| GK13984 [Drosophila willistoni]
GGGTCCTACAAGATGCGTTGCCTCTTCCGCATCGTGTTCATGCCGACAGCTGCCGCCGAG
CTCGCTCAGCGGGACCTAGCAGCGCTGGACTACTTGTACATGCAGTGCTGTAACGATGTG
GCTCAGGAACGCTTCGCTCCGGAGCTGCAGCCCGAAGTGGCTTTACGGCTGGCGGCCCTG
CATATGCATCAGCACGCGTTGGCTAATAATTTGTCGCCAGCTAAG
>Unigene0001380  1  198  minus strand  PREDICTED: DNA replication licensing factor MCM8 [Apis mellifera]
CCAACTTGTCCCCATGTACCACCGCCTCCAAAATGCCCAATATGTTCAAACACGCCACCA
TGTCCAAACACGCCACCTTGTCCAAAATGCCCAACGTGTCCTAACCCGCCACCGTGTCCA
AAATGCCCGCCGTGTCCCCACACGCCACCGTGTCCATATTGCCAAACGCCACCATGTCCG
AAGTGCCCAAAGTGTCCT
>Unigene0001383  12  317  minus strand  GF17001 [Drosophila ananassae] >gi|190626945|gb|EDV42469.1| GF17001 [Drosophila ananassae]
ATAGTGCTCAAATATATTCTAGATAAAACACCATCGCAACCCACTGAGAATACTACAGAG
GTAAATGAGACGGATAGCAAGTTTAAAGATTTCCTTCAGATACCTTCGAGAGACGGAAAG
ATAACTAAAACTTCTCCCGGCAGAGGTTCATGGCCTGGGCCTGCTGGGAACGGCAACCAT
GCCAACCTACATCCAGAGTTCAGCAAATCTGAACAACAATTGAGCCTGTCCCCTCGGCAG
ACATCCGTGTCCACACTAAATCTTTGCAGTTCCCAATTCTTAAACCCAGAAAATCACAAA
TTTCCT
>Unigene0001385  1  357  PREDICTED: growth arrest-specific 8-like [Saccoglossus kowalevskii]
AAAGTAAAAGAAAGGGCGGAGAAAATATCCAGAGACGCAGTAGCTGAAACCAAAAGTCTT
AGAGAGCCACTAGAAGCAGCTATTATAGATAACAAGGAACTTAAGCGGCAAATGTCTAAC
TATGACCGAGATAAGGCTGCATTGGCTGCTAAAACAAAACAACTAACGTCACTAGAGAAA
CAATTTGAAGTATTGAAATGGGAATATGAAGTTCTCCAAGTTCGTTTTGATCGAGTTCAA
GCAGAGAGAGATGAACTCAAAGCCAGATTCTCAAGAGCTGTGTTGGAAGTACAGCAAAAA
GCTTCCTTGAAGACTGCTCTGCTGGAAGCCAAGCTGAAGATATGGAGGGACGAGATG
>Unigene0001398  1  234  PREDICTED: BTB/POZ domain-containing protein 7-like [Nasonia vitripennis]
GAGCTGTTGCAGCAGGTGGTCCGTCGCGGCATAGTGGCTATGGGCGCGGGCGAGGGCGCG
GGCACGGCGGCCGCGTGGCTCGGCCGCGGCTCCTACCGCCCGCCCCGCTGCTTCCTGCCT
TACTTGGACGAGCTGAAGGCGTTGCTCGAGGACCAGGCGGTGCCCGAAGCGGAGTTGTCC
CGCGCGAGACGCGAGCGGTACCTGCATCGGATACCCGACACACTGTATATGGTG
>Unigene0001400  1  210  scavenger receptor [Culex quinquefasciatus] >gi|167867402|gb|EDS30785.1| scavenger receptor [Culex quinquefasciatus]
ACAGTTGTTGCAGGAACGGCCGGTCAGAATTACGTCGACAATATATTCTTCAACCCCGAC
AATGATTACGAAATGATCACAGTCAATAGATCTATTTCCCTTGACTTGTGGCGAACGCGA
ATCGATGCAAAACATAATTTCTGGAGTTACAACGAAACATTAGCAGTGGCCGGTCGTATT
AGAGACCAGAGTGATAACCCAATGCTTTTA
>Unigene0001402  36  398  PREDICTED: similar to Transposable element P transposase (P-element transposase) [Tribolium castaneum]
CTCAAGAAGAAGATCAGGCAGCTTCAAACCGAAATACATCGTTTGCGCAAAAGGGGACAA
TCATTCAAGGAACGACTGGCTAATGCGACAGATCTATCAGAAAATGGTGCATTTAAAGCA
GTTCTCCACAAAATGACTAAGCCAGCTCAAATTTTCATTAATATGCAATTACAAGCAAGA
AAGAAGCCGAAAGGAAGACGATTTTCTATCGATGAGAAGATCTTAAGTCTTTCTTTGTAT
AAGAAGAGCCCTAAAGCTTATGGTCACTTTTATAAATATTTTACGCTCCCTTCCAGTAAA
GCGATGAAAAGATTATTGAATCAAATAAAACTAACCCCTGGAATAAATAATATAATTTTT
AAA
>Unigene0001405  9  230  minus strand  g-protein coupled receptor [Danaus plexippus]
TGGAACGCGACCGAGGAGGGGGAGAGTGCGAACCTCTACAACTACTGGGCATGGAGCATC
GTGGACGGCTCGCTGATGCTGCTCATAGTGAGCGGCAACACGCTCACCATCCTGGCGGTG
ACGCTGAGCCGCCGGCTGTCGTCGCTCGTGTCCAACCAGTTCGTGCTCAACCTGGCCATA
TCCGACCTCATGGTGGGCTTGACGCTGCCCTACCACCTGGTC
>Unigene0001409  2  265  minus strand  GA17703 [Drosophila miranda]
GGTATAGAATGGGAATTGCGGGGGATGGAACATTGGAATTCTGAGCAATGCTACATTGTG
ATATCTAATCACCAAAGCTCCTTAGATATATTAGGCATGTTTGAAATGTGGCCTCAAATG
AAGCGCTGCACTGTGGTAGCTAAAAGACCTTTAATGTTTACTGGTGCTTTTGGATTTGGA
GCTTGGCTCTCTGGACTTGTATTTATTGATCGAGTGAGAACTGAGAGAGCTGGCCAACTC
ATGAAAGATGCCCCTGCTAGAGTC
>Unigene0001410  13  309  minus strand  PREDICTED: similar to GA21392-PA [Tribolium castaneum]
GCACTGTGGTTCTACCATAATCTACAGGTAACAGCAGCAGGAAAGGCCGTTCTGGTGACG
GGCTGTGACAACGTGCTGGGGAACGCTCTTGCTAGACGTTTAGACGACCTCGGCTACCAT
GTGTTTGCCGGATTCCAAAGCAAAGCTGGCAACATTGACGCCGACATGCTCAAAGAAGAC
TGCTCAGGGAGATTACACACGCTCCAACTTGACATCACTTCTGAAACTCAGATTCTGTCT
GCCTCATTGTACATCGTGGATCATCTACCAGAGGGCGCCCAAGGGTTGTGGGCCATC
>Unigene0001411  3  212  Mediator of RNA polymerase II transcription subunit 23 [Acromyrmex echinatior]
ATAGTAGTACATAGACATCTGGAAATACCCTCCGTTTGCAAGAATTTGGAACAACTCTTG
GAACATCTAGGATATTTGTACAAGTTTCATGATCGGCCAGTTACATTCTTATACAATACT
CTGCACTACTACGAGTCGAAGCTTCGAGATAAACCGCTGTTGAAGAGGAAGCTCGTGAAT
GCCGTGTTGGGCTCTCTGAAGGACGTCCGT
>Unigene0001413  1  513  hypothetical protein KGM_18075 [Danaus plexippus]
AATTACCTACAACAAGGGGATGGGACGTATATACAGAATCAGTACACAAATGTAGCCTTC
AACCAGCAAGGGGGTGATACTTTCCAGTCATTCCCGGAAAGGACCCCCTCGAATTCCGAA
AGACCCCCTGTCGTTGAAAGAGTTAACGAAAGGACCCCTGTCCCAACAATGCCAGAGAGG
GTTAACAATGAAATACAGAAAAACAGCAGCCGAAGACCCGTAGAGAATTGGAGAAAAGAG
AAAAATGACGTTAAAGACGACCCCAACAGGAATAGACAACGGAATTGGACTCGACAGAAG
TCCAAAGACAATGTTAGTGAAGATGAGGATAAAGAGAAATATAAGGATCGGTCTACCTCC
AGGAATAGGGACGGTAGAGCCCGGATGAACCGGAGAAGCAGTGGGGAGGAGGAAGGTCAG
GCCAAGACACCTCCTCGCAGACATGTGACCGAGGTCCCAAGGAACCACAAATATTGGGAC
CATGATGACCGATGTGATAAGGATTATAATAGT
>Unigene0001418  3  470  minus strand  PREDICTED: solute carrier family 23 member 2-like [Apis mellifera]
GTGAGCGTGGCAGGCGTGCTGGGCATGCTGGCGGGCGTGCTGGCCTGCACCGTCGAGTCC
ATCAGCTACTACCCCACCACCGCCAGGATGTGCGCTGCCCCACCGCCGCCGTTGCACGCG
ATTAACCGTGGTCTGGGCACGGAGGGGCTGGGCACGGTGCTGGCGGGGCTGTGGGGCTCC
GGGAACGGCACCAACACCTTCGGGGAGAACGTCGGCGCTATTGGTGTTACTAAGGTAGGG
TCACGTCGCGTGGTGCAGTGGGCGGCGGGGCTGATGGTGCTGCAGGGCGTGGTGGGCAAG
CTCGGAGCCGTGTTCATCATCATCCCGCAGCCCATCGTTGGAGGACTGTTCTGTGTCATG
TTCGGGATGATTTCTGCTTTTGGTCTATCAGCCCTCCAATACGTGAACCTGAACAGCTCC
CGGAACCTGTACATCATCGGATTCAGCATCTTCTTCCCCCTAGTCCTC
>Unigene0001423  2  256  mCG116595, isoform CRA_a [Mus musculus]
GGAATAGATCTGAACCGGAACTTCCCAGACTTGGATAGGATCGTGTATGTTAATGAGAAA
GAAGGCGGTCCCAACAACCACCTGCTGAAGAATCTGAAGAAAATTGTGGACCAAAATTCA
AAGCTTGCCCCCGAGACCAAGGCTGTCATTCACTGGATCATGGACATCCCATTTGTGCTC
TCTGCCAACCTGCACGGAGGAGACCTCGTGGCTAATTACCCGTATGATGAGACGCGGAGT
GGTACTGCTCACGAA
>Unigene0001424  3  263  minus strand  heat shock protein 70 [Antheraea pernyi]
AAGATCCAAGACGTTCTGCTGGTGGATGTCGCTCCTTTATCTTTGGGTATCGAGACTGCC
GGTGGAGTTATGACGGCTATAGTAGAACGTAACGCAAAGATACCTTGCAAACATTCTCAA
ACCTTCACCACGTTTTCTGATAACCAGTCAGCCGTCACCATTCAAGTTTACGAAGGAGAA
AGAGCAATGACAAAGAACAATAACCTGCTGGGAACGTTCGACCTGACTGGCATCCCTCCA
GCTCCTCGTGGTGTGCCACAA
>Unigene0001427  4  189  minus strand  longevity assurance factor 1 (lag1) [Aedes aegypti] >gi|108874840|gb|EAT39065.1| longevity assurance factor 1 (lag1) [Aedes aegypti]
TGGACCTGGCTTATACTGCAGGTCGCTTACAAAGCTATTAGTGCTGGACAGATGGAAGGT
GATATTAGAAGTTCGAGTTCAGAAATAAGTGACAGTTCGCATCAATCTAACCACAGCACG
CCGAATCGTGTCAATAATAAAAAAGAGACATAGGACCCGGCCGACCGTCCAGGCGATGAG
CCCAGC
>Unigene0001428  2  199  minus strand  PREDICTED: similar to CG32030 CG32030-PA [Tribolium castaneum]
ACGCTAAAACAGATCTTGCAATCAGACAAGGATTTGGTGCACGAGTTCGTCGCCAACAAA
GGATTGGACTGTCTGATGCAAGTCGGCAATATGGCGGACCATAACTATCTGGATTACATA
CTGCGAGCTCTTGGACAGATACTGCTGTACGTTGACGGCATGCACGGAGTAATGGCCCAC
AAACGCTGCATCCAATGG
>Unigene0001430  95  373  PREDICTED: similar to ATPase, histidine kinase-, DNA gyrase B-, and HSP90-like domain containing protein, partial [Ciona intestinalis]
GCAATTGAAGCATATGAGGGGAAAACTGGAAAAAAAGTAGAACGCTGTGGTTTATATGTT
TCCGTGCAGTACCCTTTCATTGGCGCTTCTCCTGATGGATTAATTGGAGATAACAAAATT
TTAGAAGTTAAATGTCCATATTCCATAAAGGATGAAATGATTGGATCCAACAATTATTTC
CATTTAGAGCGCGATTCGGAGTATTTGCAACTGAAAGAAACAAGCAACTATTATTACCAA
ATCCAAACGCAGTTACTTGTCACAGGAAGAGATTGTTGT
>Unigene0001431  19  345  rothmund-thomson syndrome DNA helicase recq4 [Danaus plexippus]
GAACTACATCCTAAACAATATATAAAATTTTTAAGTAACGCTTATATCAATTGTAAAATT
TCTTCTTATGGAGGTCCAAAAAAAATTCATGAAGCAGCAAAGACATGCCGACCTTTGGCA
ATGGCATTATTACTAGAAAATAAAAAGGACCCTGGAGTTATGAGTAATAGTGTCCTAGAA
GTTAATGTAATTGAAATAGCAGCTGCTATTGGCTGGGAAAGTGGCGTAACAAAATACCAA
CTAAAAAATTTAGAGTGGATTACTGAGTCCGGAATGTCGCAAAGGTCTCATTTAAAAGTA
GAGTTTAATACTCTTGGTTTCAAAATT
>Unigene0001432  30  188  hypothetical protein KGM_05388 [Danaus plexippus]
AGATTCACCACATCGCGCCGAGGCAAGCGTATGATAAGTCTAAATGGTTACAACTACTAC
CAAGTTCGTGCTAACGGGAGAAGGAGCAGATGGGCTTGTTCCACCCACCATAGAAATGGT
TGCAGAGCCGCCATTAAAACCGTTGATGACGTCATCGTG
>Unigene0001433  1  183  minus strand  PREDICTED: similar to translin [Hydra magnipapillata]
CCATCTAATCTTGGTGCGGTCAGTGATGAGCACGGTGAGAGGTTTCACCAGGATGTAAAG
AAGCTTGAAGAACGATTTCAAGGCCGTTGGGACACAACTATGCTAGGTGATTACTGTTGG
CGTTTAAAACGAGAAGATCATTCGAAGCACAAAAGAAAGAGTTGAAGTTTCACGATATTT
AAA
>Unigene0001436  2  232  minus strand  organic cation transporter [Danaus plexippus]
GAAGTATTCCCTACTAATGTGAGACAGTCACTGTTGGCTGTTTGTTCGTCTACTGGCAGA
ATAGGGTCTACTTTAGCTCCTTTAACTCCTTTACTGGCTTTATACTACGACAACTTGCCA
TCCATATTCTTCGGTACTCTAGCAGTAATGGCTGGTCTCCTAGTCTTCACTTTACCAGAA
ACCATTAACGTTCCTCTACCAGACTCTATAGAAGAAGCCGAGAGATTATCC
>Unigene0001439  19  465  protease [Cryptosporidium hominis TU502] >gi|54658856|gb|EAL37468.1| protease [Cryptosporidium hominis]
ACTGCCAGCGCGCGCCCGCCTCCAAGAGATCGTCAGCAGCGGGGACGCCGCGCGGCCGCA
AGCCGCGGACGCCGGCGCGGCAGCCGGAGTCGGAGGACGAGCCGTCCGACGGTAACGCCC
CGCCGCGGCCCACGCGCCCCCCGCCCGAACAGAGAATGTCGAGAGAGAAACAAAAGTTTT
TCAGATTTTCCGCGTTCAATCTAGTGAAGCGGCGCCGGCGCCGCTCATCGTCCGGCTCGT
GGGAGGGGTGGGGCGGGGTGCGCGTGACGCGCGTGCAGCGCCTCGAGCTGCGCCTCGAGC
GCCGCCCCGCCTCGCCCCGCGCCTCGCCTCGCTCCGCCTCGCCCCGCACCGCCTCGCCCG
GCGCCTCCTCGGACCGCTCGTCGGCCGTGGGGCTGGCGTCACCTCCCGACCCCGATTCGG
CCGCGTCTGCCTCGGACTCGGCCGCCG
>Unigene0001440  3  242  hypothetical protein KGM_05603 [Danaus plexippus]
GGGAATGGGAGTATGAATGAGAGGACGAATTTTGAGAATATGGGTCGTGATAATTTGCAG
CAAGCAGCTATGATGAGACAGAATCAGGAGTTGGCTCGGCAAATGAGCCTGTTGATGCGG
AATCGACCACCGCCAAGCCAGTTGAATGTCGACGTGTCGTTTTTGCACGAGAATAACCCC
TTTAATCTTGGTTTGGGCGCGCTATTAGGCCCAAGCCCACCGCTCCCACCGCCAGTGTTG
>Unigene0001441  51  305  minus strand  THAP domain-containing protein 9 [Harpegnathos saltator]
CGTCGCTTCACCTTGGATGAAAAAATTCTAGCTTTATCGCTATATAAACCGAGTCCAAAA
GCATATCGCTTATTAAGTCAGATATGTGTTTTACCAAAAAAAAGCACATTAAATAAGTTA
ATGAAAAATGTATTTTTGTTGCCTGGACCAAACAACGTGATTTTTGATCATTTAAAGAAA
CGGGTGGATAAAATGCCCGAAACTCACAAATATTGTACGGTCATATTTGACGAGATGGCC
ATTGCTGCCAATTTG
>Unigene0001444  33  215  minus strand  paired-like family homeodomain transcription factor [Danaus plexippus]
GAGCTAGTGAACGGAACGGAGAGCTGTGACGTCAGCACGGTGACAGCTGAAGTGACGACC
TCGAGGAAGACGAGCTCGTTTAGCATCAGGAACCTCGTCGGCACGGGAGATTCGGATAGA
CCGGCTGATACGCCTAACAATAGCGATGATTACTTCACGCAAAGCCAAGAGTACCAGAAA
TAC
>Unigene0001447  1  237  minus strand  hypothetical protein SINV_05289 [Solenopsis invicta]
CTTATGAAATTAAGAACTGGAGAATCTGATGATAGATTATCAAAGCTGTTAGGAGTGCCA
CGTCGCACCCTTCAAAGATTAATGCATAGTATTCGAGAATTGCTCGTGCAAGACTTTGTT
CCTAATAATCTTGGAATTGAACATATCTCAATGGAGAATTTGTTACGACACAATTTGCTG
TTGCCAAATGGTATTTACCAATTGATTTTGATTTGTGATGGGACCTATATATATGTC
>Unigene0001448  3  578  minus strand  PREDICTED: similar to GA10609-PA [Tribolium castaneum] >gi|270001277|gb|EEZ97724.1| oo18 RNA-binding protein [Tribolium castaneum]
TGGGACATCACGGAGCAAGCGCTCATGCAGACCTTGAAGCACTTCCAGCCTGTACGTGTG
GAGTGGCCAGGCCGCGCGGGCGGGACCGGTGCTCCGCGCGGATACGCGTACGTGACGTTT
GACAGCGAGCGCCGCGTGAGGGCGCTGCTGGCGGCCAGTAGACGCGAGGGCAATGACTGG
TACTATAGGATGGGTGCCAGGAAGGCGAGGAGTAAGGAGGTGCAGGTGATCCCGTGGGCG
CTGTCGGACTCGAACTGGGTGTCGGGCGGGTCGGTGCGGCTGGAGGCGCGGCGCACGGTG
TTCGTGGGCGCTCTGCACGGCATGCTGTCCGCCTCGGCGCTCGCTACTATCATGAACGAT
CTGTTCTCCGGTGTTGTTTATGCTGGTATAGACACAGATAAGTACAAGTACCCTATCGGC
TCGGGTCGCGTGACGTTCGACAACGTGCGCTCGTACGTGCGCGCGATATACGCCGCATAC
ATCACCATACACACCGACAAGTTTACTAAGAAGGTGCAAGTGAACCCATACTTAGAGGAC
TCGATGTGCTCGATATGCAATGTGCAGCAGGGGCCG
>Unigene0001449  53  412  minus strand  hypothetical conserved protein [Glossina morsitans morsitans]
CTGTTGAGGAAACTAGATTTAGGAACGCCAAAAGTACCAAATTTAAGGAAAATAGTTGAT
AATATACTGACAGAACTCTGTCTGCCGAATGATATAAAACCTTTAGTTTACGCGTTAATG
CATTTCAACCGTTGTGAATTCATGGACGTGAGTAACAAAACTAAAGATCATTTAATAAAA
TTGCCAGACTACGAGGGCATAGTCATGTCTTACGTACTTGTCGCTATGAAGATGTGTTTT
GGCCTAGATGGCCATTATGAAGAGAAACTATCAGACGCAGTAGAAAAGATAAATAACGAC
CGTAATCTTCCAAAATCGCACAAAATTGGAAAGTACTCTGAACCAAGTACAAGGCTGTTT
>Unigene0001451  79  351  putative zinc finger protein 45-like protein [Danaus plexippus]
AATAAAATACCAATGTCAAAAATGCAACAACTAATGCGCGAGAGAGACTCAACATACATG
ATGGAAACGAACATTCTAACAATAGTCGAATACTCATACGTCTGTCCTTTCAAATGTAGA
CATAACCATTTATTATGCTACTACTGCGGTGAACTACACTCGGACCCTGCCTTACTAAGA
AATCATACTATAGAGTTACACCACCCGAAGAAATTCAAAGTCACCGAACACAAGAAAATG
GTCAAAATTGACCTCACAAGAATTGATTGTAGA
>Unigene0001453  3  383  minus strand  beta-glucosidase precursor [Spodoptera frugiperda]
AACCTCATCAACGAAATGGTGAAATACAACATCACTCCTATGGTCACTCTATACCATTGG
GATCTGCCCCAAAAGCTGCAGGACTTAGGAGGTCTCATGAACCCTCTCTTCACCGAATGG
TTTGAGGACTACGCAAGGGTTGTGTTCGAGAATTTCGGAGACAGGGTCAAATATTTCATC
ACTTTCAACGAGCCTAGAGAGATCTGTTACGAAGGTTATGGATCGAATACTAAAGCTCCT
ATTCTAAACGCAACTGGTGTTGGTACTTACCTTTGTGCCAAACACTTGGTATTGGCTCAT
GCTAAAGCCTACCATTTGTACGACAAGGAGTTCAGGGCAACTCAAGGAGGACAGTGCGGT
ATCACTATTAGCGTGAACTGG
>Unigene0001455  2  316  Integrator complex subunit 4 [Heterocephalus glaber]
AAGGAGGCAGAGTCTGAAGAGGAAGTTGTGGAAGAGGAGGAAGAGGAACAAGCTGAGGTA
GAAGAGGTTCAGGAAGAGGTGGAGGAACCTGAAACTACGACAGTGACAGCAACAGTTGCT
GCACCGAAAGAAAATGGCCAGGAAAGCAAAGTTGTAAAAACAGAAGAAAGGTCTGAATCA
ACAACAACCACTACTAAGAAAGTGGTAGTAGTCCAAGATTCTCCAAAAGAAGAACAGTCT
ATAGAAGTGGAAGAGCAAGAAGAACAAGAAGAAGAAGAAGTTGAGGAAGAGGAAGTTGAA
GTTGAAGAAGCGGAG
>Unigene0001456  2  382  minus strand  origin recognition complex subunit 3 [Bombyx mori]
GCTTTGAAGATAGTCAACACATATTTACAAAACTTGTCACCAGTGAAACCTCTACGGTTA
TCGCCTACGAAGAATAATCTCAATAATATTGTTCTAAATGATGATCTGGGTGAAAACTTC
GTCAAAACATTGAGAGTGCATCTGCTTACATTTTTAAGACAAATAGAAAATGCTAGTACT
GATACGACTGTTGCTACAAATAGTTTATCAGATACCGAGGACAATGAAAATGTACCTGGC
AATAGATATAAGTTGAAAGAGAAACTGCTGAAAGCAACGAGAATTGACCGAGTACAGTCC
GAGTTCGAGATGGTTCGTTCTCGGTTCGTCAGCTACCTAGAGGACATGTTCAGTAAGGGC
CTACAACCGGCGCACGCGCAG
>Unigene0001458  40  267  leucine-rich transmembrane protein [Culex quinquefasciatus] >gi|167864059|gb|EDS27442.1| leucine-rich transmembrane protein [Culex quinquefasciatus]
CCCGACGTGCCCGGCACTGAGAGCAATGTTGAGGAGCTGATCTGCCTAGCCACGTGGAAA
GAGGGGTCCACCAGATACCTCGTAGGCCTCATCTCACAAGTGCAGAGACGGAACTCCATA
TCCACTGACGAAGATATGTACCGATGTTTCGTATACAAGGGCACGCACGCGGACAAGAGC
GTGTCGTACAGCATCGCGCAGTCGGGCGACGCCACCTGCAACGGCCTG
>Unigene0001459  6  203  PREDICTED: similar to ENSANGP00000028549 [Strongylocentrotus purpuratus] >gi|115956208|ref|XP_001190734.1| PREDICTED: similar to ENSANGP00000028549 [Strongylocentrotus purpuratus]
GTTTTTGGGCCTTTCAAAAAGGCTTACAATAAAGCGGTTGATGGCTGCATGATGCGCAAC
CCAGGCAAAACATTCTCTATCTATGATGTAGCTGGGTGCGTTAAAGAAGGGCACTTGAAG
TCCATGACACCGAGTAACATATGTAATGCATTTCGGGCTACGGGGATATTCCCATTTAAC
AGAGACGTTTTTACTGAT
>Unigene0001462  1  312  chymotrypsinogen-like protein [Danaus plexippus]
TCAATATGCGGGGGCAGCTTAATCTCCAGAACCCGAGTCCTCACAGCAGCCCACTGCTGG
TTCGACGGACAAACCAGAGCGACCCAGTTCACCATAGTCCTCGGGTCATTGACCATCTTC
ACCGGAGGCACGAGGTTAACGACCTCTGATGTGACCATGCATCCGAGCTGGAACTATTTG
CTGAATGATATCGCGTTTGTCAGAATTTCTGCTGTTACGCTGAGTACTACTATCCAGCTG
ATTGCTCTGCCAACCACAGCCGAAACCAGCCAGAGGTTCGAAGGAGTAAACGCTCTTATC
TCCGGATTTGGA
>Unigene0001464  1  204  minus strand  insulinprotein enhancer protein isl [Danaus plexippus]
GTACCCCTGGTAGCCGGGTCTCCAGTCCGCCACGAGCCCGCAGGGTCCCTGGCGTTGGAG
GTGACGGCATACCAGCCGCCCTGGAAGGCACTGTCGGACTTCGCCCTTCATGCGGACCTG
GATAGGGCTCCGCAGCATAGTGCGGCCTTTCAACAGCTTGTAAACCAGATGCATGGGTAC
GATATCCCCAACCTCCCACCACCC
>Unigene0001466  3  227  minus strand  fatty-acyl CoA reductase 4 [Danaus plexippus]
GCAGTCTGGAAGGAGCCCATACCAGGCTGGGTTGACAACCTGAACGGACCCACGGGATTA
GTTATAGGCAGCGGTAAAGGTGTTATCCGAACGATGCATTGCGAACCATCATACAAAGCT
GACGCCATCTCAGTTGATGTGGTCGCCAACGCTTGCATACTTATTGGCTACGTCACCGCC
CTTGATAAACCCAAAGAGACCCAAGTTTACAACTTAACTCTATCT
>Unigene0001469  3  224  PREDICTED: similar to Disabled CG9695-PA [Tribolium castaneum]
ATGTGCCAGGAGGCGCTGGCGGACCTGAAGATGGCCATACGAGCCGCTGGAGAGCATAAG
CAGAGGATACAAGTCCATGTTGCTATTGACGGATTGAGGCTGCGGGATGATAAGACTGGG
GACTCGCTGTATCATCACCCGGTGCACAAGATCTCCTTCATAGCACAAGACATGACGGAC
TCCAGGGCGTTTGGCTACATATTCGGCTCCCCCGACACCGGC
>Unigene0001471  86  280  dentin sialophosphoprotein precursor [Ateles geoffroyi]
GCATCGGAAGCCACGACTTCCAATTCTGGGGAGTCGTCAACGTCTAACTCGGGCAATGCG
AGCAATTCCGGCAATCAAAGCGGCTCGAGTAATCCAAGCAACTCGAGTAATCCGAGCAAC
TCGAGTAATCCGAGCAATTCGAGTAATGCGAGCAACTCGAGCAATTCGAGTAACCCGAGT
AATTCGAGCAATTCG
>Unigene0001474  125  508  hypothetical protein KGM_09265 [Danaus plexippus]
ACGATGAAGTTGCCGGAGAGGATGCGGACCGAGATGATCATACCAGTGGCTGAGGAGACG
TTCTACAACACCAAGTGGAAGGCGAAGGAAGCTCCCCTCTGTGCGTACGATATGCTGTAC
CACCCGCCCGACTACAACCCCAAAGCCGCCCGATCCGACCGACAAGAACCAAAGATCATC
CGGCAAAATATTTGGGACCAAGAATTGCATAAACGCATACCATGCACGACCCACTTCACG
CACGGGAGACCCACGTGGCCTATCCTTGATCGACCCACCAAGCAATTCGTCAGGGTTGTA
GTTAAAAACGAGAATCCTCACATGCGTCTGTACCACGTGCTGGAATGGGCTGCGCTGATG
AACGAGGGTCTCATGAGTTTATGT
>Unigene0001477  3  260  minus strand  voltage-gated ion channel [Danaus plexippus]
TTCTTCATCATATTCGGCATGTTTCTACTCGTCTTCTTCTATGCGCTCGCTGGTACTATT
GTCTTTGGAAACGTCAAATATGGAGAGGGAATCGGAAGACGCGCGAACTTCAACTCGCCG
ATCCACAGCGTGGCGATGCTGTTCCGCATCGTGACGGGCGAGGACTGGAACAAGATCATG
CACGACTGCATGGTGGCGCCGCCCTACTGCACGCCCGCCGACAACTACTGGGAGACCGAC
TGCGGCAACTTCACCGCC
>Unigene0001478  3  266  minus strand  hypothetical protein TcasGA2_TC001824 [Tribolium castaneum]
GCCGGTCCAGGTGTTCCGGAGGAGTTCCTGCGGACAATCTGGACGAGCCGTCTGCCAGCA
GGTACGCAGACCATAGTGGCGTCGCAGTCCAAACTGGACTTGGCCGAGCTGGCCGAGTTA
GCGGACCGCATCCACGTCATCGCCGGTCCCGCGCAGGTGGCATCAACAGCTGCCGTCGCC
ACCGCACCGTCGTCGTCCGCCAGCGGTCTGCACGCCGAGATCGCCGCGCTTAACCGGCAG
ATGCAGGCAATGGCGCTCAAAATC
>Unigene0001479  72  182  AGAP004423-PA [Anopheles gambiae str. PEST] >gi|333469060|gb|EAA09220.5| AGAP004423-PA [Anopheles gambiae str. PEST]
CCCGTGCCGCACCCCGCCGCTGTGGCTCTCGTGCTGCACAACCGGGAGTCTGACAACCCA
GTGCCGTTGGACTCGGAGCTGTGCGCTGAGATACTGCGTAGTCTAGAAGAC
>Unigene0001481  16  210  GK24692 [Drosophila willistoni] >gi|194162925|gb|EDW77826.1| GK24692 [Drosophila willistoni]
GAGCTGGAGCGGCGCGGCAAGCAGGAGTCGCTGCACCGCGTGCTCACTGCACATCTGCAG
TTACTCTGCTCACTCAACATGATACAAGAGGCTCAACAAGTGCTACAGTATTACAGACAG
AGAGGCACTCGAACGTCCAGTCATCCCAAGATTAACGACGTCAAAGTATACAACACGCTA
CTACATGGATATGCC
>Unigene0001482  2  199  Mod(mdg4)-heS00531 [Bombyx mori] >gi|47169616|tpe|CAE54311.1| TPA: Mod(mdg4)-heS00531 [Bombyx mori]
GCTGTAGGAGATGCACAAGTTCCTGTTTTTGGCAAAACTCGACTTGGGACACCGGTGATC
ATCGTGGGGAAGTATAAGTTCTATAGAAGCGGGAACTCCGGGGTTTGTGAGCGTTGGTAC
TGCAGCAAAAGGAAATGCAAGGCCACGCTCATCACCGACAATGACGTCATAGTCAGGACT
AGTGGCGAACATAATCAT
>Unigene0001483  2  277  hypothetical protein KGM_12194 [Danaus plexippus]
ATTAGATACAATTTAGGAGCTAAAAATGTATATCACAATTCATTGCCAACGTATGGACCT
CCTAGTCCTACTGCTTATGCTAATTTGTTAAAAGTGAATCCGCAGCCATTCAATTCACAA
AACAAAGACAAAAGGCCGCCGCAATTATTACCTTCGGTACCGCATGCGAACTACGGTCCA
CCTAAGCTATATAACGGTGGTTCAGTTCAAATTGTAAGCTCAACTTATGGACCTCCTAGT
GCTACTCATACTTTAGATATTGTCTCTCCAAACCCT
>Unigene0001484  49  282  minus strand  PREDICTED: tetratricopeptide repeat protein 27-like [Bombus impatiens]
CATGACAGGCTAGACGTCCTGGTGAACAATGCGGCCGTGGGTGCGCGGACCAACATCCAG
CTGGCCGCCATGGAAGACTTCGACCGCGTGTTCAACGTGAACATCCGAGGAGTGTACAAC
CTGACGCGGTTGCTGGTGCCCGCGCTCATCCAGTCCAAGGGGAACATCGTCAACGTGTCC
AGCATCATGGCGACCATGGTCACGACGGGGAACCTGCCCTATAGTCTTTCTAAG
>Unigene0001487  44  403  hypothetical protein KGM_00475 [Danaus plexippus]
ATGCGCCGCTGCTATCAAATTCCCAAGAAACCCAAACGTGGAGAAGGTATCCGCAAACGA
ATGCTTACGGATTTCTTTTGGGAACAAATGTTGGACGAAGTTATCGAAGAGCTAGCTACT
TCAAACCCAGTAGCTGAGTATTGCACGGAATATGACGCTAACTACGTCAAGGATGAGTTT
GAACCTCGCAATTTAGAAGTCACCGCCGATAAAAAAATGCACCTCAAGAATCCGCTGTAC
GGCACTGGTTCCAGTGCGGTTACTTTTTACAGCGAAACCATAAAGAAAACTGGCCCTGGG
GAGATCTTAGAGAAGTTCCGAAGGTGCCAATACTTCACTCGGCCTATGGAAGAGAGACTA
>Unigene0001488  3  290  endonuclease-reverse transcriptase [Danaus plexippus]
GGGGTGAGGCAGGGAGGGTTAACCTCTCCCAGACTCTTTAACCTCTATATAAATGACCTC
ATAGTCGAGCTCAGCGGCTTGCGTGTCGGCTGTCGGGTGGGTGGGGTTAGTATTAACAGC
ATCAGCTACGCGGACGACATGGTGCTGCTGGGCCCGACTGCGGGATCTATTGAAGAAATG
CTGAAGGTTTGCGAGAACTACGCCTCTAGGCATGGGCTCATTTATAATGTAAAAAAATGT
GAGTACATGGTCTTTGGGGTCACCGGTAAGTGTACGGACTTTTTACCT
>Unigene0001491  3  137  PREDICTED: similar to tyrosine kinase receptor, partial [Hydra magnipapillata]
GTGAATAAAGCTTTACCATCGGCATTGAATCCAGCGAACATTATCAATGGATTTAAAAAG
ACTGGTATTGCGCCATTTAATAAAGATGTTTTTCAGGATGATGACTTCTTGTCTGCTTTT
GTGACGGATAGACCA
>Unigene0001492  33  209  hypothetical protein KGM_07750 [Danaus plexippus]
TTTTCCAACACTAGATACGGTTCGCTGTTACTACATATAGACCAGTACAGGTTCAACCTC
AAACGTATGGTTGGAGAGCGACGTTACTGGATGTGTAATAAAGCCTGGAAAGGCTGCAAA
GCTTCTGTCACCACCGTAGGCCAAGTCATCGTCAAAACTAAGAACTTGCATTCTCAC
>Unigene0001494  104  364  oxidoreductase [Heliothis virescens]
ATGGTGAAGGCACGCAAATACGTCGTCAAGAAAGTCTTCGAAGGTTTGCCCAAACGAGAA
GACTTCGAAATTGTTGAATACGAGTTACCACCGATCAGGAATGGAGAGATTCTGGTCAAA
GCTGAGTGGGTGAGTGTGGACCCATACATGCGTGCCTACAATGTACGAATTCCGATTCCA
TACGACCAGTTCGGCTATCAAGTCGGTGTAGTTGAAGATTCAAAGGATCCTAGATTCCCA
GTTGGCACTAGAGTCGTCTCC
>Unigene0001496  50  538  Protein bric-a-brac 2 [Camponotus floridanus]
AAGGCACAGCTAGCGCAGTTGAATAAAAATACTCCAAGCAAGTCGAGTCCGGTAGACCCT
CGGTTCTCGGACGTGGTGAAGCTGAGCGACTACCTGCAGCACGGGAGACGCCCGCAGTTC
TGGGAGGAGAATTATGTTAGAAGGGTGATGGAGGCAGTAAGACTCAAAGAATTGGAAATG
AAACAAGCGGCAGAGATCTTAGGCGTCAGCTACGGCACACTGTATGGGAGGTATCGCGAC
GTGTACGGCTGCATCAACAGGCCTTACCGGGCCGTGCGTGAATTCTGGCAAGCAAAGGGA
CCCTCAGAGGTCCTAGAGCGACTGCAAAGGGGAGAGTTAACGCTCGACTCGGCGGCAACC
GCTTTGGGAGTCAGTATCGCGAATCTAGCAGCCCATGTTGCTGACTTCGGAGTCCCGGAG
AAAGATAGAGCTTCGGAAGTACTTGACCGACTTCAAAGAGGGGAGATGTCGCTTGAGTCA
GCGGCCACG
>Unigene0001497  96  428  PREDICTED: similar to MGC82685 protein [Hydra magnipapillata]
GTTAAAATTAGCTTTGCTTCTTTTTGCCGACTAAGACCTTTTTGGATTACAGTACGAAAA
ATATCTGAAAGAGACACATGTCTTTGCGCGGTTCATGAAAACATGCAACTTATGTTTGAC
AAATTAAAGTACCTCAACATAATTTCCTATCTGAATTTAAGGGAGCTCTGTAAAAATATA
GTATGTGATATCAATTCAGAGATATGCATATTACGCAAATGCTCGACGTGTAAGAACAAA
GTCCCAAATATTAATGTTTTTGATGATTCGACTGAAACTACTTATAAATCATGGACAGTG
ATTAAGGAAAATCGGATAATAAAAGGCAAGGAA
>Unigene0001499  15  452  minus strand  Ras-responsive element-binding protein 1 [Acromyrmex echinatior]
GTCCCTCAAACGGACTCAGTGAAGATGGTTATAAAGAACGGAGTTTTAATGCCCAAGCAA
AAACAAAGAAGGTACAGAACTGAAAGACCTTTCTCATGCTCTCAATGTTCAGCGCGATTT
ACGCTGCGGTCGAACATGGAACGTCATGTGAAGCAGCAGCACCCGCAGCACTGGAGCGTC
AGGCGACCGGCACCGAGGGCGCCGCCACCGTACCCGACACCTGACTCACTGACTGACCGC
ATGAAGTTCGCCTTATTAGCTCGCCATCTTGAAAGGCCTTTACAACAATCCGAACATTCG
CCTGTACGAAGAGATTCTGATGAAGTGGCTGACAACGAGGAGGATGAAGAAGATACCTTA
GTAATAGATGAAGAACCTGAGATGGAAAACAAGGCGGAAGACCATACTGCGGCGCGCCGA
GCGGCCGCTGAAATCCTC
>Unigene0001500  2  292  GF24050 [Drosophila ananassae] >gi|190624700|gb|EDV40224.1| GF24050 [Drosophila ananassae]
ATCGACTCCAGGGATACTTCTGTTAAACAGCGCGATGAGGAAAAAGCCAGCCTAATAGCA
GAGCTGACAGCCCAGAACTCCAGACTGACAGTACAATTGAAAGAATCATCAGCTACTGAA
GCCAACCTACTGGCACAGCTTGAGGGCTTGAAAGACCAGTGCTCCATGAGGAAAACCAGC
TTACAGGATCATGTACAAAGTCTGGAATCCTTGAAAGCTGAGCTGGCGATGGTGACAGAC
AAAAAGTCAGACTTGGAAAGAAGGCTGACGGGGTCACTTAAGGATAAGGAG
>Unigene0001502  31  282  minus strand  alpha amylase [Danaus plexippus]
GGTCTAACTAGGGTTATGATGACTGAAGTTTATGCTGCTATCAAAGATGTTGTGAGGTAC
TTCGGTGAAGGGGACAGGCTAGGAGCCCAAATGCCCTTCAACTTCGATTTAATCACGGAT
GTAGATGCTTCATCATCAGCCGCAGACATCAAATATGCTGTCGACAAATTCATGACATAC
AAACCTGTTGATAAAGACGCCAATTGGGTGGTCGGTAACCATGACAACAGCCGAATGGCA
ACTAGATACGGG
>Unigene0001518  34  438  minus strand  AGAP011318-PA [Anopheles gambiae str. PEST] >gi|157019563|gb|EAA05258.4| AGAP011318-PA [Anopheles gambiae str. PEST]
GAAATGGATACGAGCGGGGCGTACGGCGGCGGCAAGGCTGGAGGAGCCTTCGATCCCCAG
CAATTCATCCAGAGACCTCCCGTGATCGTGAGGGCGGTCTGTTGGCTATTCAGCGTGATC
GTAATGGGCTGCATATCAGCCAAGGGCTGGCGCACAGCAGACGACGGCAAAGAATACTGC
GTCTACAACAACGATACGAATGCCTGCAACTATGGCGTCGGCATCTCCGTCATCGCTTTC
GTAGCCTCCATAGGTTTCATCGCGGGAGAATACCTCTTTGAACAAATGTCATCTGTCAAA
ACTAGGAAGCATTACGTACTGGCTGATATGGGATTCTCTGCGTTCTGGGCGTTCCTGTAC
TTCGTGGGTTTCTGCTACCTGTCCAACGCGTGGGGCAAGACTGAC
>Unigene0001519  5  220  minus strand  putative nuclear transcription factor, X-box binding protein [Danaus plexippus]
AAAATGTATAGTTATGATAGTTATTTTCTGAAGCAGTATTATGAAGAAGTTATGGCTAAA
AAGATAAATGCTGAAGATGGTCTACCACATCATTTCTGCTACTTGTGTGCCTCAATGCTG
CACAAAATAAACAGGTTTAAAGAGAAATGCTACACGGGTGAGATGGCACTCAATGAACTG
CTGTGCAGTGGAAATTTAAACTTAACAAAAATATCA
>Unigene0001520  32  220  PREDICTED: tigger transposable element-derived protein 4-like [Acyrthosiphon pisum]
AAAGATAGGTTATCTGTGTTCCTCTGCGCAAACATGCCGGGGACAGATAAAAAAAAATTG
CTAGTCTGTGGTACGGAAGATCCCCTTTTACATTCGTTCAGAAATCCAGATACTTTACCA
GTTACTTATATAAGGCATTCTCAAGCCCATTTCACGACGCAAATGTTTGAAGAATATGTT
AAATTTTGG
>Unigene0001521  6  173  PREDICTED: similar to CG13011 CG13011-PA [Tribolium castaneum]
TCGTACATGGGCGTCGCGGTGAACATCTACTTGTACCCGCAGTATATGCTAGTTAACATG
TACGCCGCGTACCCGGCCATGACAGCTGTCTATTACATCGGCGTAGTTGTGGGGATCCTT
CACGGCGTAGATGCGTATCTGTCATACAAGTACCACAAGGGATACCGG
>Unigene0001524  3  296  minus strand  Nesprin-1 [Harpegnathos saltator]
GTCATCAAGAATGAAATGAAGGCTTTGAAGGAAAGCTTTGACGATCTGTTCAACGAGATC
AAACAACAAAAGAGCCAACTGGAGGACACAGTTAATCAGTGGCGAGAATACAAAGATGAG
TACGAGAGACTGTCTGATTGGTTACAACAAAAGGAAATTCTTATCAAGAATCAGAAATTG
GCCTTGCTTGGAACAGCTAAGGAAAAGGGTGCTCAGGTCAACGAAGTTAAGGAAATCGTC
GACCAGCTGAACAAAGGCAAAGCTGACATCGATAAGTTCAATGCCTCAGCTTCT
>Unigene0001525  83  232  minus strand  PREDICTED: similar to Mod(mdg4)-heS00531 [Tribolium castaneum]
GTAAAATGCCCATCCTGCCACCGATTCTTCGCGAACCGCTACAACCTTAAGGTGCACATC
CGAGACAAGCACGACACGCGCGAGGGCACGCTGCAGTGCGACATATGTCAGAAGCGTATG
CGCAACCCGTCGTGTCTGCGCGTGCATATG
>Unigene0001528  33  209  hypothetical protein KGM_14791 [Danaus plexippus]
GGGGGGCCAGGCCCCCGCCCCCCGCCACCATACCCTGGTACTCTGCGTCAGCCGCAGCCA
CCGCCGCCGCCCTACCCACAGAACGTAAACCAGGAGCAACCGTTGCTTCTCGAGGAGCTC
CTGGAGCAGGAGAAGCGGGAACAGGAGCGCGAGGGGGGCGAGTGGGCGGCGCCCGGC
>Unigene0001529  2  211  minus strand  Zn finger homeodomain 2 [Danaus plexippus]
GGAACAGGTGGTGCGAGCGTTGGTGGAGTGCAAGTGAGATGTTGTGCCTGTGACTATTAT
ACCAATTCTGCGCACAAGCTGCAGCTTCACGCTGCCGGTGCGAGACACGAGGCTGCTGCC
TTACTATTGAGACATCTTCGCGAGTGTGCGGCGCGTATGCCTCGAGAGCGACCACGAGTG
TACCGCTGTGCTCTCTGTGGCTTCGGAGCC
>Unigene0001530  63  290  minus strand  hypothetical protein KGM_06377 [Danaus plexippus]
TACGGTATGAAGAAGCCCGTGTACAAGGTGTACGACAACGGCGACTGCGGCCTCGACCCG
CGCCTGCCCAGCATCGACGAACATTCCAGCGCCGACGTCACTGACGCCAAGAAGATCACC
AGGACCAAGAATATTAGGATGCCGTGCGTCAGGAAAGTGAGCTTGGAGGACGAGCGCATC
AGACTCAACAGTTGCCCGAACAGGGTCGGCGATAAACGCGCCGAGTTC
>Unigene0001532  2  202  beta-tubulin [Cryptocercus punctulatus]
ATGTCAGGAGTGACCACATGTCTGCGTTTCCCGGGACAACTGAACGCAGATCTGCGTAAG
CTGGCTGTGAACATGGTACCTTTTCCACGACTGCATTTCTTCATGCCAGGTTTCGCGCCT
TTAACAGCTCGCAATAGCCAAGTTTACCGAGCACTAACAGTGCCTGAGCTAACACAACAG
ATGTTCAGCCCCTCGAACATG
>Unigene0001533  3  263  minus strand  PREDICTED: similar to nfrkb [Tribolium castaneum]
GGCACCAGGCATCACGTCGTCACGCTGCTCAGAATGTCACAATGGGTAGCTAACTGCAGT
GATCAAACTCTGCTGAGCGCGGTATCTTCAGTATTAGACAGACTGCTGTCCGCCAAACGG
GACCCTGTCGTCAAGTACGATCAAAGAACAGCTGTGTGGACTTATCTACATAGGCATCGG
AGCGAAGAGGACTGGCTGAAGATATCTAGCGGTCGCGGTCGTAGCAGCAAGGCGGGCAGC
ATGCTACTGTCGCCCACGCCG
>Unigene0001534  9  176  minus strand  sperm mitochondrial-associated cysteine-rich protein [Peromyscus hylocetes]
CCGTGTCTGCCACCTTGTCCACCATGCGATAAGCCTATGACGCCGGTGCCAAAGCCTGTA
CCTCTTTGTGAGACAGTAGCGATTCCGTGCTGTCGGCCAAACCGGTGCAAGCCGTGTCCT
TGCTACTGCTGCACCGAGCCCGGGATTTGCTGCCCCAAGAGGTGCAGC
>Unigene0001536  61  297  minus strand  NADH dehydrogenase subunit 5 [Rattus norvegicus] >gi|228014873|gb|ACP50290.1| NADH dehydrogenase subunit 5 [Rattus norvegicus] >gi|228014887|gb|ACP50303.1| NADH dehydrogenase subunit 5 [Rattus norvegicus] >gi|228015027|gb|ACP50433.1| NADH dehydrogenase subunit 5 [Rattus norvegicus] >gi|228015041|gb|ACP50446.1| NADH dehydrogenase subunit 5 [Rattus norvegicus] >gi|291464876|gb|ADE05949.1| NADH dehydrogenase subunit 5 [Rattus norvegicus] >gi|296041287|gb|ADG85631.1| NADH dehydrogenase subunit 5 [Rattus norvegicus] >gi|296041301|gb|ADG85644.1| NADH dehydrogenase subunit 5 [Rattus norvegicus]
ATAAATATAATAACATCCTCAATCCTCATAATCTTGATTTTACTTACAACACCAATCATC
ATTTCCATAACCAACCTACCAAAACTTATTGACTTTCCGTCATATGCTGCTTCATCAATT
AAATTCTCATTCCTCCTTAGCCTCTTACCTTTACTACTATTCTTCCACCACAACACAGAA
TATATAATTACTAACTGACATTGACTAACTATTAATTCTATTAAACTTACTATAAGT
>Unigene0001538  3  362  minus strand  Zn finger homeodomain 2 [Danaus plexippus]
GACGAACAACTTAAAATTTTGCGAGCTCACTTTGACATTAACAACTCGCCCAGCGACGAA
GCTATCGCGAAAATGGCTCAACAGTCTGGACTTGCTACAAAGGTAATCAAACATTGGTTC
AGAAACACTCTTTTCAAGGAGCGTCAGCGGAACAAGGATTCACCTTACAACTTTAACAAC
CCTCCCTCCACGACACTCAACTTGGAGGAGTATGAGAAGACTGGTGAAGCTAAAGTCACA
ACCTTGGATTCATCGGCTAGCTCAGATGAAGGCAAGCCACCGCCTGAAAAAAAGGCAAAG
ATTGAAGACAACAGCATGATTATGCAACAGGAGGTAAAATCAGAACCTAATGATGAACCA
>Unigene0001542  1  222  minus strand  PREDICTED: similar to predicted protein [Hydra magnipapillata]
ATAAAATTAGCAGTTGACGACGTAATTCATGGACGCTTGTCGTATAGGAAAGCCGCGTTG
AAATATAACATCAAGACCTCGACGTTGGAGAGCAGAGTCAAGAAATTCAAAGAAGGCTCT
AACAGCGATGGACCCTCACGAACATTGCATTCTAAGTTCACGAGTCTACAAGTCTTCTAC
TTGGAAGAAGAGACACGCTTAAATGACTACATTATTAATTGC
>Unigene0001543  110  286  minus strand  hypothetical protein KGM_15276 [Danaus plexippus]
ATGTCTGCACGAAATTATTTATCGGCCCGGGAGAAAAATATAAGTAAACTAATCGATTGT
TTGCCTAATATTAATCAGCAGAAGTTTGGTTTTCGTTCGGGGCAGGAGTTACCGCCCTTG
TCGGCAAACACAAGTAATTTGGTGAATCGCAATTTGAACTATTCGTTTGAGGTCCAG
>Unigene0001544  35  337  minus strand  THAP domain-containing protein 4 [Caligus rogercresseyi]
TGTGCGGTAGACGGATGCAAGAATTGTTCGGGTACACAATCTAAAAGTGTCGATGGTATA
ACTTTTCATGTGTTCCCAGTTAATACAGAAATAAGAAAGTTGTGGTTACAAAATTTAAAG
AAACCTAATTGGTCGCCAACGATTTACTCGAAAATATGTTCGATACATTTTGATCCAAAT
GACTTTTACCACACGAAAAGTGGTTTTAAAAAGCTGCGACAAGGATCGATACCCAAGTTG
AATTTGGAAAACAAGCCTGTCAAAAGGGTTAGGAAAAAGGACACGAATACTCCCAAGAAA
TTT
>Unigene0001546  1  390  minus strand  PREDICTED: similar to tetratricopeptide repeat domain 25, partial [Hydra magnipapillata]
TACCATTCGGTCAAGCATTGCTTGTCATTCAATTCACTCGAATGTGATGCAAAACTCGAT
CATACTTTGTATGGTGATTCAAAAATTGCTGAAAAACTGACACTTGGACGAACTAAGGCC
AGTGCCATAGCACATAACGTATTAGGTCCAGCATCGACTCAGGAGGCCGTCGAAACTTTG
CAAAAGGATACATTTTATAGTATTTCAACTGACGCCTCCAATCATGGTGCCACAAAAATG
TTTCCGCTGATGGTGAGGTTTTACAGCCCAAACACAAATTTAAAAACGTGTGTTCTTGAC
TTTTACGAAGACGCACATGAAACTGCTTCAGCCATTTATGAGAATTTAGTTACACGACTA
AAAGAGCACAATATTGGCACTAAACACCTT
>Unigene0001547  33  314  minus strand  TFIIB-related factor [Bombyx mori] >gi|22417141|gb|AAM96688.1| TFIIB-related Factor [Bombyx mori]
CCTAGACCTAAGCAGAAAGACCTACATAATGCCCACGAGTTGGTACTAGATCAGAAAGCT
GAAGAGTATATCAATTCGCTTATCATGAGTGAGGAAGAGGTTAAGCATAAGGCCATGCTG
TGGCATAAGATTAATGCTGGCTATTTGAAGGAGCAGAAGATAAAAGAAGAGCTTCGTGCC
AAAGAACGAGAGGAAAATAAGGACAAAAAGAAGAAACTTCGCGGTTCTTACAAGAAGCGG
ACTCCGTGTAACGCAGCAACTGCTGGGGAGGCCATAGAGAAG
>Unigene0001548  9  377  zinc finger DNA binding protein [Pectinophora gossypiella]
TCCAACATCGAAAGTTCTATTGCCTTCTTGACGGCCCAAAACGAAGAATTTAAGAAGAAA
ATTGAATCATTAGATGAAAAAATTAAAGAAGATAAAAAATACATTATTATTTTGGAGGAT
AAAATTGAAAGTATGCAGCAAGACAGTAGAAAGGCTAACTTCGAAATAAAAAACGTGCCA
AAAAAGACCAACGAAACCAAAGACGACCTAATTCACATGGTTACAAGCCTATCGACCTCT
GTGGGTTGCCCGATTGACAAGACGGTTATCCGTGATATATACAGAGTTCGTGCAAAGAAA
GATAACAACAATACACCAATTGTAGTGGAAACAAACTCGACATTGACTAAAAATAATATC
CTGAAGTCT
>Unigene0001550  2  250  minus strand  predicted membrane protein [Aedes aegypti]
ATAGACTGGTCAAATCCACATGGGGAGCAAAACTCCTATTAGTTTGTGGTCGTTGACCGG
GACGCCAGCCAGCAAGAGATCACGTCGACGTGGAGAAAGTTGTCGCGAGAGCATCATCCC
GACAAAGTGAAGGACGAGAAAGAGCGCAGGGCTGCCCAAGAACGCTTCATGGAAATCCAA
CAGGCCTACGAAATCCTGTCCAACAGCAAGCACCGCAGAAACCGTCGCAATAAAAAAGAC
AACTCTGAA
>Unigene0001555  6  200  Protein lin-10 [Harpegnathos saltator]
TTCGCGCTGTCCACCGACTCCAGCGACAGCGCCAGCGACCGCTCCCTGTCACTCATGCTC
ATGGAGAATGAGCTGTCCGAGATGAAAGCAGTAGTAATGGACACGAACCGCGTGGTGGTG
ACGCACTTACCCGTCGTGGAAGATGGATTGTCGTCAGGACATGCGTCCGATACTGATAAC
AACAATCAGATGATA
>Unigene0001557  19  264  AGAP006410-PB [Anopheles gambiae str. PEST] >gi|116127074|gb|EAA44222.3| AGAP006410-PB [Anopheles gambiae str. PEST]
GGTGGTTTATATGCTGAAGCTGGTACTCCCAATGGACCAGCAGCCAGGGCTGGACTGGGC
GGAGCATTCGACGGCAACAGTGGTACCTTTGGTGGACTGTTTGCCGGTGCCACTGCTGGT
GGAAACGTGAATGCTGCAGCAGGTCTTGGAGGAGCAGTCAGCGGTGGAAAGTCAGTTGGA
GGAGGTTTCTCCACTGCAAATGCTGGAGGCCATGGTTCATCCTCCGTCCTGGGTGGCGAA
ACTGAC
>Unigene0001559  5  277  hypothetical protein KGM_05419 [Danaus plexippus]
GGTATAAGCGGCGGTGCTCGGGGTACTCTGTTGATACGTTCATTACATCGCGCTAGAACT
GATGCCTGGAAATCTAGCCCAGTGCACTCATTTTTACTGCAGTTGATTCAACACAACGGG
TTCTGGACACGCGGTACCGACGAGGAAGGAGGCGCCGGCACTCAGTGGTGCCAGGTGTCG
CGGCTGCGAGTGTTGGCGACGGCCACTACACATAGCGCCATATCGCCTCGGTTGGCTGCA
GCACTAGAACTTAGAGTTTTGAGTGAATCGGAG
>Unigene0001561  6  305  minus strand  GD17489 [Drosophila simulans] >gi|194204883|gb|EDX18459.1| GD17489 [Drosophila simulans]
TCCCGCGGTCCCGAACCCGAGGAGTTGGAAGGGGAAGCTAGGTCGTGGTGTAATGGTGTC
CATACGGCGTTGGTGGCGTTAGTGGAAGGACGTGCCGGGGCGGGAGCGGCGACTGCAGCG
AGAAGGGCGTTGGCTGCGGCTTGGCCGTTGTTGTTGCCTACGCCGCAAGTGCGGGCTCAT
CATCTTATTACGTTATTGCCTCAAGGTTCAGTGCCAGCCAGCGCGGGCGCACGATTCATG
ACAGAGCTACTAGTTTGGTCTCTGCTCGGCGGCGGCGGACTACGCGACGCGCTACGTAAC
>Unigene0001563  3  179  hypothetical protein KGM_21733 [Danaus plexippus]
AGTGAAAAATTGGGGACGATTATTGCCGCACGCAACTATACATTGTTGAAGGATGCAATC
CAGGCAGCCAAGGACGAATCAATACCATCGTCGTCTTCATCCAGGCCAGCAGAGGTAATG
GAAATGACCTCAACCCTTCGAGGTAAGCCAAATTATCGTTTTCCAAGATTTCGAGGA
>Unigene0001564  9  239  Histone-lysine N-methyltransferase eggless [Acromyrmex echinatior]
TCCCGGGAATTCGTCCGCGAATACCTCATGGCGTACCCTGAGAGGCCCATGGTGAGGCTC
CATGAGGGACAGCATCTGAAGACTGAGTGGAACGGAAAATGGTGGTCATCGCGCGTTACA
AAAGTGGACGCGTCCCTCGCACAAGTGCTATTCGTTGGCGATGGACGCAGAGAGTGGATA
TACCGCGGCTCCACTCGCCTGGCGCCGCTGTACCTAGAGCTCAGGGCCGCC
>Unigene0001566  3  236  chitin deacetylase 5b [Helicoverpa armigera]
ACAGCTACTTACGATGAGCTGAAAGAGGAAATCGCTGACCAAAGATCTCAAATGGCTCAC
TTCGCTAATATTCCTTTTGAAAGCATTAAGGGAGTCCGTTTACCATTCTTGCAATTGGCT
GGCAACACAAGCTTCCAAGTGATGGCCGACCACGACTTACTCTACGACTGCTCTTGGCCC
ACCAACACCTTCACAGACCCTGCTCTTTGGCCTTACACTCTGGACTATGCTTCA
>Unigene0001568  27  170  crumbs [Aedes aegypti] >gi|108874850|gb|EAT39075.1| crumbs [Aedes aegypti]
CTGCACGGCGTGCTGGCGCAGTGCCCGCGCGTGCCGCAGTGCGCGCCCAACCCCTGCCGC
TCCGGCGGCGCCTGCCTCGACGCCTGGACGTCCTTCGTGTGCACCTGCCCGCGCCCGCAC
CTCGGCGACACCTGCCAGTACAGT
>Unigene0001569  2  211  minus strand  glyceraldehyde-3-phosphate dehydrogenase [Rattus norvegicus]
CCCTTCATTGACCTCAACTACATGGTCTACATGTTCCAGTATGACTCTACCCACGGCAAG
TTCAACGGCACAGTCAAGGCTGAGAATGGGAAGCTGGTCATCAACGGGAAACCCATCACC
ATCTTCCAGGAGCGAGATCCCGCTAACATCAAATGGGGTGATGCTGGTGCTGAGTATGTC
GTGGAGTCTACTGGCGTCTTCACCACCATG
>Unigene0001571  1  312  minus strand  hypothetical protein KGM_08352 [Danaus plexippus]
TTTGTCAAAATCAAAGAACCAGAAAAACAACAAAAGACTAAAGGTACAAAACCTACAGCT
AAACCAAATGCAGATATCACGAAATACATAACAAATAATATCAAAACTATCAATAATATA
CCAAACACAAATACTTGCAACAGTCCAAAACCAGTATTGAAGGATACTAGTAATATAAAA
GGCAATGTCAAAACCAAATCAAACAGTTCAAGTACTGTGGTGGTAAGCAAGAAGGGTGTT
GTATTCAATCCTACAGTGCCTAAACCTCCTACACAGCCCATCCCAGTCTTCACCGGAAGC
GGCAACACATTA
>Unigene0001572  1  627  minus strand  midasin [Danaus plexippus]
AAATACTGCTTCAGATACCTTGCAGTCATTGATGAATATATAAGAAAATGCATTGATTTG
TCAGTTGATTATCTGGATGACAGATCTGTTTGTAGCATGCTGCATCTTTTGAGCTGGCGA
GACAGGTTCGTGAAAATAGCGCATGAACCAATTTTTGTGACTAATGAAGCGAGCCGACGC
AGAGTTTTAAGGGAAGACATCGTCGGTCTTCTGTATACACACAGCAAATGGCTGCATAAG
CGTTTGATGTTACCCCTGATGAAACTATCGCGAGAAAGTGAGATCGCTATCAGAAGTTTT
AATGAAGCCGCTGCTAATATAGCTTTGACCACTGAAAATGACAACTCAGCAATAACTAAA
CTGAGTAAAAGGATTCGCCAATTGTATTGTCAGCCAAAACTAATGATGGACGAAGAAGAA
TATGAAACAAACATTGAGAAGTCGAACGTTTACCATAAAGTGACTTTTGACTTAAACCGG
CCTATTTCGAAGCAGCTCAACTGCCTAGCTGTAGAGAATTGTGCTGTTACAGATTTACAA
CTGGCACTAGATGTCCCTGATACAGACAAAGTGGTCTTGGCCCAAGTAAATATAGCCAAG
CTTATTGACAATAATACGGTTGATAAG
>Unigene0001574  1  288  PREDICTED: multiple epidermal growth factor-like domains protein 8-like [Bombus terrestris]
TGTGTGTCCAACAAATGTTTCTGTGTGGGCAACTGGGGCGGCCCTGACTGCAGTGTGGAA
CTGTGTCCCAATCTCTGCTCAAATAATGGACACTGTAAGGGAGATAGATGTGCATGCAAA
AAAGGGTATTCTGGTGAATCGTGTTCTCTGAAGAAGAATGACAAGGAAGGTAACAGTTGG
CACTGGCTGTCTCATACGGAGAGCGGGATGACCAAAAGAGCGGCTCATACAGCCGTGTAT
GTCAATCATACTGATTCACTCTATGTATTCGGAGGATATGATCTGAAC
>Unigene0001579  48  239  minus strand  carboxylesterase-like protein [Helicoverpa armigera]
GATGCAAAGGATTTAAAAATAGTCGAAATGCTGTCCGAAGCTTGGTGCACCTTTGCTAGA
AATGGAAAACCAACGTGGAAGAACCAGGAAACTGAATGGTTGCCGTACACGAAAAAGGGC
AAGCATGTACTTATAATTGATGAAGAAATAGAATGTATTTCAAACCCTGATATGGACAGA
TTAAAATTCTGG
>Unigene0001580  67  375  Gastrula zinc finger protein XlCGF26.1 [Danaus plexippus]
GTTAAATCTTTTATTTTGAAGTCTAAATTAACTTCTCATATTAAGAAAGTACATTTAATG
GAAAGGAATCATATTTGTTCGGAGTGTGGTCAAGGGTTTTTTATAAAACAATCTTTGGAT
GAACATATGGTCAAGCATAACGGGGAACGAGTTTTCAAATGTACCGTTTGTACTAAAGCC
TATGCCAGAAAGAAAACTTTGAGGGAACATATGAGAATTCACAATAATGATAGGAGGTTC
AAATGTGGGATTTGTGCGTTGGCTTTCGTTCAGAAATGTAGTCTGAAAAGTCATATGTTG
TCTAATCAT
>Unigene0001582  3  155  minus strand  GJ10213 [Drosophila virilis] >gi|194143173|gb|EDW59576.1| GJ10213 [Drosophila virilis]
CATCAATGCGAAGTCTGCAAGAAGTCGTATGCGAGGAAACAGACGTTGAGGGATCATATG
AGGATACACAGTAGTGAGAAAAAGTTTGTTTGTAGCGTTTGCAGTCAAGGTTTTGTGCAG
AATAATAGTTTGAGGCTACATTTGAAGGTGCAT
>Unigene0001583  5  292  minus strand  hypothetical protein KGM_20817 [Danaus plexippus]
TTCGTCGTACCACAACCGCCTCGGAAATCTATTGCGAACCCAACAACATCTGTTAAGGGA
TACGAAGCCTTAATGAAGAAGCTACAAGACATATTCTCGCATATCAGGGAGACTTCGGTC
GATGAAGGACTGAGTGACGATAAAGTTTCTGTAGGCATCCAAACATCGGTTTCTAACGAC
AGTACTATGAGCAACGGTAATGCAAGTCCGGAAGAAGTTAGCAAATGCGATAAGGCGACT
CCAAAAAGTTCGTTAAAGAAAACTCGGGTTCGGGGTCGACGGCACATA
>Unigene0001585  3  428  hypothetical protein TcasGA2_TC015574 [Tribolium castaneum]
TCCGGGCACGTGTGCGCGGTAGTGTGGCGGCGCGCGGGCGGCGTGCTGGAGCTGCAGCTG
GGCGGCAGTCTGCACGACGCGCCGCACCACGCCTGCGCCGACCAGATCTACGCGCCGCAT
GTTACACTCATCTCGACATCGCAGTTCCCGTCTCGCTGCCCGATGCCGGGGCGCTACACC
GTGGTGGACTCGCTCGCCGACCGGCGCCGCCGCAGGCAGCAGATCACTATCGACGAGATG
ACGGGCGAGGAGGTAGCAGAACGGCCGGTGGAGTGTGTGATGGGGCACTACGACAGTGCC
AGCATCGGTTGCGGTGCTGCCCAGGACACTATAGAGTTCCAGTCTGCTTGCACTAGCACT
GCGTATACCTGCTACGGCAGCTGGCGCGAGGGCTCGCGCGGCATGGTGGTGGCGGGGCCC
GCCGCC
>Unigene0001587  3  308  PREDICTED: serine/threonine-protein kinase atr-like [Bombus impatiens]
GTCTGTGAGTTCCATGGGTATACGCCTAACCAAGTTTACCACCGATATAAGAAAGACTAC
TGTAAGCTGTTCGTTGAGTGTAGCTTGTATAGTGGCAAAGACTTTGCTATATCTCTCCTC
AAAGTTGTGAGAGCTTTCGGCTTCGTTGGCTACAGAGACTTCATTTCTAAAGACGTACAT
CACTTCCTGCCATACTTGATGCCATACTCTGTGACTATAAAAGAAGTTCCGTCTATGATT
GAAGAAATTGCATCCCTAGTACAGTGCTCAGTTTCAGATTTCTTGATCGAGAGATTCCCT
CACATT
>Unigene0001589  12  1559  minus strand  PREDICTED: similar to RHO guanyl-nucleotide exchange factor [Tribolium castaneum]
GACAGCAGCGAGGACGAGGTCACAGAGCACGTGACGAGATCCACGCCACCACCAGACATG
GCCGCCGCCAGGGCACAGGTGCCAACGATAAGCGTGACCCCGCACAGCCCGGGGTTGCTG
GAAGACAGCTTGCAGCAGCTGCGACGATTGCATGCCGCTGTGCAGCGCATGAGAACTGCG
CCATTACCTTTATTGGCAACTGGCACGAGTCGTCTCAGCACATCATGTCCGTCTCTCTGC
AAGGATGGAGTGGTGGAAGCCGACTGCTCTTCACCAACACATCTGGACTTCTACCCTCAG
AGCCGGAAGGGCAGCGGGGAGTCCAGACAATGGGGTCTATGGGAGCGTCGCGACGAGGGC
CGGCGCAGCAGTTGGGCGGCGCTGGAGCCCGGGCCACGGACACACGACTCTCACAGACAG
CGCAATGCGCTGAACGGTCACAGCGCGTCGCTGTCCTCCATGGAGTCGGAAGGCGAGGTG
CCGCGGCCTGTCAGACATTCCACACACTCGCTCAATGATAATGATCTCGCTAAAGACTTC
GAGAAAGTAACAGCAGCGCTCCGAGCGGGTGGCGTGGTACCCGGCTCGGGGGTCGTTGCC
CCCGTCGAGGGCGCGAGACTGGCGGCGCGTCTACCGCTTCAGAAGTCTGTGTCCACGCCG
AGTATTGTGGCAGCCGTACAACCGCATCTCGCGCAGCCGCCGCCTAATGTCGGCGGTAAT
GCGGCCAGTGACTCGGAGAGCGACGATGCATCGGCCGCTACTGTCGGCGCCACGCAGCCG
ACGAGGCTCAGTACTGCGCAAGACCATCTTGGATTGCATCGCCTTACTTTCTTGGAACAA
GCGGCTTTTGATCATCATGCTGAGAAGAGACGAAAACGGGGCAGCTTATTCTTCAGGAAG
AAGAAGGACAAATCCCGCAAGACGGCGCATGCGTGGTCGGCGGCGTGCTCCGGCGGTGAC
TGCGACTGGTGCGGCCGAGCGCTTGCTGACAAACCGGCGCTGTATTGCGATAATTGTACA
AAGACGGTGCATCAGAACGTTTGCAAAGATTACTTTGACTGCAATAAACCAAAACCATCA
AAGACATCAGTGGCCAAATCCCTAAGCGCGAATAGTGGCAAGAGCAGCAAGCGCAGTTCC
GTGTCTAGCCAATCCCAAAGCACCAATAGCACCAGCCATATCTATAACGACGACAAAGAC
GGCTCCGACCACAAACATGATCAGAGCAACGCATCAGACGACGCGGGCGTATCAGAATGG
CCCGAGGTGTATCTAACGCCCGAACAATTGGGAGACGAAGCGATCCGCCTAGGACTGGGT
GCCTGCGAACCCGATACTTGGGCCGCAGGGGCACCTAAAGGCCTTGCCAAGCAATTGGGT
GATAGAGAGACGAAGCGACAAGAACACATTTACGAGCTAATATTGACGGAGAAACATCAC
TGTTTGACGATCAGGCTGATGCAGAAGATGTTCGCAGAAGGCATGGTCCGCGGCGCAGGC
GTGTCGGCTGCACAAGCGGCTCGCATGTTTCCACGAGTGGACGAGCTG
>Unigene0001590  24  356  minus strand  I'm not dead yet [Culex quinquefasciatus] >gi|167880309|gb|EDS43692.1| I'm not dead yet [Culex quinquefasciatus]
GACGGCGAACTCGTCGCTAGCGACTTTACTTCTTGTTACTTTTGTGCTACTACATTTTCA
GCAACTGTTGGTGGAATCGGCACCCTCGTAGGGACAGGGACAAATTTGGTGTTTAAGGGA
TTATTCGTAGTAGCGTACCCGGACGCACCGGAATATTTATCATTCCCAAAGTTTTCTGCA
TTTGCAATTCCGTACCTAATATTTTTAGAAGCTGCCGTATACTTTTATATGATTGTCCTC
TACATGGGATTCTTAAGGCCCCACAGTAAAGTCGCCAAAGCTTCCCACATACCAGTTACC
GCCCAAAAAGCAGCAAAAGCCCAAATTGAATCA
>Unigene0001591  3  206  minus strand  GF10857 [Drosophila ananassae] >gi|190625593|gb|EDV41117.1| GF10857 [Drosophila ananassae]
CTTGCTTTGACTGGAGCTATACCCGCTTTGAAAGGCACCCCAGAGATGATCGGCTACGGC
ATGGCTAAAGCAGCTGTCCACCAACTCACTAAGTCTCTCGGAGCTGAGAATTCCGGTCTG
CCTGCGAATGCAGTGGCTGTAGCACTACTTCCCTTGGCCTTAGATACACCAATGAACAGG
AAATTGATGCCTAAAGCTGACTTC
>Unigene0001593  2  130  putative deltex [Danaus plexippus]
ACCACGGGGCGCGAGCACGTGGTGACGTGGCGCGTGCCGCCGCCGCCCTCCGCGCCGCAG
CACTACGCGCCGCCCGCGCACCCCGAGCGCCTGCTGCGTCATTCGCTTGCTCGTCTCACG
GCGTTACTG
>Unigene0001597  43  261  minus strand  Chromaffin granule amine transporter [Harpegnathos saltator]
TCACCCACGCCCTACTGCCCCTGTCTGCAGCAGAACACCAGTCTGGTGCAGAACGAGACG
CAGCATTTGAACCTGACGGTGCAGCGCGAGGAGAGACATCAGGAGCTGATCCACGAGACA
GTGGCAGTCGGCGTCATGTTCGCCAGCAAGGCGCTCGTGCAACTCCTCGCTAACCCCTTC
GTAGGACCCCTCACACACAAGATCGGTTACAGCGTCCCA
>Unigene0001603  10  123  PREDICTED: plasminogen-like [Saccoglossus kowalevskii]
TGCTTGGAAACGGAGTTTCCTTGTAAGGACTACTATGGTTGTATTGAGGAACACTTACTT
TGCGATGGAATAAGGCACTGTCGAGACAATAGCGATGAGGAGAACTGCCTATGG
>Unigene0001604  25  315  hypothetical protein KGM_00414 [Danaus plexippus]
ATGCTGCCCGGCCCACTCGCGCCGCTCGACCCGCACAAGACGCGCGCGCTCACCACCATC
TACGCGCCGCGGAAACTCATCGCGCGGAAGAACAAGACAGCTCAGATGAGGATGCTCGAC
AACGACATACAGATCAAACCCTCCCTCTCACCCTTCCACCCCCTCCCGGCCATCGGACAG
AAGTTAGAGAAGTCCAAAACTAAAGTGATCGTGTTTGACCTCAAGAGCGACTCAGGCACG
CTGGATCGCGCCGCCAAAATCCGGGATGTGCTCAAACCTCTCACTCCATTG
>Unigene0001605  3  386  Probable palmitoyltransferase ZDHHC11 [Camponotus floridanus]
AAATGTGTGGAGAACTTCGACCACCACTGCAAGTGGCTCAACAACTGCATTGGCCGCAGG
AACTACGTGGCGTTCATTTCTTGCGTCACTACAGCGTTCATGATATCAGCCTTTACGTCA
TCGTTGTGTGCAGCAGATATTGTGATATTTTTTACAAATCCAAAATATTTTAGTATTGAA
GCACAAACTTTTACTAACTGCAGTGCATTATACAACACAACGTCGGTAACGCCGAGTTTT
TGTAGAAATTCAGTATCTCTCTTCACGTTTTTAGTCATATTTTGTGTAGTATCAACAGCA
ATAGGATGTGCCTTATTACATTTGTGCTGTTTTCACATTTATATCTCTCTGCTAGGAGTA
ACGACATATGAATATGTGGTTAGA
>Unigene0001607  120  293  minus strand  GJ15628 [Drosophila virilis] >gi|194150615|gb|EDW66299.1| GJ15628 [Drosophila virilis]
GTGAACATCAAAGTGCCTGATGACGAGCCTGTTGTGAAAGAGCCGAAGGTGGATATTCCT
GATACGCCACCGGCGCTAAAGAAACCGCCGTATACATATCCTGAGCTGATTGAGAAGGCT
TTGAGGGAGAATGGAGAGTTAACAGTATCTGCCATATACCAATGCATCTCGGAC
>Unigene0001610  21  260  hypothetical protein KGM_05386 [Danaus plexippus]
GTGCGTTGGGTGAAAAGAGAAAATGGTATGGAGTTGGCAATCGTTGGTTCTTACACGTTC
TACTGCCGTAGACGATCCCAGAGCCGAAGTACTTGGTGGTGTACCAACTCTCAGATATGC
AAGGCAAGGATGAGTGTCACCAATGAAAGTGATCCGGCATACCGGGTCGTTGTATCCTCC
ATGATGCATCATTCACACCCGCCTCCGAAGATATGGGTTCATGAAGGTATTTGTATAAGG
>Unigene0001616  8  460  Phosphatidylinositol-4,5-bisphosphate 3-kinase catalytic subunit delta isoform [Harpegnathos saltator]
CTGAACACACACATTAGTCATTTAATTGGAAAGCGCCTCAATGAATTCGACGACATCCGC
AGTTCGGAGGTCAATGACTTTCGGATGCGGATGCGATACCTAGCCGAAGAGAGCCTCTTC
AAGCGAGCACAGAGTACCAGGCTCGAGAGACTCCGATACCAGTGCCCTCCTAGACTGGCT
GATCATCCAGAGACGCCGACCACTTTGAATACGAACCTCAATCAACACTGCTTCTTGCTC
GTCACCAAGTTTGCAAACTCTGAGGTACAATTCTCATCAAGCGTCCCCGCAACGCGAACA
CCACAGCAGCACATAGAAGCAATCCTACGCAAGCTAGCCAATTCCTTGAACATGCGCGGT
GAACATCCTCATAACTACGTGCTGAAGGTGTGCGGCCGCGAGGAGTATCTCTTCGGAGAC
TACCCCCTCATACAGTTCCTGTACATCCAGGAG
>Unigene0001617  6  227  minus strand  hexamerin 4 [Danaus plexippus]
TATAACCCCGCGCCATCGCTTTTACACCATCCTCAAACGGCATTGAGAGATCCCATATAC
TGGTATATGATCCAATTTGTTCTCAACTACTTCACCGAGTACAAAGAGTCCATCGAACCT
GTTAATCTACAAAAACATTCACTAAAACGCTGTGAAATCATCGATGCGGAAATTCCAAAA
ATAACCACATATTTTGACTATTATCAGTTTAATATAAACAAA
>Unigene0001624  3  344  Elongation factor Tu GTP-binding domain-containing protein 1 [Acromyrmex echinatior]
GTTGCCATGAGAAATGAAAAGGAAAAAGTGCCTGTTATATGTGAGAAGCTTGGTATTAAG
CTTACAACCAGAGATTTAAGGCATACAGACTCTAGAGTCCAACTCCAATCTCTCATGGTC
CAATGGCTGCCTCTATCAAATACCGTCCTTAACATGGTCTGCCAAAAACTCCCCTCACCA
AAGGAGATTCTCCCCGAAAAAGTGGAAAAACTTATGTGCTCAAGAATCCGCGATTTCAAC
TCATTCTTCCCTGAAACGCAGAAACTTAAAGAAGACTTTATAGCCTGTGATAGTTCTGAA
GATAGGCCAATAATTATTTTTATATCCAAGATGTTTAATGTT
>Unigene0001628  14  232  minus strand  PREDICTED: protein HIRA homolog isoform 1 [Nasonia vitripennis]
TCGAGTGGAACGTCTTCAACCCCTCTAAGACCTATGGACAGACAGATAGAGACCCGCACT
TCTGACGGCAAGAGGCGAATAACACCAGTCTTTATACCGCTCACACATGCTGATGCTAAC
GAGTCCCTAAGCTCTCAACCTGGTGGTACTGAGAATTGCTTCAGCACATCTTCTCAGAGC
AAGTCGCGTATTCGAGTGGAGGTGCGAGACGATATTGTC
>Unigene0001629  9  281  minus strand  enoyl-CoA isomerase [Danaus plexippus]
ATGTACCCCGCGGAAAGAGCTTTGGAGGTTGGATTAATTGATGCCGTAGCAACAGACAAA
AATGACGCAATAGAGAAATGCAAAGCCTTCATTAGATCGTACGACAATATATCACCAGAC
GTCAGGGCTGCTACTAAACGATTCATAAGAGAAGATTTCCTCAAGTACATAGAACACACA
AGAAAACAAAATTTGGCGGGTCTCGTGGAGAAAATAACAAACCCCGCTTTTCAAATAACC
GTTGATCAGTATATTCAAAATTTGAAAAACAGA
>Unigene0001630  6  221  minus strand  hypothetical protein KGM_21926 [Danaus plexippus]
AGACCCAAGTCCGGAGACCCTAGGAGTCCTACTAGGCCTCCACTGGAGAAGTACCGGGAC
TCGATCGATGGTGACCTGGTAGAACAGTGTCGACACAGCCGCGCATCTTGGAGCGAACCA
GGAGACGCACCTCCACTACCACCAAGAGTTTCAGGCGACAAGCGTTCGTGGATCGAGGCG
CCGCCCGCCATCCCTCGCCGCGCGCGCTCGGGCGAC
>Unigene0001631  20  220  conserved hypothetical protein [Pediculus humanus corporis] >gi|212515631|gb|EEB17742.1| conserved hypothetical protein [Pediculus humanus corporis]
ACCCCTAAGCATCAGAATAGTGCTGCGCAGTATTATCATGAGACGAGGTCGCTGCAAAGG
CCTAGGGGCGGTGGCGGTGGACAGCATGGCTACAACGGTCGTCCGGATCGTGCGACATAC
TCGCTCCCGCGCGGCGTCCGCCCCGAGCCGGGTCTCTCAGCACACCCTGACTTCTACTTC
ATGCCGTCGCAGCGCAAATAC
>Unigene0001633  33  407  minus strand  putative PHD finger protein [Danaus plexippus]
GGGTCGGGGGGGGGCCCGCCGCTGCCGCTGCCTTCGCCCGGGCCCGGCCTCTACGGCTCC
ATGCCCTACTCGGCAGCCCCGCCCCCGCTCAAGTCTACCTTCTACAGCGCTGCGTTCACA
TCTTCATCACAGAACATGGCGCTCACTACAGCAATGATCGCTCCCCCTACGCCGAAACCT
CCCGATTCGCCTCGAGATGAAATTGACGTGACCGGCAGCGATAAATTCATTCACGTTGTG
TCCAGCCCGAGCGTGAGCGTCGATTCCTATGAAACCAATAGTAATAGAGCGCCAACGAAG
ATGTCAAACGATAGTAATGAAACTATGACCAGCTTACATCCGCAGGAATCTAAATCTCCA
CCAAAACTGAGCAAA
>Unigene0001634  1  252  predicted protein [Nematostella vectensis] >gi|156215490|gb|EDO36449.1| predicted protein [Nematostella vectensis]
GGCGGAGGTGTAATTATATTGTGTAGAAATAATTTAAAATTTAAAGATAGAAAGGATATT
ACTTCCGGCTCGGTTGATCGCTTGTGTGAGGTAGCTTGTGCAGAAATTGGAAGCCATATA
ATTTTATGTGTTTACAGACCTCCAACATCAAATTTTTCATCATTTTTAGACTGTATGGAG
GACATATTGAGTAAAGTTTGTAAAAGTAACAAGTTGGTCTTTGTCTCAGGGGACTTTAAC
ATAAATATTCTT
>Unigene0001636  1  225  boule protein [Bombyx mori] >gi|95103132|gb|ABF51507.1| BOULE protein [Bombyx mori]
AAACAGAGCGGGGGAGTGATGTTCTCGCCGCTGGGACGACTGCGGGTGGCACAGGCTGTC
AGGAAACAGATGAGTCAACTGCCAGTGCTAGGCTCAGAGGCAGCACCCCTCCAGGCTCCA
CTCTGCTACCAGCTGCTGTGTGCTCCACCCCTCGCGCCTCTGCAGCCGTGTGCGCCATGC
GAGCTGCCTCCCCCACCGTACGCTGTGTACCCGCTGCCGTTTGAT
>Unigene0001640  27  362  TRAS3 [Bombyx mori]
TCGCCCAGCATCTGGAGACGGGTGACAGGAAGAGGATATGTTTATATCGACCTCCAGCGG
ATACGGGCCGAAGACCAGAGCCCACTCCTCCAATGTTCGCTCTGTCTTGGATACGGGCAT
AGCCGCCGAATCTGCACGGAAACCGTAGAGAAGTGCAGTCACTGCGGCGGACCGCACCTA
AGAAATGACTGTCCGGATTGGTTAGCGGGTTCAACACCGATATGCTGCAACTGCACACAC
GCAAGGCTAGAAAAAACAGAACACAATGCCTTCAGTTCGGATTGTGCAATTAGGAGGAAA
TGGGATATAATAGCAAGGACGGCAGTAGCATACTGC
>Unigene0001648  7  243  minus strand  GI15549 [Drosophila mojavensis] >gi|193908237|gb|EDW07104.1| GI15549 [Drosophila mojavensis]
AGCAGCAACTAATGGAGCAACAACATCAGCGGCAGCACCGGTTGGGGTGACAACAGCTGG
GACGGAGGTGGTACCTGGAGCCTTGGTGGTGGTAGCTGGGGTGGTAGCTGGAGCTGGAGC
TGGGGAAGTAGCTGGAGCTGGCTTAGCGGAGGTGGTGGATAATGGACAGTAGGTGGTGTA
GGTAGTGTCAACCTTGGTGACGGTGGTAACACCAGTGGTGACTGGAACTGGGGTACA
>Unigene0001651  2  436  minus strand  AGAP003128-PA [Anopheles gambiae str. PEST] >gi|333468460|gb|EAU77006.3| AGAP003128-PA [Anopheles gambiae str. PEST]
GTCAGAACTAGTTTTGGTCTAGTCAGCCCTGACGCAACGCAAGACAATAAGGAACCAAAT
CTAAAGGAATATTTGAAACAGCTTAGAGAAAAGAGTAGTAAAGAAGAAACGAAAGCGGCT
GAGTACCCGTACTTCTATCAAGAGAGCGTAGTTGATAATGATGCTGAGCTTATAGATTTA
ACTTTGATACCTCCCCCACAAACGCCCGACGAATTAGACTGTGCTACGCAAGTGCCTCAA
ATTTTACCCGTAGTTCCGCCATCGTTTGCCGATGACAAGGTGAATTCACAAGAAAACTTA
GCGAATGCACCGAAAAAGAATGCTCTAGAAGAATTTATAGCTAATGTTACTATACAGCCT
CCTACTGTTAAAGTCACTCCAGCTATAGAGTTGACTCCAGAAGAAATAATGTCGTATATC
ATTCCACCTCCACCA
>Unigene0001656  49  252  minus strand  sodium-dependent phosphate transporter [Danaus plexippus]
GCCAGCTCGCCGGGAGAGCATCAGGCTGTTGGTGATGCTGAGAAGGAGTTTATTAGGGAG
ACTTTGAAGAGTTATCAGAAGAAAGAAATAAGCCGCCCATGGCGAGACATCCTCAAGTCA
CCTCACTTCTGGGCTGCAACTGCAGCGCATATATCCAGCAATGCTCTCTTCATCTTCTTC
CTTGTACACGCTCCTGCCTATTTG
>Unigene0001659  46  399  minus strand  GK21748 [Drosophila willistoni] >gi|194159197|gb|EDW74098.1| GK21748 [Drosophila willistoni]
CAGGCTAAAGCATTAAAGGAGGCTAGGATAAGGAGGCCGATGAACGCTTTTATGGTGTGG
GCGAAGGTCGAGAGGAAGAAGCTGGCTGATGAGAATCCGGACCTGCATAACGCCGATTTG
AGTAAAATGCTAGGTAAAAAGTGGCGTTCGCTGACTCCGCAAGACAGGCGGCCGTTCGTG
GAGGAAGCGGAGCGGCTGCGGGTCATCCACATGACGGAGCACCCCAACTACAAGTACCGG
CCGCGGCGGCGGAAGCAGAACAAGACGCGGCCCAACCAGCCCAGCCAGGGAGCCAGCGCG
CCCCCCGCCGCCGCCGCGCTCGGCTCGCCCTACGCCGCCGGCACCGACTCGCCC
>Unigene0001662  5  235  Low-density lipoprotein receptor-related protein 1B, partial [Ascaris suum]
CTGGTGGCGGCCGCGCTGCACTGGCCCGCCGGCCTGGCGCTGTCCGAGCGCGGCGAGCTC
TACTGGTGCGACACCTACCTCAACAAGATCGAGCGCCTGGCGCTGGCCACGGGCGAGCGC
ACGCTGGTGGCGGCCGACGCGCCCGACGCGCCGCTGCTCAAGCCGTACGGGCTGGCGCTG
CACGAGGGCGCCGTGCTGTGGAGCGAGCACGGGTCGGGCGCGGTGCGGCGG
>Unigene0001663  7  162  hypothetical protein KGM_11009 [Danaus plexippus]
GCGCTGAAATTGTATCAGCCACTATGTGAGTTAGCTACGGCTTTAGAGCCTTATATGCCG
TGCAAGGAGGCGGCTGAATGTCAGGAGGCACTCAAGCAATGTCTGGCCATCTTGACAGGA
GTTGTTCATCATGGGTTAAGCAACTTCATTCAGTGG
>Unigene0001664  34  303  hypothetical protein KGM_13977 [Danaus plexippus]
TGCTTCCAAGTGGAGACGATCGGCGCCCGCGTGTCGCACATGGAGGGGGCGCAGGCCGAG
CGCGAGTGCTCCGCCGTGCTCGTCGAGCGGGAGAACAGGATGAAGAACGTGTACGCTCGT
CACGCGGCTCGCGTGTCGCTGCTGGAGCGGCACTCGGCCAAGCTGCACGACGACATGCGC
CGCCTCGCCAGGGAGGTCGAGCATCGCAGCGCTGAGCATACTAAACTGCAAAGCCGTCTA
AAAACATCGATGTTGAACGTGGAAGGCGGC
>Unigene0001666  9  200  minus strand  PREDICTED: similar to cuticular protein 146, RR-2 family (AGAP012466-PA), partial [Tribolium castaneum]
AGTCGTCCACAAACGCCGCGCATGCCGAGCCGCCCCACGACGCCGGCGCACCCCGTGCAG
CGCCACAGCACTCCCAGCAGCCGGCCCAACACGCCGCAACGCCACTCCAACCCATCTCGT
CCAAGAACTCCATCTCTGAACGTCCCACCAAGTTCTAGAATTCTGTCGCCGGCGTCCATT
AACAGTCCAACA
>Unigene0001668  2  217  PREDICTED: zinc finger protein 524-like [Cavia porcellus]
ACGTTTCGCAGAAGAGCGATATGGAGAAACCATTTAGTTTGTCATATGGAGAAGCAGTAT
CAATGTACATACTGTCCGAGGAAGTTTTACCGTCAAGCGTCAATGCTGGCACACTGTAAT
AACGTTCACCAGAGAATGTACATGTTTATGTGTAGTATTTGTAGTATTACTTATACAAAG
ACGGAGACAGTCAGACGTCATATGGTTGTCAAACAT
>Unigene0001670  23  163  PREDICTED: protein tramtrack, alpha isoform-like isoform 1 [Bombus impatiens]
GACTGGGAAGAAAAACGTTCTCGGGAGGAAAAATTGGTGGCCGACATCATAGACCGGGTA
CGCCGAGAGTGTGAAGCGCAGCCAACTCAAACTGCACCAGCTCGACGCAGCTACTCGCGG
CGTGCAACAGTCATGCACACG
>Unigene0001674  1  243  minus strand  CRE-PQN-75 protein [Caenorhabditis remanei] >gi|308243266|gb|EFO87218.1| CRE-PQN-75 protein [Caenorhabditis remanei]
GCGCCCCGCGGGGCCCCCCCGCGACGCGGGGGGGCGGGGGGGGGCGCGCCCCCCCCCCCG
CCGGCGCGCCCCCCCCCGCCGCACCACGCGCCGCCCTACGCGCCGCCGCCCGCCTACCCG
CCGCACGCGCAGTGGCCCGTGGCGCCGCCCAACGTGTACGTCAGCCAGGTCACCGCCAAC
GTCAACGTGCACGGCTACATGGGGCAGTACTACCAGCCGCAGCAGTACGCGCCGCCCGCG
CCC
>Unigene0001683  2  475  minus strand  organic cation transporter [Danaus plexippus]
ATATTTACAGCAGGCAGCCTCCCCACTCGATGTGCGGTGCCGGAGTGTGACGGACTAGCC
CCGCAGTACTTACCGGATTGGCTATCATACGCAGTTCCCACCACCGAATCCGGATTTGAT
AACTGTCACCGATACGCCAACGTCAGCAGCGCTGTCATATCGCCCGACGGACTTTGTTCT
GCAAGCCTATTCGACAGAGATATAATCGTACCATGTGACGGTTACGTATACGAGAGAACT
AACACTATCGTGTATGATTTCAATATCGAATGCCAAGAGTGGTTGAGAACTTTACCTGGC
ACGCTGAACAGTGCAGGAGGAATGGTAGCTCTTATACTTGCAGGATTTATTTCTGATCGT
CTCGGCAGACGAATGTCTATAGTTTTCTTTTCGTTCAATATTGCTTTAGTAGGAGTAATT
CGTGCATTTTCTGTGAATTTTGCGATGTACACAGCGTTACAATTTATGCAGACT
>Unigene0001684  2  586  aminoacylase 1 [Helicoverpa armigera]
ATGATTGGCATAGTATCTATAGTCCTGGCAGTGCTGCAGGTCAGCTCTGCAGCTTGCGAC
GCGAACAGCTATGCCAACAGCACCCCCATAGAGCTGCTGCAGGCGTACATACAGATCAAC
ACCACCACATATAATGATCTTACGCCGGCAGTAGAATTCTGGACTGCATTAGCCGAACTA
GCCGATGTGAGTATCGAAACTCACGAGCTGGTGGCAGGCTTCCCCATACTGGTCCTCAAG
TGGCCAGGGACGGACAGCAGCCAACCCAGCATTATGCTCAACTCGCATATGGATGTCGTT
CCTGCTAGTTTCGAGGATGGCTGGAAATACGATCCTTTCCTTGGCCACATCGACGACGAC
GGCGTCATATGGGGCCGAGGGACGCAAGATATGAAGTCGGTGTCCATACAATACTACTCA
GCGCTCAGGAGGCTCAAGGAGAACAACGTTACGCTGCTCAGAGACATTTATATGACTCTC
ATGCCAGATGAGGAGGTAGGAGCGGAATCTGGTATGATTCCATTCTTCCAGACTGATACC
TTCGCCTCCATGAATGTGGGTGTAGAGCTCGATGAAGGCTCCCCA
>Unigene0001689  3  386  minus strand  GF16177 [Drosophila ananassae] >gi|190628615|gb|EDV44139.1| GF16177 [Drosophila ananassae]
TACCTGCGCTTGCTTGTTGTTGTGTTCCTGATAACTGATTTTCTAAGATTCAAGCCTGTT
ATCATCTTATCTGGTCTAAGCGGTATCGCTGTATACGCCATTTTACTTTGGACAACAAGT
TTAGAATGGGTACAGGCTTCGCAGTTCTTCTATGGCCTCTACATGGCTACAGAAGTAGCC
TACTATACTTATATTTATGCAAAAGTGGACCCTGCAAAATACCCGCGAGTTTCCTCCTAC
ACGCGGATAGCTGCACTATCAGGCAGGTTCCTATCAGGGCTCAGCTCACAGCTACTCACG
CACTTCGGCCTCATGGACTACAGGGATCTCAACTACATCACATTTACAGCTCAGATCCTG
GCGACGTTCTGGGCGTTCTGGCTA
>Unigene0001692  3  218  sugar transporter 5 [Nilaparvata lugens]
ATACCAGAGTCCCCTTACTATCACTTGAAGGATGGGAGGGTAGAGGCTGCGAAGAAAGAG
TTTATGAGACTCAAAGGGACAACGGATGAATCGGTGATAGATGACCAGATGAGGATTATG
AGAGCTCACGTAAAAGAAAGCATGGAAAACAAGACTACACTCAAAGAACTGCTAACTAAC
ATGAAATACAGAAAGGCTGTTTACATTGTGACAGGT
>Unigene0001697  5  256  PREDICTED: similar to BEL12_AG transposon polyprotein [Tribolium castaneum]
GATAATTATGACGCCGCTTGGAAGTTGCTCTGCTCAAGGTATGACAATAAGAGACTGCTT
GTTAATAATCATGTTCAAGCCATTTTTAATGTAAACAGCATCAGCAGAGAGTCAAGTAAG
GCATTACGTCATTTAGTTGATACAGTTAACAAAAATTTAAGAGCTTTGTCCACTCTTGGT
CAGCCTGTACAGTATTGGGACACTCTTATTATCTACATCATGACCAGTAGGCTTGATCAG
GTGACGAATCGT
>Unigene0001700  2  415  minus strand  protein tyrosine phosphatase, non-receptor type nt6 [Aedes aegypti] >gi|108873584|gb|EAT37809.1| protein tyrosine phosphatase, non-receptor type nt6 [Aedes aegypti]
TACTACGTCATATCCGGCACCAGTCTGATCACCGACGAGGTCACGAGGTACCACTACTTC
TTGCAACTCAAGAATGATTTGATAGAGGGCAGGATTATCTGTGACTGCCAGCAGGCAGTT
GTGTTAGCATCTTACAGCAGGCAAGCAGAGTATGGTAACCATGACCGGGAAAGGCATACA
GTGGAATATCTCAAGAACCTGCTGACTTTTCCTAAACAAATGCTGGATGGAGGACAGATC
ATAGATGGGAGTACTTTGGCTGAGACTGGACGACTGGAATGGCTGACTGAGGCTGTGATT
CAGCATCATATGGCTCTGCACAACATGTCACAGGCTCAAGCAGAAGAAGGCTTCATAACC
ACCTGCCAGCAGCTCCGAGGGTACGGCCAGGAGATGTTCAGCGCGCGCGACCAG
>Unigene0001702  10  288  minus strand  HP8 peptide [Homo sapiens]
CGCGGGCCCGAGTCGGCCGCGCCCGCCTCGGCCTCGGCCGCGTCAGCCGCCCACGCTGCC
GCGCCTCTACATCGACCTGGAGCCGCGCGTCATCACGGACGCCGACGCGCCGCTGCACGA
CTACGACGGCGAGCCCATCGGCCTGCTCAGCGACTTCCAAGTCGCGTGGCGCCTGCACAG
GGGGCTGCTGGTGGACGAGCTGGAGCACGGCGCCGAGCAGCCGCGCGCGCTGCGCCCCAT
CTCGCTGCTGCAGCTGCAGGCCGCGCTCGACGCCGCCGC
>Unigene0001703  3  554  2-oxoglutarate dehydrogenase [Danaus plexippus]
TGCAACGTGACGACCCCGCCCACCTACTTCCACATGATCCGGCGGCAAATAGCGATGCCG
TCCCGAAAGCCGCTGATCATCATGACGCCTAAAGTCGGCCTGAAGCACCCCTACTACAGG
TCCAAGTTCAGCGAGTTCCTTCCCGGGACTTCTTTTAGAAGAGTCATCCCGGAAGAGGGG
CCAGCCAGCAAAAAGCCTGAAGGTGTTAAAAAGCTAATCTTCTGCACCGGCAACGTAGCT
ATCAAAATTAATGACCTTCGAAAAGAGAAGAAACTAGAGGACAAAATTGCCTTGTGTCGC
GTCGAACAGGTGTACCCGTTTCCTTACGACCTGGTCCTCAAAGAGTTCTGCAAATACGAA
AAGGCGAAGAAAGCATGGTGTCAGGAGGAACACAAGAATCAAGGCGCTTGGCCTTTCGTC
AAAGTTCGCATGGAGAATCTCTTTCAACAAAAAATTGAATGCATTTCAAGACCAGCGAGT
TCGGCTTCGGCGACGGGAATAAAATGGGTTCACTTGAAAGAGTTGAAAGAACTCAAGGAT
AGAATTATTGCA
>Unigene0001705  3  410  SV2-like protein 1 [Danaus plexippus]
TGTTTCCTGATCGTGGCGATGTACATGGACATCTTCGGCATCTCCGTGGTGTTGCCAGCT
GTGGCCTGCGACATGTCTCTGGATACCATGCAACAGGGGCTGCTGTCTGCTATACCGCTT
ATAGGTGTAATAATCTCCTCATATGTATGGGGTCTATGCGCAGACACTATAGGTCGGAGG
ACCACACTGTTGATAGCCATGCCAGTTGGCTTTGCTCTCAGCCTAGCAGCTACCATGGCT
CCTAACTTCACATTGCTGGCCACTCTCAAGTTACTTTCAGTTTCATTCTCATCAGCTGCT
AATGCAGCAGCCTTCGTGCTGTTAGCGGAAAGCGTGCCCAGCAGACATCGCAGTAGATTT
ATGTTCCTTATGGCCAGCGCCACAATGGTCGTGCAGTTATTAATTTGC
>Unigene0001706  63  290  minus strand  hypothetical protein KGM_14277 [Danaus plexippus]
AATGGTCTGAGTCGTTCCCTGCGCTGCGTGCAAGCTATGGCGGCCACCCGTCTCCTGCTA
TCCTGTACGCTACTAGTACTGTGCTGCATACCTCCGCTGACATCACTGCGGTACTTGTTC
AGCGCCCCGCTGTTCGTGCTGTCGGGTACCGCCGTACTGTCGCTTACTGCTGTACGATAT
GTAGCGCTTAGAGGCTGGCAACACCTAATCCTCGAGATATGCCTATCC
>Unigene0001713  3  293  minus strand  cytochrome P450 CYP306A1 [Spodoptera littoralis]
ATACATATGGACCCAGATGTTTGGGAAAACCCTGACGAGTTTAGACCAAGCCGCTTCTTG
GGTGCTGATGGAAGTCTTTTGAAGCCGCCGGAGTTCATACCTTTTCAGACAGGTAAGCGC
ATGTGTCCTGGTGACGAGCTTTCGAGGATGCTTGCGTGCGGTTTAGTCGCGCGACTGTTT
CGTCGCCGTCGCGTGCGACTGGCGTCCGACCCACCTTCCGAAGAGGAGATGAAAGGCACT
GTCGGAGTCACTCTTGCACCTCCAACAGTTTCCTATTATTGCGATCCTATA
>Unigene0001715  18  455  SPARC-like 1 (mast9, hevin), isoform CRA_a [Rattus norvegicus] >gi|149046730|gb|EDL99504.1| SPARC-like 1 (mast9, hevin), isoform CRA_a [Rattus norvegicus]
GTGACTGAAGAAAGCCACAAACAAGATCCGGGTATTCCCAATGAAGAAAAGGAAGAAGAG
GAAGATCCAGAAGACGTTGGTGCACCCAGTGATAACCAAGAGGAAGAAAAAGAACCACCC
GAGGAGCAGCCTACCAGCAAGTGGGAAGGAAACGGAGACCAATCTGAAGACATCTTACAA
GAGTCCAGTCAGCCAACTCAGATAAGCAAGACAAAGAATGATTTCGAGCAAGGAAGCCAA
GGGCAAGAGGGTGACTCTAATGCAGAAGGGGAGGACAAGGCAGCAGGCAGCAAGGAACAC
CTTCCGCATACGGAGTGGCAGGGCCAAGAAGGGAGAGCTGGCCTTGACGCTATTGGCAAC
CGGAAGGACACAGATGAAGAAAAGGCTGTTTCCACGGAACCTACCGATGCTGCCGTCGTG
CCTAGGAACCACGCCGCC
>Unigene0001717  3  257  PREDICTED: similar to protease, reverse transcriptase, ribonuclease H, integrase [Tribolium castaneum]
ACCCTAGACGCAACTCAAAAGCAGTTTTAGTGCAGGGGGAGTCCGTTTCTACACAGTGTA
TCAGTGGTCAGAGGTAGGGCTGATCTAATCCTAGCACGTCATGGTGCTTCATCTTATCTG
ATTTCAGATCCCACTACTCCAGATAAACCCCTTGGAGTATATCACACGTCCGCCTTGACC
CCGTTCCAGGGCCCTGCGGCGAGTCCACTTCCGCCGCCAATACGCCCACTGAAGAAACGC
GGGCGTCCGCCTAAG
>Unigene0001718  3  293  minus strand  GH12080 [Drosophila grimshawi] >gi|193901152|gb|EDW00019.1| GH12080 [Drosophila grimshawi]
GAACCCCCGCCGGATTATTCTCCTCCTAGGGAGAGGCGTGAAAGTTCGGACAGAGATCGA
ACACCACCGAGGCGACGGGACAGGGATGAACGCAAACAGAATCAGAAAACTCGTTTCGCT
GACAACGGGCGGCGTCCATCACCGGCGCGTAAGTCAGTGGGGTCTGCGATCGGGAACTCA
ATTCGGAAGTTGGTTGGTAAGATTCGGTCGGCATCTGCGGAGCGGCGTGCTCGCTGGCGC
AACTCTCGGACGCCGTCGCCGGAGCACTCGTCGCGCACCTACAAGCAGTAC
>Unigene0001722  93  335  hypothetical protein KGM_17468 [Danaus plexippus]
TTCGACGCGCCGTTCTACACAGGATCGTACAACACGATTGATGGTCTACGTCTTGACACG
TCCATCGCTTTAGCCGGAGGGCATGACGCCAACACTCAGTTCGGCCTCCAAGGAGAAAAC
TCTCAGTGGTTCAGCGTAAGCCCAGGTTCGAATTCCGTGACTATTGTGGTGTCCAGTGCG
ATCCCGGAGGCCGTGCTAACAAGCAATCGGAAATTCGTCTTCCTCATCACAGCGCAGAGA
CCG
>Unigene0001723  1  207  minus strand  PREDICTED: mitochondrial 2-oxoglutarate/malate carrier protein-like [Nasonia vitripennis]
TTCGTGGGCTGTCCGTCGGAGATCGTCCTCGTTCGTATGATGGCGGACGGGCCGGTCGAC
CCTTACCGCCGGTATAGGTCGCTCATCGACGCTTTCACCAAGATATGGCAGACGGAGGGC
GCGTGCACGCTATGGCGAGGCGCCCTCCTCACCATGTCCAGGTCGGCCGTCATCAGTGTC
TCACAAATCGGAACTTATTCTCAGGCT
>Unigene0001725  7  393  minus strand  PREDICTED: similar to ADAM metalloprotease CG1964 [Tribolium castaneum]
CATGTGATACTTTCAAAACATAAAGGTAAAGTTAAAAAACGAAAGACGAAAATGAAGAAA
GAAATAATAGACTACAGTTCTATGCAGAAACACCCCGCCTCCCCGATCAAAGATACCGAA
GCTTTGAGTAAGGTGCAAAGGTGGCTTCTCAGTTCGCCGCAACCTGCTGCTATCCCCAAA
TCTAAATCCATTCCACTTGGGCTCACCGAGAGGACCCACAGACAAGTACAGAAAGGATCC
AGAAAAACAAGACCGTCCAAGAGCGCCACCAACTTGCTGTCCGGCGAGAAGGCCCGGCTG
CAAGTCGTGTTCAAACCTCCCTTCAGATTTAGTGTTAAAATATGCAAGAGTGATAAAACG
AAAGTCGTCCTGGACAAATCGTCTAAG
>Unigene0001726  279  464  minus strand  hypothetical protein KGM_21082 [Danaus plexippus]
ATGGAAACTGATAAAGTGTGCCGTGTTTGTTTGATAACTGATGTTAAACTGCATGACTTG
AGATCATATCCATTAGATTCTTACTATGAGTCTGTTATTGGCACCAACCACCTCTTCTCA
CATTTGCCGCCATATGCCTGCTTCGAGTGTGCAGCACTGGTGAGGAAGTTCTATTTCTTC
AGACAG
>Unigene0001727  15  230  hypothetical protein KGM_08289 [Danaus plexippus]
CAACCACCACCACAAACGCAGCAGTGCAGAAGATCAGCATCATCACCCCCCCTCACTCTA
ACCCTGGATTCAGACTTAGAAGACGATGTCTTCGCCCCAAGATCTGATCGAACGAACGAC
CTTTTTGCTACTAGGAACCTAGATATCTTCGGGTATGGGAGTCCTAGAACGCCAGCAGGA
GTTCTTCTGAGTCCCAGAAGAGAGCGAACGTTTACG
>Unigene0001728  30  215  minus strand  hypothetical protein KGM_05390 [Danaus plexippus]
TTCATCCGAACTAGCAGAGGAGCCCGAATCATAGTTTTGGACGGCTATAAGTTCCGAAAA
CATATGCAAACTGGGTTAAAAATGCGATGGGTCTGCTACCAACAAGGCGTCGGCTGCAAA
GCTGTAGTATTTACACTAAATGATCAATTGATTGATGTGAAAAATGCCCACAACCACCCT
CCTCCT
>Unigene0001731  46  276  hypothetical protein KGM_21585 [Danaus plexippus]
GAAGAAAACTTGGACGATTACACTTTGAAATCTAAATGTAAGGATAAACTGCCTACAACA
TTAGAAAAGCGCCCCACTTGCTACATGCCGGCAGCGAGACGAACACGGTCCAAGTCTGTC
ATAGTTAAATCTACGTCAACTGAATTTTATGACCCTTATGATATTGATTTGGACGACATG
ATAGAAAAACCCGAATCGTTCAGGAGCAAGCTTAATGTTACAGATAAAAGT
>Unigene0001733  6  473  putative zinc finger protein Ran-binding domain-containing protein [Danaus plexippus]
TTGTTCATTGGAGGGAGTAGAGAATTGCCAGCAGCTGGTAGCTCGGCCAGCACTGTGGAT
GGAAGAGGATCAGGAGGTAGAAGTTCTCAATCTACACACCGACGAACTCGTTCGAATTCC
CGCGACAGCCAAGATTCTAACTATCCAGATACTGATTCAGAAAAGGGCTCCAAATCTGTG
AACCCAAGAAACGTTCTGAAATCATCAAATACATCAACTAGACAGTCCACCCATGGATCT
GACTCTGATTCAGTGTCCTATAACAGTGAGGAAGATAACTTCTTGTCAAGAGTATTTGGA
GAAGGCAGGAAGAGACGTAAAGTGAAGAGAAGACCCATCCCTGTGGCACCTACACCTAAA
CTTAGTAGTTATGTGTCTACCGACGTCAACACTTTTGAAGGATACAGTACAGTTAAGAAG
GCAGAACAGTCGCCTTTAGTGACTGGTAACATCTACACAGCTAATCTG
>Unigene0001734  1  342  minus strand  GK11107 [Drosophila willistoni] >gi|194166387|gb|EDW81288.1| GK11107 [Drosophila willistoni]
TACATATGGAGGCACACGTTCGCTCGGCTGGGCGAGGACTGGGTGTTCCTCGCGCTGCTG
GGCATCATCATGGCGATTGTCAACTTCGCCATGGACCGGGGGATCGCGGTCTGTCAGAAT
GCACGCATGTGGATGTACAACGACCTAGCGACGTCTACGTTCAGTCAATACGTGGCGTGG
GTGTCGCTGCCAGTCTGCCTCATACTCTTCGCGGCTGGCTTCGTGCACATCGTGGCTGCC
CAGAGCATAGGTTCAGGTATACCTGAAATGAAGACGATTCTCCGAGGAGTACATTTAAAA
GAATATTTGACGTATAGAGCGATGATATCGAAGATCGTCGGT
>Unigene0001736  5  220  minus strand  serine protease 30 [Mamestra configurata]
ATTTGTCATTCTCCCGGCTGGGGAGGCTACGATAGTTCAATTAATGCAAGTGTTGACTTA
TTGTACACCGACAAATTTGTGACGACGAACGATGCGTGTTTCCAATTCTACTACAGACAC
CAGAACATTACTATAAATACAACACCAGATATGCTGTGCGCTGTGCCTTACTCAAACACC
TCCAGTTGTCAAGGTGACTCCGGCAACCCATTGGTT
>Unigene0001738  172  276  elongase
TTGCCATGCCATGCTCAGAGTATGATGGGGGGCTGGCTGAATCATTACAGCTTTAGATGC
CAACCTGTGGACTACACAGACAATCCCGTAGCTATTAGAGTAAGT
>Unigene0001740  2  499  mannosyltransferase 1 [Culex quinquefasciatus] >gi|167877324|gb|EDS40707.1| mannosyltransferase 1 [Culex quinquefasciatus]
CTAGATCCAATATTACTGTTCTTTATGAGCTGTTCCATATATGGAGCATTTAAGGTTCGC
ACACTAACAGACGAAGGTCTACCACCGTTCTCACCGTCCATGTTGTCATGGCAACTGTTC
TTAGGCGCGTCGCTCGCCTGCACCATGTCCGTCAAGTTTGTGGGCCTGTTCGTCGTCTTG
TTTGTGGGTTTGCGCACTATAGCTGATCTGTGGAACGTGTTGGGGGATTTGAGTCAGCCT
GTTAGCCTAACTGTAAAGCATTTGATTGGTAGATCAGTGACGTTGATCCTGTGGCCGATA
ATGCTCTACGTTTTTTTCTTTTGGATACATCTTACTGTTCTCAGTAAAAGTGGTAATGGC
GACGGTTTCTACTCATCCGGTTTCCAAGCGCGCTTGGAAGGAAACAGTTTGCACAATGCG
AGCGCACCTAAGACCGTCGCGTATGGCGCTTTAATATCTCTGAAGAACCACCGAACTGGT
GGGGGGTATCTACATTCT
>Unigene0001741  3  128  serine protease 52 [Mamestra configurata]
GGTCCTCTCTATCATAATGGCATCCAGGTCGGTGTCTGCTCGTTTGGTACTGGATGCGCC
AGGCCACAGTTCCCTGGCGTGAATGCTCGCGTTTCTCGCGCATCTGCTTGGATTGCCGGC
AACGCG
>Unigene0001743  137  349  minus strand  hypothetical protein KGM_10721 [Danaus plexippus]
AAGTGTGTGCGGTCGATGTACTACGCAATGAACGGGAATATTGTGGCCATCATAACAGTT
GTAGTCGTGGTCATGCTGAGCTTCCTCCTCCCCGATCTCACGCAGAAACTCCACGCCAAC
CCTCACGAGCTCAAATCCATGAGAAAAGTCTTGGACAAAATGTCTAACGAAGTGAAACGC
GCAGAAGCAGCATGTCTGACGGTCGCAGATGAG
>Unigene0001744  5  286  minus strand  AGAP004934-PA [Anopheles gambiae str. PEST] >gi|333469285|gb|EAA10348.5| AGAP004934-PA [Anopheles gambiae str. PEST]
GGAAGTACTGCATTGCTGGATATTTCTATTTGGGCCGACGGCGACGAAGCGTCAGTCTGG
GCGATAACTCTAGCAGGTGACGCTATTTATCGAACTGGAGTTACAGTTGCAGCACCCACG
GGTGTGCATTGGGAACACGTTAACAATCCACAATCACTAATAGCTATTAGCACTTGCAAT
AATATAGTTTGGGTAGTTGGTCGAAAAGGGGAGCTTTATTACAGAGAAGACATAACTAAA
GAGAATCCATCTGGAAGTAATTGGAAATTAATAGAAACACCC
>Unigene0001746  3  302  minus strand  Carboxypeptidase E [Rattus norvegicus]
AAAGGGTTTGTCCGTGACCTTCAAGGTAATCCGATTGCCAACGCAACCATTTCCGTGGAT
GGGATAGACCATGATGTCACCTCGGCTAAGGATGGGGATTACTGGCGATTGCTTGCGCCT
GGAAACTATAAACTTACAGCCTCAGCTCCCGGCTACCTGGCAATCACAAAGAAAGTGGCA
GTTCCTTTCAGCCCTGCTGTTGGGGTGGACTTTGAGCTGGAGTCTTTCTCTGAAAGGAAG
GAGGAGGAGAAGGAAGAATTGATGGAGTGGTGGAAAATGATGTCAGAGACTTTGAATTTT
>Unigene0001747  12  389  pol polyprotein [Bombyx mori]
TGCGTCGGCTGTCAGCGAGCAAAAGTACATCGACACGTCGTCACGCCGCTAGGAAGTTTC
CCGCCATCGCAACGCTTCGAACACATACATATCGATATAGTCGGCCCACTTCGACTATCT
TACGACTATCGATATTGTGTGACTATCATGGACAGATTCACAAAGTGGCCAGAAGCCGTA
CCCGTGCGCGAAATAACAGCTGAAATCGTCGCAAAAGCACTATATGAAAACTGGATTGCT
AGATTCGGCTGCCCACTACGTATATCGACCGATCAAGGCAGGCAGTTTGAATCGTCGTTG
TTCAGCGCGCTAATGAAGAAACTCGGCATTACACGCATACGTACAACTGCATACCATCCG
CAGTCAAATGGTCAAATC
>Unigene0001748  1  315  minus strand  PREDICTED: similar to orf [Tribolium castaneum]
CAAACCGCTTTTGAAACGCTTAAAGATAAATTGGTTCAAAAACCCATTTTAGCTTTATAT
AATCCGAAAGCTGATACTGAGCTCCATACCGATGCGTGCAAGATGGGCATTGCCGGCATT
TTACTACAAAGGGACGATCAAGCCAAGCTAAGGCCAATTGCTTATTTCAGTAGGCAAACT
ACGCCAGAGGAGCAAAACTATTCCTCCTACGATTTAGAGACCCTTGCCCTAGTAGCCTCT
CTTCAAAAATTTAGAATTTACCTTGTAGGGATTAGGTTTCGCGTAATTACTGATTGCAAT
TCATTACGAGCCACA
>Unigene0001751  3  308  cytochrome P450 CYP306A1 [Spodoptera littoralis]
TGTGTTCTTGATAATTTCCTTCTAGAACAAAAGAGAAGGTTTGAGAGTGGTGACGAGTCT
GCTCGATACGTGACTGATGAACAAATGCTGTACCTCTTGGCTGATATGTTTGGGGCTGGT
CTTGATACTACCTCTGTTACGTTGGCTTGGTTCCTGTTGTATATGGCTCTCTATCCTGAA
GAACAGGAGCTAGTGCGAAAGGAGATTCTATCAGTATACCCCGAAGACGGGGAGGTCGAC
GGCTCTCAACTACCGCACCTCATGGCTGCTATTTGTGAGACCCAGCGCATTCGATCGATA
GTTCCC
>Unigene0001756  19  654  minus strand  hypothetical protein KGM_08732 [Danaus plexippus]
GAATCGATTGATAAAGAGAAAACTAGGCAAAAAGTCGAAGCATTTTACTGGCAGAAGTTA
AAAGAGTTGAAGCAAAAAGAAGACGAGTACCTTACTAGGCAGTCTCTGACGTCCTCTTTG
AAAAGTCCTTTAAGATTAAAAACTTCTGGTAATCCGAACTGCAGTACACCAAACTCATTT
TCTTATGTGATAGAGCCTAGAAGTTGCAGTTTGCCGCGTGGGAACGATTTGAAAAGTTAC
TCTATGAATCAGCCAATTTACACTTCCGTGCCGTTTAATAGAGGCGCTCCGGAAAGGCGG
ACGGATACTTTTATCAAAACTCGAACTACTTTCGATGATCCAGAGATTATCTACCGTCAC
CCCGAAAAACTTACTGCCAGAACGACGTCGCCTCTGCTACTTCAAGATCAGAAAATGCCG
ATTTACTATCGTGGAACGATTCCTCAGGATAATCAAAGTGCAGGGCAGTTAAAACGTGTT
AGTTTTGAAGATCGCTATGGAAAAACTGTGAATGGTGTTAAATGTGATGGTGAGTTAAAG
TTTAGTGATGTGAAAGTGCAAAATAGACCGCCAGCGAACAACAAAGTGAGTGCATTATCC
TCAAGAGTGCCTCCCAGACCACCAGTGCGGACCACT
>Unigene0001758  35  418  beta strand repeat-containing protein [Danaus plexippus]
AAAAACCAAGAATCTAACAAACAACATGAAACAACAGTTGAGCAAGCATCAGACCAAACA
ACAGAAGATCAACTGATAGATGAAATACCAACAACAACAACGAATATACAAGATAACAAC
GGTTCTGCCCATTCTCATACAAGTTACGCCTCAGAGCCGAAACCACCTGGAACGCAATCT
GTCATATTCGAAACTGAAGTAGCGATGCCTAATACAGGAGGAAAGTTGGGCCTTAACCAC
GGCAGGAGAGAAATAATGAACGCTTTAGAGAGCAACATGCGTCTGAAGATTCTGCTGCTG
CCGAAGGGTCCCGCCGGCAAGAACTGCTACTGCTCATGTGACAGCAGGACGCCGCCCGCC
ATCATTCCTCTGTCAGAACTGCCG
>Unigene0001760  2  310  minus strand  GK13703 [Drosophila willistoni] >gi|194168710|gb|EDW83611.1| GK13703 [Drosophila willistoni]
GGCGAGGTAACGTCACCTGAGCAAGCGCAGATGATCCACAACTTCCTGCACTCGGGTGAC
CGCCGCTATATTGAGAAGCCTCTCAAACCGGCGCCACCACCAATTATAACTAAGACTAAG
GTCACCATCGACCCGCCTGCGAAATCCGCGCCCAGACCAAAGTATTCCCCTCAGAGTTCT
GTGGACGCCAGCAAGAAGAAATATGGCGGACTTGCGAGACTGGACTCTGATACCTCGTCT
AGGTCCAGAAGTGCTACCAAGGAGCTTATATTACCAGCATCAGACTCAACAATGTGCGGG
CCGTCATTC
>Unigene0001761  3  269  minus strand  GA24366 [Drosophila pseudoobscura pseudoobscura] >gi|198136192|gb|EDY69047.1| GA24366 [Drosophila pseudoobscura pseudoobscura]
AAGATGGTCTACCCGCCCGGGGAGACGCACACTCCTGAAGCAACACCAGAGCGTGAGCGT
CCGCCACACGATCGTCAACCGGGCGAGCACGACGTCAACTTCAAGCAGTGGGACCATCCC
GACTGGGAGGTCTCCGCCAAGTCCGAGAGCCACTACCAGAACGGTCCGGACACGTACCTC
CTGCAGCTGCGTGACACGCAGTTCCCGGTGCGGCTGCGCGAGTACATGAAGGTGGCCTGC
GACCGCTCGCCAGGGTACAGCCTCAAC
>Unigene0001764  108  455  minus strand  AGAP004140-PA [Anopheles gambiae str. PEST] >gi|333468616|gb|EAA08570.5| AGAP004140-PA [Anopheles gambiae str. PEST]
TGGGGCTTTGGCACAAACAAGACATTTGAAGATGATAACACAAAGGTTCTTAAAGACCAC
ACTAGAAAGCAGTGGGTTTCTATAAAAGAAATGCAGCGTAAACCTGACAAACCTATAACG
CACAACTATGCATCGGGGACCTGTGGGCCGCCCATATCAGATTATGCTCATCTAGTCATA
ACAAACACTGACAACACATCTTTGCTAACATTTGAAAATGTGCAAAGAATGTGTAAATTA
CAATCAATACTTGTACAAATTGGTGAAGATGAATATTATAAAATGTGCCAAAGGGATCTA
CATTCTGAAGAGCTCTGCTGTCCAGTGTGGAGTGTACCAAATTACATA
>Unigene0001769  2  283  putative mutated in ataxia telangiectasia [Danaus plexippus]
TTAAAGCATAATTGTTTATTACTACTAGCTGCGTACTGCCGAAAGCAAGCAGAGTATCGG
GAGGAAGTATTGAAATTGATACTAGACGAAAATATGTACACTTTTACAAATGATACTCAG
TGCGTTTTACAGTGTATAGAGTTGCTGATAGATTCAAACGTGGAAAATCCTCCTCTAGGT
CTAATTTTCCCATTGATGCAGTGCATATGCCAAAAACTGTATAGGAATTCTAAAGTATCT
TATGAGTTGCTTAAAATCTTACGTAAAATCATGGATCCTCTT
>Unigene0001771  3  203  minus strand  Mod(mdg4)-heS00531 [Bombyx mori] >gi|47169616|tpe|CAE54311.1| TPA: Mod(mdg4)-heS00531 [Bombyx mori]
GTAGGAGATGCACAAGAGCCCAAATTTGATTTGTCACAGCGAGGGAACTTGGTCGTACAA
ATAGGACCGTGGCGGTTTAACAAGCACGCGTGTTGGGGCTCCAAGGTTCGCTGGACTTGC
ATTAAGAAGAAGAATGGATGCAACGCTGCCATCACTACTATTGACAATGTCATTGTCAAG
ACTCTTGGCAAACATAATCAT
>Unigene0001788  48  266  AGAP003128-PA [Anopheles gambiae str. PEST] >gi|333468460|gb|EAU77006.3| AGAP003128-PA [Anopheles gambiae str. PEST]
GAAGCTAAAAACGAAGAGGTGCTAAGAAGAGTAGCAGAAATGCAGAAATTAGTTGAAAAC
TCCGAACAATATTTGACTGAAAATTGTGATTTCGATACTTATCATGAGAATTTACGAGAT
GAGCTAGTTGGTAAAGAAACTTGTGTAGATAATGTAGAGAGTGATACAGAGTCTAATACT
AGTAGAATGACGGATGATGCGCCTGGTATATTGAGACAT
>Unigene0001789  1  258  minus strand  GA19850 [Drosophila pseudoobscura pseudoobscura] >gi|198130933|gb|EAL27015.2| GA19850 [Drosophila pseudoobscura pseudoobscura]
GCTGGGTTGGCTTGCAGGTTCATAATATCAAAGAAGCCGGAGGGTGCTCCGGTGACGGAG
CGAGCGATCCCCCTCGCCATCTTCCAGTCCCCCGCCGCCGTCAAGCGACACCACCTGCGA
CGCTGGCTCAAGGATAACTCCATCACTGAAGATATAGATATCAGGGATGTGCTCGACTGG
GCGTACTATATCGAGCGGCTCAGTGGAGCTATACAGAAGATTATTACTATACCTGCTGCT
ATGCAGGGGTTAGACAAC
>Unigene0001794  6  257  ORF [Drosophila melanogaster]
AGGAACGTGAACAAAAGTAGTTGTTTGAAAACGTTAAATCCCTACCTAGACGATCAAGAG
ATTCTTAGGGTGGGCGGAAGATTACGCAACGCCGATATAAGTGCTGATCAAAAACATCCA
ATCATCTTAGGCACGAAGAACCAACTTTCAACCCTTATCGTAGCGGATGCACATAAAAAG
ACATTGCATGGAGGCATTCAATTAATGCTCACTTACATCAGATCAAAATACTGGATAGTA
CGAGTGAAAAAT
>Unigene0001797  1  165  hypothetical protein KGM_01452 [Danaus plexippus]
GCGCTGGCGCTGGGCGACGAGCTGGTGGAGCCGGCGCGCGGCCGCAACAACCTGCTGCAC
GCGCTGCTGCTGTTCCTGGCGGCCGCCGCCCGCGCCGACCCGCCCGCGCTGCGCCGGCTG
CACCTCGGCCGCGCCGGCCTCAACATGCTGTGGATCATCGGCCGC
>Unigene0001798  65  325  hypothetical protein KGM_21468 [Danaus plexippus]
CGGCTCCATTACTTATATCTTATCGTGGCTGGACCGGAAGAAAAGTTAAAGAGAGCGAAT
ATGTCAGTGGGCCTCATTGGCATGCCGCGATGCTTGTTCGACACCATGCTCCAGCCAGTC
TGCCGGACCGACAGCAAATCTTCTATATTATATCTACGAAACAGGTCTTCCTACGGTGTT
GCAATGTCGAAGAGCGAATCGAGGAAGTCAGTCAGCCAGGGATTCTACCCTCAAATCTAT
CTGCCAGATAAAGATAGCAAA
>Unigene0001799  2  283  minus strand  RING finger protein 145 [Harpegnathos saltator]
TTAATGTTCTACAACGTGGTCACCTACTCCGTCAGCTACGTCCGGGAGATCTGCACCAAA
GAAGACTGGTCACCCTACGTCAACGTCACCCGTCATTCCAGGGTCAAGCACCTTGCAATG
TCAGCCACGAAAATTGTCCTAGAATGGACGAAAGCTGTCACCTTCATTGTCACCATAACA
TTCGTTCTCCTCGCTCTTGGATTGGAACAAGGACTTGAACATTACAAACCCACAGCGTTG
TACACAGCTATCACTGGCACGTACTACCTTCTAACAGAGAGG
>Unigene0001801  15  281  minus strand  hypothetical protein KGM_07342 [Danaus plexippus]
CCAACACCATCTGCCCCTACTATTTCTACAACATCATCGTCTCGTGGCCCAAGATACAGA
AAATCTGCCAGTTTAGACGCACCCCACGTTGCACCCAGACCGAATCTCCCAAAAAGATTC
TCAGTTGCTGAAGATGGTTTCCGTGAGCTAGAGCGCTCATCATCTTCGTCTGGTGAGAGC
GCGTGGATGCCGCCGAGGCGTCGCGGGCGCGACGCGGCCGGCTGCGCGTGCGCCGCGCCC
GAAGATGTAGAGGAGCATCGTCCTTCT
>Unigene0001802  143  256  minus strand  hypothetical protein KGM_09326 [Danaus plexippus]
AAGACGGATTTCAAGAAGAACATTAGTGAAAATGAACCTACTGCTAGCGTTGATTTGAGT
ACTGCAATCGCGCTTATTAATAGATACTGCGGCAAGCTACCTTCAGACACATTC
>Unigene0001803  58  210  minus strand  hypothetical protein KGM_08734 [Danaus plexippus]
GGGCGAGGCGCTGCGGCCCGGGGAGCGGACCTGCGGCCAGAAAACGCCCTCGATGCGCTA
CTAGACGAGCTGCAGACGTTCGCGAAGCCGGCGGAGCGCGGCGCGCGCGGCGAGGGCCCG
CTGCGCCGCCTGCACTCGTACCCCAGCGGCAGC
>Unigene0001807  18  551  minus strand  PREDICTED: similar to rhophilin [Tribolium castaneum]
CGAGCGCCCGAGCTCTGCCTCGACCTCGCGCACGAGAGCGCGCATCTCGCGCACACATAC
CGACAGCTCTACGATAAGATGCAATCTGAAGGTGTCTTCAACTACGTGCCATACTCGTGG
GTCTCTTTAGTCCACGTCAAGACTGAATTTTACAAAGCGTTGGCGCATCAGTACTGCGCG
ACGGGTCTGCTGAACATGCCGGAGTCGGCGCAGTCTCCCAGTCGCCTCGCATCGCTGTAT
GATCCTGACACACATCTCGAAAACGGTTCATCCATATCTCCGACGCTGAAGGACGCGGAC
GTGGACTGGGCGGCGCTGGGACGCGCACATCTCGCTGAGGCGCTCACTCTGTACGAGGAA
GCGCTGCGGCTGCAGAGGATGTGTCGTGAGTTGCGCGGCAAGGAGGCGATCTCGCTGGTG
GTGCGCGCGGCGCTGGCGCGGGCCGCGCGGGACCGCGCCGCGCGCGACGCCGCCGCCGAC
GACTTCACCGACCTCATCGACGCGCCTAATGTCACGCCATCCTCAAAATTCCAA
>Unigene0001808  5  136  minus strand  glucose dehydrogenase [Danaus plexippus]
AGATTAAGAGTTTTTGGGATCGAAGGTCTAAGAGTAATAGATGCTAGTGTGATACCTTTG
ATAACTAGTGGAAATACTCAGACTGCCGTTATGGCTATCGCTGAAAAAGGGGCTGATATG
ATTCTAGAAGAT
>Unigene0001809  3  302  minus strand  glycoside hydrolase [Danaus plexippus]
AAAGGATCTGCTGACTTCTACGCATTTAACCACTACTCAACAAGGTTGGTTCGGAAAGCG
GAGCCGGGCGAGGAAATTGGATCATGGCCGATATTGGGTTCTCAAGAGCTAGGCATTGTT
CTGGAGAGAGACCCTTCGTGGGAAACTGGTGACACCGTGTGGTTTTCGGTATACCCCCAA
GGTCTTCGCAACCAGCTGAACTATTTGAAGGAAACGTACGGCGACTTAGAGTACCTCATC
ACCGAGAATGGATTCTTCAGCAAGGACCCGTCCCTCAATGATACCAGGACTGCGGATTAT
>Unigene0001815  141  356  minus strand  AGAP007686-PA [Anopheles gambiae str. PEST] >gi|157019879|gb|EAA04148.5| AGAP007686-PA [Anopheles gambiae str. PEST]
ATGCTCGTGGCCTGCACGTTGCTGGTAGCAGCCCTGTCGGCTGCATCAGCATCGACTGCG
CACGTACACCACGCGGTCGAGACCGAGATGTTCGCCATACCCATCAGCCCGAACCTGTTC
AATTGGACATATCAAGAATTCGATCAACAATACCGGTTCCACGCTTCCATGTTGGGCAAA
CCGGAGCTTCCTTCGTGGCTTCGTTATATCTACAGC
>Unigene0001816  3  233  synaptic vesicle transporter sVOP [Danaus plexippus]
CCTTTGGCGGGAGGAATATTCTTCTTCTTCTTCCTCATGTGTGCGCTGTCTATGGGCATC
TTGAGTGTGTACTTCGTGGAGCTGTATCCGACCTCTTTGAGAGGGATGGTGTCGTGTCTG
TCTGTGATGCTGGGCAGATTGAGCGCGTTCTTGGGAGTGAACGCAATAGGAGCCCTGATC
TCTACCAGCTGTGAAGCTACCTTCTACGGCTGGTCCTTGTTATTGATGAGT
>Unigene0001822  9  287  minus strand  hypothetical protein KGM_07282 [Danaus plexippus]
AAGTATGGAAACTTCTCAGATGAAGACGAAGGATTAGGATATGAAGAAAGACACAAATTC
ACTAAAACTCGTATGTACGATTACGATTATAAGAATAAAGAAAATGATAATTTCAATACA
TTTGAACCAACATACAACATCACAGACTCTCCTATCAGACCTAGATTCAGAGAATATAAA
TTGACAAGCTTCGAAGAATTCGAACCAACATATGCAAACGAATACTCTCCGAAAGAGAAG
TCACCTGATTTGAGTAATCAATACAGAGGAAGAGGCGAT
>Unigene0001823  11  280  minus strand  Bromodomain adjacent to zinc finger domain protein 2B [Acromyrmex echinatior]
GCTAAGAGGAGAAAACACGAGGAGATTGAGAAACAGAAGATTGAGGAGCAGGCTAAAAGG
CAACAGGAAAGAGAACTGAAGCGGCAACAGGCTATACTACTCAAAGAACAGGAAAGAGAA
CGCCGCCGTCAACACACCACATTCATTCGCCAACTAGACTCCCGCAGAAGATGGGAGGAG
AGAGAGAGGCGCAAACATCAGAACTTGCTAGACAGGCTGCTGGTCAAAGAGAAGAAGCTG
CAGCAGCGGAGGAAAGAGATGGAACTGCTC
>Unigene0001824  20  517  minus strand  PREDICTED: similar to CG4554 CG4554-PA [Tribolium castaneum]
CTCAAGAAAGATGTTGCAGTTGTACTAAGGAGGATCATACCATTACTGAGTGAATCTCAA
CCACAGTACATAAATAATTTTGCAGCAGAAAGCTTTGCTTTTGTTGCCAGAGATATCAGA
GACAAAAAGAAGTTTGTCAACCTTATACTTAACTATTTGCAGACTAATGATGATGCCATC
ACAGGTTGTGGCCATCTCATATTTGAAATACTGAGAGGTGTTACTGGAAAATTCCATAGC
TGCATAGAAACCTTCCTGCCCCTCCTTCTTCAGTACCTAAAAGAAAATAAAGAACACCAA
GAAGTTCTGTTTAAAGTTCTGACACAAACCATAGAGGACAGTTTGCAGAGTATTTCACAC
AAGGAGTATGGTATCTTTTGGACAAGTGTCAATAAATTCACTGAGGAAATATTGAAGGAG
GATGATGAAGAAAGCAAAGCACTAGAATACATACTCAGACTTGCCGGACAAGTTATAGAG
CACCAGAGAGGCAAATAC
>Unigene0001826  16  396  DNA cytosine-5 methyltransferase [Bombyx mori] >gi|54888739|dbj|BAD67189.1| DNA cytosine-5 methyltransferase [Bombyx mori]
GAATCTAAGGAAAACAGTGTAGATAATATACCTGAAGATAATAAAAACAACGGAAACTTA
AAAGTTGAAGTAGGTAAAAGTTGCATAGATGTTGCAATGAATGACAATGATTTTAAAACT
TTCAAAAATGGTCACAAAAATGATGAAGAAACTAGTTCAAAAACCGAAGTCGATGAAATT
TCTGACACACAAGATTCGCCAGACGGTGACAACAAAATGGATGATCACATGCAAATCCAA
AAACAGGATGGCTCCCAGCATGAACCAAAAGAAAATGGCAAATCTGAAAATGAATTGGCT
AGTGTGCAAAAATCTCTTCCGGATAATGAAAAATGTAACATCTGCAGTCAATTTTTAAAC
AATTCTGACCTAATATACTAT
>Unigene0001827  3  179  minus strand  hypothetical protein KGM_15743 [Danaus plexippus]
ACTGCAGGTTCCAGCTCCAAAGTTACTGAGGATAACTGTTCCACTTGCAGTGAGGTACCA
CCCCTTGGTCCCAAAACAAAAAAACATAGCTCCGGATCGCTTATAGACACAGACAAAATA
GGTACGAAAGACACAGTTGTTAGGATACTACCCAACTCACAGTTCGGAAACGAAATT
>Unigene0001828  3  317  hypothetical protein KGM_11261 [Danaus plexippus]
TCTTACCGCATGGGGAAGGAAGGGAAATATGATCTCAAGTTAGCACGGTCGCCGTCACCA
CCGCCGTCGGTTGATGAAACTGTGCAGGGGACTGCTGCAGTAGTAGACACAAGCGTAGAA
TGGTGGCCAGTGAGCGAGGTCCGAGCCGCCTGCACGGGGGCTATCCGAGCTCTCTGCGCC
GGCGCGGGCGGCTCTCTCGCTTGCGTCGGTACCATCGCTCGACGTAACGTCGCCGCGTTA
CAACGGAGACTGTTGACGTTAGCTCATGCGCATTCTACCCCGCCTCCGACTGCGTTTGCC
ACGCATTATCATACG
>Unigene0001829  1  291  Chondroitin sulfate proteoglycan 4 [Harpegnathos saltator]
GTGTTCTCTATATATTTTAGATCGGTATCCATGAATGCGACGTCATTGCATCCCATTCAC
CTGCAGCAAGGCTCAAATGTGGCGGCGGTTACTACAGACCAGATATACGTGGACACAAAT
GCTAAAACTTCAAAAGTTCTGTACAACATCACTCGGCAGCCTTTACACGGTATGATATAC
GTCGGCAGGAATCCAGTCTCGTACTTCACGCATAAAGACTTGATGGAGAAAGTAGTGATA
TACATGCAAAACGATATGACGACAGCTAACGACAGTTTCGATTTAATAGCT
>Unigene0001834  1  279  PREDICTED: discoidin domain-containing receptor 2-like [Bombus impatiens]
TGGGTGCGAATCGAACTGAGGTTCTCCGCGAGGTGGATTCTTATTAGCGAAGTCGTTTTT
GACTCAGACGTAGCACAAGGAAACTATACCCCCGAGAGTCAGAAGCCAGCCACAGGCAAA
GACAAGAAGACGACGACCCTTACAAAAGAGGTGCCCATATCAACTGCGCATCAAGAAGAT
CCATTATACGTGGCCATAGTAGTCGGAGTACTTACTGCCCTAGTCATACTACTCGCAGTG
GCCATTTTCCTCATAGTCCATAGACACAGGCACCGGAAA
>Unigene0001836  2  349  minus strand  PREDICTED: transposon Ty3-I Gag-Pol polyprotein-like, partial [Xenopus (Silurana) tropicalis]
TTTTCTAAAATAACTAACTGGGTTGCAAATTTTTTCAGGGAGAGAGGCATCAGAATCGTG
GTATATCTAGACGACTTTCTCCTGCTGCACCAAAATCCAAGCATATTAACCCAACAATGT
CAATTTGTACAAACTCACCTATTGGAAATGGGTTGGTGCATAAACTATCGAAAGTCAACC
CTCTCCCCGTCCAGAATTGTCGAATACCTAGGCATCATATGGGACACCGAGCAGAATATC
AAGCGGCTACCCAAAGAGAAAATCCAAAAATGCGCAAATCTAATCGAAACCACACTAGCC
AATCGTCATTGGTCGTGGTGGCTAGCAAAAGTATTGCTCGGAAATCTA
>Unigene0001837  4  219  minus strand  heat shock 70kDa protein 8 [Sus scrofa]
AGAATGAGGGAAATTGCAGAAGCGTACCTGGTAAAGACTGTTACCAATGCCGTGGTCACC
GTGCCAGCTTACTTCAATGACTCTCAGCGACAGGCAACAAAAGATGCTGGAACTATTGCT
GGCCTCAACGTACTTCGAATTATCAATGAGCCAACTGCTGCTGCTATTGCCTATGGCTTA
GATAAGAAGGTCGGGGCTGAAAGGAATGTGCTCATT
>Unigene0001839  13  288  minus strand  hypothetical protein KGM_12649 [Danaus plexippus]
GATTTATTATGTACCCACGATTTAGGTCAATATAATGGAATATTAAATAATTACGGGAGG
ATACTTGATTTAGTATTATCGAATGATACTGTCACCGTTTCTGAGTGTCAGGACCCATTA
GTCCCCATTGATCCCCATCATAATGCACTCAACATTGATGTAAATTTCTTTCAGCTAACT
TATTTAAAACCGGAAGTAAGTATGAAATATATATACTCTAAGGGTGATTACAATAAAATT
AATAAGGAGATATCTGACATTGACTGGCATGAGGAA
>Unigene0001843  2  226  minus strand  Leucine-rich repeat serine/threonine-protein kinase 1, partial [Ascaris suum]
CTATACGAGATAGTGACCGTTCGACAGCCTTTCGAAGGTCATGAGGCGGTCAAGGAAGCT
GTGTTAGATGGAGCCAGACCCTCGCTGTCACCTAGAGATTTAGAATACCCCTGCAGCATC
CTAGAAACGATGCGTCGCTGTTGGTCCGGAGCCCCAGAGCTGCGCCCCTCGGCCGCCGCG
CTCGTGTCGGTGGCGGCCGCCCCGGAGTACGCCGCCCTGGCCGAC
>Unigene0001844  48  215  PREDICTED: vacuolar protein sorting-associated protein 53 homolog [Xenopus (Silurana) tropicalis]
GCGGGCGCGGTGATCGCGTCGTGCGCAGACCTGTTCCTGTTCTACAAGAAGTGCCTCGTG
CAGTGCGCCCGCCTCACCACCGGCGAGCCCATGCTGGAGCTGGCGGGCGTGTTCCAGAAG
TACCTGCGTCAGTACGCGACGAGCGTGCTGGCGGCGCTGCTGCCGCGC
>Unigene0001845  6  368  minus strand  putative toll [Danaus plexippus]
AAGAGCGTATTCAAGAAGTCGTTACGTCAGACTCCGACATTGAGATACACGACAATGCCG
GTCTCAAACGATAGTTGCTCAAAGCAGAATTTCACAAATTCCTTACAGTATTGTAAGAGG
AACGATGGGGAATCGTCTCAGAATGAAAGTTCTCCGTCGTCGGACAACAACACGTACGGG
GAAGGGAACAATTCGAACAATAGCTACATGTCGATCGACAACAGGACTTGTCCTCGGTTT
AATTATGACCTGAGGCTGTCCCCTAGCAGTGGTCACGTATATTCTAGGGTAGATGATATT
TCGCCGACTGTTCCGCGCTCTATAACCGGGAGTGCCTCTAATAAGGGGCGCACGTACTTT
GTT
>Unigene0001852  263  391  Centrosomal protein of 110 kDa [Harpegnathos saltator]
TACGTGTCCTGCATGAAAATAAATGGGGTGCCGCTCCTTCCGCCTGTTTTATCTAAAGAA
TGTCGCAAAGAAATGCAGTACTATAAACTTCTTGCCCGAGAAGTTGAGAAGCGTATAACT
CTTCTACAG
>Unigene0001853  11  238  minus strand  hypothetical protein KGM_06666 [Danaus plexippus]
TTCTATACGCTGAAGGCGGATCAGACGCAGACCTCTGTTAGCGCCACTTTGAGCAGTCCT
CATGAAGGGTTCAGAGCAATAAAGATAACAACCGAGTTTGAAGGCGATGACATCCGGGGT
TCTTTTGTGACCGACACTACAGAATACAGCATCAACGGCAAAGTGCTTAATAGGAAACCG
CTTGAGATGGCGTTAACCCTGGTCCCCCGAGGCCAGGGCGAGAACGTA
>Unigene0001858  3  299  minus strand  beta-glucosidase precursor [Spodoptera frugiperda]
TTCTCAGCCGAAGGTGGTTTCCCCAGCGAACTCTCCGAGAGAATCGCTGAAAAGAGTGCT
CAGCAAGGCTTCCCCTGGTCCCGTCTTCCTGAGTTCACTGACGAGGAGAAGGCTTTGGCC
AAAGGAGCATCAGATTTCTTCGGAGTGAACCACTACACTGCGTACTTGGTGTCAGCTTCT
GAACACAAATCGTACCCTGTGCCTTCTATGTTGGATGATGTTGGTGCTGGTTCTTATGTG
CCTGATGACTGGCCGAAGTCTGCGTCTTCTTGGCTGACTCTTGCTCCTGACAGCATC
>Unigene0001860  14  298  hypothetical protein KGM_05896 [Danaus plexippus]
AATCAAAGGCTGCTCTCAGTTAATAAATTTCTAAATAAAGATGATAATACTGATTTTAAC
CAACAAATTACACCAGAAGTTTTAAATATACCACTAAACGCAAGACGGACCCCGCTACTC
GTTAAAGACGAAAAGGAACCGCTAACCGACTGTGTAGAAAACGATAAAGATTCTAGTATA
TATAAGTATGTTTCTTTTGGTTTAGAAATTAAGAAAGCTATGGAGGAGTGTCAGAATATT
ATTAATTCTTATAACAGTATGAAAGAAGGGAACAAGGAAGAAGAA
>Unigene0001867  17  226  LisH domain-containing protein C16orf63-like protein [Camponotus floridanus]
CCTACAGACGAAGTACTGCTAGTCAATGAGCTGGTCAGGGAATACCTGGAGTGGAACGGA
TATCTGTATACTACGTCTGTGATGATGTCCGAAGCTGCTATGCCGAAGACGAAGAGAACC
AGGGCAGACCTATGTGCTGAAGTGGGAGTTAAAGACGATGAGAAGTCTTCAGCCCTGCCA
CTGCTGTCCAATATAGTGGCTGCATACACT
>Unigene0001869  149  403  minus strand  PREDICTED: similar to CG3823 CG3823-PA [Tribolium castaneum]
GAAGTAGACACCAATAACGAACTGGCTACACTGAAAGATTGGCTGTGTAAACAACCTCAT
TTGCCACATGAAGTCGATGACATCCTTCTCCTTCGTTTCCTGACCAGCTGTCGCTACAGT
CTCGAGCGAGCCAAGCGGACCATTGACTTGTTCTTCACAATCCGCGCCAATGGACCCGAA
CTGTTCTGCAAACGAGACCCCTGGTCTCCGGAGATCACACGTGTCTTTGAAATCACGGAT
ATGCTTCCTCTGCCA
>Unigene0001870  3  359  DUF233 protein [Heliothis virescens]
GATGGAAATGGAAAAGTCAAAATTGATAAACTTTATCTTAAAATCGATTTCGATTTCGAC
GTCCACAAGAAAAATGGTGATCTCTACATTAGGTGCAAAAATGACAAGCTGAAATACACT
TATGAAATCAAAGGAAAAATGACTTTCTTCGCCGACAGCTTGTATATAGGAAAGCAAGAA
GCAAGTAAACTCGTGACGGGAGTATTGAATGAAAACTGGCAGATGTTATTCGCATCATTC
GGCACACCTTTCATGGACAAAGCTATGGACATTTTGTATTCCTTCCTACACAAATTCTTT
GATACAGTACCTGCCAAACATTATATCCTCGACGATTTATCCGCGTACGCGCATGAA
>Unigene0001872  147  365  minus strand  hypothetical protein KGM_04230 [Danaus plexippus]
CGCTTTCGTAGCAGCAGTTGCTCTGGTGGTGGTGACAAAGGCGATAAGCAGCCCGTACTA
GGTCCCAGTTCTGGGGACAGCAGTAATCCCGGTGCTCCCACTATGTATGATTCTCGCAAG
TTGGGTCACAAGCTGTCCACTAACGATGTGTGCCCCAACTTTGAGACTTTGCCAAACATT
CCCACTGGAGTCTTTCGAAACACATCAGGAGAGGTCCTC
>Unigene0001873  8  292  I'm not dead yet [Culex quinquefasciatus] >gi|167880310|gb|EDS43693.1| I'm not dead yet [Culex quinquefasciatus]
CATGAAAAGCTCAGCGTAATTTTTCTCATAGTTACTCTATGTATGTTTTTCTTCCGCTGG
TGTAAATGGATCGAGGGATGGGCAGACTTTTCGGCTACCGAGGGTGCTCCACAATTGCCA
AGAGTTAAAGATGCAACGGTTGCAGCTATATTTGTTATATTTCTCCACACTCTGCCTAAA
AGCTATAGTTTTCTGAAGTTCCTTAATATTGAGAGAAAAAGTCAATTACCGCCTTTAAAA
CCTGAGTCAGCCGTACTGTGGTGGAGATTTGTTGATAAAAACGTA
>Unigene0001874  4  279  GE24601 [Drosophila yakuba] >gi|194183347|gb|EDW96958.1| GE24601 [Drosophila yakuba]
TCGCCCGCGCTCTACCCGCCGCCCTCGCCGGCGCACACGCCGCATCCCCACCCGCATCAG
CATCCACACCCTCATCATCACTTCCAGCAGCCGCCGTTCCAGGCGTACCACCAGGTGCTG
TGTCCGCTGATGGGCCCGGGCGGGTCGGGCGCCCACCACCACCATCACCACCACCTCGCC
TACCTCAACCACGCGCCACCCACCGCGTCGCCGCCGCAGCCACATCCCCACTCGCTACAG
GGCGTGCTGGTGCCGGGCGGCGGCGCGGCCACGCCG
>Unigene0001880  3  242  minus strand  hypothetical protein KGM_21765 [Danaus plexippus]
GATTCTAGGAGATTTATACGGGATCAGTGGGGCACTGAAGGCACTATGTTGAAAGTCATG
AAACACATACAAATCGGTCTACAGCCAGTGACTGTGGCAAGTCTTCTTGCTAAAGGACCA
GTCATTTCTGGGTACAAAGGCGTAATAGCCGCTCGATGCTTCACTTCTCTACTTAAATTG
AAGCAGCATGGCTTTATCAATGTGAAGAAAAATCCTGATTCACTGGAAATAATAGACATT
>Unigene0001881  3  209  AGAP007135-PA [Anopheles gambiae str. PEST] >gi|157020362|gb|EAA04156.5| AGAP007135-PA [Anopheles gambiae str. PEST]
GTAGCAGTAGACGATCAAGGCTACATCGTGGTAGCTGACTCCGGGAACAACCGTATCCAG
ATCTTCCACCCAGACGGCAACTTCCTCCGAGCCTTCGGGTCCTGGGGCTCTGGTGATGGG
GAGTTCAAGGGTCTGGAAGGCATTGCTGTCATGTCTGGTGGCAATATTATAGTTTGTGAC
CGAGAGAATCATAGGGTGCAAGTGTTT
>Unigene0001884  1  408  putative PHD finger protein [Danaus plexippus]
AAAAAGAAGACAACGCAACCAAGGATTGAAATAGAGATACCGCCAATGGAAATTATTGAC
AAGAAGAGTCCTATCCACATTAACACTGATTACCATGACAATGACAAGCATTGGTTGCCA
AAAGCTCCCAGTCCAAATGCTATTCCGCCGCAAGTAGAAAAGCCGGGTGGCAATGAGAAA
TACATCGATGACAAATCCATGGATTCTGATTACGCCGATAAGAGCAGTGTTAAAATGATG
GCTAAGATACAAGCTAACCTCAATGAAAATACCATGATTAAATCACCGAAGACGCCGATG
GACGCGAGAACAATGAGTATTGAACACATGGAGGTTGAGAACGTGGCCAGGAATATGAGG
AAGCGTTCTGCAGAAAAGAAGTTTATAACGCAGGATGCTAGTCACGTT
>Unigene0001888  87  278  GD10527 [Drosophila simulans] >gi|194192528|gb|EDX06104.1| GD10527 [Drosophila simulans]
GTTAAATCCAATCTCGAAATGTCGCTTAAAGTTATACGGATGTACGACTGGCTTTTGGAT
TTATATGTTTTGGACTTCTTCGTGGATGATCACTGGAACAAACTGCCGAGTACGTGGCGC
GAAACTTTCGAACATATGGACCCACAAGAATTAGGACACATTCTTAGCAACAGACCCTCA
AACCAATTACTT
>Unigene0001889  73  291  minus strand  putative zinc finger protein 77 [Danaus plexippus]
GAGATAATGGTGGAGACGTTGCCTTTGCTGGGGACTTGCAATTTGTGTTTAAACGAAGGC
GCTGTAAAGAGTATGTTGATTGGGCACAAGTACAATGGGAAATCAGAAGTTTACGCTGAA
ATCTTGGAAAAATGCTTTGCTATTGACGTATCCCTTCTCCAACTGGGTGACACGAAGCGT
CTGATCTGTGACATCTGCATCGTCAGGCTCCGAGACTGC
>Unigene0001890  2  358  sid-1-related gene3 precursor [Bombyx mori] >gi|163838584|dbj|BAF95806.1| sid-1-like protein3 [Bombyx mori]
GACTGGCGCCTGCCCTTCCAGTCGTCCACGCCCGTGCAGCTGGCGCAGGGCGCGCCCAGC
GTGCACGCCTACCGCTTCCCGCGCGACCAGGACCACGTGCGCCTCGTGGTCGACTCCGCC
GACGACGTGTGCGCCACCGTCGCCGTGCAGAACTACTCCTGCCCGATAGCGGAGACGTTG
GAGGACATAGAGATCTCGTCGCTGCGCATGACGGTCACGCGCTCCGGCGGCATGCAGCTG
TCGCGGCAGCGGTACCCGCGCGGGTTCTACGTGGTGGCGGTGGTGCACGCGAGCGACGCG
GCGTGCCGGCCCGCGGCCGAGGACGACGACCCCGACTGGCTGTGGGGCGCGGCGCTG
>Unigene0001893  2  271  polycalin [Helicoverpa armigera]
TCAACGGAGATGGATCTATACATTTTGGCGACTAACTACAACGAATATGCCCTCGCGTAC
TCTTGCGAAAATGTTGGCACACGACGCCGAGTTCGTGCATGGCAGCTGAGCACTGACAGA
ACAATGCCAGCTTCAGGCGTTGCCGTCATCAACGAACTCGAACAGAACATGCGGGAACTT
CACAATCCGTACTTCAACCAAGTGCCCCATAACGAAGATTGTGAGGAACCCAGCTCAGCA
ATTCTGTTCAAGAGCAGTATTATTGTGATA
>Unigene0001898  1  570  reverse transcriptase-like protein [Amblyomma americanum]
GTCTTCAAAACTCTTAAGTCAAAAAACACCGGTGATTACTGGGGTATTTCCACTAAACTT
TTAAGTAATATCATTGACATTGTTGCTCCCTATCTAGCTGTTACATTCAATAAATGCGTT
GATGCGGGTGTATTTCCGGACCTCATGAAACAAAGTAAAGTCGTTCCCTTGTTTAAATCA
GGAACCAAGTCGGATATTGGTAACTTTAGACCAATTTCAATTCTACCTGCGTTTAGTAAA
ATATTTGAAAAGTTAATACTCAAGCAGTTGCTCAGTTATTTTAATGTAAATTGCCTCCTC
CATAGCGAACAATATGGCTTTACTAGAGGTCGTTCGACTACTGATGCTGGTGTTGCTCTT
TTAAAACATATTTTTAATGCATGGGAAAACTCTCAAAACGCAATTGGAGTCTTTTGCGAC
CTCTCCAAAGCATTTGATTGCGTTCAACATGACACACTTTTACGCAAGTTACGTTATTAC
GGCGTTCAAAACGGAGCTTTAAACGTCATAGAATCATATTTAAATCATAGATTGCAATGC
GTAGACATCAACGGTGTCAAATCTTCAGGC
>Unigene0001900  2  283  buffy [Bombyx mori] >gi|304421412|gb|ADM32505.1| Buffy [Bombyx mori]
GGTGCCCTGGCGAGAGAAGCGGCCGAAGCTGCTGATGGAGAACCAGCTCTCGAGTTGGTG
TCAGCGCCTGCCGCAGCCATCGCCGACCTGTTACACGAAGATCCTGGCTCCTGGATTGCG
TCACATGGTGGATGGAATGGTTTAGTGGAGCGACTTCGAGCCAGCGAAAGAGACCAGCGA
TCTGAAAAGAATCTTCGAGTGATGGTGTCTTTCTTCGTGTTCGTGTGTCTGACCTTACTG
CTGTTCCGATGGGTCCTTCACGCACATCCCGCGTACAACGAG
>Unigene0001901  2  256  minus strand  PREDICTED: zinc finger protein 271-like [Acyrthosiphon pisum]
TGCGATAAGAATTTCATCCGCAACGCTGATCTAGTGAAACACACTAGGCGAGTCCACGAA
GGCATATTACCGCCGAAAAATAAAATCTGCTATATGTGCGGTAGAGGATTTTCTACCAAC
AAGATCTTAACGAACCACCTTCGCACCCACACGGGGGAGAAACCATTCGCGTGTACTATA
TGTAACGCTCGCTTCGCTCAGAGCACCGCGCTGTCCGCTCACGCGAGGGCCATACACCAT
ACTGTGCAGAAACAT
>Unigene0001906  4  192  GA15562 [Drosophila pseudoobscura pseudoobscura] >gi|54642723|gb|EAL31468.1| GA15562 [Drosophila pseudoobscura pseudoobscura]
GCAAGACGCCTTGGCATGGAAGAAAGCCTATTCCACAGACTGATGTGCGAGGAAGCGACG
TCTACCTTACAACTCCAGTACCGCATGAACCAAGCTTTGGCGGACATTGCCAACCGCGTG
GCCTATGATAACAGGCTCAAGTGTGCCAACGAGAACATCGCGCAAGCCTGCTTGAGTATC
GACGTACTG
>Unigene0001907  47  343  minus strand  Probable E3 ubiquitin-protein ligase HERC2 [Camponotus floridanus]
GATCAGGACGATTTCATATTTCGTCCACAACAGCATTTGGATGCAAAATGGTTAAATCCT
GATTTACAGGAAGCACTACATAATCCTGATGGTTTGTGCAGTTTGTTTAACAGCCTCGTG
CAAGACAGGGAAATATATTTCGACGCCGGAAATGGGCTCGTGAATGGTGCTGGTATAACT
GCTAAACTTGGTGATAGTGGAAAATATTACTGCGGCCTGAGGATATTGACGTGTACCTGT
TGTGATGGTCTCTGTGGACCTCATTCGGGTTGTGCCTGCCCACCATGCAGCATACTT
>Unigene0001908  38  286  minus strand  PREDICTED: similar to CTD (carboxy-terminal domain, RNA polymerase II, polypeptide A) small phosphatase like 2 [Tribolium castaneum]
GACGCCTTCGATCCCTACTTGTTTATTAAGCAGCTACCACCATTGGAGACGGTAGCGACG
GGAGCATTACGCGCTCGCTATCCGGCTCTGCCCCTGAAGACTAGGACCAGTCCTGATTTC
AGTCTTGTACTAGATCTAGACGAGACATTGGTGCACTGCTCGCTGCAGGAGCTCCCAGAT
GCGAGTTTCCACTTCCCAGTTCTGTTCCAGGATTGCAGATACACTGTATTCGTCCGCACT
CGGCCTCAC
>Unigene0001909  3  227  minus strand  hypothetical protein KGM_14146 [Danaus plexippus]
AACAGACTGGCCAGTGAGTTAGAGGCGGCACAAAGCAGGCTCGTTAACGGCGAGACTACC
CGACTGAAGGAAAAGGTATCGCAATTGACGACAGAGAGGAACGCGGCTAGAGAACAAGTG
AAGGAAATGGGGTCTAAGCTGGAATTGACAGCCCATGAGTTAGTCCTATACAGGAACAAA
TTAGCCGGCACACAGAAAGAGTATGAGCATTGGAGAACTACACTA
>Unigene0001910  3  326  minus strand  muscle-specific protein 300 [Tribolium castaneum]
GACCATAATGCCTACCAAGAGAAGTACAACCAATGCACTGACTGGTTGAAGGCAGCGCAA
CACAAATTCGACGAATGCAAAGAGAACTTGTCGAATACTCCCGAGGGCATCAGCGCTAAA
CGAGAGAGCCTTAACGACTTGCTTAGTCAAAGGCGCAACGCTACTCTGCTTGTCAACAAC
ACCTTTGAATTGGGAGAGAAACTGTATCCTTCCACATCACCTGAAGGTAAAGAAATTGTT
GAGCAACAGCTTCACGAAATCCAACAAGCTATTGACAACTTGTACGACAACATCACTAAG
GCTGAGAGAGACCTTGATTCAGAA
>Unigene0001915  6  377  minus strand  PREDICTED: similar to GA20366-PA [Tribolium castaneum]
CATTTAGACGTAGTACAATTACTACTAGAAAAAGGCGCGATACCCTCACTAAAGACAGAC
TTCGGTGAAACACCATTACGCGTCCTCCAAAAATGGCGGACAAGCACCATACTAACGAAA
GACGAAGAAATTATGTACAACAACATATGTAACAAAATACATAATCTAATAGACAAGACT
AATACTACAGATATATTGAACAGATCAAAATCTAAGACTCCTGTGAAACCAGTTAAAGAC
GTGACACCACCAAGTACATCTAAAATGACGAGTAGAATCAAAGAACTTGACACTCCAGTA
TTTAAAAGGCGAAATATAATTGATGACGACAGTGACGATGATATGAATTTGTCACAAATT
GTAAGAAACGAA
>Unigene0001916  2  529  minus strand  PREDICTED: leucine-rich repeat serine/threonine-protein kinase 1-like [Acyrthosiphon pisum]
CTCCTCAGTGCGGCCTGCCCTGCTAGAAGACATCTGAGGCTTGAAGGCTTGAGGACTTTG
ATCCTAGCGAACAACCTTCTCACTCGCATCCAACTGACGACAGATGATGATGGGTTAACA
TCAGCAGCACAAGACGACTCTACTAATGATGAAGATGATGAATGGAACACCGGTTCTTCT
CTCAAGACCCGTCTGCTATTCCCCCTGCTATCGATGCTGGACGTGTCGTGCAACCTGCTG
CGCGGCATCCCGCCGGCCATACACGAGCTCACCAACCTGTCCGTGCTCAACATCAGCGGG
AACAAGGACATATGCTCGCTGCCGCCACAAATGGGCCTGCTCTCGCGCCTGTGGAACCTG
AACACGGTGGGGTGCTCGCTGCAGGAGCCGCTGCGCTCCATGCTGCAGTGCGGCAGGTAC
AAGAGCATGGATATAGTGGGCTACCTCAAGTCCGTGCTGCAGGAGGCCCGTCCTTATACA
AGGATGAAGCTCATGTTCGTTGGATTGCAGGGAATTGGCAAAACCAGT
>Unigene0001917  1  240  minus strand  PREDICTED: nesprin-1-like [Nasonia vitripennis]
CGTGCTTCGCAGATATCAGATCTGTCCGTTAAATACCAAACTCTTTCGCAAAAGGTTAAA
GATTTGACTAACAGGTGGCAACAGTATGTCAAGACCCACCAAGAGTTTGCCAGCAATGTC
ACTGAATGCTCGCAATGGATCGAAGAGCTCAGAGACAAACTGGACTTCTGTGCAGATTTG
AGCTCTTGCTCTCAAGATGATTTGGAAACCAAATTGGTATTAATCCAAAACTTGTTGCTA
>Unigene0001921  248  418  GD19685 [Drosophila simulans] >gi|194198010|gb|EDX11586.1| GD19685 [Drosophila simulans]
CAACTCGGCAGCATGCCATCTCTACAGTACGTGGACGTATGGGGCATGTTACACACACAC
GCGCTCAACGCGCTACGAGCTGCGCTACCGCACGTGCAGATTAATACGTTTAAATTCAGC
GCCATCGCCCGTCCAACAGTGGGTACCCGACGCACTTCAATATGGGGACTG
>Unigene0001922  2  307  hypothetical protein KGM_10725 [Danaus plexippus]
CTGGATTATCATTGTGCTACTTGCGACTCGAAATGTGATTTGAATACTATTAATAAGAGC
ATAGAGGACATTGCGAAAAATCTAGCAATTATGAAAAACAGTTACTACGATTTAGAACTG
AAGATATCTCGGTTTTCTCAAGAATTACCGAAGATAGAAGGACAAATCGATATTTTAGAA
GCCCTTGCAGCTGCTCTCGAGAATAAAGAAACTGGTGGATGGGATCCAAATCAACGAGCC
ATTCCTGCAGCAACGCCCGATGTCCGTATATGTATAAACAAGCCTCCAAATGATGCACGG
AAGAAT
>Unigene0001923  2  505  minus strand  Receptor-type tyrosine-protein phosphatase kappa [Harpegnathos saltator]
GGTCGTCATTCCAAGAAGTACGGCCCCGTGTTCACGATAGACCACGTCTCACACAACCAC
TATACCAACATCAAGACTTGGATATTCAGAATCAATAAGAAGATCATATCGCTCACGGAG
CTAATGGCAGGCGTGAAGGCGCCCACGAAGACGGTTCAACTGTTCCAGCTGACATGCTGG
CCGATGGGTCACAAGGTGCCTTCCTCTACCAACTCGCTGGTCGAGCTCATGAACATGGTG
GAGCGGTGGCGACAGCGCACGGACTATGGACCCGTCTGCGTTGTCTCACCGGATGGTCGG
AGTCGCGCCGGTGTGTACTGCGCGGCCAACGCGTGCATCGAGCAAGTGATCCAGCACGGC
GAGGTGGACGTGTTCCAAGCAGTCAAGACCGTGCGCCGACACCGCCCGCAGCTCGTCGAG
AACATGACCGAATACAAGTACTGCTACGATCTAGTGCTTCATTACGTGCTGCACTATTTA
AATAAAGACATGAATGAAAAGAAG
>Unigene0001925  3  362  minus strand  endonuclease-reverse transcriptase [Bombyx mori]
TGTTTTCAACACCACCCTAGACGCCTATACACGTGGAGATCTCCTGGTGACCGTTATCGA
AACCAAATAGACTATGTACTCATCAGCACCCGCTGGAAGTCCTCAGTGACCAACGTGAAG
TCTTATCCTGGTGCTGATTGCGGGTCTGACCATTGCCTGTTGGTAGCAAACTTTTCCCTA
CGCTTAAAAGCTACCAAAAGGAGAGAACCCCTAAAACCAAAAACTCTTGCACCAAGTGAA
GTTCAATCATTCCGAGAAAACCTCAACACGTCGATGTCAGGCCTGCCGCCACCGTCTGAT
TTATGTGTAGAGGAACAGTGGGAAGCACTGAAGAGCCACATCTGGAAGTCAGTGGAGAAG
>Unigene0001927  17  280  minus strand  GA22741 [Drosophila pseudoobscura pseudoobscura] >gi|198145610|gb|EDY72197.1| GA22741 [Drosophila pseudoobscura pseudoobscura]
CTCAAGCCGCCGCCGCCGCCGTACGCGCCGTTGCCGCCAGACGACGACGGTGTCGTCGAC
GACCCCAAGGTCACGCTCGAAGGCAAGGACCTGTGGGAGAAGTTCCACAAGCTGGGCACC
GAGATGGTGATCACCAAGAGTGGCAGACAAATGTTCCCACAAATGAAGTTCCGCGTCTCA
GGACTAGACGCGAAGGCCAAATACATCCTCCTACTGGACATCGTCGCTGCAGACGACTAC
AGATATAAGTTCCACAACAGTCGA
>Unigene0001929  16  330  minus strand  zinc finger protein 429 [Homo sapiens]
TACACATGTCCACATTGTCATAAGCAATTCCAAGACTCGTCAGCCCTCTACTCTCACGTG
AAACTCCACTCCACCGAGCTGCCCTACCACTGCGAGCTCTGTGACTACAAGTGCAAGATC
AAGAAGTACTTAACCCGTCACGTGAAGAAGACGCACACAGCGCCCACGGGGAACCAGTGC
GCGGTGTGCGGCAAGTGCTTCCACTTCGAGTGTAAGCTGAGGGTGCATATGAGAGTGCAC
ACTGGTGAAAAGCCATACAAATGTAGTGAATGCGACAAGGCGTTTAGTTCTTCCTACTCA
TTGAGCGGTCACAAG
>Unigene0001932  83  223  minus strand  PREDICTED: similar to CG5514 CG5514-PB [Tribolium castaneum]
TACATGCCCGGGGATCCTCGTCTCGTCGATCAACTGGTTTATGAGTTAAAGTCGAAGGGT
ATTTTTGATCAGTTCCGTAAAGATTGCATCGCAGACGTTGACACAAGACCAGCTTACCAG
AACTTGCGGCAGCGTGTGGAG
>Unigene0001934  3  143  hypothetical protein KGM_07583 [Danaus plexippus]
CGCGTGCAGTGCGACAGCGCCGAGCTGGCCGCCTGGGTGGCGCAGCACGCCGCGCTGGCC
CGCCAGCTCTACCACGAGCACGTGCACACGCTGCTGCCCATCGCCGACCTCTAGCCTGTA
TGTCTTCGAATACCTACTGAT
>Unigene0001935  3  266  hypothetical protein KGM_06146 [Danaus plexippus]
GTCAACCGATTGTCGGGATATTCTCTAGGCTTTAGCAATCCACATTACTTAGGGCCTGAC
GTGCGGAACTTGGGAGCGGCTCTGACTCCCGACTCGGGCGTGGGGCCGGGCGACATCGAG
CTGCAGGACCTGAGCGAGCGGCGCGCGCGCAGCGTGCCGCGGACGGGCGACACGCAGCTG
CACCTGCTGCTGGTGGGCGGCAAGGAGCCGCCGCACCTGGCGCTGCTGCAGAACCCGCTC
TCCATGTGGACGTACCGCCTGTTG
>Unigene0001938  18  746  minus strand  Zgc:154061 [Danio rerio]
AGTCGGAAATCTGAAAATGAGTTGAAAAAGAAATATAAACACTTACCAGCCACCACTTTG
GGCAGTATAATATCATTACTAGTACAGAGATCCATGAAGCATAGCTACAGAAAGTCCCCA
CAAATTTCCAGTAAATATCATGAATTTTATGAAGGACTAATGAGGGACAAGACTAAAGAT
AATGTTATTTTACAGCTTTCAGATTGTCAGGGCATCAGTCCAGCATTGTTTGCAAGGTCA
CTGTTACAAGGTGTATATTCTGATTCATCACAAGCCAAAAGATGTATCAAAGATACAACC
CTGATTGAGGAGAAAGACTTAGCTTACCAAGTTTTTATGGGTATCATGAATGATAATCAG
TATGGCCCCTATGCAGATGTCATAAAACAGTCTATTGGCTTAGAATATGAACTAAGACTA
GAAAGGGAATTGAGACTAATGAACATCACATTTTCTGATGAAAGTGTATTGAGGTCCCGA
GGCTACGACAAAACACCAGATTTTAAATTAGATGTTCCAATTGCAGTGGATGGATTTATT
GTGAACTGGGTGGAAAGCAAAGCACTGTTTGGAGATGAAGAAAATCATTCCGGATATTTA
AAAGAACAACTGCTTTGCTACTGGAACAGATTTGGACCAGGATTAGTCATATACTGGTTT
GGATACTTAGAAACCTTAGATTCCACCCCAGAAGTAAATAGTATGTTTATATTAAGAACT
AGTTTTCCA
>Unigene0001941  1  429  minus strand  chordin [Danaus plexippus]
TACTGCATCAAATGTGAGTGTGTTGCGGTGCAAAAGAAACGGCGTGTAGTGGCTAAGGTT
CACTGTCGGAATATCAAGAACGAGTGTCCGGAACCGTCTTGTGATACTCCAGTGCTGCTT
CCCGGCAGATGCTGTAAAACGTGTCCCGGAGATTTGAACTCTCCTGATATTGTTCAGGAA
GACAGTCCAATTGTCATAACGAATGAAGAAGACGAAAAAAACATGAAATATTTCGCATCA
TTTCTGACTGGGCGATCACCGCTGTGCGTGAGGCGAGATGACATGTCAGGGGTGCCTGTG
GCTCCAGGCGTGGCCACCGCCCGCTTCACGTTCCGACGACGCCACCTCTACTGGTCTCTC
CTTCTCAGCCCTTCGATACAAAACCCGCCTCGAGCAGTCGCCTTCCTTGATAGAGAAGGC
CGAGTCTTA
>Unigene0001944  68  283  minus strand  conserved hypothetical protein [Culex quinquefasciatus] >gi|167866852|gb|EDS30235.1| conserved hypothetical protein [Culex quinquefasciatus]
ATTGAACGAATACCCGCAATGAAATACCAAGGTATAACTCTAGATGACGATCTCTCTTTT
AAAACTCATATTCACTCCTTATCCGGGCGAGTACGAAAACTCATACACGTGATGAAAAAA
CTACGTGACTGCACGCCCATTAAAATACTTCGCACTGTATATCTTGGTCTGTGTCAGTCA
GTTCTTCAATATGGCATCTCTGTATGGGGAGGAGCC
>Unigene0001946  2  373  hypothetical protein KGM_01042 [Danaus plexippus]
TACCCATTGCGTGACATGCATAGTATTGAAGAGCTCTCTCCATCATCGCCAAATACGTCA
TCATCGGTGGATAACTTGATGTCTCTGCGGAGCAAACCGAAGATGAAGCCAGTACAGCCG
CCACGAATCGCGAACAAGCCACCCACAGACAAAAATGACGAAGGTTCAAACGGTGAAAAC
GGTACGTTTCCCTCGCTGGCCGAGCAGGAATGTCGGCTGAGTGCTGTCGACGATGGCACG
CAACACCTGACTGTACATCAAGTGGTCGCTCAGAGATTCCCTGATCTACGGCTAAATGCT
GAGCCAACGATGTTACCAGAAGAAGTGAGGTCGCCACCAAGAGCTTCGTGTTACGACAAC
GTTCACGATCTG
>Unigene0001947  187  396  AGAP003060-PB [Anopheles gambiae str. PEST] >gi|333468407|gb|EGK96936.1| AGAP003060-PB [Anopheles gambiae str. PEST]
TCAGCCCAATTTGGGCACTATGATGTCGACTTTTCCGACTTCGGCACCAGTTTCGGAGGT
GCGGGGTACAACAGTTACGCAGCGGCCGCGAGAGACCCCCGGGCTAACCAGGGTCCAGTG
CTGTTCCCTCCATCCCCCAGCGGTGACCCCTCCCAAACCAGCGGCGTGGTCGTAGGAGCA
TCAGGCTACGGCTTTGTGCCCCCCGGCTCC
>Unigene0001948  31  246  reverse transcriptase [Danaus plexippus]
CAATTAGACATAGTTACCTTTCTTCAAGCAAACGACTGGCTAGTGAAGATAGATCTTCAC
CAAGCCTATTTCCATTTGTGTGTCGCGGAGACTCACAGACGGTTTTTGAGGGTTGTTTAC
AATGGAGAAATTCTCCAGTTAACTGCTCTGCCATTTGGCCTATCATCGGCGCCCCGTGTA
TTTGCGGCAGTCTCAAACTGGGTGGCAGAGATCCTC
>Unigene0001950  1  501  Small subunit processome component 20-like protein [Harpegnathos saltator]
GATTTAAAGTCTGTAACTAGTCCTGGAAAACTCCATAGTATTTTAAACTTGTTTGAGGTT
GTTCGTGAATATTTTGGAGGTTACATGAATGATGAGTTACTGTCTCAACTTTTCAACATA
TATTTTGCTATCTGCTCTACTGTGGCAGTTGTCTTAACCCAAGGAGATAAAGTACATGTA
GGTTATGTGAAAGTGATGAAAAATCTTCGTACACTGGCGTTAGGTACAACGAGGAAACTG
TTTGAACAGTTTACGAAATATCCTTGGAATAAGGACGAATTATACGTCATGTACGAGACC
CTGATATGGCCATTGATGCCTAAATTACATATTGAAGGTATTCATAGTCCTACAGCACTA
TTGAGAGTTCTAAACGCTTGGTGTCAGAATCCTCGATACTACATTTTACTCATCACGAGC
TCAGAAAAGGATGCAATAAGTCCATTCCCAGCTATTTTCAAACTTCTCCTAGCTCTTAAA
ACAACCCCTGGCGTTGTTAAT
>Unigene0001952  65  565  salivary gland secretion 1 [Drosophila melanogaster] >gi|55380421|gb|AAF50957.4| salivary gland secretion 1 [Drosophila melanogaster]
ACGTGAGGCACGAGCACAGCACCGACGTACAAGCGGACACTGTCCACGCGTTCATCACTA
ATTACGTGACGTTCGAGCAAGTGCTGGCGGACGACTCGGACAGGGAGACACACTCGGACA
CTCAGGACAAGTCGCCGGTGCAGCTCGCGCAGCTGATCTGTCCGTTCTGCGGCAGCGTGC
TGTCGTCGGCGACGCGGCTGGTGCACCACCTCAACCGCCACGTGCCCGTGTGCCTGGCGG
CCGGCGCGGACTGCTGCGGACACAGCTACACGCGGCCGCGCGCGCTCGCGCAGCACCTGC
AGGACGCGCACGTGCGCGGCGGGCAGGTCGGCGCGCAGCCCTGCTGCAGCTGCGGCTACA
GCGCCGCCGACAACGACAAGCTCAAGCAGCACTACCAGACCGCGCATGGCGACCACAACA
CCAAGCAGAAGAAAGTAGAAAGCCCCAACAACCAGAAGTACATCCCGGCCGTGTGCCCCG
AGTGCAACAAGACCTTCTCCA
>Unigene0001956  2  184  PREDICTED: deleted in lung and esophageal cancer protein 1 [Monodelphis domestica]
ATGGAATGGAATGGAATGGAATGAAATGGAATGGAAAGGAATAGAATGGTATGGAATCAG
TTGGAGTAGAATGGAATGGAATGGAGATTAATGGAATTGAATGGAGACTAATGGAATAGA
ATCAAATGGAATGGCATCGAATGGAATGGACTCGAATGGAATAAAGTGGAATAGACTCGA
ATG
>Unigene0001960  1  408  minus strand  AGAP009488-PA [Anopheles gambiae str. PEST] >gi|157019198|gb|EAA05842.4| AGAP009488-PA [Anopheles gambiae str. PEST]
TCTCCGCTAGACAAGTGGCTGGCCAGCTGCAGTGTGGACAACTCCATCATCATCTGGAAC
GCTGAGAAATTTCCGGAAATGGTCTGCGTGTTGAACGGACATTCCGGACTTGTGAAGGGT
GTTGCTTGGGATCCCGTTGGAAAATACCTAGCATCACAATCAGATGATAAATCATTGAGG
GTGTGGAAGACAGCAGACTGGGCGCAGGAAATTGTCATCACTGAGCCATTTGAAGAGTGT
GGAGGAACAACCCACGTGCTCCGTCTATCCTGGTCTCCGGACGGGCAGTACGTGTTATCA
GCTCACGCCATGAACGGCGGAGGTCCCACCGCGCAGGTGGTGGAACGGGACGGATGGAGA
TGTGACAAGGACTTTGTGGGACATAGGAAGGCTGTAACTTGTGCTCGC
>Unigene0001961  48  320  hypothetical protein KGM_10114 [Danaus plexippus]
TACCTACAAAATTGGGCGCAAAAGATGAAATACCCGCAGAAATGGTCACAGAACCCAGTC
TCAAAGCCAGGAGAAGTGCCCAATCTAGAAGATTCTGTCGTAGAACTAAAGAAGAACGAA
AAAGGAGAATATGAGATCCACCAGCCGAAGCCTGGGAACTTACCACAGAATGTTCTGGAA
GACTTGAAAAGGCTATATAAGTTGAAAAGCGAGGCTGCTAAGAAGATGGGTGAGCAAAAA
CGCAGTGAAGAAGAAGTTAAGAAGATTACAGAA
>Unigene0001963  7  384  PREDICTED: protein FEV-like [Cavia porcellus]
CAGCCAGTTAGAGCCCGGTACATACGGCCTACGCAAGGAGGCGATAGATTTTTTTATTTT
TGTTATCGGAAAAAAGATCCGTATGGCGCGCTGAGCGGGTGCGCGCGCGGCGCGGGCGGG
CAGGTGCAGCTGTGGCAGTTCCTGCTCGAGGAGCTGGCGGCAGGCGCGCCCGGCATCTGC
TGGGAGGGTCCACCGAACGAGGGCGAGTTCCGTCTGTCGGACCCGGACGAGGTGGCGCGG
CGCTGGGGCCGGCGCAAGCAGAAGCCCAACATGAACTACGACAAGCTGTCGCGCGCGCTG
CGCTACTACTACGACAAGAACATCATGAGCAAGGTGCACGGCAAGCGCTACGCGTACCGG
TTCAGCTGGGCGGGGCTG
>Unigene0001967  3  275  minus strand  epoxide hydrolase [Danaus plexippus]
ATGCTCTCAAGTACCTCTAGGACTTCCTGGGCCCGCGAGATTTGGAGCAACCCTGTCCAG
AGGAAAGCATCTTGGTATGTATTCTTGTATCGCGCGCCAATGATAGCGGAGAAGATGCTC
TCTATGAACGACCTGGGCTTTTACGAAACCTTCATGCTGTTCCCTGAGAAGAAAGCCACT
GATGCTGAAGATATCGAGTGTTACAAATACTGGTTCCGCAAGACTTTTGCACTCACGCCA
CCAATAAACTACTACCGGGCTAACTTCAGTTAC
>Unigene0001969  184  384  zinc finger 45-like protein [Equus caballus]
CCTTATAAATGTATGGAATGTAGTCTTGGATATGTAAGAGAATTGGACTATTTCAGGCAT
CAAACTTTTCGTCATTTGAAGATAGAATACCCAACATCTTGCTTGGCATGCAAACAAAAA
AATATAAATTCGCAGTCCAATCTTGAAGAACATTGGAGAGTCCATACACTCATGTTGCGA
TGCAAGCTTTGTGGAGAAATA
>Unigene0001971  1  699  Zn finger homeodomain 2 [Danaus plexippus]
AATACATCCCCTTCGTCTACAAGCAGTGGGGGCCCGCGCTCCTCTCCCCCTGCGCGCCCA
GGTAGCCCGCGATCCCCGCGCGCAGGTAGCGCTTCGTGCGAACGCTGTCACGCGTCATTC
CCGACCGGGGAGCTACTCGACGCACATCGAGCGACCTCATGTCCGTTTGGCGATGCGCGG
GCGCATTCGCCGCTAGGTGAAGCTGAAACAGCTGCACTTGACGAGATGGTCGCCAAGGGC
AACCCGCCCAAACGCAACTCACAAATGTATAAACAACTTTTAGAAACTTTCGGCTTCGAC
CTCGTCATGCAATACAATGAAAACCAGCGAAGAAAAATGCAAGAAGAGCGAGAGATGGCG
CGTGTGCCGAGCCCGCCGCCTCCGCCTCCAGAAGAGAAGCCCCCGGATGGTGAAACTAAA
TCGACGTGTCAACATTGCAACAAGGAGTTTTCTAGTGTTTTTGTTCTTAAAACTCATTGT
GAGGAAGTGCATAAAGATAAAGTACCGTTCGAATTCCTGGAGCAATTCGCCGAACAGTTC
AAATCGGAGTATGAGAGGAAATCAGGTGCGCCGAACTCTCCGCGAGCGGCCTCTCCTGCG
CCGCAGGGTGAGAGGTCACCCTCTCCACGTGGTGATAACAGTGCTAACTTCAATGAAAAT
GGAAACGCGCAGGGAGATGCGCAAGCCGGTGCTTTGCTA
>Unigene0001974  1  588  Bm8 interacting protein 2d-4 precursor [Bombyx mori] >gi|296040408|dbj|BAJ07616.1| Bm8 interacting protein 2d-4 [Bombyx mori]
GACTGTGGCGTTAACGCTGACTGTGAGACTGTTGCTGCCCACCGCGCCATCTGCAAGTGC
CCCAGAGGTTACCACGGCGACCCCTACAGGATCTGCACAGCCGAGTGCACATCAGACGGT
GAATGCCCCAGCTACAAGCCCGCCTGCATCTACAACGCTTGCGTCGACCCTTGCATCAAC
GCCTGCGGAACCAACGCTGAGTGCCACCTCCGTGGTCTGACACCCGTCTGCTCATGCCCA
AGGAACATGACTGGAGATCCCTTCTCTTACTGCCGACCTTTCGAAGCCCGTGACCTCTGC
GAGCCCAATCCTTGCGGTGCCAACGCCAAGTGCACCCCCGGACACGACCGCACCGGCGCT
GAGCGTCCCGTCTGCACCTGCCCTACCGGATACATCGGAAACGCTCTCGTCTCTTGCGAA
CGTGGTGAATGCGAGCTGGACTCCCAGTGCCCAGACAACCTGGCTTGTGTTGGATACCGC
TGCGTGGACCCCTGTCTCGGCAACACTCAGTGCGGCTCCGGCGCCGTCTGCATGGCCCGT
AGGCACATCGCTGTCTGCACCTGCCCTAACGGACGCAATGGCGATGCT
>Unigene0001978  3  368  hypothetical protein KGM_14136 [Danaus plexippus]
GTTCAGCGCGAGCCGAGCCTCGTGTCCGCCGTCAAGCTAGCCGACCGCGCGGAGCTGTCT
GCCGCCGCCCGCGCACTGCTCGACCAGCTCAAGAACCACGAGGAGCTGCTGCTGACACTA
CCCAACGGCCGTAAATCAGCCCCGAGCGGCTCCGAAGCCACCCTCACCATCATCAAGAAC
AAGGACAACCTGAACAGCAAGCTGCTGCAGATGTGCACTCCTGAGTGGAAGAAGATGCAG
GACAGAGGCGGCGATGTTGTCGAAACCCAACCCCTAATGTACCAAGACATGCAGCACACA
AGTCTCCCGGAAGCCGGCTGTACCGTCCAAGTGCTGGACATCAGCATGCTGACCGGCGGC
GTCGTG
>Unigene0001979  2  241  minus strand  PREDICTED: similar to dystrobrevin [Tribolium castaneum]
GTGAACGTTACCAGACTTGAGACGTTGGTGTCATCACTGTATCACAACTTAAACAAAAGA
CTGCCGCCCGCTCACCAGGTGTCTGTTGAAGCGTGTTCCGCGTTGTTGTTGAATTGGCTG
CTCTCTGCTTATAGTACTGGTGAAAATGTGGGCAAAATAAGAGTGTTTTCAATCAAAGTG
GCTCTAGCGACGATGTGTGCCGGCAAGCTGATGGATAAGCTAAGATATATATTCTCCCAA
>Unigene0001982  5  289  minus strand  protegrin-4 precursor [Sus scrofa] >gi|1730501|sp|P51525.1|PF12_PIG RecName: Full=Prophenin-2; AltName: Full=C12; AltName: Full=PF-2; AltName: Full=PR-2; AltName: Full=Prophenin-1-like; Flags: Precursor >gi|443813|emb|CAA53188.1| homologue of proline/arginine rich antibacterial peptides [Sus scrofa] >gi|1165149|emb|CAA61488.1| PR-2 protein [Sus scrofa]
CCATTAGTCAGATTTGGGGGCTATAGACCCCCAAATATACTTAACCCCCCTGTTCCTTTG
CATAACCCTTTGCCTGGTCCCAGCGAGCGATATTACAGGCCTGGTAACCCTGGTCAAGTG
CTCGAGCCTCCCAGGAACTTTGGCCCTAGGCCTTATATGCCGATGCAACGAGTTCCTCCT
TTTCATTCTCAAGTTATGCCAGGCCCTTTCCGTCCTGCGCCCAGGCCTCAGGGCCCGCCG
TCGAATTTCAGTACGCCTAGGCCAAATCCAAATCCAGGGAATCGA
>Unigene0001984  48  356  minus strand  PREDICTED: zinc finger MYM-type protein 1-like [Loxodonta africana]
TATAATAAAATTATATGTGCGTTAGACGTCATTTCTGAAGATGACATACAAAAAGGAGAA
ACCAGAAGAGAAGCAGCTAATTTGTCAGATAAACTACAGGAGTTTGAATTCGTACTTATG
TTGCTCATGTGGGACCAAATTTTGCAAACCTTCCGAAAAGTAAGCAAAGTATTACAAGAC
CCAGAAGTCACTCTAGAGACGTGCGCTAATCTTTACAACTCCCTCGTCGATTTTTTAGAA
AATTTACGTGGCGACTTTGATAATTTAGAGGCCCGCGCAAAAGAAAAGCTACCAAATGTG
GACTTTAAA
>Unigene0001985  96  473  minus strand  PREDICTED: similar to Longevity assurance gene 1 CG3576-PB [Tribolium castaneum]
ATGTTGCGAGCTCTGTTAGATAAATTTTGGGATGAGGAAGTGTGGTTGCCGCCGAATACT
ACATGGGAAGATCTGGCACCGGGACCAGACAAAGACGTGGTTTACAATGACTATACGCAC
CTCTTCTACCCCCTGCCCTTGGCACTGGTGCTGATATTCCTGCGGCGCACTCTAGAGAAG
TACTGGTTTGCACCTTTCGGCAGATCATTAGGCATTAAAAACACAAGACCAAAGAAAGCT
CCAACTAATCCCAAGTTGGAGGCTGCATATCAAGCATCATCAAAAATTAAACATAAGCAG
ATATGTGCGTTAGCAAAGCAGATGGATATGACAGAGAGACAGGTGGAACGCTGGTGGCGT
CTCCGCCGCAGCCAGGAC
>Unigene0001986  9  296  PREDICTED: similar to orf [Tribolium castaneum]
GGTGTCCCAAAAATCATAATCAGCGATAGGGGAACAAGTTTCACATCCCTACTGTTTAAA
CGATACGTCCAGTCTATAGGTGTAAAACATGTTCAAAACTCCGTGGCAACCCCGCGAGCA
AATGGGCAGATCGAGAGATATAACCGGACCATACTGGAGTCTCTAGCCGCATCCAACCAC
GGTCAGGATGAACGAGATTGGGACATGCACATAGAAAATGTGCAGTGGAGCCTGAACAAT
ACCCGAAACAAAACTACTGGAGTCTCTCCGTCCGAAATCGTGTTTGGT
>Unigene0001987  3  326  minus strand  soluble guanylyl cyclae alpha-1 subunit [Bombyx mori] >gi|339730753|dbj|BAK52272.1| soluble guanylyl cyclae alpha-1 subunit [Bombyx mori]
AACACTCTTTTCATGTTCTGCTTGAAGGTGCCAGGATCTTCGTCTCCTGCTGAGGGTCTT
GAAATCAAGGGTCAGATGGTGTTCTGCGCTGAGTCAGACTCTCTCCTCTTCGTGGGGTCT
CCATTCCTTGATGGACTGGAAGGTCTGACCGGCAGAGGTCTGTTCATTTCTGACATACCT
CTGCATGATGCCACGAGAGATGTTATCCTAGTTGGTGAACAGGCGAGAGCACAGGATGGA
CTCCGAAGACGCATGGACAAACTAAAGAACTCAATAGAAGAAGCAAGCAAAGCGGTTGAC
AAGGAAAGACAAAAGAACGTCAGC
>Unigene0001991  1  225  AGAP000765-PA [Anopheles gambiae str. PEST] >gi|333467544|gb|EAL41134.3| AGAP000765-PA [Anopheles gambiae str. PEST]
AACCAAAACACAGCTCCGGCACCCGATGTCCGCCGCCGCCTCTTGTCTGCGCCCAAGACA
CCTTCAGTCCGCAGCAGCACACCAACCGGGAGCGAGATGGATGAAGACGAACTGGTGAGT
CCATCAGAGGACAGCAACGACTCGTGGACGACGGCCGAGGAGTACAGCTCTGAGTTCATA
CTGCGATATGGCGTCAAAATGAATGCTAGCGCGTCGTCCGGAGCC
>Unigene0001992  1  279  minus strand  putative Establishment of cohesion 1-like protein 2 [Danaus plexippus]
CCTGACTTGAATACGAGCGTGACGGCAAAGATATCTAGTGCTATTGAAGCGACGGCCAAC
CAGAGGCGGTTGAAGCATTCTCACTCCCACCGACGTAAAAGGAAGCCTGGCCAGATCAAT
CTAGGAGTGAGACATCGTATCAGAAAGCCTAGATATCACAAAAATAAACCAGCGAAGTAT
GTTAATACTTCAGGAAATGGTTCCGTCGCGAATACCACCGTCGTATCGAACGTGAGCATG
GCGGATGCGTCGATGCTAAGTCAGAATTCATCGCAAGAA
>Unigene0001994  17  322  hypothetical protein KGM_05873 [Danaus plexippus]
TTCGATAAAGAATCTAGAAAGTTATTGCAACGATTATGTGGCTTACACGGCCAGAAAATA
TACGGTTTTGTACCTGGTCAATGCGGAGATAAAATATTGGTTTTCGGCGGTAAACAGTTC
ACTATAGTTTCTAAAGCAAGTGAGGAGTATTACAGAGTATTTGACCCTATTGTCTGTGGT
GACTGGCTGCATTCGGGGATTTGGATCAATGAAAATGAGGTTGCACTATTGACAGCTCAC
AATGTGGTTCAGAAATGGGACACTGTGACCAAGAAACTGATATCTCAGCATGCCAGCCGA
GACAAC
>Unigene0001995  4  234  hypothetical protein KGM_00746 [Danaus plexippus]
TTCGGTCGGTTTCGTAATAGTTTCCGAAAATTGAATTGTTTTAAGAATCAAAATGAGGAC
GAGATTCCCATGATGGAAGTACCGCGACACAAGAGCATCGACATTGGTGTGGGACTGGCT
CGTAGGATGTCCCTCTTCCTCTTCACGAGGAGGACAGTCTGTGTACATCCATACCACCCT
TACACGCCAGAGCAAACTACAAGGAAAATCTATTTTTGCCCAGATGACAAA
>Unigene0001997  116  379  minus strand  ion channel nompc [Culex quinquefasciatus] >gi|167866876|gb|EDS30259.1| ion channel nompc [Culex quinquefasciatus]
AACTTGATAAAACAGTTTTTGAGTAAACTTCTGTTTTACACAAATCAAGCCATGGAGGAC
GAAGTAGAAACGATTTTAAAAAAGGAAATAGATAAATATTTTATTGGTAGTATACCGAGA
CAAAGTGATCCCCTGTTCAGAGTAAAGAGTGATGCTATTTTCCTAAAAGTTCACGACCGT
GTACAAAAGTGGTGGAAACAACCAGTTAAGGCTCCATATCTTACAGAATCTTGTGAATAC
TTCATCCAAGCTGAACAAGATGTT
>Unigene0001999  15  275  minus strand  PREDICTED: similar to protease, reverse transcriptase, ribonuclease H, integrase [Tribolium castaneum]
CTGCGGGAGGACGAGGGCACACTATTGACCTTGGATCAGCGTTCTGACCTTGAAAATTTA
TTGGGTGAGTATTCTGATATTTTTGATCAGGTGGGGGAACCAACGCCATTTGCCGAGCAT
CACATCGACACCGGTGACCATCCTCCTATCGCCGTGCCTCCATACAGGGTCACGCCGGCG
AAGAAGGAGGTCATGCGAATAGAACTGGACAAGATGCTCGCAGAAGGTGTCATCGAGGAG
TGCGAGTCTGCCTGGTCTGCA
>Unigene0002002  2  226  minus strand  rothmund-thomson syndrome DNA helicase recq4 [Danaus plexippus]
AATGAGTTGAAAAATACAATACAAGAGTATTTCGAAAGAGAAAATCTACCAGTATCCATG
AGTTTAGAAGAGAGACCACTAGACGTCGAAAGAATCATATCGGATGTTCGGTCTATTATA
TGTATTTACAAGGACTGCACTTTTACAGGGCGAAGTATAGCACGAATATTCCAAGGAATC
TCTTCTCCGAATTTTCCCGCTATTGTGTGGGGGAAATGTAAATTT
>Unigene0002003  5  211  minus strand  cuticular protein RR-1 motif 42 precursor [Bombyx mori]
ATCCTCCGCTCCGAGAATGACGTCAGCCCTGACGGTTACAAATACTTCTTCGAGACCAAC
AACGGCATCGTTGCTGAGGCTGTCGGTACCACCAAGCAGGTCGGAGACTCCGTCGCCGTA
GTGTCCCAGGGTACCTACAGGTACGTGGCCCCCGACGGTACCCCCGTTGAGATCGTCTAC
ACCGCTGACGAGAACGGATACCAGCCC
>Unigene0002004  66  485  minus strand  hypothetical protein KGM_15147 [Danaus plexippus]
ACAAACACAAATGGGAGTTTTTCTAGTACGATAAGCAACTATACTAATGGATCATACACG
AACAATAAGAGTTACACAGCTGTTAATGGGAATATCAATGGTTCAAGTCAATTAAATGGA
GCCAACGGCCAAAAAGAAGAAGACGATAAATACGTTACTAGAACGACGAAGAATTTTAAC
TTAGCAGATGTTTTAAAGAATGGAAGCCAAAGATATACATCAGGTCTAAAGCAGAGGATT
CAAAATGGAACACTAGGCCATACTGTGAACGCTGTAGATGCGATAACCGTAATGCGTCAA
AAGCAAACTGATCCCATCCCAGAGGTGAAAGATGATCGAGGTTTCCTACTAAACAGAGAA
CACAGCATCAAAGATCTGGCGCAGAGGCTGACCAGCCCGGTCAGTCCTACCACTGAAGAA
>Unigene0002006  4  207  minus strand  rCG26977, isoform CRA_a [Rattus norvegicus]
GAAGAGAAGGAAGACGCGGTGCGGAAATCTGCCTCTGAGGACAGCATACGAAAGAAAGGC
TTCCGGTTTTCCCTGGAAGGAAGTAGATTGACCTACGAGAAGAGATTTTCCTCTCCGCAC
CAGTCTCTCTTGAGCATCCGAGGCTCCCTATTTTCTCCAAGACGCAACAGTAGAGCAAGC
CTTTTCAGCTTCAAAGGTCGAGTG
>Unigene0002010  10  225  PREDICTED: hypothetical protein [Rattus norvegicus] >gi|293355093|ref|XP_002728621.1| PREDICTED: hypothetical protein [Rattus norvegicus]
TGTGACATACACTCGCTGTTTGAAACCTGGGATAGGAGGGACCTACAGTACCTGCCAGCT
CCCAAAGGGGCAACCATGAAGTTCTCAGGGGCTGTACACAGCATACAAAGCCATCAACAT
TTCACCTCTACCAACGGGGACAAGAGAGACCAGGTGACCTTTGCCTCAGGGTGGGACATG
GCCCTGTGGTGGCAGAGTATGGGGTTCCTGCCCCCA
>Unigene0002011  3  383  minus strand  target of rapamycin isoform 1 [Bombyx mori] >gi|284517116|gb|ADB91963.1| target of rapamycin isoform 1 [Bombyx mori]
GTTTTGGACAACAATCCATCGTTGCGGCAAACAGCCATGAATACACTTTGCGCGTTGATT
GTTCAACTGGGCCGTGAATACATTGACTACATACCGTCTGTGGACAGAATACTGATAAAG
CATAAAATACAATGTCCCAATTATATCGTGTTGGTGACGAGATTGCAAGCTATCTCCACA
CTGGCATCCGATGACGATTATTTAGACGAGACTCGTCTTCGACTGAGAAACCAAAAGACT
GACGTCGTAGGTCCAGGTGATATCCAGACCATTCAGAAATTATCTTTAAATGTGTCCAAC
TTGCGAAAATGTTGGTCCATTAAGAACATTGTGTCCAAAGAAGACTGGATGGAATGGCTG
AGACAGTTGAGCGTCGCTTTT
>Unigene0002012  19  294  minus strand  Eph receptor [Manduca sexta]
ATGATGTGGTCGCTTGTGGTGGCGGCGGCCGTCGCGCTGGCGGCGCTGAGCGCGCGCGGC
GAGCAGGTGCTGCTGCTCGACACCACCACCGAGGCCACGCTGGGCTGGACGCGCTTCCCG
TACGGCGCGCAGGCCAGCACCCCCGGCTGGCTCGAGGAGTCTTACACTAACTTCGAGAAG
CAGATCAACTGGCGGTCCTATGTAGTGTGCGACGTCGCGCACCACAACGTCAACAACTGG
CTGTGGACGCCGTTCATCGAGCGCAGGAATGCTAAC
>Unigene0002013  1  240  2-oxoglutarate dehydrogenase [Danaus plexippus]
GCGGACTGGCCGATGGGCGAGGCGCTGGCGTACGGCTCGCTGCTGCGCGACCAGGTGCAC
ATTCGCTTCACCGGCGAGGACGTCGAGCGTGGCACCATGGCGCACAGGCATCACGTGTAC
CACCACCAGGGCGTGGACGGCGCCACGTACCGCGTGCTCGACACCCTCTACCCCGACCAG
GCCCGCTACGAGCTACACAACAGCTCGCTATCAGAGTTCGGTATCTTGGGTTTCGAGATG
>Unigene0002014  5  247  PREDICTED: cadherin-87A-like [Nasonia vitripennis]
GATGTGTGGTTGCGAGCGATCGCCTCTGATAATGCTCCTGCTCATTTACGGAGGAGTACT
AGTGTGCCTGTCCACATAAAAATCCTCGACATTAACGACCACGCGCCGATCTTCAGTCAG
AACGTGTACAAGAGCACGATAGCCGAGAACCTGCAGCTGAACCCCCCGGCTGCTATACTG
CAGGTCCTGGCTGAGGATAAGGATGAGGGGTTGAACGGAAAGATTGCCTACAGGATTGTG
GAG
>Unigene0002018  4  288  minus strand  hypothetical protein KGM_08735 [Danaus plexippus]
GGGATGCCAAAAAGAAAAAAAAATATACCCGCCCCCGCCATACCCGCACAGACCTTCGGA
TCGTCAGCCGCCGAAATTATACTGGACAACATCAAGATAAACGAGATATTCGGAGGTGCC
TTCTCCGCCAACACATACAATGTTGTAATGGCCCTCAACTCCTCAATCGAAAATATCGAT
GAAGATGCTTTTTCACAACGATCACTGATCAACAACTTATACTTCTTTGGATGTAAAATT
CAAAAAATTGCTTCGAGAGCTGTTCAGTCGGCAGTTGGAAATCTG
>Unigene0002020  1  789  hypothetical protein KGM_16718 [Danaus plexippus]
GTGAGTCAACTGAGAGATGCGTGCAGCTTCCGGAAACAAGTAGAACAAGCCGAGAGACTG
TTTGTTACATACTGTGATAGTAGGAAAGATATTTTCAACCCTCTTACAATAAAAACTGAG
TTAGAAGTAGCAGATAACTTGGACAGCCCTAATTGTGTAAATAATGAAGCTGAAGACAGT
GATGATGACAATAAACATATTCTGCAACCAGAAGCAGCCATAGAAAATCAAATTTCGGAA
ATGCACAAGAAAAAGAGTCAAAAAACTATTTTGAAAACCAAAAGGAAAAGAAAAAAGATG
ATTTTGAAAGAAGACATGGATTCGGATACGCCGATAGCTGAGTTTTCAAAGAAAAATGTG
CCTAAAGAAGTAGTGTATAAGAAAGAAAATGAAATAGCGAGTTCTTTGCTTGAAGAACAG
AGTAAAGATTTGAATACAGCAGTGGTTGAAATAGGTTTCCGACATACAAGACCTCAGAAC
TTGGTCAAACAAGTTTCCGAACGCAAACGAGTCATACTTACATGCGACACAGTTCTAAGA
GACACTACAGCTTGCCCCTTCAGGCATCACAAGAGTTGGTTCCAATGCTTCTTCTGCCAA
CAAGACTTCATGGAAATCAACCTCCTTCGCGAACACATGCTGAAAACACACGCCGACATA
GACGTAGAAATAAAAAAAATAAAACGTTACCCCCGCTCCCTTCAAATTGAAATTTCAAAT
CTAGAATGCCGCCAATGTCATTTGAATTTGACAGATGTCGTTTCGATGTGCCGCCATTTT
GTTGAGGTG
>Unigene0002021  60  383  minus strand  PREDICTED: similar to ubiquitin specific protease 41 [Tribolium castaneum]
TCTGACAGTGGCATCTCTAGCAGATACCGGTCTGACAGAAGTGAATCAAGGTCCAGAGAT
ATCTCCACAACCCGCAGTGAGAGCAGCAAGACCTCCAGTGATCCTCTACCGAGGAGTCGG
AGACCTATTCTGACTTCTACGGAGTTGGCTATGTCCCATGCGGAGTGGTATAATAAGTAT
TCACCAGCAAATTATATACCGTTGACACAAAGGATACAACAGCAACAGCAGAATCAGAAT
TATGGGGAAATTTCAAGGTCAAAGTCAATTTCAAATGATATCGGAAGGCCTCCGGCTGCA
GACCCTACGAGGCTTGCAAGGAAA
>Unigene0002022  37  384  minus strand  PREDICTED: similar to ubiquitin specific protease 41 [Tribolium castaneum]
TCTAGAGCACCGAGCATCGCTGACTCTGACAGTGGCATCTCTAGCAGATACCGGTCTGAC
AGAAGTGAATCAAGGTCCAGAGATATCTCCACAACCCGCAGTGAGAGCAGCAAGACCTCC
AGTGATCCTCTACCGAGGAGTCGGAGACCTATTCTGACTTCTACGGAGTTGGCTATGTCC
CATGCGGAGTGGTATAATAAGTATTCACCAGCAAATTATATACCGTTGACACAAAGGATA
CAACAGCAACAGCAGAATCAGAATTATGGGGAAATTTCAAGGTCAAAGTCAATTTCAAAT
GATATCGGAAGGCCTCCGGCTGCAGACCCTACGAGGCTTGCAAGGAAA
>Unigene0002023  1  426  AGAP005484-PA [Anopheles gambiae str. PEST] >gi|55238290|gb|EAA44029.2| AGAP005484-PA [Anopheles gambiae str. PEST]
GCTCTGGATCGCCAAATTACACTTTTTTACAAAATGGAATGCTGCATTTGTCACGAGAAC
GGATTTCACTTCAGATCCCTTATGAAGCATTACAAAGAAAGGCACGGCGTACCAGGCTAT
GTAACGTGTTGTGATAAAAAGTTTCACTACTTCTACCCGAAAAAAATTATAGAGCACATG
GCATTTCACCTTCAACCCAACATATTTATGTGTCCAAGTTGCCATCAGAACTTCCAAACT
TCGCAAGAGTTGTACGAACATCAAAGCAATGGCGGTCGGTCAGAAGGCAAGATCGTGTGT
CCGCGATGTTCGGAACGCTATCCGACCTACCACGAGCTGGGTTGGCACATTATTACACAT
CGCACCGACAAACTGCAATGTGACTACTGTGGAAAACAACTAAAACATCACCATCGTAAA
AAGACC
>Unigene0002024  3  332  minus strand  PREDICTED: similar to orf [Tribolium castaneum]
ACACTAAATGATAACGAACCGGTAGTATACAGACCCTACAGGTTAGCCGTCAGGGAGAAA
GAAGTGGTTAGAGAAATGATAGGCGAACTGTTAGAGAATGACATAATTCGACCCTCCACA
TCTGCCTACGCTAGTCCTATTGTATTGGTCCGGAAAAAGACGGGGGAGTATCGTCTGTGC
ATTGATTATCGAGCACTTAACAAACGCACAGTTAAAGAACATTATCCAATGCCCTTAATA
GATGATCAGTTGGATGTTCTTGCTGGTCATCAATTTTATACTACCCTCGACTTAGCGTCA
GGTTACTATCAGGTGCCCATACGTGAGGAA
>Unigene0002027  46  399  GA29194 [Drosophila pseudoobscura pseudoobscura] >gi|198142952|gb|EDY71664.1| GA29194 [Drosophila pseudoobscura pseudoobscura]
CCCAACAGCGTGCTACTGGCGACGGCGAAGGTTAAGGTATGCCGGTCAAACGGTTTTAAA
CAATTAATTCGTGCTTTGCTTGACCAAGGGTCGCAGGCATCTTTTGTATCGGAGTCAACT
GTACAATTATTAGGTCTTGCTCGCAAACCAATGAGTGGCTGGGTGTCGGGGCTAGGAGAT
GGTCGTATGAGGATTAAAAATACGGTTTCACTTCGTCTAGAATCACGTCATAACCCAGCT
AACTACGTTATCGTTAACGCTTATGTTTTACATACCCTAACGTCATTACTTCCTTCGACT
AACGTGAGTACTTCCGAATGGGCAGACATTGACAATCTTCCGTTAGCTGATCCT
>Unigene0002029  40  525  PREDICTED: probable arginyl-tRNA synthetase, mitochondrial-like [Nasonia vitripennis]
GATTTGTCATTTCAAGTAGAGAAAAAGACCTTTACACAAAGAATTCTAGAAAGTTTCAAG
TCACCTCAACCAAGACAAGAGGTCAAGCCAAAGAAAATAGTAATAGATTTTAGTTCACCA
AATATTGCAAAACCATTTCATGCGGGACATTTGAGATCAACAATAATAGGAAACTTTATT
GCAAATATAAATACTTATTTTGATAATCATGTAACTAGGCTTAATTACTTAGGAGACTGG
GGCACACAGTTTGGATTGCTTCAGTATGGATTAAAAGCAAAAAATATTGATGTAAATGAT
TTAAAGAATGATCCCATTAGATCTCTGTATAATATTTATGTTTATGCCAACAAATTAGCT
TCAAATGATGAAAATGTCCAAAATGAAGCCAGAAGGTTCTTTTCAGACATAGAACAAGGT
AGAATGAATTTGGAAAACTGGAAAAATATCCGTCAAGTAACTGTACAGGAATTGGAAAAA
GTGTAT
>Unigene0002030  2  229  polyprotein [Bombyx mori]
GAGGGATCTATTGAAAAATATAAGGCGCGGTTAGTTGTAAAAGGCTTTAAACAGAAGAAA
GGTTTGGACTATGACCAAACTTTTAGCCCCGTAGCTAGACATGCTACAATTCGAGCACTT
TTGAGTGTTAGTGCTCAAGAAAAACTACATGTTGTACAATTTGATGTAGCCACTGCATTC
CTTAATGGACAATTGACGGAGGACATTTTTATGAAGCAACCAGATGGT
>Unigene0002031  3  233  Lysyl oxidase-like protein 4 [Harpegnathos saltator]
GAATCTGATGAATCCAGTTTTACGCCGCTTAAAGATTTAAATCTTCCTTATCACCTGTTT
TCGCTTATCGACATTTGCGACAGTACTAAGATGATCACAGTTGAAGAGCGGGTCTTGCTG
TACTACAAATATGACAACAATCCTGTGAACTGTGTTAAGATATTCAAGAGTATGTTCCGA
GTCAAACCATTTGGATTTAGACTGCTTCAGTTTAATCTCTTCAACCACACT
>Unigene0002032  2  202  BEL12_AG transposon polyprotein [Anopheles gambiae]
GTTTTGGGTTGGTTGCGGACTCATCCTACCTTATTGAAAACATTTGTCCAAAACAGAGTA
TGTGAAATTAATGATTTGACTACCGGCTGCGTTTGGTCACACGTGCAGGGCGTGTATAAC
CCAGCTGACCTGTTAACGCGTGGTATCCATCTAACGGAACTTATTCATAACGACTTGTGG
TGGGTCGGTCCAGGGTTCGTT
>Unigene0002033  152  268  histone demethylase [Bombyx mori] >gi|315454629|gb|ADU25265.1| histone demethylase [Bombyx mori]
ATGGATAGCAAAAATATACAGAAAAATGCCATGCATAAAAGTGCAGAATTCACTTTCACT
CCACCACCCGAAGCGCCTGTGTTTGAACCTACGCCCGAAGAATTCTTGGATCCCCTC
>Unigene0002038  3  296  endonuclease-reverse transcriptase [Bombyx mori]
GAATTTAATAGCCCCGTGATACTGTGCTTTATTGACTACACAAAAGCTTTTGACTGCGTG
TAATGGGATCATCTATGGATTGTGTTACTGGAAATGGGAGTTCCTGAACATCTTGTCGCT
TTAATCCAGAGTCTGTACACAGAAAATCGATCTTTCGTTAGGATAGGCACCGAATACTCT
AACATGTTCCAAACGAAAAAAGGTGTGAGGCAGGGTTGCATCCTGTCCCCTGCACTTTTC
AACATCTATGGAGAGTACATAATTCGGAAGACCATCGAAAATTGGGAGAAGGGG
>Unigene0002039  270  401  hypothetical protein KGM_00346 [Danaus plexippus]
GTGCTGGTGGGGTACGCGTGCGGCGGGGCGGCGGCGGCGCTGTGGAGCCGCGCCGCGCCC
TTCACGCTGCTGGCGGGCGCGCTGCTCGCCAACCTCGGCTTGCAGTACATGTTCCTCAAC
AAGGACGAGTAC
>Unigene0002040  1  408  minus strand  Suppressor of cytokine signaling 7 [Camponotus floridanus]
TTGCACACACTTTATTCTAGTTCAAGTGATTCAGAATGTAGAGCTACTATTAATAAAAAA
AATAATCCCATAGTAAGTAATGTTGGGATTCATACAAAACATATTGCTAAAGATGCCAGT
TCCACTGTATTTTTGAAAGAAAGTAACGAGATCACTAGAACTGTGGAAACCAATAATAAC
CACAGAAAAGCCAATAAGAATTCTTTCGGAATGAATGTTAAAAACAAGAAGCATAAAGAG
AATATTCCGAAAGATATGATGGAGTTGGAAAAGAACGACAAAGCGGTTAAGAAAAGTATT
ACTAATCAGAGCCAGAAGGCTAAGATGTCGCCTGTGAGGATATTGTCGGTTAATTTGAAG
CAAAGCTTTTGTAATTTGTTTCGTTGGCGTCGTCAGCCTGTGCCGGAG
>Unigene0002043  2  364  minus strand  neuropeptide receptor A4 [Danaus plexippus]
TTACTGGAAAAATTCTCGCAGAACAAAAAAGTGGATGATCCAACTAGAGCGTTACTCCTC
ACGTTTTATGGTATCCTGGTAGTCATTGGAGCAGTGGGCAATGCCCTTGTTGTTATATCT
GTAGTTCGCAAACCAGTGATGAGGACAGCAAGAAACATGTTCATTGTCAACTTGGCTGTA
TCTGATGCTCTGGTCTGCTGCGTTGGTACACCCCTGACGTTGATGGAGCTGCTGACCAAA
CATTGGCCTCTGCCAGACTGGCCGAGCCTTTGTAAGGCCTGTGGTGCAATACAAGCGATA
TCAATATTCGTGTCCACTATATCCATTACTGCTATTGCTTTGGATAGATATCAGCTCATC
GTG
>Unigene0002045  2  202  minus strand  PREDICTED: glyceraldehyde-3-phosphate dehydrogenase-like isoform 1 [Mus musculus]
CCATTAAAGGGCATCCGGGGCTACACTGAGGACCAGGTGGTCTCCTGTGACTTCAACAGC
AACTCCCATTCTTCCACCTTTGATGCTGGGGCTGGCATTGCTCTCAATGACAACTTTGTG
AAGCTCATTTCCTGGTATGACAATGAATATGGCTACAGCAACAGGGTGGTGGACCTCATG
GCCTACATGGCCTCCAAGGAG
>Unigene0002046  3  521  minus strand  Phosphatidylinositol-4,5-bisphosphate 3-kinase catalytic subunit delta isoform [Acromyrmex echinatior]
CTGCCCAGAATGGCGAGGGTCTGCTTCGGTGTCTACGAGATCACGAAGAGTAAGAGTAAG
AGGAGAGGAAAAGACTCAAATAAGGAGGGTGTAAACAGACTGACGTGGTCGAACACAATG
ATATTCGACTACAAAGACCAGCTGCGTACGGACGGCGTGACGCTGTCCATGTGGACGCAC
GTAGCTGACGACACGCAAGGGGATGATCTGGTGCTGCATCCCTTGGGCACGGTGGTCTCC
AACCCTAATACCGACTCCTGTGCCTCGCTGCAGGTTAAGTTCTCGAATTACGACTGCCAA
TACCCCGTGCTATTTCCTAAAGAGGAGACAGTGAAAGATTACTCGGAGGCAATAGAGACT
TTAGCTCCTGACGTGTTGGAGCGATTGAGCCGCGAGTACGACAGGTTGCGAGCGACCGCC
GAGAAGGACCCCATGTATGAGATGCATGAACAGGACAAGAAAGATATTTGGGCTTCGAGA
GAGCGATTCCGCCTCGAAGCCCCAGAACTCCTTCCAAAG
>Unigene0002053  5  283  minus strand  PREDICTED: WD repeat and FYVE domain-containing protein 3-like [Apis mellifera]
GCTGTGAGGAATGTACAAGCTTTTCAGGTGTTACAATCAGTATTTATGAAGTCAACTTCC
CCGGCGTTATGCTGCACGATATTAGACGCGATATCGAGCGTGTATCACGCCGACAATGCA
AACTATTTCATACTGGAAAATCAAAACACACTCAGTCAATTCTCGGAAAGAATTTACACT
AAGAACGCTGAAATACAAGAAAAATTCTTCGAATTGCTCGAGTTTATTGTTTTCCAACTA
AATTTCGTGCCGTGCAAGGAATTAATATCGTTGTCGCTT
>Unigene0002057  1  294  frazzled [Danaus plexippus]
ATGGAAGGCGCGTCGGTGACGTTCGACTGTGCGGCGGTGGGCAACCCCAAGCCGGAGATG
TCCTGGCTTAATAACGGCGCCGCTATCGACCTCAGTGACCTGGACTCGCGCTTCTACCTG
GTGGGGTCGGGCTCGCTGCGGGTGCAGTCGGCCCGGGCCCTCGACGCCGGCGCCTACACC
TGCCGCGCGCACAACCGCCTCGACTCCGCCGACCACTCCACGCAGCTGCATGTGCTCACC
CCTCCCCGCGTGACGTTACCCGGCGGGCCTGTCGTCACGGCTCCTGTTCGTGGC
>Unigene0002058  1  282  actin beta/gamma 1 [Clonorchis sinensis]
GAGAAGATGACGCAGATAATGTTTGAAACCTTCAATGCCCCAGCCATGTACGTGGCCATT
CAGGCGGTGCTCTCCTTGTATGCATCGGGGCGTACCACTGGCATTGTCATGGACTCTGGT
GACGGGGTCACACACACAGTGCCCATCTATGAGGGCTACGCCCTTCCCCACGCCATCTTG
CGTCTGGACCTGGCTGGCCGGGACCTGACAGACTACCTCATGAAGATCCTGACCGAGCGT
GGCTACAGCTTCACCACCACAGCTGAGAGGGAAATCGTGCGT
>Unigene0002059  3  323  minus strand  PREDICTED: similar to bicoid stability factor CG10302-PA [Tribolium castaneum]
ATCATCGACTTTGCGACGCTTATGGTGTATAGAAAGAAAATTAATCAAGCTTTTGATTTG
ATTACCGAACAGTCTAAGAAGAGGAACATAAAAGGCGGTCGCAGCATAGCGATGAATTGC
TGGCGGCTACTCGACGCGACGGCCGCACAGGGCTCTCATGTGGAAGTGCGGAAGATGTTC
GATCTGCTCATAGAGAATAAGTACTGCAAGCCTAGTAACATCATGTTGGGACCGCTGATT
AGAGTGCATTTGAAGAACGACAACGTACAAGAAGCGGTCAACGAATTTGTATCCCTAGCT
AACAAATATAACAAAACTCCA
>Unigene0002060  54  347  minus strand  protein disulfide isomerase [Helicoverpa armigera]
GGGTATGCCTTGTACAACGGTAACCCGCATGTGGTGGAGCTCACGCCATTTAACTTCAAG
GATCTAGTCGTTAAAAGTGATGGGGTTTGGTTGGTTGAATACTACGTGCCATGGTGCGGC
TACTGTCAGAGACTAGCTCCTGATTTCAAGCTTGCAGCTGAAGCATTGAAGGGCATTATC
AAAGTTGGAGCTGTAAATGGTGAGAAACATAAAATGTTCATCGCCGAAGCAAACATCAAA
TCCTACCCCACTTTAAAGATTTTTACAAATACGACAAACTTTATCTACAAAGGC
>Unigene0002062  2  298  trypsin-like protease [Helicoverpa armigera]
ACCACTATTGACCGTTACCCCACAATCGCCGCTCTGCTGTACTCATCCAACTTAGTTCAA
TACTGGCAAGACTGTGGTGGCACCATCCTCAACAACCGAGCTATCCTCACCGCCGCTCAC
TGCACTGTTGGTTTCGCAGCCAACCGATTCCGTATCCGCGTTGGTTCCACCTGGGCTAAC
AGTGGTGGAGCAGTCCACAACGTTGCTTCGAACATCATTCACCCACAGTTCAACAGATGG
AACTTAAACAATGACGTCGCCGTCTTGCGCGTGTCCAACACCTTCTCCTTCAACAAT
>Unigene0002063  2  295  minus strand  cytochrome P450 [Bombyx mori] >gi|226237509|dbj|BAH47266.1| cytochrome P450 [Bombyx mori]
ATGTACGATCTGCATAATGGTACGCATTGGAAGGACCCCGACACATTCCGACCAGAGAGG
TTCATCACTAAAGAAGGAAATCTTATTCAAGACGAGTCGCTTATGCCTTTTGGAACAGGA
AAGAGACGTTGCATAGGGGAAGGGTTAGCTCGATCGGAACTGTTTATGTTCCTTACGCAT
ATTCTGCAAACGTTTCGTATCAAGATACCAGAAGGGGATACAATACCTTCTATTGAACCT
AACGATGGACTCTCGCTGTCCGCTAAACCATTCCGAGTTATTTTTGAAAAAAGA
>Unigene0002064  45  311  minus strand  hypothetical protein KGM_00830 [Danaus plexippus]
CTGATGTCAGGACTCATACCCTTCGCCATCTCCCTGACCGGCGAAGACAACGTCCCTCTA
GGAAACCTGATGATCGCCTGCAATATCATCGCGCTGTGCCACTACTCTTTCACCACGAAC
CGCGAGTGGGGATGGTACACCGCGGGTGCAGCAGTCATCGCTTATTTCCTCTCCCCCCAG
ACCGAGCAGAAGATGCTTTACCCCCTAACCTTGGCTATGATGGAGTATTGTGCTTACAGA
GTCTTCCACATTCACTATGACCCTCCG
>Unigene0002066  37  186  minus strand  AGAP002492-PA [Anopheles gambiae str. PEST] >gi|157018126|gb|EAA08207.5| AGAP002492-PA [Anopheles gambiae str. PEST]
GTGGAGCAGGGCGAGACGCTGGAGGCGCTGGGCATGGGCGGCGGCGTGGCGCAGGTGATG
CTGCAGGCGGGCGGCGACGCGCAGGTGCTGCAGGTGCTCAGCCTCAAGGACGCGCAGGTC
CTCACCAAGGCCATGCAAGTAAAGGCTGAA
>Unigene0002067  1  240  minus strand  GJ23666 [Drosophila virilis] >gi|194151138|gb|EDW66572.1| GJ23666 [Drosophila virilis]
TCAATGTTCCGGTTTCCAGACTCCTCGCAGGTCAACTACCAATGCGATATATCTATCTGT
AAAGGCACATGTTCAGTAATAGACTGCAGTACGGAATCCCGCTTCGAGAAAGGCGATGAG
GAGAGCACCGTCACCGCTTCCACAGGAATCTTTGTGTTGGACCCCAACGACAATGGAGTG
GCAGCACTAACGTGTTCTGACGGCAGCGTGCGTCCACTATGGCTGCTGTACCTGGCCATC
>Unigene0002069  5  250  nadph oxidase [Danaus plexippus]
TGTTATGTCTTGGATCTTTTGTGGCGGATCTGTACCAGAAATCGAGCGAGAGTGAATATT
TTGGAAGTACACCACATGGCAGGGCGCACCATAAGCTTGACAGTGAGCTGTCCGCAAGAC
CTTCACTGTCGCATGGGGCAGTATGTGTTACTGCAGTGTTTAGACGTCTCGCTCATCGAG
TGGCATCCCTTCACTGTTGTTAAGATTCCTACATCATACCAAAGAACCTTCATAGTGTGG
ATAAGA
>Unigene0002071  22  483  GJ22709 [Drosophila virilis] >gi|194152702|gb|EDW68136.1| GJ22709 [Drosophila virilis]
ACAAAGAAGCAAGTGATTCGAGTCTATCAGGCGATAAACGATGCTATAGTCCGCATCGGC
GTACAAGGCGCGGGCCCAAAGTTTTTAAGTAGTAAGAGGCATAAGCAAGGATATATACTC
ATGACCTGCCAAAATCACGAAAGTCGCAAATGGCTTGAAAGGGAGGTTCCGAAACTAGAG
CCCTGGCCTGGAGCGCGACTTTCTGTAACGCCTGGAATTCAAATGCCGAAGCCAATAATA
CTGTCCCTTTTTATACGAACTCATCATGGCGTAACCAATACAACAGCTTTAGAATTACTT
CGAATTCAAAACCCAGGACTCGACACGAGAAAATGGAAAGTGATTAACTTTCAAAAAGAA
AAAGATGGACACATATTATTTGTGTCTGTAGACGAGCCATCGTTTCAGGCGCTAAGACTC
GTAAGTTTTAGAGTCAATCTGGGGATGCAAAAAGTTTCTTTT
>Unigene0002072  160  453  PREDICTED: similar to endonuclease-reverse transcriptase [Strongylocentrotus purpuratus] >gi|115943864|ref|XP_001196702.1| PREDICTED: similar to endonuclease-reverse transcriptase [Strongylocentrotus purpuratus]
AGTATTCAAGAAAGTGACCCCGCTTTGCGGTGGAATTTTTATAAAGCTGATTTTAATAAA
TTGTATTATAGTTTAATGACACATGACTGGGGACCTATTTACAACATGGGCGAACCGGAG
GAGACTTTATCATATTTTTATGACGTTATTTACAGTATTATTGATGATTGTGTTCCCAGA
AAAAAGCGAAACGGTGTAAACTCTAGGTATAATTACCCTGAGTGGTACACTGCTGATATT
ATTCGCAACATTAAGTTAAAAGCACAGCTTCATAAAAGATACAAAAGTAGTAAA
>Unigene0002076  3  248  PREDICTED: similar to CG16786 CG16786-PA [Tribolium castaneum]
GATGAAGATGGCGTTCCAAGACGCGTATTCCCACCAGACCTAGACCTCGCTAATATTGGG
TCAGATTTTGATCTTACAGAAGTTGACAAGTACAGGATGCACGAAAATCACCTGAGACTA
AAGAAAGCCCACGGTCAAAATAAAGGAAACCATGTTACTGAATCACCGAACCCACCCACT
CCCGCTTTGACACCAGAACAGGCTCAACAATTAGCCCTTTTGAGACTACTGAACCCAGCG
GCCGCC
>Unigene0002078  13  207  midasin [Danaus plexippus]
TTCGAAGCCGAAAGTGGTCCCCATAAGTTCGGAATAAAACCTTTTTACATAGAGGTTGGT
AAAAGCAGCAGTATGACAGAGGAAGAACAAAAATTCTCATTCACAGCTCCTACAACTGGA
GCAAATACTTTGAGACTGTTGCGTGGATTGCAACTGAATAAGGCTATCCTTTTGGAAGGT
AATCCTGGAGTTGGA
>Unigene0002083  5  361  PREDICTED: synaptic vesicular amine transporter-like [Bombus impatiens]
CACCTGATCATTCCCAACGCTGGTCTAGGCTTTGCCATCGGTATGGTGGACTCCTCAATG
ATGCCTGAACTGGGCTTCCTGGTGGACATCCGACACGCCGCTGTGTACGGCTCCGTGTAC
GCTATAGGAGACACTGCCTTCTGTTTGGGATATGCTGTTGGGCCTGCCCTATCCGGCGCT
CTGATGAACAGCATCGGCTTCGAGTGGATGCTGGTCATCATAGCGGTGCTGAACTTCGGC
TACGCTCCCTGTCTGCTCTTCCTCAGGTCACCACCAGCGAGGGATGAGAAACAGAGCCTA
ATAATAAGCGACAAATCTTCAGTCCGCTACGTGAGCTACCAAAACGAAGAAGAAGAA
>Unigene0002084  4  243  alpha-N-acetylgalactosaminidase [Danaus plexippus]
GTGGACTACCTTAAAGTAGACGGATGCTTTGTTACTGAAGATTACCTTAATGTTGGTTAC
ATAGAATTGGGACACGCTTTAAATAGAACCGGCAGACCTATGGTATACTCGTGCAGTTGG
CCATATTACATCGAGTACATTCATAATAATAAGCCGAACTACACGGAAATATCAAAATAC
TGCAACATGTGGCGAAACTACCATGACGTGCAGACTTCCTGGGACGCCATCTTAGGCATT
>Unigene0002087  1  231  minus strand  biogenesis of lysosome-related organelles complex 1 subunit 2 [Danaus plexippus]
TTGGAAGAAATCAACCGTTTGGCGATCACCAAGTACACTGACCTGCGCAATCTAGCTGTG
AATCTGAACCGGACCCTCACCGAATATAATGACCTTTATAGTAGCACCATAAAACCGTTA
CTTTCTCAAATCGACGATATCGACATAATGGTTGGGAAACTCGAGGAAAATGCTTATCGT
TTGGACAGCTACACCAAACAGCTAAAGTCACGCGTCAAGGAAATGTACGAG
>Unigene0002088  4  285  minus strand  hypothetical protein KGM_19185 [Danaus plexippus]
CAAAAGAAAGAGGCAAAAAGAATGTTAGAAAAGCTCGAAAAAGTCTTACAAAAGCGCGAA
GGGACAGTAGACACACCAAAAAAGCCGAAAGAAATACACTACTTATGTACCGAAATTTTA
GACATAACGAACCGTACTTTACTGCCGAACCAGACCTCGGATCCGATATCTCGTTGCATA
AATTCTCTCAACTGTGCCATTACGAACAACTCAACATCCAGTCTACCATACACGAGACTA
AAATCGGAAGAAGAGAAGCCGTGCGGTGCGTGCAAAACTGAG
>Unigene0002089  77  181  minus strand  hypothetical protein KGM_05402 [Danaus plexippus]
GACAATGGATCAGATGATGACGTCATTGAAGTAGTAAGAGATGACGCACCAATAGAAATA
CTCTCCGATGGTGAAGAACTTGAATTAGAAAAGCTAAGACAAGTT
>Unigene0002090  1  492  Cadherin-87A [Acromyrmex echinatior]
ATGGCGGAGGAGCAGCCGGTGGGCACCGTGCTGAACACGTACGTCGCCACCGACCGCGAC
ACTGCCGTGCAGGCCACGCTCATACACCCGCCCAGCCCCTACTTCACTATCGATAATGTT
ACCGGTGTAGTAAAAACCGCTCAACGCCTCGACTACGAGAAACTCCACAGCATCAACTTC
ACTCTCGTCGCATACGACAGCGGTGTGCCGCAGCTATCCACGTCGGCCGGCGTCACCGTG
CTGCTGCGGAATGTTAACGACGAGGATCCCGTGTTTGTGGCGGCTGCTTACGATGCTGCT
GTTACTGAGCACTCTCCTGCTGGTACCAGTGTGCTTACTGTTACTGCTGTTGATAAGGAT
GAAGATGAATTCGGCGAAGTAACATACAGTCTATCAGGTGATTCCTCGGAACAGTTCACC
ATCGACCCTCAAACCGGAGTCATCACGGTAGCTGAAGGTGCCTCACTGGACCGGGAGGTG
ACAGCAGATGTG
>Unigene0002091  70  273  minus strand  hypothetical protein TcasGA2_TC011282 [Tribolium castaneum] >gi|270016839|gb|EFA13285.1| hypothetical protein TcasGA2_TC010605 [Tribolium castaneum]
AAATCTGAAATAAATAACATGACTAAAATAGATAATAATCCTAACTCAATGTTTATGCCG
CCCGTGGTTCCACAAGATATAGCCAGAGCAATAAGAACATTAAAAAACAAAAAAAGTCAT
GGCTACGACGGCATAACAACTTCTGTTGTCAAATTTGTAGCTGAAATTATTGCTGCACCC
CTTAGTCATATCATGAATGCAAGC
>Unigene0002092  3  434  PREDICTED: copia protein-like [Xenopus (Silurana) tropicalis]
GAAGATTGGTGTTTTGCGGTGAAAAATGTGTTGGTGTTAGAAAACATGGCGTCCGCCATC
GCCGAAAAGCTGCCGGCTACACCTACAGCAACCCAAATAAATGACGATGATAAAGCTAAG
GCGAAGTTGGTGTTGACGATAGATCCTTCACTTTATGTACATATCAAGCATGCATCAACA
ACCTATGATTTATGGCTCAAGTTGAAGAAAATGTTCGATGATACCGGCTTCACAAGAAAA
ATCGGTTTGTTACGAAAACTCATCAACATTCGACTTGATAATTGTGAATCGATGACCCAG
TATGTAACTGAAATTGTAGAAACAAGCCAGAGACTACAAGGAACGGGCTTCAAAATTACT
GACGAATGGATTGGAGCGTTAATGTTGGCAGGATTACCCGAAAAATATGGACCCATGCTA
ATGGCGATTGAA
>Unigene0002093  40  282  endonuclease-reverse transcriptase [Bombyx mori]
TGGACAATTAAAGCTGTGGACATGGACAGAATAAACGCATTCGAGATGTGGTGCTGGCGT
CGAATGCTTCAAATTCCCTGGACCGCTTTCCGTACAAACGAATCCATCCTAAAACTACTG
CACGTTAAAGAACGCTTATCTACGATAGTCCTAAAGCGATACCTGCGTTATTTCGGACAC
ATAGCGCGGAAACCCCCTGACAATATTGAAAAATCAATATTATTAGGCAAAAGACAGGGG
AAG
>Unigene0002096  1  249  minus strand  PREDICTED: similar to AGAP007723-PA [Tribolium castaneum]
TTAGACTGTCAGGAAAATAGGCATAAAGCTTTAAAAACTGAACTAACGTCGGCAACGTCG
CAAGGCGAAGAGTTACTGACGCAAGTGCGGAAACCAAACCTTACTTACAATATTATCAGC
CATGTCGCTGCGGTTGAGAGATTACTGGTGCAACTGGAGGAGACTGAGAAACAATTCGAC
TGTTTCTGGCAAAAACATTCCACAAAGTTAAACCACTGGCTCAAATTCAGAACATTTTTA
TTAAACTTT
>Unigene0002097  2  379  mfs transporter [Aedes aegypti] >gi|108881303|gb|EAT45528.1| mfs transporter [Aedes aegypti]
GCTGTCAATACGATCTTACAGCTATTATTATGGATTGCCGTTTCTGTCAACTACACAGTC
GTTTTATTAAGTTCTGCGGAAAAGTCTTTGGCAAACCCATTCTTGGACTTCGCGTGGCAG
TCTTTGGCTGAAATTCCTGGATATTTTGTGGCATCGTGGCTTGCCGATCGCATTGGTCGA
CGATTTACGGGAGTCATTTCAACAGCATTAACAACATTATTGTGGGTAGTCTACGCCTAC
CGCGATATCTATAATATAGGCTGGCTTAAGAATCCGTGGTTGGGTACTGCCTTGGTTATA
ATAATTAGATTCGTAATAACAATGTCATATTATATAATAAATCTGTTTAACATGGAGCTC
TACCCAACGTGCCTCAGG
>Unigene0002106  1  579  Epidermal growth factor receptor [Acromyrmex echinatior]
GTTACGATCTGGGAACTGTTGAGCTATGGTGCACGACCTTATGAGACAATATCTGCCCGA
ACTGTCCCGGAGCTGATAGAAAATGGTCTCAAGCTACCACAGCCCAGTATTTGCACATTG
GATATTTATTGCATTATGGTGTCATGCTGGATGTTGGACGCTGACAGCCGACCTACATTC
AAGCAGCTCGCAGATACGTTTGCTGAAATGGCCAGAGACCCAGGCCGATACTTGGTGATA
CCAGGTGACAAGTTCATGCGGCTGCCGTCCTACTCCACGCAGGATGAGAAAGAAATGATT
CGAAACCTGTCATCTGCGATGGAAGGTCCGGAGTCCCTGGTGGAAGCGGATGAATACTTA
CAGCCTAAGTTTAAATCTGGGCCAAGCACTAACACGACGATATCCGTCATTGAGGTTCAC
CAGAACTCAATGAAACCGTCTGCTACGTGGCCCACCGGAGGCCCCGCCAACGAGTGTGGC
ACTCCCGACGGTGCCAGTAAATCGGAGACTTGGGACCATGAGCTCCTGAGGTACAATCAA
GCCAACCCCTGCGGTGATGGCGCCGTACTACGGCACTAT
>Unigene0002111  4  192  minus strand  PREDICTED: UPF0061 protein Fjoh_2793 [Bos taurus]
CTGGTAGAGAAGCTATTGGACATGATGCAGCAAACCGGCGCAGATTTCACAGCCACCTTT
AGACAACTGGCTGAATTGGAACCTTGTGAGATGGTAAGCGAGATCAAGTTGGCGGAGAAG
TGGTCGTTAAAGCGTCTATCTTCGCACGCGTCTTGGGGATGCTGGTTGGACCAGTACCGC
GAGAGACTT
>Unigene0002114  3  248  lipase [Helicoverpa armigera]
GGCATTGGCACTGCCCTTGGAGATATAGACATCTACGCAAATGGCGGCAGCAATCAACCA
GGCTGCTTGACCAATACCTGTAGCCACGAACGTGCCTATGAGCTGTTTGCAGCTTCAATG
TTCAATACTAATTTGAAGGCATTCCCGTGCTCCTCAAGTACCCAGTTGAACCTCAACTTG
TGTAGAGGAAACCCATTAGATATTGGCGGCGTTCGGTTATCCAAGACTGGATCATCAAGG
ATCTAC
>Unigene0002117  258  467  chronologically inappropriate morphogenesis [Tribolium castaneum]
GGCCCGGGTATGGACTCCCAGCAGCAGCAGTACTGCCTAAAATGGAACAGCTTCGGTTCA
AATCTCGCCACTTCGTTTGCGAACCTGTGGAACTCGGAGAGTCTCGCCGACGTCACTCTA
TACTGCGAAGGACGCCAATTCAAAGCTCACAAGGTGATCCTGGCAGCATGCAGTAAGCAC
TTCCAGGAATTGTTCGACACGGCGCCGCCG
>Unigene0002118  127  486  Rootletin [Harpegnathos saltator]
ACTGTTGAGGGTATGCGCGTAGATCTGCGCGATATGACAGCGCAGAGAGACTCTGCTCTC
GCAGAGTTGAGAGAACGAGATGCGAGGATACAACGTCTGCTCGGAGAACTGCAGGAATTG
GAGGAGCGTTGCGGCTGCGCAGAGGCAGCGTGTGGCTCAGCCAGCGTGATGCGCGCGGCG
CTGGAGGAGGTGGCGCGCGCGCTCATACACGACTCCGACAGCGACGCGCCGCCCGCGCAT
CCCGCGCATCTACATCTGCACGACAGGTCACCAAAACGCATACCAACCAACGCCAACGCG
ACGGCGTTCGCCGAGAGCACAATATCAGCCGTGCAGGCTGCGCTTCACAAGTATCAGATA
>Unigene0002120  65  238  reverse transcriptase [Bombyx mori]
CGGGCGAAGAGGAGGCTGAAGCGTAGTCCGTCTGAGCGCAACCTCACAGCGTACAAAACT
TTACGTAACCGCTGCAGTCGAATGTGCAGAGATGCTAAGAGACGCTACTTCCACAATTCT
CTTGATAACCGTAATCCTTCTGAGGTTTGGAAATTTTTAAAAACTATCGGTATC
>Unigene0002121  17  250  minus strand  hypothetical protein KGM_08757 [Danaus plexippus]
GAGTGGGCCCCCGCCGTGGAAGACACGTCTTCCGACGTGGTGCCCGAACCGGCTGAGACC
ATCACCATCAAGGATGAGGCGGCTCGGAGCCCGTTGAAGAGATTATTGAAGAACACCCCG
ACTAAGAACAGCCACAACGTGAAGAAGAAGCCACGACCCATCAAGGACAGCCCCACCCAC
CCGGAGAATACCGACTTTGCTTACGACGGCGAACCGCTGATTGACTTCGACAAC
>Unigene0002122  125  436  PREDICTED: similar to gag-pol polyprotein [Tribolium castaneum]
CAATCAGTGATGGCGGCCGATGATTGTCCGAGCGCTGGTCGCCTGTTCGTCACCGACCAA
AGGTCAAAAATGCAGTTTTTGGTCGACACAGGCAGCGACCTCTGCGTCTACCCCCGGTCG
GCGATTGCGCGACGAGTAGAAAAAACCGGCTACGAGCTACGTGCGGCGAACGGCTCGGTT
ATAAACACTTACGGTTTTGTGCAGTTAAATCTAAATTTAGGGTTGCGCCGTGACTTCGCC
TGGCGATTTATTATTGCGGACGTTACAAGGGCGATAATAGGTGTGGATTTTTTGTGTTTT
TATAATTTGGTT
>Unigene0002127  12  227  PREDICTED: similar to secretory Phospholipase A2, partial [Tribolium castaneum]
TTAAATAGAGATATAGTGAATTTTGTGATGACTGACTATCTTATTGATGGTGAAGTGGAG
AACAGAGTGCATTTTAATGGTGTGACGGCGAAGGAGACTTATGTTGGAGCCGATGGACTC
GGCTTAAAACTCCGTCAGCTGACAGATGGCAGACATCTTGTCCAAGTGATATACACACAA
AATGGCGACATACAGGACTGCGAATACATAACGCAG
>Unigene0002129  1  498  hypothetical protein KGM_03889 [Danaus plexippus]
GACTCCAACGCTTCCAGGTCTCGTAGCGTGACCCCATCGACATCGTCCTACCCAGGCACG
CCGCCAGAGCGCGGCAGCCCCCACGCGGCGCCACCGGCGTCAGCTCATCCCCCGCGCAAC
TACTCCGACATCATGCGCTCGCTCGCCGCGAGGTACAACTCGCACAATAATAACGACTAC
TTCCACCGCATGAATGGCTTCGGCGAGGTGCGCACAGCGGCGCCCGCGCAGGACACAGAC
GCGCCGCTCGGCGGGCTGTTCACGAAGCTCGCCAGCAAGCAGGGGGGCCCGCCGCGACTG
CCTGCCTTCCCCGTCATGTTAGATATGAGCTCCACTAAGACGTTGCTGGCGATATCGCGG
GTGGGTCGGGGTGGAAGGTCGCGGCGCAAGCGGCACGGCGCAGGCGTCCCCGAGCACTCG
CCGCTGGACCTGTCGGCGGCGGGGGAGAGCGCCGCCAAGCGCGCGCGGCTCTCTGCCAGC
CCCAGCACCAGGAGCGAC
>Unigene0002130  1  405  PREDICTED: polypeptide N-acetylgalactosaminyltransferase 3-like [Nasonia vitripennis]
ATACATCTGTTATCTGAAGATACTCTAGCGTATACAAAGAGCATAGATGCACATTGGGGC
GCGTTCAGTTGGCGATTACACTTCAGATGGCTTATACCTGGTGGTGATGTACTCAGGAAG
AAGTCAGAGAACCCTTCCAAGCCATATCCTACTCCAGCAATGGCTGGCGGCCTTTTCGCT
GTTCGAAAAAGCCTATTCTGGCGTCTAGGCGGTTATGACGAAGGCATGACTATATGGGGC
GCAGAAAATTTGGAACTGTCATGGCGGGCATGGCAATGTGGAGCGAGAGTTGAGATTACA
TCGTGCTCTCGGGTTGGACACATATTTAGGAGACATAGTCCTTACAAATACCCGGGAGGT
GTGACAAAGGTTCTCCATGCAAACTTAGCCCGGGCAGCTACAGTG
>Unigene0002131  10  339  pol-like protein [Biomphalaria glabrata]
GGTGGTGTAGCGGTTCTTGTGCATAAATCTATCCAATCTCACCCAGTTTCCATTCATGTA
ATTAACAGCGGTATTGAGGCCATATGTGTTAAGATAGTCAATTGCAAAGATATAGAACAC
GTAGTATCAATTTACTGTCCTTCATCGGTGCAGACCCAAACATCTGACTGGGTAAGTGTA
TTTTCTCAATTTTCCAGGAAAACAATTATAGCCGGCGATTTCAATGGTCATCATACCAAT
TGGTCAACCAAATCAGATTTTAGAGGTACACAAATCTTAGATGCAGCGTTGGACAGTGAT
TTCATCTCTTTAAACAATGGTTTAGCGACG
>Unigene0002132  5  274  AGAP003128-PA [Anopheles gambiae str. PEST] >gi|333468460|gb|EAU77006.3| AGAP003128-PA [Anopheles gambiae str. PEST]
CCTGGTATATTGAGACATAGTGACTCGTTGCTGTTACTGACTGAAACTATAAACCAAGGA
CTGAGCGGGTTAACTGTACCGGAGAATGGTAAGGACAATAATAGTTTAACCACGCGACAG
TCTCAAGGTCTCAGTGCTATACTGAATAACTGTGGATTGACTGATGCTTTGATAGCTTTG
AACAGTGATATATGTCACTCAGAGAGTGACAATGATTCGCTTTATACGCCCACGAGTAGT
CCTATACGCAAACATCAAAATAAGTCCACG
>Unigene0002134  3  248  minus strand  laminin subunit gamma-3 [Culex quinquefasciatus] >gi|167868958|gb|EDS32341.1| laminin subunit gamma-3 [Culex quinquefasciatus]
GTACCGCGGGAGAGGGCTTTTCACACATCGACTATCATTGGAAATTACTTGGTCGTTTTT
GGCGGATATTCTCATCGCCATAACAGAGAGGAGATCTGTTACGATGGCCAAATGTACATC
TATCACCTAGGCTGCCATTCCTGGATACCCCTGGATGTGTTGGGCAAAGTGCGTCGGTTC
TATCCGAAGAAACAAGGCGTGTTTGCGCATGCGGCTGCTTTACGACCACCCTCGACTTTA
CTGATC
>Unigene0002137  2  277  minus strand  PREDICTED: protein FAM135A-like isoform 2 [Acyrthosiphon pisum]
GTCGGCGAGGTGGCGCGAAGGTCTCGCTACTTGGCGCTGCTGCCGCCGCTGCCGGTACAC
TGCATCGCGTTGGATGGAGACCCGCATATCATGCCTATTATATTTGAAGACAGATATCAA
GACACAGCAGAATTTGCGCGACGGCGATCATTCCTGAATTCAAGTGCGAGTAAATCTGGA
AGCGATCCATTCCTCTGTTCGGAGCCTCTTGGAGACGACTGTGCTTGTAGTGTTAGTTCT
CTCATGGACTCCAGAAGACCTTCATCCGAAGCATCC
>Unigene0002139  4  189  minus strand  PREDICTED: sorting nexin-25-like [Bombus impatiens]
GCGCTGCAGCAGCTGAGCGAGAGCGTGCTGGACGCGCTGTCGTCGCTGGTGGGCGCGCAG
GCGGCGGCGCGCGGCGCGCACAAGCTCTTCTACACGCTGCAGAACACCACGCACAACAAG
CAGCTCTTCTATGAGCTGTTCGAACTGGTACTTCTAGAAGTGTTCCCTGAGCTCAAACGC
TATCAA
>Unigene0002141  1  336  minus strand  hypothetical protein KGM_15717 [Danaus plexippus]
AAGCTCGAGATCGAAGCCGAGGCCGTCGAGAAGTCATACCTCGACTTCCGGCGTAAGCAG
TCACAGCAACGCCTCGAGAGGAGTAGGATGCAGCATGAAACTGCTGCTACAGAGAGAAAC
AGGAACATTGATGTGAAACGAAGCCGATCAGAGGAGCATTTGGATGAAAACACTAAAAAC
GAAATAGTCGCACAGTTTACCGACTTGAAGAACTCTGTGCGCAACGACTTTGACAACTAT
ATCCGCGAGTACAAGAACAGGTTCGACATCGGGGAGACGCACTTTAGAATTAAACCTTCA
GTTGTGGAGAAAGTGAAGCCGATCCCCAAAGCGTAC
>Unigene0002144  7  231  minus strand  PREDICTED: similar to zinc finger protein [Ciona intestinalis]
AAAAAAAAGTCAAAAGAGATTGAGAAGAAAGTGAAAAAGTCTAGAAGATTCCGATGTACT
GCTTGTGATGCTGAGTTTGACACCTCTGCTGACCTCAAAACTCATGGACTTGAACATCAG
GTTAAAACAAGGCACAAATGCGAGATATGCGGGCGCTACTTCAAGAAGGCGTTCAGCTTA
CGCATGCACTCTAAGGTGCATATGGAGAAGGCAGCACCGCAGTGT
>Unigene0002146  57  263  PREDICTED: similar to GA17984-PA [Tribolium castaneum]
ATGGTTCCTGCGCCGAGTTGCCCGTTTACGTGGGACTACTGGACGGCCTCGCCGTCCGAT
GTGGTGGAGCTCACGTGCCTGCTGCCGAACTCTGTTTACATTCCTCTGAGGATAAGCTGG
GATGCCACTCTTCAGGATGTTAAAGAGGACATATGGGACAGGGCCGTCAACTATCCCCTC
TTCGGGATGTTGCACGAAATGTCCAGC
>Unigene0002149  20  238  hypothetical protein KGM_05386 [Danaus plexippus]
GTTACTTGGGCAACGAAAAAGAATGGCAAAGACATAGCGGTCGTCAATGGGTACACTTTC
TACCATCGAATTAAACATCAGATGACTTCAACATGGAATTGTACTTTCGGACGTGCTTGC
AGGGCTCGAATGATCGTTACTAATGGAGCTAGGTACCAGGATCGCCATCTTGTCTCGTCT
ATGTTGAAGCACACCCATCCACCACCTGCTTTTATTATT
>Unigene0002153  10  303  minus strand  hypothetical protein KGM_06521 [Danaus plexippus]
AAACAACGCGAGAGGATGCGACACGAACTTGAACATGCCGTTGAAAAGGCTACTGAAGAA
GTCGATTCCAGGCTTAGGGATGATGAGAAGAACAAAATAATGGCGTACTATACAAAATTA
AACATGGAAGTAGAAAAAAGTAAAATACACACAGAATGGAAAATAAAACGTTTGCAATTA
GATCAGAGTAGAATGCAGCTACTGTCAACTGAGGAGAGAAATTTAAAGAGAGAGAAGCTA
GAATTGGAACATCAGAAAAACGAAGAAGTCATGGCGATGTCGATACAAAGCGAT
>Unigene0002154  2  259  minus strand  PREDICTED: similar to AGAP000519-PA [Tribolium castaneum]
GGCGCGAGAGTTCTGCGGTCCACGCCGGATTGGAGCGACACTGCCATCAGCGGGGAACAC
CTGTGGTCGCCCACCTCAGTGTCTGGCGACTGCTGTTACGTCGGCGATGCTGAGTGCCAG
AAACACGGGTCCCGCATGAAATGTTCGGCGTGCAAGATCGTCGCGCACACAGCATGCATC
GACATTCTGATGGACCGCGTGCAGTTCACGTGCAAGCCGACCTTTAGGGACGTGGGCGTG
CGCCAGTACCGCGAGCAG
>Unigene0002155  1  225  Muscle-specific protein 300, isoform I [Drosophila melanogaster] >gi|318068312|gb|ADV36947.1| Muscle-specific protein 300, isoform I [Drosophila melanogaster]
TTGAATGAGAAGCTGAAGGAAGATGCGTCTCTCAAGTCTAAAGGTATTGAGGATACGCTG
AAGAGGTACGATGATATCAGGAAGACGGTCAATGAGATGATTGCGAAACTGGAAGAATAC
GTGAACTCGCACATCCAATACAAAGAATCGTACGACAACTTCTACGATTGGATCAGGAAC
TGCAAGATTGAGATCCAACAATGTTCCGACTCCCACGGCGAGAAG
>Unigene0002158  3  320  zinc/iron transporter [Danaus plexippus]
GCCATTGTCTCACCCTTGGGTATTGGTATCGGTCTCCTACTGGTTGGAGGAGGAGGTGCC
ACGGCAGCCGGCATCTCATCAGTGGTGCTGCAAGGTCTTGCGTCAGGAACCCTGCTCTAC
GTCATCTTCTTTGAAATTTGGAAAGGCGATAGAACAGGAATACTGCAATTCATCGCATCT
GTGGTCGGATTCTTCATCATGTTCGGATTACAGTTACTGACCGGTCATTCGCATAGTCAC
ACACACTCACACAATGTGCTAACAGACGGCGGTGACGGTGATTCTCTCATCGAGGGTGAC
CACGGACATTCCCATGAC
>Unigene0002159  2  199  hypothetical protein TcasGA2_TC010304 [Tribolium castaneum]
CTTATGTGGGGCAATGCTGCCGATATCGAGAATGTTTTCGTACTACAGAAGCGCGCTGTC
CGTGCTATATACAAACTTGGTGCTAGAGTCTCCCTTAGGGAAAGGTTTAAGGATATTGGT
ATTCTGACTGTGGCGTCTCAATACATTTATGCCAATATAATATACGTAAGGCAAAACTTA
GATTCATATAGTAAAAAC
>Unigene0002162  3  245  minus strand  beta-glucosidase precursor [Danaus plexippus]
AATGATACCAGGACTGTGGATTATACCTGGAAGTATTTGGAACAGGTGGCTCTGGCAATT
CAAGATGGTGTCAATGTAACTGGTTACATACACTGGTCCCTCATGGATAACTTCGATAAA
GGATACAGTGCAAAATTCGGTTTCTACTCAGTGGATTTTAACGATCCTAACCGGACTCGC
ACGCCGCGTGAATCCGCCCGATACTACTCCCAAGTCACCAGGACTCATTGTCCGTACCCT
GAA
>Unigene0002163  2  214  GI11648 [Drosophila mojavensis] >gi|193920351|gb|EDW19218.1| GI11648 [Drosophila mojavensis]
CAGGTGATCCGGCCACCGAACTCGGACGTCGAGCTTGAGTTGTATCCCCTGCACCTCAAG
TTACTACGGCATGTTCAGAGCACACAGAGAGTGTCACCAGCAGGTACCGGCACAGGCACA
GCGCTGTACAGCAGCGTGCCGGCGCCGCCCGACCGACAGCTCGCATACACCGCCGCTTTC
TCGCGCCTTGCCACCGTCAAACAGGTGTGCGAG
>Unigene0002165  29  568  Venom allergen 5 [Danaus plexippus]
TTAGAACCAGGCCAGCCACCTGCTACGAACATGCGGAAGATGTACTGGGACTATGAACTT
GAACATATGGCAGAGGTATGGGCACGACAGTGTCAGAAACGACATGACGAGTGCAGGAAT
ACTATCAGGTTTAATGTTCTCCAAAATATGGACGTGCGGGCTGTCGTTAGTAGGGTTACT
GAAGCTCAATTACTGGCGGACGCTGTGGGCGCTTGGTTTTCTGGTTCCCGCGCCCTGCCA
[truncated: 19,978,267 more chars]
