# Supplementary material for: Next-Generation Sequencing-Based Transcriptome Analysis of Helicoverpa armigera Larvae Immune-Primed with Photorhabdus luminescens TT01
Source: PLoS One. 2013 Nov 26;8(11):e80146. doi: 10.1371/journal.pone.0080146 (PMC3841171; doi:10.1371/journal.pone.0080146)
Supplement: Dataset S7 — CDS of all-unigenes predicted by ESTScan which have no hit in blast. (FA) [file pone.0080146.s022.fa]

>Unigene0000001	1	208	LEN=208; minus strand
TATTTGGATGACGGGACCCTAGGAGGAGATAGTGAAACTGTTTACCAAGACCTCATATTC
CTAAAAGAAAAATTTCATTCGATTGGACTAGATCTAAATTTATCAAAATGTGAAATTTTT
GTTCCTGACATTCCGGACAGACAGACAGTCATATCAAAATTTAATGTCATAGCACCTCAA
ATTAAAATTCTGGACGAAACATCATTGCXX
>Unigene0000022	1	324	LEN=324
XGAGCTGTAGGAGATGCACAAGCAAACACCTATACGTTCACGAGCTCCTCCTTGGGTAAT
CAGATGCTGGTCGTCAACGGGTTCCGATACTCCCTTATTCGGAAGTCGGTTATCAATGAC
AAGAAGAGATGGCGCTGTGGTCGACATAGCCTCGGCTGCAAGGCTACTGCTGTCACCGTG
GGCAGATCATTGGCGGCCATTAATGAGTGGCATAATCATGCTAGGAGAGAGAAGAATAAT
GTTAAACTAGACTTCTTTATTCAAGTCTACATAAACAAAAATCACTATGTCGGCGAAGGT
ACCGCTCTACCGTTGTGGCTAATA
>Unigene0000041	1	315	LEN=315
GATGTTATGACCGTAACCAAGAAAGTGGCAGATATACTAAACCTTGAAAATGATGTCATT
CAGGACGTTAGGCAGATAACGGGACGCTCGGATTCATCTAGTTATCTATTAGTCGAACTG
AACAACAAATCAACTCGAAACAAATGGATCTCCGCTGCGAAATCAAAAGAAATAACCGTA
GCAGAAATGTCACTTTCAATCCCTGTTCAACAACCTACCAGTAAGATCTTCGTCAGGGAA
GCACTAACTCGGAATACGAAAACTATGCTTTATCAAGCCAAGCAACGCCTAAAAGCACCT
AACGGTTTTTTCAAG
>Unigene0000042	1	419	LEN=419
XATGGATTGGAATGGTGCTGCACTGACTGCCTCAAAAACATCAGTAGGCGTTCATCATTC
TTCATTCCGGATGACACCGAAGAAGCTTCGGAAACTGTACCATTTGATGTCCAAAGATTG
ATGAAAAATATTTCAGCCGAAATTAAAAAAGCTATCAAAGAAGAGCTTGAGAGCTTCCAA
GCGTCTGTAGAATTTATCGGAGACCAAGTTAGTAACATAGAGGAGATACTTAAAAACCAG
AATAGTAAAATCAGACAACTTGAAAATAAGAATATTGAACTAATGAATGCGAAAAAGAAC
CTGGAACTACGCCTCTCTGCTATGGAACAACGTATGGAGGAAACTGAGCAGAAAAATATG
TGCAACTTTATTGAAATCGCTGGATTACCGAACATTCAGACTGCTGATGTTATGACCGTA
>Unigene0000060	1	67	LEN=319
XXGTTGGAGTACCCTGAACTCCCCACTCCTGCCCCAGAGGCCGAGAAGAAAGAGGAAGAG
AAGAAGGCT
>Unigene0000097	1	220	LEN=220; minus strand
GTGACTGCGCCGCTGCTCGCCGCGCTGCTGTCGCGCCCGCGCGAGCCGCTCAACGTGCGC
CTCAACTGCTTCGCCGCGCTCAGCGACATATGTGCCAGGTACGTGACTGCGCCGCTGCTC
GCCGCGCTGCTGTCGCGCCCGCGCGAGCCGCTCAACGTGCGCCTCAACTGCTTCGCCGCG
CTCAGCGACATATGTGCCAGGTACACGTGCATAGTGGAGCXX
>Unigene0000106	1	246	LEN=246
XATTTAAAATAGGAGCATGATCAGAATGCCGAGAAGAGGCTACAAGAAGAGGTTGGTAAT
ACTGACGTAATGTATACTGAACAAGTACCTGAAATCCCTGCTCCCACCGAGGAGCAGAAA
CTACAAGCGTTACCGGATCAAAGTGAAGCAACGTTACCCAGTGTGAGTGAAATACCGATT
CCACCTAACGACGAATCCGCTGAAAATGTCACAAATAACATTACGCTCAAAATAGAAACC
GACGATAXX
>Unigene0000110	1	294	LEN=294
ATTGCACGGACGCTGAACAGGATTGACGAGGGTGTTACTAAGAGTGGGAAGAGTTGGGCT
AGGTACTGGATAGACCTAAAATTCAAGATCCGTCGCAAGTACGCAGTCATACAGAAGTGT
CTCTCAGAAGGGACGCACTGCACCATACACCTCAACCCGCTGGAGGAGAGGATAGTCAAG
ATCCTGACTGATGAGGAGGGGAACCTGCTGCCCACTGCCTCCGTGTACCATCAGATGAAG
AGTTATCATCCGCTGCATTATCTGAAGGCTAGTTCGGAGGCAGTATCGAAGCCA
>Unigene0000116	1	289	LEN=289
XAAATTGTTTATGCAGATGATGTTCCACCAGTGGAATATACCGTAAACATTATGACAAGT
GAACAAGACATTTGTATGAAAGATGAACCTTCAACATCTACTTCTACTGCACAAGTACAA
GCTACTACAGTTGATAATCAAATTGTTTATGAAGATGATGTTCCACCAGTGGAATATACC
GTAAACATTATGACAAGTGAACAAGACATTTGTATGAAAGATGAACCTTCAACATCTACT
TCTACTGCACAAGTACAAGCTACTACAGTTGATAATCAAATTGTTTATGAX
>Unigene0000121	1	256	LEN=256
XXCCATTTTAATAGCAACCACAGTAGCTCAGATGATGACACAACACTTTCAACTATAAAA
ATAGAAAAAGAACTACACACAGCGCCAACAGAAATTCAAAATAAGAAAAGGCATAGAAAA
AAAAGAAAAGCGAATAACTCTATGCTATTGAATGAACCGCATCATACCATAGACACAAAT
AAGGAGTCCGTAAAACAATTTACATGTCTCACTTGTTTAAAACCATATGATTCTCAGTCA
GATCTAAATAAACATTAT
>Unigene0000142	1	278	LEN=278
TATTTGATAGTGATGAAACCGGTGAAACCGGTGAAAGTTGAAGCGGCGACTAGTAGTAAT
AACAAGAAAAGTATATTTGATAGTGATGATGAATTATTTGCTGAAGAAACGAAACCGAAA
CCAGTTGAAAAGCCTATAGCAAGTCCTAAACCTGTTGTAGTTGATAAACCAAAAATAGTA
GAAAAACCAAGTGAACCGAAAATTACTAAAAACATCCCTCGAAGTATATTTGATGATGAT
GATGATGAAGATGAATATGATGATGATGATAATGATGAX
>Unigene0000157	1	224	LEN=224
XATGTGAATAATGATGTAGAAAATGCAAATGATCATAGCATATTGAGAAATATTTTGATT
CAGAAAAGATGGGAAATATACGAAGAGTCACAAAATCATGAAGAGACTTCTCATTCTGAT
TTGCTATCTGATTTCTTTGCCAGATACGATGGCACTACCCATGACAGCAATCTAATGGAA
TATTTCCGGGATTTGGCAGAAGTTTTGTGCGTTAAGTTAGAACCG
>Unigene0000165	1	442	LEN=442; minus strand
ACCAAAAATAGCTGCGCAAAAATGGATCAAACAATAAAATTGGAGCCTGTAGACCCGGAG
CATACTAGTCCTGACTTCATACCGTTGCCTAGCTCGCCATCTCCAATAGCCATAAAGTCC
GAACCAGGCACAGTTGAGAAAAATGTTCAGAAGAGAATTAAAATAGAACCTGATGATGGG
AATAGTAAAAAGCCGCGAATAAGCACTCCAGAGCCTTCTGTTATTAGTGTACAAGATGAC
GATGGTGTAGTTATAAGTGATAGCGAGGAGTACTACCTTACAGTTTTCAATTTGCCTGGA
AATTGGTCCTATGTGCATATCAAGAATTATTTGGACAAAGAGTGTGGTCATGTGGATGAA
ATGGAGATGTTACTCAGACATAACTCTCAGCCGTCCGCCATAAGGCTCACTTTCCAAAGT
CGGGAGAGAGTTATGTCTGAGTXX
>Unigene0000179	1	494	LEN=494
TTGAATAAATTGAACAAAAAGCAAGAGCTTCGCGGCGCAATAAAAGATGTTCAATCAGCT
GAGAGTGATTACCAGCTCACACACACATTACACACTGCGTCATACGAAGCATCACACAGT
GAGGACGGCTACGAGGCTGACTTCGGTGACGACACGTCTGTACCTTATTCTGATACAATA
TTTGACAACCAATCAGACGTCACTATAAATCTGACTGTGAACAGATCTGCGGCAACATCT
TTTATTTTTCCCACTGACTACTACATTGTGACTGACCAATACAGAGAACTTCAGAAGAAA
AGTGCAAGCACATTGTGCAACATTAAACTTAGATCCAATCATTCGTTGTTTGGGCAAAGC
AAATTGTTCCTCACAAAAGTATTGAGAGGCTTTATGATAAACTGCCTTTACATGCATGTT
GACCGAGATGATTACATTAACGAAACTATGTTTGAGTCGGCGACAGCTGGTTTCTATATT
AAATTCATGGAAAAX
>Unigene0000193	1	846	LEN=846
GCTCACGCAGAACAGGATTTAAATTTTAATAGCTTGCAGGACAAGATCACGGAGGTTTTT
TCTAAAGGTGATTTCCATAAAGTGTCTTCTGATTTATTGCAGCTTATCTGTGGACACAGA
GCGGAAGTTTTACAAAAGCGCCGAGCCGGAATAACTAATCAGGTTCGTGATCCTTTAATG
AGGGCAACGCTAAGCAAGATCCCACCATCGGACCGGCATTTATTCGAATGTGAAGCGTTT
ACCGCTGCCCTTGAGAAGATGGGCGGAGTTAAGAAGACTTTCTGGCCCTTATCTAAACCT
ACAAGTGGCTCCGTGCGCAAGCAGGACCAAGTAATGTTACACGCCACCCCCCCCAGGGGT
CGGCTCGCTATCATGGACCCTCGCAGGGTACCAGCCATGGATGCTGCGCCTCTTTGCCTC
ATCCACATTATCAATACCGCCAGTCCTCACAGGACTGCTATCATGAACGCCCTCAACAAC
AGAACAATCTGAGTGACCGTCGCACGGCGCCTGCAAGTAACAACAGAAGTTCATTTCGCT
CACGAGGTGGCCGCCAAACCTACAAGCCGCAGAGTCAGGGCAAAGGAAACCGTAAACGCC
CCGGAGTCTCCTCTGACTATAACTCTGGGAACAAAAATCGTAAGTACTGACTCGATAAAA
TTCAGGGCGGGTCAACTGGCACGATTTTACAATCGATGGGAGGAAATGGGGGCTCCAAAC
TTTCTGTTGCGCATAATAACAGGGTATCGCATACCCTTTCTTCTAAAACCACCCCTAATC
TGGCCACATGTGAGGAAAGGTCCTTACATCACACAGGAGTCCGAATCGATGTCGGCACTC
ATCAGX
>Unigene0000202	1	241	LEN=241; minus strand
XXCCAGAGCAGCTCCGTGATGCGGCCGCCGTGTGACTGTACAGAGGAGTTGGCGGAGGAA
CAAATTGCTGTACGCGGCGTCACGGATGAGAGTATGGACGTTGATGGTACACCAAACGTA
TCAGGAGTCACAAATACTAAGAAACGAAAACGAAGGGTGCCTAAAAGACCCAGAAACTTT
GGGGCCATACCTGAACCGCCATTGCTGAGACGGCGTCTAATAAAATCTCTCATAAAACCA
AAA
>Unigene0000215	1	211	LEN=211; minus strand
XXTGGGAATATTGACAACGATGATGCAAATTTTGAAATGGACGATGTCAGGCGAATTGAG
ACTACCTACGATTTTGATAAGGTGGACACAGAATATTTGGACGATGAACCTGAACCTTCA
AATCTAGAACACGATCACGATAGACAAGATGCTGCATCCATACCCGATATATCACCATCT
AAACAAGAATACACACATGTCATAACCGAAATT
>Unigene0000222	80	390	LEN=390
ATGAGCGACGCTCCCGGATATTTGGACGGCGTCTGTGAAGGCTGTCTGAGCCCGGAAAGG
CAACAGCCAGTGGAAATCACTGATATTGAAATTAAGAAACTGTTTTTCGAAATTCTCAAT
CAAGCGGCCGATCAAAACATAGAGAATCTAAAGCTGCGTCTATGCTCCGAGTGCAAGTCC
AGCATTAAGAAGTTCCTGACGTTCCGCCAACAGGTGCAGGACGCCCACGAGATACTGTCC
CGGCATTTGATCGCCTCCTCTCAATCTACTCTGCCGTCAGAGCCCACCGACAGTTACACT
AAAACGCCCAGX
>Unigene0000244	1	585	LEN=585; minus strand
GTTAATCTAATCATGGATGTTAATGCACTGCATAAAGATGAGCTGGAGTTTGAGTTGGCT
TGTCGAGGGATTTCTGATTGTAAGACCGTGGCGACTATGCGTAAATTTATGCGGAAGATT
TTAGTTCGAGAACAATCGGGTGAGTCATCTATTTCTTTTAAGGTGCCTAGATCTTGCATA
GATAACCCGGACAAGGAGATGATAATTTGTGAGAATAAATTATCGGAAATAATTACTCTC
ATATCAGAGGTATCACAAAGTCCTGAGCAAGCATTATTTAGACGCATACACTCTCGTTTG
TCACACTTAGCAAACCGTGCAAAACTTATTATACCTTCTGAGGCCAGTGACATTGAGAGA
CATGTAGCATTGCTGAAGAACATCCAAGATGCAATGACGACACTGAAGGAGCTTGAACAA
GAAGAGGATGACGAAGACGATGTCATTTCGGAGCATGACAAGGAAGTTTTACAAAAATCG
TTGGGTGATGAGGCTATGCAGATCCTGGAACAGTTGGAAAAATGCCAGAAACCTAAGAAA
ACTACCGTTCCAGAATATGACACGGAAATGTACCGGGATCGTACC
>Unigene0000246	1	266	LEN=319
XGCGAGTGTTGTGGCGGGTTCCGGAGGTGGTAGAAACTACCACCCTACGCTTCGATACTG
GGCAGTGGATCGCTGTCCAGAGCAGCCCTTCAGTGGGTACCAGGTGAGAGGTACCCGGAG
CTGGAGGTGGAAGACCGGTTGGCGCAGGGTGCATCCAGTGGAGCGTGGTGCAGCACTACT
GGTGACAGCAGCAGCCGGAGGGACGAGGCAAGGGAGGAGAGCAGGAAGGTGCAGGGCGCG
GTCACAGGGGGCGCCACTGGTGTGGCG
>Unigene0000253	1	266	LEN=266
XAAGAGACTGAATATTCGGATGCGGATGAAAAGGCTCCAATTGAAACAGGAACAACAATT
AAGAAAGATAGTGAAAAAGGCTCGCTGCCCACCAAAAACGACTCAAACTCTTTAATAATA
CAAATAAAAACTGAAAATGGTGACCAATACTCCTGCAAGTCCTGCGGTGGATCATACCCA
AACAAAAAAGAAATTAAAAAACATATGCACTTAAAACACACAGTATTTTACAAATGCGAA
CACTGCCATCAACAATTAAAAACTTAT
>Unigene0000264	1	326	LEN=326; minus strand
XTGAAAAGCAAAGTATTCAGAAGAGAGCCAGATTATTTTCAGTTGATTCACCCATGTCAC
CAGACAATGCAGAAAACCCAAGGTGCTTTACAAGATAACCAAAAGGCAGTCAGGTTATCT
TCTGATACCACGCCTGTTTCACCAGCATCGGTACAAAACCAAAATAATGAAATGCAAAGA
AATATCAGGAGAACCAGATTATTTTCAGATGATACACCCATGTCACCAGACACACATGAT
AACCAAAAGGAGGTCAAGTTACCTTCTGATAATATACCTGTTTCCCCAGAATCAGTGCAT
AAACAAAATAAGGAAAAGCTAAGTAAT
>Unigene0000270	1	261	LEN=261; minus strand
XTCGACGGCAAGGTCACCGGCGCCGGTACGCACACACTCACACACTTGTTGCACACACAC
CCACACCTGCGCGGCCACCTCGTCGTCGACAAGGCGCTGGACGCGCTGCTCTCCGCCGCT
AAGAGCTGTTCGCTCATCACCGACCTGTGCATGCAACGCAAAGACCGCGCCGACACTGAT
AAAGAGGACGATCATTTTGGCAAACTTGTAAATTCTCTCTCTAGTGCTACTGAAAATTGC
AAATTGATCGCACAGTTCATCTXX
>Unigene0000271	1	494	LEN=494; minus strand
XXCAAATTGATCGCACAGTTCATCTTAAACGCTAGGGAGGCACGAGCGGCCAGCACGAGC
AGCCACATGTCCCCTGCCGTCTCTATTCACAGCCTGAACGATGCGCTCGCCATCGACGGA
GCCGGCGACAGGTGCCGCTCCGCGCACTCTGCCTATAACGTCGGTGGCTTCCAGACTTCG
CCGAATGACGGTTTCAATGATGACGAGTGCGAGTCCGTTTCTAGTTCTGAGTCACAATCT
GAGCCTCCATATGAGCTGAACGTGCGCGCGAGGGGCGCCGATTGTTTGGGATCGCTGTTC
AATACTGTGAAGTTCATAGTCCTGCTGGCCTTGAATGTAGTGACCCTGTTCATTGTGGTC
GAGCTGATGTTTGTGTCACTGGCGTATGTGCTTACAGGCGAGCGATACATGGAATTCTAC
GTTGACAAGTCCCCCAGATCTTGGTTAGACAAGGCAAAGCTAGTGGCGTTCGGACCGGAT
CAGCAGGCCGTCAGAAXX
>Unigene0000279	1	295	LEN=295
CCGGATCCTGCCACTGGTACAACTTTAAAAGTCCTGAAGTTCGCTCAGTTCTTGCACAAA
AATAACGTCAAAGGCATTTCTGAAGGTGGAATTAAGTCCCTAGGACGCAATAAACTCGCC
ATTGACTTCAAGACCGCTTCTGAGGCCAACAGTTTTGTGGAGAGTGATATTCTCATCTCA
AATAATTATAGCGCTAAAATCCCTCGCTTCCAAGTTACTCGTATGGGCATTGTCAGGGAC
TGGACCTTGGAGGACTTAGTGTCAGGGGTAGAAACTCCTCGCAACTGGGGGGAGGXX
>Unigene0000281	1	468	LEN=468
XGCCAGCGCCTGGCCGTCGCCGCGTCCGCCGCCCGGCCTCGCTCGCCCTGCTGGGCGCCG
GGCGGCGTCACCTACGCCGAGATAGTCAAGGGCTCCGGCTCGCGCTCTAGCTCCCCGCCC
CTCCACCGCGATGTGCCAGTGGAAGTGGACCCGTGTGTGCCCAGTGACACCCCTGTGACC
GAGTCTATCAGTGTCAGTGAGCCTTATGGCGGTGACGTGATCGTTTACTATGATGAATAT
ATCTCTCGTCCGGAACCGGAACCGGTTCCCGAATACTACGCGGAACCCCCAGTAGAGTAC
CGGGAGATGCCAATCGATGTGCCGGCACCCGTGTATCGGGAATCACCCGAACCTCTTGGG
ACGTCGCCGGATCAACCGTTGGGGGAGCAACCTGTACAATTAGTAGAATCGGAAAGGGCT
ATGAGCCCCATACAGAAACAAAAATCGCACGAGTTGTCTTATGCGGAAAXX
>Unigene0000303	1	209	LEN=209
ACTACGCGCAAAAAATGGAGTGAAGACATGAATCAATTCAGGCGTACATATCTTATCATC
ACAAAATTAGAAACAGAAACAAATTCTTACCTCACATCATTACCATCATCACCACCTTCA
TACTTACTACGTTCATCAAGATCATCGTCAATGTCAGTAGATGTTGCGGAGGAGGTCACA
TCGACCAAAAACCCTCATCGTTACCATCAX
>Unigene0000307	336	760	LEN=760; minus strand
ATGCAGCGCTCGCCCCCGAATAAGACCATTTCTGCGTCGGATCCTAACATCAGCAAAATA
GACGATGGAACACATGTCACATTGAGAAATAGCAAAAGAGTGCGTCTGGAAGACGACGTC
CCAACGCCCCCAACTGATTTCGACAGTTTTAAGGCTGATATGATGGAAATGCTCACTACA
ATGATCTCCCCTCTGAATATAAGACTGCAGGGTGTTGAAAAATCCTTATCAGACATCCTA
GTTCAAAATTCTGACATAAAATTATCAAATATCGAGATAGAAAAGTCTACAGAGTTTATA
AAAAATCAAATCCATGAGTTTGAACGTAAAATAAATATGATGGAAAAGGAACAAAATACT
ACCAAACTAAAGCTAGCAGAATTAGATGAAAAATCGGAAAACCTAGAGCGAATACTGAGA
AAAACX
>Unigene0000326	1	226	LEN=226; minus strand
XXCGGCCGCCCCGGCGCCGCCGCCGACGGTCCGCGCCTCTCGCAGCTCAGGACGTCCCCC
GTGAGTGGCAGCAAGCTGAGGCCGCGCGAGAGACGAGGGCTGGTGCCGCACTGTCACTGC
ACCGCGCACCACAACGGATGTGTGGAGCCCCCCTTGCCGGCGGCGCCCGGGCGGCGCGAG
GCGGCCACGCAGTGCGTCACCGAGCGCAGCCTCAACATCAACATGCCC
>Unigene0000340	1	277	LEN=277
XXAGTATTACCTGAGGTGGAACCTGTCGTTGTTTTAGAAAAGTTTAAGAATAAAGTTCCC
GAATCCGACAAAATTCGTGAGCAACCTATTCCTGAAAAAGTGAGAAAGAAGCCAGGACCT
AAGCCTAAACCTAAAGTATCTACTGAAAGTCTGCCTGAACCAGAAAAGGCGAAATATAAA
CCTGGGCCTAAATCTAGGATAAAAAGTAAACGAGATTCAGATCCTTACGACTTCGACACG
GAATCATTGGATACGACTACTGAAAAAGCAAGTGATGAT
>Unigene0000344	319	486	LEN=486
GTGGGACGGTTCGGGTCGGCGGACACTCGGTACGCGGCGTCGTTCGCGGCGCGGGCGCAG
AAACAAGAGATAGATTCAGACGTCACGAGTGAGAGCGTGCTCAGGCAGAAAGAAGCTTGC
AGAGAAGCAGTAGAGAAGTGCAGAGCGGGACGTGGGGCTCACATACAG
>Unigene0000352	1	601	LEN=601; minus strand
ATGCCGGAAGCAGCTGATATTACTCCAGCTTCAGAAATATTATCTGAAACTGTTGAGACA
GTTTCATCGCAAGATCAGCAAGTTGCGGAAAATATACTCGAGCCATTACGCCACAGTTAC
CATGAAATCCAAGATGCTGAACGTGTTCTAGCATCTACAAAGTTAGATGAAAAAGAGAAT
AATCTTGTTGAAGAACAAAAGCAACCAGCTAATGAAAGAACACCTGCTGAAGTAGAAGTG
GCCGCTCTTCAATTTAGAGATGAACTAATTACTTCAACTAAAACTGACGTTGAGCATACT
ACTGAATTCATTTCTCATGAAAGTGTCGTCACAGAATCAGTCCAACAAATACATGAAGCT
GTAGAGGATCCTACGCAGAGGGCACCTTTGGAAAAAATAGAACTTTCATTCGAAGTTGAC
GACCTGAGCAACACACCGATTTCGGTAGTTTATGGTAGTACAGAGGTTGAGACTCCAACA
TTGGAACTTAAGGTGCCAGTGTTTGAAAGTCAAAATGCAGAGTTAGTCTCCTCCGTAGCT
CCAGATAATATTGAAAATATACAAATGATCGATGCGACTAAAACCAATCTACAAATTAGT
CXX
>Unigene0000377	1	250	LEN=250
ATATTTGTTGATTCACCGCAAAAAGTGCACCTAACATATACAATATCAAGATTATTTAAA
GAAATGCATAATGACGACAAAATAAAAGTGTACCAAATGTTTTCTATAAACGAGGATAGC
AATTTAAATCTGTGGGTTTGTTTGAAATTGAATAATTTACCTAATGAAGTGCAACTGGAT
GGTGAAATGATTGTTATGGAACAAGTAAAGGTGCAAATGAGGGCTTTTATGTCAGCGGAT
GATGCTGTGGXX
>Unigene0000378	1	358	LEN=358
XGCTATTTGACACGCAAAGAACAGAATAAAATAAAGATGATTAAAGTCTTAACGCCACGA
CAACAAAGACAGAAAAGAAAACAATGGAATGAAAATAGTCAACGATATATAGAAAAGAAG
AAAAATAGAGCGATAGAGCAAATGTTCATTGATAATTCTCCACCTACAAGTAATGATGAA
GAAATAGATCCTCAAGTGCCTCAAGTTAATGAAATGCGCTGCAGCGGAGCGACGCGACAT
TTTCAAATTAAGTTCGACATATCXGCAGTAGAACTGCAGCGGCGCGACAACATTCTACCT
GTTAGTCGGTTGTCAGCCACTTACCGCGATGATGAAATTCATGTGGACGCACGCAAACAX
>Unigene0000379	1	208	LEN=208
GAAAGTCTGCAAATTGAAGGATCATCAACTGAACAACCTATAGTAAATGCTGAAGAAACT
GAAGATTATGAATCTAGGAAGCAACCGGACTCCAGTATTACTAGGCAACAGGAAACAACA
ATGACTGATGATGGATCATCCCAATATCCTACAAGCGATAGAGGATCGGTCATTGATACA
TCGACAGATAAAGATGGAACAACAATAGXX
>Unigene0000382	1	270	LEN=270
XTGAAGGATGGGGTGGCTACCTATACTCCGAAGGTGTCCTGGTTTCCGATTGCCGACGAA
ATTTTACGAACGATTCCGAGTAATCGAGAGCGTTCCGAAACTGGATCAGAACCAGAAACA
AGTAGCAAACGATTTAAAAAATCCACAGAAACGAAACTACCAACGTTAGAACAAGCCCCA
AAAATCGTAACACAGACTACACAACACTTTGAACCACAGACAAACAACATGGACGATGAA
TTTGACAGCTTCGGTAAATACATCGCGTCAAXX
>Unigene0000387	1	295	LEN=295
ATAAAATACAGTTTACGAAATAACATTGCAGAGTTATTACTTAAAATAATGTCTGAAACT
AAAACAGACCCAAAGAATGAAGACACTGCTAACAATAATACAAGTACGGAACAAAAACCA
GTGGATGACAAACAGATAAAACTTAATAACAAACTGAAAGACAAACTCAGGAAATATATA
AAAAAATTGGATGAAACTGGCACAAGCATAACAAAAGAAGAAAGCATAAAACTAGAAGTT
GACACATTCAAACAGCTTTACAAGCCCAAACTAGCCGGTAATGAGCAATCGTACAXX
>Unigene0000446	1	285	LEN=285; minus strand
XXTGATTCTGATATTCTACCTGTTAGTGAGACTGTTAAGCCTGTGATTCAACCAATTCAA
CCTGAAATGGAGGTATTGGTACCGCCTGTTCCATTAAACACATTGCCTGCTATTCAATCT
GAGCGTCAACCTAATCTTCAGTTTAATGTAGAAGAAGCAATTCTTCCGGATATACAATCT
ATTCCTCAGACAGTAATTCTGAAAACTACTCAATCAGATGTGAAACAAATAATTCAATCA
ATAACCGAAGTACCAGCTATTAAACCAATTTTACAACCTACAACATCX
>Unigene0000456	1	297	LEN=297
XGGCTGGATGACGATGGATGTTACCTAGATGATGGCGGTCAGGGAGGTGATGAGGATTTT
AAGACAGTATTAAAACCAGAGATCTCGCAACCAAACCAGTTAGATATAAGCGTTAGTTAT
AAAACTAAAGAAGATGACTTCAATGAGTCTGATGATGAACCGCTTCACAAGAAGAAGAGT
AAGAAGGGGGCGGGAGAGAAAAGGGGGAGGAAGAAGAAGAAAGATGATGCCTTACCTAAG
ATAGACCGGCGCAAGTGTCCTGGGCCGAAGCGCGAGAGGCCGCCGGGCGTGGTGGATAXX
>Unigene0000461	1	295	LEN=295; minus strand
AACGTTCAAATAAACTTAAACGACTATAATTTGCCAAAAATGGCCTGTATAACTTGCGTA
GTGTCGCTAGAACGAGCATTCGATTTCATTTCTGCTGTTGAGCGAGCGCAATCTACTCTA
AACGAAATAATTTTACAGCCACAGCTTGTGAAGGTAGAACCTTTTTCTGATGATGAAAAC
ATTGGTTACGAGGGTCCAGCGGACAACGACAATGAAATCGAGAATATTAAAGTCGAGACT
AATAAAACAGATTCCGCGTCTAAAAAATCGTTCGAAAATAATGTAGAAAAGTCTTXX
>Unigene0000465	1	208	LEN=208
GAATTGGCAGGGATAGCGAAACTAATAACTTCCACGTGTATTAAAGCTCATCAATACGAT
TGTGTTGCTACTACGAAGTTTCCGAATCCTGTAATGGCATATTTACATCAGAATATTTCG
AGCCAGCCCTCAGACCCTGAACAACTGATTGAGTCTCTAATGCAAGTCTGGCTTGACGCA
AAAGATGAAGTTTCACCGGCCATGATAGXX
>Unigene0000466	1	225	LEN=225
XTTCAATGTGTTAAGGGCGAGAGCAGCAAATGGCGAGGCATTGGGGAAGGATGGAGTATT
TCTACCGAAAGCTTATGGCCTCATGCGAGTGCGAAGTTTCCGAATCCTGTAATGGCATAT
TTACATCAGAATATTTCGAGCCAGCCCTCAGACCCTGAACAACTGATTGAGTCTCTAATG
CAAGTCTGGCTTGACGCAAAAGATGAAGTTTCACCGGCCATGATAGXX
>Unigene0000490	1	207	LEN=207; minus strand
XXCCAAGAAGAGAAAAAGTCTGAAACTCCACAATGTGATGGAGAGAAAGACCCATCTGAT
AACTCACAATGCAAAGAAGACTTAGGACAGTCTCAAACCTCACCTTGTGAAGTAGAGAAA
GAGTCTGAAACACCACAATGGAAAGGAGAGAAAGAACAATCTAATACATCACAATGCAAA
GGAGAGGCAGGACAGCCCCAACCCTCACCX
>Unigene0000504	1	204	LEN=204
ATAGGTTATGTGAACTTAGAAATCGAGTCTCGCGTAGACCCGCATCAAAAATATAATATT
CGCGCGTTAGTAGTTGAGTGCATTACGGACCAGCTACCTTCGCACCATATTAAGTGGGAT
TCTTCAGTGGACTCCCACTCGCTACCGCTCGCTGATTTAAGCTGGAATATTCCAGGCGAT
ATTGACATAGTGTTAGGCGCTCAA
>Unigene0000513	53	201	LEN=201
ATGGCTCTAAGGCAAGAGACCGCTCCGGCGTTGACGCCTCCGCTGCTGCACGATCCTTTC
GGCGTCGCGGCGGCGACCTTAGCCGACGAACATTTTGAGGATGAGTTTGAAGATGCTACA
GACGAACTACCACCCGCGCAAACTGCTGAX
>Unigene0000519	1	449	LEN=449; minus strand
XXTTTTCTTAAACCATGGGCATCAAATATTCATTCAAATTATGAAGAAATGGAAATTAGT
AATATTTCGTCAACTGAAGAGGATAATGTCAGTGATAGTGAAGCTACAAACACTCCGCCT
CTTGAGACTATAACATGTCTAAATAAAGAAGGAAGTTCTGAAAGACATATCGAAACCATA
GATCCATTAGCACCCTGTAGTAGTCAGTATGCGGTAAATTTTGAAGAACAAGTATTGAGT
AATGTGAACAGTGACGTAGCAAACGCAAATGATCAAAGAAAGGTATGGACACAAGAAGAT
TTGATATTTATAGAAGCAATAAAACCACATAAGAGTTTATATACTGTACCTACCCGTACC
TCTGACAGGGTGCTCAACAAAAAAGAGTCTGCAATGGCATGGAAAGTCGTAGCTTCACAA
CTAGGCATGCCAGTGATGGAAAGTCGTAGCTXX
>Unigene0000527	1	282	LEN=282; minus strand
AGCTACGCCTCACTCCCAAAACTTACTCTCGTCCTCGAGATAAATGAGCGTTATCTCCTC
CATCATGGGAAGTTCCACTCGGTACAAGATTTCCCCTACAXCGTAGAAAAATTAACGTTA
CATATATTTATAATAAACGCAATATGCGTCCGTACGGCGGTACGGGACCAGGGATGGGAA
CCTCCGGACTGGATGATCGACAGCTATGTTCGACACTTCCCTAGCATGGTTGTATTAGCT
GAACTCTACAAGTTCGTGAATAGCGCTTGGGAAAATAAAGAGCXX
>Unigene0000529	1	243	LEN=243; minus strand
XXCCACATAGCCAAGGTCACGTCCCGTGTACGTAAGCTGATATACGTCTTCAAGAAGCTG
CGAAATTCTGCTGATCTTGAAACACTTAAAATAGTATATTTAGCTCTGTGCCGCTCTGTT
TTAACGTACTGCTTGCCCGTTTGGGGTGGAGCCACACAAAATGTATTCATTCGCCTTGAG
AGAGCCCAGAGAGCTGTGCTCAAGGTAATGTTCTCTCTTCCGCGTAGGTATCCCACTATG
CAACTX
>Unigene0000549	1	305	LEN=305
XXACTCAGCAAGAACCTATGTGCTAGGATATTCAACGTGCAAGTGTGGGCTAAGATTGTC
GATGTAGACGCCGTTTATGAGTTCGAGTTGAAAGATCATGCTAGATATAAGGGTCACCTT
CCAGCCAAACGGCCAATAGATGCCGTAGCCACTTCATCATCGTTCTCTGGCACAGTTCGC
AGCAGGCTGTTCCTCACCACGCTGTCGGAGAACCCGCTGCAGTTCGACATGATACCCCTT
GATGAAGAAGAGGAAGAAGAAGAAGAAGAAGAACTACCCTCAAAATACGAAGACAGCGTA
CTAAATAXX
>Unigene0000579	1	260	LEN=260
XACCAAGCTAGGGACAATATTGAGCTAACAAAAGAAAGTGTATGTGAACAAGCCATGGAA
TTATTTGAGTCATTGAAATCACAACATAGCGAATATAGTGACGAAACATTTGATGCAAAC
GATTACTGGTATATTGATTTCAAACGTCGCTGTGGCTGGTACAAGGCTGCAGGGACACAG
GAAACTACGTCTAAACCTGAGTTAAATGTTGAAAGAATAAAACAAGCCATAAACAATGGG
GGCTATTCGCCACAGACTGTA
>Unigene0000580	1	220	LEN=220; minus strand
XXTGTCCATGATACCATGGATGATTTGAGAGAGGTAATGGAGCAATATGGTGAAGTAGAA
AAAGCACTAGGCACCAATATAGAAGAATTCGACGCAGCAGAGCTGGAGGAAGAGCTACAA
GAACTGCTGGCCGGTCCCGGCGGAACTGGTGGTACTCCTGGCAAGGAGGAGAGGAAAGAA
GCCTCTAAGCTACCAGTTACACCGTCTCCACATCCCGGACGT
>Unigene0000593	1	264	LEN=264; minus strand
ACTACCAGGACTTTGCCGACAACGTTGAAGAGAATGGTTGGAATGGTCGAAACTTCGAGT
GACATTACGATAAGAGTTAGAAGTAACAAACGGACGCGGACTCCTAATACCGTCCGTGCA
ATTCACGTGGCGTTAGCGCAATCCGCTACAGCGGCACCCTTGTTAGAAGCGGATCCATTG
CCTAGCTTCCGTGAGGAGGCTCCGCCGAAAGCTACTGCTGCAGCCAGTAGTCCATGCCTC
TTTGTATTGTGGCCTTTGTGCTTG
>Unigene0000596	1	234	LEN=234; minus strand
GAAAGCATGGCTCAGCTGGCTAAGGGCGGCGCTAGGCTGCGGTCGGTCCCTATGCGATTC
AGATATCTTTTTCTGCTCGCAATCGTTTTTGGTAGCAGTTTCATTATCATTTCTATCACC
AATCGTACAGAAATACTTCTCGTCAATAATGAACAACCCTTATCGGTTTTGAATTTATAT
GGTTATGAAATGGAACCTGAGACAAGTTACACAATTAAAACAGAAGGTTGTACC
>Unigene0000600	1	352	LEN=352; minus strand
XTAGTGAAGGATAGTGTAACAATACCAACGACAACAAGTGATATTATCAGTGAGTTCATA
GAAAATATTACTGCAACAACTTTGCCGACCCCTGAAGTAGTAAAGCCTGTATTGATATTG
GAAGAGCATATTCAACAACCGACGCAAGTTGATAATGGAAATACTACAGACCCTGGTATG
CAAGCGCCTTCTAGTTTTGTCAATAAAACTAATAATATTGCAAATAATAACCAAACAAAT
ATTAATACTATAATTACTTCAACAACAGCTTATTCTAGCGTTGACAGTGTAACAGAAACT
TTGCCTGACAAATTAACCGATGCGGTTACAGGAGCTACAGATTTAATTTCTGTX
>Unigene0000602	1	233	LEN=233
GATGACGTCAAATGTTTGGATAAGACAAAAGTATTAATAGACAATCAAACTGAAAACACA
AATATAGGCATTAAAACAAGTGGCACTATGGACGGGTCAAATAATTTCAAATCAAATGTA
GATGACAGTGTTCAACAAGTAGACCACATTGAAAAGAACAAAAAAGCAGGTGACAGTCTT
GCGAGTGATTTGCAACTCTGTACTGAAGTAGACGAAAACAACTTGACGCCACTX
>Unigene0000608	75	474	LEN=474; minus strand
ATGGATGCATCGGCATCAACAAAAACTGATGCCGATAAAAATGCTGTGTACGATTTCTAT
TTGAAAATAGATGGGCACAATTATCCCACGCAATTAAAACAAAAGAATACTGTAACAAAG
TATACCAAGCTTCCAGAATTCGAGTTTGACTCTAAAGTGTCATGGCCACCACACAGTTAC
ACATTGCATCCGCGGCTGCGACGCATAATAGCTCTTGATGATGATGAGTTACTAAGAACA
AATAGGTCTTTGATGCACAACCCTACCACACCATCTCCGATAATGGCGTCAACAAATTTC
ACCAAAAGGAAAATCGTCACAATAACAGAAGATGATGAAAATGATCTGCATCCAAAATTT
TTGAAAGTAAAAAGATTGCCTGTGAAAACTTCAAACAGATXX
>Unigene0000620	1	205	LEN=205
XACCCGGCTCCCCTTAGAAACGACCTCGAAGATAACCCAGTGGAAAAGCTAACTGACAAG
GACGACTGCGCACGACTATTTGAATTCGATAACGACGCTCCTCTAGTGATGGAGAATAAA
GATTACAGAGAGATCGTGGGCCTCAATAGAGGCACCGACGACTCGCGACGAACATTCGCG
AAGCCCGAAAGCCCCGACTACATGCAX
>Unigene0000636	1	281	LEN=281
XXAGAAATAAAACATGAAAATCTTAATAATTTTCCAACATTGATAAAAGCTCAACAGGAT
GGAATTAAGGTTTCCCCAGAAAATCTGGTTTATATTTCTAATTACTTATTTTCATTAAGC
AACGAATTTCAGAAGAGATTTCAGGATTTACGTAGAATAAAGAAATGTCTTCTTTTAATT
GAAAATCCTTGGCATTTAGAAGTAGCCACTACAACAGAGCTTGCATTATTGGGTTTTGAT
AATGTAAAATTAACTGATGAGCTGATTGATTTAAAAAATGATAXX
>Unigene0000638	1	225	LEN=225; minus strand
CAATATAATAGACGAGGCCCAAAAATAAAAGAAACTGTAAAAAAATACGGAAATATATCT
CCGAGTTATAGACGAGTCCCAGGCATCAGTCGATTGCAACATGACAAAGATGTTCAAACT
GATAAAAAAGAGGAAAGGGAAATGATGAACTCGGCCGATATGGCGTTAAGTGACCAATTA
ATACAACCTGACAGAATAATTGATATGGATAAAAGAATGAAAATT
>Unigene0000639	1	206	LEN=206; minus strand
XXACCGAGTCAGTCCACAGTCCACATGATCATGGGGAAACCGGCTACTAGGAAACAATTT
CTTGCTTTCGCGAGCAAAGTAGCCATAGTCGCAGCTGCGGCCAACAAAACGGACCGTACT
CCGCGAAATCAGAACAGATCGCCATCTGAAACCAGCGCAGTCACTACACTCGCTACGAGT
GCTACGACCACCACACCTACAACCATACXX
>Unigene0000649	1	295	LEN=295
XTTGAAGGAGACGGCAACAATAATCATGAGACCAAGCTTGTGTCATCGGGCAAAAAACAG
CGGTGGCAACCTACAGAAGACAATCTCATAGCCATTGGTCCAGCGGGCCTTCCTTTAAAA
AAGTTTTCACGTATGTTAAAACCTCGAAAGGAAGAAGATTCACAAGTTTCTGTTAATAAG
AAGGCAGAAGAAAGAAAGCCAGATATTGCTGTAGAAGAAGAAAAAAATCCAGACGTGTAT
GCAAACACAGACTCTGAGGTXAAGATGTTAATCACTGACACACCACACGTTAAGCGA
>Unigene0000652	1	231	LEN=231
GAGCGGGCTGTGAATATGCTCATGGACAGATCTGAATGCACCCCAAGTAATACTTTCAAC
AGAACTGATAGAATCATCAATCATCCTTCTGACCCACATATTAGAACTTCAGATCTGCCA
GTAAATACATCAGTCTTGTTTATGAATCAAAGCATAAGAAGACCTGATCCAGTTCAAAAC
GTTTTTGTCCCTGGAGTTTCCCCTATTCCAAATCTTAACATATCAAGATCT
>Unigene0000659	1	318	LEN=318; minus strand
XXATTATCAAATGTCGCGACGTTGAGAAGAGTGATGGAGCAACTTGATAAAATTCGGGGT
ATACCGGTGGCGAGACTAAATGGGATGCCGACACGCGCGGCGCAAGAGCCGCCGAAGCCA
GCCACGGCGCTGTACCGGCGCGCCTCGTGTCCCAGCTTCTGCACGGCTGGGCCTCGCGAG
GTCCTGCCCATTCCCTGCCAATACCTGCCGCGGACGCAGTCGGTGATCCTCTGCGACGAA
GCGAACCACGAACATGGACAGCATTACGCTGCAGCACAATACAAGGTTTCCCAAAACTAC
TACCGGTCGTACTGCACGCCX
>Unigene0000669	194	414	LEN=414; minus strand
ATACCGGAATCTTCACAAACTTCTGACGTAGAGAGACACACAGAGACTGAAAACGCTCCG
ACCAAGTCGCAATTGCCGGAGGCTAGCATCGAGGAAGCGCCACCACCACAACTACAAGAC
CTAGCCTCGGAAGCTAGCATGCCTTCACCATCAGAACCTGCTCGTAAAAAAAACGACATA
ATCCAAAGAAAACGCAGCCACAGGAAGATTCGGCAGATATCX
>Unigene0000682	1	129	LEN=244; minus strand
TCGTCATCATCATCATCATCATCCTCCGATAGTGAGGATGAAAAGGTACACGGTAGATAT
TGGGATAATTTAGATATTAAGAGTAGAGACGAAGCAGAAAAGGATATTCGTGGCAGAAAA
GAACGAACG
>Unigene0000687	1	308	LEN=308
XXACCCGCAAATGATGTTTGTTTGTTAAAAAATGCTACCACTATGGCAGAGAATATGCCG
TTTGTAGCTGCGTTTAAAACAGACTTGCCGATATGCCTACAAGACGGGAAGAAAAATAAA
TTAAAGAAAAAAATAGAGAAGATAAAAGATAGAAACAATAAGAAAAGTAATAGTAACCAT
GCAGTAAGAAAAAATCGAAAGGGGATAAATTCAGTCCGAAGATGTTCTTCAATAAAAAGA
AAACATAAACAATATTCTGATACTGAGTCAAGTTCTACATCGAAAGAATTTTTAACAGTT
GATACCGATGXX
>Unigene0000691	1	333	LEN=333; minus strand
AGGGCACCTTTTCTAGCCCCCTCCCAGGCTGAGCAAGGAAAGCAGTGCTCCCCTAAAAAG
GGCTGCTTTGTCGCTCTGGGTGCTGCCGGATTCCCTCTGTCCCCCCAGCTCAAAGAGAAA
ACGACCACGGCATGTACTCACGCCCCCAGAGCCGCTAGTGTGCAGGTCTCAGACAAAGCT
CAGGTTGCATCAGCCCGAACCTCTCTACCTCAACCTATCGCCACTAGTCTTCGCCAAATC
GGGGTCCATTATACGGAAGCAGTCAGATGCGCAGGATATATTATAGTGCTCAAACATACG
CGCAACCGCAAGCGCCCCCTCTCGTGCCTCAAC
>Unigene0000718	1	219	LEN=219; minus strand
XTACAGAATGACATCCTCGAGTTGCAGGCCGCTAACAACCAGCAGGAATGGGAAGAGGCA
GCTGAAGAAAGTCAATCTGACATGAATGAGATGGACATTACCTTGCCCAGGAGTTACGTC
CGACAGGAAAGCCTTGAAGCTTCAGATAAAAAGATCAGACCATATGCTGTAGACCTAAAG
ACCCATAGGTTATTGCCGCAGCAAAATAATGAXGATTTAGXX
>Unigene0000719	1	210	LEN=347; minus strand
XTACAGAATGACATCCTCGAGTTGCAGGCCGCTAACAACCAGCAGGAATGGGAAGAGGCA
GCTGAAGAAAGTCAATCTGACATGAATGAGATGGACATTACCTTGCCCAGGAGTTATGTC
CGAGAGGAGCGTCTTGAAGCTTCGGATAAAAAGAACAGACCATACGCTGTAGACCTAAAG
ACCCATAGATTATTGCCACAGCAGAATAAT
>Unigene0000725	1	296	LEN=296
GACGTTGATGATGAAGGTGAATTGTTGAAAGATGATGGATCTCGAGACAGTATTGCTCTA
ATGGATATTGATAATAATCAATCTATTGGAAAAACTGATCAATCTAACTTGACTAAAGGT
AAAGAAAAAGATACCTTAAAAGATCAAATTGATAATAATAAAGCGACGACAGAAATGAAT
ATAGATCAACTTAGTCAAGAGCCAGCTGAAATTGAACCTTCTAAACAAGTTGTTACAGAA
AAAACCATAGCAGATGACATTGACATACAAAAGAAAACTGATGATGAAGATCAGGTX
>Unigene0000726	1	237	LEN=237
GATGATGAAGATCAGGTAATGGACAGTAGTTTAGTTGAAGAGACTACTCCTGGTCCTGTA
GGCATAAAAACTACAACTTCTGATGAGACCATACATAAAGAAAATAATGAAAAATCTCTG
CCACAAGAAGGAAATAAACCTGAAAATGACAAAGAAATCACTGAAGATAAAACTTTAGAA
AACGCAGATATATCAGCTTTAAATACTTCAACAGTTTTCGAAGATTCACCCGTACCT
>Unigene0000728	1	565	LEN=565
XAAATTAAAAAAAGCGGTGTGGCCACTAAGTCTACGAAAACCGCTGAACAAGTTTGTTAT
GATGAGGTCCCACGCAAAAATGATTTAATTGATGCAGATAGTAAGAATGAGTCTACTGCA
GAAGAATCGGGATGGACTGTAGTACAGAGGAAAAAAGGGAAGTTTCAAGCAAAAAAAGTG
GAGAAGGGGCAAAATTCTGGTATATCAGACTTGCAGGCTATGGAGCGGAAAAAACATCTT
CATGTCTGGAGATTACATCCTGAGACTACAGTTGATATGTTAACAGCTCACGTAAAAAAA
GTTTGTGGAGAAGTAATGGTAACTATTGACAAAATCAAGCATAAAAGTGAAAGAGGATAT
TCATCTTTTATTATTGGTGTAACGGAGACGACATACCAAAAATTGTATAACCCAGAAGCA
TGGCCATTAAATGCAGAGTACGCGGATGGATTTGGTTTCGAACCACAAGTAAAAGATTTA
CGGAAAAGTAGAAGGATAAACATTTTATATCAAAATACGAGAGGACTGCGAACGAAAATA
AATCAATTCCGTATGAATATAGAAAXX
>Unigene0000751	1	292	LEN=301
XXAGACTCTGCGTCAGAGCCATCCACGCCGGGTCAGCTGCTGCTGGCGGCGCTCCAGGGC
GGTGCGAGCTCGTCGTCATCCCTCGACGCAGAGCCCCGGTCGCACTCGTCGACACCGCTC
GGGGAGAGGCCATTAAGCTCCTCGGCGTCGATCGGGTCGGTCGAGTCGGTTGAGTCGGAT
GTAGCAGCACTGACTCTGGCGGAGCGCGACACCTATAACTCGCTGTTCCGAGAGAACCCG
GTAGCCGCTCACTGGTACAAGGATGGCGCGCTGGGACGCGCCATGCACACCGAG
>Unigene0000752	1	261	LEN=261
XXGGTGGCCGTCTGCGTCAGCGAGGCACTGGTCAAAGCCGGCCACGCCGACGCAAGGCGC
GACAGCGTTCTGGGGACGGAGCCGTACCTACTCCCGACGTTCGAGGCACTCGAGAGCGGC
GCCACGCTCAGCCTGAAAGAAATAGAGTTTAACCTGAGCAACGGCGTGGCGCTGCAGAAG
CTCCCTGCCTATGTGGAGCACGTCATTGAGCCCATCAAGCGCGCCACGACCACCAGGGAC
GAAGCACCAGGCCTGACCAGAGAX
>Unigene0000754	1	275	LEN=348
XGATGTGTAGACTGTGTGGGTGTTGGAGATCATGGGCACTTGTTCTCCGAAGGATCTTCA
GAGGAAAACTCTCAGACAGTAGAACAAGAACCAACCATCACTTCTACGAGAAACCAGCAG
CCCAATCACCCGAGAAAAGCAATTGTTTTAAAACGAGTCAATCCGCACTACGAAGATGAA
GCAGATTTATTTGGGAAACTGACTGCTATGAAACTTAGGCGGCTTCCTAACGAACACAGA
CACGATGTAATGCTACAGATAGACGAGTTGCTGTAC
>Unigene0000787	1	319	LEN=319; minus strand
XXAAGTATTCTTGGAGAGAAGATTTTATACATCAACAATCCAGATATTATCTCATACAGC
ACTGTGACGCACGTGAGAGCTACTCCTGGACTTTTATCGATATCAGGGGTTAATCCGACT
CCAGAAGAAATTAATGTTGCCAACACGACTTCACAAAGCATATCTGTGATCAATCCTTGT
ACAAACACTACAACTGACATTCAGACTTCAGAAAAAACAAAAGAAGTCAGAACAAGTCAA
ACAGCAAACAGAATATCAACTGCGCCTCTAAATAACGCAAATACATCACTATTAAGTCCC
CTTACAGAAAATGTACCAGTG
>Unigene0000790	83	251	LEN=251
ATGGCTCCTGTGAAAGCTTGGTCTACAAAGGAAGAGGTGCTAAAAGACATTAGAAGAGCT
TCAGGCAGAATTGGGAAAAATGAGGGAATAGATTCCTGTCTCGTTGTGGGCGATGTTCCG
CCGCCTGTTTTGCAGGAAGATGCTGATGAACAAATTCAAATGATGTTTGXX
>Unigene0000798	1	272	LEN=272
GAACTCTCTAAAATAATGGAGTGTGAATCAGTGGTTGAAAAAGATAAAAGCTGTAAAAGC
AATGTAGTCGCACTCACACAAGTCAGAGGACAAACTGCAAACAAGATCATTCAACAGACT
GAGACTATAGATGATCTAAATGATTTAGATATTTTCAATAGTGGCTCAGTTAAAGAAGCG
AATGTACATCTTTTGAAGGAACATGCACCCTCAGAAATATTAGGTTCCACAGTACAAAGT
AAATTCAGAACGCAAAAACTAGCTGAGAAGCGX
>Unigene0000804	1	228	LEN=228
AACGGCGAGACCTCTAACAAACGAGAACCCGGACCAAAAATAAAGATTGTCAAGATTAAA
CCCAGCGACAAGAAAAAGAAAATCATAGAAATCAAACCTAAGAGACAGATTAAGTTGAAA
AAGAGAACGGAATGCGTAAAACACAAAGAGAATATCCGAACTATTTTGTATCATACGAAT
GCGACGCCTATAGGAAAATATGGCGGGAGCGGGTTGGGGTTTGGGGGT
>Unigene0000808	1	256	LEN=256
ACAGAGTTTCAGAAGATGTTGCATCCAGCACCCGTGCCTGTGGTACAGCCGCAGCCGCAG
AAACCTATCGTTACCTTCCAATTAGCCACCGAGGACAAGAAAACTCAACCAATGCCAGAT
ATTATCAAGAACCTCGTAGTTGATGCTCCAGTCGATTTACTCACTAAAGTCGATACTCTT
CTAATCAAAGACTGGAAAGAACCTTCGAAAGAAGAAAAGGAACCGGATTTAGAATCGGAT
TCTTTATCAGAAGATGXX
>Unigene0000813	1	218	LEN=218
XAAACTCTCGCAGAGAAGGCTGGTATCACTTTCGAGGATAAGTACGAAGCTGCTAACACA
TTACTAGCTTTAGACAAACAAAATACTAATAATAGGAGACTGCCAGACTTGAAGCCACCT
AAGTCTGAACCAGATAATCATAATCAGCTAGAGGAATATAGATATAGGAATCAAAAGGAG
GAAGATGACAAATTACAGATCCAGCAACAAATAATCCAG
>Unigene0000814	1	240	LEN=240
XXGGTTCAAGACAATTCTGACTCTGACGATGACAACAAAAATCTTGGAGATGATACAGCA
AACGCAACTAACGAAACTGGAACTGATAATCAAAATGGCAAGGAAACGAGTGGTAACGGT
AGTCAAACGAATAACGATATTTCTGATAGCGGCGCCGGCGATGTAAATGCTCCTTCAAAC
AATGATAATTCATTCGTCACTGACAAAACTGTAAGCGCTACGAATGATGGCGATGGAATC
AGX
>Unigene0000820	1	207	LEN=207; minus strand
AATTCTCATAATGATCAACTTGATAGTATTGAACATACTATTTCAAATTTTTGGAAATGT
GAAAAAGTACCTGAAATTTATAAGGAAGGTATTACTGAACATCAACTAGCTGAGGAATGT
TTTCAAAACTCTGTCAAACTTGTTGATGGAAAGTTTTGTGTAGATTTACCTTTCAAACTT
AATTTAAACGATATCCAGATGGGTAAC
>Unigene0000834	1	430	LEN=430
XXATATGACGAAAATAGCCAAGAAAGCCAAAACACAGAAATTGAGGCTACAAAATTAAAA
GAAAATGAAGAGAATTTATTTGAAGACAAAGACACTAGAATTGAGAAAGACGTTGTTACA
GAGGAAACTGTGAATGAGGTTGTAGAACAGAATACTGAAAATGCTGATAAAAGCCCAAAT
ATAGATACTACAGATCTACCTATCAGTCAAGTATATGAAGATTCGTATAGTCAAGATGTT
CAAGATTTACCTATCAGTCAAGTATATGAGGATCCAGATAGTCAAGGTGTCCAAAATCTA
CCAATTAGTCAAGTATATGAAGATTCATATACAATTCAAGATAGTAAACTGTCAGCAAAT
GATGAAAGTGAAGACAATATGAGTACCAGTAATGCTGATAATATCTCAGCAGATTTACAG
GATGAATTAACA
>Unigene0000835	1	298	LEN=298
XXACAGGATGAATTAACAAATGATTCAACTGCTGCAAGCACTGAGCCTAGTTTCATGTCT
GTTGATATTGATACAGACAGTGATTATAAACCTGATTGCAGTACTGAATCGGACAGCCTG
TCTGAAGGTAGTCTTATTAATGAGAGCATGGAACTGGAAATATCAAGAAAAAATAGTACT
GATGAAGAAACTGTACCAGATAAAACCGCTAAGTCTACTAAAAAGTCTAAGAAATCTAAT
AAAATCTCGAAATATCTGAAAAATAATCTTGATAATGATAATCATGATAACTATGCAACA
>Unigene0000846	1	279	LEN=279; minus strand
XXTCCAAACAAAGCGTGTAATCTGTTGCAATCAGATTTCAACGCTCTTTTAAAATGGTGT
CATGACGCAGGTCTTGTAGTGAATTCATCTAAAACCAAATTAGTTCACATAAAATCCCCA
TACATTAAAAATGTTGCCATTAAGGGAGTTGCAGCCCACAGTCATAGTTGTCTCCACTCA
TTTGATCCCTACACCTGCAGTTGTCCCAAAATAGAAATAGTTGATTCCCAAACATATCTC
GGCCTAAACATAGACAGCAAATTTAATTGGAACTGCCATATX
>Unigene0000848	1	277	LEN=277
XXTAAAGTAAATTTTGTTTTCAAAATAATTGGAAATAAAGTGATGACTCCAAGTTATAAG
GCCAATGATGATCAGGCTCGAAGATATCTGCTGATGCTCAGGAATCGAACACTCCTGAAG
CTGATGACTGGTGAAGAGACGCCACGAAGATCGAAGAAGCAACGCCTACATGATGCAAAG
GCTCCCGTTGACGGCTCACGACTTGGTTTCTTACAACTTGAAGTCATCACXGATAATATA
GCAATACTCGACAGATTGGAAATAAATACATTACCGGTCGXX
>Unigene0000851	1	664	LEN=664; minus strand
XCCGACTCCCCACGCCCCCGCCTATTCAGAGAGAAGTTGAGCAAAGACGCGGCACTGCGT
ATGTATATGTGGCAATTTGATAACAAAAGCAGTTTGGAAGCCTTGTGTAGTGTTTACAAA
GTCGTTTTAGAGGCTTCTGAAAATCCTGAGTCCATATTGGTGTCGGAAGTGGTCCCACAC
ATAGAGTCTCGCTTGGTTGTAATAAAGCTCGCCGCGCTGAACATAGTCATACTGAGCGGG
ACTCGGTTAACTAGCGAAGTGACGCAGTGTACTGTTGAACTGGAGTTACTGTTGAAGAAT
AAGAAACTGTCTTATGAGGAAGCTAATACTATATCATGGAGTATAAATTCCAACGCATCC
AATAGTGAGACTATGTTGTTAACAGCTATAATGTACTCCGATAATCTGCCCTCGTCTATG
AGAGACGATATTACTGTCAACCGCATTTTGAAGGCTTCGGACGATGTGAGAAAAGCAGCA
GTAATAGCGGTGGTTGTGCTGAGCCTGCGAGCCTGCTCAGACCAGCACCTGTGCACATGG
CGAGCTCTGCTGCACAACACCAGCGCTGTGCAGCTCTGTGCACAAGCTGTGCAGCATGTG
CTAGAAGTTGCTGTCAATGTTGCTGGGGATCCTGAAACGACATACGAAGACATAAAGCCG
AGTCTX
>Unigene0000857	1	305	LEN=305
XXACTGTACACTCATAGAACACCACCGGATAAGAACCAGATACAGAATACAAAATCTTCA
CAACACACAGCATCTAAGAAAACGCCAAAAGAGAAAGGACCGCACAAAACTACTCAAGAA
TACATAACTACTGCGCCAACGGAATCTCCACATACGGTGTCCACTTCTTCACATCCTACC
AAGAATTATGCCAGTAACTTTAAAAACTCAGTACCAACGCTCCAAGCTCCTCTTCAAGCC
GAGATGCCGATATCCCGCGTCAGGAAAGTAGACGTCGTCGGCGGTGGCTGTTCTTTCGCA
GCTAATAXX
>Unigene0000867	1	207	LEN=207; minus strand
XAAGACCTCCACGCCGACCAACGCGACATGGACCTAGCGCGACAGCTGAGCGACTGTCTC
TCAGTAGCCCTGGACTCCGTGCTGTGTTCCACTCACCTCTATGAAGAGACCAGTGACACC
AGTGCTGAAGACCTGGAGCTGCTCACCACGTTGAGGAGCAGGGCGCATCAGCTGATCAGC
TACCTATGCCTAACCGGGTGTATAACTCXX
>Unigene0000894	1	486	LEN=486; minus strand
ACCCTGCGCATTTTCTTCAAAAACACATCTATATTTGAAGGAGATGAAGATGAGATACAT
TTAATTTTGTACACATTAAGAAACGCAAAAGTGAATCCGTCATCCCTGATCGGGGATATT
GTGGAATATGTGCTCGAAAATATCACAGACTTGACAGAATATGTAAGAAATCAGTTGGTA
CACTTTGAGATTTCGTCAGAAAACACGCAAGATAGTTTGGAAAAGTTGTTTAATGATTTG
ATGGAGAATAAAAACACAGAAGACAATGTATTTCTAGAAAGCAAGATGCCGTCGCCTTTC
ATTGTAGGATGCATGCAGTATTTACAGCTGCACAAGGACGCTAAGAAGAGTCTCAAACAT
TTTCTGTCACTATACATTGCTAATTTACTTCATAGTAACTATTCTCCTGAGTTGACTGAA
GTTTTAATAGGTGATTGTAAACTAGATGCTAGGAACTATGTCGCAAGTTGGACTGGAGAA
CCTGTC
>Unigene0000900	1	271	LEN=271; minus strand
XXCAGTTTTAGTGGTAGTGAGAAGAAGAAAGAAAAGAAACTAGAGTATCTTTACTCATTG
TTCAAAAAACTATTCGAGAATGCTTTTGATGCAAGCAATTTAATGTTTAACATACACGAC
AGTATGGTAGGACCAAATGAACTTTTACAATCTACTGATTTAGAATCTTACAGATTGGGG
GGTTTAGTTGGTAATTTGTTCATATTAGATGCTGGCACTAAGACTTTAAAATTTAACACT
GACGAAAGCTTGCTTTCCGAAGATAATTTAAAA
>Unigene0000945	1	202	LEN=202
XXATTTGTGACAGGTCATCATGAAAACTGTACCGAGTTTCATGATATGTGCTCCAAATGT
GGACAGAAGAAGAAAAAAGAAGCTAAAGGAGCCGAATTTCTGGGCAAGGGAAAGGGAAAA
GGGAAGTCAAATACTGGTCATCTATCCCGTATAGCTATGGCCAACTTCCCTGATGCCCCG
GGAGAGATGGCCAACTTACCCTGX
>Unigene0000950	1	186	LEN=349
ATCGCCAAGGAGGTGAAGAAAGCAAACAGACGCGAGAATGTTATAACCGAGAAGTTTATT
GGTGATGTGGAATCTATGGTCGTGCATTTCAAAGAACAACTGGACAAGATGCAGGAACTA
TTTGGAAGCATAATGAGGAAGCTGCCTCAAGAACAACAGCATCAAGTTGTACTTGAGGCA
GCTTGC
>Unigene0000953	1	210	LEN=210; minus strand
TCTTCTAATGGGGCATGTACTGCTTCTACTCGGGAAGAAGAAAAAACAAAACCTAGCTAC
TCAGACCCGCCTTTAAATGTGCAAACGAAAATACTGAACAAACCCTCAACTTCGGGCATA
AGTTCTTTAAAAACTCCTGTAGTTAAAGACCCGGGTCTTTGTAATATTAGGCGAACTTTT
ACTGCAGAAAAAGTACTTGGTGCTAGCAGT
>Unigene0000963	1	220	LEN=220
GAGAACGCGATAAGAAGCGCTGAAGATATACAAGAAAACCCTGACCGATCGAAAACGTCT
ATAGCGGTCGAAACACAGAAGAAACGAGAAGAGAGGCAACTGAGCAGAGAGAGGACCCCA
CTGAGAAGAGAAAAGCACCCGCGTCAACATCGCATCAAAGTAAGAAGTCCCAAACGCCGG
ATGGCAATCATAGAACAGCAGAATAAAGCCGTGGACAACTXX
>Unigene0000966	1	238	LEN=238; minus strand
XCCGACAATATGGAGTTACTACACGAAAACAAGACTCACTTGATGACAGCGAAGGATAGG
AGCATGAGTACCAACATGAGTGTCAAGGACTTGTCCGACAATATGGAGGTGAAGGAGAAA
AGGTCCTCGGACGCGTCTTTGCTCCTCATGAACCCGGTGGCGAGTGGAGACAACGTGACC
ACCGGGCTCAACTCCGCTCACAAGCTGAAGGAAGAACTGCCGCACCTAGTACCGTGCTGX
>Unigene0000982	1	281	LEN=281; minus strand
TGTATTCCTAGCTGCGCTTCGTCACTCGGTACAGGGGCAGTGCTACATGCTTTCCCAAAC
CCTTCATCTGAAAGTGACAAGTTTCATACATGGGTTGTCAATGCTGGTCTTGCAGGAGAA
GATGATGATTATATATTTAGAAACAGAAGAATCTGCCGTCTCCATTTTGAAGAAATATAT
TATTATCCCAAGAATAGATTAAGTAAATTAGCTGTACCAACGCTGCATCTTTCAGGTATT
GAGCATATTTTTTCTAATCTTATTTTGAAAGTCGTGGTGGCX
>Unigene0000999	1	225	LEN=225
ATCCACCTACTCAAAGTTGTTATGCATGATTTGTGTTCCTCGGCGCGTAGATTAAATAAT
GTCAAGTCTACATTAGAAAAATTCGAGTGCGATGGCGAAGCAGGTTCTGTTGGAGCTAGA
TGGGAACGCTGGAAGAGGGGTTTATATATTTACCTGGAAGCTGCAGATGTATCTACTAGT
TCTAAAGAAACCGGCCAAGTGCGAGTAGGACTCGCGCACCGAGGX
>Unigene0001008	1	203	LEN=203
XXGAAGGTGAACAAGAATGCCGCTTTCTGCGAATTTTCGAGAGAAATGCTGCTGGCAATA
AAGAATGCAAAGAAGAATAAAGAAAATCGTGACGATGAAAGGACCGATGGTGAAGAAGCT
GCCCCCAGCAGTACTGCTAGTAAACCTGAAGTGTCACCAGCTATCACGACAATCGTTCCA
AAGACTTCTGAAAAACTTGAAATA
>Unigene0001018	1	219	LEN=219
XXTGTTAGTGATAAAACGAACAATGTAGTAAAACAGGAGAAAAATATAAAAGAATTAGAT
AGGAACAAAGGTAAAGTTGTAAATAATGTAGAGACTGTTACTGTAAAGGAAGAACCCCGT
CCGAAAAATGAAAACTTTTATACAGCACTGTTTAGTAATAAGCAAGACGTTCAGATACCT
CAAGCCATGCAGCCCAAGACGGAGAAGAGGCCGTTTGACGAX
>Unigene0001024	1	222	LEN=222; minus strand
CATGCTGATATAACAAAGAAATTGACTGAAATGTGGTCTAACGTTTTTTCAAAAGAAAAT
TTCTCGGAACAGGCGAAGATTGTAGAAGCTGAAGTTCTATCGGTGCTCGATGATGACCAT
GATAAAAGTTATATTGAAAATAAGCTTCCCGAATTTATTGATTTACTGTCTCAGGTACTT
TCAAAAGAGGATCATAAATATTCGGTTATTCAACAAGGTGAC
>Unigene0001028	1	273	LEN=273
XXTTGGACTGGTCAATTAATGCTCGACTTGTTATTCTCTAAAAGGCAAAGACCCCCACAC
GATTGTCCTACAAACCAATGTAGATGTTGCTGCCAGCATATGCTAAAGGATTATATGAAG
CGAGCTATGCAGATGAAAGAATCAAGCGAGGCAAATGTGGATGTAATGACATATTTGTCA
TCAACCGTTCGTAAACTCAATGACAACGATGAAAGTTCAGTGACCGTCCCCGTAAAAGTG
GTCGTCCATTTTCCTCCTACGCATCATACACCGTGX
>Unigene0001037	1	268	LEN=268; minus strand
XXAACTGGAGCTGTACTTGGGGACAGCGATACTAACGCCATTACTGCACAAGCTGGTTCC
ACAGTAACATCCACTAGTGACCAAAAACCTATAGACAGCAATTCTGATGATTCTGGTCAC
AAGGTTGTAAATGATGAGGATGACTATGATACAACATTGATAATCGAAACCAAAGATGAT
GACGATAACAAAGATGGTGACACATCGACAACTGTTGATAATCAATCATCAACGGAAAAT
ACTGATACTTTGAAGAATAACATAAATAAC
>Unigene0001047	1	325	LEN=325
XXGGGCATCCTGGAGCTGGCAGAGAACGATGTTGCTGAACCGTTCCGAATCGCCAAGAGA
CATATGGACAAAATCACTAAATTAAAAGCCGCTAAAACCACTGATGAATCGAAACCTGCT
XTAATATTACAACTAAGAATTACCGGAGATCTAGGTGTAAGTGCAAGGAAGACACAGAGC
TCTGCACAACATCAGCACCATCTCTGTTTCGCCTTAGAATCTGGCAGGCCAAAAGGGGTC
AAAGGAATTGTGAAAAAGTTTTGTAATCTTTATCGTTTTGGCACAAAGCGCGAGTCGTTC
CGCACGAGGGACACAATGAGTCTTTAC
>Unigene0001061	1	248	LEN=248
ACAAGAAGAATGAAAGATAGAATAAGACAAGAAGAGAAAAAAGATGATTCTACAGATTCA
GAAACTGAAAACTTGCCTCTGCGATTAGAAGAAAAAAAGGAACAAGAGAAGTCAAAATCA
GAAAAGACTAGTAGTAAAGCTACAGAAAGTGAAATACAGTGCAATAATGTTGATTCCACA
GATCAAGTGGGGGATGACGTAGGAACGTTCACTGGTTTTACAGCTATAGATCAAAACGAG
ATGTCTAXX
>Unigene0001067	1	266	LEN=266
XXACTCGCGCAGAGGACGTTAGCCCGCGACCGGCCGCCGGAACGCACGTCTCCCGCGACT
GCATCATATCGTGGCAGGTGTCGGTGCCGTGATGGTTTAAACGTGTTACAGTTCGTGTGT
GCTCGACTTTACCATACCTGTGCGGATTGTCGGATACCCCCCATCACAATGGGAGAATCA
CTGCTGAAAGAGGATCCCCTATCCAGGATCCAGCGAGAGATCATAGAAGTCACTGAAAGA
GAAAGAGAATTCAAGGAAGGACACTTCAXX
>Unigene0001072	1	218	LEN=218; minus strand
TCTGATAAAGAAAGTCCAAAAGAAACAGTAACAGCATTAAATGGAACACATGATTCTGAA
AGTGAGAATACAGATGATAACAGTCAGGACAGTAAAAGTTTTTTAAGTACAACTGATCCA
GTCAATAACAAGACTGAAATTGAAAAACCTCTACCAAATGTGACAAAAATAAATGAGACA
CAGCTGACTCAAGATGATACTACCGAAGATTCTGAATCX
>Unigene0001096	1	203	LEN=203; minus strand
TTTTTATGGGAAGATATTACCTTTTTCATCATAGGCCTCAAAGCGCTGCAAATGTCCACT
TCCAAATATTACAAAAAGAGTGTTTCAAACCTGAACTATCAAAGAAAGGTTCAACACTGT
GGGTTGAATGCAAACATCACGAAGAAGGTTCTGAGAATGCTTCTGTTTAGTTCTGTGCGG
TTTATCCCGTTTCCAACGAAATCX
>Unigene0001097	1	225	LEN=225; minus strand
XAAGGATTTAATTCTAATCATTTCGTAAATGGAGGTGCACCTCAGTTTGTAAGTGGTTCT
GGAATTCAAGATTCTGGAGAATTAGTGGAAGAAGTTCTCTCTCACGGTCATGATGCTACC
CAATATGCTGCTGGAACTCAATATGAAGGTGCTGGATCTAACGAGGATTTAAGTGGAGTC
TCAAATCAAGGAATAACATCAGATGTTTTAAGAGCAGCTGGACACCXX
>Unigene0001107	1	298	LEN=298
XATATGTCCATTGATACAGATTTTAGACTGGATTTTAGTTTCAGCCCGTTTTCAACACCG
CGCACTGTTAACAATGATCGATGCTACACGCCCAAGAAGTATGTAGAACAGAAGGAAGAA
CAAATCAATTTTTACTCTGTAAACACTGAAAAACAGCCGAAATTAAAAGATTTTACAGAC
GCTTTTAAAAATAATGATGTATTAAAAGGTTTTGAACTTGAAAAAGTTAATCATATTGAT
AAATCAGAACGTAATGAAAAACAAATAAATGCTTTTGATATAGATGAAATTGATGGTAXX
>Unigene0001171	1	217	LEN=217; minus strand
XXCACGAATACTCCCAAGAAATTTCCACATCGTGTACCAAAATCAAAGCAGTCACAGCCA
TTACACGTAGCGTCAAAACATGCACGCAACGGGAACAAAAAAGCTCAGAAATGTCCAAAG
TGTCACGCGGTGCTCCCGACAGCAACTGCGCCTGAGTCAAACGAGCAAGTGAGATCAGTG
ATAGCGAGGGTATATCACTTCTTGGAGCGCGAGTACGAA
>Unigene0001186	1	283	LEN=283; minus strand
XXCACACCGCCCGGGGAGACGATGAGGTTATGTGGGGCTTGCACCCACTAAAAACCTCAG
CTTTTGTGCCCTCTTCTGCCTTTTAGAGAGGGGCCACGAGGACCAGAGACGACTTTCGTG
ACCTCTCGGCAGTGGCTGGTCGCCTCCGTCTACTGGCGATCCATCTCAGCAGCAGCTCGT
GCAATGCAGGTAGCAGGAGTTCCCCGGTCTGCTACCCACTGGCTGCTGCTAGGGCGGCAT
CTGGCCGGCGTAACGCGTCCGACGCCTGCCCACCCTCCGGCGACG
>Unigene0001187	1	410	LEN=410
GAGATGAAACACCAGATGATAGCTACGCAGAGGACCTTCGAGGAAACTGCCAAGACCTCC
AAGCTCAGGGAAGACATGATTAAGGAGAAGATGGCCATGCACACTGTGCAGTCTTCTTCC
TCTCCACTGTCCACGCCTGCCAAATCCACTGCCGTCACTACTAACACTCTAGTGGTGCCT
GTGGGACTTATCAAGTCTTCGTCGTACATAGCATCGAGTCCGTCACTGTCGGCGGAGCGA
GAGCAGCACGAGGAGTGCATCCTGCCCAACGACGATGATTTCATCATCAGTGATGCCACG
CCCCTCGCCCCGCCCCCGGCACCGCCTGCCCCACTTCAGCTCCCTCCCACACCCACACCG
CCCAAGTATAAACCCATCATCTTGAACAACGTAGTATGTAAACCAATCAAX
>Unigene0001212	1	209	LEN=209; minus strand
XCTACTAACGGTGGTGTCGGTGAAGCGGGTAAAAATATTACTTCGCAGTGTATGCTGCCC
GGCGGTTGTATGGGCAAGACTCGTGCCGTCAAGTGCTGGAAATGGGATGTTGACCAACTA
ATAATGAACAAAGTATTGGGAAACATTGAGTATGGTGTTCTTATTTTGAATCGGCCCATA
ACCCAGAACCCTGGATTTATAAAGAGGTTG
>Unigene0001218	1	565	LEN=565
TTTTTCACTGAAATGATAGAAACTATTAACTTAAAAGAACTCTTAGACAGCGATCTGAGG
TTAGAAGCTATGAAAATAGCTAGAAATAGCCTGAAATACATGGAAATGGTTGATAGAGAG
GATATTTTGAAAATGGTCGGAGTGAATTCTAAAAGTTCTTCTGTGCATGTGAGGAAAGAA
GCGTTCGGTGTATTTTTGGCTGCTTTTAGAGATCTAGTCAAACGCGAAAATCAAAATCCT
TTTAAAAGGAAAGCCATAGACAGCAGTCGTATTCTAGACCTTATTGATACACAAACTACT
TATGAAAAATTAGTTTTGGAAAATATATTCAAAGGGCTCTTTGATAATGACGATGATATT
TCCAAAATGATGACTGATGGCGTTGAAGAGTGTGTTTCTAAAGATATTAATATGAGATTT
GCCGAACTATTCTTCATAATAGTATACCAATGCAGTGTGTCCTACAATGATGTACTGGAT
CTAAGTAAATGTGGTGCTAAACTGTTGGAGATGCTCTTCAGCGATCTGAGGAGTCAGGAG
GCTTTTAAAGTCATTGCTTTGAGAGXX
>Unigene0001225	320	435	LEN=435
TTGTAGCTGTCTAGTCTGAGGACTGCCGTCACAGGCTGGAGTATGGCTGCGGGAGACTTG
GCTGCCGAGGTGAGGGTGCTGCAGGACACATTACCTTGTGGTGAGGATGTGCGTGAX
>Unigene0001231	1	354	LEN=354; minus strand
XXTATGCACAATGCTGCAGTTATATCTACAACTACTGCTTCAAATCTACCTCTAAACCAA
TTGCCATCCATTCCATTTCACGAACAACTACCAACGCAAGTACCTCCTATTCAAAACAGT
AAAGCACAAAAAGAACAACCAAAAACAAATGTAAGATTAGAACAAATCCCACAAACGTTA
GAACTTGATAAAAAAATTATACCTGTCCCTGAAGTAGAAGCAAATAAACCAAAAGAAACG
TCACATAACAAAACGAATCAGCAATTGCCAGAACCACAACTCCATAACCATAGTTCTAAG
GTTAATGATCAAACTTTGAAAATAACACAACAGCCGCCTCTGGTTCCACCTGCGGTX
>Unigene0001239	42	206	LEN=206; minus strand
ATGTCCAATAATAATATGATAAACGACAAGAAGAAAGCTTTGCTGGCTTACAAAGAGAAG
ATTTTAGAGGAGATAAAGTATTACGAGAGGAGTATTGACGACTTTCGCGCCAATCATAAA
GGCAACAGTTATTATGAGGATGAAGACAGTTCAGACTCTGAAGAT
>Unigene0001258	1	567	LEN=567
GGCATTTACAAGAGTAGAGCTAAGCTGTATGAGTTGTATGAAATGAAAAATTATAATTTT
GATGAAAAGTTTATTAGATATGTTAGGAATTATTCTAAATTGTTTAAAAAAGTTTGTCAT
GCGGCAAAATCAATGTATTTCAGTAATAAAATTAAGAATAGTAAGAGTATAATAAAAGCG
ACGTGGAATATTATAAATAGCGAGACCGGGAAAATCAAACAGCGTGATAATCAGTATAAA
ATCATTAATGAGAATCAAGTTTACGAGAAAGATTCTGATGTAGCTCGCGAATTTAACACA
TTCTTCTCTAATATTCCAATCAAGACCACTAGCGGCTTAGACTCCTCTGCCACCAACGCC
GAAAAACTTTTACGTAGTAGTGTTAGTCAATGTGAAGCCACATTTACCTTTAGTTATATT
TCACCTTATGACATAGTAAGAACCTTCAAGTCATTAAACTCAAAAAAGACAGGTGATTTA
TGGGGTATCTCTGTTAAAGTCTTAAACTGTATTATTGACGATATTGCGCCCTATTTAGCT
CGTATATTTAATGAGTGCATTGACTCA
>Unigene0001270	1	206	LEN=206; minus strand
XAGCCTGGTGTTAAACTTCATAAAAACATGGTACGGGAAACATTTTACGATGAAGAACCA
AAAGAATCATACAAATTATGTGATATTTACAGCAGAGTAATAAAAGGTGATCTTACTCCT
TACAATGCAGAGAATCACTGTCAAATGATTATGAAATTAGCGATCGAGAAAAATGATGCT
TTTGTCGCGTGGGTTGAACGAAACCAC
>Unigene0001283	1	523	LEN=523; minus strand
XXTGAGGAACAACAGACACGGGTGAAACACGTGAAGGATTCGTCATCAGCGTCTTCATCT
TCACGCTCCGGCGATGCTGCTAAGAGAAGCGCCAGCAAATCATCGCATCCGGACAGTAAG
AAGAAGAAGCTCAAGACGATGTCGCCTACTGTTCATCCCATCAGTCCTGTTATGAAGCCC
CAGAGAAGCGATATGAAGACCACGAGCCATGACTTATTTGGTAGTGACAGCGACGATGAT
CGTGAAGAGATAGCAGCAAGTAATTTAAAGGGTAATAAAAAAATAACTCCCTTATACTCC
TATTTCACACGTAGGGTTGCAAACGGCTTAAGCCGGCAAACCGATGAGTTAAAACAGGGC
CCTTACTACATAGAATTAAAAATTTATGATGTGAAAACGATAGAACATGTCGCACCTATA
AATCGGTGGCGTCATTCAATTATTTCAATAAAAAATCGCACTGAAAATAATACGCCAGCA
TGGGCTCGGCTTAAAGACTTTATTGACGAGACCAGGCGGGAGTTT
>Unigene0001285	1	210	LEN=210
XXTATAACTGGAGGCGGCGAAGGTGGGGCTGTAGGAGATGCACAAGCATATTTCGTACTT
TCTCAGCGGGGAAAGCGAATGATCAAGATAAACGGATATACATACTCTTTGCTGCCTTCT
AAGAGTCAGAAAAAAAAGATGGCGGTGTTCCACACATTGCCAATGGGATGCCATGCCCAT
GTGTTCACCATGAATGATGTGGTTCTAGCTGXX
>Unigene0001301	1	264	LEN=264; minus strand
XACTTGTCACAGAAAGTTTTATTAGGAAAAGATTTCTTTGCTAGGTTTGGTATCTTCATT
GATTTTAAAGGAGAAAAGTCGGATTGCCGTCAGATGATCAACGCTTTATCCTTACAAGAA
CCATGTGTGGTTTCAAGGGAAGATTTAAGTATAGAGCAGCAAGAACTCCTGAATAGGTTG
ATTGAGATAATGAAACAGACAATTGGCTCAGGATTAGGACGGACAAATATTATTAAACAT
GAAATTGACACTGGTGGTTGTAAGCXX
>Unigene0001335	149	341	LEN=341; minus strand
ATGGGGTTAGATTTGGATTTACGTGATCTCACTAAGAAAAGAGGTAGTCTGCGATGCAGA
ATCACTAATTTCGGCAAATATGTGAATTCCCTAGACAAAACGTCATTAAACGATGAACAA
GTCGTGGAGCTTCAATTACGCGTGTCTAGTGCAGAGCAGATCTTCGCCGAGTTCCAGGAA
ATTCAATCCCAAAXX
>Unigene0001355	1	339	LEN=339
XAGTCATTAGAGCATGAGGTTGCTGATAATGAATCCCTTCAAACTAGTGAACAATATAAG
GATGGAAAACCGCAATATTCATTTGAGGAGATTCCGCGCCAGAGTTATCACGAAATATTT
GACGCCGAAAGACGTCTTGCTCTTGAAAATACGCGATCTAGTTTGGTTGAGCCAACCAGT
ACAATAATTACGGAGGACAAATTAAATTCAATTACAACTGATGTAAATATAGAAAAAGCT
CAAACACCAAAGCTCGAGCTTGTAAGCCAAGTCCCTTCTATAAGCTACCAGGAAATAACT
GATGCTGAAAAACTCTTAGCTACTACGATTAAAACAACTGXX
>Unigene0001358	1	222	LEN=222; minus strand
XTTACTCCTACTTTAAAAGAGTTTGTCAAGAATATATTGGGAAATGATGCGGACATTGTA
GTCCAAAAAGTAAAGTCTAAAGTAGAAAGGAATTATGCTTCTTTTAAAGTGGGAGTAACT
GAAAGAAACTATGATAAGATATGTAATCCGGAAGTATGGCCTTTAGATATTGAGTATAGT
GAATGGATTTGGTTTCGTGGCACAGCCCAAACAACATCACACAXX
>Unigene0001360	1	141	LEN=288; minus strand
CCCGGCAAGGACGACGACAAAGGTGTACAACTGGCGGGCGGCTGGCGCTCGCACTGGGAC
GAGCTGGAGGAGATATTCACGTGCTACGAAGGTGCTGTGTGTCCCAGGGCTTGCCTTATG
TTGTCTAGTTGTACTGCCCTC
>Unigene0001388	1	228	LEN=228
GACTCAGCAATGCCCACGGTTATGGCTGTGAAAAGTTTAGCTTTGCGTGATGCAGAAGTT
TCTCACTACTTATTAAGACGGCTATACGATGCTAGAATTGGACGCCGTGAATTACTCCGT
GAGAATTTAAAGTTTCGATGTGATCAGGCAGCGTTTCTTAACGCACTACGTCACGACCCA
GCCGCTCTCGAAATGGAGACTATCGCAGATGAGATAGCGGCTGGGTCG
>Unigene0001389	1	290	LEN=290
XXATGTAAGGCAAACGCTGGAATTGTTCAGTCCATTGATTTCCTTAATAAACAGTTTGAA
GATTTAAAGACTGAAGTGGACATACTGAGGAGGGAGCGACGCGAGCAGCAAACCTACATT
GAATCTCTTGAACGGAAAATTGTTGACCTTCAACATAAATCAAGATCATCCGCCATAGAA
TTACGTAACATACCACAAGTTAATAATGAATCCTGCACCAGCCTTTTGAAAACGGTATGT
GATGTTGGCACTGCTATTGGTGTATCCATTGATGAAAAGGAGCTTCGCGATAXX
>Unigene0001395	1	214	LEN=214
XGAGCTGTAGGAGATGCACAAGTTAAATGGGCGAGGAAGAAAGACGGTAAGGAGATTGCT
ATAGTTGAGGGATACACTTTCTACTGCCACTACAAGAAGCGAATCCGGGAACGATGGTCT
TGCACTCACGGGAAGACTTGCAAGGCTTTCTTGAGCATGACTAACAGTGAGATGGTGACT
CGTCGTATTATAAGATCAAGACAGAGATTAGACCAX
>Unigene0001396	1	472	LEN=472
ATGATACTATTAGTTGAATATTGGAAAAAGCAATCTTTTTTGCAAATTGTTAGTGAAATA
CCTTTATTAGAAGGTGACACCATGCCCACCTGGTTATGCTGGGAATGTGATGCTCAAATG
AATAACTTCACGAAATTCAAGCAAAAAGTCAAAACATCATACTGCCTTTTCACCGATTAT
ATTAAACAGAATACCAACCTTAAGAAACTACAACCGCAACCAAGATTGCTACACAAAAAA
ATATACAACTTTACATTAGAAGAAAATGAACTACATACCTTTCAAATTATAACTACGGAC
AGACCAACATCCCCAATTATTAAGGAAGAGTATACGGATACTTTTGCGGACAATTCGGAC
GATGAAAAATTAATAAACTTAAAGACGGACAAGAAAAAACTTGTTAAAAAGAAGAGAAAG
AAGAAACGGAAAGAGATTGAGTTATATAAAGAGATAGAGTTGAGTAGAGAA
>Unigene0001437	1	364	LEN=364
GAAGGTCAGACGTCCAGCATCCGCATGACACAAGTGAAGGGGCACCGTGCXGCATCACAC
CTGCTTCATATGAAAAGAACTTTAGGCCAAGAAGTTGAATTATTTACTGATCAACGGAAC
CTTAAAGACTCATCCATGAACAATTTTACTGAAGATCTCCGCAGTGAAATACATAGACGC
AAAAAGAGATGGCTCCCCGAGGACGAAATGCAAGACGACGAGCCAAAGAAAAATCCAGAA
TTACCTTTAGACTTAGACTTTCCGTACACCAGCAATAACGAGCCGGTCGATAAGTTAAGC
ACGAGAAAACCTAAAACCAAAATCGATAAAAGTAACCTCATTACTAAAGTGCGACTCGAT
TCTGAX
>Unigene0001463	1	379	LEN=379
XXGCCTAAACCTTTGAGTGAGAAGAGAAAGATTGTTAATGACATCCTAAACGGTCTATTC
GACAATCTACTGCAAGAGCCGAAACAAAAGGAGCCCGTCATACAGTGGAGCTCGCCTAAG
AAGTGTGAAGTTACAGAAATTATCGAAATATTAGACGACACGCCCCCATCGAAATCGGAT
AAAGAAAACATCAAAACGCCAAACAGACTAGACAGAAATCCAGAATTTTACCACACTACG
CCTAAAAAATCACCCTCAACCGCATTCAGACACTACAATACAGATTGTGACAACTATCCT
ACTCTACACACTCCGAAAAAACTCAAAACTGTAGAAATACAAAAAGATTCAAGTCTCGAA
ATCTCAGCCAACGACGAAATT
>Unigene0001489	1	217	LEN=217
XGCTCAAGTCAGCAGGCGAAAGAGATTGTACAAACGGATAAAGATGCCGATAAGGAAAAT
ATACCAGCAAACATACAACCACCGCCGCAAGATGAAGAGTTGATACTTTCTGCTAAGTTA
CACCAAGCTGGTTTAGCCGATATACAACAGCCTTTAGTTCCCGAGGTGGAAGTACACTCA
CAAACTCAGCGGGCCGCCACCACGTCTCGAGGCAGGCGX
>Unigene0001504	1	211	LEN=211
XTCCCACCAAGGCCATCCCCTGACTTCCCCCCCCCTCTTCTGGCCCCTAAGAAAGGGTCC
AAGGGCGAGGGACTTGGGGAAATTTCCGACCCTCGGGTCCACTACTCAGTGGACTTAAGT
TTCCGAGGGTACCGCXACGATTTCCTAGGAGGAGCTTGCGTCCTGGCCGGATCCCCACCC
TGGGACCTAGAAAGTACTCGCGTCATTATATCG
>Unigene0001509	1	302	LEN=302
XGTGCACCCGGATACGAAAATAGAGAAAAGCGGTCCACGCGGCAAGATGTCACTGACCAG
TTTAAAACTAATGGTGCGTCAAGAACGAGGCGTCAGAACTTGGACACAGTGGACATTGTA
TACATCGATGCTTCAGCTCTAGACACAACAAAACTACAAACCTTACAAAACAAAGAGTCA
TCTCTTTTAGCACCAGTCAATGACCAAACCGACATGAACATTAGGCAAATTTTCCAGCAA
CCACCAGAAACTAATACAGAATTTGTGACGCAAAATCGGGATTACGTGGTTTACAAACTG
AAA
>Unigene0001510	1	322	LEN=322
XXTGTGGTACTCGTGTGTAAAGAAATAAAAAAAAAAACAAAAATGAGTAACTCGTGTAAA
TATTATACTGAGAGGACACTAGGATGGATGTTGAACAACAAAATTATAGTGTTTCTGAGT
CTTCTGTCGTTTTGTCTGTTCGTGTCTACATTAGCAATGGCGGGCCAGAGGAACAAGTTA
TGGTATGAAATATATGACTTAACTTCTACTGAAGCTCCCGCTACTCCACAACCTACCCCG
GCACCTACCCCAGCACCTACCCCTAACGTAAATGAAGGAAACGATAACGGAGCAGGTAAT
GGAGGAGGTGACGGCAACACAGGA
>Unigene0001514	1	111	LEN=216
GCGCTGGAGGCGGCGCCGCTGGGCACGCCGCGCGACCACATGGACGTGGTGCTGGCGCAG
TCGCACGGCCGCCCGCTGCACGCGGCGCACCGCCAAGTCTTTTACAGCAAC
>Unigene0001527	1	204	LEN=204; minus strand
ACCACAATGATAGTAACAGAAGATTTTGGTTCTAATGCGGTAGAAGAAGATTTGGAGGGC
GAGGAAGATCTAATGGATGAAGAGGATTTGCCTAATGATAACGATTCGACGCCGGGTGAT
GAACAAGAAGACGAAATGTTGGATTGTGTTGATGATGATGATGAAGAAAACCCTTACGAC
GAGACTGACTCACAAACTGAAATX
>Unigene0001573	1	395	LEN=395
XATTTCATTATGAATATTGGAGCGAGTACTTCTAACCAAAGATCACATGTTCGAAGATAT
AATTCAACAGAATTACAAGCGATATTAGCAGXTATCTTCCATGATAATGAACACGATTAT
ATTCCTTTGGTTGAAGAGGGTGGATTGGAAATTTCTGATGTTGAGCCAATAGCTGAAGTC
GAAAATGAAATCGACTCTTACGATTCCGATGCGAGTTTTGAAGGTGAATCATTTGAAAAC
ATTTTTATTGCAAAAGATGGAACACGGTGGCAGTCTGATCCACTTCCCAGAACACAAACT
AGTAGTCGAAACATTATTCGTCAACGGGGCGGGGCTGCATCTTTCAGTAAACTTTACAAT
CAAATGGAAATATTCAAAAATATATTGTCCAATGAGAXX
>Unigene0001584	1	359	LEN=359
XCGAAACCATCAAAAACATTCGAGAACATTACCGGCATATTAAAACTTCACAATGACCAG
GACGTAGTTGTGTGTGCAGTGTACCGGCCTCCAAAATCCAATAAACATATTTTTGTTAAA
GAGTTGGGTAAACTCATTTCTACATATAACTCAAAACGAAACTTTTTTCTTATCGGGGAC
ACAAACATTGATCTGAAAATAAATACATCACATACGGAATCTTTCTTACAAACACTTAGC
GGGCACGGATTGATGTGTGGTATTTCTGAATATACTAGGATCGAGAAAAAACTAAACTTA
ATCACAAAATCTTGTATTGACCATATCTTCGCTCGTCTCCCCACATTAGATCCGTACACC
>Unigene0001586	1	244	LEN=244; minus strand
XCTCAATTCAACACAGAAGCTGATGCTCGGTCAAGAAAACAAGTTGAGTCTGCTCAAACT
CATACAGATGTGGCGAAATCTTCGAATATTGAATCAAGAAATGAAACCGTTACTAAAGTA
AATACAGAATTAGTGACTCAACATAGAAATATACCAGTTGAGCCTACTAGTCTAGTAAAT
ATTGATGAAAAACCAATACAATCTATAGTAGTTGAGCCTACAATTCCACAGAAAAATGAG
CCAGTX
>Unigene0001598	1	204	LEN=204
XXTCGCGTAAGTGTCAGAAATCAATACGTTAATATCACCGTGCTTGCTCAATACGGACTT
GATTCATGGGCGGTGATTGCAGACTTTGTCAGTCCAGGTTTTCCCGAGGTGGTTTTCTTC
ACCTTTAATCAGTCATTGGTGACCAAGATAAACCAAGATAAATATACAAACATAGAAAAG
TCGCATTGGTACTTGCTTGACCTGGAX
>Unigene0001613	1	245	LEN=245; minus strand
XCACCCTTGCCGCCTGCGGACGAGGACCCAATATACGAGCAGCCAATATTTCCTCCGAGG
AAAGTTGAGACCGAGCTAAATGGAATCGATCCAAAAAATGTAACTGGCAGAAGCCTCAGT
CCGAGGATATTTACAAAGAATATGACTATTGACTCCTCCCACGATAGTTCTATAACTCTT
GATTCGCATTATGGACCTTCCTGCAGTCCATTGAGAGCTTCTGTCCAATCACAATCCTCG
GAATAT
>Unigene0001615	1	387	LEN=387; minus strand
XXCTGTGATAATAAGAGTAAAGTGCAAAGGACTGATGAAGAAGACGTTAATATAAATGAA
TCTAGAGTAGTTTTAGTTACTGAAGATCCTTTTAAGAAAACTTCCACTGCCGTCGGAGTT
ACTGTGCCATCGATGACAGAAGAAGATATTTACGATTACGACACAAGTGCAGGAGACGTT
ACTGTAGGACAATTGTATGTAACTGAAGACACTGATATAAGTACAACCACTAAAAGTATT
GAGAATACTACATTAAGTACAACTACAGAATTAAGTAGTACCATAAGCTTAAGTAATGAA
GAAAGTGGTACTATTAGTACTACAGAACCCGTTAAAATGGAATCACAAGAAACTAATATA
AAAGATTTAAGAACAGAAGCCTACAGTTCX
>Unigene0001620	1	296	LEN=296
GCTCTCCGCAAGAAGTCTGAAATGCCCGTCATTATAAAATCTAACAGTCGGTTGCAAGAA
AAAACTTCGCCCGGCATTTCGACACTGAAACACGAATTAGGAATGCGATCAGATATGACT
TATCTGAATGATAGCTCAGAGTATCTGGATTCGAATTACGGTACCATGTCTGATTACAAT
TCGAGAAGAGTAATGGACAGACGTCTCGGCAGCATATTAAGGATACCTTTAAAATACTTT
AAAAGGAATATACTGACTAGAAGCTCACGTATTAGCATTCTTACGAGTTCTGATGAX
>Unigene0001652	1	204	LEN=204; minus strand
TATGAGCAGCAACTGTTGCAGAGCAGGGGCTCGCATTCCCACTCGCATGCCCCCTCGCAT
GACGTCAACCAGTGGTGGGAGAGCGAGCATTCCGAGGAGAAGAGCTTCAAGTGTTCTAAT
ACCACCTCAGGCACAATGAACAGCAAGTCTTCGGCGCGTCAAGAGGATTACACAGACACG
TGGTCCTCAATGAGCATCGTTTGT
>Unigene0001660	1	277	LEN=277; minus strand
XTTGAAGGCGCACTCCACAGAGGAAATTTAGAATTAAAAGGTCTCATAAGTCCTAAGCCA
CATGCTCCCAGAAAATTTAGATCAAAAAATATTTTCAAGTGCATTCTGTATTATTGTCCT
GATATAAATGAGTTGTTTGTTAATGAAAAGTACAATATCAATGTTTTGAGCTTTTTTCTG
CTACGCCGAATAGAAAATGATCCTCATTTTGAGAAGACTAAATGTTACGCATGTTCCGAG
TTATTCCCTCAAGTTCTGGAGCGGAAACATTGTGAGACX
>Unigene0001669	1	228	LEN=228
XXTACCTGTTTGTATAAGATTGTTAAGCTAGGTGCCTACTCAAATGCAGTGTATTACACT
GCAGTGTATTACACTGCATTTGAGAGTACTAGTTCATTGCTGGAGAGGGATACACAATAT
GACGACGTGACTGACAGGAAACAAACAGACCATCAGCAATGTGACATGCTTGAAACTGCA
GATTTAATCCAACAGGGCTCAACAGTGGGTTGGAGTGTAGCAAAGGGTGXX
>Unigene0001681	1	217	LEN=217
XXGTTATTAGAAATTGATTATTTAGTGATTAACTGCAGTGACAGTGTAGCACTATTCTCT
ATAATGGATGAGAACACTAAGAGAAATATGAAACATCTCATCAAGATGTTTGAAAAGCGC
GGAATCTCCGAGGAAGATGCGGCGGATATTACAGAGGTTGCAAGAGTGACTCAAGAGGCC
TTCAATACTATTATGGGTAGCGAAGCCGACGCTGCAGCX
>Unigene0001699	1	311	LEN=311
XXAATCAAGACTTATTCGAAAATGGCGGAAAATAATAAAAAGCGCGCCGGCAGTTTTCGC
AAACTATTCCCGAATCTATTTTTCTCTCACAAATCAAAAGAAAAAAATGCAAATAAAGAT
GCACAATCCAATGCAAAGAGTGCCACAGAATTTTCTAAAGGCAATCAATATCAGAATCCT
CGATCGATAAGATCCGATAAAAATGGCCAAGGACTGGAAGATAGTGAGCGTATATATGAA
AATTTAACAACAAATCGTCCTCAGAGTGATAACGAAACGCAAAGTAACGACATATCAAGT
CATCACTCTTCTAXX
>Unigene0001710	1	256	LEN=256; minus strand
XCCGAGCCGCCCGAGCCCGCGCCGCCGCCGCAGCCCACGCCGCAGCCGCAACCCGCCGCG
GCGTCCGTGCCCGAAACTCCTGCACCTGTGCCTGAGCTGATCTTACCGAAGTCGGAGCCG
GCATCACTGATGGAGTTCGGCGAGTCCGGGCCGGACCTGCTCCGCGGCGTGCCGGACTGC
CTGTCAGCGCTGGACGCGCTCGGTACTGTGTGCCCCGCTAGCGATGGGCTGAAACTCGGT
TCCTGTTCCCCGCTGAGX
>Unigene0001732	1	245	LEN=245
XGAGCCTCGGACAAGGCGGTGATCGCTCCCGGAGATGACACCGCAGGCTGGTGGGATCAA
GCCATAGAGGCGTGTATAACATCCTTGGCTTCTAAGGAAGATAACAGAATTTACGACAAG
GCGTACTCAAAAGCTAAAAGTTCTAACACCTTGGGGGTCTGTAATCGGATATTTTTGCCG
TTATTAAGGCATTCGTCCCGCAAATTCTGCGAGAAGTTAATATCGACTATAATAACAGAT
CTATTC
>Unigene0001750	1	332	LEN=332; minus strand
ATGTCAAAAATTTCAGTTCAAAATGGTCATGGCACACTCGTCGGTTTTTATACACATAAT
GGGGATCCAGAGCTAATTTATCAATGCCAACTGATCGAGTCCATGCTAGATATTGATCCA
TATCCTGATCAGGAXTTAGGAAACGAATGCAGGACTGAATTTTCTTTGCGAGTTTTACCG
CATTTTGGCACACAACAACCTCTCTCAGAAGCAGCCATAACCCAGGTCAACAATGTACAA
ATAGCCAGGCAAAACAGGGTCCAAGGTTTTATGCGTAAGTCCAACGTAACAGGCGAAGTT
TTCAAAAAAATCATAAAAATAAATGTGGAGCAC
>Unigene0001762	1	362	LEN=362; minus strand
XXTCGAGATCTCGTCAATAAAAATAAAAATTTAGAACTGAGGGTACTTGCGTTGGAACAG
GGTATGAACAATTTCGAACAAAAAAGTCTCTCATCCTCCCTGGAAGTAGCTGGCTTGCCA
GAAATCCCACCGAATGAAATTCCTAAAATGCTCGAAACCATAGCCCTGAAACTGGATACG
AACCCAAATGATGTACATTCAGCAAAACGGCAGCGCGGGTCCAAAGACAAGCCTGGTCCG
ATCATCGTCGAGATGAAAACACCGGCCGCACGAGCCCAATGGATTAGAGCTAGCAAAGAA
AAAAACCTTACTGTTGGAACGCTTATACCTGAAGCCCAATCAAAGAATGGAGAAACTCGT
GTATXX
>Unigene0001779	102	390	LEN=390
GAGACGCCATGGCTGCTCCGTCGCCCTAAGGGGGACATCGGCGGGCTCAAGTCCACCGGC
AAGTGTGCTGTGAGTGGCTGGTGCTGGGTCCCCGGCGGTATTCACATCATAGTCATGGTC
CAAGGGTGTTTCCATCAAGGTCCGACACACTCTGGGAACAACTGGAGCAACAATATCCCC
TTCCTCATCACTGTTGTCAGAGTCATCATCACTTCCATAATTGATGAGGTCGGAGGAACA
TTTATCXTCGCAGACGCCGACGACGACGAGGAGAAGCTGGAGATAGATGCX
>Unigene0001783	1	419	LEN=419; minus strand
XTAGATTTAACACAATTCTACAATGAAGCTTCTTGTCAGACAAATGATTTAAATCAAACT
GATAACCAAACTATGCAAGACATGACAATTTTATGTGATCATGACCAGAACATGACAGAA
ATGATAAATATGTTAAAAGAAGAAAATGCAACTCTGCGTGCATTAGTAAATAAATACGGT
GAGAGTAAAGAATTTATGACAGATGCAGCAGTGAGTCCTGTCAAGTCGAATGAACCCGTT
ACTAATTCTGTGGATGACAAGATTAGTGTAATTTATGAGTGTACTAATTGTAAAAGGCAA
GCAGAGTTACAACAAGCACATGCAAAACTATTTGATGATTTAAAAACAGTAACTCAAGAA
CTGACAGAAATAAAAGCACAAAAATCTGAAATCGAAGAAAAGTATAACTATCTGGTCCTA
>Unigene0001791	1	265	LEN=265
XTGAATAATTCCGGCGCTGGCATCTGGTGGCTGCTCTGTCTACTAATACAGGTGGTCGGC
GCTCTTGCCTGCAAGAAAAAGCCGTCGTGCCGCCCGCCGCGCTGCCCCGGCGGCTGCAAG
CCCAAGTACTGGTGACCTGCACGAGACACACTTCTACACGGAGGAAAAATACGTGCGAGG
AAACCGAAGAATATTATGTGGTACGAGTTGGCCGCGTCGCTGTGGTGGTGGGTGCTCTGC
CTCGTGGTGGGCGCGAGCGGCTGCAAX
>Unigene0001805	1	265	LEN=299; minus strand
XXCGATGTCGGCTTCCCAGTCTTGCGGTTTGACGTAACTGATGACGCTGTTGCAAATGCC
ATCGAGGAACTGAAACTGCAGAAAGAATGGCAGCTGACTTATGATGTTATATCCGACGCA
CTGAGAGACAAAAGAACTCGTATTACTGAAACAATGCCCACACTCAAAGGACACATCACT
CCCAAAGCTAGTAACTTCATCTCCGTGTACACCGCTCATACAGACAAGAATATAGAAAAT
GATTTAAGCACTGAAACCAAGAATAAG
>Unigene0001818	1	313	LEN=313
XXTGTTTCGGAAAGTACAAAAAATAAATCGATTGATGTCAATGGAGTTTCGGAAGTAGAA
AGTTTTGCATACACCAACTACGCAGCAAGACCTCAAGTACCACCGAAACCATATAACGAA
ATGGCGAACTCCCCGCAGTCACCAAAAGAAAATACTAATCAAGAAAATCAATTCGATAAC
ACTCAATATCCGGACGTTTATTATCATTCATTGGAGAAGCTAACTGATAAAATATCGCCG
TTCGATGAAATTGAAATTTACAGAGCATCACAGGCACAAGCAAATCCAGCTTCAGTAGGA
GCAGAAATAAAAAGA
>Unigene0001831	1	333	LEN=333; minus strand
XCTTGTTGTCAGCAAGGTAGTTGTGCGGAACACTTCCAAGGAACAAGGCGGATCGATGAT
GGTGAAGAACTAAACGATACTCTGGCTACAAACTCTTCAGAAATAAACGAATCGAAAGAA
ATAAACGGCACTGAAGCTACATTCGGAGACGACAATGAAGATGACGATGCTCTACGCCAA
GCCAAGGAAGAAAAGCCGTTCAGCCCACTGTACACTACAGACGAGGCATTCGACGGTCAT
ATATGTCCTCATTCGTGCCCCGACGTCTACTCTCCGATCTGCATCGCTGTAAACAGGGGC
TTTGGGAAATATTTCAAGTTTTTGACCTTCATCAXX
>Unigene0001841	1	239	LEN=239; minus strand
XXCAGATGCAAGCTGTGCATGTTCGAGGAGCATCGGCGGTTCCTCATCGACGCGCACGTG
GCGAAGCACGACCACGCCGATGTGCCCAGAGTCTATGTCGACGGTTCAAAATCTCCAGCG
ATATACTACCGCCACAGCATCGCTTACAAAGAGCTGCCGAAATGCGAGCAGTGTGGCGAG
ACCTTCACTAGTACTGATAGTTTGAAGGAACATACTGCAACGCATATCGAAAAACTAGAG
AXX
>Unigene0001878	205	369	LEN=369
AAGAAGAAGAAGGCTAAGGACGAATGTGAAGCGGATCCCCCCCTACCTCGCTGCAAACCT
CCTCCAGACATATGTAAGGAAACTGGCCTCACTCCTGCTGAAAACGCCATGTGTGCTGAA
AGAAAGAGGAACGCTCTCAAGACCCCACCGCCTACTATAAAGAAA
>Unigene0001892	1	438	LEN=438; minus strand
XXCGCTATTTTGTACCATTTCCCATCCACTGAGAAAAGACTCCAAATGTGGTTAAAGTGT
TTACCTTCGGCTCGGGATGATTTGAAAGCGCTAACGCAAAACCAGCTTTCGAAGTTGTTT
GTATGCTCAAAACACTTTGAAGTGCGGTTTGTCACCCAGAAATCTCGTCTCGTAGGATCG
GCGTACCCTACACTTTTCAGTGCAGAGGAGATATCAAGAGGAACACCATCTCAAAATGAG
AATGTGGACCCACAGACCGATCATACTTACTGCCGAAAGAGACACTTTGACCATACTTAT
GCAAAACAGAAACCTTTAGCAGAATTATCTTTAAACACAGGAGGAATGCAACCTGTGGAT
GTACCAGGAACATCTCACATATCAGTGGCATGTGAAGACTTCCCTTCAACCACAGGCACG
ACCACTTTTTCAGGCTCGCTX
>Unigene0001899	1	236	LEN=330; minus strand
XCCGCCGCTATGTTGCAACTAATTGTGTACAGTTTACTGATATTCCTTACTTGTTTAGCA
GTATTTGATATTGTAAGACTTTGTACGTATGATGATGAGGCATCTAAAAGAAAACTGAGA
ATATGGTCCGCTCCATATGAAGCGGTGAAGAATTCGCTCAAAGGCATGAAGACCCTGAAG
GAGGAGGTACCTCCACCAGGTCCTGACTCCAAGCCATACACCATTTCTGAAACAGTC
>Unigene0001942	1	465	LEN=611
XACGTTCCGGGAACACGGCTTGCGAGCTATCCGATAGCGGGCGCAAAGTGCGGACTAGGC
GGATTCCTGTGTGCCTCGGTGCACAAAGTTATAATGTTTAACGAACTGAATATTAGAGCT
GCGACTGTGATGACTGCATTTGTGTTCAACAATACGCAAAAAGCGAGAAAAATGGGAAAA
AGTTACTCTAAAACAGAGGAAAAGGACATCATCATTGCCCAAAACGCTTCGAAAGGCAAT
AATGGCGCGAGTGATACCGAACAAGAGTACCATATAAAATTTAACAACATTCTAATAACT
ACGTTCCTGGTGCTGGTGGCTATTGTCATACTTGCAGTCATTTACCAGAAATTGATAAAG
AAACATAAGAAATGGATAAACCAGCAGGTGGATTCAGCATTTATTAGAAGGATGCGGCAA
CGTTTATCTGGAAGGAGAGACCAACCCCATGATGAAGAAGAAGTT
>Unigene0001968	1	276	LEN=276
XXAGACAACGGCAGAACGAATCTGGCAAAAGTAGTCGAATACCTTTCCAGTAATCCAGAA
ACGCTATCCCAAGTACACGAGCTATTCAAAAAGCAGAGCCTAAGTACCGTCTCTGAAGAT
AAGTGCTTAGCTCTTTATACCTCACTTGCGCTCTCGAGATGGAAGTACTTACTTAAGACT
TCAGAAACGTCAGAGAGAGACAAACTCGGAAAACGGACAGAACAGCAACAAACGAAGACA
TCCTCCCATGGACTTCTAATAAGCTCTGATATCCTACAX
>Unigene0001976	1	249	LEN=249; minus strand
XXCAGGAATGTGAAAACAGTAGAAAAATTTCTTAAGAAAAAGTCTAAAGAGGCTAAAATG
AGAAAGAAAGATAGACTGTCTGXGGAAGCACAGTTATTTGAAGTACCAGAGACGACAAGG
TTCAAAAAGATCACTGACTTCATGTTGTGCTGGCAGAGGCCACCGAGGGCGACTCAAGAA
AAAGAAATGCGTCATATTGTAAACAGTGTTATGTTCATAGACTGGTCGAAATTATTATCT
GATACCACCGAA
>Unigene0001980	1	260	LEN=260; minus strand
XCCTCTCCAAGAGAGTTTTGCCGCGTCTCCAGCACTACCACCGAACATTACGATGAATTA
ACTCAACTATGGCCGCCAGAGCCCAAACTTAAAAACTTCGTGAGTGACCTCAAGTGGGTG
GAAGATGAGGAGGAACAGGAACAGTGCGACTCGTTCAACTCGTGGGAGCTGAACGGGCTG
AACTCCTTGGACCTGTGGGACTACACTGTCGAGCTGGAGTGCCTGCAAGGAACCGAAGAT
TTGCAGTTGGCAGCGGAACTX
>Unigene0001998	1	228	LEN=228
XXAGAGGAGGAAAGAAACAGGCGTGAACTAGCTGCCGCTATGAAAGCACGAGAGGCAAGA
TTAATAGCTGAAGCGAAAAAGAAAGAAGCCGAAAGGCTCAAAGCTATAGCACTGAAAGCT
GCTGAAGCCGTCAAAAAAGCCGCGGCATTGGCTGCAAAGCAGAAAGCTGAAATGGAAGCT
ACTAAAGCAAAAGAAGAGAAACAAACCAAGACTAAAAAGCCTAAAGCAAAX
>Unigene0002026	1	309	LEN=309; minus strand
XXTCAATCAGAACTCCTCAAAAATGCTCACACCATATTTGATGTATTAGGCAATGTGGAT
GCCATGAAGGAAATAAGGGAACAGCTTATTGGCCCACTACAAAGCTTTTTCTGGATTGAT
ACTAAAAACAACTTGGCAATATGCAAAACTTGTAGATTGACTGTGGCAAATGATTTTGGC
ACTTTGTTACAACATGTAGAAAATCATGTGACAGAAGAAGATCAAGCAGTGGATGATTCT
GATTCTGATAAATCATATGTTAAAGAGTCAACTTTTAAAGAGTCAACTGTTAAAGAATCC
AAGTATATGACX
>Unigene0002050	1	273	LEN=273
XXAGCTGTCGGCGCTCCACTTCAACGATCGGAAATCAAAGAGGTCTATAGTACAATCAAA
GAGAATAAACCTTCAAAGATTACTGTGGATTTAGCCAGCACTCTTACTAGGGATGACATT
GTCAAGAAGGCGAGACAGTTCAACTCAAATAACAAACAGAATAAGCTCAACTCTAAACAC
CTAAATATGGACGGACCGGCGACAGCCATCTACGTATCTGACTTCCTGTCTCCTCAAACC
CAACATCTCTTCTTTCTTGCTAGAAAATTCTCAAAX
>Unigene0002068	1	281	LEN=281; minus strand
XGCCCTAGTCAACATAAAAATCGCATATCCAGTAGTTCGAGCAGCAGTAACAGCTCCCGC
GCCGCCAGTCCAGACAACCCTCTGTCCATCCTAAAGGACGTCATACATATCAAGGCTGCC
GACTATCCGGAAAAACCATCCAAGCCAGATCCACTAAACCAACAAATAAATCCTATCTCG
AGAATACGTAAACAGCCCAACATATCTGTGGAGCACGTGGTTGCAGCCGACTCTAAGAGT
AAAGCCGGGCCTGCCGCGTCTGCTGGTCACGTGAAGCTCACC
>Unigene0002094	1	233	LEN=233; minus strand
TCAAGTAACAATAATAATTCAACAGTCGACCATGATTATTTACCACAAGATAATGCAACA
GAGAGCAGAGAACGGACAGAAAGAGAGAAAGACAAAAAAGAGATTGTAAAAAAGAAATTA
GTAGAAAAAACTAAAAAGGTTTTGAGTAGAAAGAAATTTGAAGATGATAATATATTGATT
GGACTAGAAGATGCGACAGATGAATATAAAAGGTGTGTCAAATTGCAGATGGCX
>Unigene0002103	1	349	LEN=349
XACGCTAAGTACGAACTGAGGAGGACCGCGGCCGCGCCGGACGGACGTCCGTCAGCCGTC
CGTCGGGTGTCCGGCGACGCTGGACGCGACGGACTGGATGCTGTGAGGAGAGACACGCGG
AGGACGGCGCGGCCGGGAGACGCGAGGTGCGGGGGCCGCGGAGCGAACTACCGGCTGAGA
GGCCGCACCACCGCCACGCTGACTCACTCGCCTGCCAGTCCTAXGCACGAGGGCGGCAGG
AGAGTGAGCCGCGTGGCTGCCGGGAACAACGGCCTCGAGAAACCAAAGACGAGAGAGTGG
ACTACCACGGGGGACAGAGAGAGGAAGAGGAAGGATGACAGACAGAATGTX
>Unigene0002104	1	248	LEN=248; minus strand
XTCGATGAAGCTTCCATGTCTAAAGTGGAACAAACTGTTCATGAGAATTTACCCGTAGCT
AAGGCAGAGCAAGAAAATAATGAACAGTCATTAATCTCTGTCATAGCTGACGTTAGTGTG
GAAGCGGCAAAATTTGAAGAGGAATTCGATGAAATTCCTGAGAAAATAGAAGAAATTGCC
GACAACTCTGGTGACATTGTTAAAGAAGATAATATCAAAGTAACATCTAGCGAGAATGCA
CAGGTTCCT
>Unigene0002124	1	147	LEN=371; minus strand
TCGCTCAAAGACTTCGAGCACATCAAACAAAGCTCCAACTCACTGCAGTTCACTGACGCT
TCCGTAGACACGAGTGATAGTGGCAAGCCTGACAGTCCCGAACCCGAGTTGACATGTATC
GACATACTCCCACCTATTGGATATCGC
>Unigene0002125	1	158	LEN=229; minus strand
XCCACCACGGAACCGCCCAAGCCGGCCCTAGCTGATGACTCCTGGAGCATCAAAATGGCG
CTGGAGTGCAATGTGGACCGACTCATGAGAGTCAGGGCTAGCTTCCAGCCTTTGGACCTT
TGCTACCACACGCAAGAACACAAGCAGCCTTTTATCGAG
>Unigene0002147	1	217	LEN=217
XGTGATGCGGCGGCGCATATATCGCTCGCCGGAGAGCTACACGCGCGAGTACTCCTGCAA
GCGCTGCGCGGGCTGCCACTGGCTGATGTGCTGCTTCACGTGCCGCTGCGCTTGCCACCG
GACCGTCACATGACTTGCTCTCGTGCGCTGGCGCTGCTCGCGCTCGTCGCTCTCACGCAA
CAGGCAACAACAGTATGCAAGAATTGTATAATGCTGGGX
>Unigene0002148	1	203	LEN=203; minus strand
CTGGCGTATGGTGCAGGAGATGGACTGCTTGTGATGTACGGAGTGGATGTTCTGATAGCA
AATATTATCCTCCATTTATACGCAATCTTAGGCATCCTACTGTGCGGAGTCAACATAATA
CTCCTTATTGCAGCAATAACTTATAACGAGAAGTTGATACTGCTTTACTTATGGTTCGCC
TGGGTGTACTTCGTAGTGGATTTX
>Unigene0002151	1	249	LEN=249; minus strand
XACTCTGTTAAAGTTCCAGCATCACTTGAGGAAAGCGAATCACAATTATCCACTATTAAT
GCTAATAACTCCAGGAAAGTGACCATTTGTCGCTGGGTTGTTGAGGTCATAAATGGTGTG
TTCCATTTAAATTGTTTCGGCAAGATTTTTTTCAATCGGGCATCTACTCACATGATGCAA
GATTTTGCAGTAGGTGCAGCATTAATTAATAGGTTTCATCCAAGGATATTACATAGACCG
GATGCTGCTCXX
>Unigene0002164	1	368	LEN=368; minus strand
XCCTGCGAACAAGCTAATGCCAAGCCCGTTGAAACAGGGGTGACGGACATAAACAAAGAT
ATAGAACAGGAAAAACCAGAACTGAGTAATGAGAATATGTCCGATGGTCGTATAATTGAA
GAACAAATTAAAGATATTTCTGTAAAACTTAAAACACCTGAAATTACCAAAACAAATCAA
GAAAACACTAACGCAAATGAGGTGAGTAAACTGTCAGAATTTAGTATGGAAAACACAGAT
GTAGAAAACAGTGAATATGTTGGTGAAGTAATCAGTACCAAAGTTAACGATTTTGATGTA
GAAATAATTTGTGAAGAACTCACGGATGAAATTATTAAAAATGCTACGAATAAACTTCCA
TCGGATAGC
>Unigene0002180	1	237	LEN=237
XXGACGAGATCTTATTCATCGGACGGAAAAAAGGAAGAATTACTGAATTCATTGGCCCCA
GACTTTGTAATGGCCCCAAAACCTTCATTTGATAATGGGGAGACCCCGCTAAACTGTGTA
TTCTCTAAACAAGAATTAGAATCATGCTTGAAAGCTAAAGATACATCTCCAGGTTCAGAT
AATATTACATATTCCATGATTTTTAATTTGCCTATTGTTGCTAAAAAATATTTACTAGAX
>Unigene0002191	1	224	LEN=224
XATTTGAAAGAGGTCGGCTCATACAAACCGCAGTGCAGTGGAGATGAGCGTTCTTTGCAG
GTAATCGAAAAATTAACCAGATGTATGAAAGCAATTATTATAGACCATCAAGAACAAAGA
GATGGTAGTCATGAAGAACCGAACATGCGTGAGGGTTCTTCATCACCAGTGTACTCCATG
CCAGATGAGGATAGAACTTACCTTACTCAACCTGTCGAAGGTGGT
>Unigene0002195	1	261	LEN=261
AATTGGATGCCGAGCAGGAAGACCTGGCGACACATAAGCACAGACCGGTTGCAACCTGAT
CCACCGGTGTTCATAATTGAAGCCTTCAGGACATCCTTCCTAATCCCAGATGACGATGAA
TGTGATGAGGAATCCGGAGCCGAAGGAAACCTGCAGCCCATCAACATGAGGAAGTTGGTT
ACGGAAATCTCCCGAGAGTTGAAAAACACCTTTAAGGATGAATTCAGAGCCCTCGAGACA
TCCATGGAGTTTCTAAGTGAX
>Unigene0002204	35	266	LEN=266
ATGGATACACAAATTGAGATATCTGACGACGACGACAGTTTCAGTGGGCCAGGATGCTCT
AAAACTGCAGGAAATTTCTTCAAAGACGATGTAGTTGCAATAAGTAGTGATGAAGAGTTT
AACAACATTTCCAATGATATACCTGCGTTATCTGACGATGAAGAGCTCCCAGAAGTAAAT
TTACAGAGAACGGCAGCCATTAAGTCTTTGTTCGGTTCGAAAAATAACAAAAXX
>Unigene0002207	1	521	LEN=521
AAACAAGGTGCACACTGCCAGAGACTTGGTGAGCCAGCATGGCAAAATATCAGATTTGCA
GATGTGCAAAAACAATTCCAGGCGACACCAGTCTTCAGCAGTCTAAAAACAAACAGCAAT
CTCGCAACTGCTACCCCAAGCTGGCAGACAGTCACGCTATTAGAGAAAATGGACGCGTGT
CTGGGTGCTATTACACATGGACTCCTGCAGCAGCGAAAACAATTCCAGGAAATATACAGC
AAAGCTACTTTGGAGGTAAAATCCCATATAAGCAAAAACTTTCTGGCATCTGACTCTGCA
TTTCGCCGTACTTCAGATTCACTCTTACAGTATACGTGTGGGAAAAGAGCTGAAATCATC
CAACAGCGAAGATCGGTTTATAAACCGTCTAACAAGACTCTTAACGAGCTACTTCATGCT
ATTCCACCATCTAAAACGCATCTGTTCTCAGAACCACAACTATCGGAACTCATTAAAGAA
CAAGGAGGAACCAGTAAGTTTTTTCCTGCCCGGAAACAATTX
>Unigene0002213	1	266	LEN=266; minus strand
XCAGAAGAACTTGAGATGACACCAAAAGATAATGTTATGAAAACTGTGGAACAAGAGATT
CACGTTGAAGAAGTTAAGACTTCAGTACATCAATCGGATGAGGAATCTAAAACAACAGAT
TATGTTCAAGTCCATCAAGAGAAACAAAGTACTGGCTCTGAACAGATTCAACATGGTCTG
AAACTGGACGAAAGTTCGATCACTAAACCTGAGAAACCGTTATCTGAGGAAGATTTCTCC
GATATTCTTGAAGAAGCCATTTTCGGT
>Unigene0002218	1	230	LEN=230
XGCATACCCCCGGTGTCTGCTACCGGAACTCCGCGACGAATAGATCCAGGTGTACCGAGT
CCGGGCTCGCTTTGTCAGCTATGATGAGACCCCACCACCGGACTTGATGAAGTGACCCGA
AGGCATACCCTCGGTGTCTGCTACCGGAACTCCGTGACGAACAGATCTAGGTGTACCGAG
CCCGGGCTCGTTTTGCCAGCTATGATGAGACCCTACCGGTCTGCTACTGGA
>Unigene0002231	1	232	LEN=232
XGGAAAACCGCCGCATTAGCGGAAACGGTAATCCCCAATACAATGGTCGATGCCCAGCTG
CACTCGACCATTGTTCCTAATCCAATTGTCTCACAGACAATGGAAATTACTCAGGCGAGT
GCACCTGCGTCAAACGTCGACGCCGAATGCATGGACACCTCGTCCTCCCGCTCTGCCTCA
CCCGTCCCAGAGGATGCTCAACCCTCCGAGCCCTCCGACTCCTCTTCCTCCGAX
>Unigene0002237	1	356	LEN=356
XAATCCACGCTAAAAAGGAACCAATTACAGCCTATTCAGCAAGACGATGATTGCGATTTA
TACGGAAAACTATTAGCAAATAAGTTGCGAAAATTATCTGAAAAGAATAGATTGAAGTTG
ATGCACGACATTGATGGGATGTATTTACAATACCAATTTGATGACCCTTTAGTGATGACT
CCATCGCCACCTCATTTTTATGAACCAAGAACAGGCACATCATCATCTACGCATTCAGAG
CCTCCATTTCATTACGGGCAGGCGAATCAAAATACTTATTACCAAAATAGACAAGTAATA
TCAGCCCCACCTTCTAATATCATTATTCAATCGAACCGGCTAATTCGTACACCAGAT
>Unigene0002241	1	244	LEN=244; minus strand
XXTTACTATCCTAATAACGAATACTCTGAAGAACTAGGGCTGATAGACTACGAGCCGACT
GAGGCTCGTAGAGAATGGACCTCCCAGACAACTATATGGATGATGGCGTTTGCTCTACTG
CTGTGGTTGATCACGTATCTCATGGTCATGACCCTAACCATGTGCTTCGACATCAGTTTT
CGGAGTATGGCGAGTTTCACTGGCATACATTGGTACAATGGAACTTTGTTAGCTAGTGAG
GATCAT
>Unigene0002250	1	229	LEN=229; minus strand
CGTCGTCGCAAGATGGCGAAGGCTGCAGGCCTGTCCAAGGCCCGCTGTTACAGGCCTTCG
AGAACGAACTTCTTGAAGGCCTGTTCGCACGCCTTTGTGAGGCCTCTTCACAAAGGCGTG
ACTCTGTGATGTGCCAGCACGTCGAGCGATCCTCGTCTTGCATCAGTCACGTTCGCGCTT
AACTGCCGCTTGACAAGATTCTATGAATCGATAGAGGGCATGCCCTCACXX
>Unigene0002256	1	376	LEN=376
TACGCCACGGAGAAGCGTGACGTCAGAGAGAAGGAAAAGGAAAAGGTTCAAGAGATACCA
CAACCAAAACCAGTAAACCATTCACTAGAAGCCGCTTCTAAAATGGTGCCCGTACCTGAA
TCGCTCATGAGCCCCGACTACCAAGATCCCATATATGATATCCAAAGATCCATACCAAAG
CCCACGAACAACTCAGTACATAGCGTGTCCAACACATCGTCACAATCCAGCAACAGCAGC
ATTCACGAAGACAAACCGCGAACAGCGAAAAACATGAAAGGCTCCCCTAAACTACCAAAG
AGCGCTACTTCGTCGCCCAAACTAAAAACAAGGATGGAACAAAGAAAAGGCAGCTTATCC
AAACTCGATGTCAAGAXX
>Unigene0002264	1	229	LEN=229; minus strand
XXAGCTGTAGGAGATGCACAAGATATCAAATATATACCAGGCAAGAAATACCCGGCTGTC
GTTATAAAAGGCCATGTTTATAAAAGGGTTAAAGCAAACAGATCTGGTAAAGTGTTCTAT
AGGTGTGTTCTTGTACATAGAGGATGCAAAGCTTCATGCTTGGTCGATGACGATGAGATC
GAACTGAAAGATCACCATACCCACCAGCCTCCGAAGAAGGCAAGCAACGGC
>Unigene0002265	127	327	LEN=327; minus strand
ATGGCTCTTAGTGACGAGCTGGCTCAATTAAAGCTCCGTAGGGGCTATGTAAAGGGTGCA
ATAACTCGTGAAGAAAGTTTTTGTAACAGCGAAGAAATTGTGATCGCGTCTAGTGAGTTG
CTCACCGAGCGGCGCAGTCGCTTGGCGAAAAACTTTGCCTCTTACGAGGACCTTAACAAG
AGTATTTTGTGCATAAATCCA
>Unigene0002266	1	320	LEN=320
XGTATCGAAGACGCAGCGCCTTGTAGTATGCAGGGTGATTCTGTTAAAGTTATCGACTAT
AAAAAACTCGATACGGAACTTAAGAAAGTTAAATGGTCACAAACTACCAAAATGCGTTGT
CCCACGGACATATTTAATTTTATCCGTCAGTCTTTTCAGAACGCTCATCAATCTGCTACC
TCTCATACAAAGAAAAAGAACAACAAAAATAATAAAACGGAACGTTTTGCGATGCCGTGG
ATTGACGACAACATTATCCAATTAAGCAAAAAGCGCGATACATTATTTGGCTGTTGGAGA
CGAAATCCAAATGACACAAAA
>Unigene0002291	1	206	LEN=206
XGGAACACACAGGGACCTATGGGAGCCAGAGTGAAGGTGCTGGGTCAGCAGTGGGGAGCT
GGGAGATCAGAGGTAAGGCAAAGTGAGAGGGCTTGGAGGCTGGGTAAAAGGTTAAGTCAA
GATCTAGAGAAATGTCTGAGTGTGTCAGAGGTGGAGAACTATTCAGGAGTGCTGGGGAAG
GXGATAGGGGATGAAAGAAAGGCTGTGCXX
>Unigene0002294	1	222	LEN=222; minus strand
XXGAAAGCAGCGCAGGCTGTAAATAGGTTTCTCGCAAGACCTATGAATAAATTTAATTCA
CGTTGCTTAGATATTTCAACCAAACTACAGGTGCGACATAGTGCCACTTTATTAAATCCA
CATTTTAACTTATTAGCTCCCGTGGCTGTGAAAATAAGGAATTTAGGACTTGGTCCTACT
TCAAAAGATTTTGAAGATTCCCCACAACCTCAGATTACTAGTCCX
>Unigene0002305	1	417	LEN=417
XGTAACCAAGACAAACATGATGCATCAGAAAATGTTGCACCTGATGAAGTTAACAAGAAT
AATACTTTTGACAAAGATACTGTAAAGAGAAAGTCCTTGTCTAAGGAAACTGCTCTAGAG
GACTGTTTTGTTTCAGTGGCAAGAGATAATCTTAATGACCAATTGAGTATGTCTAACTTA
TCCAATGGACCACTAAATAGAAGGAAATCTAGCAAGACAGATGTAACTTTTGAAAAAATT
AATACAACAGTAAATGGTGATGATGTTGAGAAAGATGAAGAAAGTAATTTAAATACTTCA
AAGAGACAATTAAGAAGGAGACAGTCTGTTATTAATGAAGTACAAGAAACGGTACAACCA
GAGGGTACAAGTAATACAATAAATAATGATACTTTTGACAAGGGATTGAAAAGAAGAAXX
>Unigene0002313	1	378	LEN=378
AAACCAAAAAGCAATGTTGAGGATGAAAAAGATAATATTTTAGAATCTCATGTTATAAAT
AACTGGGATATTGAGACAGAAAATCAGGATGAAACTATGGTAGAAATTGGTTTAAATAAT
CAAATTCAAGAGAATATAGAAAAAGAAGAATTGATTGAAGTAAATAAAGATGAATCATCC
AAAGAAATCAGTGAAAAATCAATCAAAATGGACGATGAAGAGATTATAAAACGTATTGAT
GACATTATAAAGACAGAAGATAAGACTGATTGTGATATTAGTTTTGATAAAGACGATTTA
GTGTTAAGTGAAGAAAATTATGATAATAATCAATCTTTAGACGCTAGTCATTCCAAAACG
GGTGAAATAGAAAACGGT
>Unigene0002328	1	295	LEN=295
GATATTTACGGAAATATAGCACAAAAACTAGAGGAAATAAAAAACAGCTTATTAAAAGCT
GAAACTGCTGTTACGAGCAACAGAACTGACATCGGTCCAAGTAGCTCAACATTACCGACC
GTAACTGTTGATGAAGAGTTAAACAGCCCTGTGAACAGTACGGATAACAATACGAAGGCA
AAACCGAGGCGAGGCCGTGGAGATAGGCGCAAAGCTTCCAGTAATAGCTGTGGCTCCAGT
AACAGAACGACCAGGACTGTGCGAGCTAGACGGTCTGCCAGCCAGAGTACTAGCAXX
>Unigene0002330	1	410	LEN=511
XTTATAGCCATACAAAAATGTTGGTTTACTTTTTGCTTTCAGAATAACAACCTTAACCTA
AAACAAATAACAGAATCCAACACAAAAATCGACGACACAGGAGGCATAGAATCCGAAGAC
GAGTGCCAAGATGACTTCCTAACCACCTCCCCCACAGAACACATAGTTTTGCCTCAACCG
GACATCAAACCCAACATAGCCAGCATGAAACAAGATATTACCGACCCCATTCTCATAACA
GAAGAGAAGAAGTCAATAGAAGAGTTGAGAAGAGAGTTAGTAGAGTTCGAGTTGAGAAAG
CAGAAAGAGTTATTTGAAATGGAGAAGCAGTTCAAGAGAGAGAAACATGAGATGGAGATG
GAGATTTTGAGGGTTAAGAAACAGCTGATGATGAAGGAGTTGAAGAAGTTA
>Unigene0002358	1	265	LEN=265
ATCTTCACCATTTACTTGGGGATAGGAATTTATTACGATACTCCGTACCGCGTCAACCAG
TACCTGGTGTGCCGGTTCTGCACGTGGCTCATTGAGCTCTCTCTATTCGTGGTGCTGAGC
ATCACGCATACCGCTCTCACTGGATATTATCTACTGTACCTCATGGTTCTTATCCTTGAG
TTCTACGGCTTCATAGTCGTGTACAGCTACTACGTGGACATTTGCGACGAAGGTGTAAAG
TTTGATATGAATGCGTTCTGCGACGXX
>Unigene0002369	1	222	LEN=222
AGAAGGTACATAACGGGAAATATGTGTCACACCCGCGTGAAACGGCCCTCGCACAGCATA
ATGCTGAGACCCTATACGGGACAAAAGCCTCTTGCTATTTGGCTTGGGTCTATGAAAGTT
ATCGTCTACCTAACTCTTCCTCAACTATGTTGGGGTCGGCCTCCAGTCCAACTGGAAGCA
GCTGAGTTCCAGTGTTTTACATGGTGCAACTGCCTATCCGAG
>Unigene0002386	1	248	LEN=248; minus strand
XTCTCAATCCAATCGAAATTCATGAACATGGAATGCCCTACATCTACTCCTAGCCACTCA
TTCGGCGTGACGGACTGTGCACCGACGCCCAAGCCATACTATGATTATGGAAGAAATGAA
TGTCCTCCAACCCCAAACCACGCATTTGGTAGATCAGAACATCCTAACACTCCCAGCCAT
CCCTTTGGTCGATCGGATACGCCCAACATGTTTGGTAGAAACGACTGTAATGCACAAAAA
TATACCAAA
>Unigene0002387	1	225	LEN=225; minus strand
XXTTGTTTTTTCAATTTTACAGAAAATAAATGCATGATGACGAGTAGGGGAAGGAATTAC
ACGCAGAGCAACGAGTGGGACTCGACCAGGGAAGACTACAACAGCTCCATTTTTGATGCG
CAATACGGTGACGAGGATACTAGTGGTGAAGCAAGCCAGCTAGATCATTGTCGACTTTAC
ATAAAGAATATACCGAAAGGCTTGAACGAAGAAGGCTTGCGGTCAGCX
>Unigene0002388	1	242	LEN=242
GTTTGTCAGCCACTTAGCTGTGTATTTTTACATTTCAGACATCTGAACGGTAAAACACTC
AAAATGCAGACCCGCAGAGCTACAGCTGTAAAAGACTTGGAGGACAAGCTGAGAGCTACC
CTAAAAGAGCTTGAGACCACAAAGAACCTCTGTGCCCAGCTGCTGCAGGAGAGAGAAGAC
AGCGAAGTGGAAGTCAAGAATGTTGTCGACAAGAACACAGTCTTGAAAAATGACCTGGCT
GAX
>Unigene0002395	1	259	LEN=259
GAAGTGAACGAATCGTTCCTATCCAAACTCCACGGTATCTGGGACACTTGCTGTCCCGAC
AGAAAGCGGTCGCCCCCACAAGAACTAACCCTTCCCGAACGAAGAACGGAACTATCACCA
CAGTTCAGAAACTTCGAAGACGAAGAACGAGCCCCAACACCGAACAGCGACGAAGAAGTA
CCAACAAAAGTTGTTATTGCACCACAGAGTCAAGAAACAGTCGAAAGTCAAGCAGTAGAA
AGTCAAGCAGTAGAAAAAAXX
>Unigene0002403	1	265	LEN=898; minus strand
XXTGAGCGACGCACTGCTCATGCTGCAGTGGCCGGCCTGCATGCGCCGCTGCATCAGCCT
AGTGGCAGTCGCAGCCGCGCGAGTGCGTCCCCGCAGCGCGAGCTGCACGCGCCCGCGCAC
CACCTCGCGCTGAGTCGCCTCGGCAGCGAGCGCAGCGCCGGCCCCAGCCGCAGCCCCAGC
CCGCACAGCCCCCACTCGCGTCTCTACCGCCCCCACTACAGAGTGGAGCCGTCATACTCG
GGCGCGAGCGCGTCCAGTCGCCACACG
>Unigene0002404	1	233	LEN=233; minus strand
AACCATATTCGTCCATCTTTACTGAAAACCGACGAAAAATACCAAAATATTACATGTGCG
GAACCAGTGACTTTGGTCAACGAGAATATTTTGACCATAGACGAAGATAGATTATTGTGC
AGTGGCAACACTGAGATTGACGCGAAAATCTTGGAGCATAGCAACACTGAGGGAGAGAGC
GCTTTTGATTTCACTGCGGAACCCGATTTGGCTTTTAGAGATGTGCAATATTCX
>Unigene0002426	1	286	LEN=286
GCACAAAAATATACCAAAGATCCGAGACTTAATAGAAAACCAGAATATGATTCGCATTCT
CAATTCGATGAAAGAGATCGTGGATATTATAAAGACCGCGGTTACTACCGCGGGGGTTCC
TATAAATCTCAAAAACCTTTAAGTGTACCGGACTCTTATCAAAATCAGGACAGAGAACGA
GGTAGGAATAGCACCTACAGGTACTATGCGCCTGAACTAAGTGGACGTCAGTTGAATAAA
GATCAATCAAGGCGTGAACCGAACGTTGGTGGTCCAATACCCAGAGXX
>Unigene0002443	1	161	LEN=213
XATTCTATTAAAGAGGTGGATATAATGGATGACTTGGTGGCTTATAGGATAGTGACCAAA
TCAAACGAGCTCTTAGTTGCCTCCGACGCTGAGTTTTCAGCGTGCGTTCTTCAAAAACTT
AAATCTTCGGAAAAAGAGGACCCTCATAAACACATGCATTAG
>Unigene0002459	1	351	LEN=351; minus strand
XXCTACGACATGGAGACTCAGCTGCGTGATAATAGGAAGGGAGGCGGTGTCATCGTGTAT
GTGCACAAGAGCATTTGCTTCACCAGACTACCTTCGCGTACACTAAACTTCGAGTCTATA
AACGGCGAGCTAAAAACGGACTATGGTGCAACTGTTGGTTTGTGTGTTGTGTATAGACCT
CCTGATACAAATAAGAGACTGTTCATCGAAGAGTTAGGTAGGCTAATAAACAAATATTCG
CAAAAAAATAATTTCATCCTGGTAGGTGACATGAACATCGATTTGAAACAAAAATCTTCG
ATAACAAATCATTATTTAAACACACTCTGTGAATTGGGTCTAGAATGTGGAATX
>Unigene0002462	1	330	LEN=330
XXGGTTGCAGCCGACTTAAAAAGTAACTTCGGCTCTGCCGCGACTGCTGGTCGGAAGCTC
ACCCAAGTGCCCAAGGATAAAGTTCCCAAGTACTTGACCGAAGCTGTCGAGAAAAAGTTG
AAAAAGGAAATGCTAATGAAAAAAATAATGCCTTTGTTGGGTAAAGATACACCAAAGAGT
CGAATCACCTCGAATGTTCGTGAGAAAACTGTTGTAAGTTTTGATAGTTTTGTTAATGCA
AGCAAATTATCAAGTACTGCTAGTAAATCCAATACAAAAGTATCTGAGAGCAAACCTACC
ACGTCACGCGCAGAGACTGTGGATCTAACCAAX
>Unigene0002475	1	385	LEN=385; minus strand
XXCATAGAGGCGTACATGAGCTCTGTCGGCGAAGGCTGCTATGCTCCTCAAACCATTGAC
CCTCGCCGGACTGGGGGCCACCAGCTACCCGAAAGTCCACCGGACTCCGGCTCCGAAAAC
CCTTACAGCCCATCAGAGACCAGCGTCTCCCACGCCATCTCAGTACCCCAAACGGTCCTA
AGTTCCGACTACATGCTGGTCCATGACCATATACCTACCCACGAGATTCTCCAACAGAAT
GGCGACTATATCTACGATGAGCTGAAATCAGACCATGAGGTCTTGAGGAGTAATCTCAAT
GATGTAGTGGTTCTGCCTCAGGATTCTAATATTGTGGAGCTGGGTATCAGGACTGTGAGA
CATGACTTGGGGTTAGGCGATGTTTAT
>Unigene0002487	1	262	LEN=262; minus strand
XXATTAATTATAGTCAAGACAAACGTTTATATATGTATATATGAAGCXGAAGCAGTTGTG
TTTGCATGGCTGTGTTTCGGTTTGAAGGGTGGGATATGCCGTGAGCGTGAATACCACCTG
AGTCCTCAGGAATGGCAACGCATGGCGGGTATCATGGGCGAAACAGTATACTCTGTTATG
TCCATGGTACTGCTCATGTCTATAGGCGACGGTTACCACTTTCCATCAGACGGGTCGTTT
GCTTGTTTGCATAAAGAAATTCACCXX
>Unigene0002489	1	246	LEN=246; minus strand
CCGGGCGGTCAGAAGTCGTCCCTCCCAGCACTGCCGCCACCAGCGCCGACGCGCTTCCAC
ACGCTGTTCGAGCTGGGCGCGCAGCAGTCGCGCACCACGCTCACGCACCGCCACGACTGC
CGCTCTACCCTCGCCAGCATCGCGCTAGCGGTGGCCCAATCAAACAAAGCTCTGAACATA
TCGGACGTGGCGGAGTGGCGGCGCGAGAACAACATGGTGGTGCGCGACGTGACGCTGGAC
GACGCC
>Unigene0002499	1	275	LEN=275; minus strand
XXCGAGATTGCTTCCGATCAAGATGAGCCAGGTTTTCTTTTAGGAGATGACGATTCTAAA
TTATTTGCAGGTAGCAAGAACAAAAGACCTGGAAAAGTGGAGACTATCACAAAAGCAGAT
ACTAAGTTGTTTTTGATTGAACCACCGGCTGTGGATCATTGTTCAGAACCAGGGCCGTCG
ACGTCGAGTTTAAAATACGAAGAACTTACTGTAGAGTACAAAGTGGGCGAGTATGTTTTG
GTCAGGTACTTTTTTACTAAAAAAGTACCTGACCAAAXX
>Unigene0002504	1	213	LEN=213; minus strand
XGTCAAAGTACGAAGAATCCTCCTGAAAACAAATATACCGCTTTTGTTTGTGCAGCCACC
AGCCAACACCCACCAGACGTAGATACTGTATACTCTGTTACCCGTGGAAGATTTATGCAG
ACGCCACTACTAACTATACATTCGGGAGCGGGGTACTCACACATACTGTACCTTCGTCTG
ATATGCGGGGAGTGGGGAGGAGGCAAAAATCAACXX
>Unigene0002506	1	211	LEN=211
GCTGTAGGAGATGCACAAGTTCAATTTGTGAAAAACAACCATGGAAAAAAACTAGCTATA
TATAAAGGGTACACGTTTTACTCTCACTGGGTGTACCCTCGGAGGAGCATTTGGAGTTGC
ACCAACTCTTCTCGATGCAAGGCCAGGATCCTACTGAGCCATGAAGCGGAAACCTTTGGC
TCGGAAATAAAAGCGAGGGATCTACCCCATTXX
>Unigene0002514	1	252	LEN=252
AGTATTTTGTGCATAAATCCAAAGGACGATGAAGACCCTTTTGTGTATGAAGAATTCATA
GATTTTTTGGAGTCCAGAGCGTTGGCCAGGGAGAATGCAATGGAAACAATGCCTGTGAGT
ACTCCCAGTGATGTGAAGCCTGGCAAGCCTGCGTGTAATACAGCAGCAGCAGTCTCATGT
AAGTATTGCAATACTAATCATAGATTATACATGTGTGCCAAATTTAAACTTGCTGCTGAT
AATGACAAGGGX
>Unigene0002516	1	371	LEN=371
ATATTCCTTGTGTGCCACATCAGCCGCTCAAGTGCGGGGTTCAACCACCCTGACGTAATT
CCCAAAGTCAAATCCCAGCTCAATGCGTTGCGGGAGATCCCAGAGGCGCCAGAACGGCAA
GTGCCCTGCTTCGGCCAAGGTATCGTTGAGGCGTGCGAGGXTCGTAACATCATGATAGAT
GAGTCAAGTCAGGTTGAGATGCGATGCGTTTATTTGGATCTGGCCCTCATCTTTCTTCTC
TTGCGCTTCAGCCTGCGCATTCTCTTCTTCCGCCACTTCGCTCTCATGGCGCAGGAGTCT
CTAGAXAAGAAAGGGAAGAAATTGCCGTTAGTCTGCTGTGATGAGAGTAAATGTGGAGGT
CGGATGTTAATGGXX
>Unigene0002528	1	288	LEN=288; minus strand
XXGAGCCCCGCTTCGCCTGAGCCAGTCCCTCGTCCTGCCGAGACGTCATCACCGTTGTCT
CTGCCGCGAAACAACACCTATCGGCTCAAGCGACCAGAACCCACTGCCTATGACACACGT
GGCTTATTCCAAGATGAGTTAATAGATATTATAGGAGAAACAAATGATAAAAGGCTAAGA
TTGTTGTACAGCAGTCCTGAGAAGGATGATGATGATTATCCTTCGTATATGAACCTGTTC
CCACTTCACGCCGACCGACAAGTGAAGCCCGGTGGTCCGAAGAAGATTCCX
>Unigene0002551	527	613	LEN=613
ATGGGTAACGTGCAGTGCTGCGCCAGCGGACGCTTCCCTGTGGGCAAGCCGCCTAAGAAG
GCGAAGAACAAGAAAAAAGATAAAGGA
>Unigene0002556	1	232	LEN=232
TGGCTGAAGGATGGCGCGCTTACTGATGTACTGTTGCTGCTTACTGTGGTGGCGTGTGTT
GTGGCAGCCCCCGAAGTCGTAGGTCCACTGGCAGGATCTGCGGAGGCTTCCCACGGCAGT
ATTAGTGTCGGCAATGTGGCTGGTGGCAAGTTCGGTGGCGGCAGCTTTAGCATCGGCCAC
GGGGGACAGAGCGACGGCTACGGGAGCGGCGGCCACGGTGGCAACCAGGAG
>Unigene0002574	1	249	LEN=249
AATAGTAATTCTGCGGAAATAGAGGAGGTGAAAATTTTCGTAGGAAAGTCAATTGATGAT
CTTGTTATGATTAACGAAAAACAATACATTGTAAAAGGCATTATTGACATTGGTGATGAC
AAGGACCTCGCTGAATCAGTTCTTGCCGGTACCTCAAACGAAATAAATGAATCAGTGGTA
CAAAAACCAATTAAATATACAAACTTACAGTTGCTCGAAAATAACAGCCTTTATGATAAT
TCCAGCTCG
>Unigene0002583	1	321	LEN=321
XATTTCTTCAGACAGAAATGTTTGAGGAGCCAGGCAGCACTCTGTGCTGTGGTAGACCAA
ACTGGCAAGGCAAAAAAAGATCAACTCGATGCAATAGACAGAACTAGCCTCCATATCAAT
TCAAGCTTTGGAATCTACTACACAGCAGTAATAAACATACCTGTGGATAATGATCAACCA
ATAAAACTTGAACCAGTTACTGAAGATTTTGATTTTGACACTGATAATGATAAAATTAAA
TTAGAAGACCACACTTATGCTTTAAATGTTGGCTCAGATCATATTGCATCCAGTGATGAT
GATGAACCACTTTCTCTACATAXX
>Unigene0002641	1	225	LEN=225
CAGGGCTTCTACCTGGCGCCCCACCCCTCGCCCGACCCGCTGCGGCCCGAGCGCGCCGCG
CGCTGCGTGTGTCCGCCGCCGCCGCAGCGCGCCGCGCGCCGCTGCCTCGAGAGTGAGTAC
GCGGGGCAGGAGGCGGGTGGCGAGCGGTGTGACGTGTGGTGTGACGTGTCGCGTGTTGCA
GTGCTGGCGGGGCTCGGCGCCGAGGGCCCGGAGGGCGGCGAGGCX
>Unigene0002669	1	241	LEN=241; minus strand
XXTCAGAAAGCGTATGATAGACATCTTAGATTGTCCTCTAAACACGTTATGAGTGAAAAT
GATCCAAATCGTCTCAGCAACGATCCCTCAATAAAGTCTAGAAGGATCGCTGCTCAATAC
TCGAGAGCGGTCAGAAGGCCTATGATACGACGCCGCGAGCCCAACGAAGCTCCCGATAAC
GGACCTATCACTTGTGAACAGTGTGGGCTAGTGATTCCGGGCTACCGGCTGTACGCGGCG
CAC
>Unigene0002674	1	210	LEN=210; minus strand
CCAGCGCAGTATGAATACTCTTGCCACGGTAACAAGGTGTTAGTCCTTAACAATATTAAG
TACAGGTGTGATGGCATGACAGCTAACAAAGTAAGATGGCGTTGCGCGACGCACGAGAGA
TTCCGATGTAAAGCGAGAGTGCACACCGTAGAAGATGTCATAGTGCATTATTCTGATTTA
CATTCTCAAGAGTTTCAGGAGCCTCATAAA
>Unigene0002682	1	307	LEN=307; minus strand
AAGAGTGAAGTTGACGTAAAGAGCGAAGTTGACGAAAAGGTCATTGACTACGAGATCTAT
GAAGAAGAACCACCTCCTTCTGTAGGTCCCAAAGAGATTCATGAAACCGTCTTAGCTGAG
GATCCTAATGATGATGAAATGTCCATCACCGAAGCTATACCAAAGGTCCAGAGCTTACCA
GAATCAGAGAAACTCAAAACAATGATATTTGATGAAGAAACCGCCAATGTTTTAATAACT
AAACCTATCCCAGCTGTATTGATGACTATCGAGAGTGAACTGTTAGACAAATCTAAGAAG
AACGAACXX
>Unigene0002693	1	220	LEN=220; minus strand
XXTAAATTAAACAAAATACCTAAGTTGGATACTCAATCTTCAACAAATAATGCTATGGCT
AGCACAACTATTTTGCCTAAAACATTTAAGACACATGTGATAGGAAACAACGATATGATA
ATAACTGAAGCTAGTATATTTACAACGAGTTCAACACAACCGGTACCAGTAGAAAATGAC
TTAAAGATAAATAAAGAATTGCCAATTTCCAGTTCAAAACCA
>Unigene0002737	1	201	LEN=201
AGTGATGTGGTTAAAAGTGACAAAAACACTGGCGTCAAAACCAAAGTGTGTAGTGACAAA
CATACAGACAAAGCTATGGATAATATCGTAGCTATAACAGAAGATTTAGGTAATATAATT
AAAGAAATGAAAGTGTTAGTTAAAAATAAAAATAGTTTAGATGAAACAGTACCTGTTGAT
AGTGTTCTACTTAAAAAGAAT
>Unigene0002751	1	221	LEN=221
XGTGCTGAAACGCATGAAAACCTTACACTTACTAGGATTACTCCACCTATAACCGATGTA
GCTGCAGAAGAAACTCAGGAACATGATCAGGGTAAATCTAAACGAACGAAAAGAAAGAAA
TCGACTCAATTAAAACGTAAAGGCAAAAAAAGGAAATCGTTTGAACTACATAAAAAACAG
GAGCTCTCTCAGAAAATAAAGAAAAAGTCGAGAGTTAGAGTA
>Unigene0002775	1	334	LEN=334
XGTTGTGAAGTTCAAAATGCCGAAAGCAACAAAGATTCTGAAGAAATGGGCAATGTGTCT
GGTTTTGATGTAGAAGTAATTTGTGAAGAAGTCAATGAAATTGTTAGCAACACCGATTTG
AAACCTGATGACAGCAATTCAGCAGAGGAGAATGTCTTAGAATCAGAAGAGGTAGTTACA
GTACTTAAAGTGTTAGATAATGATACTATTGATCAAGTAAATCAAGCGGAATTCTGCGCA
GAGAGGGCAAATAAGACTGATGACAATGATATCATAACAAAAAGAAAAGAAAGTGAGATT
GTACTTAACAAAAATATAGAAACATCAAATAGTAAX
>Unigene0002795	1	258	LEN=258
XXGCACGCGCATATCGCTGATACCACGCCGCGCTATAAAAGGGTGCGCGCCCTTTCAGCC
ACCCACTCTCACGCTACTACTTCTAGTAGAAGGATCTTTGGTGTTAACTCAGTTGGTGCC
AACAGTCGTCCAAAATGTCCGCXGGATCATGTGGAAAGGCTGCTCAGGCACGCAGCTGAC
GATACTGAAGGGGTCGTCCTGGCCAAGGGGGTGTCCATGATCGTGCTATTCTGTGCTTCC
ATGATCTGTGGTCTGGTCCCT
>Unigene0002803	1	332	LEN=332; minus strand
XXCAACCTTTGTGAAGATGACATGATAATATCAGAGCAAATAGACATTACTGCGAAGAAT
ATGTCTGATGATTGCGAAAAAATCGTTACAGTTGTAGAAATAAGCCAGGATAGTAGTCTT
GATGTAGAACTAAAGTCTGTTGAAACAGGAAGAGAACATAACGAAGAAGCTGCTAATATG
CTAGAGCAGATTGACACAACTCAAGACAATTTAGGCGAGGAAGCTGTAAGCATTGACAAC
GACATAGAAACGGAAAACAACCATACAACGCAGGAAAATGTATCCAAAAATATTTGCGAA
GATGACACTGAACTGCAATCTGCAGTATCTGAAAXX
>Unigene0002808	1	240	LEN=240; minus strand
XAAGGTGTGAGCAACAAGCTACCGATGGGTATATGCTATGTTTGCGCTGCGAAGCTGCAA
GCGGCTTCAGCTTTCAGGTGCAAAGCGCTTATAAGCGACGCTCTGCTCAAAGAGCATTAT
TTGACGCATGATCATCTAACCGTATCAGATGTCCGGACTCTATACAAGAAACATCCCGAC
TTAAAATCGCAATTATCAAGCAAGGAAGTTTTCAAATTTAACAGTACTAATATAGTCGAC
TXX
>Unigene0002822	1	205	LEN=205
XACAGTTGTAATGAAAATAAGACATCTCAAAATAGTTTGGTTACAACTAGAAACAAACGA
AAGCTTTCTGAAGTCACAGATCAGTGCAGCGTGGTTTTAACAAAAGACCCATTATTATTT
ATGGCTTGCGAAGCTAAAACGTCTCCGACAAAAACAAAAGATGACAACGAAACATCCGAC
GATACAACTTCAAGGAAAAGACGCAGX
>Unigene0002874	1	252	LEN=349
GTGCCCACGTCATGGCTGGCTCCAAGACCACCAGCTTGTGTTACTCAAACAAATGTAGCG
CATCCGCCGCAGATACGTGTTCAGAATGTCGAAGGCATTGTGTCAGATTTGCAGAAGAGC
CCTAAGGTTGCCTCCCAGCCACCTGTGAAAACTCAGCAGCTCGTACTAGAGCCTCAGCCT
TCGTGCTCCTTCACGCCACAGCAACCTACACACAGCGCACCGCTCAAACCAGAAAAGCAA
CCTAAAGAAGTA
>Unigene0002875	1	356	LEN=356; minus strand
XATTTATGTTTTCAGTGCACAGCGATGGTGAGGAACTTCAAAAGATTTCGTGATAGATGC
CACCGATCTCATTATGCTTTGAAAGAAATATTAAGCAGAAACAACGAGATAAATGTAAGA
AACTTGAAAGATCTGAACCGAAACCTCCTTGGTATAATGCCGCAACTATCGTACATGAGT
CTAGACAAAACACACTATGAGCAGGTAAAGTTCCAATGGAAGAAACACAACCGCATCGAC
TGGTGTAACTCGTCCAAACACAATATACCAGTTCTTCACTGCAGTACGTTGACCCCCGAC
AATACTTTTAACGAAACAACCAATACTGTAGAATTGGAATTTAACCAACAAAATATT
>Unigene0002890	1	305	LEN=305
TCTTCAAAAACACAGAATATCATGGATGAAACTGCAATAAAGTTAGAATTTCATAATAAT
GACAACCAGTGCCGAGTCTGTCTCACCGTTGGACGGAAACTGTCACCGTTAGGCGATTAC
TACACCATATTCAGAAGGATAATTTCAGAATTCCATAATCTAAATCAATTGTTATTGGAA
GATATACAACTATGCTGGGAATGTATAGCGTTTCTACAGAGAGCTAGAATATTCCAGAAG
AAAGTGCTAAAAGCCAATGAGGTGCTACAGTTGGGGCAGAGGTACATGTACGGCACTCAA
TCAAGX
>Unigene0002933	1	386	LEN=386; minus strand
XXACACAAAACGAAAATAGATGACATAGTAAAAAACTTTAACGAACCTAAAGACTATAAT
AAGTTACCAAAAAAAGTTAACAATGACCAACAAAATGACAACATTTACGGCAAAATTAAT
GTTGACAGAAAACCGGAGGAAAAACCGTTGCAAAATGGTTTAGAATCGAGCAAAAACGGT
TTAGAATCGAGCAAAAATGGTTTAGAATCGAGTAAAAATGTGATTGAATCTGGGAAAAAT
AATTTGGAGAGTTACTCGAATATGATGGAGCGGAATGAGGTGTATGGGAAGATTTCTGAT
AGGAGCATGAGTTTGCCTAAAGGAATCAGTTTGCCGTCCCCAGCGTATGATAGGAATCCT
CAATACTCTCCGGTCTACGCCAATACT
>Unigene0002940	137	398	LEN=398
ATGCAGCATCCTAAAAACGAGAGCAAGATCCCCATCCCGCCGAACCTTCTGAAGAATTTC
AACGTCTACGACATTTTGGAACCGCAGAAAAATACCGCCAAAACTAGTGATGGGGCCAAG
GTCGATAAACTTATCGATATCGATGATTGTTCCGAAGATTCTGGTGTTGCCAGCTTAGAT
TTGAACGCGTCGTTTTTTGACAAAAATAGGGACTACGATTTAATCGATTTATTTCAAAAT
ATATTCGTGACTCCGCAACATAXX
>Unigene0002948	1	265	LEN=265
XXGAGCGGCGGGGCGCTGGGCGCGAGGGGAGAGGGCATCACTGAGCCTATTATGCCTGTA
CTCGATCTTCCCAAAGGATATGGTTTCGGCGCTTACAAACTAACGCCCCAATCAGAAATG
GTTCCCAAAAAACGTGCACCACCCAAACCGGTCACAGTTTGGCCAACCGACAGCAGCGAG
GAAGCACAACTATCAGAAAACGATATTATCGTTGAAAAAACTAAAGAATTACTCTATACA
AAACCTTCATTTGATACATTTATGAAA
>Unigene0002961	1	246	LEN=246
XXAGGGCAATGGGGTTCACCTTGTGAATGCATCAGGCCTGGAGACTGGGAATGGAGGGGG
AAGGCCAAAGGAAGCAATGAGGGCATGGAGGGACAGTCAGGAGGAAGGAGAAAGAGCAGT
CATGCAGCTTGGGACAAATCTTTTGTTGCTTTATCAGATTCTCAGTCAATCAATTGGCGT
TTGCTAGAACCGGGTACGCAGGGGAGTGGTGAAGAGAGGAGAGCGCAAGAAGAGATCAGG
AGAACGGGX
>Unigene0002973	1	204	LEN=204
XAATTATGCGGAAAAGTGAAAAATATAGAAGCAGATTACATCAAAAGTGACCACATACTC
GACACCGTCACAGAAAACTTTATTATTTACGCCAGTGACGACAGCGACTCCTCCAGCGAT
GAGAGCGATGATGAAGAACCACGTCCTTCCACCAGCTCAGGTGGTAATTTCAATTTGATG
CAAGGGATAGAGTTTCTAAGTGATAXX
>Unigene0003043	1	418	LEN=418
XXAACGAGTGGTTCGTGCACAGTGGACATTGTTATAGACAATAAGAAATACGAAAACGTT
AAGTTTTATGTTATCTCGAAACGTGAAATGCCTTTTTGTATCATATTAGGCAATGATTTT
TTACAAAGAGTGACAATGTGTATGAGTGGTAATTCTGTGTGGTTTGGTAGTAAAGATGAC
GAGTGGTTGAGCTGTATGTTGAGTGAGGCTTATGTGTGCTCTGATTTTCCTTCCACAGAT
CACATTAAAGATAACAAGGTGCGAAACAAAGTTCAACAGTTAGTTAAAAGTTACAAACCT
CAGCAAGGTAAAGAATCTCCCATACAAATGAAGATTATTGTCAAGGATGATGTCCCTGTA
GCACAACGTCCCCGAAGGATTTCATTGAAAGAACAACAAGAGGTAGAAACACAAGTTAAA
>Unigene0003046	1	473	LEN=473; minus strand
AGGGTGTGGGTAGGAGCCACAAATTTCAAATTATCAACAGCAGCTGTGAAGCCGGTTGAT
AAGTCCTTGCATCCTGCAGAAGTGCCAAATGTCAATGTACCTGTAACGCAGCATGTGCCC
GCTCAGCAGTTGTTGTCCCCCACCCACACCCTGAGGGTGTGGGTAGGAGCCACAAATTTC
AAATTATCAACAGCAGCTGTGAAGCCGGTTGATAAGTCCTTGCATCCTGCAGAAGTGCCA
AATGTCAATGTACCTGTAACGCAGCATGTGCCCGCTCAGCAGTTGTTGTCCCCCACCCAC
ACCCTGGGCCAGTCTCCGCAAACAAAAGAAGACTCCAAAGATAAGTCAATAAAGGTTGCC
AACTCAACGACAATAACTTTAATAGAAAACGGTAACGTCAACGGTGACAAGGACAAAGAC
AATAATTATCATAAAAATTACTTCACGTTAGAACCTAAAAATGAGAAAAAG
>Unigene0003077	1	306	LEN=306
XXGCGCGCCCTAAGCGATGATGTGCCCAGGTTTCTGGGATTGAAAAACATACGCGATACA
GTGCTGAAAGACCAGGAAAACGAAATTGTGCTCAGTCCAAGCGTGCTTAAACAGCGCAAA
GACTCGAAGAAGACCAAAGACCTCAAGGAGACGAAAGAGCTCAAAAACCCCAAAGAGCCC
AAAGCTCCTAAAGAGCCCAAAGACCCCAAATTCTGCAAACATCCTAAACCCTACCAGAAA
ATACAGAAATCTXCAAACCCAGTGAAAGATGGTGGAAACACAGGCAGTGAAAAAATGCAG
CCTGATATX
>Unigene0003079	1	215	LEN=215
XXAGCTGTAGGAGATGCACAAGAAATTAAGATGATACCATCACAAACAGGCACACCGTTA
TTGCTCCTAAACGGCTACACATATTATCGTGAACCTCGCGACCAGAAGACTGGCGTTCGT
TGGAGATGCTCCTCAATGAAGAGTAAAAGCTGTAAGGCATCGTTACTCATAGACTTTGAG
AACGTGATTGTCAAACCGAGATGTTACCTTATCCATAXX
>Unigene0003090	1	259	LEN=259
GTTCGCAAGGTCATTGGATGGAAATCAGCTGACTCGCGCGCCGCGTGCAATCCGGAAATG
AACACCCATAGAAACAACAACGTTTGGAACATTATCAATTGCAACAGCCTGTTTCTTCTG
GACAACACTAAAATTCAATTCAAATGTAAATGCGACTACATCGGCCTTCAGCTTCACATC
ACTTTCATCATCATCATTTCCTCTATCACCTACATCATGATCATCATCATCATCACCCAG
CTCAATGTTCGTTCATCA
>Unigene0003096	1	247	LEN=247
AATACATCGATTCAGATCCCAGTGAAAGTGATAAATAGGGGTCATATAGGACAAATAGCT
GTCCCTTACAAGGGGTATCATAATGCGGGTCCAGTTTTGCTCGAAATTCGAGATGTTTCC
GAGTACATATCTCATGGTAAGGGTTATCGAGCCCTATATACGTCTTCAATCATCTTGGCC
AAGGAAAGACGTCCCTACATCTTCCATATTCGCACTTATGAAGTTGACTTATACTATTGC
CTTGCAGXX
>Unigene0003176	1	231	LEN=259
GCCGCCGCCCACGACCCTGGCCTGGCCTACCGCGCCGCCCACGACGAGCGAGCCTCGATA
TACTGCTGGGCGGCGCTGGGTGCTCACGCGCGGACAGCGCCGGGAGACGCGAGGGCGCAT
CACCATGCTGCGCTGTTGGCGGCGTATTGTGCGTTAGCGGCGTATGGTCAGCTGCTCACT
AATACTAATCATAGGTATCCACAAGAAACGCCCGAACAAGAATCTCGGTAA
>Unigene0003191	1	317	LEN=317; minus strand
XXTCAAAATCTAGCAGTACAATCTGAAGAAAAAGTAATCTGTGATAACGAATCTGACAAA
AGGGAAAATCAAGAGCCACAAAACATTATTCCACATCATGATGATAGGAACAATATAAAA
AATAAAGAAGGTCTGACTGATGATCCACATCATGAAAATCCTGAAGGGGCAAGAACAAAA
ATGCCATTTATAAAAAAAAGTGCATTAAATCCAAAGAGGGCAGATAATTATGACTTTGCT
GTGAATCATAGTGCTGCTCCTCCAGTTACTCCCGAAACTTCAGATGACATAGAGATTTCT
ATTAAAGTGGGAAATACAAXX
>Unigene0003194	1	229	LEN=229
XXGCTGGACTCAAATTTAAAACGTTCTGTACCATCTATAGCTCATTTAGGGCAAATGTTT
CCAGGATTATGTCCAACAAATTTAACAGAATTAGACAGGGAATGGAGAGCTCTAAGAAAC
ACTAATCTTCCATTTCAAGGGGATCAGCTAATCAAAGCAGATGAGTTTTGGCGTCACATT
TCAAAAATAAGAAAAGGCGATTTCTCTCAAATGTTTCCTTTATTGGCCCAA
>Unigene0003209	1	230	LEN=230
XAAATATGTGATAAACTCCGGATTGCCCGAAATATTGCACAAAGGACTTATAAAACTCCT
GCCGTTTCTTCCAAAGAGCCTGAGGAATTATCCAAGCTAGTTAGCTTATACACTGGAGTT
AAACAGACAATTATAGATGACATACTATCAAAAAATAATAAGAAATCAAGCAAACCATTC
TCCTATTGGTGCAAGCATAATAATATGAAGAATGATAACGTGACACCTCGT
>Unigene0003219	1	210	LEN=210; minus strand
XXTTGGATTTCATGTCGGATTATCAAGGAATATGAGTTGGCACAAAAGTTTTCAGTAGAA
GAGGCCCGAGCTCAACTATGGGATAAAAAGGAATTACGTCTCCTAAATTACGATGTGTGT
GATACCATAACTAAATTAGGGATAATCCTTTCCCATTGGTTATCAAAAAGACTGGTAGCC
TGTGTCCCGCAACATTTGTCAGATCATTTGACX
>Unigene0003226	1	215	LEN=215; minus strand
XAGCCCCCCGCCCCGCCCAGCGCCCGCGACGCCCACTCGCGGGGGGCGCAGCGCGATGCG
GAGAAAAAGATCATCATCGAGGACTTTGTCGAGGTGAAGAGATTGACCGCTACCACTATG
CAGCCGCCCAACAAGCGTATGCGCAAGCGCAAGCGCAAGCGTCCCCGCGGCGGCGTGACG
CCCGCGCTGGCGGCGCCGCCCTCCCCCGCGCCCCCC
>Unigene0003229	1	229	LEN=229; minus strand
XTAAACCAATATTCATATGCATTATTCAAATTAGCCAGGGTAGTGGATCCATCTGTTGTA
CTAACAGCATATCATGCTTATGTGGCATCTACTCTTAAATATGGTGTCATATTTTGGGGT
AATGCCACTAATGCTGATTATGTATTTAAAGCACAAAAAAAATGTGTTCGTGCTGTAGCA
AATATATATGTACCAGACTCATGTAAGCCTTATTTCCAAAATTTAAAAATX
>Unigene0003268	1	232	LEN=232
XXCATTGGGGTCAATGAGGAAGGTATCCCGGGCTGGGAGCTGTGGTACGGCGGCGGGGAG
CCGGAGCGAGCTCACACGCTGCTCACCACAGCTACCAACTTCACGCACCATCACACTATC
AGAGTTCCACCGGATAAGGCTGAGCCGGTGATGGTGACTGCGATGTGTCGCGTCGGCAAC
AAGATGTGGCTGGAGGATCCCCCGGCGGGGTATCTGTCTAGCCCGCCTGACGGX
>Unigene0003272	1	324	LEN=324
XATGTGATAAGCCATTATCAAGCAAGAAAGCAAAAACATGGTCCAAAACAAGACGGTCAA
ATCGAAAATACTCAGAAAACTGTTGGCAAGCGCTTGGTAAGAATTCGATTGGTCGGACCG
ATACCTATCCGAGGACTCGGCACGCGAGCGAACCATGGCGCAGTGCTGCCAAGTTTTACA
CTTCCAGAGATGAATACAGCCTCCCTTCTTCCGCAAGTAGCAGTATATGGCCAGACATTT
GGCAAGAACGAGTTCCTAAACTCTCGAGAAAACGCTATTGTTGXTTACCACAACAAGGCC
TTGAATCCGATGTTGAAAATAGCTCAX
>Unigene0003280	1	217	LEN=217
AAAGAACTAAAAAATAATTCAACATTAAAAGTCCATTTGAGCGGCAATAAAGGAAAGCAA
TGTCCCCACTGTTTTAAAGTGTTGAAATCTCACTCTCATTTCAATTTGCATTTGAAAAAT
CATGTTGCATTATCAAGAAGGAAACGAAAATCAAAATTACACGACTGTGGCAGTTGTGAC
TACCGAAGTATCAACAAAAACAGTTTAGAAGCCCATAXX
>Unigene0003287	1	202	LEN=202
XTGACGGGTTTCAAAGTAATCATTTACATAGACGGCGAAAGTAGCCAGGGATATATTGTT
GATGGGGGAGTTCTGCAGGAATCAATAACACTATCTTTCGTAAGCAGTCGGGTGTCCACA
TTGATGTACGAGTTCTGGCTGTACGGAGCCAGGAAGGATACTCCTGGTGTTGCTGAATTA
AACTCCTCATATCGGCTGTGTTAX
>Unigene0003313	1	243	LEN=243; minus strand
XXCCATTCTACTTCTATTGAGACAACGACGATATCAGAAGTATTTGCTAATACTTCTCCT
TCTGAAAGCGAGGAACCTTCAAAATTGATAACTGATTCCCCAACGTCTCCGGCAAAAATA
TTTGTAACTGAGTCTAATACAAATCCGACAGGTTCATCTTCGATAACTGAGAGCACAGTG
ACTCCTGAGATGCTTCAGTCAGTTATAAGGACAACGACTACACCTTTACAGACAGAAGAA
GAGGAX
>Unigene0003354	1	329	LEN=329; minus strand
XCCATCAAGCTGTTAAACAAGTTAGGACCAGAAGAAATGGTATCAAGAATGAATCAACTT
AACCCAATTCAAATTGCAAATTTCGTGAGGTTCATAACTCTACCAGTTCCATTGTTAAAG
TTCATACTTATAAACTTGGGTAAAGATCAGACAGTATCTCTATACTGTGTGAAGGTGCTA
GTCAAAATGTTGCAGGCACTGAAGAGATACTTGCAGATTTTGGAGGCAAAAGACATAGCA
CAGATTACTGATTTACAAAACAAGTTGGAGTATTTCATTCCTAAGCACTTGCCCACTCCG
GCTGCTATAGTAATGTTAATAGAAAATGTA
>Unigene0003366	1	248	LEN=248
XXTGAAAAAGAGACGGAAATAGTTGATCTACTAACTCAATTGCAAGACTTAGAAAATAGT
AAGGATCAAGAAGTGTCTGCATTGAAAGAAGAAATACAAAAAACTATTGAAGACAAAAAT
AATGAAATTGATCATTTAAAATCTGTACTTGATGAGAAATCTGAGTTTGGCGATAGGCAG
AAGTCAGAATCAGAACATTTGTCTAAAAATATAATTGCCCTTGAGACTACTATAAAAGAA
ACAAAGATTAXX
>Unigene0003371	1	222	LEN=222; minus strand
XXACTTAGAGACGCTGAATTAATCTATGCATCTCAAGTTAAGCCTCAAACAGAATTAATC
ATCGGTAATGTTGAATCGGACATTACTGATTCAAACGTTCAATTCATAAAACCAGATGAA
GTGAAACAAACCGATATTGCTTTAATTACGCAAGATACCGTTGTTTCAAACACTTCTGAT
AAAACAACTACAATAAAGACTGTCTCCGAGCATTCTGTTGATCTX
>Unigene0003386	1	241	LEN=241
XXAAAGTTGGCAGAAATGGAAGCAAACAAACAAGTGATGAACAACGCGGTATCAGCGGGG
GCGCCATATTTAGCCCTGAGGACATTCGACCCTATTACAGTGCAACCCGTGGACGAAATG
ATGGATGAATACAAACGAGTCATGAGACTGTTTCCCGATGCGAGCATTACTGGTACACCA
ACTGGCAGTGAAATGAAACTCCAAGGCATAGCAAAAGTCATCGATTGTGAAATTAAAACT
TTX
>Unigene0003390	1	242	LEN=242; minus strand
XACTTATTCTTTAATGTTAATATTGAGGCTGATGTTAGCCTAGATAAATTCAATAGTCTA
AGACACTCTAAAAAGAAAGATAAGAACGCAGGACCAGTTAAAAGTAACTCTTCATCTAAA
ATCCCAACATTCGCAGCGCTAGGCAAAATCATGAAAAAGGATTCATTCGGCAAAAAATCT
CGCGAAAACAGTATTAAAAACGACGAATCTGACAAAGAAAATAATGCGAAAAACCGTTAT
ATT
>Unigene0003392	1	284	LEN=284; minus strand
XTGGAAAAGCCAAATAATGTGAAGCTAGGTAATCAGAGGAGAAGCAGACTATTTTCCAAT
GATTCACCCATGTCACCAGACACAATGCAAAACAACCGAGATGCTTTGCAGGATAACCAA
AAAGAAGTCAGGTTATCTTCTGATAATATACCCGGCTCCCCAGAACCAGTGCAAAAACAA
AATAATGCAAGGCAAGGTAATCAGAGGAGAACCAGATTATTTTCCAGTGATTCACCCACA
TCACCAGACACAGTGCAAAAAAGCCAAGATGCTTTACAAGATAAC
>Unigene0003398	23	311	LEN=311; minus strand
ATGTCGACGGAATTGGAAGAAAACGAGGTCCATATTGAGTCTGTTGACGTCAATGAAAAA
GTGAAAGAAAATGGATCAATGGGCGAAACTATTTGTGATTCGGGGCTGGACACGTTAGAC
TCGTGTTCTGCCGCCTTCCCAGCTTCTGATTCCGAGTTATCCCCGATTAAAAATATAATA
AACCATGATTTGGGCAATGGAACGTCCACAGACAGCCTATCCAACGAGAGTAGTCTTTCC
AGCCCAGGGTCTGAAGACGGCGTTACTAACAATTTAAATTTCGAATTTCXX
>Unigene0003404	1	274	LEN=274
XXAGAAAATACTGTGAGGGCCGTAGCCAGTCGTAACGGAGATATGTACTACATGGACGTG
CGTTACAAATGTGAGATAGCGAACGCGACTGGAGTGAAATGTGGACTTAAAGAGTGGCAT
GAGAAACTTGCTCATCAAAACTTACAGTATGTGAGAATGGTGCTTAAAAACAACAACATT
GAAGTGAAAGACTCTGACTTTGGTTGCTTGGAGGGCCAAATACATTGTTTGCCTTTTAGT
GCCAGTGAAAATAAAACGAGTAGGCCATGCGAGTTA
>Unigene0003425	1	202	LEN=202
AATCTAGTCCATTTAACTGCACATGCCCATCCTGCTGGCTGTCTCCTCACCAGAACGATC
CACGATTCTTACACCCATGAGGTGAACAAGCAGTTCAACAGAGCTACGGGTACGAAAGGC
GTATGGGACCCCAAACAGCCAGGCAGAGACCCCATTTCCGGGTCTCACAAACAAAAGACC
AGGCCCACGACTGTCACACGG
>Unigene0003427	1	262	LEN=262; minus strand
XXCTTGAAGGAACGTATAGGAAGGAACTTACAAATGGAACGGGACTGCCCGAAGACTATT
CAAGAAAATGGAGTAAATTACAATTACGGTACAATAAGGGAGACCGACGATTTGAAGAAG
GTGACGGGCATTGAATGGATACGGGCTGCCCTTGACCGGGATGXGTCGGCACTCATGGGT
GAGGCCTACGTTCAGCAGAAGATGGCATTAATGAAGTTGAATAAGAATGTGACTTTTCGT
ACCGTCAAAAAAGTGAACAACCCA
>Unigene0003436	1	427	LEN=427
XXAACATTTTTGATCATGGAGTACTTTGGAATAACTATGTATGGTCCCCAAAATTATATG
CACGATATAATGATAGAACAATATCAAGAACCTATGTCTAAAGAAGAAGTTAAACCTATG
ATGGAAAAAGTCAAAGAGTATTCTACTCTTCCGAAAACTATACAACGTCCGGATGCAGAC
GTGATCAGGCTTATCGATGTGTACATAGGAAGAGTCAATGGATTCGCTTACGGTTCTACG
GGCAGATTCGTCAAAATGAAGCGTAAAGGCGTTATGAAACCTCCTTACCCTTGTGATATG
TACCGGCTCCCGCCTACTACATACATGGAGCTTGGATGGTGGCTACATGATCCAGCAATA
GCAAACTCGGATTGGCATGTGACCAAGCCAAGATTCCCTCAACCTGCGTCACCGAACACT
TTGATTCTA
>Unigene0003445	1	201	LEN=201
XGATCCGCTATTTCTTCTACAACAAAGAGAAAGACTGGCAAAGATACTTCCAAGGCTGAC
ATGACAGCGAAGAGTCGGTTGAATTTGGAGCATGCAGTTCGGGATAAAGCTGATGAAATA
GTTGAAGAAATGGTGGGACCTTACCGTGATCCTTTCGACCGCAATAATACTGTAACGAGA
GACGGTGTAGTGTATTGTTTTGXX
>Unigene0003471	1	226	LEN=226; minus strand
XXTATAGAGAGCATAATGAACTTTTGGACTAAACTGACGCAACATACTAAAACACTAGTG
ACTAGACAACCGACGACAACGAAAGCTATGCCTACCATTAGAAGAGAAAGAAATGTTACA
ACCACGGTACACATTGTATCACCTCAAGGACAAGTTGACAGTAGAAACATGGCACTCATC
AGCAGCTTGTTAGCGCATTATTACTTGGCAACTCGGCCTACAACCAAC
>Unigene0003498	1	329	LEN=329; minus strand
CAGTGGCTCACTGATCACAAATCCGACCTTGCTTTGAAACTACAAAACGTTACTGTGGTC
AAGCAAATACTAACACAGTTCGAGTACGTAGCTCAAGACACAGGGTTTAACACTACGCGC
GTTAGTCCCGAAGAACTGGTCTACTTGGCCATAGAGCGGAGCGTTGTCGACGTCATCAAA
GAGAGTGCTATCGATAGTTTTCATGATGAGTTATCAAGCCTAATGGGTCCGCCCATAGTA
CCGCCTGTTTGTATAAACGAGTGGGTGTCGGACACACTGCTAATGTCGCGACGTCTGGTG
TCGTGCGAGCCGACACTCCGCGCCTGTGTX
>Unigene0003500	1	286	LEN=286; minus strand
GATGTGTCTCCGACGGGGGATGCAGGTGCCGAGAATGAGGTGGATCCGTTGGCTATAGAC
GAAGCCGAACTCGACAGGATCAAAGAGCCGGTATCGCAAGAAGTGGTGCTCGAGAAACTT
GACGAAGAAAAGGCGGGAAACTGTGATGATGATGCCAAAGAAAAAAATATAAGTGAGAGC
CAGAATGGAAGTAGTGATAGTTTCCTAAATGTCCAGGCTGAGAATGTCAAAGAGGAATTG
ACAAAAGAAGAGAATAGTCCCCCAGCGGTTGCCGAAAACCCTTCCCXX
>Unigene0003557	1	217	LEN=217
XXTTTACCAGGTTCTGAGACAGAATTACAAGAATATAATCCTAATGAAGGCTCTAATAAC
TCTAGTAAGCGTAATTATGTTCCTTCTGACAAGAACACGAGTAAGAAGAAAATACTAGAA
TATAAACCAGCCAAAGTAAGCACTAAGAGTGAAATTCCGACAGTTACCTATCAACCAACA
CCGAGGTCACTTGCACCTTGTTTTTCCAGTGATGAGGAA
>Unigene0003577	1	243	LEN=243
AGAAAACGAGCAAGCAGTAGTTTGGAACGACCATGTGCTCTAAAAAGCCAAAGGATGACT
ATAATAGCAGAGTGCTTAAATAAAACAGACAGCAGCATTGCCAAAACTACTCCAGTTCAA
GAAAAATCTCCAGTTATTAATGAAGATTTACAAAAAACTAGAAAAACAGAAGATTGCTTA
AATAAAACAGTTGAGAGCAGCATTGCCAGCACTAGTTCAGTTCAAGGAGAATCTTCTGTT
ACA
>Unigene0003581	1	401	LEN=493; minus strand
XACAACATTCCTACGACAAGATATTTCTACAACACTCCAACGAAAAAATATTCCTATACC
ACTGCTACGACAAGATATTCCTATGACATTCCTACGACAAAACATTCCTATCACATTCCT
ACGACAAGATATTCCTATCACGTTCCTACGGCCATCATTAACAAAAAACCATTGGTTAAA
AAAGGTCCGATTCCAACAAATGGAAAATCGTGTCCTTTAAAGCAAAATGATCCTAGAAAA
CAAAAAAAACAAGAGCTTATGAACCTGCTGGATGTTTTGATAGAGAAAGGAAAGAATGTC
ACACTCGGCAAAGATGAAATTGGCAAGTTTGAGAAACAAATGAGAAGGATTTATGGGATT
GGGTTACGCAAAAAATCGGCGTCGAGTAACAACCACAACAAT
>Unigene0003604	1	423	LEN=423
AAATGTACTGCAGAATATTTTTGTAAATTTAATCCAAATCTAACTCACCAAAATTCAAAG
TTTTTGAACAGAAAGGTCAAAGGTCGTAAAGACTTCAGCGCTGTACACAATATTGATAAA
TTAATTCTGTGCTTTGAAGCAATCTTAAAAACAAAACAAATTCTAACTGAAGACTGTAAT
AAGTCCTACTTGGATGTGTCAGATAGAGTATGTGAGAACTTATTGATAAGAAATGTAACA
GGTCTTGGAACAGATAGTTTCCATAACAAGCAAGGGGAAGCTAGATCAAATAGACAGACA
ATATCTCCTCCGATCTGTTCTCCTCTGCCTGTGCTACCAGATGTTCAACGAAAACAACTT
GTTCAGAACGACTATACATTCGTTTCGGCACATGCAACATTACCAGAGATTAACAAGGAT
GTT
>Unigene0003614	1	324	LEN=324; minus strand
CCCCAGAGTGATTCTTCTTCTTCTCACTCTAGCGGGAGGGCCGAGAATAACAACTCACAG
GCTAGTACCGAATCGTCGTCAGTTAAAGAAGACATTAAAGAATGCAACATGGTAACCAAA
CACTCTGAATCTCACGCTGAGGAAGCAGGGCAACCGCTTGTTACTTGTTTTTCGACAGGA
ACATCAAATCATACGGTGTTATTAGCCACAGCGCTTATCAGGGCTGAGTCGAAAGCAGGT
ATTTACCAAGTGGTTAGGGCATTAATTGATCAAGGATCTCAGGTTTCTTTGGTCACTGAA
GCTACAGTGCAGTATTTAGGGCTG
>Unigene0003631	1	317	LEN=317
XGCCAAATGTTGTTGAATATCTTTAATATCAGTATAGTAATTAATGATGAACAAAGGAGT
CTAATTTGTGAAGAGTGCGTCTCCAAGCTTCGGGATGCAGCAGCTTACAAGCAGAAGGTT
CTAGAAGTACAGGAGTTGCTCAGGAGCAGCGTTCATTTGGAAAGTAATGGCAAAGGCACT
AACATCAATGCAATTGAAGAAGCGGATAATTTTGATGAATTGAACAATGAAATAGATTAC
TCTTTTAATGAAAATGATATAAAATGGGAAAATTTTACTTCAGATACATCACAGAAAGGA
AAATGCTTCATCATCCAA
>Unigene0003635	1	238	LEN=238; minus strand
XXTGAGAATGAATGGGATGAAGAGGATGAAGCACTCTATAAAAATTCAGAATGTGATGAT
CAAGCAGCATCAGGTGGGCAACAATCTCCAGCTATCTCCAACAGGCCTGAGAGTCCCACT
TCTGACATGTTGTACACAACTGACAAAAAGCCCCAGCGAGAACAACCTGGTGATAAGAAT
TTGATACCAGAATTCATCAAAGATAAACATGAAATGCTTTTGGACATGTTAAAGGATATT
>Unigene0003638	1	229	LEN=229
XXGGTGTTGGCTCCTAAGAGTGCCCAAAGGGACACATGCAAGTGCATCATTCATGAAAAC
ATAGACCTAATGATAAAAGCATTGAAAATATCTTCTATAATAGACGAACCAGACTGCGAT
GCATTAATAAAGAATATGTGTTGTTCTATATACGAAGAGAAATGTCTGAGACGAGAGTGC
CAATACTGTAAAGATAAGCTTGTACAATTCAAGGAATTTTCGGATAATCAT
>Unigene0003644	1	205	LEN=205
XAAGGTGACAGGGGCGGCGGGTTGCTGATCCCTGCCAGAGAGCCTGATGACAGCGGCATC
GACAGCGACGACGCCGTGAGGAGGCTCATCCTCGCTCATCAGAGACTACCGTTCAGCGAC
GAGAGTAGCAGTGATGATGAGCTACAGATCCCTTCACCTACCACGAACAGACACAGAAAC
GAGCGACGAGCTAGTCTGAAAACAGAX
>Unigene0003645	1	219	LEN=219
XGGTTCCGCGACCCGAGTCGTAAGAAGACAGGATTCGAGGATTACCATATGCCCCCGAAA
AAAAAGACGCAAAAGCACGGGACCGAAGCTTTCGAGGCGTCTATTGATGAATATGAGAAG
AGGTTGTTGGATGGACAGAAGAAGCGGCGAAAACAAAGAAATAAGGACAGAAAGAAGAAT
TTGTACGCCGGTTACAAACCCACACCTCCGGACAAAAAGCXX
>Unigene0003653	1	370	LEN=370
TGGGGCTCAGTAGTGGATGAGTTCAXGAGTTCTGTAGGAACATTCGGATTAATTCGGAAG
AGTTCGGTAGGCTTAGCGAACGTATCGCACAAGAAGGCGCCGCAAAGTGTCCCGACGTGT
CGCGACGTGCCCCTGCTGCCGGAAGCTATACAGTATCATATTACTGAGGGAGTTGCTGCT
CCXCCCGTGTTCCCTGACGACGACCGCAGACGCGCACAACACGGATACCAACTAGATGCT
GATGATGCCGATACTGAGGCTGATGTCGTGGTGGACATTGCTTTAAATGATAATAAAAGC
TGTGTACATGTGTGCGAGAGTGTCACCTGCTACACACACAAGTCCACTACTGCACCAGAC
ATTACACTGGTA
>Unigene0003657	1	295	LEN=295
ACCACTGAAAGTGCCAAGCAGCTGCAAAAGATAAAGAAATCCGCTTCCAAATCGTCTGAT
GAGTGCAGACCACCGAAGAAAGTATGCGATACCCGTAGCAAGAATAATTTGAGAAGATTT
AGTATAGTGAACATAGATAACCCAAACCCAGACACGTTAAAGAAATTGCCTGATTGCGTA
CCCCCGGTCGGCCATGACGGTCCTTTGAAATACTTTGACGCAGTAGTTTCTAAGGTAGAT
TCTGCTGCATCAATGATAAGCGATACACTTGCCTTTGACATGCCAAAACCTTTGAXX
>Unigene0003661	1	209	LEN=209
GGCGCGGACATATATTCAAACATTATTATGGCGGGAATCTGCAGACTTGAACAAATAGCG
CCCATTGCACAACAGACGCGGCTTGGGTGGATACTCTGCGGCGGCAACGTAAGCACACTA
CAATGCAATGTCGTACAGTTCGATATTGACCAGTTACAAAAATTTTGGGAAACGGAGGAA
ATTGCAGAATCGACTTCGCTTTCATCTGAX
>Unigene0003666	1	349	LEN=349
XATAAGGGGGATCCCACGAAGAAGTGCGTCCGTATTAAACTACCATGCGGAAAAGTGTTC
GAGGCTACTGTTCATGGGCAAATACATGTAGACACTAACACATTGTTCAAGGACCCAGCA
TTACGTGCAGTTTTATTAAGCAATATCTCTAACAAAAAACGATACACTCTAAACGTCAAA
CAAATGTCGACATCCAATAAGTCGAATCCAGATAAAATAGTAGAGTCTCGTATACAAGAA
ATAAGATTGGCGGCGCCTAAACCAAAACTAGATAACGTCGTTGAAACTATCGATTTACTC
AGCGATTCAGATGAAGATAGTCCAAAGGAGAAAATGAACATAGCACAACAX
>Unigene0003667	1	203	LEN=203; minus strand
XCCGACCCCGCGGCAGAGGTCCCGAAAGCGAAGCCTGCGAAATACTTCAAGCCACAATCT
AGCGCCGAAGTTGGGCAGTTTGCACCCGACGAAAAGAAATTGTATCATTACCAAAAGGCT
GAACATCAACGAAAACTGAAAGGAGAAGAGGAAGGTGATAAGCAACCCCAGTCAGCTGAT
GGTGTGTCAGATGAAACATATGGC
>Unigene0003683	1	206	LEN=206; minus strand
XAATATATGTCTAAGGATAATGGAGAACGCAGCCCCACCCTATCAGAAACAGCAACAACA
GCCCGAGCATCAAGCGTCAACGAAAACGGGGGCACTCTCAACAACATGCACAACAGCCAA
CTGTTTGAGCCAATAGCCAACAACTCAACACTCATACGGAATACTCAGACGCTCAACCGC
CGCGCGCCTACCGCTCACCCGCTCAAC
>Unigene0003695	1	327	LEN=327
XTCTCAATTCTTGCCGATTACGAAGTGCTTGATGCGCTACAAGAAAGTGAAAAATTGAGT
TTCAATGACAGAAGTAGTTCCCCCGTAATGGCAGCATACGAGACTATTGCCTCATTGTGC
AGTCAACCTGAAATGTCTAAACAAAACGAACAAATAACGATGGACAAATTGACATGTCAT
AGTGAATGGTTATTGACTAAACCTAATACCCATTTACAATATAAAAACAATCTTATCAAA
GATATCGAGAGATGTGCATCACATACAAATTCTCACGAATCTTCAAGTGAAACAAATCAA
CGTAAAGTAATGCCTTTAACGGCTTTAGXX
>Unigene0003719	1	206	LEN=206; minus strand
CTATCCGAAAATGAGATGATGGGTTTAATCGCTTTAATAGAGGACAGCAAAATAATTACG
GATAAGAACACAGATGCGACTACGAATCTACTGAAAGCCAAAGAGTGGCAACATATAACA
CATGTGTTTAACTCCAAGTATGGATTTGGTTCGCGGACGCCGCATCAGTTGAGATTAAAA
TGGGATAATTTGAAAAAGAGTTCTAGX
>Unigene0003734	1	204	LEN=204
AAACTTAGAAGAATGCTAATCGAGACGTTGGTGTTCAAAAATGTGAAATGCATAAAGAAG
CTGAGTTTCATGGGCTGCGGCATGGCAGCAGTCAGGAATGATAACGAGAGATATTCTCAC
AAGGCTTTAGAACTCTACGCGCGACCGCTGAAGTTCTGCAGCGTGCAAACAGCAGCCGAC
ACTGTTCTATCGAGTGTCAATCAA
>Unigene0003742	1	205	LEN=205; minus strand
XTCTCAGGATTTTCTCAGACGATAGCAGCATATACCTTGGGTACAATAATATCAACGATA
TACCTCACGGAATGGAAGGCTGTTTGTCAATATATCCCGTTCTTTAACATGCAAGAGAAA
TTCCAAGGTCCCAAAAAGAACGACGAGAAAGAACATAAGATACACAACAGTCAATACATG
GCAGGTGTGCTCGGATTTGTAATAAXX
>Unigene0003747	1	281	LEN=281; minus strand
XXCTACAGAACAGACACCTACAGAACTGACAACCAGACAAACGACTATTATACAATCAAC
ACACACAGAATTAACAACCATACAAAGGACCTACTAACACCAACTCACAACCAGCGCAAA
CACAGAAATCACCCACCAGTCAACAGTCAGCTCCAAGTACCAXTGCCCATCGCACAGCTT
CTGGCATTCGGAGGAGACGGAGTGCCAGGCATAAGACTGCGTGGAGTCGCCTTGTTTATG
AACAGGGAAGCGGAAAAAATAGGCATAAGCTTCTGCTTAGGCTCX
>Unigene0003751	1	201	LEN=201; minus strand
XXACAAATGGTTCCGACTAAATGTATTAAGTTTGGTTTGCTGAATGCGTGTTCGCTCGGG
ACTAACCAGGATGATTTCTTGATAGCCATGGGCAATTATTCAGTGGATATAATGGCCATC
AACGAAACTTGGCTGCGCGAGGGTCAGGAAGACCGAGCGCCTTGTGTGCCTGGGTACAAA
CTCAGGCACATACCACGTCCTATX
>Unigene0003761	112	487	LEN=487
ATGTTGCATAACACTGGTCCTTACGGGCCGAACGAGGCGCCGGTTAACATGGGAGCGCCC
GTGAACATGACACCGATAAGTGGACACTTGAATATAGCTCATAACATCAATAATTTGAGC
AAAATAGCGCAGCAAGGAGCCCCAGCAGCTAGCGGGCACTACAACCTACAAGACTATGCC
CATTACAACCACTCTCCACTAGTTATTCCATCACAAATGGGTCAATATCCGAACTATCAA
CAACTGGGTTTCCAACATACGTATATGAACCAAAATGCAAATAACATCAACGATTTGTCG
TTTCCAAACGGTATGTTTCCAATGAATTTGAATATACAGAACGAGCACAATGCCAACATG
GTGAATAGCGCGTACGXX
>Unigene0003767	1	204	LEN=204
XXTGTCGAAATACTCGGCACGGACCCCGCAGGTGCTGAATGTGTGATCAACACTCAAGAT
AAAGACCCTTCAACAGAAGTGTTGGATGACACTATAATAAAAGCCTTAGGGCAGACCTTA
TCCAGTGAAAAAGAATATGGGCCTGATATTCACTTGGAGTTAACAAAGAGGGTTGAAGGT
ATAATTATAAATGGCCTTAAACAGGAX
>Unigene0003808	1	225	LEN=225
XXAGATGACAGTGGCGAGGAGCTTGGAGACGCTATAGTAGTACACGAAGTCAACGTCGAC
GATGATGATGAAATAATTGATGTCGATGACGACACAGAAGTTGTGCATTCTAACTCACAC
TACAACGTTCAAGTAACCGGATCGAATAGCGTAGAAGATAACTCATTAGTAGAAGGCCAC
GATTATGACGTCATCACTGTTTATGAAGTCAACCCTGATTTAGATTTX
>Unigene0003812	1	234	LEN=234; minus strand
ATATTTCTGCCGATGCAGGCGACTTCTGGCAGCGCTGGCAGGAGTGAGGATACGTTCGAT
AACTTCGGGAGGTATATAGCGTCACTGCTGCGAGGGCTGCCGGCGCAGGAGGCGCTGCGA
GTGCAGCCAAAGATCGTGAGCATGATCGTGTCGCTGGCGGTGCAGCAGCCGCGGGATGTG
CTGGGGAAGGAGGACACGAGTGACTCCGGCTACAGGCACGACACAAACATGTCX
>Unigene0003830	1	589	LEN=589; minus strand
CTGGAGTTTCTATCCCACGTACGGTTAGATTAGGAGGTGCTACTAGAAACTCCAGTGATG
GTATCTTCCGGTGATGGAATATCTAATCCCTCTAGGCTCTCCCGTCGTACTAGCGCTGAT
AATCAAATAAAACGAAAAATATTAATTCCACTTGACTCAAACCCGTCAATTAAGGTTCTT
CCTGCGCCTACCGATTCTCCACCAAAGAATGATTTGAAGCCAAGAAGGTATGTAATACAG
AAAACACTACGAAAAAAGACTGCGGCACCAATTATTAAATCTAACATCACTAGTAAACCT
AGCACTTTGCCACATGCACTACAAAAAAAAGAAAAGATGATATTCATAAACAGCAAACAC
CTAATCGATAAGCCAACAGAGTGCCCAGTATTTTGGGAAAAAAATAAAATATTACTGACC
ACAGTAAAATTTCCTCATAATTTAAAACAATTTGAAGAGACTAAATTGGCTTTAGGTCCA
TCGCTTAAAATACCAAAAGGGGTACAGTTAACTTGTCTAAGTGATGGTACAATATCCTAC
AGTATAGATAAAAACGTTCCCGTTAAGGTACAGGACCTAGCTGAGATG
>Unigene0003838	244	347	LEN=347; minus strand
ATGGTGAAAACCCGTCGCAGTAATGGAGAAAACGGGGAGGTTGACGATGGGAATTACGCT
ATGAACGACGCGGGCATCGTGTCCAATGAGAAGACGCCTAAGCCX
>Unigene0003845	1	258	LEN=258
XATGAAGTTGAGGCTGAGGTTGAATTACTTATAGTCCCTGACAATGCTATGCAGGTCCCA
GTGATGATAGGTCAGACGTTCACAGAGCAACGTCACATTACTGTTTTTAAAACTAGCGAT
ACTCTAACTATGTTACGTACTACAGATGATTTAGTAATAAATCGCAAAATAAGGTTGTTC
TGCAAAGACGACCTATCAGTGTTTGGTACCTCGTTAGTAGAGGTCTATAGCGATCCTGTT
TTCGAAGGTGAGGTATATGXX
>Unigene0003850	1	382	LEN=382
GTAGTAGGCGTAACGGGCATCGTTGCAAAAAGCATTAAAAAATACATAGACCAATTAGAC
GCTTCAATTAACATTCATATACTCCAAAAACAAGCAGCCATACATTCATCTATCATACTC
AGCAAAGTATTAGGAGACACAGTATTCGTACGAACAGTAGAAGAACAACACTCACACACT
GACACACAAAACACGCATCCATCACCAAGCACGCAAGCGGGAACAGCCATCCAGGAACAG
AACACACAGCAACCATCTAACACCGAACATTCGTCATCATCACAACCTAXGAAGAGGGAG
AAGAAGGATAAGAACAACGCAAACAAACACATCAACTACATAATACATATGCACTATATA
ATAAATAATACATACAAAATACTX
>Unigene0003855	54	683	LEN=683
ATGGCTAATGTAAAGAGTAGATTAAAAGCACCCAAAAGTGCATCTACAAAGAAGAAGACG
GGACTAAGCAAAGTAAAAAAATCCTCAGGTCCCAAAGAGTTGTTGAAGAATGATAATGTG
GTGATGAGGAGGCCGTGCAACCGTAAGGTCTTGACCGCTGATGAAAAGGTTAAATTCTTG
TTGAAACATGGACATATGCTCAAAGAGAAGTTTATAGCTAAACCACCGGTGAATGTAAAG
CCTCCCCCGCCTATTAAAACACCAGGCGTTTCTAAGAAAAAGCATAACAGCAATCATCCT
ATGATAGCAAAAAGCGGTCACCTTAAAAAGAATGCCAAATGCAATATGAAACTTGTTGGC
AATATATTGAAGAATGAACTGATGATAAATGACCGGACTGCTAAGAACGGTGCAAACGGT
GCAGTGTTGCGGTCACCGTTGCCAGTAGGTGTGAACAATAACAATGACACAGCTATAACT
GACCAAAACAATACATTTCATGAGTTCTCCGATGAAGAGTGCAAGCTCTCAGGGGATGTG
TCTGCTGCATCCAATGAGGTTTCTGATGATGAAGAATGTTCAGACAATTTGGAAGGAAAA
CATACAAATAAATCTAAAAATGGCAAGAAG
>Unigene0003878	1	264	LEN=264; minus strand
XTAAATGCGTCTGAAGTACATCGCCCTTCAAAGAACTTTACCCCTGCGAAGTTAGCTACT
AGTGACTGCGCAAGTCAAGTGCGCACAGAACACTGGCAAAGAACATCTAACTTCAGAGAX
GGCAAAGTTATATGGTACACAAGTAAACTAAATGCTAGACAAGCACAAACTTCACTCCAC
GATCACATTGGCTACACACAAACTGCGTACAGTCTGAACAAAGAGCTATGGAAGCAAAGC
GTTCGTACGAGGCTCGCGTCACACGTX
>Unigene0003885	1	260	LEN=260; minus strand
TACATAATCAAGAGTAACCATTCATCATACGCTAACAATCATGAAGAGCTGTTCCTGATC
GCGCTGGTAGCGGCGCTGGCGAGCTGCGTGCACGCGGCGGCCGTGCCGACCAACCTGCCG
ACCAACGTGACGACCAACCCGCCCACTGTCGCCGGCGAAGTGCAGCCCGGAGATTCGCGC
CTGGCGATGGGGGAGCACATGCGTTCAGGAGAGCCGGATGATGTGGTGATCATGCATGTG
GTCTACCGGCTGGGCGCCTXX
>Unigene0003899	1	223	LEN=223
AACCAGATATGTCCTTTGAAGAAAGAGAACATTATGTCCCTGGAATTAGCGAAAGCATCX
CCTTCTGAATATATAGTTCCTGACCTTCTTGGCAATGTAAATATAAAACAAGAACCTTTA
GAAGGCAATTCAGATGAGGATATTTCAAATTTCAGTGAAAATAGTAGTGTTGAAGACTCC
AGTGATTGCAAGAGCAATTTGGCAATGGAGCCAGATGTACAAATX
>Unigene0003919	1	262	LEN=262
XATAAATTGGACTTCAATTTGATGAGGAATGTAGAATCTGATGCAAAGATATCGTCTACA
AACATGCTACATGCTAATACCAACATGCCTATGATCGAAGCTGGGCAATCTGGCGCCAAA
TACAGAATCAATGAACCAATATACAATTTCCCAAACAGAGAAGGAACCAAAACGAATCGC
TACAAGGTTGAGAAAACCAATCCTGATTATGAGATATTCTACCAGAATGAACTGAAAGGT
CCTAGGAAGTGCAACAAGGATAAX
>Unigene0003925	1	315	LEN=315
XAATTTGCTAAAAGAAAACTATTTAGTTCTGGTGATAGCTTTGAAACTGTGATTCCTATT
CGTGGTTGTGTTAGCTCATCACTCCAAGAGCCTTTATTATTTGGGTTAAGAAAAACCCTT
ACGTCTTTTAAATCAAAGAGTAAAGTGAGAGTGAATGCAGAAATAGACAAAGTTCTAGTT
GCCCCGGGAGAGAACTTTAATCTGAGGCTCACGATATTCAACGACTCAAATGTCTCTCTA
ATCGTCATAACAGAACTCTTGACATTCTTCACCTATGTATCTGATTGTGGACATAAAATG
GTTGAGTCGATGCCTAXX
>Unigene0003933	1	262	LEN=262; minus strand
XGTTTCATTTGAACATTACCTGCATTGCTGCTACATTTTGGTGACCCCGTGCGAAAAATG
ATGGAACACAAGCAAGAAGTTAGCGAGCCTACAGACCTCGCTGTCGTCTCCGTGCAGTCG
CGTCTCCTTCCCTTCTGGCGTGAATATCCTCGCATGTGGTTCATCCAATTCGAAGCCGTC
GTCGAGCCGCAGAAGACCAGTGACGAAAACAAATATCGTTACGTCCTGGGCCAACTACAA
CCGACCGACCTTCAACATGTCACX
>Unigene0003960	1	221	LEN=221; minus strand
CTCGCTGTCGCCTACTTTGAGGGCTACGCCTACCTTTACTACACTGATCAGTTCATGAAC
CTGTCCCGCATCATCAAGGATAAGAACGCTAGCAAGTGGGGCGAGCACAAGAAGATCACC
CCTGGAGCCAACCCTGACCCGTCCAGCCAGCTTACAGCTATTGGCGCCAATGGAACCATT
CACTTGTTCTACCAGGCTCAGGGCAACAATAAGATCACTCTX
>Unigene0003963	1	204	LEN=204
XXATCTTCCAGTTCACTCCTGACCTTTGACCTCTATCCCGGCTATGCTCACGAGAAGGCT
CGGGAAGGACTGGGCTGGTCATACCTAACTCTGGAGGACCCAAGTCTGCTAGGCATGCTC
ATTTGTCTGGAGGACTTAACTTGTTACAGCACTGTGGACACAGGTCAGGGAATGCAGTGT
CATGCTCTGGAGACAACACTGGCTAXX
>Unigene0003969	1	174	LEN=209
ACCACTTTGAGATGTGACAGAATACCTGATGAAAGTGGTAAAGGATTGAATGTCATTGCT
GATCTGTGGGGAAGGGATGTGACGGCTGACAGGAGCTCTGCGACAGAAATGCTTGAACAA
CATTTCAAATGCACTATGACTGTGTCTGATGGAGTTACTGAAGAAACTCGGGAC
>Unigene0003970	1	254	LEN=254
ACGCCATGTACCCCAGTGCTATGTAGGTTCGTTAAAAGTGCCAGTGCAAAGTTAAATTTC
GAATTTGTGGTGGAGATAAAAAAGGTTCTAACACGTTATACTTTGTGCGACTGTGTTCTG
TGGATAAGTGCAACTGAAAAGGATTGGGAGATAAACTTCACACTCAAACAGGAAGCGGGG
AGCACGGATAAGAGCAATGGTATGAAGGAACCGGGATCACCTGAGGAACTGTTGGGGGAA
GGGGTGGAGCTGAXX
>Unigene0003974	1	255	LEN=255; minus strand
XAGACTGACGCATGCGCTGGGACCACCGAAGTCTCCAGCGGCGACGCCACAGTCCACACT
GACACAGAGAAGGAGTCCATCGCGACCGCCGTCATCAGAGACTTGAAAATGACTCAATGT
TCTTGCACTTCCACGCAGATGGAGTCGCTAGTGTCCAAGGACAACAAGTACTCAGCCCCA
CAGGAGTCCAAAGAAAACATGACTGAAAGGAACTCATCGGTAGACAAAAACTTGATGGTA
GAACAGCCCGTGGGGCXX
>Unigene0003979	1	254	LEN=254; minus strand
XXGCCCGCCGGGGTGCAGGGGCCCGCCGGGTCCATGGCCAGGCCCCACGCGCTCTGCTTC
ATATATACTACTTATGTGCGGAATGATTCGTACGGCATGCCGGTACAGTACCTGTCTGTG
TCGGCGGTGTCCCGCTCGTGTGACCGCGCCGTGCTGCCGGGGCTGGCCGGGGATAAGGCC
TACAACCTCACTATTAATGGTACCTGCGAGCAGAGCAGCAAATACAACAGCGTCGGCAGC
CGCGCATGTCCGGCGCXX
>Unigene0003994	1	204	LEN=204
TTGTCACCTGATTGCCTCGAAAGATCGGGATCATCAGGCTCCTTATCTGAGCGTGATTTT
GAAATGGCTCCAGCCACACCTGATGCTTCGACTGAGCCAAATTCACCAGGACTTTCAGAT
AGACTGACACCAGATCTTTCTATCGAAATATTTAACCAGATGCATAACCCCAGAAGAAAA
GAATCAATTCAGATGACTCTGAAG
>Unigene0004000	1	308	LEN=308
XXAGAGGAACCATCACATAAAGCTACAAAATTCAACATTGACTCTAATGCCAGTTTTATA
ACAAGCACATCTAAGATAGCAGAAATTATGGCGACTACAAATGAAGAAACGACACAATTA
CCGACAGAGACATTTACTGTAGTGATTGAACATGTTGAAAATACAACAACCTCTGAAGGA
CCCAACTTAAATAAAAATGGTGTAACTACAACGACGACACCAATATCAGAAAGAACATTG
AGTACAGAGAATCTTCCGTCAGTTAAGAATACAACACCGACTTATAAAGAATTTTCAACG
CTAACATTATXX
>Unigene0004010	1	232	LEN=232; minus strand
XCTGTAATTCGGACTAATCAATTCAAACCCGTCAAGTTCCAATTAGAATTGGTAAAGTTG
GATACTAGTAAAAGTCCTAAGAGATGCTTGATGCCGGGCACTGAACTCAACAATAGGCCG
GTGCCGGCAGATCAATTTTCGGCCTGCAACGAGGAGTCTCAACTAGAGCTACACCTCCAA
AGGCAATTGGAGGACGATATCGCGAGAATACGGACGAAGACGGAAAAACATAXX
>Unigene0004017	1	219	LEN=219
XXTCCATTTGTTCCGATGCATACTCTTTCTTGGAATTCGGCGCGGCATCCCAGGAGGGTG
ATGAGTGTGAGGAATGTGAGGTTCCACATGGTCACAGCACTAAGTCACAGTCACATGCAC
AAATACACTGATCCGAACATGCTAGCAGTAGCAACTGTCAGGGCTCCGAGACGCTGTACC
CACGTCCGCGCCGAATTCCAAGAAAGAGGTGAACCAGTGCGX
>Unigene0004063	1	213	LEN=213
XTAAACAATGAGCTCGAAATGAGCCGCCATGAGCTACGTACTCAAATAACACAAAACGAG
AATTTGGTAGCTAATTTAACTCAAGTTACAGAAAACGTCGAGACATGCAATAAGATAATG
GATGGTTTACGGACAGAAAAACAGAATTTAGACCAGATTGTAATAAGCTTGCAAAAAGAT
ATAGAAAATCTAATGTCGAAGCTTCAAGAAAAGGXX
>Unigene0004064	1	216	LEN=216
XACATACCTGGGAATATATCTTACAAGATGGACGAGGAAATTATTACAATTCCTGGCATA
TATCAGGTTGGTGATGGTGCAGGGATGTTGCCAGTAATTAATTACTCCGGAAAAGAAGTC
CTTATGCGAAAAGACAAAGTTATAGCTCGTGCATTACCTATACCTAATATACCTACGCTT
TTGCATACACCAGTTTTAGAGGTAAATAACATAATAGXX
>Unigene0004102	1	224	LEN=224
XXTAATAAAGAACCCACAGTTACAGACAAAAATAAAGAAATTATAGTTGAAGAAAATGTT
GCACCTGAAGGTGCCAAAGTAACTGATTCTACAATAAATAAAGATAAACCAATTACTGAA
AAGATTGTAAGTGAAGATACAATGACTGATAAACCATTAGTTGAAGTTGAAAAAGGTGAA
GATAGTATAAAAGGTAAAGATGTACCAGAGACAATAGAACAAAGTAXX
>Unigene0004104	1	136	LEN=210
XXTGCCTCTCCCCAGCTCATCGCTGCTTGGCCAGGCTGGCCAGGATATGCTGGCGTCGTG
CCCGCTACTAGGACCCTGGTAGCTGGCCCCACCGTAGTGAACCAGGGTGCTCGCATCATC
GCTCCTGGCTACGTCATC
>Unigene0004105	1	311	LEN=311; minus strand
XXCAATAAAATTCCAAGCGTAAAATTGGAGTCTGTGAACATCAAAGTTAGGAATGGAGAA
TCATTGGAAACTAACACAGCAGAAAAACCAGATAAAACTGTCAACGGCGAAAATTTCAAG
GAGAATAAGGATAAAATTCCAGTTCGACGTATTCTATTACGATCATCGAATAAAGACCTT
AATTTAAACACGGCAGTTGCTGAGAAAGCCAAGTCACTTCAGGTTCCAGTCAAGAAATTA
CGAGTGAGACTAAAACCCACACCTAGAATAGTCTCAAGTACAACTACAGCAACTGTGAAC
AACACCGTCAGCTXX
>Unigene0004121	1	285	LEN=285; minus strand
CTTTTTTTAACTACAAACGAAATTGCATTCTTAATGCCTAAAGACTTTTCCAACCCAGCG
GTGATAATACTCCTTAAGGAGGCATACGATAGAGAAAAACGGTTGCGCGCAAAATGGATA
TCCAAAAATCGAGAAAAATTAGAAAAAGCGGTCACACTGAACAGAGAGCCAACAAACTAC
TTCGAAGAAGATGTTGCCAAACAAAATATGATCGGAGTTCTGCCCTCGATCACTCTTGGC
CACATAGCTGCACGTGAGAACCGAAAAAAGATACCACTTCGCGAC
>Unigene0004131	1	282	LEN=282
XXAGTCGCCGAAAGCGATCTGTTGATTGATCTCGAAAACTTGAAGAATTGTAAAAAAATG
AAGTTGGATCGTGATGCAGGTAAATCACAACAAGAGTCTCAGGAAACAGCCAAATCAAAC
AAGTCGATTGCTGTACAAACTGACAAATCTTCGCCTGAGAAGAAAAAAAGGAAGCACCGT
ACCTCAAAACCAGATACTTCCTCCGACGAAACAGTAATAATACCATTACTGGAAACTTCT
AAAACGGAAACGTGTGTCACCCATTTTAACTTTGACTTAATCAAX
>Unigene0004133	1	243	LEN=243
GCACTAAGAATAAACCGAGGCGGTGGCGGCAAATCGAAAACTTCTATTGGATACTCTCCG
ATTGCCATTCCTTCTTCTTTATTTGAAAATACAGAGAATGGTCATAAAGAAATATATGAG
TTTATGAGTTCAGTCTGTACAGATGATCAATTAGGAATTCTAAAAAATATAATAGATACA
ATCAAACAGCCTGTTGATGATGTTATAATGAAGTTTCTTGTTGCCGCTTTCTTCCACGCT
GAA
>Unigene0004135	1	262	LEN=262
GATCAACCAATGACAGATCAATCTAACTTGACTAAAGATAAAGAAAAAGAAACAATAAAA
GATCAAATTGATGGTAAAAAAGCTACAACAGACATGAATATAGATCAACCTAGCCAATTG
CCGGCTGAAATGGAACCTACTGAACAAATTGTTACAGAAAAAACCATTGCAGATGACATT
GACAAACAAACTGTAGCTGATGATGAAGATCAAGTAATGGACAGTAGTTCTGTTGAAAAG
TCTAATCCTGGTCCTGTAAACAXX
>Unigene0004138	1	273	LEN=273
ACAACACTTCACCACTCACTCACTTATACTCGTCGCGATGATATGCGGGGTACTCCTCCC
CCCGCACCGCAGCCGCTCACGCCAACAGGAACCAGCAGCGCCAGCGCCGACCGTTGTGTA
CCACAGTACATACACGCGTACGCGCCTACCATGTACGGCCCGCCGATGCCGCTCGCGCTG
ACGTCACACTCGCGGCAGGTTGACCGTGCAACCCTACGACACCGTATGACGATGCACACC
AGTCCTTCACCCGGTACCGAAGGACCACTTTGX
>Unigene0004141	1	266	LEN=266; minus strand
ACAGAAAATAGATCTCAAAATTATGGAAGAAAAAGACTTCGTCAAATGGACGAAGCTTTT
AAAATGAAAGAGAAGAAAGATGATGAATGTGAGATTTTCGGAAGACTGATCGCAATTAAG
CTAAAACAAATAATTAATCCAAATACCCGCGATACACTGATGAATGATATTCAGAACTTG
TATTTCGTGCATGTTTGGACGATCGACTGGAGCAAGAGTCTGCAGTACCTCAGTCTTCTA
CATCCTAGTCTAGTCTCCATCAAGCXX
>Unigene0004151	1	222	LEN=222
XGGAAATCCTTGCACACGGATGTCAAGAAGATAAAAAATGGATTCACGCCTAAAAACGAC
CAACCTAGTGATAGCGAGAAGAAGAATGACAACGGCGCTCAAACTTATGTTTCTACTTTT
GATGCAATAGTGGTAGAAGTAGCAGAGCTGGCCAAAAGAGAATTTATCGTGATAAAAAGC
AAGCAGACGTCAGGCCGCGTGAAAGCAATCGCTGTACATCAT
>Unigene0004155	1	275	LEN=275; minus strand
XCAGAGCCTAGCATATGTCTACCAAATGCTTCAGAGCCAATCTCTGAGGCTGATGTTAAT
ACTAGCGAAATAGTACAAGAAGTTGGTAGTATGCCAGATCCAAGTCCAGCGGAGCTTCCT
GAGGAAGTAAAATTAAATGATATTGGCCAGAGCAGTGAACATAATGTAGATCATGATATA
TGCAAAGACTCAAAAGAAGAAAGCACTCAAAATGAAGTGCTGATACCAGAAAATACAAAG
GAGAATCAATCAAACGTATCAACATCAGAAAATTCT
>Unigene0004181	1	502	LEN=502; minus strand
XATTCCAAAGATACAAAAGAAATTGAAAAAAATTACACCACGCCAACAAAATCTGTATGT
ATAGAAAATACTGATTTATCAAATCCTGCTACTGAAATAGATGGACCGAAAATGGTAAGA
AACACGACAATAATAGATGAGTACGAGAAGAAAATACAGAACAGAGAGCCTCTGGATATG
GACCTACTCGATTACTCAGAAATTTACGAACCATCCGTCGCCGAAAATCCAGAATTCGAT
ATTATTGAAGAAAAACAAATAAATAATAATAATCATTTTGAAAATTATAACAACATATTT
ACAGAAAATGAGACAGAAAACGTACCATTGGAGACCATATTTCAGACTGAAGACAACCTT
GATAATATTTTTAATACAAATGATGACAAAAAAACAGAAAATAATGTTGAACATACATTA
CCCACAAAGTCGGGAAACGAACATTCATCAGAAACTGGCAACACTATACAAAATATTGAC
GAAAAAACTACCAATGAGAAATCX
>Unigene0004186	1	203	LEN=203
XGGAAAGAGAATACGGTGGTTGTTAACTATGTGAAGTCGAAGGAGGAGAGTTGTGAGGCG
AAGAGGAGCGAGAGGAGGGTTAACAAGGAAAAGGCGAGGGAGAAGTTGGTGGAAGTGCAG
CAAGTGTTGGAGTTCCCGGTGTGCGGGCTGCGCGGGGCGGGGCAGGCGCCGCGCGCGGGG
TTCGACGCCTCGCTGCTGGGGGGA
>Unigene0004195	1	277	LEN=277; minus strand
ACTACCGAAGATTCTGAATCGGAACCAGAAAGTCCTGTTTTTGAAGATTTATTCAGCGAC
GATAGCCAAGACAGGAAACTTAAACTAACAAAAATGTTAGCACAAGTACTGGAGACTGAG
AAACTGAATTTAGGCACTATTAGTACTACTCTAGAAACACAGCCTTTACCAAAAGCAAAC
GGAATTGAAAAAGAAAAGACAGTTGAAGTTAATACTGTAGAGAATACAGATGAACCAATG
AGTCAAGTTTACGAAGATTCATATGACGAAAATAGCCXX
>Unigene0004215	1	286	LEN=286
XXTTACGACAACCAAGACCCAATAGAGAGACTAAAACCCGACAAAGAACAAAATGACACT
TCTAAGCCTTTAGAAGTCTCTACCAGAGACGAGCAAGAAGCCATGCCTGCTACTCTAGAC
AAAAATAATACTCTAAAATCGGAGCCAGAACCACTAAGAAACGAAAATGACTCTTTCAAA
TCTCATGATGAAGATAACTATTTAGATGTTAATAAGCAAAATTCTACGGATAATGGGAGT
AGAATGAAGAGAGAAGTAAGAGATAAAAGGGAGACTAGAGATAAGTTG
>Unigene0004222	1	206	LEN=391; minus strand
XACAACAGGCGTCAGTGCGCGAAGCAGAACCAACTTCGATGGTACTGCACGAGGTACCAC
CACGGGTGTAGGGCAGCTGTCCTCACCAATAAGAAGTTGATGGTCACCCACTGTATTGGC
GAGCATCAGCATGAACCGCCCAAGTTCTACCAGAGCTCAGGGAAACTTCATGTCAGTCAT
AGTCGATCAGAATACCCGGCGAAGCAA
>Unigene0004232	1	206	LEN=206
XXTCCACTGCAGAAACAAGTCCGGTCCGACGTAGCTGCCCCAATGAGACCACAGAACTCC
AGAATAAAAGAAGCTTTTAACAAGGCGACGGAGAAGGAATGTGATTGGCGCGTGAAAACA
CATAGTATGGACAGTAGTCATCAAAAGATGATGTATAGAGGAGACCCATATGACTCAATC
AATAACATATCGCGTCGCAGTAGTGGTGXX
>Unigene0004251	1	307	LEN=307; minus strand
XATCTTCTGCAACATCTGGGAAATCAAAACGGCCCAGATTCGAAGGGAAACCTAAGGCAT
AAAGACACAACTAACTTCAAAGCAGGCCAGGTAAGCTATCACCTGCAAACGTGGGAATCT
CTTGGTGTTTCACCGGCCATTCTTTCAATACTCGCGGGATATAGAATTCCCTTTGTTAGT
CCACCGCCATTAGTAAGATTTGACAGCATTAACTCTGAAAGACTCTGCGTCAAAGCCTCG
CCGGAAATGGCTGTAGAGATTGAGAAAATGCTTTGTTGCGGTGCCATCGAACGGTGTACA
AGTAACTCX
>Unigene0004278	1	213	LEN=213
XTAAATCCGGAGCTGGGGCCAAAAAAAATAAACAATATCATCTATCAGCTCCTATTTCTG
AAAAAGAATTCTCAAAATAAAACAACATCAAGTCTTGACGATGAAGAAATAAGACCAAGC
ACCTCAACCCAACAAAGCCAGCAACCTGTCATGCCACGTTACCAGCCTGCATCGCGTAAA
AGAAAAATTGACGAAGACGAATTTGAGAAGAATAXX
>Unigene0004289	1	257	LEN=257; minus strand
CAGGAAATGAACTTGGGCACTGGAACCATTGGTTCAGAACATAAGCAGCCAACTCCAGAT
TTGTTGGTCAACGGAAAGACAGGACAAATGCCGCTTGTTTCAACTCCTAACCAACTGAGT
GTCCCTTCAGTATTTCCTCAGAACAAATCTAGTTTAGAGATAGGTCATACTGCCACTACA
GTTGGTAGTACAATACCGGCTCCAATAACGAGTACTGCCCAAATACCGGTATCAGGAACT
CAGGTTCCATATGGTTTX
>Unigene0004351	1	284	LEN=284; minus strand
CCCGCGCCGCCGCCGCCGCCCGCCGACCGCGCGCCCACGCACAACGGACAGAGCGACAAG
GGGATGGCTAACGGAAACGGTGACTCTCGTTCCTCACTGCCTCGTGTGCGTACACCGGTG
TGTGTGCGCTCGCTGACGGTGCGCGTTGCAGGCGCGGCGGCCGACGGCGTGCGCGTGACG
CTGCTGCGCGCCTCGCTGGAGCCGCACCAGGCGCTGGCCCGCGCCGCGCACCTCACCTTC
GACTACGCGGCGCTGTGGGGCGCGGCGGCGGCGGGCGGCGCGGXX
>Unigene0004352	1	211	LEN=211; minus strand
CCCGCGCCGCCGCCGCCGCCCGCCGACCGCGCGCCCACGCACAACGGACAGAGCGACAAG
GGGATGGCTAACGGAAACGGCGCGGCGGCCGACGGCGTGCGCGTGACGCTGCTGCGCGCC
TCGCTGGAGCCGCACCAGGCGCTGGCCCGCGCCGCGCACCTCACCTTCGACTACGCGGCG
CTGTGGGGCGCGGCGGCGGCGGGCGGCGCGGXX
>Unigene0004403	1	357	LEN=357
GAAACGGAATTTGGGCTACTAATTATTCGTCATCATAACGGACAGCAAATACACGTGTTC
AGATTGTCGTCGTGCATTGAGATATCTGACAAGAAACTCCTCGGCGCAGTCATCACCAGT
GGTTTGCACCGGAAAACAGCCGACATGGAAGAGATGGTGGACGACCCTAGCGAGCAATAT
GCGGAGCGTGAGGAGTTCGAAAAGCAGTACTACAGCTTGGTGGCTGCAGCACGTCAGCTG
ATCAGCAATGCTCGCAAGCAAGCTTCAGGGAACTCCATAGCCGAGGTTGATGTTTCTTGT
TCTAAGCACACACACAAACATAATTCTATCCGGTTGCCTAAAATTGACCTTCCTAAX
>Unigene0004424	1	207	LEN=354
GGAGCTGTAGGAGATGCACAAGAATATTTGGTACAAACACCCCGAGGTTGTTTTTTCATG
GTGAACAACTATAAGTTTCATAAGAAGAGACAGACTGACAAGAGAGTGGAGTGGAGATGT
GCCAAGCGCAAGACTCTGGGGTGCAAGGCTACCGTCACTACCATCTATCAAACTGTCGTG
AAGCGTGGTCACCACGAGCATAATCAT
>Unigene0004473	1	215	LEN=215
XXTGACCTCAAGCCTACCGAGCAGAAGCCTGCTAGCTTCCAGGATCTGGTGACGGGCAAG
TGTACTCTGGATGACATCATGAAGGACTTCCAGATGAACAGCCAGGACTTGCCCTGTCCT
TCTTACGAAAGCATTTGGAGTCCCAACGCAGCTGACAGCCTATCAGGCATGGGTCCCTCC
AGCGTCTACTTGCGTCAGAAGTCGTGGCCATCAGCAGXX
>Unigene0004484	1	205	LEN=205
XXTGTAATAGCGGAAGTATCAAGACTAAAAGGTAAAGGGATAGGTAAGAAATCTAAACCA
CTAAAATGTAACATTAATCTAAATAAAGAATCTGGAGAACAACAACAAGAAGAACAACAA
GAACAAGAGAAACAAATTTTAGAAGAACAACAACAACAAAATTTTGATATTGACCTAACT
GACATTGACAATATACCTGTTTTATTA
>Unigene0004490	1	129	LEN=281
GGTGCCTGGGAATACAGGTACCTCTGTCTAGGAGGAGGAACTTCAAATTCGGAAGATTTC
TCCGAGGAAGTCGAGAACTTGACTGGACATCTAAAAGTGCGAGATCCCGACTTATGCAGA
GCTCCGGTC
>Unigene0004504	1	224	LEN=224
GTCCGCGCAGCCGCCGCGCGCGGCGAGCAGGCGCTAGCGCGCGAGCGGGCCGCGCACGCT
GACACTGTGCGGGACAGGGACAATGCCACTACGAGGCTGGCGATATTAGAAGAGGAACTA
GCTCAGCATGAGGAACTGCTGTCTAGCGCAGAGGCTGAAGTTGCAGCACTGCGCCGCGAG
ACTGACGAGAAGCAGATACTATTGCAGGCCACTAGCGATAGGCTX
>Unigene0004509	1	225	LEN=225
XTCACCATATTCATACTGTATGTACCACTCGGTAATACGCCCCCGAATGCGGAGCCTCAG
GGAGGGTCCTGTCTAAAAATAGAAATAAAACCGCCATTACATGACAAGAACACAGCATTG
TGCTGTATATGTGATATGTACAATATTCTGGTAAAGGTTGGTAAAGTGGCTTCAGATACT
ATTGACAGGATAGTGTGCCTGTCTTTAGAAGCTTTGTATGAAGGGAXX
>Unigene0004519	1	350	LEN=350
XAAACTTCCGTGGAAATTAGAGGAGTGCCAAAAGTCAAGAAAGAAAATAAGCACAATATT
CTAAATCTAGTAACCAACCTCATGAAAACAATTAATTTGGAAAAGTCAGCGTCCGATATA
AGGGATGTCTATCGTCTCCCTTCTAAAGAAAGTGCTTTATCGTCAACTGTAGTCGTTGAG
TTCTCCAATACATTCATAAAGGAAAAGTTTTTGAAGAGCACTAAACTGTACAACTCGGAT
CAAAAAGCAACACCGCTTAACTCCTCACACATGTGCCTGGATGGCACAAACCCTCTCTAT
TTTTCGGACCATCTTACAAATAAAACAAAAAGACTTCACTTTCTTGCACGA
>Unigene0004521	1	263	LEN=263
AATATATTTATAAAAACCTGGACTTACAGTACGGATGAGAACAACATTATTGCAACAGTT
TTCGACATGCTGAAAGTAATGAAAAAGTTCTGTTTGAAGATGTATCGTGGAAAGGTGAAG
GCAAAGAAACTGTTCGCAGCTTTGCAAGAATACGTGAAGGAACCTGAAAATATTGATTAT
TTTGAAGCTAACGGTTTGAATGTGACCGATGTTTCGCTGGTGGTTGAAGCGTATGTCGAT
AAAATAAGATCTTCTGTTAAAGAX
>Unigene0004528	1	229	LEN=229
GCAATGTCGAACTCCTCAAAATCATTCTACAGTGATGGCAACATTTCTATCGACCAAATC
CGAGACATAGCTCGCAACATACGAAAACACGAGTGTTGCCATAAACTCAGCCACAACTCC
CCGAAATACACGCGAAAACAGTGCAAAAACTGCCACGGAAACTACTCGAAATACGGGAAA
TATTACAACTATAACAAAACCTGCGTTAGATACCACTCTAACAAACTCGXX
>Unigene0004531	1	202	LEN=202; minus strand
TATGATTTTAAGAAGAAATCCGAAGAAGCCAACATGTCACTTAGGGGTATTTTAAAGAAA
GAATGTTCTTTAATGACAAAAACATTGGGCCAAAACAATGCATCAAGTGTAAAGACTGAA
GATTTGTCATCACATGAAAATGATGACTATGTTGATAGTGATTTTAACATTTCTTTAAAC
AGTGGCCCAGATTTGCAAGAATXX
>Unigene0004566	1	223	LEN=223
TGTGTTAAATCAGATGATAGTACATCTAAAAATAAAAAGAAAAAGAAACCAAAGAAACAT
GAAAAGACCCCAGAACCAATACCCTTGGAAGCTGCTGAAGTAGTTGAAATTATTGACGAA
CAATTCAAAACAACGGTCATAGAACCAGTTGTTACAGAAATACCAAATCTGGTGGAACAG
GTTGAGGAACAGAAACCACAAAAGAAGAAAAAATCTAAGAAAGXX
>Unigene0004570	1	218	LEN=218
GCACAAGAAACCGTGATAGTGCGGTCGTATGGAGATACATCGTATTTATGGTACCACGGG
TACCGCTACTCCAAGAGTAGGGAGTCAGGAGACAGGGTGTGGTGGGTCTGCAGCCGTCGC
AAGACCATGAGATGCCCAGCGTCCATTGTCACGTTTGACGGACAACCCATAGAAATTAGG
ATTAAGAAACAACTCACAAAAACTATTGACATAGTATXX
>Unigene0004576	1	289	LEN=289
XXACAACTGAGAAAACATCGGTTACTATGTGAACTGAGTTTGCCGGTTTATGACATCAAG
CAATCCACGACTACGTGTGAGGCACTGATTATAGTAAACAATAAGGACTTATCAGCGTGC
CACACGACTGTATCAAGTTGCAGAGACAAGTGGATACAGTTACACAATGATGGCGCGTGG
CTGTACACCTGCTGTAAAAATAGCTTGACTCGCATTTTCTGTCCATCTGGCACGTCATCA
AAACAATTAAGTGGTACAGGTATTATCTCACTTGGTCCTGGATGCATGTTG
>Unigene0004577	1	208	LEN=208; minus strand
CGAATAGAAAAAAGTAAGAAGAAAATGTACTTAAAGGCTTTGAAAGTATTTGAGGCTCGG
TGCAAGTTGATATTAAATGTAGGTTTACGTTTGAGGGCTATGGATAATCCATTTTTGAGC
TATCCTAAATGTCTGCACAGAGCGCCCACACTTCGACCTAGTAAAGTTGAAGAAGACTTT
TATTCGGCGGTAGATTTGCAGAGACCGTXX
>Unigene0004578	1	265	LEN=265
CAACCAATAAAAATAGACGACGGTGATGACAATGATGACGAGGATGATAAAGCTGTACCT
CATGAACAGAATACGGAAAATCAAGTTAAAGAGAATCAGAGTACTTTAAAAGAAATGAAA
AATATTAGTGATACTGATGTTAAGTTACAACAACCAGCGGAAGAGTGCAAACATGAAAAA
CCAGTTACAGAACCTATCCAAAATAAAGCAAATTTTTATAATCCTACTGATTCTGCGGTT
GACGAAGAAAAGAAGTTAGAAGAAGXX
>Unigene0004585	1	132	LEN=356
GCCACGCGCGTGCTGCTGGCGGGCGACGACGTGGTGTGCCAGCTGCTGCCGCCCGCCGCG
CTGCTGCACGACCTGCGCGAGCGCCTGCCGCGCAAGGACGAGGACGCCGAGTCCGGCATC
CACGACGCCGAG
>Unigene0004586	1	230	LEN=230
XAGAACACGGCGAATCAAGAAGATGAGAACCAGGATACTGAGAATACTGGTAATATACTA
GTTTTCGGCAGTAAAAAGTCACAAAAAACCTCTGAGACTCCTAATAAGTCCTCAGAAGGT
AAAAATAAAGACTCTGGTGATGCTACAACAGCCAATTTAAATAAATCTGATAAAATGGAG
TCTAAAGAGTTGTTTTTTTCTGATACAGGCAAAGGTAGTGGTGACCATTCA
>Unigene0004587	1	238	LEN=238; minus strand
XXCTTACTTGAGGAAGACGTGGAAGCAACTGAAGCTTTGCTAAAGCAATTTGAAAAAGCA
AAGAAACAAGAAAAAGATAAAAAGATAAATAGAGGTCGCAGAAAAAGTATGTATCTAGTG
CAAGAAGAAGACACTGAAAAACACATGCTCACGCTAGATATGGAGGAATCCACAGTAGAT
ACCCTGGAAAAAAAGTCATCTCAGCAGTTTACAATGCTTCCTATTCGAATTCGTGATGAC
>Unigene0004646	1	207	LEN=207
XAGGTCGATAATTTCTTACATATGGAAAGAGTTTTCAACAGCCACAACACAGATGTCGTG
TCAAGTACGCCTCTAGCGAGTGACAGTTCCGTCGAAGTTAACAGCACCGTTGAAAACTCT
GTCAAAGAATGTGATACGCAAATCTTATCGGAAACTAAGGTCCATGAATACGGTTTGGGA
ACGTCTATGACAAGACAAGAGCAGAGATXX
>Unigene0004652	1	235	LEN=235; minus strand
XXCGACGACACTATGTGCAGAATTTGTTTTAAAAAACAAGATTCAGTGTTTTCATTATTT
CGCAAACGGAAAGGTATTTCTCCGTTCGAGAAACTGATAAAAATTGGTCTGAAACCTGCT
ACGAACGACACCGGACCTACCTGCATCTGTTGTGATTGTCTGACAGAGTTAGAAACGACT
GTTAACTTCTTGGAAAAATGTCAGAAGTCTAACCAGGTGCTGGCAGAGTATTTAAAC
>Unigene0004662	1	368	LEN=368
XXGATCACGAAAACTTCTAGGAAAGAGCCCAACTATTGGGAAAGAGAACATTCTCCACCA
AGGGAACGCAATGGATCTCCAATGGATTGTGCTTCCAATTACTTATTTGAACAGGATCCA
CAGCAAAAATATATTGATGCCGATGACTTGCAGGTCAAGATTCAGAATGGAACACGAGCA
GTGACACATAATGGCAACAATGATAACAATTATAGTTCACCATTCTGTGATCCATTTTAC
AAGGTTGAGAAAACCTCAGTTCATGATGATGCATCGCAATATGACTGGGAGCCTGATCGG
CCCTCGCGGATAGGTCTGCGCAATGAAACACACCCAGCAAACCATGGGCACAGAGATGAT
TCTCATGATAXX
>Unigene0004703	1	252	LEN=252
AACAATACCGAAGGGCACAGGAAAGTAGGGGGTCTGGAGGGAAGAGGGAGGGACCACAGT
CAGACAAAATGGCAACACACGATCACAGGCACTACCAACATCACAGACACAGCAGAGGGT
ACAGGATCGGGGCTCCAGACCCAGCCTCCAAGTATTCCGGGACAAACGGGAGTGTGGAGG
GAGAGGGCAGAGAAAGGGGGGCGAAGGTAGACCAGCCCTACGGACCTGCATACTCTGTCT
TCTGATGATCTA
>Unigene0004704	1	208	LEN=208
AAATGGCTCGACACAGTACCAATCATGAAGTTACGTTTCGXTAATGAACACATCATGTAC
ACAGAGGTACTGCCTAAATTCGTGCAGCTGCAGAAAGCAGCAGGAATACAAGAAAAGGAT
CTATTTAGGTTTGCAAAATGCTATGGATCTCTCAACGAACCTCCCAATGAAGTTATTATA
TTAGAAGACTTGAACGAATCACAATTCAGX
>Unigene0004710	80	241	LEN=241; minus strand
ATGGGGGATCGAGACAACAATAACCTGATACCATTCATCGCGGGTATGGTGGTAGGCGCC
GGTTTGCTCACCTTGATATACTATAAAATGGTCTTCGATCAACCGAAGAACGGCAACGAG
AAAAAGAAGGAGAAGCCGAAGCCTGGTATAGTCAAAGTAAAC
>Unigene0004716	1	287	LEN=287
XXCTATACGGACGGCCCGGAGGACACGGTGAACAACACAGTCCAGGTGTGCCCTGCCTGG
GAAGGGCACCGCCGTGTCCGCCGTGTCCGAGGCAACATGGCAGCGGCGATCTCTCGTGCC
CGGCCCTGGTTCAAGCCATGTTCCGGTGTGAGAGGTAATGGGATGCCGTCGTCTCATGCA
GACGCTAGAGATCTCTCATCCCAGCCGCTGCCATGGACGTGGAAGACACTATGGGCGCCG
GGTGTCGAGTGACGTCTCCCGGCGAACGTAGGCGTGGGTCTGTGGGCGGXX
>Unigene0004726	1	329	LEN=329
GCATCATAAATTAGGAATAGTCTGAGGCTAAATAGGAAATATATACTAGCTCCTCGTTTA
CATAATTCGTATAATCTTAATGCGACTAGATCAATAGCAGTGAATACTCAATATAGGTTT
GCGGAAAAGAATGTAGAAATTCGACATTCACCTAAAATAGCACAAGAAGAAGATTCATTA
CATGGAAACAGAGTTAAGAAACCGGCGTTGTCTTCTCAGGAAGTACTTGAGAAATATGTT
GCCGCGCTCAACACAGACCTATACCAGAAGAACAGAGTATATAAGAATGATTTACAAAGA
GTACTGGCTAAAGTGAAGGAGTATAACTTX
>Unigene0004734	1	265	LEN=265
XGGTTCTCTAATCATGGAGATCAGGAAATCCTTGCTGTTGACAGTGTTCATAGTCTATCA
CAGTTAGATGACACTGTTAACAGCAATGATGTGACTGAAATACAAGCTAATGAAAGCATT
CAAGATATGGAGGACTGTCAGTATGATAGTAATACTGATACAAATAATGTAAAGGAAGAT
AATAATATGTCACTAGATTGTGAAAATGATGACAAAGATTCTTTGTATGACACCTGTAAC
AGTGACCAAAATTCTATTGATGAAAAX
>Unigene0004740	1	115	LEN=261; minus strand
XXTCTTGCCGGTGAGCACGAGGGGAATAAGATGAGCACCATGAACATGGTGATATTGTTG
CTCGCGGTCGTGCTGTCCGTGTTCGTGGGGTTCGCCTGGATGGCGTACTGCTTCAGG
>Unigene0004755	1	224	LEN=224
XAAGACATGTCACAAACACTAGAAAACGGTTCTAGTGTTTGTGCTGGACCATCTTCAGCC
GTTAATTTTCAAAACTATGTCGTAAGTTCTGATGATCTACTATTAGTCTATACAGATGAT
GGCAATATGATACCGCAAGCAGATGAAACTCTTCCTCAACCCGATAATGACGTTCCGTTG
AATGAAGCTCCCTCTAGTCCCAGTACTTTGCAATATTATGAATTA
>Unigene0004759	1	338	LEN=338
XATAAATTCAAAATATTGGAAGCAAATTTGTTACAAGAAATTCAGACGAGTGTAACCAAC
TTAGCATTAGAAAATAGTAGATTAAACCAGGAATTAATCGTTGCAAATAAGAAGTGCATT
AGTCTAGAAGAAGAAATTAAAATGTTAAAAACAGTAAATCAGGGTCAAGTAAAGGAAAAA
GCAATCGCCAATCCCATTCATCAACAACCCTCGGGCAAGGTATCATCTAAGATGTCTCCG
AGCGTCAGCACATCGGTTTTCAAGCAGTCAAACCCGGCGCCCGCACCGGCCGCGGACGCG
CGCGCGCCCTCCCCCGCCCCGCCTGCTCGCGAGCCGTCG
>Unigene0004770	1	276	LEN=276; minus strand
ACCCAGGTCTTTCTGAGCAGGGACCCTCAGAAGAGCTATGGTTTGGTCAAATATGAGACT
CCTGGGGAAGCTAAGTTGGCGATGATGAAGATGAATAGAACTGAACCTCTCAGGTTGCAG
ATTAATATTGCTTATAAAAGTAAGGCAACGCCAGCAGTAGAAAGCAGGCCAAGTCGGAAC
TGGCAAGATAGGAACACTAACGCGTCCAGAGACAGGAGCGATAGAGCGAGCTTAAGCAAC
AGAGATAGAGAGGAGAGCGGTAGTGTTGCCAGCCGC
>Unigene0004771	1	204	LEN=204; minus strand
XXTAAGGAAGAAGTTATTAAGATCACAAAAATGCTGGTCGAAGACTGTCCCATACCAATT
AAATGTTTAAGACTAGGAAAGTACTCGCCTACTAAGAACCGGGCTATAAAAGTCCAATTT
AACAACAATAATACCCCCAAACAACTACTACAAAACAAATCAAAACTACCTGATAACATG
CGGCTATTCTCCGATCAAACTCCATCX
>Unigene0004777	1	230	LEN=230; minus strand
TTAATAAAAACAAATAAACGCGCTACGGCTTTCGTTATTGAATCATCCATAACAGATCAC
GAACCGACATTGCTATTCTTATGCAACCGGAGTGTACATTCGGATGTCACCCGAACTAGG
GCAAAATTAGACTGTGATTCCGCAATTGAGAGTATTAAAACCCATGACTGGTCTCCAATC
CTGTCTATATCTGATCCTAATGATGCCGCAGATGCGCTTATAGGTAAACTX
>Unigene0004784	1	277	LEN=277
GGGCCCATACTTCACCAGAGCCAGGGAAACAAAATGTTTTGCGATTCCTGCAATAACGCA
ATTTCGGATGGTGATCTAATTGAATGCATTGCTTGTAAAACTGGATACCACCGTGCTTGT
TTAAACACGATGGAGAAACAATTGGAGAAGAGTTTCAAGTGCGGTTCCTGCGCGAATGTT
ACCCATCGCTTGCGGGTAACTGATGATACTCCAGTGAGAGGAATGTTTACTGGTACTGGA
ATTACGAATGTAAAGAAAGCTAACCGGGAGGAAATTGXX
>Unigene0004789	1	219	LEN=219
GTCAAAGATGTAATAATTGCCGATACTAATGTCATCGAAAGAATTGTCCCTTTAGACCAA
CATGAAACAGCTACTTCTGCTGTTATTGAATCTAAAGAAGAAATTCTTAAGGATGTATCC
TTAGATTATGACAAAAATACTCCAAAAGAAATGCTGAAAACGGAAGCTGATGAACAACCT
ATCGTACACATACATGAGGTAAACATTCCCAATGAAACA
>Unigene0004793	1	237	LEN=237; minus strand
XTAAAAGGCAAAACAACTGAAACGGTCAATTTAGTTACGGAACCCGATTCGTTGGTAGAA
ACTATCAAGGTGGAAGCAATTCCGAACCCGGTTATTTCTTACACTCTTACAAACAATAAG
TCGACTGATGGAATTAAAACAGGGAAAAGCAAAATTGATCATGAAAGCATAGTAATTGGA
AATGTTTACAAAAATAATGGAGCATCTAAAACCACTGATTTTAAGTTACTAGAGGACAXX
>Unigene0004795	1	153	LEN=223; minus strand
CCCGATCCTCCCGACATCTCTGCATATGCTCCACTTTCCCCGAACTATCCGCTATCCCAA
CTCGCTGATGTTGCTTGCAGCATCGCGGACTCCCAGACCCCATCAACCTCGTATACCAGG
AAACGCTCCGGAGATGATGCTAACATTAGCGTG
>Unigene0004796	1	343	LEN=343; minus strand
XXCACGAATCAATATAATTTAGATAAACATATTGACGGAATTATGATCGAGGGTTTAACA
ATAAATAGTGTGAATACATTGTCAGAAGAAGCTTTCTTAAATCTTGAACAATCTCATATG
GAAAACCAAAATAGTCCGTATTATTTGGACGAATTTGATAATGAAGACAATTATGAGCCA
GATTTCAATGAACCTGATGAACATGATGAAGTTGAAAATGAGACCAATTGGGTATCTCAA
TTACAAACGCAAGAGCTTAGGTCATGTGTTATTAATACCAATTCTGACGCTGTTGAAGAG
GATCCTATATCAGGTGTTGCCCAAATTAAAATTGAACCACTGGAT
>Unigene0004813	1	277	LEN=277
AAGGGTCAATTGGAGTGCCTGTCGGCAAAGCCAGACGAGCAATTCACCGAAAGGGAGCAA
TTTGAGGCGATCTACTACAAGCAACTAGCATCTGCTCGTGCCCTTCTGACACAGCACCGC
ACACAACTCGCGAATAAGGTTGGTAAGAGTCACGGACCATTTCGGGACGCCGCACAGCGC
CAGAGTCTTACTCGACAATGGAAGCACGGCAAACTTCATTACCAAGGATCTTTGTGTTTA
ATCCTTGAAGATCGTCTATCTTCAACGCCGGGAGCA
>Unigene0004814	1	213	LEN=213
XXTAAGCCACCAGAAGGTCCGACTGAAGGTAATGAAATATCTAGTTCTAAAAGTGCCGAA
ACAAGTTTAGGTTCTGTTAATAAAGCAGAACTTACAAACCACATCGATGAAGGTGTTCAG
AACAAAAAAACTGATAGCAGTTTAAGTGCGTTTTCGATAAATATTGATCCCAAAAACCAA
GGTGAAATGGTCGCTAACGTGCAAGTTACAACGAAX
>Unigene0004823	1	345	LEN=345; minus strand
XTCACCCTTCCCTACCGCATCCTACATGTTGACAAAACTCAGATAAATAAAAAATCATTA
ACCAAACAAATTAAACTAAATTGCCTTTCGACCTCCATTTTCGTCCCAGACACTTCAGTA
AATTCCAAATTCACCTCCAAGGACTTGTGTCAACATGTAGAGGATAAATTAAGCGAGGGT
GACATAAGGGGTGCTGCTAGGATCCTTTTCAGCAGCGATGTGGTGGCGCCGTACTCTCCA
GAAACACTTGCCGCTCTGGAGAGTAAACACCCGGCTCCCTCGGATGACCTCACTTTCCCC
GACCCTCCAGATCTAAATTCCGACCACCTCACCGTTACAGCCCAACXX
>Unigene0004834	1	223	LEN=223
XXGACGGCGCTTGACCACCAGCTGTTTAGGAGAAGCAAGTATGCGCCACAAGACTACTGG
CCAGTGGACGTGGACTTTACAATAAAAGAGAAATGTGTTGATTGTTCAATTTGCTGCAAA
GTGCCGCTAGAGAGTACGCCAGATAATACTATGACGGAAAAAGATAAAGAGGAAGATCCC
ATTTCTTTAAAGTCGGAATCGTATTCGCTAGACGAATATTTTATA
>Unigene0004839	1	107	LEN=247
XGCGGTCTGCCACCGAAAGCGAACTGTATGGATGTGCCGGTGGGCGCGGACCCCGAGCCC
GAGCCCGCGCCGCCGTCGCGCTGGTACCCCGAGCGCTGCGCCCTGCAG
>Unigene0004842	1	292	LEN=292; minus strand
XCACTATACAAAGGAGAAATTCAGCCGCATGACTATGCTTTATGTGGCGTATCATCTTTC
GAATTAAACTTTGATATAGATTTTTCTAATACATATACCGGTCAGGTTGTCAATGTAGAA
AGAAAAATAACAGAGAAATGTGTTGTTGCAAAATATGGCTTCACTATGAGTAATGGTGGA
TTTATTAGAATCAGAAGTATTCTAGACATTTCTGAAGACGTTGGAGAGTATCAAGAGAAA
ACATATCCTGATGGGGCCAAACGTATTCAAAACACTACTAAAGATGGTAATAAX
>Unigene0004854	1	303	LEN=303
XXGAACGATTCGTCTCAATTAAATTTGTTCTTATCACATTTTCAAGACGTTAAGCGACAT
GTTGCTAGTTTTGAGGATGCGCATTTTACGATCCAGGAGATTCTCGATGACCCTGAAAAT
GAAGATAATGACATTCAAGAAAGTTTCGACGAGATGTATTACAGAGTGTTATCAATCCAT
CGAGCTTTATCTAAAACTGAATCAACTCAGTCTTGTAGTACTTCTTCGTCGAATCTTCGG
TTACCGAAAATTGTGCTTCCTAACTTTAGCGGCGATATAAAAAAATGGCCTGAGTGTTAT
GATACX
>Unigene0004857	1	416	LEN=416
XATGGTAACATTGCTGTATACAACCGGCAGGACGTATCGTCTCACAGAAATTCCGATAGC
AGAACTTGGTTATCTGCGAACAGTACAGAATCCAATTTACGAGAGAATACAACAGATTAC
TCACAAGTTACGAATTGTAACACAGTTTATAACTCACAAAGGAATTCAGAGACGTTTGAG
AATTACTCAACGGGCACGGATACCGGCGCAGACAACGAAGCCTCGGTCTTGAGTTCGGAG
CTGGTATGCAACCGTCAATATCGGATTAATAACAGGCAAACTAATACCGTGCAGACGTGC
AATACCGTCGACACGGACAATCTGGAGGAAACCACAAAATCCGTCCGAGCTCCTTGCGAA
AGTTTCATAAGTAATACTAATGTATATGCAGAAAATTCGCCAATTGACGAGGAAAAA
>Unigene0004866	1	225	LEN=225; minus strand
XATGCCATCATTGTGTCAGCGTATGAAACCTATAAGAAAGTACAAAAAGGAGAGACCAAG
CCTAAGATTTATACTGTTACGACTTCCACGAGAAATCCGACGAGATGGGGTTGGCTGGTA
GACTTCACGGAAGGTTACATAGCGAAACAATATCCCAGCCCATCGGCTATAGCTTATGCC
TTTGCTTGGGGAACGAACAATCCTACCGTATTCTGGCTATATTCCTXX
>Unigene0004876	99	356	LEN=356; minus strand
ATGGAAAGAGATGGGAATAACAAAACAAGTGATGTGGGGACTTCTGACGATGCTGACTCC
CGTGGCGCAGTAAACGCTCTAATACTTGATTATTACAAAAAGTTCGGCAGAAAAAGGGAT
CTGGAGCAGCATTTCTCACTATCAACTGCTCAAAGTGATATTAAAGACACTAGTGGCGTG
TTTTGGCGTAAAATGAAAAGTGAAAACGACTCGTCTGATTCTGGGGGCAGGAAGAGTGAT
TCTTCGCATGAAGTTTGT
>Unigene0004895	1	221	LEN=221; minus strand
XXTCCGCCAAAAACTGAAAGCGTAGCTACACCGAGACCTCATAACCCTGTGGTAACGCAG
AATGGATTCAGTCCTGGCGCTGGTGGAGGTACCGGTAAATCTTCACCTGCACAACGGACT
TCAAACCAGGCATACGTTTCTATGAAAAATACAGTTTATGATAGTAAGAATACTCGTAAC
AATGACAATAATGCTACGACTGAAAGTAATCTGCAGAAAAATCXX
>Unigene0004896	1	245	LEN=245; minus strand
XXCGAAGTCTTCGTCAGGAACAAGAGTTGGGGCGTAAGGGCCCACTGGGTCTGTAGGAGA
CGACATTACGGCTGCAAGATGACCATACTGACCAATGGTACTAGTGTCGCCAAAATAACA
GGAAAGCATTCCAACCATGAAAATAAATAAAAGTTATTGGGAAATTACTGCGTAAATGCC
GTAATAATATCGACATCTCGAGGAGGTCTGAACCTCATATTCGAGGACGAAATATACATG
AAGAATAXX
>Unigene0004902	1	212	LEN=212; minus strand
XXGCATATTGTCATTAGAACAGAGACCTTGGAAGCTGAGAGGAAATCTGATTTAAACTAT
ATTATTCAGTTGGAAGATCGCATTGAAAACTTGGAAAGGATGTCATGCCTGTCAAGACTA
GAAATAAGAAATATTGCGAAGCCAATTGGAGAGTCTAAGGAAGACCTGCGCAAAATCGTC
ACAGAAGCGGCCAACGTTCTCGGTGTATCCATCCXX
>Unigene0004914	1	203	LEN=295; minus strand
XCCATGACTAAGTTAATGCTTGTCTTCGCTCTAGTGGCTCTGTTCACAATAACTGCTGCT
AAACCACAAGTTAACGTTGTGGAAGGCGTTACTCCTGGCCCAGTAAATGTAGTGGGCGGA
GCACCTGACCCAGTTCAAGTGGTCGATGGGGACAGCCAAGTGAACATCGTTGACGGCGCC
CGACCGGCGCAAACGCGGGATGGC
>Unigene0004920	1	383	LEN=383
XTGAAGCAAACGATCGGTTTAACACTCGAAAAGACAAAGAATGCAGCGTGGTATCAATTC
GATTTTAACTATCCCCTACATAAACATCATAAAGGCATCGGAAAACATGACGTTGAAAAA
CATGAAAAATATGGAGATAAAAAAATATGCGTGCTACTCAAGATTAAAGTGAAGAACAAA
AATTTTGATGACAATGATAACTCAAGTACTGACGCACCAGAAAGTGCTCAATCAAGACAA
GACGATGAAGGAATCACAAGATATCATGTTGAAATCAAGTTTACTAAACCCGCAACAGTA
GTCAGTCTAAAGAAGGAGATAAAAACAAGGATCAAAGTTTACCCTACGGTGGAATCGCCA
TTCCCAAACGACCCGTTCATGTCA
>Unigene0004924	1	213	LEN=213
XAGTATGCTAAGATGTCCAGCCAAGCGTGGCCGGCTGGGTCCGATCAAAGTTCACGAGGA
GGTACTCAAGGGAAGGGGAAGGGTAAAGGCAAAAGAGGTTCGTCCACGTCGAAGGACACA
GCTGTTCCATCAACTTCAGCTGAGCCTTGTTTAGCTGATGGTGAAGAAGTGTCGACGTCC
ACTGAGGTTCGCGCGGCCTCGCCAGTAGAAACGGXX
>Unigene0004947	1	311	LEN=311
XXAGCACTCCGGCAGCGAGGCCGTGATGACGACGCCACGCTCACGGAGGACGAGGACAGC
GTCGTGGAGCTTGGTCGCGGGGACGCCGCGAGATCCAGCAGCACGGCACCGACAGCGCCG
CACCCCACAATGCAGCCCACGGATCAATTTTTATCCACGCTAATCGAGGCGATTACGCGT
GCGCAGATGGAGGCGAACAAAAGCCTCATCACAGCATTGACGTCCACCGGCGAGTTTAGG
ACATCCACTCCCATCGGGGCCTCTCTTCAACCGAACGCGTGCAGCGGCGACACCGGCGCG
AGCAACGGGGGTGXX
>Unigene0004957	1	221	LEN=221; minus strand
CTCCCGACCACCCGCCGCACACGTAACTATACACTTTGTCTCATGGCGCAGCTTGTGATA
CCACCCCCCACACCCGCAGTCTCCACACTACTCGCGAAGTACTCAGAAAAGCTGGTTGCT
GCCAGTGAGAATGGAGTACGAGGCAAAGATGCCCGAAGAAAGCCGAAGTGTCCCTCCACA
CCTGTGAAGGTCTACTTCGGCTGTCGTGAGATATTCGCCTAX
>Unigene0004967	1	222	LEN=222; minus strand
XGCAGGATGATGAGTCATGACACCTACCATCCTGGTTATTCGACGCAACGGCAAGTGATT
GCTACTGAATATCCTGGACCAAGTTATAGGACAAACACGAATTATCAGAATGAACCTATC
ACAAGTAGTCCTAATTCCCCATATAATTCTATGAATACAATGACATATGCAAGTTCTCCA
AGCGACACAAATGATTCACAGGACTCAGAACCACTTATGGATCXX
>Unigene0004972	1	263	LEN=263; minus strand
XTTAAAGAACTGAGTTCTAATTCTAGGAAATCTATTAAAAACAAGGATCATCAAATTCAT
ACGCTCAATAATGAAATTGAAAGCCTCAAGAGGGCTTTAGACATTGATAGAGAAAATATA
ACTCTAATCAACAAGGAAAGAGATGCATTGACTCAAAAGTTGAATGAAGAGATTTCTTTC
AAAAACAAAATTGAGAAAGAATATCAGAATCAATGCAGTAACCTCGAAAATGTCACTTCT
CTACTTAATGAGGAGATTTCCGAC
>Unigene0004979	1	203	LEN=203; minus strand
TCGACATCCCTTCTGCACTTGGATATAATAGTGGCAACTACACATGCGCAGCAACGAATA
GGGCAGGGACCACTGCTCACACTACTATACTCAACGTTATTGGTACTGAAACGTTATAGG
TCGGATGTGCTTGCTTTCTGTTTAGTTCCTCCTGTGGTCCAACCTTTCTCTTTCGGCGAA
GTCGCTATGAACTCCGGACAAGTX
>Unigene0004995	1	270	LEN=270; minus strand
XXAAAATCAGAAGACACTGTAACTTCTACAGCAACCAAAACACCAGTCAAAGATGCACCA
AAAGTTAGTGAAAGACCGAGAAGAATAGTTACCAGAAAAAGATTAGCCGATTCCACAGCA
CAGTTGGATGCGAAGCAACCTAGAGAAGACACTAATACAGAGATGGCTCCTTTAAATGTC
AACATAAAAGTAGAAAATATTCACGGTCCTGAAGACGAAGTAGAACCTAACACTCACTTT
GTTACCCAACCAGCTGATGAAGAACCACTGACX
>Unigene0005001	1	268	LEN=268
XXTATAAGTTCCAAATCTGGGCCATCTTCTAAXAAGTTTTCTAACGTAACACCTAGAATA
GAAACGATAGACCTCAGAAACATAGCAGATGTAGAAAGCGAAGATGATGAGAAGGACCAA
GCACAAGATATCTCGACGCCCACAGTCAAAATAAAAGAAGAACCGCTCGACTCAGAGATG
GATATCGGAGAAATACAGGTAGAAGCACCCAAAAAATCCATATACGATTCAGTTTTAGAA
TCAACTGATATAGAAAATGAAAAACTTGAAAXX
>Unigene0005019	1	250	LEN=250; minus strand
XCTCTTTTTGTACCTGATCTACAAAACGATCTCACCTGTAAAATGAAAGGCAACGAACAG
TTACGCATTACATCATATCTAGCCGAAATGTATAATTGTGATATTACAATCTGTAAAAAC
AATATAAAATATCCAAAACCTGAGGAAATTCCTCAAATACTGAAGACCTACCATGACGAA
CCTCTCTCAGGACATCGCGGTATCTTAGAAACTAACAGAAAAATACGTGACAACTTCTTT
TGGAAAGGCATX
>Unigene0005043	1	339	LEN=339; minus strand
XCAGAAGTTAAATATTTGGAAGCTCCTXTTGTGGATACAGACTGTGAATTCATAATATTC
ACATCTGCGATGGAAAATCTTTGTGATAGAGGAACAGCGCTCATCACTGATAAAGAGAGT
TACGTGACAACAAGTGACAGTGGGAAAATACTTCAGTTTCATGCCAAGGAAGCAGAAGTT
AAATGTTTGATTCAAACAGTGGTTAAGTTGCGGGCAGTACAGTTAGCTAAACGACTGGCA
GCATTTATTTTTAAAAAATCTTGCAATAATATGATGACAGATGAGATAATCAAAGTGTAT
CATGTATTCCTGGCACAAAATGTCATATCGGTGACGAAAGAX
>Unigene0005084	1	242	LEN=242
AACTGTAGAGTAACAATTAGCAAAGAAATATTGTCGGCTTTAAAAAATACGTACATTTTT
GATTCAACGAAGAATGATGATAACTGTCGAAAAGGTTCATATAGTGTCAATAAAGCAATA
AAGGATACTGAAAAGTTTATGACAAATAAAATATTGGAGTTAGAACCTACACCTAAATAT
GAAGTAACAAATGGATTCTTGACTTCCGTACTATTAGATAAAATTAGATTTTGCCTGTCT
GGX
>Unigene0005101	1	238	LEN=238; minus strand
ATCTTAGCCAATGGTTTATTAGAAAGTGGTGGTATACGAATGATGCCCATGGAGATAGAG
AAACAAGAGAGTTTGAGGGATAATCGTCAAAGGCGAGTTGGCATTCCGTTGTCACCTTAT
GATGCTTGGTACCCGTGGCGGATTCAGATGGGCCAATCACAAAACATCAGCGTGTTGCCT
GCGATCCAGTTGAGTATTGCTGTTCTAAGGATTAATGAATCTCACATTATGGGAAATCXX
>Unigene0005105	1	292	LEN=292
XXAGAAAACAAAGAAAAAAGTCCTGAAAAGAAATCAACTAACACTAGAAGTAGGGTGCAA
AGAAATAACAAAACTACAAATGCTAACACTGATAAAGACATTGTTGTTCCTAAAATATCT
GTAACTAATGAGAATGCAGAAGATGTGGCAAGTAAATACTTTGAAGAGACAAAACCGGCA
GCTAAAAGTAGTCGTTTATCAAGAAAACGTTCACAAACCACTAATCCTGATGCTTCCAAA
ACTGCAAGTAAAGTTGATGATAAGAGTAAGGGAAACGTTGCAGCTAAAGGCAGA
>Unigene0005119	1	243	LEN=243
XXACAACCGACTCCTTTACCTACCCTAGAGCTATCAAAACCTTACTTACCCCTTATCCCT
TTTATCCCCCCTCACAAACCAACCACAGACGCTCAAATCAAATCATTTCTCCTAAACACA
GCATTACAAAATGCTCTCTCAGACTCCCTAAACCAATTTACACAGCGAACATCAAAAGAC
CTGAAGAAGAACGGAGAAGAATATAGGAATAATAATGAAGATTCTCCAAATAGGAGAAGG
TTGCAX
>Unigene0005124	1	294	LEN=294
CAGGATGTTGGCGCTGCAACCGGGATGTGTGAGATGATCACCAGTAATACTAATAGTACT
GCTGAAGATTTCGAATGCACATCAACAATGGACATCAGCTTAGTGTGGTCGAGCCTCGCG
CAAGGCGTCACCTTCGTCATTATCATGCTCGTCGTCACCAAGCTAGCGCACAGGAAGAAA
GCGCTCATGATCATCATCATGACCTTCTCTGCCGTCTCCTCGGTGGGAGCTGCCCTCGTG
AAGGATAATATCACCAGCTTTATCATGTTCTTTGGGTTATTGACCAATGAGCTG
>Unigene0005125	1	285	LEN=285
GATTCAGAAAGAAGAACTGGTACATTAGTAGACCCAACTGTGAATTTGGAAACAAATACA
ATTTGGAATGATTTTGCAGAAAAACATACAAACTTTACTTATCCTGCACAGATATTTAAT
ATTTGGTGGAGTATGCCTCATCGTTTGGCTACAGAAAATAAATCTGAGGACTCTCCACCA
AGTAGGAAGAATGTTAGTCTGGAACTTGAAGCAATGGCTAATGCAGCAGATGCTTTTTCT
TTAGCAGATTACATCAGTCACATCAATCCCGATTCCGATACGAAT
>Unigene0005129	1	205	LEN=205
XXGGATGGAAACATCTATTTAACAGCAATAGATGGTCCTAGAGTATTTCGTATTGAAGAA
TGTGATCCTAAAGACCCTAGCTGCAAGTTGCAAAACAAAGTGGAAGACGTGAAGAAATTC
ATAAAACAGATTAAGAAGCAGTTGTACCCTTTGAGTATCAAAATTAAAGTGACGGCTGAA
GAAGATTTTAACTATACATCATCTGGC
>Unigene0005138	1	266	LEN=266; minus strand
XACCCCGAAGTACTTCAAAGGAGTCTGGAAAACCCCAAAGTACTACTAAAGAGTCTAAAA
GACTCCAAAGTATTACTAAAGAGTCCAGAAGACTCCAAAGTACCACTAAGAAGTCCAGAA
GATCCCAAAGTAGCCTTCGGAACTCCAGATGACCCCAAAGCACTACCAAGGAATCCAAAA
GATCCCAAAGTACCACTAAAGAGTCCCAAAGTACCACTCAGAACTCTCAAACACCCCAAA
TGCCCCACACTAAGAGCCCAAAACACC
>Unigene0005143	1	238	LEN=238
XXAACTAAGCCTTTATCTCAAAATCTATTTGATTTTGAATCACCTGTTAAAAATGATAAG
AAGTCACGAGACAGAACAGTAATTGAATTTAAATTGCCAGATGATGAAGTAATAGAAATT
ACATCGCCAGTGAAACTCGCCACTAATCCTAGAAAAGTAATAGACATAGAAACTACTAAC
AATCTAACAGTACCACAGCAATACAGGAGTTGTTCCCCTGATATTTTCGATGATGAATTA
>Unigene0005146	1	206	LEN=206; minus strand
XACTTGAAGGCAATTACATTAACAATAACTACACGAGGTATTGGTTTTGGACTATGTCAC
CTAAATTTTATAGCCGTTTCGTACCACGAGATTGTGGTCCCAAATGTTTACGCGCAATAT
CGCGTATTCTTAGCAGTTTTAGAAGCAAAGTTAGAAAACCTGAAAACTGCTTACCCTTTG
CCGGCCCGAGATACAGATCAAGTCTAC
>Unigene0005147	1	253	LEN=253
XAATTCCAGATTAAAGTTCTAAATCCACTAACCGGTGATTCTAATATAGTCACCGGTATT
AACGGTTCTAATGAAGACGACGATAAAAGGTCGTCTCCTAGAAAACGTAAATTAGAACTT
GATAACAGTGCCTTAATAAAAAACGAGAAATTTAGTTCTAGAGAGAACAGAACGCCTGAA
AGAAAAAGTCTGAGACTCCGACTTAATGATACGCCATCGACTTCCAAAGATGAGCCATCG
ACTTCCAAAGATGAX
>Unigene0005157	49	215	LEN=215; minus strand
ATGGAGACTATATTAGATTCAAAAACAAGTTCAGGAACGACTTCCGAAAGTCCCGAACAG
TTTAAGATAAAGGCAGCATCAGCCCCTGCAATACCCAAGTTCTCAGAAGATGGGCTGGTG
AAACCGCAGCTCTCTGCGCCTTCGTACCTGAACTATATGAAACAGAAX
>Unigene0005159	1	202	LEN=202; minus strand
XTCCTGACTGCAAATGTGGAAGACATGCACTCTTTAGCGAAGCAGATCGCCGCCTCCCCA
GTGGGCAACCAGCTCAACAAGATATTGAACCGAGCATCCGCCATCTTTAACCAGCAGTTC
AGCAAAGGATCGAAGCCTCAGATGCGAAGTAACCCCAACTTGGAGAGTGAAGAGAGTGAT
GGACAGGAACAGAAGACGATGGAX
>Unigene0005170	1	299	LEN=299; minus strand
TTGCGGGGCAGGCTTGATGTTGCGTCTTTGCCTCCTCTTTGTTTAGGTGGGGTTCAACTG
AGCTATGCAGAAACGGCTAAAAATTTGGGTGTCATCATGGACTCACATTTATCATGGTCT
GCGCAGGTCAATGAAGTCAGTCGCAAGGTGCACTTCACCTTTCACACTCTGAAATGCCTC
CAGTACTTTTTGCCCTTGAAAACCAAAATCTTCGTATCCGTACCACCGGTCCGGGCATTG
CAGCCCGCAGATTACCAATCAAGGGTTGATTTTTGCCAAACCATGTTGAGAAACAACGCX
>Unigene0005182	1	213	LEN=213; minus strand
TCGGAGAAGGAGCTTGCCAGGAGAGAGGCAGAACTAAGTGACATTAGAGTGGAAGCTGTG
AGGAACCAGCAGAGAAGGAACACACACGCAGCAGTGCCGACGGTAGACAGTGCCTATGAA
GGACGCACGAAGGGTTTGCCGAAGGTCTCGAGCCGGTCCAATGAGTTCGTCTACGTCAAC
AGGGCGTACGTCGGAAGCCTGAACAGTTTTAAC
>Unigene0005191	1	258	LEN=258
GAATCTAAGGAAGGGTTTGAAAATACTCTAATAGCTTCTCAGAAAGAAGTTGTTGCAAAT
AGTCAAACTTTACAGGAGCACACATCATCAGAAGTCATCAGTACGATTTCTACATTTGAG
ACAATTGTTACACAGCAAACACAAGAAATCGTACAAGCTACAGAAACTAAAGAACATGAA
CTTTTGTCAGTACAGACAAAGATTGATCAAGAGCAATTAAACACAAAAGCTTCTAAAAAT
AAAAAGAAATCTAATAAG
>Unigene0005197	1	206	LEN=206
ATGGATCAAATTAATATAAATTCGGAAAATAATATTAGGGCAGGATTTCGTAAGACTGGT
ATCAGTTCATTAAATCCTAAAGAAGTGTTGGCAAGATTACCGGAAGGAGGAAAGGAAAAG
AAATGCGATACGGATGTGCCTGAAATACCTGATCGTTGTAATGTGCGCACTCATTCATCT
CCGTATTTTTTATGCGACCGAACAAAX
>Unigene0005214	1	189	LEN=260
GTGGATTATGGACCGGAAGTTGACAATGACTTCATACGAGGCGGTTTACCTGTGATCCGG
TCAGTTCCAGCCGATTCTTGTATGGTCGTTTTCCGTAAACTGAAACCAGGAGTGGAATAT
GAAGCTCGAGTCAAGGCCTACACGGAGACCAGAGAGAGCCCATTTTCTTGCCCGTCCAGG
CTTAAGGGT
>Unigene0005216	1	255	LEN=255
XATCTCGTAGATATACGCATCCATAAAGTCGAGGGACCCATCCAGATACTTGCTAGTTTT
TGGGTGCATTTGGATGATTTCCTCAGTAACTTTCCCATAACGGATCATATTATTCAGCTT
TGCATATCTGAATTTAATGCTGGTCACTCCTGCTTGCACAGTTTTTGCGGCATGTGTATA
TCGCGGGAGATCCTGTCCCAGGCAGTGGTCACAGCAGCTTTGTACTGCGTCGGGGTCATC
ATGATATCCCTTATGTXX
>Unigene0005222	1	134	LEN=255; minus strand
XCTGCTGGCATGCTGGCCGCTTGGGTTTATACCAGAATGACAGGAAATCTAAGAGAAGTT
GGGATGCAGCTTGATGACATCGCCAATAAGATTCGGTCCTTTGTGGTGAGACGAGCGGAG
CCGCCGCTAAAGGAA
>Unigene0005231	1	257	LEN=257
XGTGCGACGCGCCTGGAGCAGTCTCCGAGGACCAGTGTCGACCACACGTGCAGTTCCCCT
GATCTCCCGGGTATCAGGAGTAAGGGTAAGGGCAGGCAGCATCCTGAGGACTACGGCAAA
CCCGTCTTCGAAGGCCAGTCGGCTTCGGAATCACAGCTGCTGGTACGAGACAATGCTTCA
AACCCAACATCTCCTCGGCTAGACCACATCCCGGGAAAGGGCGACAACTGCTGCAGTCCG
GTGTCTGACAGCACGGAC
>Unigene0005235	1	250	LEN=250
ACTGTGTTACTGACTATATTGTTCTTTGTCTGCGATCTTGCATTTTCAGCCCCTCGCCGG
ACCAAGGTGACAATACTCCGGGATAGTAATGTCGGCTACGACTTCGACGCTGGTGATAAC
AGAAATAAGGCTTCAGGCACCTACCAGGGGTCCAAAGATGTGGAAATTGACTTGCCTGAA
GAAGCAGCCATAAAAGCTCCTGAAATAATATTGCTAGAGAACGTGAACACAGGCGCAGGC
ATCGCTTTAGXX
>Unigene0005236	1	191	LEN=274; minus strand
XTCAACGACTCTGTGCAGTCGCAGGATAATGTTTCTATGGAATACACAGTACCAACGCTA
GACTGCATACCTATAGAAGGGTTGGAACCTCCGATGAGTAGAGACACAACTTTCACTTCG
TTCCTCGGAGGCCCACAGGCTTTTCCCAACGGCACCGTCTCCTTTGCACAGAGTAACGGC
GCGCAAACTAAA
>Unigene0005245	1	205	LEN=205; minus strand
XXCGACCCGACTGTCATGGAAGATGAAACAACCCCAGTATTAGATAGAAAAGTTACTCCT
GAAGACAAACTTATGTACCTCCATGATATTTTTACGATGCAACCCAAACTCAGGAATGGT
AAAAGAAAAAAGAGGGAGCTCATTATATCGTATAAATGTCCCGGCGGTATGTTCCGCTTA
GGTAAACATTGCCCACCGCCAACAAAA
>Unigene0005256	1	229	LEN=229; minus strand
XCTGAGTTGGTACTTAGACTCAGTCGATTTGAGTCCCTATCATTAAAATTTGACGACTTG
CAGAATCAGATAGAAGTGTTAAATTCAAGAAATTTACAAGAGGAGATTGACGAACGTGAC
AATATTGAACAATCATTTATCTCCAGCATTTCAAGTGCTAAAGGCATCATTCAAAAGCAC
CAGTCAAATAAAACCCATGTGTCATCTGATCCCATTGTAACTAATAATCTX
>Unigene0005265	1	221	LEN=221; minus strand
XCAATAAAACCATCAGACCCTAGCCCAGGAGTTGGCAAGTTATCTAAGAGCCCTCAATGG
TTGCAAGACAACAAATATTATCAGCCCGTAGAAAGTGTGCCCTTTGTTATAAACACATCT
CAATCGGTAACATCCAAACCAGTGGAAAGCAGGAAAGAACCTACTACTACAATAGCAAAC
GATTTACCACAACCTGCTCCAAGAAGATATTCAGAAACACAA
>Unigene0005266	1	255	LEN=255
XGCAGCCCCTTCGTTTGCCGCGTCAGCGAGCCGCATACTTATGTACAAATTGGCGGAATA
GCAACAGTGGAAATAGACGAGAACTTAACAGACGTGGAAGTACTCTCCCCCACTGGGACC
CGGGTCGCCGAAGCCCACTTAGAAGACACGGGGCTGCTGACGTTCCCCGCGGGCCGCGTG
GGCCGGTACGTCGTGAGGAGCACGAGGGGCCCCGTCGCTGATGTGGAGGCCCTGGACGCG
TCGGCTGTTAAAGTGCXX
>Unigene0005281	1	212	LEN=212
XTTACCGATTACGAGGCGTTTTCTTTGTGCCGAGCGAGAGTAAAGACTGAAACAAAGTTG
GCTCATGATCGTTATCGTGACCGAGTGCAGAACCATTTAGCCAAAGACCCAAAGGCTTTT
TGGAATTATGTGAGATCCAAAAAAGGGACTTCTAATAAATATAAGTTAGTTAAAGACGGG
TTAGTTCTCACTGACAAAGAATGCGCCGAAGAG
>Unigene0005324	1	215	LEN=215; minus strand
XATTGTGGCGTCTGCAAAACACCTCACTGCTTCTGCACCGACACTGATACCTCGAAACCG
ACAATTGACTCAAGCGAATCACCCAAAGCAGCGCCCATACAACAAGAAATGACTGAACAT
CACATATCAGCAGGCATACCAGGCCCAGAAAGTCAGTTAGAATCCAAATGGGAGGGTTAC
TTAAAGTCTATTGAGCCCAAAAAATGCGTATGTCTC
>Unigene0005326	1	210	LEN=210
XXGGACCTAGTGTTGAGCGGGCGCGGCGCCGTGACGGTGCGCGCGGCGGACGAGGGCCTG
CTGCCCGTGGACGCGTACCATCCGCCGCTGGCGGTCGGCGTGGCCGCCTCGTGTGCGCCC
GCTCCCGCCGCGAGCGAATCAACATCGCAATCTCACTCACAGAATAATAATTGGAACTTT
CGTAAAGCAGATTATAGCAATCCTAGCACACCX
>Unigene0005338	1	291	LEN=291; minus strand
XXAACTTCACAAACATCCGTCCAAGCAAACTATCAAACAACTGTTCAGACTGGCTATCAA
ACAGCTCAAATGTCTATGCATAGTGGCTACCAATCAGCTCAAATGCCTATGCAGAGTGGC
TATCAAACATCCATTCAACGCAGTGCCTTCCAAAGCGGATGCGAAACATCACCGGCACCT
ATGCAATCGTCTCCACAAACGCCAAGGAATGATGATGTAAATGAGCCAGAACAAATTCAT
TTCGATGAGGAACTAACAAAGGAGATTGGGCATGAATGTATGAAGTTTGGTCCX
>Unigene0005342	1	279	LEN=279
XXGGCGCCTGATTTGTCTCCTAAGTCGAACGTCACGGAACGAAACAAAAAAAGGAAGATT
GATGGGGTTGATGAGACTGCCTCCGTGGAGCTTACCAGAGCCATGTTTACCACCTATTCC
AGCAAGCAGGAAAGTCAGTATGAGGACATGATGATCAAGATTAACAGCATAATTGAGCAA
AATATTGAGTTGAAAAGGAGTGTTGAACTAATGTCAGACAAGTACGACGAATTTCTAAGT
CGTATATCTACCCTGGAGGCCGAGAAGAAGGAAGATAAAAGX
>Unigene0005351	1	353	LEN=353; minus strand
XCTATACTCAAATTCCGAGAGCAGACTAAACAAGTATGGCATGTACCTAAAAAAAATAAA
CTTGATGTTTCGCCGAAAAAAACAGAGAACCTTTCATATGAAATAGCAGAATATAATGTT
TGCAAAAAAAAGAAAAGAAGTACGTGCTATGATCCAAGACCACAGTCCTCTATCAGTCAG
GGAAAAGAATGGGCTGCAACAGTTAGAAATAAAGTCATTAACTACTGCTCATTGTCACAA
AAAAGAATAGGATTATGTGGAATTTTGGACAGTGCTAACATGCAAGATGTGATACATGAC
CATGATTACCTACCTTTTCCTTTACATCATCAACTTATTCTTAATAAAATATCT
>Unigene0005366	1	241	LEN=241; minus strand
XCATACGCTGAGCAACGCTCATATCCCGATCAGGCCAAATATCCCGAACAGATAATATGC
TCGGAGGTAAGAACATATCCAGAACAGAGGCCATACCCTCAACAGCTTTACCCGGAACAG
AGGCAAGTGCCGGAACAATTGTCTTATGCTGAAGGACCCACTCAAGAACAGATAGCATAT
GCAGAACACAGACTAGTTGCCGGACAGATGGCAGAGCAACCATTATCAAATGAACAAATG
TTX
>Unigene0005380	1	276	LEN=276
XTTAACCATGCTGTTTCTGAGGAGTCAATTACAGACGATGAACCTATAATAAATTTAGGT
AATGCTTATCGTTCACAAGATAGCGTAGAGATGAACGAATTGTCCATGAAAGATAGCACA
GTAAAAAAAGCTAAAACCAAAAAGATAACTAAATTAGATAAGCTCAGAAAGAATCTTGCG
CCAAAATATAAAATTAGAAGAGAAACATCTCCAGTAAAATCTCTTATTAAACCCAAACAC
CTAACCCCTATCAAGAAGCAAGTGACCGCGAATGTAAXX
>Unigene0005384	1	282	LEN=282
XXTCCTCATCCGGTTCAAGTATTGTGGTGCTCTCAAAACTCAAATGTTACTCAGCGGAGA
TTATTTATCAAAGATTTAGCTTTGAGCTTACTTGAACCGGATGAGGAGAGACTTTTAATT
TCCCCTATACAAGATTTAGATGAAAAGAAAAATAAGTACCCTCATTTGCAGAATAATGTG
CAACCATATTATAAGAATAGAAGGAGATGCAAAATATGTGTGAAAACAACAAAACGCGAT
AGGAGAACTAAACAGTTCTGCGTAAAATGTGGTCAATTTATTTGX
>Unigene0005389	1	222	LEN=222
XTTGTGACGTTTTTAGTTCTTGTGGTTCTTGCTTATTCTTATGCAGCACCAGCTACAAAC
AGTGGTATTGCGCATTCTTCGGGCGGCAGTGTTGCAGTTGGTATCGTCGAAGGCTCCACT
TTCGGCGAAGGAGCATTCACCATCACAAGAACCGAAGGAAATAATAATAACAATGATAAA
CCATGCGGACTTTTAAAGTACATTTCAATATTTGTGCCCAGTGXX
>Unigene0005401	1	252	LEN=252; minus strand
XACCCTAAGCCACAAGCTGAACGTGCCACAAATGGACCAAAAATCAAAGGCTACCTCTTA
GAAGATCCACGTACAGGTCAAGTCTTTATCCATCCTACGGCGCCTCAGAATAACATTGAA
CAAAGACCTGAATACCACAGTGCAGGGAAAAATAAAAACGCAGAAAAACATAAACCAACA
CCAGCAAATCAAGCCAGTCAAATGCGACCTCAACGTCAGGACAATCAATTTGTTAGGACT
ACTGGTGGAACTTXX
>Unigene0005402	1	291	LEN=291; minus strand
XCGCCTAAGCGAATAGCTACGTTAACTCCTAAGCAGACGTCTACGCTCACGACGAATGCG
TGCACGCATATGTCTACGTACACGCATCCGACGCGGAACACTTCGACGCGTACAGGTGCC
TCGCACAAGGCAACGAAAGGCCAGCACAAGTCGCCTCCGGCTGCTTCTCGCAAGTCGCCA
CACTCGGCCGCCAGTAAAGGTTTGCAAAAAGGCGTACTCAAAAGCTCTCTAACGAGTCCA
CACACGACGATGGCTTCGCTGACGCCGCTGCACGTCGTGCCGCTGTCGGGCTXX
>Unigene0005434	1	216	LEN=216
AGTCACCTTTGGAAGAGGAAGGTATCCTGCATCAAGATGGAAAAGGTCCAAAGCCATTTG
AGCCCTGAAGTCCAAGCCTTCCCTGCAACCCTGTGGCCTAGACCCACCAAGCCTTGGGGA
ACAGCATCCTCAGACATGGAGGGTACAGGTCCCCTCCTGAAAGGCATTGGAGTGGTTGGT
ACTACTGGCCCTTAGAGGCCCCCATTCAGCTTTATG
>Unigene0005475	1	271	LEN=271
XXGAAAATAGGAGTACTCACGGTTGGAATGCCGGAAGACCGCGTCTGCACCGATATCGAC
GACCACAAGTACGCGCTCGTAATGAACTTGTTCAGCACATTGATGCAAGCACTGAAATCA
GTTGAAGCACTGGTATCACAAAGAGAACAAGGAGGTGATGGAGAAAAGAAAGGATGGTTG
GTCCCACCAGATTGCGTGCGTGTGATGCCCGATGAGCTCCCAATCCGTTATCTATTCCCT
TTAGCGCTTAGCCTCCAGGTAGTCCTGAGTCCA
>Unigene0005478	1	226	LEN=226
ACAAAATGTGAAAAATAAAACAAACCAGTGATGTCTTATGAAGACATATTAACTGTGCTC
GCACCGGCGGAATCTACAAAGAATTTCATAAAATCTGTGAAAGTTTCTGACAATAAGAAA
AAGACAAATAAGTACAATAAGAGTGAAACGAAAGATGATAAAAATGCGAAGAAAACTCTG
TTGCGAAGATTGCCGAGTGTTCAAAGAGCGGTGATCCCAGCGTTCGXX
>Unigene0005493	1	253	LEN=253; minus strand
XTTGATAACGTGACTTCGCAACACACTGATGGAATCATTGGTTCTACTACTGAAGATTTT
GCAATAACAACTGAAATGACAACTACTGTAGCAAATAATATTCCGGCAACCAGCACGCTA
ACCCCAGAAACTCCATCTCTTGAATCTATTGAAGCAAAAGTTACCACCACTCCGCTGTTT
GAAGAGCCTACAACGTTTATTTCAAATAAATACATGATATCAAACGTATCAGGCCATTCT
ACTTCTATTGAGACX
>Unigene0005517	1	227	LEN=227; minus strand
XXTTCCAGAATTCCTGTAGCCAAAGATTCAATGAAAACTATTTCGAAACCCAGTCTAACT
GAAATAGCCGTCATGGACCTCGATAAGCTCACAGTCGATAGAATAAAGTCAGATGTGTTC
AAGGAAATTGAGTTGGTAGAAGAAAAATATGAAGCTTACGCTGAAGTGGAATGTTTTGAG
GATTTCAAAGACACACAGGAAAATGTCACAACTATTGAAGAAACTATACXX
>Unigene0005522	1	267	LEN=267; minus strand
XCAGACCCGCCCCTAGTGGAGGAGATATACGACTTCGGTGGGGATAACGTGAAGAGTTGC
GTGGCGGTTGCGGCCCAGCGGGCATTAGCACGGCCTCAGTACCGACGCGAAGGGGGCGGG
GCTGGGGGCGTGCCTGTGGGCGTGGTTCAAGGCGTGCCCTACGCGCCGCGCGCTAAACTA
CCGCCAGGCATGGTCCGGTCAGCGAGTCCACAGCCGTATCCTCAAGCAGGTTTCCCCGGA
CAGCCAATGGGCGTTGTGCCTCCCATGTXX
>Unigene0005523	1	214	LEN=214; minus strand
XCTGGAGACTGTGTTACAGCTGATAGATTATCTGTTCTTATAAAAGAAGTTCTCGATGCA
AGTTTCCAAGCTGGGTTGAATGTCACTGCTACTGTGTCTGATAACTTTGGTGTGAACATC
AGAGCATTAAACTCCCTTGGTTCCTCAGTGGCTCGACCATTTTTTGATTTTAAAGGCCAT
GAAATTGTTACAATTATGGACCCACCTCACCTAATX
>Unigene0005547	1	234	LEN=234; minus strand
XXACCACACACAAAAGGGACCTTAGCAGGAAACGACCAAGACGTTCTGATGCGCCTTGAT
GAGGTTGAAACCAACTTGGAGACACGACTCAACCTCCTTGAGTCAAAAATGACCGCAGCT
TTTGAAGAGCAAACTGCTCTCCGCGACGATGGTGGCGCTGACATCATCGACAAAATCATC
GACAAAATTGACGAGGTTAGAGCGGCTGTTGATACCACGACCGACGATGTCAGAGTX
>Unigene0005566	1	205	LEN=205; minus strand
XXGGCGGCGTGCAACGAGCGGCGCTGCTGGCGGCTGCCGCTGTACGGCGCGGACCTGCGC
GCGGCGGTGTGCGCGGGCCCGGCGCCGGTGTCGGCGCGGACGGTGTCGGACGTGCTTTCG
GACCTGCGCGACCTCATCGATAGGTTCTGCGTGTGCTGTTGCGGCGTACGCGCTGGCGCC
GCGACGCTGGTGGCGGGCGCGGGCCCC
>Unigene0005569	1	213	LEN=213; minus strand
CGAGACCGTGAACGCGAGTTGCTAAAAGAAAACCATCACACAAAACATATGAATATATCC
TCGGCCAAAGTTTCAAGCACCCCTCCCAATGCGATAAACACAGCTGGAGACGTTGGAGTT
ACACAATTGCGACATGTACCACCTCCGTCTGTGCGAGCTGAACAACATAAACAGCATATT
AATTTAACTAGCCCTCGGCCAAAGTTTCAAGCX
>Unigene0005587	1	211	LEN=211; minus strand
XTTAGTGCTAGCCAGCTTGTGCGGATGCGGCGGGTGCGGCCCTCAATCTCCGTCCCTCAA
GTATCAGAACCAGTCCCCACACAGCAGCTGAGTCAATCCCTGGGTACCTTAGCCTGCGCG
GGCGCCGAAGACGTCCGCGCCGCCGGCCTGTCGCCCGCTGACAGGACCAGACTTGACGCT
TTGGAGCATAAGCTTGATAAATTGACTGAGATX
>Unigene0005588	1	211	LEN=211; minus strand
XATCCGCACAAGCTGGCTAGCACTAACAGCGACACATGGCCCTCAATCTCCGTCCCTCAA
GTATCAGAACCAGTCCCCACACAGCAGCTGAGTCAATCCCTGGGTACCTTAGCCTGCGCG
GGCGCCGAAGACGTCCGCGCCGCCGGCCTGTCGCCCGCTGACAGGACCAGACTTGACGCT
TTGGAGCATAAGCTTGATAAATTGACTGAGATX
>Unigene0005599	1	301	LEN=301
XGGGAAAGAACATTTTGGAAGGCCGAACTGGCTCAGATAGCACTAGCTCGACCATTCAGG
ATCCCGGACCTACAGAACAATCTACTCGATCTGAGAACGGGGAGACCTCCACCAGCGATA
AAAGACATGTGTTTGCAGTTTGGAAGGTTCGGGCTGGAACCGGTTTATAAGCTCATGGCC
AGAGGACAGTCGCAACTTACTGGAATTATCGTGGCGAAAATCGACCCTCAAAACCTATGG
TCCAGCTTGGTCAAGGTGGAGAACGTGGCCAGGCTCAATAATGTTACGACCGATGACCCT
>Unigene0005601	1	252	LEN=252
XXTTGTTCCACCAACGTCGTCGCTTTGCCTGATCACAGTGTTCACGAAGACAGTGTTTTG
GCAAACGAACATGAACCTAATATTACTGCTCTTTACGATAACCACGCAAATGCAGGCCTT
ACTGATTATGCTTCAGTTAATGGTGTTGACCAGTTTCCGGAGAGAGATTTACCTACTGAT
TCTATAAATTACGAATTTTCAAACGATAATGAATATATACAAAATACTAATGTAGTTGCG
AACTTGGTTCAAAAX
>Unigene0005609	1	215	LEN=215
XXGAAGACTACTTTAACAACTTGTAATGCTCAAAATTATGCTTTAAGAAAAGAAGCAGCC
GAGAAACGGTACAGAAAATGTGGCTTCCTAAATTTAATCCAACATGTCGACATTTATGGG
AAATTTCGATCGAATTACTGTGAATTAAACCGCTCAAGAATATGTTCTAATACCTCAGCT
ATTTCCATAACTTCCATTTCTTCTAAAGAGAGCAAAAXX
>Unigene0005618	1	215	LEN=215
XXAAATATGTCTAATCTATATCGACAAATTAATCTGACAAATATAGAAGAAGACCTTTGC
ATACCAAGTAACGCAAAAGGCTGTCTGTTCGATTTGAGCGTGGACCCAGCTGAGACCAAT
GACCTGTGGTCCTCTCATCCAGACCTCGTACAGCACATGGTCCTCAGGCTGCGGATGTAC
TGGGCCGCAATAAATCCACGACACAAACCAAATCCAGXX
>Unigene0005627	1	231	LEN=231; minus strand
TCTGAACAGATTCAACAAGAACAAAAAGTGCATGAAAATGTACAAGTGGAACAGGAAAAA
CCGGTTCTAGAACAACTGGATGTAAAATTCCAACAATTTGACACAGAAATCGAACAACCA
GAACCAACTGAGTTAGAATCTAAAGATTCAGAACTGGTGCAAGTAGAGCCAGTGCAGCTT
GAGTGGTCACAACTTGTATCAGAAGAAACGAAAACCACCTTGTTAACTAGT
>Unigene0005642	45	251	LEN=251; minus strand
ATGGCATCTCCTCGACAGCACTCGTTCAGACATAGTGGGGGTCCATCTCCTCAGGATTTT
GATCATTTCTTCCCTTGGGCGTGTTCTCAACTTGGGGTCGATGCCACCATCATCGTCTTC
AAGGGTCACCAGTCTCAATATCATAGCGTGTCAGGCAGAGAATCAAAGTCTAAACCAAAA
AGCAAACCTAAGCCACATCTAGATTCA
>Unigene0005644	1	204	LEN=204
GAGTGTTTACCTTCTCGGGGTGATTTGAAAGTGTTAACGCAAGAGAAACTTTCGAAGCTG
TTTGTGTGCTCAAGACACTTTGAAGAGCGGTTTGTGACTCAAAAATCTCGACTCGTAGGA
ACGGCTTATCCTACACTTTTTAGTGCAGAGGAAATAACAAGAGGAACCCCATCTCAAAAC
GAGAACGTAGACCCTCAGGCCGAT
>Unigene0005655	1	277	LEN=277; minus strand
TGCAACTCGATTGTCTTTGCAGAAGACGTTTCAACCGAAAATGTAATGCAATTGCCATCG
GACAATGAAACTTCGAAATGTGGATGTGACGAAATGTTTGTCTACGATGCCGTTAATGAC
AGATGTATGGTGAACTTTAAAAAAGTTTTGAAAAAAGTCATGGTACCTTACGCTAAGACT
GATGTCAACTCTTTACCCGAAGATGAATTAGCAAGATCAATTTACGTCGAAGGTGAAAAT
CTATTCAGACGGATCATGATCTCAGTAATCCTGTTCAXX
>Unigene0005679	1	248	LEN=248; minus strand
TCTAAAATTGTCAATAATGACCAATCCAGCCAGGATGATTCAACAACTGTAACAGACATT
AATAAAACTGATATTCAAAATGGCGACAACATCGGTAAAGATTCCGATAAAACAGTTGAA
ACATCGAAATCTATAAATGTCGAACATTCTTATTCTGGCAGTGTAGTTGACAACGGATCT
GCAACCAATGATCATACATCTGTAGCAGACAAAACTACTGACACTAATAATAATGGCGAT
GTAGACCAX
>Unigene0005719	1	221	LEN=221
GAAAGGATTTCCATAAAACCTCCGGAACACGTGGAAGTAGACGAAAAAGATACGGTCATC
AATATTGGGAAGAAACGACTATCAGTTTTCGACGTGCAAGATGAAGAAGAAACCGTAGAA
CCAGTTGCGGCAGAACCTGTGCACCAAGAAGATGAAATAGTTGATGAATCAATGTCACAA
CTCGGGAGTATACATAATGACAGTCTGTCAGTAATACAAACX
>Unigene0005748	1	307	LEN=307; minus strand
XXTTCTGCTATCCACAAGTCTATCTTCTGGGATTTCAAGATTTTCCAAGACTGTATTGTT
AACTTATGGATTGAAATTGCCAAGTACTATAAGGACAACACTTGGGTCGCTGGTTACAAC
CCATTGAACGAACCTGCTTCCCCAGATCACTCCAAGTTAGTTAACATTTATAAGAGATTT
GACACTGAAATTAGAAAGGTTGATCCAAACCATATTTTCTTCCTTGATGGTAACACTTAC
TCCATGGATTTCAGACAATTCCCACCTGCTGGCTTCATCAAGAACGCTGTTTACGCTATC
CACGATTAC
>Unigene0005753	1	325	LEN=325
XXAGTATTTACTGATGAAACGATAAAAATGTATTCGGACATAAAAGTGATTGGTTACACT
GACAAGGGATGCAACGGCGAXAACAGTCTAACAGTGAGGAGTCCTGACAGTGCGACTTCG
GATTGTCTTGATGTGGCGCTCGCGAAGCCCGACGACGAGCAGCTGTTCTACACGGCCAGC
GTGCACTTCCTGCGCAAGCGCCTCGAGGAGAAGTGCCACCGCCCGGCCAGGACTCAAGAG
GCCACGCAGAGCTGTTGCAACTTGAGCATACCGATCGTCAACCGCCCTAGTTCTAATGTA
CATAAGAGTTCAAAAATAGATTTAGAGTXX
>Unigene0005757	1	259	LEN=259
XXAATAGTTGAAGATATACCTAAACCTAAAGACAAACCTATACCTGCTTTTGAACCAAAG
CCAGAACCTAAAGAGGACATTAAGGAAATAGAACCTGACCAGCAGCCCTGCATTGTTACA
CTAGAAGCTGGCTGTAAGATCAAGAAACTTGCGGTGTGCCCAGCTGATCCACCATGCAAT
AACCCATGCAAACCGAAACCTGCAGTGTGTTCACCTGCGCCATGTGATCCGAACCCGTGC
CCAGCCAAACCGAAACCTTCA
>Unigene0005760	1	208	LEN=208
XAGAAGGAGATGGAGAAAGATGAAGTTAAAGGGACTGCGGAAGATGATGTTGAAGTTTGG
AAGCCTAATAACAAGGTAATGACAGCAGAACTAAATGGGCAGCCTTCAGACTCCTCGAGC
GAGTTGTCAGCCGAAGCCAACGTTGTCCAGCAAGCAGTGAAGGTCGGGAGACGCCACCAG
CCAGGCCCGGACCTCATCGAGCTGGGCAGX
>Unigene0005781	1	264	LEN=264
XXAAGACTGAGCTGTATCGTATGTGCTGCCGACACAAAATGTCCTCATTTTGAAATGGGC
CTAATACCAGTGCAGTCTATCCACTTACCTGGAAGTACATCTAGTTCAACATCAACTGGT
ATACCAAGTCCAGTAGCTCCTTCTCCAGGAACTGCATCAGCATCGACTGTTACTGGACCT
GGGACACCGATACCTTTTATGGAGACTCCATCTCCAGACCTATTTTTAAATGTACCTCAG
CCACTGACCCCAAAGAAAAGATTTAAX
>Unigene0005791	1	207	LEN=207
XXATTCAACCTTACAAACAGTAGCGCCGACGCGGCGCAAACCTTCTTCCAGTCATTTGTC
GGTAACATCACTAAAGAGAATGTTTACAAAGCGATAACAATTGAAGTGACTGAAGCGACT
ACGACGATTGCGAGGAACTCGTCTCACTTGACGACTGTGAAAACGGTTCCTGGAACAATG
AATGCTGAGTCTATATTGAGGGACTCGGAX
>Unigene0005817	1	232	LEN=232
XXGATGGAGATTGAGAATACTAAAAATGTTGAGATTAATGATAAATCAAAAGCAGAGAAT
GAGATAGAAGGTAAAGAAATAGCCTTAAAAGAAGACGTAAAAGAAGAATTGATAAATAGA
GAAGGAGAAAGACATGTACAAGTAGTGAAACAACAAGAGTTAGGAGAAGAGATGGGAGTG
TATGAGAATTTGGATGATTTCGACATGTATGAGAAGTTAGAGTGGAAGATAGAA
>Unigene0005833	1	301	LEN=301
GAAACAGAAGGAAGAGCAGATGTGGGTGGTGATCCCACTTCTGCTCTTCCTTCTGTTTCA
AACAATGAACATAGTGATGCTTCTGTTGGCGGGGTCCCAGTGGAATTTTTCGCGCAAATG
TTGCAAATGATGAAGCACATGTCCGATCGTATAGCAACAATACCGGACACAAAAGTTAAA
ATCAATGACGTGTTTTTGCCATCATATGATCCGGACGCAAATATAGGAGTGCGAGAGTGG
TGTAAGCACGTGACCACGGCCATGGAAACCTACAACCTAAGCGATTATGATGTCAGGATG
AXX
>Unigene0005871	1	210	LEN=210; minus strand
CCCCCCGGTCCTGCGAGTGGGCATCTGAGCCTGTTAAGTCTGCTCTGTCAATTGGAGGAG
CACGTGGTCGTCACGTGTCTTGAAGACGGCTCATGGTTCGTGCACCTGCGCGGCGCCGAG
CCCCAGTACCCTCCCGTACCGGTGCCCAGTTCTCGCCCCGTGAGCGCCAGCACGCCACTC
ACAGCCAAGGACGCGCTGCCTGACATCATC
>Unigene0005879	1	208	LEN=208; minus strand
XXTTCATTACCCACAAGTAGTTCGAATTCGAGTAGTTCCGTAGAATCTGCTGAATCTGCA
ACATCTAATATCAATAACTCTGTAAGCTCATTAGCTATTCAGAATACTACAACTTCAATA
TCAACCGAAGATATAGTAACAAGTTATTCTACGGATACCATCGCTCTTAAAAATACCACC
TCAGTTACTGATACGGAAATCGACACAATT
>Unigene0005886	1	216	LEN=216; minus strand
CCCCATTGCCCAGTTTCTGGACAGATGCCACCAGAACCAGGTAAATTTGACGATTGTCCC
ACTTGCTTGCATCCACCAGAAGTCGACTTCTGCGGTTGTGACGAATCCAAGAAACCAGTA
AAACTTAAATCAAAATGCCCTTGTCCGTGGCGCCATCCACGCTCCCGAATGACCTCTCCA
GCTGGCCTCATTCAAGGTGAACTAGCCAAGGTGAGC
>Unigene0005908	1	202	LEN=202; minus strand
XCTAAACAGTCTAAAAGTGTGTGGGCAGCAGGTACTCGCAGCGATGCTACACATTATCAT
AGAAGTGTGACGACCACTTATCTAGAGAAAAATATTGCATTGCCGCCAACAGGAAGAACC
TCATGGCTAAGTCACTGCATGAAGCCGCATCCACGAAATAATGATTTAGTGCCGCAGCGT
TCATCAGTCCGCGGTCATGTGGAX
>Unigene0005942	1	618	LEN=618
XXTTTCAGATTCAATTATGAAGAAAATGATGACGATTTTGAAAATTACAACGAAAAAGTA
AAATCAGAATACGCAAATCATAAAGGTGGTGAAAATGAAGACAGTGATGAAGACGGTAAA
ACTTATTATGAGCAATTTGATTTAGAATATACAAATGACAAAGAGTTAATCAAATATGTT
GACAAATTGAAATTAGAAAATACAAGTGAGGAGAACAATAATGAGTTTGAAGAAGATGAC
AGCGAAATTGAATTGGAAGACGATAGAGGAAAAAAATGTGCCGCATCACCAAATGAAAAA
CTACAAGAAAATAAGGACAATAATAAAGATTTGAGTAGTCGAGGACCTTCCAAATCATCG
ACTACTTTACCTTATTCCAATAATGCTTGGGTCGGCTTCCCATCAATGAAGGGAGATGCA
GCTGCGAACAGCGAAATTGAATTGGAAGACGATAGAGGAAAAAAATGTGCCGCATCACCA
AATGAAAAACTACAAGAAAATAAGGACAATAATAAAGATTTGAGTAGTCGAGGACCTTCC
AAATCATCGACTACTTTACCTTATTCCAATAATGCTTGGGTCGGCTTCCCATCAATGAAG
GGAGATGCAGCTGCGAXX
>Unigene0005948	1	226	LEN=226; minus strand
XXTGTGGCTAACGTAGACTTTGGTTTCTCTATGTTGAATGGGCTTTATAGAAATGAGCTG
GCTTATGATGAGGTGACTTGTTTGGAAGAGTATGTGAAATTAAGAAGTCCGCTGTACCCA
GAAGTGGCTGGACGCATAGTTTTGGAAAACGTCAGTGCTACTGAGCCTGACAATGATAAT
GATGATAATACTGATGCTGATGATAATACTGACACTGATGATAATACT
>Unigene0005952	1	222	LEN=222; minus strand
XTGTTTCCATTCTTCAGAGACTTCTTAGATGATGGATATATATTTTTTCTTGAATTTAGA
GAATTAGTAAATGTACAACCAATTGCAGGCCCGGTTAAAGACCCTGGTAGTCAGGCTCGC
GTAGACCCAAGCGCTACACAAACATTCAAAGGCACATTGCAAACTXTAAGCACATCAATA
TCTGATGCGTCATACACTGCGGCATGCTCCCGATCCTTCACTCCX
>Unigene0005955	1	270	LEN=270
GCATCAGGATTTTCAGTCTCCGCCCACAAATCTGTAGGAGTACCATTAACAGTGGTAAAA
GAAACTGAAGTTTCAGTTGTCCCTGTGGAAGAAGTTAAAACAGTACACAAGAAAGTTTAT
GGAGAAGCAAAATTTGAATCAGCTAATGAAATAACCCCAGTTGCAAATGCTGGCGTTGAA
GCTACAGCTCATGTAAATGTAAACGCTGACGTGAAACCAGTGATTGTCAAAGAAGTACAC
GTTGAACCCACACCAACAGAAGTGATCACA
>Unigene0005970	1	249	LEN=249; minus strand
AATGCCTCTAACTAAATAAAATTAAATGAAAACTGTTGGGAACGGATTATAAAATTGAAA
CTTAGTAACATGGATGTATCTACGGATATAAAAAATCGACAAAACAAAAAGAAAATTAAG
GAGGTCAGTGAACTTGCCAGGAACAGTTACTTTAAAGACACTCTAAATAATGGGACAGAA
TCAAGAGATGATACTCCAGCAGCAGTGGACCCTGAGCCAATACAAAAAGAGACAGTATCT
GCCAAGACT
>Unigene0005984	1	317	LEN=317; minus strand
XTGATGCATCCGTGGTTCGATCTGGCCATAGTGATCGCGAAAACACCTTATAATAACCTG
GAAAAGCTCTCCAATGCCACAGAAATCCGCCATAAGCTGAAGCACCATGGTGTGTACAAG
TGGATGAAACATTACTTTGACGCCTTTGCCCTAACTCGCGACCATGGATATCACCTCAAT
AGAATTTCCCGAAATTTAAAGACATACCACCATCCATTCTGGTATTTCTTTGTAACGATG
GTCCTGCCCAGCGTGCTGTTCATGTTAGTCTTTATATATGTTACATTCTACACAGGGACC
CCTCAAGAGGTTCCTTAT
>Unigene0005998	1	216	LEN=216
AACTTGGCAGTCGTTGATGCGTTGCTGTCGCATACGGTCGTCGCTTTGCCAGCTCCTAAG
CCTGATCAGGATCCTGAAGAGACCGTGGTAGCTACTCAAGCGTTGAGTCCACATCGCGGC
GGCATCTCCCTCGGTATACATGCTATTGTCAGCAAGTTAACTGGATCTTCTGGGAATCAT
GAGAAGTCCTCAGAGCGGCGCATATGCCCGGTGGTG
>Unigene0006046	1	221	LEN=221; minus strand
XXCGTGTTCGAGGTCAGCGAAGTGTTCCGAGCGCGTAAAGCGGCGCCATTGTGCGCCAAC
CGCCACGGCACGAGTGCGCCGAGCGGGGACTCTACAATGACAAATGTTGTCCTCGAACAC
GCCTCTTCGATTTGCACTATATACGAAACAAACAACAGCGAGCGGCAAACTTCATTAATA
AATATTCCACAAATAAAACTCATTGAAAACAACCATTTCAAAAXX
>Unigene0006049	1	207	LEN=207
XXGATGTCGAACGTCCCATTAGCGGAAATAAAGGATAGCAGCGGTGAACCTTTCATCAAC
TCCTACGATAATTTGTCGGTGTCACAGAAAGCGATAGCTGATAATGTGATTGCGCAGTTT
CGGACTATTTCTACAGAAGAAAAGGGTCTCGGTAGAACAAATTTAATATGCCATCGCATT
GACACTGGTGACGTACAACCGATTAGACAX
>Unigene0006057	1	291	LEN=291
XXTAATGCAGGTACCACATTACACCCTGTAACTTTTGGCATGTTCTTGGTGAACAACAGA
ATTGGTAACATAGTTCGTGATGGCGTCAAGAAAGTAGGTAGGAACAGAGTTTCTGTCGAA
TTTTCATCCCCTCAGGATGCTAATTCATTTCTAATAAATGGAATTCTTTCAAAAAATAGT
TATGTTGCCATGATTCCCACATTTAACATAACCCGCATGGGTGTGGTTACTGGTGTGCCT
ACCGACCTCACAGAAGAAGAAGCAATGAATTACCTCACTGTGCCCTCTGGATGX
>Unigene0006060	1	201	LEN=201
XXTCAATGCGTACAAACGAACCAAGAACCCATTGAATTCAACTCCACAGATGCTATGATG
GACCCAAAAACCGGCTTAATGATCTGCCTCCATTGCCTCGAAGATTTTGATTCCAACTTA
CTTTCTGACCATATGATAAATGCACACAACTACCGCAGAGTCTTATTCAAATGTCATACG
TGTCAGAACACATTCCAAGAGCGX
>Unigene0006065	1	268	LEN=268; minus strand
CAGACATCAGGCACTGGAACTGTTAGCCAAGGAGAAGGTGTCACCAAGAAGGACGGACAT
GCTCTCTTGGAGGCTAACACACAACACGCTGCACGCGCTCATAATGATCTGAGTGGACTT
GGAAGAAATAGTCAAGTGATTTCCCAGCAAGGAGGTGCAACACAACTAAACGCTTTCGAG
AGCTCCAATGATTCCAGTGAGCTCTTGCTGGAAAACAATGGAAATAACGCTTACAACAGC
CAAGCTAACCAAGGTCTTCAGAATGGCGXX
>Unigene0006082	1	237	LEN=237; minus strand
XCCACTGACAACCATTTAGACCAAGCCACAGTTTCTAATCATGACACACTTAATACTGAA
GAAATAACAGAATCAAACACTAATTTAAACATAAATGAAAGAGAAGAAATACCGGTATTT
GACAGTGAAATGACTACTCCAAACAACTATGATACAATTTCTACTGAAATAGATAACCCG
AGTATTTCATGTCATATTTGTAATATAGAAACATCGGGAGCGATTAAATGTCAAAATTXX
>Unigene0006085	1	221	LEN=221; minus strand
XXCAATGCGAATGAATGTGTGGGTGACAGCGTAGAGTTCGTGGAAAATTCAAAGTCTGTG
ATTTCATTGGGCGATTCAATGCAGTCTGGCGACAATCGGTCGGCCAGCCGGTCTGGCAAC
AACGACCGTAGTTCGACGCCCGATTTGTTTTGCAACAATGCTCAAGATATCAGCTTTTAT
AACAGAAACAATTCAGACAACATAGACAATACAAGTGACACTGXX
>Unigene0006092	1	226	LEN=226; minus strand
ATGACTGATAAACCATTAGTTGAAAAAGATAAAGATAGTACAAAAGGTAAAGATGTGCCA
GAGACAATTGAAGAAAGTATGGAAAGAATGTTTGCTGATGATGATCCAGCCAAAGACATA
GTTGAAGCACTAACCACAGAACAACCAGCTCAACCGTCAACATCAACCACCGTCACTCCA
GACACATCAGAACAGGTGCCTCAAGCGTCAGACAGTCTCGGCCTGCXX
>Unigene0006099	1	234	LEN=234; minus strand
XXTGGGGAGCCGTTGTTGGGGTCAATGGCTGGACCGTTCACAGAGCTACTGCCTTCGAAA
CCTCGGGAAGGGGTAAATATGATTATTCCGACGCCTGCATCTCTTAACGACATGGTGTAT
GTTGAGGAGCCGCCTAAGAAAGTGGTGAAAGTGGTTTCGGCTGCAAACCCCTTCCAGTCG
TACAAGTTTACTCCGAATGCGTACAATCGTCCTGAAGATTTTCGCGCACATACCATX
>Unigene0006112	1	211	LEN=211; minus strand
XCCCGCCGCCCTACTAGCCCGGCCCGCGCCTCACCGCACCTTTGCCTTTACAGAGCTGGC
CCGCGACCCGAACACGCCGTCGATAACGATGCCACGGTATACGATACCACCGGCGACAAA
GAGATAATAGAGAAGCCGGCGCTCATAGAGACGGACGCGGACGGCAAGCGGCGCGCACGC
TGCGGGCGCTGCGGCGCCAGCGTGGCGCTGCGX
>Unigene0006124	1	107	LEN=258; minus strand
XCAAAGGCCGCTCCCGCCTGCCCCGGCGAGAAGGGCTCGGAGGGCGCGGAGGGGGCGCCG
GCGGACGACGAGGACGGCGGCGGCAGCGGCGACGCCGAGCTGCGCTTC
>Unigene0006125	1	227	LEN=227; minus strand
CGATATTATGACAAATGTGGACAAGGAACTAACCAAACTACACAGAATGATCCTAAACAA
AGTGAGAGTTTGCCAAAGATGGAAGTTTCAATTAAATTCCCGCCCAGTGAGGAATATTTT
CAAAAAATAATTCCAGCTGAAATTGATGCTAGAATAAATGAAACTCTTTCAAAAGTTCTT
GAGGACTATAAACCACATAACAATTTAATAAGTATTGAAAATGTGCTX
>Unigene0006135	1	246	LEN=246; minus strand
XXTCCTGTCCATGAGAGGTGGGGAGAAGTAGGGAGCACTCTGGGGACGCCAGTGACACCC
AAGGGGCACAAGCTGGGAGGAAAAGAGGCTGGGGAAGCAAGGCAGAAGATGGCTCCCAGG
ACCTGGCACAGTGAGACCCAAAGAGAGAGAAGAGGTCCTCTGGAGGGTGGAGAATACTTT
GTTAATACTCGGTTCCCTGCCATACCCCAGGGCCTCCTACATCCCTATTCCCTGGCACTG
ACACAGACX
>Unigene0006158	1	220	LEN=220
XXGTTTCTGTGTGTATTCTTTACGAAGAAATTCCATCGAAATGGATTAATAACAAAAATC
CCTACGAGTGCACGTAAATACGTCGAATTTAAGCCTCAAGATGAAATGAAACTGCAAATA
AACTCAATTAAACGTTACATAGATAAACATAACACCGAGCAGCGTGTCTTAAACATAGAG
TTCTTTGGTCCCATTGATCCAAAAGCCCCCGTTTTTGTTGTA
>Unigene0006165	1	243	LEN=243
XXAATGGTAAGAAGCTCCTTAAAAATAAAACCACCAAGAAAACCTAGAAAACATATAGAA
TCACTAAAGACAGAACAATACAACAAAGAAACATTAAGACAAATTGCAACATCTCTGAAT
AAAATTACCGACGCCACGGAGATTGATGTCCTGACAAGGTACGACAAGATAGAAAAAGAG
CTGACTCAATCAACAACTAAGGAAAAAACGGGTAACAAGTATGGCTTATCCGACACAGCT
CTCGAX
>Unigene0006169	1	217	LEN=217
XXACTCAGTGAAGAGAACAGCATAGCATCCAGAAATAGTTCGCTTGGTGAAAAACCTGAA
CCTATGAAACCGAGACTGAACATTGAAGATCTGAAAAGGAGCGAAAAGAGATTGCAAGAA
AGGTTGGAAGCTCCCATTGAAGAGATTTCAGTAGAACCAATGACTTCGAGAAAACTCGAA
AGTCCTGTTGAAGCTATACTTGATATGCCTGTACCTGAA
>Unigene0006195	1	181	LEN=249
XXAGAGATCAATCATGTGCAGAGATTAGAAAACGATTTCTGGGAGAAAGATCGTCACCAA
GAAGATCAAGTGAGACAATTCGTGATATCACTTGGAGGAGAAGATAGCTCATCGGACAGT
GAAACAGACGAAGACGACACAGATAACAGTGAGATGTCGGGTATAGAAGAATTAGCCGAT
GAT
>Unigene0006216	1	224	LEN=224
XGTGACTATGCAAGGGTTAACAAGTACTGGGCCTATTTAGTAGATGAGTACCGAGCTGAG
CTTACAGCTAGAGCGAAAATAAACGTGGACTTTGAGAAATTTCACGACTTGCTACTCCGT
CACGACACAAGCTTGGAACTGTTCATCCCGCCAGATGAGCAAGTGAACCCGCCAAGTTCT
CAGGGAGTCAGCATTCTGCACTACAACAGAGGCCGGCAGCCACTG
>Unigene0006242	1	202	LEN=202
XTGGATGAAGAAGATGTTAACAATTGTTCTCACTTCATTGTATGTGAACCGATAAAAACA
ATTCCTTCTGAACCCATATCAGTATGTAAATGTCTATTACCTGCTGAAGCGTCCCAAGAA
GAAATAATATCGGAACATAAAAAGATGATTTTATCAACAAATGCTCGAGTAAAAGATTAT
TTGTGTGACCATCGCATTCCTGAX
>Unigene0006266	1	415	LEN=415; minus strand
CACCCTAATGCCCCTGCTTCAATGTGTTTACCATTGTTCTTCACTGGCCACCATCTCCCG
TTCTGACTTTCTTTTTACATGCTGGATATGTCTATCACGTTAAGGATCAGTAACACACCA
GCAAATATTCCCCTGAGAGACATCCATTTAGGAGCATTGCCTTCAGAGGCCTTAAACGTC
AAGGCACTGTGTCAGCTTTGGGGGAATGGAGCTCCTCATATCCCACCACCAACCCTACAC
ATACACACACTCTCCTACCCTTGCAAATATGGGCTAAAGAGGGGGAGTGATGGCATCCCC
GTGACAGCTAAAACAACTTATTGTTCCTCATCTATAGAACCCAGGTCAGAGAGGGAACAT
AAAAGCCTTCTCAAGACCAAAACGGGAGGAGGAGATGACTTAGGGGGCCTGGATCXX
>Unigene0006274	1	219	LEN=219; minus strand
XXCCCCAGGCGCCCCAGTGGACCTCTCATTAATGGGTCTCCTGTCGGCCTTTTTGGCCGA
GGCCCCACGGCCACTGGAGGAAGACCACAGATCCCCTTCTTCCTCTTCTGGAAGGCCTCA
ACCCGATGTTCCTTCTTGTTGCGCAAACGGCTTGAGCTCACGCCAGCTGCGCTCGCCATG
CTGCAGAGGCTGTCATTGTTGGAGTCCGACAACATACCCACX
>Unigene0006278	1	217	LEN=217
XAACTTGGTCAAGAAAATATTCGAGATCGTGCTGTGGTCAGGTCTATTAATGATAACTAC
TTCATCATGTACCAAAATATCTCACCTGCAGAGATAGAACCGAATCATGCGTACCTCTAC
ATGAAGAACGTGGTCCCAGAAAAACAATTAGCTAAATTCATGACCAACGTTGAAGATCTG
AAGGGTAGGAAAGGAGCTTTGATGTGTACGAAGGAAAAX
>Unigene0006295	1	262	LEN=262
XXAAACGAGATAAAAACCATAAAATCAGCCACAGAAATTTTCACACAGCGTTTTGAACTC
ATAAACAACGAAATACAAAATATTAAAACCAACAACAGCACAACTGAAGATAAAATTAAA
CACATAGAATGTGAAATATCCCAGATCAAAAACCAACAACACAAGAATAGCCCGCCCGCT
GAATCGCTCAGCTTATCATATGAACACCTTATCCTCGAAATGAAAGAGCGCTGTGAGCGC
GAACACAATATTGTGATTGTGGGT
>Unigene0006311	1	210	LEN=210; minus strand
AGAGGAAAACATACCAACAGAATCATTCCACCGCAAATCAAAGACGATATTCGCAAACAT
ATAAGATCTCTCCCTCGAGAAACTGACGAGGAAGGTAGAGAACATATTGCTTGTTGGAAA
TCTAAGGCCGAAATTTACATAGACTATAAGCAAACTTGCATCAAAGAACAGAAACAATAT
GGGAACTACCACACTTATGTTTATATTATC
>Unigene0006348	1	215	LEN=215; minus strand
ATTAATACGACTGAATCAAAATTATGCATTCAAGGTGTTGAAAAGCCTGGTGGAACAAAT
ATTGATAGTGAACGCACTAGTGATTGCAAAGTTATGAAAACTTACACTAGGCGTAATCCT
GTGAAGAAAACTAAATCGCACACATCTATAATACGTAAGACTGAGACAACCATCGTAGAT
GATGCCCAGGAGTACACACTCCATGCAGTAAACATX
>Unigene0006355	1	289	LEN=289; minus strand
XAAGCACAAGGACCGCCTGTAACTTCTGCAAAGAAAAGAAAGAAAAACAAAAAGAAGCGA
AAAGCCTTGAACGGAAAGCAACAGTACCCACCACCAACAGATTATTTCTCTAGAGAATAT
CTTACCAATCAAGGATGTACAAATAATGTTGCTCAACAAACCTTACCAACCAGTGAAACA
CAACTGAATTACTGGGATATGAACGAGAGAAACGCAAAGAGACGCTTTCCAAATGAGGAC
GAGGAAGAATACTCAAATGCAATGAAGTATTCTTCAGCTGCAGGCCCGTCX
>Unigene0006362	1	314	LEN=314; minus strand
XXGTCAAAACACCCCGTCAACCTTCAGAGACCTGTGCCCAACGCCGGGCACACAACCGCT
CAGCTGCATCCAATGAATCAGGCTATCAACAACGCCTACTACCACCGAGTGCCGCAGACA
TCGGCCGCTCCGACGATGCCCAGCAACAACTACACAACAAACCGCCAATACGCACACAAT
ATGCCAAACACCATTCATTCGCCTTATCAAAGCGTGCCCACCAATTCGCCGGCTTACCAG
AGCTACCACAACCCACCGACAAGCTATGCGAGCTCAGAATATTCTAGTCGATACCCACAG
GCGAACAGTACAAACCXX
>Unigene0006366	1	401	LEN=401
XGGAACCCGAAGAGTAAACTTAATAACAAAGAAGTTAAATGTGATGAATCTGTTCGTAAA
GTAGAGAAAGATATGTCCAAAACGTCTCTGAGTTTTGACTTTGTTGATAACGTCAAAATT
AAGGATGCTGACGGCGCTAGGAAGCATAGAAGTAAACTTAATACCAAGGAAGCTAGAGGT
GATGATTCTATTCACAAAACAGCAAAAGATTCATCTCAAACATCTTCTAGTTTAGAAACT
GTTGAATCGAATGTTACCAGAGAAGTAAAAAATAAAGATACTGACAGCGGTAGAAAGCAC
AAGAGTAAACTTAATACCAAGGAAGTTAGAGGTGACGATTCTGTCCGTAAAACGGCAAAA
GATTCGTCTCAAATATCTCCGAGCTTAGAAACTATTGAATTG
>Unigene0006392	1	236	LEN=236
CCGCCCACTCTCCAGCGAACATTCGCCAGTTGCCGCGAGACCACGCGACCGCGCCCGCAT
CACCGACATGCCACCTCAGAGCCCGCGCGACCAGACGACCACGTGCAGCAGTCGTTCGTC
ACAGCAGAGGTTCACGACTACCCCTCGTCCGAATCCGGCATAGCAGCCGACTGCCCCCAT
GCCCATACTAGTAATGCTGACGACAGCCCTTCTTACGACCGCTCAGACTTCGAAGGX
>Unigene0006401	1	215	LEN=215; minus strand
XXATTGCTGACAAAGAAATACAGAAGCAAAGCTACTCAAACACAAAAGAAATCAGTGGAC
CAGGCAGCTTCACCACCTTCACCATTCAGATATAGCAAAAATGTTTCTACATCTCCATTT
AAAGTTGAACATGTACAACCTAAACTATCACGACCATCTGGATCTGGAATATCAAAGAAG
TTGTTCTGGGAAGAAGATAACTCAGATAGTGATTTTTXX
>Unigene0006407	1	96	LEN=269; minus strand
CCATGTAGCAGTCCAGAACCACCCTTCCACATGCAGCATTTCAAGCTACCAGACATGGTA
GCCCTCAGGGCAGACGACGAAGACCCCCCCACGCAG
>Unigene0006416	50	217	LEN=217
ATGACGGACAATAAAATGGACCGATTGAAAAATCGGTTCATAACATTACAAGGGAAACTG
CAAGACCGCATGGACGAATTCCAAGATCAGATGCAAAACAAAATAGAACGCTCAAAGATA
TCGAAATTCATTTCACATTTATCTGAAGAAAGAAGTTCTATAGAAGAT
>Unigene0006429	1	322	LEN=322; minus strand
XCATTCTTATCCGGTTGCAGTTTCAGTATGGCCAGAGCGGCTGACCCCCGGTCCAAGATC
ACCGTGGACCAACTTCGCATCCTGCTGGAGGCGGTTGAAGATGACTCTTCGCTGTACAAC
GCGGGGAACTCGGACATGATCTCGTTCCTGAACATCGATAAGTGGACGAACCTGGCCAGC
CGGCTGAACGAGTGCCCTGACGGCGCCTACATTCCTGTGCAGAACTGGAAATTTGTGCTC
CGTTACTGGAGTGAGAACACGAGGAAGAGGAGGGAAATGTCCAAAGCCAAGCGTGCGTCG
AGCCGCCACCTGTCCATCAGCCGX
>Unigene0006433	1	206	LEN=206; minus strand
ATAAATTACCTGCTACGAATGATTGTGTATTTCCTACGCCACATGGGCTACGTGGTGGCT
ACGGATTCCCTACGCCCTACGCCATGGCTACGAGCTTTCTACGAAATGCCTACGCAGCAC
AAAGACTACGGATTCCCTACGCCGCGCTACGATACAAAGCTACGGAAGCGCTACGCGGCG
ACTACGCGCGGAGTCGGCTACGCATTX
>Unigene0006444	1	222	LEN=222
AGACGGAAAGGAACGGATGCCCATTCACTAGAAGATAGTGTCAACAGGACGATTGAGCCA
TACAGCTTGAGGAAAGATGAGAAATCCAGGAAGGCGGAGAAACACTGGAACAGAAGTAGC
GTGGAAAAGCCTTGGAATTCCGCAAGGAGGCCTATTCCTCAGAGTAAAGCACAAGAAAGA
CCACATGTTCCTGTGAGAGAGAATTCGACTAGATCTAAATTG
>Unigene0006458	1	261	LEN=261
ATCGGATCAGTTTGAACGATGTCGGACTCAGTGACAGTGGCGGAACAGCCCGCACAGGAC
TCTGTAACAAGCACTCAAGTGACAGTGGAAGTCACCGTGAACAGCGAACCCCTGACGCGA
GACAGCAAGGCTGCGACGCAAGACAATGAGGCTGCGACGCAAGACAGCGAGGCTTCGACG
CAAGACAGCGGCGTGGAGCTCAAGGAAGCGTTGCTGCAAGTCGTCGCTGACAACGAGGGT
GCTATGCTTTTGAAGAACATG
>Unigene0006466	1	300	LEN=300; minus strand
XCAAAGATCAAAGGTTCCAAAGTAATTGAGCACGTTTGTGAATGGATTAGAGGAAGTGGA
CGACTAAAGAACCGAGGGATGTATAGTGTGAAAGAAGATATGGCTAGGAAGAATGATACT
AGTAAGATGGCGGCACATGAGGAAGTACAGCAGAGGACGCGAGCTTCGCCGGCCCCGGCT
CTAATTAAGAAGCAAGTACAAGAGCACGGAATGTTGATCCGGTTCCATAAATTAACAAAA
AACAACAAGGAACACAGCTCTTGCTCTAGCTGCCTTACATTATTCGTCCACCCATACATA
>Unigene0006498	1	279	LEN=279
XXAGGCATCGGGTATGTCGAGGAAGACGAAAAAAGAGCCAGCACTGACGCTGAAGATTTG
CCGAAGATAGACCCGAAGCTGCTGATGTTCCCCATCGTGTACACCACCAGGTTAGACCAC
ATGGCTCTCACACAGTTCCAACACATTAACGACAAAACATTGATAGAAACCATTGCAACC
AAAAGTAAACCTATCAAGCTAGAACCACAGACTAGTAACCCAGACGAAGAAATTGTAGCA
GAAACGAGTAGACCGGTTAAACAAGAACCAGAGCCGCTAGAX
>Unigene0006516	1	254	LEN=254
XGGCAATGCGCGGAGGAAGAAACACGTCATGAACCAGATTGCTGTGGCGCCAAAAGACAG
CAAGCGAGGACGATGATCCAGAAAGTAAGGAAAGTATGGTTAAGTGAXTTGAAACATCAG
CTCGGGGTCGGAAATTCGGTTTTGTGGCGGAGTGAAGAAAAAACAGTGGATTTTATCATA
CGACTCATCGTTGAAACTCTAGAAACCCAAGGCTTCATGGACAGATCTGGCTTATTAAGT
TTGAAAGTTCAGTTCTXX
>Unigene0006525	1	149	LEN=201
XGCCTTGGCCCGTATAAGTTTAACCCCAGTATTCCTCATGTGGCTGGCATCAGGATCCGG
TGGAGGTGCAACCAGAAGTCGTTCGGATGCAAAGCTAGTGTCATCACGGTCGACGATCAA
GTTTTAGAGAAGAGGAACGAACACAATCAC
>Unigene0006567	1	210	LEN=210; minus strand
XXTCACAATAAAATATTGGCCCAAAACACTACCTTGGGTTGGGTATTGTCAGGGAAAGTG
TCAACCAATCCTCCTTCTACTCACCATGGAATAATAACCATGCATTTGCACTTAGGTGGC
GATGAGCTGCTAAGGAAATTCTGGGAAATGGAAAATGAGCCCAACTTAATTCATAAAAGG
ATGACGGATGTGGAACAAAGATGTGAAGAATAX
>Unigene0006570	1	232	LEN=232
ACTTTAAATAAACTCATAAAATGCAAGACAAATCTTAATTTGAGAAAGATTCAAATTAAA
AAACTAAAAAGAAATCTCCGAACAGCATGTGTCGTTGCTAAAACTATGTCATCAGCTAAG
GCAGCCGAAGCAGCATCACTCAGTACCCATTTAGATATCACAAGAAGTAAATATATGGAC
TTAGTACACCAACAGAGTGAAAAAAATGAAGTAATACACCAATTGAATGGAGXX
>Unigene0006573	1	291	LEN=291; minus strand
AATCAATTGTTATTGGAAGATATAAGACTATGTTGGGAATGTATAGCGTTTCTACATAGA
GCTAGAATGTTCCAGAAGAAAGTACTAAAAGCCAATGAGGTGCTGCAGATGGGGCAGAGA
TACATGTATGGCACTCAATCAAGCCTAACCACAGTATTACTGAATGATATACACCCCCAT
ACAGTTTACATCAATGATTGTACATCACATTTAGACGTTAAAACTTGTGATGACGAAAAT
GATGAAATCGGTGAACAATATGATGGTAATATTTGTGAACTAAATGAAGCT
>Unigene0006587	1	266	LEN=266
XXTGGAGCTGTAGGAGATGCACAAGCCATCTTTATACCAACAAAAGGCAAGCACCCACTG
CTTATGTACGCCAAATACACTTACAGCAAATATTTTGTGTCGAAAAACTCTGGTACAATT
CTTTGGAAGTGTTCGAATAGAGGCAAAGGCTGTCGGGCGACTATCCACACCAGCAAAGAC
GGGAACTCGGTACATGGACCTAGTGAGTACCCTCACGATCATCCACCTCCAAGGTATGTC
CGCAGAAATGGCAAATGGATCCGGTTGAXX
>Unigene0006591	1	242	LEN=242
AGGAATTGTGAAGCCAAGCATGCTCAACTTCTTAGTGAXATAAAAACCAAAATAACACAT
CCAGCTCTCCGTGTAACAAAACTGATAACTCATAGCAACTACCGCCCCCCTCCAACACAG
ATAACATACAAAAAAACAATAACAAAACAAACTAAACCTCATCTTCCAACCCGGCTGGTC
ACCGTGGAAGATCACGACCAAAACCCTCTAAAGAACGATTTCCAGTCTTCCTCAAGAATA
CAA
>Unigene0006604	1	272	LEN=272; minus strand
XGACTTACAGATTCTTTTACAATCCCTCCACTTGAAACACAAAATACAACCGGTATGCCA
GAAATTCAACCCACCTCAGGGACTCAACATCAGGCTAGTGAAAAAGAGGCTTTTCTAAAA
GCAGCCTCCCAAAACAGCGCATCAACATCAGCAGCATATCACCAACACGCAATGAACATA
GCGCCCACCATAAATAAACGATTCGAAGAAGGTCCCAAAGATGAGCTTTGCATCGCGAGT
TCACAAGCTTCTGTACCAAAACATGGAATTGCC
>Unigene0006607	1	258	LEN=258; minus strand
XXTGAAGAAAAAAATTCGGAGAGCACTGAAGTAGGCGAGCGACCAAAAAAAGTTACAAAC
AAACGTAAACTAGCAGTAGACGATGATCCTTTTATTCAAGCATTAAATAATTCAATTGAG
CAAAGACGCCGTGAGACAACAGAGCAGAGACTTCGCGAGACAGCTGAGGTTGACGAAGAT
CGGCTATTTTTGCTTTCATTGTTGAGCACATTAAAAAATCTACCTCCTCAAATTAAAATG
GCTACCAAAATAAAGATGCTX
>Unigene0006608	1	211	LEN=211
AAACAACAGAAGCTACTCCAAGTCAACAAAAAACGGATGTTAACACCACCCACAGTTAAA
CTGAAGAAAACGCCTAAGGCGTTAAGTCCGCTCTTGGACACAATTGTGCAAAGACTGTTA
ATCCTGTTAAATACTCTCGAGTCTGGTGGCTCAATCATTCTTGATTCCTCGAAGAGTTAC
GTTAAAAAACCGGCCAAGTGCGACTCATTA
>Unigene0006627	1	227	LEN=227
GATGATGACTATACCACTACCAGAAGGCTCTTCTGCAAGTCAAACAGCGTCAAAGCGACC
CTTAACACAACATTTXCTATCAAGATACCACTACCAGAAGATGCCAGGTGTACAAACTCA
ACTAACTCGAAGCAATTGTTGATGGAGCAGAATTATTCTATAATTAGCAAGCCAAGAATA
ATGACTGGCAAAGGTGCATCCAAAACTAATCGAGCCCATGATCCACCA
>Unigene0006632	1	210	LEN=210; minus strand
XXTCTAGGTGCTCATGTGCCCGTTTACCTTGTTCACAGCCTCGTTTCACCATGCAAAATA
ATCCCCGACCAGCTAAAATCAGTGATCAGCAAATTCTTCCAAAACGAAGAAGAAGGTTTA
GTTGACCAACTGATCGCCGAAACGCTTTCTCAAGGTAGCCAACCCGACCCCGTGGGAGAG
GTCTTAAGCCCAATGGAAAAGGTCAATTTGCXX
>Unigene0006713	1	232	LEN=232; minus strand
TGCGGTCCATTGTTTTCTATAACTCAATTTTTCGTGCTCCTAACATTTGGTGTTTTAGTC
GTTTTGTTGATAGTTGGTGGGAAAGGCTCTTCGAATATGGAAGTTCAAGATTCAATTGGG
AATGTCAAGAACCATATGGAATGTCAAGAACCCATTCTGTTCGGAGACCATAAGTCTTTT
GCTCCCGACGCAGAAAATTCATCACTGGAAAGTAATGACGAAGAACACAAC
>Unigene0006760	1	286	LEN=286
GGAGCTGTAGGAGATGCACAAGTCAAAATGATAACCATTGACAAGTCCCTTGTGCAGTAC
CTAATGATCGATGGCTACGTGTTCTACAAACACAATCAGACTCTAAAGAATGATGATGTT
AGGTGGCAATGTACCCACAACTGCAAAGCACATGTGTTTGTTTCACAAGACGGATATATA
AACTACAAAGTTAGCACGCATAACCATCCCAGACCTGTTTATCAAAGACTTCCTAATGGG
AGGTACGTCAAAGTTCTTACAAAGTCTACTCCTGGGCCTAAACGTAXX
>Unigene0006770	1	211	LEN=211
XXCGACGATGGCAAGAGACCAGACGGTATGTCGTTGTTCCCGTGGAAGATGGGTAGGTCT
TTAGTATGGGACGCGACCTGTGTCGATACTCTTGCACCATCTCACCTTCCTAGCTCGGCG
CGATGTGCTGGTTCCGCTGCTGCGGCTGCAGAGAACCTCAAACGGCGCAAATATAGCACC
CTGGTTGGTAACTATACCTTTGAGCCGTTTGGG
>Unigene0006805	1	264	LEN=264
XACCAAATTAATCTACATTATTTGGCAAATAATCTGGAAGGAGAGTTAACACTGGAGTAC
GGCTATATTCTACAAAAAAACAACTGTGTTATTACAGAAXTGGCAGACTCCGACCGCATC
GTATTCCCTGACGAGTTGGCCGAGGCAAAGGCTGACGTGGTAGACGCTGCTCCCCCCGCC
AACAAGACCAAGGGTAAAGACCACTCCAAAAAGGTGGAGAAACCACCTAAAGAAGTCTAT
GGAATCCACTTGAGGAACGCGATTGTX
>Unigene0006806	1	228	LEN=228
GGTCTAGTGGTAGAAGACAGCGACTCGGAGAGCTCAGGGTCGGCTCGCGAGGCGGAGAGC
GACCAGTACTCGGCGTCGGAGCCCGAGGACTCCGCCCCAAGAGCCAGGCCGCCGCCGCAA
CACAATACTGTTACTACTGTATCAGAGACCAGTTCGTCTCTGGCATCGGAGCCGGGTTTG
GCGCCGCGGCCCACGCCGGCTGACGTCGCTAGCGAGATTGCCAGGAGG
>Unigene0006809	1	213	LEN=213; minus strand
XACTATCGCTCCCACACACTCGTACTTGAGACTTCAAAAGCTAATGCTTTCACCAGAATA
AGACAATCATCACCTTTCACTCTTCACCAGATCATAGACGTCCGCGGTTCTCCCCTCGCG
GACTCGGAGATATCAGCGCTGGGCTGGTTGCCTGTCCTCGAGGAGTTGTACTGCGCGCCG
CCCGACGACAAGTACGCCACGCCGGAACCAACGCXX
>Unigene0006827	1	234	LEN=234; minus strand
AACAGCCGCCTCCGAAGAGATCTGGAGGATCTCCGGCGGCAAGTGGCTGCGCTGAGCGAG
CAGCAGCAGCCACAATCTGCCGCCGTCGCCACTCCGCCCATGGCGACTCCCACTCCCGCA
CCGGGACCGACAAGCGCGCACACCGACGATGAGGTCGAGCGCATTGTTCGGCTCTGCATG
CTCCAGTGCGGGAGCATGATGAACGCTCGCATCGAGGCCATCTCTCGGCGCCTT
>Unigene0006845	1	429	LEN=730
GAAGATACTAATATTGTGGAAGTTAACTCCAGTGATATTTTCATCAATGATTCATCATGC
TCCCAAATACCGGCAGCGCAACAACTACGTCAAAATGTTTTGAACTACCTAGAGAGGGAA
AGACCGTTCCGGTATGATGAAATAAGATCGAGTCCATCGTACTCTCCGATTCCAGCAGCA
TCAAGAGAAAGACCCTTTCAATTCGAAGAAAGACCGAGCAGCAGCGGCCCTGAAAGAGTT
CCTAATAGTAAAAAACGAGGGACCAAAACTTTGTATTCGTACATTAAAAAGCCTGCAAAG
GGTTTACAATCGAAAGTAATACGGATCCAAATCTATGATGCAGAAGATTTAAAAAGTTCT
AAATTATGTGAGTGTAGGGCTAATGTATGCGCTCAGCATATTGTTGAAAATGTGTTTAAC
GATGATATA
>Unigene0006862	1	201	LEN=201; minus strand
XCTCGACAGGATGCTCATACGACTGGTGAGTGCACCTGCTGGTATACCCAGGGTCTGCAG
CACATCTCGGCCGGGTTCGACCGGGAGAAAAAGAAAGAGGAAAAGTACATAAGGAAGTTC
TTAGAGCACTCCCCGTGCATAAGAGGTAGTACATCAGGGAGCATTCAGGGAGATTACATT
TTATTCGATTATGTGGTCAGTCXX
>Unigene0006876	87	251	LEN=251
AAGTCGGATATCAAACATATAATGTGTGACTGTTTTGAAGAAAAACAGAGAAAGGAGCGT
GAAAAAGCGAGAAGGGCGGCAGCTGGATATGGCCAAGGTGGTGGTGGATATGGCCCGGGC
GGCGGCGGGGGCTATGGCCCGGGCGGGGTTGGGGGCCATGGGGCC
>Unigene0006877	1	286	LEN=286
XXGGCAGGACAGCCTAATAACATATGGCAACCGGCACGTCAGAGGCCTGACGGCACCTGG
GAACCGGCAGGATTTAGGCCTGCGACCCCTGAGTCCTCTGAGCCCCCACCCTCCCGCTTC
AGCGCCTTGCAGATGGCACTAGGAAGTACAGGGTTCCTACTCGCTATGCTCGCATTGTTG
CTCAAGGTGCTCAAATCGGTGCAAAATGAAAAGGCAAACTACATACTCAGCTCAGTTGGG
CTCGGGAGCTTTGTTACTCCGCCATCGAACGATCTATTAGGACCGGAC
>Unigene0006906	1	540	LEN=540; minus strand
XXCTCTATTTCTAAATGTAATACTACTGTTAATTTAGTGCCTCAAAAAAAAGCAAATAAT
AAGGACGAGTCGGTTAAATGGGAGCTGATTGCAGTACCTGTGATAGTTGTGGTTTTACTG
GCACAAACTGTGTACATTATATGTATGAAATACAGAGGCCAGCCGATGAAATTCAAGAGG
AAAGGAAATGGAGCTAAGAACGAACACAGCCAAGCGAGTATAGCCGATCGACCGCCACAG
CCGCTTCCTCCCGGTGCGGTTGTAAAACAAGAACCAACTCCCGTGAGATCGCCAGAACCC
GTACGACATCCCTACTCAGAAGCAACTGAGGTTCACAAATATCATACGCCCTTGTCTAAA
AGCTCAAATACCGACAGCCATTCCAGCCCCGGTTCAGAATTCCTCGCCCCCAATATGTGT
CCCGTTCCGGTCAAAAATAGACAAGGTTACAGGAACCAAGGATTTGATACCACTGAAGAT
ATACATCCTCATGACTTTGTGCGAAGGCATTTGGAAGCAAGACCATCGGCTCCAAAAATG
AXX
>Unigene0006919	1	426	LEN=426
XCACGCGCACAGTGCCATAAACTGCTGGAGGAAATTAAATCGAAAGAGAGGGTGATACTA
CAACTGAAGCGAGAGGCAGCGCGGACGGCAGTCATTCAACAAAATGATCAGACGCAAAGA
ATGGACTGCGGAGCAAGTGAGCTGGGCAGGAAACTGCGAGTTGACCAGGAAAAAGGGAAA
ACGAACCGAGAAAATCTGAAAACAGGCATACAACATCGAAAAGAAACCTTTTACAGAGAG
GCTCCGTCAGACGAGGATTCTGCGGTGTCGTCCGCCCCTGCCTCGCTGTCACCCCAACCG
CACAACGACATGTGGTCATGCGGCCAATGCCGTTCGTCGGCGGAGCGCGCGTCAGCCGCT
GCGCGAGAGTGCACGCGCCTAGCAGACGCTTTGCGAGACGCGCGCGACCAGCTCGAACTC
ATGGAGTXX
>Unigene0006942	1	521	LEN=521; minus strand
TCCTCAGGCACAGATACCATATCAGGTAACAGAGCTCAAGCTCTAGTAAATATGCTATCT
CAAAAACTCAGACAAGGTACCGTTACTACTGGCCAGGCATCTACAAACAATTTTCAAAAG
ACAACATCCATTAATGCTATGGCATTACAGCAGGCCCTAGCGCAAATACTACCACCACCT
CTGAATCAAACCAATGGATCAGAAAACAATCAACAAACGACCAACACGCAAGTAACGCCA
CAGGTTTTACATATAGTACAGGGAAAAAGCGCTTCAGGCAACCATCAACAAATTACTTTA
GTCGATAATACTCAACAATCCGTTATAAATGCACCAAATGCAACTCCGGTGTTGCATATT
GTGCAGAATAAAACTGTACCTCCTGGACCTACTTCAAATGGGACGCCGGCTTCCCAAACC
AACTCCTTCAGCGGACTATCCCTAGTAGATGGAATACAACAAGGAAATCAACTCCTGCAC
ATAGTAAATGCCGGGAATCAGAAAAATGCAAATACAGGACAX
>Unigene0006975	1	282	LEN=282; minus strand
XATAAATGCCGCGGACGCCTGGGTTTAAAAATTAGGATAGGCCCGTTCGCCGCGTATAGT
ACTCGCAACTGCTTGAGGAAGCCGCACGGACCCAACCTGCTCGGAGCCACCCGGACTCAT
TTCGGCATTTGTCCGCAGGTGCCGAAGTGCCGGGAGGCGCCACCATCGCCATCCAGTGCT
CTGCTGGAGCACCGATGGTCGCGGAGGCGAACGCCCCAGCAGAAGATCAACATGCCGAAG
CCGGGAGTTCGCGGCTTAGGTCGCGACTCCCCGCGCTCCCCC
>Unigene0006976	1	232	LEN=232; minus strand
TATTTAGAAAAGAAATTCGCGATCCAATCGAAACTTCGTGAAATTACTGAAGTTCGTGAG
AAGAATTCCGATGAAATAATTGCGAATTGGGATTGTTTGGGCTATAGAAGTTCGCAAGCG
GACTCTGAAGAAGTTAAGCAAGAGGTTGGCCCTGAGAGAGAGCCCGTCACTCGGAAGACG
ACCGACGAAGCTTTATACGACGACTGTGAGAATATGCTCGAGGAGATAATGCXX
>Unigene0006988	1	285	LEN=285
XXTACACATATTAAAAACACACTCACACACAAAACCCACTTGTACACTACTCACCATCCA
CCAATACTTCAAATAATACACTACTTGCGAGATTACATTCATACTGGTAATAGTCATTCT
AAAGCTGCCTGGTTGTTGCCGGATCTAAGTTTACTTTACACAGTCACGTCTATTTACGAC
GTGACGTCGGAACTTACTTCTAATATGCAAAACATTGAAGCATTGAACATCGATCTGGAC
CGAATCCAGGTAGCTCAAACCATCGCCTGCGACATAGAGAGTGCAAXX
>Unigene0007009	144	259	LEN=259; minus strand
GAGTGTGTGCCAAGTGTTGTGATGTTGTGTCTCACTGGATATGAGTTCCTCGGCTCAAAC
AATACCCCTGGTGTTGCTGCACCTAGTGCTCGGGAGGAGGGCGAAGAGAAGCCGAAX
>Unigene0007013	1	245	LEN=340; minus strand
XCGTACAAAATTGGCGACCGTGACAGGACCCGTTACATCGCGATCTATTCGTCGTCTCGT
CGCGTCAAGAATCGTCGAGAATCGTCGGTCGGCACGTGGAGCAAGTGCCGCAGCCCGCCA
TCTATCCAGTCGGGCTGCGTAACCGCATCGAGACTGCAGGAGACGAAGGACCCGGACAAG
CAGCCTCAGGAGCCCGGTGAAGACGGCGACACGTCAACCGAAGGTCTAGCCCAGGAGAGT
AAGCCT
>Unigene0007015	1	225	LEN=225; minus strand
ATGATGTACCGTGCTCAGGTAGCGAGCTCTCAAGCGCCACAGTTAGCGGGGCCGGCATAC
CGCCCAGCGATGGTACAGGCTGCTGACGCGTCGGTTATCTTCGCGTCTCGGATGGAGTGT
CAACCAGCGGCGACTGTGTCCGTTGCACCCAGCGTCCCGGTGTCCGGAGCCCCCGGTCCG
TCCGGTCCGGTGTCACAGGGCGTGATGCAGGTCCACGGCGCCGTT
>Unigene0007019	1	239	LEN=239
GAAATACAAGTCAAAATAGAGCATTTAACAGCAGATATATATAAAGAGGAAATAGATATA
GATTTCAGTGATGAAGAACCTTTAGCTAATAAAGTCAGAAAAAAGAAGGACGATTCTGAC
ATTGAAATTCTGTCTCTAGATACCAATTTCAGTACTATTGATGAACGGTCTGACTTTGGC
AGTAGAATTGATGAGGATAGTCAAACGGTTGATGATGAAAGTAATGATGTGCAGGAAAAX
>Unigene0007030	1	281	LEN=281
XCAAAACTAAATGTCTTATTAGATAAACTCAAAGAATCCAATGTGGAATTTTCTGTACTG
TTGTCAGAGATCTTCTCAATATTTGTTTGTAATTTGTCTGTTGTATTCAGTGAGCTCTCA
ACAGACAAAGCTGAAGTTGCATTTGTAGAATTAGTTGAGCTCGAAGTTAGTGTGGTCAAA
GTATCCGCAGATATCGTGACGTTAGAGTTGTCTATAGTAGAATTGGACAACAGTGTCGTT
GTAACATTAGCTTCTGAAGTGGCTTCAACATTTGAAGTATTG
>Unigene0007031	27	317	LEN=317; minus strand
ATATACGTCGAAAGATCCAGCGACTTGCCCGTACCGATAAGGATCACAACGTACAAATAC
TCAACCCCCACCACTGTCCAGTTTTTACAAAAACAAAAAGTCCGGAGCAACTCCGAAAAA
CCAGAACCTAAAGAATCTACACACCGAGGCACAAAACTCTGCCAGTGGTATAAAAGACGC
AGGGCTCTAAGGGAACTTGATAAACTCACGAGGCTTGAACGAAAGAGGCTCGAATCCCTG
CCGCTAGAGAAAGCTCGCCGTATAAGGGAAGCAGAGGTCTTGGCACTACCC
>Unigene0007052	1	285	LEN=306
XATAAATGGAATGAATGCCAGGGTGGCAATGATTATTTTGCTTATTCTATAAAGGCTGCG
AGAGAAGTGTCGATTGCCTATATAGACATGGAATTCATCATTCTACAGGCTCCACCGTTG
ATAATAAAGACTCCAGATGAAGACTATCTGGAAGTACCAGAGATGCTGGATGATCAAGGA
CTAGAACCGCTGGTCATTCCGCCTGGAGCCTTCGAAATACCTGAAGAGTTGATAGAGGAT
CATTCAATCATTGCATCTGCTCGCACTGTTGAAGATGAAAACGAA
>Unigene0007100	79	211	LEN=211; minus strand
GTGGACGGATGTGGGTTACCAATGGCGCTAAATGGTTGTTCGAGCGGGCTGGTGGTGACG
GCGGTGGTGGCGCTCCTGCTGCTGCCCGCGCAGTACTACGTGCCCGACCTGTACGCGGGC
GTGGAGGACCCGCXX
>Unigene0007109	1	201	LEN=414; minus strand
CCTGCTGCAGAGGCTGTGGAGCAAAAACCTGCTGCAAATGAGGTGGAGCCCCCACTATCC
AGTGAGGCTGCTGATAATCACAGAGAGGGGTCAGTACCACGTTGGGCCTTTGACATGGAG
TTGAGGCGCATCCAGGTGGAGACCAGACTAGTCGAAGCAGTGGAGGGCATACTTGGGGTC
TTGAAAGACATTCGGGACGAC
>Unigene0007126	1	237	LEN=237; minus strand
XXCGAAACTTTGTGCTACAACAATAATACGGTTCTTTTGACCCAAGAAGATAAAATCATC
ACGAACAAGAACTTAATTCGAGGGGGCGGAATGCTCCAACTAGCTTCCTTGAGGAGTGCC
AATAATAAAATCTCAGAAGCGGATGAATTTGATAGTGACGAACGGGAGTTTGACAGAGAC
TTCGAACGTTACTCTCCATTAAACGAAGTCATGTCTGAAGAATCCGATAATTTGAAAAAX
>Unigene0007127	1	205	LEN=205
GATATGATACACCACATTATGTCTTCGGAAACTCTAATTTCTAATGAGAGCAAGAAATCG
AATGACTTCGCGGCCATATCGTTTAAAGACAAAGAAACTCATATAAGCAGCTTCGACGAC
GACTCCAGCTTCGATACAACCACTATTTCTACGGCGGAACACCTGCATTCGGTAGTAGAA
GCGTACAAGAATGACAATTATCTCAXX
>Unigene0007130	1	149	LEN=202; minus strand
XTCTTAGCGAACCTGTTCTACCTGCTGTTCATATCTGCTGACGTGCAGGAGTGGAACGAT
CCTAAGCCATCCAAACCTATTGAAGATGGAGAAAAGAAAGTAGAAGACAAGAATACTGAG
AAGAACCCTGAGAAGAACACGAATAACGTT
>Unigene0007136	111	230	LEN=230
CTAGCTATTCTTCTGCAGCAGTCCCCACATCTCCCTCTGGAGCGGTCCCTAGAATTACCC
CTGGATCTTCCTCTAGAATTACCCCTGGATCTTCCTCTAGAATTACCCCTGGATCTTCCT
>Unigene0007156	133	374	LEN=374; minus strand
TGGGGCACATGGAACCCAAAAGCATTGAAAAGTAAAATTAACCCAGTTTTAAAACCAACT
AAGGCCAGCGTTACTGCAAAAATAGACGAATTAAGTGCTACAAGACTAGAACTTGTGCAT
CTTCAACAAGAGATAGCAAAAAAAGAACATTATTTTGTTGAACAAGAGCACGAGTTGAAA
ATGACACACCTTCGAAATGAAGAAATCAGGAAACAAGAGTTACATAATTTGATGCTTAAG
ACX
>Unigene0007162	1	241	LEN=241; minus strand
XTCTATCGCTCGCCTTCATTCAATTCAAGGGAGAATTTTGACAATTTCACAACAAGTCTA
ATTGATGTCTACGACAACATAAAATCTGTATGCCCTAACATGGCTCTTGTAGGTGACCTA
AACATTGATATACAACCAAATAAAATAAACGAACGAACTTTGGACTATCTCACACTAAAT
GCATGTCATGGTTTGAGGCCAACACATTTATTCCCCACTCGAGAGGAAAACTGTTTGGAT
CAX
>Unigene0007185	1	256	LEN=256
GAGTTGAAGGTATCATCTGATCCTAAGGACGACCTTCCTACTTTCGATGAACTGAAAGAA
TTCCTGGTTAATCGATTTAGGGCTTTAGAGAATCTAGAAACGAAAGTAGAGAGGGTTCCA
AAGACTACACGGGCATTACATGTAGTTAAAGATAAAGGGGTATCTTGTGCCTTTTGTACA
GGTGAGCACAAATTAAGTTCATGTCCAAAATTTATTAAGGAAAGTACGGAAAATCGGCGG
AACTTTGTTCTAAAGAXX
>Unigene0007362	1	312	LEN=569
GGCCTGCCGGCAAGCTACCCTGACCCCCCTGCCACCTACTCTGGCGTGCCTGCCAGCTAT
TCTGGCGCGCCTGTTTTAAACCGAGTCAACTCTGTCAGCACGCATTTTGAGCAATTACAT
GTGCATCCTGAGCAACCAGAATCGCATCATGAGCAACCAGGATCACAGTTTGCGCTAATT
AATGAAAACAACGAGGCTGCTGATTATAATAACCAGGAATCTCCGCCATCAACCTATGAC
AACCAAAATGATGAAACTGACACCAATGACGAATTTGACTTGGATGATATCTACTTAAAT
GGTTATTTCGAT
>Unigene0007366	1	348	LEN=348; minus strand
TATTGTGCTTACCTTAACATCAAGATGACTGAATCACGTAGCAAGACCAAAAATAGTTTT
AACTTGAGGACTCTTCGTCTTTCTTTAAAATATCGACCAGAAATATTAAGACTGATACTT
AAAATGAGGCAGTGTATTAAGAAGAGAAATCATATTATAACAAAACTTAAACATCGGATT
AAAGAAATGGAAAGCAATCCCAGTTCCGATTCCAAATCTGTAAATACTCAAACCAATGAC
AGCACAGAACCCGCTGTAGAACAGGAACAAACAAACCATCTAGAAGCTTCCAAAGACAAT
GTAAAAACAAATGAAGTACCACAATCTACAAAATGTAGAAACCGATCT
>Unigene0007457	1	283	LEN=283; minus strand
XXATCTTCAGCTCTTGATAATATTCCAAATAATAGTAGTCTTGGAAAGAAAGATGATGTT
TCAATAGATTATGATGAAATAATTTTAGACGACAATATTTGTCATCAGGAAAGCTACAAA
GAAAGTGATAATGACAAAAGTCTGAATTTAAAATACGAATCTTTTAAGTCTGACGTTGAA
AATGATTTAGAAATTGTTGATGTAAATAACGATATTGAAATGAGTTCTAGCCAACATTCT
GAAGTGTTTAAAATATCTGACAGGGAGTTAGATTACTCCATGCAC
>Unigene0007461	1	304	LEN=304
XXAGAAGACGAGAGTTTAAGAGTTCGGATTACACCAGAACAAGACGTAACGAAGAGCCCA
ACTTTCCTTAATCAGTCGGCGGTACAGCTGGGCAATAATGCGACTCAATTTGTTTTATAT
AATATTTCGATACCTTATGATAATGATGATGATGACTTCACAGTTGCTCCGTCAAACACA
ATTTCCTTTGCTAACACCTCACGCTATCAGACAGGAGCTGACGAAACTACAACTGAGGAA
CCTACAACTGAGGAACCTACAACTGATGAACCTGCTGAGGGTGCCGAAGATGATAGTGAG
ACTACT
>Unigene0007462	1	289	LEN=289
XXAGAAGACGAGAGTTTAAGAGTTCGGATTACACCAGAACAAGACGTAACGAAGAGCCCA
ACTTTCCTTAATCAGTCGGCGGTACAGCTGGGCAATAATGCGACTCAATTTGTTTTATAT
AATATTTCGATACCTTATGATAATGATGATGATGACTTCACAGTTGCTCCGTCAAACACA
ATTTCCTTTGCTAACACCTCACGCTATCAGACAGGAGCTGACGAAACTACAACTGAGGAA
CCTACAACTGATGAACCTGCTGAGGGTGCCGAAGATGATAGTGAGACTACT
>Unigene0007466	1	267	LEN=267; minus strand
XCCCAAAGACCCTTTGAATGGAGGTCGAATGCGCTGCTAAGTCAGCTATACCAGTACAAA
TCCTTGTTATCAACACCAAGCAATGAAGCCTCTGAAGTTAACATGAGAAGATTCAAACAA
AAAATTGAATACTTAAAGACTCACTGTGATAGGTTAATTGAACATAATGCTGGTCAAGAA
AACAATATTGCTCCCAAAATACAAGAGGTTGTGAACAGTTTGAATAAATTGCATCATAAA
GTTTCTCAAGTAACTTCAGTTAACGCCGXX
>Unigene0007485	1	294	LEN=294; minus strand
XXCAGTACGATGGAGTTTGAGTCAGACAGAGAATCTAGCGATTCAGAAAGTGATTCTGAG
GATGACACCATAGCACCAGAAGATGTAGCTCCTGACATTAGTCATGACCAATTTGAAATA
GAAGGCAGTACGATGGAGTTTGAGTCAGACAGAGAATCTAGCGATTCAGAAAGTGATTCT
GAGGATGACACCATAGCACCAGAAGATGTAGCTCCTGACATTAGTCATGACCAATTTGAA
ATAGAAGGAAGAAGAAGTGAAATAGAACAGCGTCCAAAAACTGTTAGCTTTGAGTGX
>Unigene0007503	1	273	LEN=273
XGCCAGCCGCCCCCCACGCCCGAGCGCATCAGCCTCGAGCTGTCCGACAGCGGCGCCAGG
GAGATCGACGAGGACGAGTGGACCGACAGGAACTTCCTCGCGTCCGAGACCTCCGGCGCC
GGCGGCCTCAGTGACGAAGAAGAATCGAGTTCTGACGAGTACACAGACGCGGGCGACAGC
GACAACGGCGCGGCCTTGTCCCCTGAGCCGCCGGTCGCGGCGCCGCGTCCAACACACTCT
GAGCTGTACTTCTCCGACGATTCCTTCGGATACGXX
>Unigene0007524	1	229	LEN=229
XXCAAGGTGTTCAAACTACTGGTGAACGGTAAACAGGCAACAGTATCGATAGACCGCATC
AAGCCGGCCTTCATACTGCGTGACCCTGACACCACATCATATTCACCACACAACACAATC
ACACAAAACACACCACTGTCACCACTCAGCAACAACACTTCACACTACTCACCTGACGCG
GATAACCGAGGCTTACCTTCGTCTGACGATGGCGTCATCAGAACGTCGCGG
>Unigene0007640	1	248	LEN=248; minus strand
XXCCACCCCTTCGTTCGGGGCGCGCCCAGCCGGGTGAGAAAGACCCGGGCCAACGTCCCC
GGCGTTTCCGTCAGCCACTCCGGCAAGACCAACGGAGACTTCGAGGTGCGGTCGGTGTCC
ATGAAGCAGTTCGCGCTGGCGTACGTGGCGCAGGCGGCGCTGCTCGACCCGCCCACGCGG
GACAACCTCCGGACCGCGCGGCGGCGGGCGGCGTACGCGCGGCTGGCGCGGCAGCTGCAC
ATCCCGGAGCXX
>Unigene0007682	1	307	LEN=587; minus strand
GTACTGGGAGCCGTATCCATCAATATTGGGGGACCTAACCAACAACAACATTGTGGAGCC
CCAACCAACAAAATTGGGATGCCCAACTATCAATATTGGGAGCTGCAACCAACAACATTG
GGAGCCGTAACTACAAAATTGGGAGCCCCAACTAACAATATTGGGAGCCGTAACCAACAG
TACTGGGAGCCGTATCCATCAATATTGGGGGACCTAACCAACAACAACATTGTGGAGCCC
CAACCAACAAAATTGGGATGCCCAACTATCAATATTGGGAGCTGCAACCAACAACATTGG
GAGCCG
>Unigene0007712	1	201	LEN=201; minus strand
XXCTGTCGCGCGCTGTCTGCGAGCCTCCACGTGCGTCCGTCTCGCTGCGTCACTGAACAC
GAGCGCGAGTCTAGTTACGATCGCGGCAAACGGATTAGCGAATGTTTAGCAGCTGGTGTG
GAAGTGAGCAGCGAAGTGAATGATCAGTGTCGAGTGAGTGGCGGGCTCGCGGCATGGGCC
GGCGCTGATGGCGCGCACGCGCTX
>Unigene0007730	1	245	LEN=245; minus strand
CCCGCACTGCGCACGCAGCGCCCGCCGTTGGCGCAGGCGCCCGCGCCGCATGCTTCCCGC
GCCATCCTGCGGCGCGCGCGCGACATGCTGCACTCGCACTCGCACTCGCACGTGACACTC
GCGCAGCTCGCGTGTAGTGTACCGGCGCGGACGGCCGCGCTCTGCTCACTGGCGCCCAAG
GCTGTCCGGCCGACTATATGTGTGTCGGCTCAGCACGGCACTGCATGTGCAGCACTCGCG
AGCGAX
>Unigene0007773	1	139	LEN=448; minus strand
XXCATTGACCGACTGCCAAGAGGTGCGGGCGACAAGTTAGACAGAAGAAACTTAGTACAG
TGTCTGATAGACGAGGATAAACCTAATGGAAATGTGGATAAACCTAATGGAACTGTTCTT
AATGGTGTTAGAGACAGGATA
>Unigene0007800	110	213	LEN=213; minus strand
TTGACCGGCTGCAAACCATCTGAATTCGATGTACTCGAATACGCGTACGGCCTGGTGCTG
GGGCGCGAGCTGTCGGGGCGGGCGTCGCTGGCGCGGCGCGAGGCX
>Unigene0007826	1	314	LEN=314; minus strand
XTACAAGTTCTCGAATTCCTCGCGTTCCGCATATTGCTCACTGGGTTCCTCCACTGCTTC
TTCCAGGCTGATGGTTGCAGCAGCCGTATCGACGTTCACGAAGACCCAAATGCTGACGAT
GACTCCAAAAATGATGATCTTCTGCGAAGCTTGAAGGCGAAGACGAAGTTCTTTGTTCTC
CAACCGATGAACCGTTGGCTTTTTGAATTTGAAAAATTCCGTTTTGGTTTCAACTTCACG
GGAGAAGGACCAATGGACGCGACGGAAAATAAGAAATGCGTAAGCGCAGCCGTGCTCGGA
GCGGTGCAACAGCTX
>Unigene0007859	1	251	LEN=251; minus strand
TGTAGCTATCCTTACGTAACTTACGGTTCGGAAATCGTGTATCCGATAGCTGAAATATCC
GATGAGATGCAAACTTCGCAGAAAGAAACTGATCTAGATTCAAGTGGAGAAAGTTATAGT
GACTATGATGATGAGAAACAATTTCGTGGGTTTGACTGGGACGCGGAACAGTCGCCAGCG
ATGCGCTCCAGTGACTCCGACTACGAGAACAACGGCTCCCGGTCACCGCTGCTCGATAGA
CCCTCGGATGTX
>Unigene0007860	1	323	LEN=323
XXGGACCATGACATATGTAATTCTAGCAGTAGTAGTGATACTTATATGGACGGACCGCCG
AAACATTTTAAGAACGAAAAGCTGTGCGTGGCTCCCGAAACTGAAGAGTCCCAACTGACG
TGTGACAGCAAGAGTGCTGATGAGAGAAGCGTGTACAGTTTAGACTGGCTGTTCGAGGAG
TCGGAGCAGCCTAAAGCCGGCTGTTGTAAGGAGGCGGGAGCCTGCGCACTCCCGGAAGAG
GTCCTTTGCCAAAAACTAGCCAATGCACTTGGCGAATCGTCTTCCAACGTCCCAAAAAAC
TTGGGCGCTATACCAAAGCAGATAAXX
>Unigene0007861	1	278	LEN=278
TCGGATGTTCGCGTAATGCGCAGTAACACTCACGCGGACAGCAAGAAGCACTGTTGTGAA
CGACATACCAACAAACATAACTTAGACTGCCCCAACGACAAAGGCAAACCCGTAAGACTG
AAAAAGCTTCCGAAGCACGAGCCACAGTATGAAGCCAAGCGGCCGGAAAGACCGACGCCC
TGCTGCGAATGTAAAACTGCCATCAACGCAAGTGTTGATTATTTTGAAAAAGCCAGCGCG
AGTTCCAAAGATTTGCTTATAGAAAAGTCCAGTTTAGAX
>Unigene0007870	1	171	LEN=450; minus strand
GTCAACGTGCCTAACCAGATAAGTGGTGCTATTAATGGAAAACCTGGATACAACAGTGCA
GACAATGATGCAGTTGGGGTAGGTCATGGAGCCAACAGTAATAAAAAGGGGGGAGCTTCA
CAAGGCTCAGAAAACAACCAACACAATTCTGGATATTTTTCTGGAAATAAG
>Unigene0007918	1	256	LEN=256
TTATCACTAGAACAAGAGGCATACGGCCTCCTTAAAGCCAAAGGTAAAAAGAAAGACTTA
GGTGAAGCCACTGTTACCTGTCCAAAATGTCCAAAAACTTATAGACATAAAAATCTTCTT
AAACGACATTTAGCAGTCCACGATGGCATAGAAAAACGTGCGCAAGGCCACATACGAAGT
CAAATAACAAGAAAAGACAATAGAAATAAGAAATTGAAGGCAGAACTAGAAAGCCAATTA
GTGAAAAAAGAGGAAAXX
>Unigene0007932	1	318	LEN=318; minus strand
XXGTCACAATGCGGAGGAGACATAGGACAACCCCAAACCTCGCCTTGCCAAGAAAAGAAA
GAGTCTGAAACCCCGCGATGTGAAGGAGAGAAAGAACCGTCTAATAAGTCACAATGCGGA
GGAGACATAGGACAACCCCAAACCTCGCCTTGCCAAGAAAAGAAAGAGTCTGAAACCCCG
CGATGTGAAGGAGAGAAAGAACCGTCTAATAACTCACAATGTGAAGGAGAGAAAAAGTCT
GAAACCCCACAATGTGAAGGAGAGAAACAACCATCTAATAACTTACAATGTGAATTAGAT
ATAGGACGGCCACAACCCTCX
>Unigene0008056	1	243	LEN=243
CGCGAATCGGCGCACGCCCAGGGACCGGTTTCACTCGTGACGCGTGCCGGCGAGAGCGGC
GGCGGCGGCGGCCGGGGCACTGCTGGACACTCGCTACTCACCGGCCTGGCGGCGCCGCTC
CTGCAGCTCGATGAAGCGCGCCGCCTCGAGCAGCGTGTCGAGGAGGCTCATGTCGACACG
GGCGGCACGGCCGCGCGGTACGGCGCGCCCGCTGTCACGCCGCTCGAGGCGGCGCGCTTC
ATX
>Unigene0008063	167	661	LEN=906; minus strand
GGGACGCCCGCTGACGAGCCGTATAGTGTGCAGCTAAACGGGACCGGGAATCTGACTCGA
GCTCCGCCGTGGCCCACGCCACAATTAAAAATGGAACGAATATTTGTTTTACCAAAACAA
TTGGAACCCAATGACAGAATTACTGTCAACTGTGAGACTACAAATCAGCCAAGCTTATTG
AGAATTGGATTAGTGATTGGGTACAATTCACCGGATTACAGCAACCTTGCGTGTCAGTTA
GAGATGTATTTCCCACCTCAATACTCTGACAAACTGACTATAACTAAAGTGAAGGATAAT
TCACCAACTATTGAATATGAAGATTCAGCTGTAAATTTCTATGCAGATTATCACTTCCGT
ATGCAATTCAAAATGAGGGACGATAGCTCAATGATGGATATATACATAGGAGATTCCTAC
TTGCATACAGTGGAATTAGTACATGAGATGGCGAACATAAGATTCCTAACTGTCAACGGA
GATGTTAATAGGGTA
>Unigene0008083	131	403	LEN=2099
ATGACGGACGGACCGCACCTGTCTATCACGCCTGTTACCACCACCGCGGCTTCCACGCAT
CATATAGGTTCGAGCACAAATGCGGAGCGCGACGATGGCGAGGCGACGCCAACGCACTGG
GCGCCATACGCCGACTCCGAGAGAGATGATAACTTTAGGAAATACTGACTGAGGGAAAAG
AGTGGCCGCACTTCATATACCAGCGGTCATTCTTCAGAGGAAGACCCGGAGGCGTCGTAC
CCTGAGGTGCCGCTGCTGCCGCCGCCCTAAGCC
>Unigene0008124	1	217	LEN=217
CGGCTAGTACTGTCAGGTGGGGTGGGTGGCGCAGGTGGGGCGGGCAGCAGCGCAGTAGAG
CGGCACGTGCGTCGGGCGCTGGACGGCGTGGCGTACAAGCTGCGGCGCCTGCAGCCCTGC
GCTCTAGTGGCACCACGCTTCCAGTTGGAGCTGCCTGAGGTAAGACTGTGTATAGCATCT
CCCCCTAGGTGTGGTGCTGTTGGGTGGGGTGGGTGGGXX
>Unigene0008154	1	202	LEN=202
XAGAGGGACACCGGGGGTACCAACATTCTGGGCGAAGAAGCCATGTTGATATTTTCTTTC
TTTTTTCGTCATGTACCGACTCACATGTATTTGAGAACGAGAAACGAACACGAAAGAAAC
CACGAGAAATATGGTGGTTGGAAGAGGATTTTAGATGGTGTTCTTTTGTTCTTGCAGAAT
AGTGGTGGATTATTAACAAATGTX
>Unigene0008169	1	301	LEN=301; minus strand
AAGTTATTATGTATGAAGGATACTCCGTTGAAGATTGATTCCGGAAATAACCGGAACGTT
AAGGATTGTAGTATGGTAGATGAACCGGAGGCTGACAAGTATGTTGGTGGAACGGACAGT
GACGAGGATGAAGCAAAAACGGATGACAGTGTACAAGAAGGCAGTGATGATGATAAAGCT
AAGTCTGATACTAGTGCACAAGCGGACACTGATGATGAGAAAAGCAAGGCCGATGCCAGT
GTAAAGGCAGATAGAACCGGTTCCTTAAGATATGATGACACAGATGGCAGTGAGGCTGTG
GXX
>Unigene0008212	291	668	LEN=668
ATGGCGGACAAACAGGGGCCGCCGGGACGCCCTCCCGACCCCTCATGTACTTCTGCAATT
GAAACAGTAATGACCGTCCCATTGTCTAAATTTGAGGCAATGGAAGCGGAAACTTCAACT
CATAAGAGAAAGCATCCTAGTCAGGACGAGGATGTTACTGATGTTAATAATGTTAATGCT
ACAAAACGCGACCGAGTCACCCCTCCATCATTGGTGTCACGTTCCAAGTATACCAACTTA
GATAGGGAGCCATATCTGGTATATGTTTCCTTCACGGATTCAGACTCCACTTCTGGATCC
ACCCTTCACCCCATAAGATTTGGTCAATTAATGCAAAAATTAAACATTAAGAATATTAAA
TTAGGCGGGATCAAGAGG
>Unigene0008218	1	486	LEN=486; minus strand
TTGGCTGTAGATGGGGGTAGAGTCAGTCTATGGCTTCAGGCGCTGCAAGCAGTGCTAGAA
CCAAACGGCTTGGCACGCGACGACGGTAAGAGACCAGACGGCATGTCGTTATTCCCTTGG
AAGATGGGTAGGCCTTTAGTATGGGACGCAACCTGTGTCGATACTCTTGCGCCATCACAC
CTTCCAAGTTCTGCGTGCTGTGCTGCTGCTGCCGCTGCGGCTGCGGAGAACCTCAAGCGG
CGGAAATATAGTGGCCTTGTCGGAAACTATATTTTCGAACCGTTTGGGGTTGAAACCCTC
GGGTCGTGGGGTCCGAATGCCCACATTCTATTTAAAGATCTCTCAAGGCGGCTGGTTGAC
GCTTCTCGTGACCAGAAGGCTGGCTATTACCTCGGACAAAGAATCAGCATGGCGATCCAA
CGAGGTAATGCTGCCAGCCTCTTGGGCACGCTCCCAGTTGACAGCGATGGGGACGAATTT
TTTGAC
>Unigene0008249	1	391	LEN=3187; minus strand
TGCGTCGAGTCCCGAGCGCATTCGGTAGAGTTCCCTATTCGAGGCGGCAGTGGGGTACAC
AGTAGGGCGCAAAGTTCAGTAGTCACCGCAGCTCTGTGTGGCAGCCTCACGGAGACGGCG
CGGCTGCTGCAGAACGTTCGCAGCGTGTTCAGCCGGCGCTCCGCCACGCGCGCCACCATG
GAGCTCGAGCTGTCGCGTGAGTACCCGCCCGCAGGACTGCTAACGTGCCGACCTCCGACC
CCTAACGCTACCGACATGTCCACTAGAGCGACGCATCTTAGCATTCCATGTGCGGTCCGT
CCGTGGCACACACCACGCACCGCTGACGCGTCAACACATATAGATACACCCTTTATTTAC
TGCAGACATAATCAAGGACTCGTCAAGGTA
>Unigene0008364	1	340	LEN=340; minus strand
TCAACAGAAATACAATATGATAACGCTACGATAGTTCCAGCTATTGATAACAATGAAGGA
TCTTCAACTACTGAAAATAACGAAGCTGCAGCAGATATTCATAAAGGAGATATAACAGAA
GTAGACGATCAAAATACCATAGCGGCTTATGATGCATTTAAAACCAAAACGATAATATAC
AAAGAAGATGATGAAGAACTAAGAAGGGAATCGCCGAATATGCTACTAGTTACTTCAAAT
CAAAACGGGGGAATTGACAACTATACAAGATATGCAACGACCAGTGTTTTTGTTGGGTCT
GCCTGTCTACCAGGACAAGGCAGGGCTGATGACGGTTCATXX
>Unigene0008395	134	350	LEN=350
ATGGCTAGTGACAACGACAAAAGTTCGAATAATCATAACTTGGATGGTTCCCTAAAGAGC
AATAAGAAGCTTGCGAATACTGGAAGTATTGGTGACAACGAGGACAAATCAAATCTGGGT
GTGCATCCTGTGGGAAAAGGTGGTCGTCATTTATCTATTCCCTTTGATTCAGCAACAGCT
AATGGTGACATAACAAAGAAACAAAATGGTTCTGCGGXX
>Unigene0008414	1	768	LEN=768
XXATCAAGTTCTCTGAATAGTTTCAGTATCAAAGTTCAAGCTTTTGTTATAACGGAGAGC
AAGGGTATTGATAGTGTCCACATTACCTACACCAGAATGTTGAACATGATGGGAATTCCA
CGTAATTTCTCGTTAAGCCTGATCATGACAGATCAAAGCGACCAGCCCAAACAAGAGAAG
GCAAAACAAATGGAGTATTTCGGAATTTATCGGAAAGACTCCCAATTTGTAAGAATGGAG
AAGATCGTCAGAAAAATATTGACCCCGGTGCCGGAACTGATAAGTCAAGATCCTGACCCA
CTGCCCCGCCTTCAGTATATCCCGGATTACATGGCTGACCTCGGCCGCCGTAAAAAGGAT
TTGAAAAGGCAATGGGTTAAAAATCGCCATGATCGCAATATTGAAAAGAATTACCACCAG
TTAAGAGAAGATTTAAGGACGAGGATTCGGCGCCATGCAGCCATTCTGAAGTATTTTGAC
TTTCTAACAAAAAGTTATCAAAGTGGGGAGGAAAAAAATCATTTTTCTACTGCGATCGAT
ACAGATCGTGTTCAAAGTTTTGTGGATTACTTCAGAGAGCATGAAGACGATCGTTTCCTC
TTGTCAATGATGTTTGTAACGAAGGAGTTTACTACAGAGCTGGGAACACAGAGGGAACTA
AAGGACAAGTCAGAGCCCATCCACTATTACTACTTCTGGTACGCAATATATGCTACTTAT
GAAGATTTCGTATTAACGCCGCCACAACATCGGAAGTACTTTAGATTAAXX
>Unigene0008419	1	210	LEN=210
ATAGAGCTGCAACCAGCATACAAGATGGACGGGAGTCCTCCCGAGGACCCCGATGCACCG
GATATTTTGGAGGACAGGCTTCAAGGATGTTTTCCAGCCTTGGAACCCGAAGAAGACAAA
AAGAAATTATTATGGATGGGGGGCGTGATGGAGTGCTTCTCCACCGTCTTCTCCCTATTC
AGCACAGCAGACCAAAAGCCACAAGAACAX
>Unigene0008430	67	528	LEN=649
GTGGAATACGATATTTGTGACATACCCTTTGATGGGTATTACGCTCCACCATTTCAAGCA
AAACCAAGACGTTTTGGGTGTCCTCTCTCCAGAAGAATGGGGCATCACGATCAAGGACCG
CCATTTGATCGCTTTGGGCCATTCGATCAACAAGCTGAAATGCATCACCACCATCACCAT
TGGCATTACAAACGTGCTGCAGAAGAACAGACTAAGCCTGGATGTGGTCACCATTCTGAT
CGTGATTGGAGACAAGAACAGCATTGGCAAGGACCTCCTGGCTTCAGAGGTCCCCCTGGT
CCTCAGGAGCTCCACAGACATGGATTCAACAACACTGAACACCCTTGGTTTGGACGTGGA
CCATCAGACGTTCCAGAACGTTCTTGGGGTGGTCCCTGGGTAATGTTCTGGGGGAGACCT
GATCAGCAAAGACCTGGGTTTGGACAAGGTCCTCCTCAGTCT
>Unigene0008435	1	213	LEN=213
XXGAGAGAGGTGCGTGCGTTTATTGCGTGGCCGCTGAGTTACCGCTGCCGAAAGAAAGAA
GCTTCTGCACTAAATGGCGTTAACGAACGCAGAAAAGCAACACTTGTAAAAGATATGACA
GAGCGTGAACACAGAAATATCAAGCGTAAATGGAAGACTGCGAACAAGAAACGACGAGAA
CGTCAAAAGTGTGCTCAACAAATTATGAACATTGCX
>Unigene0008444	1	310	LEN=310; minus strand
XXGCATAAGTTCCACAAGTTTAAGGAGAAGTGCTATATAGGCCAGAAAGCTCTCAAAGAA
ATCATTTGGAATGGGCCGCTCACAAAGAAATCTGTCCGTAAAATAGACAGAGAAAGCAAA
AACCTTCATACACCAATCAGCATAATAACCATAAACAAAAGAGTTAAAACCTGCGTAGTT
AAGACCTCAGCCAAACTTAAATTCAGTGAAAGAGTACCTTTAGAAGTAGACGTGGGCTCC
TTAAGCGATGACGGAGATTTCGGAGACGATAACTATGAAGACAGCAAAGAGCATTTAGTT
GAAGAAGTAGAC
>Unigene0008451	1	211	LEN=211
GCTGTAGGAGATGCACAAGAAAGCGCGAGATTTGTTCATACAAAAGAACACAGGAAAACG
GATTGGTATAAAGCACTTTTGAGGGTTGCGGTCAATAAAATATACAACAAGGAAATCAGT
CTGAGACAAGCTTCGCTTACATATGATATACCAAAGAGTACGTTATTCGATAGACTCCAA
AAATTAAAGAATAAACACAGAAAAAATAATTXX
>Unigene0008486	1	256	LEN=256; minus strand
XXCAAACACTTTCTTCATCTCCTTGACATCATCTTCCATAACCATGGCTGGCAGTGCGGT
TACAAGCGTAAAGTCGTGTGCGACGTGCGGCGCGGTGTCGGCAATGTCTGCGGCGGCGGC
GTCTCTGCGCGGAGACGGCGTCGCGGCGGCTCGCGGCCCGGTCACTTCCCTGCGCTTCGG
CCCGCGGAAGAGGCGCATGATGACCGATCACGCAACCATCGCGCCACTCCGCACGCGCCC
TCTGCTATTGATCCTTGA
>Unigene0008491	1	201	LEN=201; minus strand
XCGCGCGGCGCGGAGGGCGAGGCGGCTCGCTACTGGGAGCACAGCGCCTGCGCGCTGGTG
GCGGCGGCGGCGCGCGACCAGCGCCTCGCGAAGTGCGCGCGCGCCGCGGCGCCGCTCTTC
CCCCACAATGCCTTCCTCGCATTAGCGTGCGGCGGGGCGCCGCTGTGGGCGTGGCGCGGC
GGCGCGACGCAGCTGGAGCGGCXX
>Unigene0008517	1	267	LEN=267
XXCAAAGATGTTAATACATCAAGAATTATAGTTGGGGAAATACTTGGTTTAATATCTCGA
CAATCAATAAGTGAACAGAATGATCTAGTTACCAAGTCCAAAATTGAAAATCTAGATGAC
ACAGTATTGCCAGACAAAAATATGCTAATAAATACAAGTGAACATATTGAAAGAATAATA
GAAATAAGTAAAACTTTTAAAATTTTACAACATGCCTTGAACCCTGACTTGGTTCCAATA
GCAAGTAAAATTTTTTTTGTATGTTTTATX
>Unigene0008625	112	542	LEN=542; minus strand
ATGAAATTAAACGACGACAATACCCTCAATTTTACATTCCATCCTCAGAACAAATTAAAT
ATGTTCGTAGTTTTGAAAAATGTAACTGAAGATTCGTCGAAACGCATATGGTTGGACTTG
ACATGTGTAACGGATGAAAGATCTTTAGTTAGTATAATTACTTCGTCAAAAAATGGAACA
TTTTCTATAGATAAAGGCCTCTCGGACTTGACGGAAATTGACGTGACTCTACAGTTCTCA
ACAGTGGAAACCAAAATTGCTACAGGACGCCGTGATGATTCGTTATCCCTGTTAACTAAT
CCTGGAGTTTGCCTCAGAGCACAACAATGTTATATTGTGTTGAATTCGTCAGATATCCAA
TCCACAAGAAAACGTTCATTCGGGAAACCTGGAAAGCAGCCTAAAGGTATAAAACTAAAC
AATACCGGTGTX
>Unigene0008688	1	343	LEN=343
XXGAGGAATGTACGTGGCAAACAAAAATACAAATATAAAATCCAACAAGAGGAGAAAATC
CCGCAGGTTTGTCCGAAGTGCTACTCGGAGCTTCCCGACTGTTTCCTGGCAACACAGACT
CAACATAAACAAGTGAGATCAATAATAGCGAAGGTATACCACTTCTTGGAGCGCGAGTAC
GAACAGTTGAAGAGCTTGCACCCGGAGACGGACTGGTCTCCGCTGAGCAGGGTCAGGCAG
CGCGCGGCCGTCGCCACCGGCGTCTCGGAGCCCGACGTGTTTCACATACTTAGCGAAGAG
TCTGATAGGCTTGTCGCCGAAAAAAAACCTCCCAATAAACGAGCT
>Unigene0008689	1	515	LEN=515
TCAGCGTCTTATGGTATCCATGCTCATAAAACTTCTGCTGGTTTTACAAGATATCTCCAT
TCATTATCCAATTTGTATATTTTTTTTTATTTCAGTGAATATGACGACGTAAATGAGGAC
GAACAGATAGAAGAAGCATTACATGAACCGGATGTGTACGTTGCTACGAAACCCGCCTTA
GAACCTAACCCTCTTGAGGACAGCGAAGAAGAACAAATATTTATTAAGGAAGAACCAGAT
GATGTTAATATAACTTGTTATACCGTTATGGAAGCAGTGTCTGTGCCTCAAGAAACAGAA
GATCAGATCGACAGTCAAGATATCAAATCGACAAGTAGACGACGCGCTAGAGGACGGGGC
CGCGGATCCAATACGAGGCTATCTTCAAAGCGTGAAGCTTGCCCTTTAGTGAAGTTGGAA
GTTGCCGTAGGGAAGCCTACTGCAGAAAGCGAGTCAGCAGCTGAGCTTGAACCTCGGCCT
CCTGAGGTGGACTTCGAAAACATGGATGTTAACATX
>Unigene0008690	1	518	LEN=608
XTTTTAAATGTGTAAAACTTTACGAAAGTGACGTACCGTCATCAATTTTCTCTTTCTGAC
GTATATTGTTTTGTTGTCAGCGTCTTATGTGAATATGACGACGTAAATGAGGACGAACAG
ATAGAAGAAGCATTACATGAACCGGATGTGTACGTTGCTACGAAACCCGCCTTAGAACCT
AACCCACTTGAGGACAGCGAAGACGAAACAATAATTATTAAGGAAGAACAAGATGACAAT
ATAACTTATTATACTGTTATGGAAGCAGTGTCTGCGCCCGAAGAGACAGAAGATCAGCCC
AGTGTGTGTATACCGAAACCAGAGCCGCCAGATGTACCTCACAGTCTAGATATCAATTAC
AGTGTAAACAGCTCTGCTGTGGAGGCGTGCCGCGATGACATAGTGCGACGAGACAAACAG
ACAACTATATCTCAACCAGCACCACATGTGCACACTCGGGACCCGCTGATGATAGAAGCG
AAACTGGAGGAAATAACTATAGAAAATGAGGGGATCAGT
>Unigene0008698	1	588	LEN=712
TCAGCGTCTTATGGTATCCATGCTCATAAAACTTCTGCTGGTTTTACAAGATATCTCCAT
TCATTATCCAATTTGTATATTTTTTTTTATTTCAGTGAATATGACGACGTAAATGAGGAC
GAACAGATAGAAGAAGCATTACATGAACCGGATGTGTACGTTGCTACGAAACCCGCCTTA
GAACCTAACCCACTTGAGGACAGCGAAGACGAAACAATAATTATTAAGGAAGAACAAGAT
GACAATATAACTTATTATACTGTTATGGAAGCAGTGTCTGCGCCCGAAGAGACAGAAGAT
CAGCCCAGTGTGTGTATACCGAAACCAGAGCCGCCAGATGTACCTCACAGTCTAGATATC
AATTACAGTGTAAACAGCTCTGCTGTGGAGGCGTGCCGCGATGACATAGTGCGACGAGAC
AAACAGACAACTATATCTCAACCAGCACCACATGTGCACACTCGTGGGCAATACGAGCAC
ACAGATTCAAGAGCACTCCACTCCAACGTATCTCAACCTTCGGACTCGATGCTACTGCAA
GTGAAACAGGAAGATATAACTATAGAGGAAGAGGGAGTCAGCTAGCAT
>Unigene0008700	1	483	LEN=573
TCAGCGTCTTATGGTATCCATGCTCATAAAACTTCTGCTGGTTTTACAAGATATCTCCAT
TCATTATCCAATTTGTATATTTTTTTTTATTTCAGTGAATATGACGACGTAAATGAGGAC
GAACAGATAGAAGAAGCATTACATGAACCGGATGTGTACGTTGCTACGAAACCCGCCTTA
GAACCTAACCCTCTTGAGGACAGCGAAGAAGAACAAATATTTATTAAGGAAGAACCAGAT
GATGTTAATATAACTTGTTATACCGTTATGGAAGCAGTGTCTGTGCCTCAAGAAACAGAA
GATCAGATCGACAGTCAAGATATCAATGTAAACAGCTCTGCTGTGGAGGCGTGCCGCGAT
GACATAGTGCGACGAGACAAACAGACAACTATATCTCAACCAGCACCACATGTGCACACT
CGGGACCCGCTGATGATAGAAGCGAAACTGGAGGAAATAACTATAGAAAATGAGGGGATC
AGT
>Unigene0008701	1	546	LEN=670
TCAGCGTCTTATGGTATCCATGCTCATAAAACTTCTGCTGGTTTTACAAGATATCTCCAT
TCATTATCCAATTTGTATATTTTTTTTTATTTCAGTGAATATGACGACGTAAATGAGGAC
GAACAGATAGAAGAAGCATTACATGAACCGGATGTGTACGTTGCTACGAAACCCGCCTTA
GAACCTAACCCTCTTGAGGACAGCGAAGAAGAACAAATATTTATTAAGGAAGAACCAGAT
GATGTTAATATAACTTGTTATACCGTTATGGAAGCAGTGTCTGTGCCTCAAGAAACAGAA
GATCAGATCGACAGTCAAGATATCAATGTAAACAGCTCTGCTGTGGAGGCGTGCCGCGAT
GACATAGTGCGACGAGACAAACAGACAACTATATCTCAACCAGCACCACATGTGCACACT
CGTGGGCAATACGAGCACACAGATTCAAGAGCACTCCACTCCAACGTATCTCAACCTTCG
GACTCGATGCTACTGCAAGTGAAACAGGAAGATATAACTATAGAGGAAGAGGGAGTCAGC
TAGCAT
>Unigene0008702	1	476	LEN=566
XTTTTAAATGTGTAAAACTTTACGAAAGTGACGTACCGTCATCAATTTTCTCTTTCTGAC
GTATATTGTTTTGTTGTCAGCGTCTTATGTGAATATGACGACGTAAATGAGGACGAACAG
ATAGAAGAAGCATTACATGAACCGGATGTGTACGTTGCTACGAAACCCGCCTTAGAACCT
AACCCTCTTGAGGACAGCGAAGAAGAACAAATATTTATTAAGGAAGAACCAGATGATGTT
AATATAACTTGTTATACCGTTATGGAAGCAGTGTCTGTGCCTCAAGAAACAGAAGATCAG
ATCGACAGTCAAGATATCAATGTAAACAGCTCTGCTGTGGAGGCGTGCCGCGATGACATA
GTGCGACGAGACAAACAGACAACTATATCTCAACCAGCACCACATGTGCACACTCGGGAC
CCGCTGATGATAGAAGCGAAACTGGAGGAAATAACTATAGAAAATGAGGGGATCAGT
>Unigene0008704	1	354	LEN=354
XAACCTCCCAATAAACGAGCTAGAACTGCCCATGAGAGTTCGTCTGACGACGACTATGAT
GATAATGATGATGATGGAATCAGCAATGATGATGACGACAGTGACAAACAAACTGAAGAT
GTACTTCCACTTCAGGATTTTGGCCCAGAAACACTAACTAGCCTAGAACCAGAAGATAGT
GCAAATAATACTGTACCGGAAACCGTGTGTATAAAGCAAGAACCCCCAGATGAACCCCAC
AGTCCAGATATCAATTACAGTGCAAACAGCTCTGCTGTGGAGGCGTGCCGCGATGACATA
GTGCGACGAGACAAACAGACAACTATATCTCAACCAGCACCACATGTGCACACTCXX
>Unigene0008705	1	719	LEN=719
XXGAGGAATGTACGTGGCAAACAAAAATACAAATATAAAATCCAACAAGAGGAGAAAATC
CCGCAGGTTTGTCCGAAGTGCTACTCGGAGCTTCCCGACTGTTTCCTGGCAACACAGACT
CAACATAAACAAGTGAGATCAATAATAGCGAAGGTATACCACTTCTTGGAGCGCGAGTAC
GAACAGTTGAAGAGCTTGCACCCGGAGACGGACTGGTCTCCGCTGAGCAGGGTCAGGCAG
CGCGCGGCCGTCGCCACCGGCGTCTCGGAGCCCGACGTGCTTCACATACTTAGCGAGGAG
TCTGACATCGCCGCTGACCAACACCCACCCACCAAACGACATAGAACTGACCACCAGAGT
TCATCTGACGATGATGATGATGATGATGATGGAACTATCAATAATGATGAGGACAGTGAG
AGACAAGCTGTAGATTATCCGAAGGAGTCATTATACATCGATGTCGCACCGATGATGGAA
GCCACTCAAATGGTTGAATTTGAATCGGAAATGGTTAATATTAAACAAGAGCCGGAATAT
TCAACGGATAAAACGTACACGGTACCAGTGACTGTGTGTATACCGAAATTAGAGCCGCCA
GATGAACGTCATAGTCAAAATAATAGTGCAAACAGCTCTGCTGTCGAGGCGTGCCGCGAT
GACATAGTGCGACGAGACAAACAGACAACTATATCTCAACCAGCACCACATGTGCACACT
CXX
>Unigene0008706	1	525	LEN=615
TCAGCGTCTTATGGTATCCATGCTCATAAAACTTCTGCTGGTTTTACAAGATATCTCCAT
TCATTATCCAATTTGTATATTTTTTTTTATTTCAGTGAATATGACGACGTAAATGAGGAC
GAACAGATAGAAGAAGCATTACATGAACCGGATGTGTACGTTGCTACGAAACCCGCCTTA
GAACCTAACCCACTTGAGGACAGCGAAGACGAAACAATAATTATTAAGGAAGAACAAGAT
GACAATATAACTTATTATACTGTTATGGAAGCAGTGTCTGCGCCCGAAGAGACAGAAGAT
CAGCCCAGTGTGTGTATACCGAAACCAGAGCCGCCAGATGTACCTCACAGTCTAGATATC
AATTACAGTGTAAACAGCTCTGCTGTGGAGGCGTGCCGCGATGACATAGTGCGACGAGAC
AAACAGACAACTATATCTCAACCAGCACCACATGTGCACACTCGGGACCCGCTGATGATA
GAAGCGAAACTGGAGGAAATAACTATAGAAAATGAGGGGATCAGT
>Unigene0008708	1	581	LEN=705
XTTTTAAATGTGTAAAACTTTACGAAAGTGACGTACCGTCATCAATTTTCTCTTTCTGAC
GTATATTGTTTTGTTGTCAGCGTCTTATGTGAATATGACGACGTAAATGAGGACGAACAG
ATAGAAGAAGCATTACATGAACCGGATGTGTACGTTGCTACGAAACCCGCCTTAGAACCT
AACCCACTTGAGGACAGCGAAGACGAAACAATAATTATTAAGGAAGAACAAGATGACAAT
ATAACTTATTATACTGTTATGGAAGCAGTGTCTGCGCCCGAAGAGACAGAAGATCAGCCC
AGTGTGTGTATACCGAAACCAGAGCCGCCAGATGTACCTCACAGTCTAGATATCAATTAC
AGTGTAAACAGCTCTGCTGTGGAGGCGTGCCGCGATGACATAGTGCGACGAGACAAACAG
ACAACTATATCTCAACCAGCACCACATGTGCACACTCGTGGGCAATACGAGCACACAGAT
TCAAGAGCACTCCACTCCAACGTATCTCAACCTTCGGACTCGATGCTACTGCAAGTGAAA
CAGGAAGATATAACTATAGAGGAAGAGGGAGTCAGCTAGCAT
>Unigene0008751	1	295	LEN=295
XTCGTAAATGATTCTCCAGAAATTGACGATAAACCGGCAACACAAGAAAATCAAGATGAG
GACATTTTAAATGCGGCACAAGAGTTTTTGGACCCAGAAATAGACATAATTTCAAAGTTT
GGCGACTTGGTTGAAAACTGCAAAAAAACTCCGAAATTACTTGAGAATCTTGCCAAAAAC
TTGCCTACAGCTACAGCAGAGAAGTTATTTAAACATATTCTGGACACTAAAGATATTAGC
AAGGACTTTCTAACAATATTTTATAAGTATTTCACGCCACACTATATAAGACGAGAX
>Unigene0008915	1	327	LEN=327; minus strand
XXGTTAGCTGAAACTATTGACTTGACTGGTGATGATACCATTCCAATATGTCCTGTAGTT
ATGAGTCATAATAAATTAAAAAAATATATTAAAATCAACAAGTTTATTAGACGGTCAAAG
AGATATTTGAAAAAACAAAATCTCTTAAAATTAAACATTTTACTTAGAAAGGACCGTGTT
AGCTTAACAAAGACACTAAGTTCCTGTACTGCGGAATTAGAATATTGTAAATCTATGTAT
GAGATGGAAACTCAGCAGCTTCAACAAGATTTAAAATACAAGGAGTCTTTGCTAAAGGAT
ATTTTTAGTAAATATGAGTCTTCTCAAGAX
>Unigene0008961	1	142	LEN=564
XXTCCTTGCAAGGCATTTACTAAGGGGACCGGCAGCGTTAGAGGTGGAAACACAGAGGAG
AAAAAGGCTGCGCCCGGTGCAGCCAGTGGTCTGACCGTGACAGCAGCAACACTCGTAACC
GCGCTGGCCGCCGCATTACTTGTA
>Unigene0008997	125	328	LEN=501; minus strand
ATGGCTGCGGCCCAGGGAGGACGTTATGGAGCAAACAGACCTTCACCTGTGAACGTAGTG
GACAACAACAACCCAGGAAACGTGAACTTCGTGGACAACAACAACCCTGGTAACGTTAAC
GTCTACAACCCCCCTCCCGGTGGTGAACCAGTCGACATTTCGCCTGTGTACGTCAACCGC
CCCGGCAAGCAATACGACAACGAA
>Unigene0008998	1	169	LEN=342; minus strand
XXGGTTATCCTTGTTTTGGCGCTATTCGCCATGGCTGCGGCCCAGGGAGTGAACGTAGTG
GACAACAACAACCCAGGAAACGTTAACGTCTACAACCCCCCTCCCGGTGGTGAACCAGTC
GACATTTCGCCTGTGTACGTCAACCGCCCCGGCAAGCAATACGACAACGAA
>Unigene0009118	1	354	LEN=1306
AAAAGAGCTGCGGGAGTGTTGTGACAACAGTCGAACAAGATGAGAAGTTTTGTGATATCC
CTGGTTACCGTGCTTCTTGCGTGTACATACGCTACCCCACCCCCTTTGTGGGGTCCGTTT
GAACCTTTCCCCAGACCATTACCACCATTACCACCACCATTTAAAAACCCATTACTCCCT
CCTTGTTTAATGATGTCCAGGTGTGTCTATGTGATTTCTATTGACTCTGAGGGAGCAACT
AGCTACAGCAATGTAGAAGCTCATTCCGGCAGTGTCGCTTCTGGAGGCGTGAAAGGCTCA
ACCTTCGGAAACGGCGCATTGAGTGCAGCTAATATAAGACCGTGTGGACCCTTG
>Unigene0009165	372	557	LEN=557; minus strand
GTGTCGTGGCCCAAGCGCTTCTGTGCTGGTGCTGCTGATTGCAGCACGAGCGCTGCTCTG
CCGGTGCTCCTGGTCGCGGCACAAGCGTTGCTGTGCCGGTGCTGCTCGTCGCGGCACGAG
CGCTGCTGTGCTGGCGCTCCTGCTGGTTCTGTTGGCTTATGCCTTCCGAATAGTCTGAGC
CTCTGG
>Unigene0009167	1493	1678	LEN=1678; minus strand
GTGTCGTGGCCCAAGCGCTTCTGTGCTGGTGCTGCTGATTGCAGCACGAGCGCTGCTCTG
CCGGTGCTCCTGGTCGCGGCACAAGCGTTGCTGTGCCGGTGCTGCTCGTCGCGGCACGAG
CGCTGCTGTGCTGGCGCTCCTGCTGGTTCTGTTGGCTTATGCCTTCCGAATAGTCTGAGC
CTCTGG
>Unigene0009169	2128	2313	LEN=2313; minus strand
GTGTCGTGGCCCAAGCGCTTCTGTGCTGGTGCTGCTGATTGCAGCACGAGCGCTGCTCTG
CCGGTGCTCCTGGTCGCGGCACAAGCGTTGCTGTGCCGGTGCTGCTCGTCGCGGCACGAG
CGCTGCTGTGCTGGCGCTCCTGCTGGTTCTGTTGGCTTATGCCTTCCGAATAGTCTGAGC
CTCTGG
>Unigene0009170	1238	1423	LEN=1423; minus strand
GTGTCGTGGCCCAAGCGCTTCTGTGCTGGTGCTGCTGATTGCAGCACGAGCGCTGCTCTG
CCGGTGCTCCTGGTCGCGGCACAAGCGTTGCTGTGCCGGTGCTGCTCGTCGCGGCACGAG
CGCTGCTGTGCTGGCGCTCCTGCTGGTTCTGTTGGCTTATGCCTTCCGAATAGTCTGAGC
CTCTGG
>Unigene0009177	1	288	LEN=288; minus strand
TCGGGACCAGGCGGTCATCAGTCTCAGTACCCGCAAGCTGCCCCTATGCCTTGGGAATCG
CAGTCGCAGCAACCAAAATCGTTCTCGAAACCGTCTCCAACACCATACGAAAAACAGTAT
GACGATAGAAAATATCCCCAACCGGAGCGAGAAGTCAAAATCCAGCCATTCAAACCAGAC
CCTCAGGATCGAACATACAAAGACTACGAAAAACGAGGCTTTTCACCCAGACGGTCTCCC
CATAGACGGGTTACACCAGAGAGAAGGGTTTCGCCCTCATTGAGGAGG
>Unigene0009236	1	619	LEN=709; minus strand
XXTCCGGTTTCAGAGGATCTGCTAGAAATGATATTTGGACCTGATAATTCAAATAAAACT
GATAAACCTAACGTAATTGAAAACAGTAATAAAATAGCAAAAACAGAAAAAGATTTAAAC
GATTTTTCAGAAGGATGTTCAGACGCAAACTGCGCTGTTAAGGAATCTGATAATAAAACG
GTTACAAGGGCACTATTGCAGAATATATTTGGACCTAATGTTTTAAATAAATCTGATAAG
CCTCCTAATGTAATTAAAAACACTAAGAAAGTCACAAAAACAGAAAGAGCTAAATTAACT
AAAAGTACTTCTATGGCAACACAAACTGATTTTGATGAAATACAAGACTTTATTTTATCG
AAAAACATGACTCCAATTGCCGATTCTCACGTTACCAGAAATCCTGCAGTGCTATATACG
TCTATTACTGCCGCAGTGCTCATTCTTGCAGTCGCAATAATAATTGTAGTTAGAAAACGT
GGTTGTAATAAGACGCCCTCATCATCAGAACCAAAACCTGCACCAAGGAAACGAAAGGAA
CCATTTTATTTGAATATGCTGTTTCGCAAAGAATGTGACAAAGAAATTGAGGCTCAACGA
CAGGAACAGGAACCAGTGTAC
>Unigene0009244	105	728	LEN=1310; minus strand
CTGGCGATAGAAGTATCTGTGTATGATTGGCCTTTCGGTTCAAAACGACTTTCTACCAGT
ACCAGCTACAAGATGCATTTTCACTCCGGTGATTTCTTCCGTATTAACTGCGAAGTGGTC
GACATTAAGGACAACTTGCATGTTACAGCGTACAGAGATGACACCATTTGTATCGATACT
GCCATGCATAAATACATGTACTCAGGTTGTCGCGTTAGAGTGAGTTTGACAGACGTCACA
ACAGCCTATGTCCTGGAAAGAAACGCATCGAGTGTAAGCACGTCGACAGCGTCTACAACG
ACGAGGGAGCCGGTGACGAGCGTGCTCGCTGCTACTGACCAGCCAGAGACAGTCGCCGCC
AGTGAGAACTGGACAGCGACTATCGTCACGGTTGCGGTAACATCGGCGGCGGTGTTGCTG
CTGGCGCTCATCACAGTGGCCTGCATACGTCTCTGTCGCGCGCGAACTCCCGGTCAGCCA
GCTTCAGACCGCTTTTTGAATCGGTTCTACGTGAACAACCTGCTGCGAGATGAATGCGAT
GCGGAGATACGCGAGCGTGAGCGACGCGATGCGGAGATACACGAGCGCGAACGACCCGAT
GCGGAGCCCGAATATGATTACGTG
>Unigene0009251	1	120	LEN=308; minus strand
ATACGCGAGCGCGAGCGACGCGATGCGGAGATACGCGAGCGCGAGCGACGCGATGCGGAG
ATACGCGAGCGCGAGCGACGCGATGCGGAGCCGGAATATGACTACGTGTACGACGACCGA
>Unigene0009285	1	224	LEN=224; minus strand
XCGCTAAGCAACAGGGCAAATTCTAAACAACCACACACTATGCTATTTGTATTCAGCAAC
CATGCACTATGGCGGTCTTATAAAGTACAGATTACAGCAACTATTGATGCCGACGCTAAG
CAACAGGGCAAATTCAAACAACCACACACTATGCTATTTGTATTCAGCAACCATGCACTA
TGGCGGTCTTATAAAGTACAGATTACAGCAACTATTGATGCCGAX
>Unigene0009294	1	238	LEN=238
TGTGCCCGTGCAGATGCCACAGAAAGAGAGTTTCAAAACTGCGCTCTCAAAAGGAGTGTT
CAACTCCGTGAGTTGAATGCAGTCATCACAGAGAAGCTTCTGAGAATGCTTCTGTCTAGA
TTTTATAGGAAGATATTCCCGTTTCCAACGAAATCTTCACAGAGGTCCACATATCCACTT
GCAGAATCCAAAGAAAGAGAGTTTCAAAACTGCTCCATCAGCAGGATTGTTCACCTCTXX
>Unigene0009345	1037	1297	LEN=1297; minus strand
GTAGCGTCGTTAGCGGGTGCAGTCCCCGGCGCGGCGGCGCGGGCTGCGCTCGGCAGCGCT
CACAGCAGCGCGGCGTCGGCGGCTCGGGCACCCAGCAGGTTGGCGTGCTCCTCGGCGTGC
TGCGGCGCCGCGTACATGCTGTCGTACACCGGGTTCGCGAAGTGGCTGCCGCCGTTCTGC
TGCAACACACCGCTCGTTAGTGCCGCGCTCACTCCCCCAGTGCCCCCTCACCCCGCCCCG
CCCCGCCCCCCCCCCCCCCGC
>Unigene0009416	85	561	LEN=1605
ATGAAGAAATCTACAATAATTTGCATATTACTTATCATAGCTTCAGTGATATCACTAGGG
CTCGTTGTAGCTTTGACTATAGGAACCATTCATCTGGACATGAAGAACCTTTTGAATCCG
CCTCCTAGAGAACCAAGGGGCTACACAATGGTAGCCAATAATCACAGTTTTGAAGCACTA
CCCATGAATGTTCGACAAAGAAATGAAGAAGTAGCAACTGTGAACAATATAACTAGATCA
GAAAGAGCGGATTTCAACGGCACAAGCAATGAAAATGTGACAGAACCTGTTTCAGAAAAC
GTGAGCAAGAATATCACAACCAATGGTAATTTAACGACACCTAATAATACAAAACTACCA
GAAAATACGGGGGAAAACTTCAACAGCAGTGACAATGAAACGAACCCTTGCAGAGAGATG
GCACCAAAATCGATAAAACGGTACATGTGTGAACTAAATAATCCGCAACTAGATAAA
>Unigene0009424	1	432	LEN=432; minus strand
XGTGTATTATGTTACACAGCTGTAATCCCACGGTACTCCACGTCGTCGTCGTCGGCGTCG
TTTTCGCTCATGAAGTTCCCTATCCCACTGCTAGCCTATGTGTCTCTGAAGCCTTTAACT
ACGACAAAATCATCAAATGGCACCTCCCGCTGTGGGTTAGCAGCAGTGAGGGAGTGTCAG
ATTCTTACTGAXCTAAAAACCATCGTGTTCCGTCGTGGGCCTTTTATGTGCCAGGGCCGC
GGTATCTCTTTCGAACAATCCGCAGCCCCAGCAGGCCTTGGCCCTACTGGGCCCCGCTGG
GATCTCTTTGAGGAGCGCGAGACACGGGTCTGTCGTCTAAGCAGACTGACGGACGCTGAG
CCACCCGAACTCACCGCCTACAGACCCACGCCTACGGTGGCCGGGAGTCATCTCGTGACA
CCCGGCTCCCGTGGX
>Unigene0009455	271	434	LEN=434
ATGCTTCTTGACGAGGTGATGCCTACGATGAGGAGCCTCAGCCCTGATCCTGAGGACATG
GCCAATGTCAGCAGGAAGTGTAATAACACCCTGGATATGGACCTGATCGAAGTACTATGG
AAGCAGGACGTGGATATGGGCTTCTCCTTGGAGGATCCTGTGCAX
>Unigene0009462	1	155	LEN=366; minus strand
XTGGCGGCGTACCTGGCGGCGTGGCCGCGCGCGCTGCGCCCGGCGCTGCTGAGCGAGCGC
GACGAGCCGGCCGACGCTGACAGCGGCATCGGGGACTCGCCCTCTACGGAGCTGCTTTCT
CCTGACTCTCCTCTTCTCTCACCTAATCAGCTGGAT
>Unigene0009464	1	292	LEN=614
XXCTACGATAACGCAATAATAGTCACAGTCATTGACAAGAACGAACGATCTTCAGCTACA
GATACTGAAAAAAGTGATATACTTAAAGATGAAGAGAAAAGTGAGATTACAACAGAAAAA
CAATATGATAATACTACAATAGTTCCAGTTGTTGATGACAATGAAAGGTCTGCTATTTCT
AATGAAGAGTTTATTTATAATGAAGAAGATAATACTCCTAACGCTGCTTTTGAAGCCAAT
GTTTGTCCATCGGGTAAAGGCAGGGCTGATGATGGTACGTGTGTAGAAAAAGTG
>Unigene0009465	1	618	LEN=1722
XXGATAATGTTCTCAGAGTGGCAATACTTTAAXTATTTCGGTGACAAAAATATAAAAAAT
AGTGATTACACTAAAGTAACAGATAGAAATAGTGGCATTAATGACATAAACAGTGCTGCA
GCTAGAATAAAAAGGACTCCAAAAGTACCTGAAGATATCAATCTTATACAAGAATCAACT
ATGAAGACCATACTCGTAACATTCATTTTTATAACAATTACTACTTGTGGCATACTTAAA
GATGAAGATAAAAGTGAGATTTCAACAGAAATACAATATGATAACACTACAATGGTTCCA
GTAGTTAATAATAATGAAGGATCTTCAGCTACTGAAAATGACGAAGCTGCAGCAAAGATT
CATAAAGAAGATATAACACAAGTTGACGATCAGAATATTACAACGGCCAATTATTCAGAT
AACATAGAGACTACTACTGATGTAGGAGAAAGTATAAGAAGAATAAAAGAAACAATAAGA
AACGAAATGACAATAGATTATAATGTTTTCAGTAGAAACCTGATATATGATCCAGCGTTG
GAACGTACAAGCTTTTTTGTTGGATCTGCATGTCTTCCAGGACAAGGCAGGGCTGATGAT
GGTACGTGTGTAGAAACAGTG
>Unigene0009466	1	438	LEN=749
XXGATAATGTTCTCAGAGTGGCAATACTTTAAXTATTTCGGTGACAAAAATATAAAAAAT
AGTGATTACACTAAAGTAACAGATAGAAATAGTGGCATTAATGACATAAACAGTGCTGCA
GCTAGAATAAAAAGGACTCCAAAAGTACCTGAAGATATCAATCTTATACAAGAATCAACT
ATGAAGACCATACTCGTAACATTCATTTTTATAACAATTACTACTTGTGGCATACTTAAA
GATGAAGATAAAAGTGAGATTTCAACAGAAATACAATATGATAACACTACAATGGTTCCA
GCAATAGATAACAATGAAAAGTCAGCTAGTTCTAACGAAGGATTTACCATTTATGGTGAA
GAAGAAGGCGCTATTTTTAAAGCCGATGTGTGTCCACCAGGAAAAGGCAGGGCTGATGAT
GGTACGTGTGTAGAAACAGTG
>Unigene0009467	161	640	LEN=951
ATAACTGAAGAAACAAATCCTCATAACAATCTTAAATCAACTATGAAGACCATACTTATT
ATATTCATGTTTATAACAATTACTACTTGTGGCATACTCAAAGATGAAGAGAAAAGTGCT
ATTTCAACAGAAATACAATATGATAACACTACAATGTTTCCAGCTATTGATAATAATGGA
GAATCTTCAACTACTGAAAATGACGAAGCTGCAAAGATTCACAAAGGAGATATAACACAA
GTTGAAGATCGAAATGCCACAAAAGCCAATGATTCAGATAACATAACGACTGCTACTGAT
GTAGGAGAAAGTATAAGAAGAATAAAAGAAAGAATAACAACCGAAATGAGAATAGATTAT
AATGTTTTCAGTAGAAACCTGATATATGATCCAGCGTTGGAACGTACAAGCTTTTTTGTT
GGATCTGCATGTCTTCCAGGACAAGGCAGGGCTGATGATGGTACGTGTGTAGAAACAGTG
>Unigene0009468	1	286	LEN=608
XXCTACGATAACGCAATAATAGTCACAGTCATTGACAAGAACGAACGATCTTCAGCTACA
GATACTGAAAAAAGTGATATACTTAAAGATGAAGAGAAAAGTGAGATTTCAACAGAAATA
CAATATGATAACACTACAATAATTCCAGCAAGGGATAACAATGAAAAGCCTGCCAGTTCT
AACGAAGGATTTACCATTTATGGTGAAGGAGAAGGCGCTGTTTTCAAAGCTGATGTGTGT
CCACCAGGAAAAGGCAGGGCTGATGATGGTACGTGTGTAGAAAAAGTG
>Unigene0009469	1	618	LEN=929
XXGATAATGTTCTCAGAGTGGCAATACTTTAAXTATTTCGGTGACAAAAATATAAAAAAT
AGTGATTACACTAAAGTAACAGATAGAAATAGTGGCATTAATGACATAAACAGTGCTGCA
GCTAGAATAAAAAGGACTCCAAAAGTACCTGAAGATATCAATCTTATACAAGAATCAACT
ATGAAGACCATACTCGTAACATTCATTTTTATAACAATTACTACTTGTGGCATACTTAAA
GATGAAGATAAAAGTGAGATTTCAACAGAAATACAATATGATAACACTACAATGGTTCCA
GTAGTTAATAATAATGAAGGATCTTCAGCTACTGAAAATGACGAAGCTGCAGCAAAGATT
CATAAAGAAGATATAACACAAGTTGACGATCAGAATATTACAACGGCCAATTATTCAGAT
AACATAGAGACTACTACTGATGTAGGAGAAAGTATAAGAAGAATAAAAGAAACAATAAGA
AACGAAATGACAATAGATTATAATGTTTTCAGTAGAAACCTGATATATGATCCAGCGTTG
GAACGTACAAGCTTTTTTGTTGGATCTGCATGTCTTCCAGGACAAGGCAGGGCTGATGAT
GGTACGTGTGTAGAAACAGTG
>Unigene0009470	1	286	LEN=919
XXCTACGATAACGCAATAATAGTCACAGTCATTGACAAGAACGAACGATCTTCAGCTACA
GATACTGAAAAAAGTGATATACTTAAAGATGAAGAGAAAAGTGAGATTTCAACAGAAATA
CAATATGATAACACTACAATAATTCCAGCAAGGGATAACAATGAAAAGCCTGCCAGTTCT
AACGAAGGATTTACCATTTATGGTGAAGGAGAAGGCGCTGTTTTCAAAGCTGATGTGTGT
CCACCAGGAAAAGGCAGGGCTGATGATGGTACGTGTGTAGAAAAAGTG
>Unigene0009471	1	583	LEN=894
XXCTACGATAACGCAATAATAGTCACAGTCATTGACAAGAACGAACGATCTTCAGCTACA
GATACTGAAAAAAGTGATATACTTAAAGATGAAGAGAAAAGTGAGATTTCAACAGAAATA
CAATATGATAACACTACAATAATTCCAGCAAGGGATAACAATGAAAAGCCTGCCAGTTCT
AACGAAGGATTTACCATTTATGGTGAAGGAGAAGGCGCTGTTTTCAAAGCTGATGTGTGT
CCACCAGGAAAAGGCAGGGCTGATGATGCTATTGATAATAATGGAGAATCTTCAACTACT
GAAAATGACGAAGCTGCAAAGATTCACAAAGGAGATATAACACAAGTTGAAGATCGAAAT
GCCACAAAAGCCAATGATTCAGATAACATAACGACTGCTACTGATGTAGGAGAAAGTATA
AGAAGAATAAAAGAAAGAATAACAACCGAAATGAGAATAGATTATAATGTTTTCAGTAGA
AACCTGATATATGATCCAGCGTTGGAACGTACAAGCTTTTTTGTTGGATCTGCATGTCTT
CCAGGACAAGGCAGGGCTGATGATGGTACGTGTGTAGAAACAGTG
>Unigene0009472	1	583	LEN=1710
XXCTACGATAACGCAATAATAGTCACAGTCATTGACAAGAACGAACGATCTTCAGCTACA
GATACTGAAAAAAGTGATATACTTAAAGATGAAGAGAAAAGTGAGATTTCAACAGAAATA
CAATATGATAACACTACAATAATTCCAGCAAGGGATAACAATGAAAAGCCTGCCAGTTCT
AACGAAGGATTTACCATTTATGGTGAAGGAGAAGGCGCTGTTTTCAAAGCTGATGTGTGT
CCACCAGGAAAAGGCAGGGCTGATGATGCTATTGATAATAATGGAGAATCTTCAACTACT
GAAAATGACGAAGCTGCAAAGATTCACAAAGGAGATATAACACAAGTTGAAGATCGAAAT
GCCACAAAAGCCAATGATTCAGATAACATAACGACTGCTACTGATGTAGGAGAAAGTATA
AGAAGAATAAAAGAAAGAATAACAACCGAAATGAGAATAGATTATAATGTTTTCAGTAGA
AACCTGATATATGATCCAGCGTTGGAACGTACAAGCTTTTTTGTTGGATCTGCATGTCTT
CCAGGACAAGGCAGGGCTGATGATGGTACGTGTGTAGAAACAGTG
>Unigene0009473	1	583	LEN=1687
XXCTACGATAACGCAATAATAGTCACAGTCATTGACAAGAACGAACGATCTTCAGCTACA
GATACTGAAAAAAGTGATATACTTAAAGATGAAGAGAAAAGTGAGATTTCAACAGAAATA
CAATATGATAACACTACAATAATTCCAGCAAGGGATAACAATGAAAAGCCTGCCAGTTCT
AACGAAGGATTTACCATTTATGGTGAAGGAGAAGGCGCTGTTTTCAAAGCTGATGTGTGT
CCACCAGGAAAAGGCAGGGCTGATGATGCTATTGATAATAATGGAGAATCTTCAACTACT
GAAAATGACGAAGCTGCAAAGATTCACAAAGGAGATATAACACAAGTTGAAGATCGAAAT
GCCACAAAAGCCAATGATTCAGATAACATAACGACTGCTACTGATGTAGGAGAAAGTATA
AGAAGAATAAAAGAAAGAATAACAACCGAAATGAGAATAGATTATAATGTTTTCAGTAGA
AACCTGATATATGATCCAGCGTTGGAACGTACAAGCTTTTTTGTTGGATCTGCATGTCTT
CCAGGACAAGGCAGGGCTGATGATGGTACGTGTGTAGAAACAGTG
>Unigene0009534	1	240	LEN=240; minus strand
XTAATGCTCAAATTCCTGACTCACAAGCTGCGAACGCATTCGTTGAATGAGGAGAGCGTT
TCCGAGAAGGTGGGTGTCGGCGCCGGCCCCGGCCGCTGCGAAGGTCACTCCGCCACCAGA
AAATGGCCGCCGGCGAACAAGGAGCGGAACCGCTCCTCCGGCTCCACACTGAGCGCCTCT
CTGTTGCAGGTGGAGGAGCGCGACTCCGGCACCGAGTCGGACGACGACGCCGCCCCGCCC
>Unigene0009547	1	2248	LEN=2420
XXAATATTATATTTTATGTTCTTAATAATTAACTGTGATGGTTTCAGTGAATCTGAAACT
CAAGTTATTCATGTCAGTTATAAAAGACCAAACGAAGCATTTAGAGTGATGAAAGTAAAA
CCACTTAAAATCATATTTGAGGATGACGTTAGCGTCTTGAAAGAGTGCAGAAATTTCTAC
TGGAATCCAAATAATACACACCCATTTACCCTATCAACTGAATTTAGAAAACCTACAAAT
AATTATATTATGGTGAAGGTTATAAATGACATGAGCACGAAATGGAAATGCTCCATCTTG
CAGGAGTATCATGGTCCGCCAGCGACGGCTTATAAGAACAAGACATTTACTGCAACTGAC
TTGATTTTTCACATAAATGTAACGATGGCAAAAGAGGTCGTGTTGATAGTAAATGATGCT
TCTCTAACGATCGTCCCGACAAAGGAGACAGCTGATCACGACGCGGAAGCTCACTACAAA
TACGAAGATGGAGAGAATGTTGATTACAAGTGCCAACAAATAAATTATGATCAGACACAA
GACGAGCTCCGGTTAGAATATTACGATGCACAAGGCAGATTAATCTTTAAAACTATGTCA
TCACGAAAAAGAACTGAAATATTTCGTTCGATGCTGAAATTGGAACACAACAATTATTAT
CTGGACTGTATTTGTACAGCTTTCGATCCTAAAAGAGAATATCGTTACAGAACATATTTC
CATTTTATAAAACAGGATTTAGATCCATATAAACACCCGCTTACACTATACGTCAATGGA
GAACGACAATTGTTACGCCACGAGCAACTCGATCCATCTTACGATGATTATATACCCTAT
AAGTACATAGACGGAGAACAATTGAATGTAACCTGTAAGAAAAATAGACAATTTGAAGGG
AATATACGAGTCTATTTTAAAAATAAATATTACGCGTATTTTGAAGGCCAATCAGAAATA
ACGCTTCCTTCTGAAACAGTCAAGAGTAATATTAACCAATCCTTAATTTGTACCACTAGT
AATACACATGTCCAAAAACGTGTTGCCAGAATCGATTTTAAGTCTGCGTTGCCTGAATTG
GGTGTTCGTATAATAGGGCTGCCAAGAAAGAACATTATGCACCAGTATACAAATGATTCT
AAATGGACCATTGCGTACCAATTTTCGGTGAACGAAACTCTTAATTTAACTTGTGTCACC
AAAAGTTTAGTGAGTAATAGTGACCACAGATTCCTGTGGAAATTTGAAGATGAAACCCTG
ACATCTACTGCAAAAATGATGCTCTCAACGGTATTGGCGACCAATACAAGTTATGTGAAG
GTGCTGGACGAAAGGCACAACCAAACGCACATACGCTGTATTTATCAAAGACAGAACGAA
ACTGCTGTAGTGGTGCTGCATTTAAAACCAGAAATAGATTCAGAAATATCCATTGATGAA
CTAGCAGGTCAGGAAAGAGGCAGTGAGAAGTACCTGATTATCATCATCGCGGTGGCTGTG
ATCATTTTGAGTGCAGTAGCTACAATATTCTCCATGTTTTGGATCAAGAGGAAGAAGCAT
GCCAGACTTATTGAAAATGCATACGAAGACCAAAGTCAGAACGAGAGTCCTATCCCAGCA
TTCCCTAAACAATGGGAAAACGAGTATGCCTATTGCACCACATTGGGTGCAGGACCTTCC
CAAGAAACTCATAGTTACGCCACCATTGTCGATAAATTTAATAAAAGAGAAAGTAACGCG
CCCAGTGAACACCACTACACTGAAATAGATGATTATTTTAAAACCAAAATTGATGGTAGA
AATGCCACTCATAAGGCTGGCAACCCCACAGCAGGTTCAAGTGCAAATAGACAAGAAATT
GGCAAGTTTAATGATGGAAGCTACCAAAATGTCGGCAAGCCCTTTAAACTAACAAACGAG
AATATTTATGTGAATCAAGAATTACCTAACAACAGTAAGAGTTCAATAAGTCGTACATAT
AGTAATGTGCCTCGAAAAAATAAAGTAGTTAGCTTCCAAGAAAACAAGCCAACACAAGCT
GAAGTTAGAATTAAAAACGATTTGAACCCTTTTCGAAATAATAGTAAAACTGGAGGGTTT
ACCCAGAAACAAAATAACACTAACGTTAGCATGCAAAAAGACACTAATTATGAAAATCTA
ACCAAAGAGAAGAGAGTAGAAAACCCAGTTTACGCAGAACCTCATTCCGATTTTGATGAA
ATGGTTATAAATACACTGTACGGGAAGATT
>Unigene0009635	78	284	LEN=284; minus strand
AAGACGCTCAAGAAGCAGTTGGCACAAGCCGGTGAGGAGGATGATATAGAAGCGGTTGAG
GAGGAGCTATCAGGCTGCAGTGAGAGCGAGCGTCGTGCTCTATACGCATCATTAGACGCG
GCGCTGTCCGCGCTCGGCGGGGCGCCCACACGCTGGTCGCGCCTGGCCGCCGCACGCGCC
CGCCTCGAGCGCCTCGCCTTCGCCCTX
>Unigene0009684	1	209	LEN=209
GCGGAGAGAGATCACAAGCAGTACCGACATTTACGTGCTCTCCGACGCACGGGTGAATCA
ATGACCGACTTCCAGACTACGGGCTGCTTAGTGAAAGTTTCTAAAACCCACAAATTAGAT
AAGAATCTAGTATATGAAATTCGTGGTGGCCTAATGGATAAAGAACCAACCTCCCAAGAA
TGAGTAGGGTTCGATTCCAGGTCAGGCAAX
>Unigene0009687	1	262	LEN=401; minus strand
XXTAGTACGATGACGAACAATAGTACAATGACGAACAATACTACGGTGAAAACAGGAGTA
TTGTCAGGTGTGGCGCTCATCGTCACAATAATTGTAATCGTAGTCATAGCTACGATAATC
AACAAACGGAAAACACCACAAACACAAGTGCCCACACCTGCTACTCCACCTGAACCTTTC
TACTTGAATAATCTAAATCTGTTCCGAAAGGAATGTGATCGAGCCATCGAAGCATTGGAG
GAGCATCAATATGAGGAGATTAAC
>Unigene0009688	1	262	LEN=652; minus strand
XXTAGTACGATGACGAACAATAGTACAATGACGAACAATACTACGGTGAAAACAGGAGTA
TTGTCAGGTGTGGCGCTCATCGTCACAATAATTGTAATCGTAGTCATAGCTACGATAATC
AACAAACGGAAAACACCACAAACACAAGTGCCCACACCTGCTACTCCACCTGAACCTTTC
TACTTGAATAATCTAAATCTGTTCCGAAAGGAATGTGATCGAGCCATCGAAGCATTGGAG
GAGCATCAATATGAGGAGATTAAC
>Unigene0009689	1	262	LEN=651; minus strand
XXTAGTACGATGACGAACAATAGTACAATGACGAACAATACTACGGTGAAAACAGGAGTA
TTGTCAGGTGTGGCGCTCATCGTCACAATAATTGTAATCGTAGTCATAGCTACGATAATC
AACAAACGGAAAACACCACAAACACAAGTGCCCACACCTGCTACTCCACCTGAACCTTTC
TACTTGAATAATCTAAATCTGTTCCGAAAGGAATGTGATCGAGCCATCGAAGCATTGGAG
GAGCATCAATATGAGGAGATTAAC
>Unigene0009740	1	234	LEN=234
AAGAGGGACGCGAGTCGAGCGGCGTGCGTCGTCGTAGCTGCTCAGATACGCACAGATTGG
CGCGAGAGGGGTTATCATCACGGATCACGGCGCATCGACCGACAACCATAGCCGAATACC
TTCGACAACATCAGTCTATGCGGTGGTGTGCACAGCGGCGTAGCTCGTCGTATCAAGCGC
GACTTCACGGAACGCCTGGCAGATGGCGCTAATCAAAAGCTCGTGTGTGTTGGT
>Unigene0009754	1	359	LEN=359
XXGCTGTCTACATCTTCAGGAAGGGTGACGTCACTCATAGATCAGTTCAAAGACAAGAAC
ATGGAGTCTTTTGCCCTGTCTCCGTTGAACGGCAGATCTGTGCTCAATGATAATACTGAT
ATTGATGAACCTAGACGTAAAAGTTGGTGGAAGAAATTAGATGATAACTCTCGAGATATT
CTGGAAGTATTAGAAGATAATAGGGTGTCTGATGCCAACAATGTAGTTGAAGACTTAATT
GATATTGATATTTTGAGCCAAGAGAAAAAGAACTACACTTTTGATTTACCAGAGAGCAGT
GACAATGAATCAATCCACAGCATTGTACTCCCACAAAGGAGGTTATTCACGCAAAAAGAA
AXX
>Unigene0009762	1	181	LEN=364
XXAGCTGTAGGAGATGCACAAGAAATGCATTATGAGATATTGTACACTCCTACCGGTAGG
AGAATCATGATGTTCCATGACTACACCTTCTCCAATAGTTGGAAGTCCAGGTGCTGGTAC
TGCTCCAAACGGAAGGCCCGTAATTGTCAAGCTAGAGTCATCCTGGACATCTACGGCAAT
GTT
>Unigene0009771	1	321	LEN=321
XXAAAACTTTTCAAATCGTTTTTGATACCTTTCGTGATTCTAAGTATTCTGAACGTTTGT
AATCGATGGATTTCTGACGCGGCGACTGAGTGTAGAAAAGAAATAGACGATCTAACGCCT
ACCATAGAGAAGGACGGGGAAATTTCTGACGAATCAGACTCGGGGATCGAGAATTCTGAC
ACGAAACTGCGCAAAAGAAAAAACGTTACAGATTTGGACCTTATAGATAAGGAAATAAAG
ACTAAATTGGATTGCAAGAGTGATATTGAAAATGCAGATGTTGTGATCATGTTTTTAAAA
CATTTGAAAGCGGAACCAGCGATX
>Unigene0009785	1	612	LEN=612
XAGCCTGTCTCTCTCTCAGACACCATTGTGGGAAGAGATAACGTTCTGAAGACGATAGCC
AATTCCATAATAGATGGTGAAAATGTTTCCTTGAAGGATGTATTTCCCTATTTAGAAGAG
GTCACTGAGGACGGTGACTTTATTGTTGGTAATGTTCAATATAAGATCGATGCCACAAAG
ACAGTCGATAGTTCAGAAATGTTGATATGGGCTAAATATATGATATACTGCACGATAAGA
TTAACAAACATGGGGCAGTTGAATGAGGAGAAACAGGAAAAAATTGCGCAGTACTTCCAA
ACCATAATAGAAATTGGTAAGAAGCATCTATACGTGGACATATGTCGGTCAATAATCTTA
ACGCTCTGCAAAAATCCACAGTTCCTGAAGATTTACAAACCTCTTAACGTTGGAAAAGAT
CCATCAAGTTTGCTCGCCACGGAATTTCTGTTACAAGTTTTCAAGCAACAAAAAGACATC
ATAAGTTATTTAAATACCAAACACAAAATATTGAAGTCTTATCAACAAAAGAATTATAAT
GAAATCGTGAAAGCGTTTATTAAAATTAATAAAAGGAAAAACGTGGATAGTCAATATACC
ATCCATGTTTTAGXX
>Unigene0009786	1	313	LEN=313; minus strand
XACATAAAACAAGAAGCGAGAGCTTCGAGACCCCCCGGTATGCCTAAACCTACCTCTACT
ACGAGTATTACATATACAGTTATCCCGGATACCCTTCAACCAATGGAATGTAGTAGCGGA
ATTCAAACTTCTACTGTGATATACATCGCAGTGGCTTTGATATGTCTTGTGATATTGCTT
GCTATAATATACGTGAAAAAACATCGCCGGCAGAATTCGAGGCCAGTACCACCCGTGAAT
TTTCAAAATAGTTCTTCTCCAAACCAAGTCCTGTATGCTGAACTTAACCTGCCGCCCGCG
CCGACAGACAAGCCX
>Unigene0009799	1	108	LEN=421; minus strand
CTCGTGCCGCTGCATCCGCGCCCGCCCTCCTACGACAGTGCGGGCTACGACTACCAGAAG
ATGCCGCGGACCACCTACAGGAACGGGCGCATCGTCGTGCTGAGCCCG
>Unigene0009807	1	80	LEN=299
XGCGAGTTTGCCAAAGAATTGGGCGTGTTTGCCGAAGAATTGGGCGAGCTTGCCAAAGAC
TCGGGCATTTACCAGGAACAT
>Unigene0009814	51	209	LEN=209
GTGGCGGGCTGGTGGTTACGGCTGGTGTTTGTTGAAGGGCGCGCCAGTGCTTGCGCGGCG
GAGGGCTCGGGCGTGGCGTGGCGCGTGCGGCGCGCCTTCCGCTCGCTGCGCGCGTACCTC
TCCCCGCCCGCTGTCGAGTCTCAGGGTCGCAACGGTCAG
>Unigene0009828	1	203	LEN=203
XACTACAAAAGGAGTGATTCCAACCTGCTCTATGATAGGGAATGTTCAACTCTGTGTCCT
GAATACAAACATCACAAAGATGTTTCTCAGAACGCTGCAGTCTGCAATTTGTATGAATTC
CCGCTTCCAACGAAATCCTCAAAACTAGCCAAATATCCACTTGCAGATTCCAAAAAAAGA
GTTCTTCATACTGCTCCGTCAGTA
>Unigene0009859	1	275	LEN=275
XGAGCTGTAGGAGATGCACAAGGCTTTGAAATAACTGTGTCCGAGGATGGTAGACCAATG
CTGTTGGTTGAAGAACATCGCTACTACCGTCATTTGACCAACAAAGCCGGTATGGGAGGT
GGAGATGCCACAGAAACAGGTTCGACTGCAAAGCTGTTCTTTGGACGTATTCCGGTAATA
TTATTAGTAGAACTTGGAAGGGCCAACACCATAGACATAACCATTGAAGATAAAATAATG
GAAGAAAAAAATATGGTTAATAACTTGGTATGCATX
>Unigene0009882	1	242	LEN=242; minus strand
XXTACTCCATCAAGTCCGGTGGTAAAGTCTCTTCATAACACACAAAACGAGTCCAAACTC
GGTACACCTGACTCTATTCGTCACGGAGTTCCAGTAGCAGACACCGAGGGTATACCTTCA
GGTTACTCCATCAAGTCCGGTGGTAAAGCTCTTCATAACACACAAAACGAGTCCAAACTC
GGTACACCTGACTCTATTCGTCACGGAGTTCCAGTAGCAGACACCGAGGGTATACCTTCA
GGT
>Unigene0009889	1	318	LEN=318; minus strand
XATTTTCGAAATTCTTGTACAAAAACAGTACCTTATTTCAAATGTTCAACAATTGATCCA
CTCGTCATATGCACCAAACATGAATACGAGGAAGCTACATTCACGTGGCATCAGTTCTAT
GATGATGGTTGTTATATAGGCACTGCACCAAAGATAACTGCGGCGATATCAAAATTTATA
TTTACTGTAGAACCCTTCGATAACAACACATTTGTGAAAGTATTGCCAGGCAATTCTATA
TCTAATAAAATAATTGTGGATCCCGATTTTATCCCTGAGTACAGAACTGAGAGCAAACTG
ACGTTTAATGACTCAACCAXX
>Unigene0009891	163	766	LEN=766; minus strand
ATGGATATTCTCATGATCAATATACCGCGGAGTGCTTATTACTTCTCTGTTTATACTGAT
GAAAAAAACCTAATATACAACCATGAAATTTCAAATTGGGATAAATGTCATATTAAAATT
AATGGAATAGCGATGCAGAACACACATATTTCTATGCATTTGCAATTGCTCTACTCTTAC
TCTTCATGTGCCAATGTGGACATAGCCTACGGACGTCAGAACTATGATTATAAAAAAAAC
GAAACTGACGACTGTTTAAATGACAAACATTGTAAGATTGTTGTGGATTTTCAAAATTCT
TGTACAAGAACAATACCTTATTTCAATTGTTCATCGATTGATCGGCTCATCGTATGCACC
AAACAGGAACACAACGAAGCTACATTCACTTGGTTACAATTATATGATGATGGTTCTTAC
ATAGGCACTATACCTGAGATAAAAGCGACGATATCATCATTTATATATACTTTACAAAAC
TTCGATAACAACACATTTGTGAAAGTATTGCCAGGCAATTCTATATCTAATAAAATAATT
GTGGATCCCGATTTTATCCCTGAGTACAGAACTGAGAGCAAACTGACGTTTAATGACTCA
ACCAXX
>Unigene0009892	1	318	LEN=318; minus strand
XATTTTCGAAATTCTTGTACAAAAACAGTACCTTATTTCAAATGTTCAACAATTGATCCA
CTCGTCATATGCACCAAACATGAATACGAGGAAGCTACATTCACGTGGCATCAGTTCTAT
GATGATGGTTCTTACATAGGCACTATACCTGAGATAAAAGCGACGATATCATCATTTATA
TATACTTTACAAAACTTCGATAACAACACATTTGTGAAAGTATTGCCAGGCAATTCTATA
TCTAATAAAATAATTGTGGATCCCGATTTTATCCCTGAGTACAGAACTGAGAGCAAACTG
ACGTTTAATGACTCAACCAXX
>Unigene0009926	85	345	LEN=345; minus strand
ATCGATATTTATGTCTCAGTTAAAGGAGCGCAGAGTCCGTCCATCACCGTCCCCTACCAC
GGATACCTTCGTCGTCGCTATGATGAGTTCCGXGACAGCAGTTTCTTCGCCGTGCGCCAT
CGGAAACTCCTGAAGGGCGACTTGCTTCGTGACCGCGACTTCACCTTACCGGAACTAGAC
GGCGTGGCCGGCGTCGAGCTCGTGCCGGGAGCTGTCCACGCCAGACAGGGACGGGTGGGT
ACCGGGGAGAGTGCAACGTTACXX
>Unigene0009990	1	237	LEN=237; minus strand
CGGCGGCGCGCGCGCTCGCCGGCCCCGCGGGTGCGCGCGCGCCGCTCCCACGGCGACACC
CACGCCCACGGCGGCACCGTGCCCTGCATCGCGCTGTGGAGCCGCTGGGAGCGCTGGCGC
GGGTGCTCGACTGCGGATGCGGTGCTGCTGTTCACTGTCACTGATCCCATAGCATTGGCG
GTACAATCACAGATTACCTTAATATGGTACAAGCAACGCGCGCTCGTCGCCGCTCGC
>Unigene0009995	1	247	LEN=355; minus strand
XXAGCTGTAGGAGATGCACAAGCGAAGTTAATAGAGCTGACTACGGGGTCGACGTTACTT
CTGTACGACGGTTACACATTTTGGAAGCGCAAACGCACTGAAAATTTCCGCGCGCAAACA
TACTGGCATTGTTCTTCCAAGAAGCAGGGAGCGTGCAAGGTTGTTCTCACCTGCGTTGGG
ACCCATATAATCAAAGTTCGCAGCCAGCATAACCATGACAGGCCTGTGTTGGTCGCCGAT
GACGATGGG
>Unigene0010039	1	314	LEN=314
XCGCCGCAGGACCTCAGCACCGCGCGCGTCATCCCCGCGCAGCCGCTGCCCGACCCTAGT
TATAGTCTAGATAAGTATAGCGTGCCCGAGGAGGCGGCGCGACAGGTGACGGATGCCAGA
GCGACTGCGAGGAGCTTGGCGCCCGCCGAGCGAGCCTGCGAGGCGCCTCCCCACCCACTG
CCAAACCGGACGCCGGCGGGTGATATTCAGCCGCCCGCCCGACATAGTGTTAGGCAATCA
CCCACCCCCCAGTCGGACGGCGAGTCGCTCGCCGCCGACGCTAGTTCTAGAGATAGGAAA
TCTTATAGAGTTAGG
>Unigene0010042	1	267	LEN=267
GCGGCGCGGCGGCCGCGTCTACTGTCGCTGGCGCACGCCGTGCCCAGCGCCGACGTCATC
GAGATCCCCGACGACGAGCCCGCCGCCTGCCCCGAGCCCGCGGGCTGCGTGGCGCCGGGC
TCCGAGGCGTGTCAGGCCGCCATGTTCGCCGACCCGCGCGCCATGCCCGACTTCCTGCAG
CAGCTCAGCCGCGCCGCTGACGACGACTCGGAACAGCTGTACGTGCACAAGCGGTGTGCT
CGGTCAGTGGCGGCGCGGCGCGTGCGG
>Unigene0010045	1	259	LEN=259; minus strand
ATTGAACAAATAGCTGGGCCTTCAAGACACCGAACTTATGATGAGAAAGCTTATCAACTC
AGCATTTCAGAATATCAGCAAACGCGGACACCGGGAGCTTATGAAAGAGCACAATCCTTA
GCACCTCCGGCAACTCCAACTACATTATATTTGCCAATATTTTCACCAATAACTCCAGCT
ACACCTCACCCGAATCCAGAGACATCCATCCAATCTCATGAAGACGAAATAAGTGATTTT
AATGAGAACTATCCAATGCXX
>Unigene0010063	1	363	LEN=363; minus strand
AATATACCCCGCCTAGTGGAATCAAAGCTAGGCGAGGGTGACATTCGGGGGGCTGCTAGA
ATTCTCTTTAGCAGTGATGTGGTGGCTCCGTGTTCTCCAGACACGCTCTCCGCTCTGGAG
AGTAAACACCCAGCCCCAGCAGATGGCCTCTCTTTTCCCGACCCTCCTGATTCAGACGCA
CATACCCTCACAATTTCAGGTCGACACCTGGTCACAGCCATAGGCTCCTTCAGGAGCGGC
TCCGCAGGCGGCCTCGATGGCTTGAGTCCGCAACACCTGAAGGATCTCACCTGCCCAAGC
GCCGGGGAAGCAGGTGAGTCGCTCTTGAAGGAGCTTACGGCCCTGACCAACCTTATGCTC
TCC
>Unigene0010070	93	483	LEN=483; minus strand
ATGTTAAATATCAAGGAGAAACTCCGAAATGTACTCCATAGCGGCCAATTTTGCGGTATT
TGTTTGGAAAACGATGATAACAACAATATGAGCACCATTGATGAAGTTATAGAAATTATT
GTGAATCAACAAGTTCGCACTAATCCTTTAAGTGCCATGATTAATGTGGTATTCAAACAG
GGAGAAAACTTCTTGGCGCACACACAGATATGCAACAACTGCACAGAAAAACTAATACAG
GTATACATTTTCATAGAAAATGCTAAAGAAACATTCAAAATTATTGACAACTATGTAAAT
GATTTGTTCAAGAAATCAGATGAAATCTACCAGCATTTGCCTGACTCACAGATAGAAAGT
AGTAATGTAGTTATAGTTTTAGACAATGTTCXX
>Unigene0010081	1	271	LEN=271
XXGTGTTCCGATCACTTCCGAAGCAAGGACATGGGTACTGTCGACAAGAAAGGGCGTCGA
AGACTTTCAAAAGAAGCGGTGCCAAGCAAGAAATTATTTTTATCGTCAGTTCAGTCCAGC
GAAAGTGAGAATTCTGATGACATCGAGAATGACAATGAGAATTCTGAGACAGGAAAGAAA
TCTAATGCTAATAAGGCTGGACCTTCCAGTGAACACAATGGTGTGGGCTTCAGTCGTATG
TTGGTCGAAGACCAAGTACCTAACAATGATCAA
>Unigene0010084	1	248	LEN=320
XCTGTAGGAGATGCACAAGTGTCAGTTGTCACAGCGGTTAACGGCGCAACCCTGCTAATG
CTGAACGGGTATTCCTTCACCAACCCTGCACCGATGACAGGAGGTGAGCGCTGGTACTGT
TCAGGCAGGATAAGGTGGAAATGCAATGTCTGTTTGTGCGTCAACGATGATTACGAACTG
GTCTGCATATCTAATGAACATACGCACCAACCACCGGTTTATGATAAGACCCCTGATGGA
CTTTATGTG
>Unigene0010134	1	157	LEN=225; minus strand
XXAACCAACATATCTGCGACATCTGTGAAACCTAAAACTGAAGTCAAGAAACGGCAGTCG
GCGTCTGTAACCGTCACTCCGGTTAAGAAGAAAAAACCTGCACCAATGACGCTCAAGGAT
TTCGATTTGGACGACATCGATGATATCATTGAACTGGAT
>Unigene0010145	159	310	LEN=310
ATGCCAGCGTACGACAATGAGGGGGCCACGATATCCATGGAGGATGTTCGGGCTCCGGAG
GCTCCAATCACCATCAGTACCATAGAGGAAGAACTGATAGCTAGAAGACATAAGATGTTC
AAAACTCAGAAGTCTACTGTCGCTTCTAGGAAX
>Unigene0010155	1	138	LEN=308; minus strand
CTGGTGATGCTGCTGCTGGTGCTGGTGGTGGCGTCGCTGGTGGCCGCCTTCCTCTTCGTG
CGCGTGCGCGCGCTCGACAGGAAGGGCGCGCACGCCGCCGCCTACTACGAGACGGATTAC
GTGAAGCACACCAACTAG
>Unigene0010198	26	267	LEN=267; minus strand
ATGTAGGCACCTAAGAACGACGCGCCGAAATTGCCCGATATGGTTATGTGCGGCGACCAT
CCGTCTTTCACGAAGACGGAACTGAACGTCAAAACAGACGCGAAGATGGATGAAAAAGAT
AAGGATAAGGGTAAAGACAAAAACATGTCCTATGCCAAGATCACGCCTACGCCATCTCGC
ACGGAGCGGTCGGAGCGGCTGGAGCAGGCGCTGGCGCTGGAGCGCGGCGGCAGCGAGGCG
GCX
>Unigene0010218	1	204	LEN=204
XGAGCTGTAGGAGATGCACAAGTGTACCAAGAAACAGTGGGTCATCGACTAGAGACACAT
AGATATGATGATGCTCTCATCGCAAGAGGTGCAGGTTCTGCTACAGAAGAACTAAGCAAG
AAGATTCCGGACTCTCTGCTAGAAGAAAGGCAAAAAGAACCAATACATTCTGTACTGGCT
GTAAAGGAAAACCTTTTATATGTA
>Unigene0010226	1	366	LEN=366
XTGAAACGGCTCGCGCTAACGGTCAGTGAGGCGCGGGCAGCGCAGCGGTGTGTATGTTTG
GAGTTATCGACAGCCGGTGTCTCACAGACATGGCGACTCAAAGCACAGATAGCAGGGCAG
CAAAACGAGGATTGGCTTAATGAATTAGAAGAAGAACACGAGTTTAGCGACTTTGATGAT
TCGGTAGAAGACCCCAATTATGTGCAAGAAAATGTACAGCAAGAGGAAAACGAACACCTC
GAGGAACAGAATACCCAATCGAGTGAGAGTGATTTTAACTCTGAAGACGAGGAGCCTCAG
CTCTTTAXGTTTGTGGTGACCAGGATGGTTCAAACCACATTGGAAAAAACGGATTTCTAT
AGTCTAAGX
>Unigene0010227	1	741	LEN=741
XXTTTTAACAGTTTAACTGGAGAAGCTGCCTGGAATTTAAGTGATGCGGAGATTGAGAAG
GCAAAATACCAGACAAAACGTCTTCAGAGCATTCCAGGTGCTAAACCAACAAAATTTCCA
GAACCAAAAGATAACCCACCTAGATCTCTTTTGAATAATTCGCAAGCACCTCACACACCA
TTAATAATTAACAAAGTGACAGAACAACAGCCAGTTTTTAATAACTCAAATTTTGGGAAT
AGTAATGCAACTTTATGTACCAATTTGACTCAGGTGTCAGGGGAGTTGCGTGGTACACAG
ATTAATAATCGTACCTCAATAAAACCTGTGCATATGCCTTTCAACCAACCTATAGGAACA
TATAGCTTAAACAATACTACTCTCAATTATAATCCAAAAGTATGGGATGTTCCTCCAACA
CAACAAATTTTTGTGGCACCCACAATGACTCCTCTACTGAACCATACTGCAAATCCTGTA
AATATTAGTTTTAACAACTTATCACAGTCAATCCAAGGCCTTATTTTTAATAATGCTGAA
AGTGTCAGTCATAAAAAGCAAGAAGTATTTACAAGAGAGTCAAGAACACATTACCCCAGA
GAGCGTAATTATGGCCAAAGAGTTCATAGAGGAATAAGTAAAAAATGTGCATTTCCAAAT
AATAATAGCAATAATCTAAGGCAGAAGATAGGTATAAGAAAAAGATTTTATCGGGAGAAT
TCTAGTTTTTTGGAAGGACCTAGX
>Unigene0010238	1	378	LEN=378; minus strand
AAAAATGCAAATACAGGACAGCTTCTGAAAAGAGTTAATCTTTTGACGAACCTAACAAAT
GTACAGGGAGGGAATGAGCAAAAAATGGTGCAGTTTGTCTGCAAATCAGCTGATGGAAAA
CCTATACAGTTGAATGGACCACATCAACGTAGCATGGTGCTAAGACTGCAGCCTGTTGAG
ACCCCTAACCTTCAACCCACTCAGCAAAAACAGATGGAGTCACAAGAAATGAGCCCAACA
CATAACGCGAACAGTAAAGATTCTGAAATTAAATCGCGGTCAGTGTACGAAGAAAATTAC
GCGAAATTCATACAAAGCTCTTCACCTAAAACAAATGTGCCTGAAAAAGGCACTAGCTTG
CCAAAGTTTAACCAAGCT
>Unigene0010245	1	323	LEN=323
XAAAAGAAGGCTAAAGAGAAGACGCCAAAACCCAAAGGCAAACAGGATCAAGCAAAGGTG
GTAGCTACGGAGTCCAAAGAAGAAACTGAAATTCAACTCGAGTTAACTTCAAAATCAAGT
GACTATGATAAGTCACCCGATGATGACATTGAAAATGTTCAGCCTATTGAACATATTGAT
TGGAACGAACTTTTGGAAGAAGAAGAAGGAGCTATTGAAACAACTTTTGAACCAATCAGC
AAGCCTGAAATGGACTTAACTTCTACTGAAACTGCATTTATAGCTAACCAAGTGACCATA
CTGCAAGAAGCCTCGAATTTGTTA
>Unigene0010247	1	214	LEN=214
XXGCTGGGCGCCGCGCTGCGCCTGCTGCCGCCCGCCGTGTGGGCCGCCTGCTGCGACAAC
CCGTCGCCCGCGCCGCCGCAGCACCACGACCTCTTCCTCGTCGACCACGACTTCTCCGTG
CACGAGGCGGCTAGCAGCCGGGCGGTGTCGGCGCTGGCGTGCCGCGCGCTGTACGGGTGC
GTGACGGGCGCGGGCGCGGCGGGCGCGCGCGGCTGG
>Unigene0010269	1	212	LEN=387; minus strand
XCTTGGGATGGTGTCACGCCATTACCGGAAGAGGATGTTGAAAACCAAATTGTTTTACAA
GTTTATGAGTTAGACGATCCTTCATCAACGGTAGGCAAAATAATTATCCAAGGCATACCA
AATGAAGAGGCGTTTAGCATCGAGGATTCTAACAGTCAACCAGAAGAAACATACTCTAGT
AAAGATTTACCAGATATTAATCAAATGGAAACC
>Unigene0010283	1	577	LEN=577
AATACCCCGTTATCAGAAGTGGGATCACCACCCACTTCTCCTAGTCATTCTGATGCAATT
CCCATAGCTAACACTTCTGTTAGCGGGGTTCCAGCCGAGTTCTTTGCTCAAATGATGCAG
ATGATGAAGCACGTATCGGATCGTATGACGAAGGTTGATTCTAAAGTGAAAATCAGTGAT
ATATTTTTGCCGTCATATGACCCGGACAGTAATATAGGAATTCGCGAGTGGTGTAAGCAT
GTTAGCACTGCAATGGACACGTACAACCTCAGTGATTATGATGTTCGAATGAAAGTAGGT
AGTCTATTGAAAGGTCGTGCGAGGTTATACGTAGACAATTGGTTAGTGTCCACGGGGTCT
TGGGAGGAGCTGCGCGATGTGTTGATCACGACATTTGAACCTGAAAGTCGGTATTCGCGA
GATGTATTTCGGTTTCGAGAACATGTTTACGACAGTAGCAAAAACATTGCACAGTTTCTA
TCCGAGGCCTGGGTATTGTGGCAACGTGTCACCAAAGATAAGCTGACTAGTGATGACGCG
GTGGAGGCTGTTATTGGCTGCGTTAGTGACGAAAGATXX
>Unigene0010284	1	238	LEN=238; minus strand
XXTTCAGTCGTGTTTCAACTGTATACAATGCCTGATTGCAAAATTGTGTTAGTTGCAATA
TTCCTCGGAGTTGCGATATGTGATCCTAGAAACAGCGGATACTCGACTACCACAAGTAGT
AGTAACTACATTGAAAACTGGAACGGAACTTTTATTGTACCTTCAAACGCAACCACTGTA
AAGGATAAAGTTGAAATCAAAGTTTACTATGAAACTCTGTGTCAGTTCAGCGTGGACTTC
>Unigene0010332	1	235	LEN=235
XATGACGACGTCTCGCTTGCAATTATAGTGAAAAACCGTGATCAAAACAAAAATAATACG
CAAACCGCTACAGTACCGGAAACCAGACCAGTTAACAATAACACACTGGAAAATAAAATG
AAGGAACAGAAAGTATTGAAAGAATCCACAAACAATTTAAGCAAAGAAGGAACTAATGAA
TCAAGTGCTAATGTTAATAAGCATGAAATTATCTGTCACGACCGTAACAGGACAAAX
>Unigene0010395	227	448	LEN=448
ATGCAGCGGTCAGGGTCCCAGTCGGAGCGGCTGGGCGGCGGAGTCACGTTTATCGCCAAG
AGCTCGGCCTCGGAGCACAGCATGTCGACCGGCGTGGCGGCCGGCTCCAGCGGTGGCACG
CTGCCGCGCACTCTTAGCACCAGTGTACTCAGAATAAAAAACAGATCCACCTTCTGGGAG
AAATTCTGGGACGAACGCACCAGGCGCGATGCCCACGGGGAA
>Unigene0010433	1	250	LEN=250; minus strand
XXTGAATATGTCAACATGTTAGGTAGCACTTCTTCTTCAGTTGGTTGTCCGACTTGGATC
ACTTCGACGAATAGGAGCGAGGCTTCTGAGCTGGACGACXCGCTCGGTTTCGAAGAACCA
GCACTCTTCGTTGATTACTTGCCTCTCGGAGGGCATTTACCCTTAGAAGAGCCACTACTT
CCTCCTTTAGACTTGCACTTCGAAGGGCATTTAGATTTCGAAGAACCAGCACACTTCTTT
TTGCATTTAGATTXX
>Unigene0010445	1	217	LEN=217; minus strand
XXGTGGTCAAGATTTTCAGCAATTGCTAAAGATGGCACTAAATATAAATTTCGCATACAA
GACATGCCTGAACGCCTCAAAGAGGTAGTTGGTGGTCTTTACCTAGAATATTTTGTGAAA
CAAGAGGCTACTTTTAAAGCTGCTGGTGTGCCAAGCAGCAAAGAATCTTTAGAAGAAGTT
ATTGAATTTATGTCAGTAGTCACAGAAGACGATAGTTTC
>Unigene0010447	358	512	LEN=512
ATGGGCGTGGTGATCTCCAGAATCTGCTTGCTGCTAATGTTGGCTGTTTATTCTTCTTAT
GGCGGCGGCTGCAACTTCCCGGAAGGCTGGACGGGCGGCTGGTTCCAGTCCGGGATCCCG
GGGCTGATCTACATCAACTCCACCACCATGCAGGGX
>Unigene0010451	1	462	LEN=462
AATGAAGAAATTGAAATAGAATTTAATAACGTTTTGCCGAAAAAACATAGGAATTATATT
CAGTCTGCTTTGGATAGTATCAATTTAAGACATAGACTTGGAGAAAGTAAGCCAGAAGGA
GATTTGTCGGATGAAATTAAGAAGTTTATTGGAGATGTTTTTATAAGCCATATGTTTAAT
CATCGGTATAGTGCCGTAACATATAGCAAGCATTTCCACACAAAGCGCTTCCATACACCA
CCAGTCAACGAAAACCGTAGAAAAGTAGACAAACGTAAAACTGAAGAAATTATTGACCTC
GACAATAATAACAGTAAACCTGATCATCCTGATATTACTGATAAGCTTGATATCACTGAT
CATTCTGAGATTACTGAAAACCCTGAGATTAATGATAATCGTGATATTACTGATAATCCT
GATATTTCTGATAAAGAAAATAATAAAACTGCTGATTATGAT
>Unigene0010470	1	209	LEN=360
XGAGCTGTAGGAGATGCACAAGTAACACAGTTCAAAACCAGTAGAGGGACAGTCATGTTA
TTGGTTGGAGGGTACCGGTTTTCGAAAGAAAAAGCCATGAGTAATGGGAAGACAAGATGG
CAATGTTCGGTGAGGTCTCGAACCAAGTGTAAAGCTTTCCTCACCACCATAGGTGACCAT
GTGCTGAAGAGTTGCTTGGAGCATAATCAT
>Unigene0010499	1	246	LEN=246
GCTGAGTCTCCAAGAAGCGCTCGAGTGGTTCCGGACAGCGTGACGGGTGAAATTAAGTAC
GTGTGTCTTTGTAATGGGAGGCAAGTCTCTTGTTCAGATGTTGGTGATAGTTTCATGATT
TACAAGTGCTCTAAGTTGACCAACCGTGGAGTGCAGCTCGAGGACCCATCAAGGCTGTAC
AATACAGGTGTCCAATGTGGAAGTGTGAAGCAAAAAAAGATTGACGATAAAATTGAGCTG
ATACAA
>Unigene0010519	1	208	LEN=208
XGGGAGGCGCGCGAGGAGTCGCCGCCCCGCGCGCGGCGCCGGCGCCCCGAGCGCGCCGAG
CTGGACGACCACGAGGAGTTCGCGCACTTGCCGCCCACTGCCCTGGCGCCGCCCGCCGCC
CTTACGCCGCCCGCTGCTCCTGCGCCGGCCCCGCCTGGGAGCGAGGAGGGTCGCGTGGTG
TCGCGCGGGCCGGCGGGCACGCCGCTGGCX
>Unigene0010522	1	396	LEN=396
XXTCAGAAGGTTGAACTGGAAGTTGAAGATACACATTCAAATGCGAAAAGTCCAGTTACT
ACTGAATTCTATACTTATTTACCTGCCACGCATGAGACATTGACAGGCGCTGGTGATCAA
TCCAATGAAAGAATTCATACGGATGTTGTACGTTGTGCACCTGAGATTGATTGTCACGGC
AATGGAGATAGTTGTCCTGGTGATATACATTCAGAGGTCGAGCCAGCTAATGAGGGAAAT
AATACGCAACAAGTTATCCTGAAAAGAGCCGCTGGAAGACCGAAACTTGTAAAGGGAGAA
CGTGGTCGCCCAAGAAAAGTATATAATATGGTAGAAGTTCAAGAACAAGAAACTGATCAG
CATGAAGAAATGCACCCGGACTCAATGGAACCTGTAGAX
>Unigene0010524	1	311	LEN=311
GTTCCAACTCCACACTCCCCTACAAGTGAAGGCCCAAGCACACAAGATCCCAGTAAAGTC
AGTTTATCCCTGCCTCTAGATGTAAATGCTGTATCCGATATTCAACTACTAAGTGAAGGG
AGTCCTGTCAATTTGCCATTGTTATCTGATCTATGTAAGGAGAATTCTGAGAAACCTCAT
GATATGCCAGATGCAAATGTACAGTCCAGTGAACAGGACATACCAAACTTGTCCCCTAGA
AGTGACAAGTATCTGGACTCATTAAATGATGAATCTAGCCATAAATCAGGGTCTTTACTA
GATTCCGCAGAX
>Unigene0010530	1	255	LEN=255
XXGGTGGATGCTGGTCAGAAAATCAAGCTAGAAGATAAATCACAAAACCAAGAATGTTCC
TTGACAATCCAGGATCAGCTAACAGACTCGGGCAAAAACAGAAAGGTCGTGGGCATACAG
GACACCAAAGAAACGCCCTCTGGATCCAAGAGCGCCAAATTAATTTCTCCTAAGCTTGAG
ATAAAAGAGCCGCGCCCTTCAGAAGCAGAAGGAGGCAAAAAGAACCTTAAAAGGAAATTG
GAAGAGGAGAGCGGAGCX
>Unigene0010570	1	228	LEN=228; minus strand
XCATGCACAGCAAAGCTGGACGTTAGTTTAGCAGTGGCAGCGGGTGGTGGTAATAGTTTT
CGTGTGCACGTTGAAAGTTTCAATGTAGGTCAAGTGAAGGAGGCACTAAAAAAACTTAAG
CCGAAGCGTTCTGCGGGGCCGGATGGTATCCCAGCATTTATTATCAGGGACTGCAGGCAC
TTTTTGGTTGGACCACTTTTATATATTTATAATATATGTTATGAAAGGTXX
>Unigene0010582	1	277	LEN=277; minus strand
XCCAAAACAGATTTAGTTACTCAGAATAAAAATCTACCAGTTGATTCTACAAGTAAAAGT
AAAATCGACATCAAAGACACTCAAAAAACAAGTGTTGAGCATCCAATTCAAGTTAAGAAT
AGTTCGAATACTCAACTACAAACAGAATTAGTGACTCAACCTAAAAGTATACCAGTTGAG
CCTAATATTGATAAAAATAGTGGAATTAAAGAAACTGAGATTGATCGTATACAAACTCGA
CTATCAAAACTCGAATCAGAAATATGTACAAAAACTGTX
>Unigene0010584	1	303	LEN=303
GGCGAAAAGGGCTATGATGTATTTATTTCAAAAATTGTGGTATTCTTCAACCATGACAAA
GATGATATTACGGGCCGGCTAAGTCACGTATTTCAGGAGAGAGTTTCAAAACGACCGGAA
AACCGAAGGAAGATTATAAAAAAAACGAATGTTTATAGAAGACGTCCTAAGAATGTCAAT
TTGACCCGAGCGCTTGCAAGTCTTCTGTGCCGACAGTTTGGTGAAGTCTTGAGTGAATCG
GACACAGAAGGCTCATCATATGCGACGTATGGCGCAGCGCTAAGGGCGTGCGCACACCGC
GCC
>Unigene0010596	1	112	LEN=603
XXGACGGCAACACAGGAGGAGGTGACAATAACGCAGAAGGAGGTGACAACAACACAGGAG
AAGGTGGCAGCAACTCAGAAAACCAAGGAGAAGGAGGACAACAGAGAAGCTCTG
>Unigene0010625	1	253	LEN=253; minus strand
XACTCGCGATCCTTCCTATGTATCGTTGATCATTGCTCCTGCATCCTGATTGAGACTTTG
GCTTCGTCGCCGATCCGCAATGCGGTAAAAAACGGCCATCACAATAATATAATGGAGGCC
CGTCATCACTATAAACACCGATGCACCACATCCCAAAAATATACCCTGGAACTAATACAG
GATGATCCCCTGAATGCACTCCCGACACCTTCCAGCAGAAATATCACTCACCATTGTAGA
TTAACTTGGATTATX
>Unigene0010631	1	193	LEN=273; minus strand
XXCCGTTCCCAGAGGCATACATTATCAAAGCAAAACACGTCCACTCGAATGAGGTACTGT
TCTAAGAGAAGAAGAAAGAATTGTGGAGCGAAACTTATTCTATTGGATGATGGTGTAACT
GCAGTTCTTACAGCTCCTCACAACCATCCACCCCCAGAGATTGTGCAAACATCCGATGGC
ATGTACCATACAGTG
>Unigene0010642	1	259	LEN=259; minus strand
XXCGTGCATCACATATTAAAATCTTGGCCAATACAAGGCATATGTAATGTTCCACAGATG
ACAACTGAAAACGATAATATGATATTCAGAGACACAGAAACTGTAGTTAGTATTTATGAT
CCAAGTAAGCAAACATTGGCTGATGAAATTAACACCGCGAATAGCGAAGAATCGGACTAT
GTATCTTACGACATAAATGAAACCAATTTCAATATGGGTTTTGGTGAGGGGTCCGGCAGA
GTCATACAAAATTTGGAGGAC
>Unigene0010648	1	267	LEN=267
GCTGTAGCAGTCCTTGCGTTACAAACATTTTATCGCCAAGAAGAAACAACCTACTGCGCC
GAAAAAGAAATGAAACGTAGAGGGCCCAACCGCATATGGAAAGAAGAAGATATACAATTA
ATTGAAGCAGTCAAACAACATAAACATTTATATGATGCACCTTTCAGTGAGCTTAACAAG
GTGGCCTACAAAAGACTGTGTTCAAAATCATGGGACGAAATATCTTCAAAATTAGGCATG
CCAGCCATGGAACTTAGAAAAAAATGX
>Unigene0010651	1	337	LEN=337
GTCAGTCGTTGTACCAACATGTCGGCTTACACTGTGTCTCTGGCTTTATTGATCACCTGC
GTCTGCGCAGCCCCAGTGCCTGACGAGAAAGCGAAGGTATCGGTGATCAGAGACAGCACT
ATTGGCTTCGCGCTGGGGGCTGGAGGCAGCAAGACAGCCGGCATACAAATCGGCAATGGA
AACATCAAAGTGCAAATTAAGGATGTAGCCCGCAAACGACCGGACTTCAGTTTCTTGGAG
AACGTGAACTCGGGAATAGCGTTTGGCTTCGACCAGAGTATCAGCATTGGCGTGCTAAAG
GACAACTTGTTCAATGGCAAAAACCCCATCTTTGGGAXX
>Unigene0010659	1	241	LEN=241; minus strand
XCTAGGAATGTTTATAGCGCGGAGCCATATTCTAAATGCAACGATTCCTTATCTACAACC
AAAAATTCCACTGCAACTGTTAACTGTCGCAGTAACAGATCGGGAACTGCTGATGTAGTT
TCTCCTGACTTAGAGTTCAATAATCCAGATGTGAAGGGTCGCAGTAGCCAACAATTACCT
CTACATAGAGCAACTGCCACCGAGTCGACGGTCGCTTCAGGGGCAGTCGGTGATTTAAAA
TGX
>Unigene0010683	1	349	LEN=349; minus strand
XTCCTAAAAAATCATCAAGTGAAAAAGTCTCCTCAGAACACACCACCCACGCGGACTAAG
TCCGTTACTTTAGAAAAAGCTAAACGCAACGTCGTAGCGCCAAAACCAATGACAAAATCT
AATGCGATTCCCAGTAATGATATTTCGCCTAAATCTGAACCAATTCCAAAAAATCTAAAT
CGAAAATCAATCAGTCCAGTAAGAAATTGTAGCAACCGTCCTGTAGCAAAAGACCCAGGG
TCACCTAAAGTGATAAGAAAACAACCTGAGCCATTGCCCCAATATCACGCGCATCCAACA
CCAATATCTGAATCGGACGACCCGGCGGCGCGCGTGCGGGAGCTCTATGAX
>Unigene0010692	1	363	LEN=363
AATCAGTTAGTTTGTCCCCCGTCCAAGGGGGTAATTATCCTAGATGAAGGTCAAGAGGTG
GACGAGCACAATATTTTGGTCGATGCCAACATTGAGATGATAGGGTTCCCGCCCGGGCCA
TCGACGTCTTTCACAAGAGCAGAACTTTCGATTTACGAAGAAGACCCGGAGGAAGAAATT
CTGCAGTGCGAACACTCTGCGGTTCTGAATCCTGGCAGTGATGTTGAGGAGGAGGATTGC
CTGGATGGTTTTCGATCTTCCAGGAGGCACGCTGGAGAATTCGCCGTGGAAGACTTGTCC
AGCGAGCTCCGCGAGGTCTTAGGATCCATCGACAGGCAGGATGATTGTGCTCTACAAGAG
TCG
>Unigene0010742	146	600	LEN=600; minus strand
ATGGGCAAGCCATCATCTGCGTCACTTTCTAAGAATTCTGAATGTTCCATACATTCACAT
ACCGGTAGAGTAAGAGGCAAATTCGCATTGAGTGCTTACAAAATGGAACAGATCAAGAAA
AAAAATCATAAACATGTGAGAAAGAATATCCATAAACTGTTTCAAAAAATGCAAAAGGAA
TCCATTGGTTCAAGAAACACAACATTGGATAACACAAAGAACTCATTAGATAGTACTCCC
CGGAACCTTACTATTGTTGTTAAGAATGATTCGTTTAGTCCTAGTAGTACACGGAAGCGG
AAGAGTCCTGCCACACTGTCTGGTATAGCTGAAGTTCCAAGCAAAAGTAGAAAAACATGT
GACAGCTTTATCGAAATCACAGATGATGAAGTAACCGCTAATGATGACTCCTGCATTCTT
ATATCCCCGCCTAGAAAAAACTCTAACATAAATTGX
>Unigene0010839	1474	1759	LEN=1759
AAGGTGGAATGGGAAAGGAGATTTGGGCCACCGGCACTCGTCACCAACCACAAGGTCATC
ACCCCAAGTTGGTTAAGTGAGCGAGCGTGGTACTTCCCCGGTCGAGCCAGCCCAGAAGAA
CTTGTGCAAGGAAGGGTGCAGATGAGGATCGTCGGAGGTGAAAATGGGATTGGGGAGAGA
ATAAAGGAAAGAAGGCTAGTAAGGTTAGACGAGAGGACAAAAGATAAGCAGGGAAAGGAA
GGAAGGAAAGCGGGCCCTCGGAACTCGCATTCACCGAACGAAACACXX
>Unigene0010849	1	848	LEN=1088; minus strand
XXTAATGCTCAAAATAATATTAAATTAATCAGTGAACATGAGATTTGTCTATCTCTTGCT
ACAAAATTTGTTAGTGACGAAGATGAATTCAATTATAGAAATGGGCGGAACATCAAATTA
AATGACGACAATATCCTCAATTTTACATTCCATCCTGAGAACAAGTTAAACATGTTCGTA
GTTTTGAAAAACGTAACGGAAAATGCGTCGGAACACATATGGATGGACTTGACATATACA
ACGGAAGACAGATTTGTTAGTTCATCTATATCGCCAGAAAAAGGATTATTTTCTATAAAT
GAGAGACTATCGGAAAAGAAGGAAATTACGATGACTCTACGGGGTCACTACCTTCTAGAA
ACCGAAATTGCTAGAGGACGTCGTGATGACTCGTTATCCCTGTTAATTAATCCTGGAGTT
TGCCTCAGAGCACAACAATGTTATGTTGTGCTGAATTTGTTAGAAAACCATTTCACAAGA
AGACGTTCATTCAGGAAACCTGTAAAGCAGCCTGAAGGTATAAAACTAAACAATACCGGT
GTAAACGAAACTATAGAAACATCCACAGTCTCCGAGACTTACACCGCAAGTGACGCCAAA
AGGGATCACACAAATGCAGATCCTTCTAGTAACACAACCATTATAATATCCGTGGTTTCC
GTCATTGTGATAATTGCTGTGCTAGTTATAGCAGCTTGGAAATGTTTTAGAAAACATGAA
GCTGAAAGTGTCCCTCAACCACAGGACCTCACAAATAGATATTACGAGAACATAGCACTC
CGGCGAAAGTCTGACGACACTGAGAATGCATCACAACCTCAGATCCAAGAATCAGCTGAG
GAGCCGGTT
>Unigene0010913	991	1223	LEN=1223; minus strand
GTCGTGTTCCGTCGTGGGCCTTTTATGTGCCAGGGCCGCGGTATCTCTTTCGAACAATCC
GCAGCCCCAGCAGGCCTTGGCCCTACTGGGCCCCGCTGGGATCTCTTTGAGGAGCGCGAG
ACACGGGTCTGTCGTCTAAGCAGACTGACGGACGCTGAGCCACCCGAACTCACCGCCTAC
AGACCCACGCCTACGGTGGCCGGGAGTCATCTCGTGACACCCGGCTCCCGTGGX
>Unigene0010946	1	220	LEN=220; minus strand
XXTCGAGAGACAGATTATGATCCTAATGAAGGTGCAACCCAGCAGACTCTTACATCCAGA
GCTAATACAAGTCCAGCACCTTTGTTTACCTCGACTCAGCAGACAGCTAAACATACTGCA
GCAGCTAACAAAAATCCGGAAACTCAGCTGACTTTGATATCCGGAGAGTATATAAATCCA
GCACCACCGGCGGCAGTGGCTGTAATTGAACAAATAGCTGGG
>Unigene0010948	1	251	LEN=251; minus strand
GCGATGGGAAATTTTGCTCAGAATCAAATGCCTGGAGGAGCGATGGGAAATTTTGCTCAG
AATCAAATGCCTGGAGGAGCGATGGGAAATCAAAATGCTATGTCGAATCATGGGCCAAAT
GTTCGCTTTGGAAATCCCAACATGGACAACCAAAACAACAGTCAGAATAACCAACAACAA
ATGGGGCAAATGGCCCAACCAATGGCACCCATGGGAATGGGTCCTAAAATATTAAATATG
ATGATGGGAGAX
>Unigene0010954	1	630	LEN=630; minus strand
XATTTTCGAAATTCTTGTACAAAAACAGTACCTTATTTTAATTGTTCATCGTTTGATCGA
GTCGTCATGTGCTCCAAACATGAATACGAGGAAGCTACATTCACGTGGCATCAGTTCTAT
GATGATGGTTCTTACATAGGCACTATACCTGAGATAAAAGCGACGATATCATCATTTATA
TATACTTTACAAAACTTCGATAACAACACATTCGTGAAAGCAATTCCAGGCAATTCTAGA
AGTAATACATTAAAAATGAATAATGTAATTCCTGAGTACAAAACTGAGAGCAAACTGACG
TTTAATGACTCAACCACTATTGAATTCGATTGTGAAACATATTTACAGCAAACAAAATAT
GCATACGTAGGCCTCATTAATACAACAGAAAACAAGATAACGACACTGAATACTACAAAA
ATTAATAAAAAATATGGTGCAGAATATAACGGTAGTATTTTATGTTGTTTGTATTACACG
AAATCTGAACTACCACCAGAAAAATATGTACAACGATATGTAAAGAATAAGACACTGTTA
TTATACTCTACTGAAGCACTCGCTGATTCTGGCATTACAACAGATCTTACAGTGCTATAT
GCGTCTGTTACTGCCGCAGTGCTCATTCTTGXX
>Unigene0010964	1	509	LEN=509
XGTGATATGAACACGCAACTTTCGAGCTACGTGACGTCATCAGCAAGACCTTCCTCAAGC
TTTCGAGCGACGAGTTCTTCAGCCAGCCAGCTTCAAATGGGTATCCCTGACCACCAGCAT
GTTGCGGACGCACATACCTGGTCAGCACCCTCAGCCACATCCAGCGACCTAGGCTCCAGC
TCACTGCACTTCGGCCGGTCGAGTGTCTCCCTCGCCGAAGCAGTCGCTAGCCACTAGCGC
GGCGCTGTGCAACTCTCGCAGCGCCGGTCCCGACTCACTGGGATTCGCAGCACCGCCGTA
GCAGCCAGTTCCGACTCACCGAGAACCTCGCGGCAACGCATTGGCAACAAGCACTTCAAG
AACTTGTACCATCGACCTCCGGTCCCCGGAGGGGAGTGATGTAGCGGCACTACAAATGTT
AACACCGCCATCTACACAATGGCCGACGCAACTCTCAAACAAATATCCTGCATCGCACAT
GCAGAGTTCGCGCGCACATTAATACGCGTA
>Unigene0011100	1	210	LEN=210; minus strand
XTGGGTGGGTGTGCGTGCGCGTGGGTGTGCGTGTACATACAAGGCCTTAAGCAGAAGAAT
GTCTTAGCATCTACGAAAAGAGAGAAACAGACCCCCCCTCTTTACACAGAGCACAGAGGA
GAACCCAGCGGAAGGTTTTTGACAAAGCCCACCCCTCCACACATACACTCCTCACCTGAG
TCAGCAGACCGCAGGTGGGGTCCTCTGTCCTXX
>Unigene0011186	1	241	LEN=241
GTCACCACTACAGCAGACGTCACCAACGCCGCTGACGTCACCACTACAGCTAACGTCACG
AACCCCGCTGACGTGACTAGCACAGCTGAGGCAGTTGATGTCCACGCCGCCGGTAACGGC
GTGACGGCGACTGCGGCGCCGCCGCCGCAGTACGCTGACGGCAGTGAGGCGGGCCCGCGC
ACCGTCTATGTCATAGAGTCCGACCGAGCTCAGCCGCCTGACAGCACGTCGCGGCCGTTC
GXX
>Unigene0011207	1	222	LEN=222; minus strand
CCAAAAGAAGAACTAGAACATCATGTATCGGTACCTAAATTCGAAATGGATTGTGAAGAG
AATGGAGTAAAACAAGAACCAGTTGTGGGTGATGAATCGTTGGTGACATATGACTATCCG
AACTTTGATGATGATGTCGGGAGTATGGATAGCAATGAAGCGGCAGCTTTGAATCAGGTT
GAAGCCTGTTTGCAGGATGATATGAATATTAAATGCGAAGAT
>Unigene0011262	1	207	LEN=207
XXGGAGGATGTATCAATTGGTGTGCAGTTGGACGAATTTAAGGAGGAGATGAGGAAAATG
ATGTCACTTTTCACAGAAAAGCGAGAAAATGAGATACATGAAATTAACATAACTTTAAAA
GAAATTCAACAGTCTAACATGAATATAGAAACCTCAATTACTTTCTTAACTGCTCAAAAT
GAAGAGTTGAAGACGAAAATTCAACGATTX
>Unigene0011302	1	349	LEN=349
GAATCTACTAACATAAATAAGAACAAGGGTAAAAGAAAGACTGAATCAAAAGTAACATTA
GACCCTGTTGCAAGCCTCGATAAAGTCATATCACTAGTCAAAGAAATAGAGGATGACCAA
GCAAGAGTTATAGAAACAGTGAAAATAATTGCCAACACAGACATGCCACAGGTAAAACGA
AGAAAAACTGGTGACCACATAACAATAGACAGGGGTGATAATTTACAAACTTCAAAAGTA
GATGAGCAGGTATCTGAAACAGTTAAAATCAAAGCAGAGCCTGGTACAAGCAAAGAAGAT
GTATTTGACCAAATATGTCCATGCTGTGGTAAGCAATTTGACAAGCCTGXX
>Unigene0011310	1	206	LEN=206
XXACAATTTTTCCACTCAGTATATAGCCCCAAGCCTGCCACGTTAGACGTAAATGCAGCC
AGTGCCACGGCCTCACAGTGTGCAGCACGAGCGCAACTCGACCGTTTAGACAAAGCAGCG
GTGTACCGCTCGCTCGCCCGCTTACCATCTAAGCGCTCCGTGGGACCGGACGGCATACCA
CCGTTCATTCTGAGGGACTGTCGCGACGXX
>Unigene0011316	1	257	LEN=257; minus strand
CTGAAGCTCATTCTAAAAGGATACCTTTATGGCTCCAAAGACATTGACATACTGCATCTA
AAAGATCTAAGTTTGATTAATCTGTTTGCACCAAAGTTAAGCTTGAATCAGGAAGACCAT
GCAAGTGCGTTTGATAAGATCCAGCACTTAATTGCTCCAAAAGAGACCTCTGATGACCAT
GGAAAAGGTTGGGGTATTCCTTTGTTTCCTCATCTATTTCATCAGAAGGGACATAGGTTG
TTTGGTTTGAGGAGCAAX
>Unigene0011342	1	204	LEN=204; minus strand
CCACTACCGCCCAGTAATGTCAAGCGGACCAGCGTGGTGTACACTACCACTGACCAGGAA
GGCCAAAACGAAGATCATCCCGGCTTCCATCACCACCCTCCAGGATACCAAAGCGGCATC
GACCCGCAGGCCGTCGAGGACGAAGAAAGTAAAGCCCCAGGTTTCTTCGGACGCCTCAGA
GGCTTCTTTAGAGGATTGGGAAAG
>Unigene0011345	1	327	LEN=327
TTTGGATGTATTATCGATGGACCGCTACACCGATTCCCGAAATGGGAATATCCTTGCACA
GAAAGGTTTAATCAGTGGAAATCTGTACTCAGCATCGCAACCCAAGAGAGAGGAAATAAT
TACATATATAATTCTGTTCGCATATGCCACAGACACTTTGAACAATATTATAAATCACCG
AGTAAACTTTTGACCAGAAACGCAATACCTACATTGAATTTGGGTACCACCAGCTCGTCT
GAAGCTGCAGAAGTGTCTGTTGAGCCAACTGCTTCTGTTATAACGTCTGACTACACGAAC
AGCAACAGGAAGCAAACATTTGTGGAA
>Unigene0011367	1	284	LEN=284
XAGGTAGGAAAAGTTGATGATAATCCGGAGAAAGCTGCTAATTCAACAGGAACAGATTTA
AATAAGGAGAAAGATATATTGAAGGCGGATGTACCAATGGAAGTTGATGAAGTGAAGAAA
CAAGATAATAGTGAGAATATAGTAAATGTAGATGAAATTAAGATATTAGATACAGTTGAA
GATACTGTTGATAAAGTTGAAGAAACGATTGAAGAAGTTATTGAAAGCGATAGTGATAAT
CAATTAAAGATAGATGAAGTTATTGAAGTAAGTCAAGAAGAAGTT
>Unigene0011380	1	223	LEN=268; minus strand
XXATACTGCAAAACATCACAGTATTCTGCAAGTAGTCCACAAGTGAAAATGAAATTCTTC
GCATTCGTCGCTCTGCTGTTGTGCGCGGTCATGGCCTTCGCCAGTGCCGGCGTGGTCCCG
CAACTGGCTGACGCAGTGAACCCTGAAGCTCCCAGGCTGGTCCGCAGCCCCGGCTACTAT
CACAAGAAGGAGGAACATCATCATCATCACTATGGCGGCTACGGT
>Unigene0011395	1	290	LEN=290; minus strand
XXCGCGGCCCGGGGCTCCGCCACGCTGCCGCATGAGCGCCGAGCACATGCTGCCGTCGCT
GGTCTGCACGCGCCGCTGCATCAGCCTAGTGGCAGTCGCAGCCGCGCGAGTGCGTCCCCG
CAGCGCGAGCTGCACGCGCCCGCACACCACCTCGCGCTGAGTCGTCTCGGCAGCGAGCGC
AGCGCCGGCCCCAGCCGCAGCCCCAGCCCTCACAGCCCCCACTCGCGTCTATACCGCCCC
CACTACAGAGTGGAACCTTCATACTCTGGCGCGAGCGCGTCCAGTCGCCACAXX
>Unigene0011417	1	229	LEN=229
ATACATATTGCTCCGCAACTCAATAAAAAGTACCAGTGAGTGGCGCAGGGCGGTGGTGAT
GAGCTTCACCTCGAACACGAGACACCTCTGATGACGAGCGCGGTGCTGTTGCAGGCCCTG
GTGGCGCTGTGCACCGTGCTGGTGGTGCTCATCCACCAGCAATGGACCTGCGCCGGCCTC
CCGGTCTTGCTGCTAAGCGAACGATCTCTGATGACCAGCAAGTGGCAGGXX
>Unigene0011423	1	470	LEN=470
XATAAAAGTAACTTGTGTAACAACAAGTTTXCCATGAACAAGAAACAGGCGAATGATAAT
TTTTATAATTCTGTTGTTCCTTCAAAACTTACGGAAGCAAAACGAATAAAACTTCACACA
GAGGGATGGGGTCTGCTTACAGACTACTCACTCGAGTCAGTGAAGATCAGCAACTACAGA
GGAAGAGTTTCTTCGAGTGCTACAATAAGAATAACGGATAGATCAGGAGAAGTAACTTGT
GTCGTCAAGGGCCCTGCAGTAGGACTGCTGTTTGGTTTAACACTCAAGGAATGGAAAGAT
GTGGAAAGTATGTGTAACTATAGTGACCAATTATTCTATCGATATTTCAAAAATGGCATC
AACAGAGGTTACAGTGCTGAACAAATCATGTTTTATAACTTCTGTATGACAAACCAAAAA
CACAACATTTTAGTAGCTAAGTTTTGCAGGCGTGTGAATACCAGAACAAAGTXX
>Unigene0011461	1	418	LEN=418; minus strand
XCGTCAGATAAGACGGACAGAGTCAATACGGAAACTGTGCTTTCTGAAATTTCTACCAAA
ACTGATACTGAACCGACAAGGTATACAACCGATAAAATTGCATCATCAACAGTAATAAAC
AATACAGATAAAAGTATCAAGATAGTGTCAGAATCCGATTTAGTAAATTCCTCAAATGCA
ATACCCAGTAGGAAGTTGGAACCGTCAAATTTAAATCCATTATTATCGCCTGATTATATA
AAAACAACAAGGCCACAAGACTCAAGCATGTACATCACAACCTCTTATTATATTCCTGCG
GATTTCACTCAAGTTGAGCAGCCGGTATCGAAGAAGTTTGATGTTTCACAACAGAAACCG
ACGACGATTGTGGATTTATTAAAGTCTGTAACTGATACGTATACATTACCAAAGGTAGAX
>Unigene0011465	1	240	LEN=240
XXTTACTATCCTAATAACGAATACTCTGAAGAACTAGGGCTGATAGACTACGAGCCGACT
GAGGCTCGTAGAGAATGGACCTCCCAGACAACTATATGGATGATGGCGTTTGCTCTACTG
CTGTGGTTGATCACGTATCTCATGGTCATGACCCTAACCATGTGCTTCGATATCAGTTTT
CGGTCCATGGCGAGTTTCACCGGCATACATTGGTACAATGGAACTTTGTTAGCTAGCGAG
GAX
>Unigene0011471	57	203	LEN=203
CTGCTGGTTCCAGGTCTAACAGTGCTGGACGAGCCGGCGGCGGAGCAGAGCGACTCGGCG
CTACTGCATCTGCAGCTGCGAGCCATCTCCAAGACCAGCAGCGCCAAGTCCAATGCAAAT
GAACTGGAATTACTGCTTTATAATGAG
>Unigene0011491	1	219	LEN=219
XXGAAAAAGAAACACCATTGCAACGGCACACCAATGGTAAAACCGCCCATACCAGAATTT
AAAATTCCCAACATTGTTGCAAGCAAACCGGTAGTAATACCGCCCGTACCAGAATTCAAA
ATTCCCATTATTCATACAAGCTTGAGGAATAAGAAGAAAAATAAAAAGTTAAAGAATAAA
GACTTAGTAAAACTGAAAACACCAAAAAGCAAAAAATCGGTX
>Unigene0011502	1	176	LEN=233
XAGAAAGCGAAGTCAAATGAACCTGAACAATGTAATGAAACTGAATCAGAGTTTATAGAC
TATTTAGACGAAGTTACTGAAGATTTTGAAATGAGTGATTTAACATCGAAGGAGACGTTA
ATAGAAGTTGATATGGATGACAGTAATGATGAAGAAGAAGGTTGTATATTAGGTGTT
>Unigene0011510	1	213	LEN=213
XAGGATCTATTGACAATTGTTTTCCCTCTTAAAGAAGGAGCGATCAGCACCGAGAATCCT
GTAACGGTACTGCCAACTACTGATGAGAGTGAAGAACACAGTCGAGAGGAGATGGGTAAT
GATAATGAAGATGCTCAAGACGCGGATGTTGGTGCCAGAGGTGATAAGGACGCAGAAATT
CTGACCAATGAAATTTCTGAAAAGCAGGCTCCAGXX
>Unigene0011519	128	230	LEN=230
ATGGCTGCGGCAGCGGCAGTAGCGCTGCGAGCGCCGGGCGCGGGGCGCATGCGCGCGTGG
CGCGTGCACGCGTACGGCGCGCTGGCCGAGCTGCGGCTGGACGXX
>Unigene0011540	1	275	LEN=275
XXGATGGCCGCTATAAATAAGTTGACAGTTCTGGCTTTAGTTGTTTGTTGTGTGTGCCTC
GTCGTGGTTTCCGAGGCTAAGGAACGGCCAAGCCATTTGCAGGACAAGTCACCCGGTAAC
CACCAAGGTCATCAGGGACATCACTTTGTGAAGAGAGATGCTGATGACTATCAGGATGGT
GATGAGGACTTCCAACGGCCGGAGTACAATAGCTTCGACAGGCCACATAAAATCCGTGTG
CTACCAGGATTCCTCCATTGAAGATTTGGTTTAACTGXX
>Unigene0011543	1	226	LEN=226; minus strand
CACCTAACCCCTATCAAGAAGCAAGTGACCGCGAATGTAACATCCGCATCTCTAAATGAC
AAAGATGTCTATGAAAAAGCTGTGAAAATAATGGCAGAATTAAATTCCCAAAAGCTTAGC
AAAGCCATGAAATCGCCGACCAGATGTACTAAAGAACCAATGTCTCCCAAACCTAAGAAT
AACATGGATATAGAAATTGACAGTTGTAATGAAATTAAGACATCTCXX
>Unigene0011574	1	249	LEN=249; minus strand
XACCGGGAAAATAACCTTCTCACCTCTACATTATCATATAAAAAATTTGAAGTCAACCAC
TATGATTCTTACTACGAATATACAGACCCTATATGGATAGACGAAAAACCTTCAACTTGC
AATATCGAAGTCAAAGTCGAGAACGAAATATTTCTACCAGAAGAAATAGCGGTCAAAATT
AACGACGACGGATTTAACGAGGTCGGAATTAACGAAGCCGGAATTAATGATAACGGGATT
AACGAAGGATXX
>Unigene0011592	1	214	LEN=214; minus strand
AACTCTGACCTGTACCGGGAAGGATATCAATGTCTTGATGAAGACTTGGTCAATTTAGGC
TTCATGTGGAAACGGCTACCTAAAGTCAATAGATATATTCTCCTAGAAAAAACTGATCAG
TTTTACAACAGAATGAAATACTTGCAGCAGATGAAAGAGTACCGAGCTGCAAATAGAGTG
ATAGTGCATTTGGAGCGGACTCTTTCATACTTCTXX
>Unigene0011598	1	81	LEN=233
GACGACACGCTGTCCCAACTGGAGGCCGCGCTACTGCGCATGCGCTCGGCGCCGCAGTGG
GTGCCCGTCTGCTGGGTCTAC
>Unigene0011603	1	321	LEN=321
GATTCTATTGAAATACCTGTAATAAATGAAAATAACGATTCACATAGTTATAGCTTTTAT
GATGATTTTGTGCATAACCATTCAGATAACGCTGAAAATAGTAAAGAAGTTAAACAAGAC
AGAGATCACACAAAAGACGATAAAACTTCTCATAATGAAAGCAAAGATTCTGGCGATGTA
GATCTGACTCAAGGTTCTGATACGTCAGAAGAAATGCTGCTTTCTCCAAGATCTTCAGCT
CTTGATAATATTCCAAATAATAGTAGTCTTGGAAAGAAAGATGATGTTTCAATAGATTAT
GATGAAATAATTTTAGACGAC
>Unigene0011611	1	208	LEN=208
CATATGAATTTGAATGAAGACTTTTGGTTAGATGCAGACCGAAAAATGGCGGCAATTGAA
AATAACATTTACAATGAAGATCAGAAATTGGAATTGGTAATTGAGAAGCTTATGGAAAAT
TTGGGAAGTGGTTCTGTAGATAATAAAGATTTAGAAGAATGTGAAGAGGATGCGTTCGAC
AGTGATTATTATGGTGGTTTTGTGTATGXX
>Unigene0011614	1	286	LEN=286
XCCATAGACAAACCGACTACACCGGAAGCGGACAGTGTGACCAACGTGAACATACCGAGC
GAGATAGAGATTATGTGCACTTCCGGTAGTGGGAGTACGTCGGAAATAGTTACGAAAGAA
AAGGAGGTCGTTATTAGTGGAGTGCCTAAACCACCGCCGCAGAAAACTGCTAGACTGAAT
ACGAGTGAGGTATCAATAAAAACAGCAAGCAGTACTGAACCGCTTGTCATTCCTGAAACT
AAGATAAATGATTCTAGTCAGACAACAGGTCAGGCACAACCAAAGGGX
>Unigene0011664	1	268	LEN=268; minus strand
AAAAGGAGGAGGTTCTCAATTCGACCGAATAATCGGGATGACAGGATGAAGATATTGCTA
CTACTCCTCACAATAACAGTTTTGACCCACTCTAGAATAGAAGTCCAAATCACAGCTGCC
GATAACAAAACCGGTACAATACTGCAGGTATACGGATCCAATGAGAACATAGTAAACAAC
CGGGATATAATCTATTTTAACTTGACTAAGGAATGTTTAAAAGCAGCCGTTAATTCCTAT
TTCGGAGCGAAGCCTGAAGATGTATTTCXX
>Unigene0011677	1	204	LEN=204
XXAATAAAAAGGATACCAACAATATCTGAGCTAGAATTAACTGTTGTAGAAGTAGATACG
TATACAACAGAAACATACACTACTACTGATGTAGAATATATTGATGTATCAACAGTCAAT
GATTTTGATATCGATGAATTCATGAAAGATGAAATTGATCCTAAAGGGAAAGTTAAAAGA
AATATTGTGTATGAGCAATTGAAAGAX
>Unigene0011690	1	262	LEN=262
TTGCGCAGAGTATCAGACAATACTGTGTTTGTCAAGTGGAATGTACCACGAGTTCTCGAC
AAGGTCAAAGGCTATGAGCTATTGGTGGACGGGCGCTCCGTAAAGACAATACTCACTCCA
ACAAAGTCCATGGCCGTGGTCTCATGTTTGCCGCACACAGAAAAAGTGCTGCTGACGTTC
GTACCATTACCTCTGACGTATCGACTGGACGCTATCCAGCCACTACCATTATTTACAATC
CTCGTGTTAAGTAACAATAAA
>Unigene0011693	1	226	LEN=226
AAACTTTATGAGAACAATATTGACATCGACAAAGTGATGCAAGAGCTAGAAGCAATGATG
ATTTTGCAAAATTCAGACACCACAGAACCAACGGAAACAGAGTCAAGAAGAGTGTTTGTA
GAACAGCTGTTAGGAGGAGAGGGAGCTGAAAATAACGATGATGTTAATGAAATCGTGCCG
CTGCCATTCATGCAAGTGCGTCGTCTGCGGCATGACTTCTCTTAT
>Unigene0011704	1	326	LEN=326
AAGTCTTCTATGTCATCTGAACAGAACATGGAGAAGGATTCAGGAAGGAAATCTTTTAGT
GCTGATACTACATTGAATGATGCAAGCATTAATAAAGGGTCCAATAAATCGAAGAGGAAG
TCTTCAATATCTAACATAACTTCTGATGATAATACCAATGAAGGTTCTAACAAATCTACT
AGGAAATCTGCAATCGTCGATTTGGACAATGATGAGAAAATGGATAATACACTGAATAAA
TCTAAAAGGAAATCGGCGATGACATCTTCTTTTACAGTCGCTAATGTTAGTATAGCTGAG
ATGAAACCCTCTGATGTAGACCAAAGX
>Unigene0011718	1	234	LEN=234; minus strand
XXTATTGAAGCCCTAGATATAAACCTGAAGATAGGTGAAATAGTCCAGAGCTTGGATGTG
AAGACCATGGCCGAGCAATGGAAGGCATACACCATGATATGTGACAAGTACTCCAACTGC
CTCACTGATAAGAGGGTCTACATAGATTGTACTAAGATACTCTGTTCTATGGTTACTGAT
AATGTCAAAATTGCACTGGAGGAAAATCAGGAAGAGAAAATAGTCTTGAGATCACTX
>Unigene0011722	1	390	LEN=390; minus strand
XACATGTCGTGCAAAGTGTACATCGTGCTGGCGATCGTGGCGCTGACTACGGCGGCGGTG
CTGGCCAGACCTGGCGGCATGGAGCTCCCGATGGCGATCAACCAGACTATATGTAAAACA
AAAGTGGTGTACGATAAAAACTCCATGAGAATTCCAAGAGTCATCAAGGAAATCAAGTGT
CAAGATGAACCATACGTGATGTGCCCCAAGAACAACAGTGAGGTTCCTTGCTGCGGCGCG
TTGCTGGTGCCCAACGGGCCGCAGTTCTCGTGCACGCAGATGTTCGACTACATCACGGTG
CAGTACACGAACAAGCCGAAGCCCGCCACCATCAGCGTGGCCGTGGGCTGCTCGTGCATC
CAGCAGGCCACCACCAACGCCGGCGATATATXX
>Unigene0011761	1	243	LEN=243; minus strand
XXCCACGGAGGAAGGACAGATAGCGGAGATGCCATGAGGAAGGAGAATCTCGACCTTATG
TCGTATTATATATGGCTCAGTGTTGTGTACCTGTGTATACAGCTGGTTCTGGCTATTATC
ATACCATTGGTGCTGATCGTGGAGGGACGGTACCCTATCAGTGTAGCACTGATCTGGATG
GCCATCGTTCTGATCGTGGGTCTTGGATGGACACATTTCATATCTATGGTCAGTTCGTAC
AGGATX
>Unigene0011777	1	274	LEN=274
AGATGTACTCGATTAGAACAGAAAAATAGATTCTTGAATACGAAAATAGTCATAATGGAA
AGTAATTTGAAAGCAGCTACAGACGAACTCCGAAATCTTCGTACTTGCATAAAACCTTAT
CGTGAGAAAAGAGACACTCCAACAAATTCACGGCATTGCATTGACGTGGTATGCTCGGAG
TACAAAATGGGTTCTCACCAAAGAAACTTTGCAAATGTAACCATGACGTTTGAACTAAAT
AATTGCTCTTCACCGACTTCTATGAAAGATCTAGXX
>Unigene0011812	1	271	LEN=271; minus strand
XACCGCGCTGCGCTCACGTCTCACTTTGCTGTCGTAAGCGCTTGTAGTCGTACGCATGTC
GTACGGTTGCGTGGCATAATGGACGAAAAATTAATTGATGCCGTTCAAAAGTTTCCGTGT
TTGTGGAACACTTCTTTGTCATTTTACAAATGTAATGAAACTAAGGACGCTGCGTGGGAG
GAAATAGTCAAAGAAATACAATATAAAGATGGCCGCTGCTACCATTGCGCTCATCGATTC
CACATCTGCACGTTTCTGGCTCGAGATGCTTTX
>Unigene0011815	1	351	LEN=351
XGAGCTGTAGGAGATGCACAAGCGAAGTTAATAGAGCTGACTACGGGGTCGACGTTACTT
CTGTACGACGGTTACACATTTTGGAAGCGCAAACGCACTGAAAATTTCCGCGCGCAAACA
TACTGGCATTGTTCTTCCAAGAAGCAGGGAGCGTGCAAGGTTGTTCTCACCATATGTGGT
GCACTCAGCGAAGTTAATAGAGCTGACTACGGGTCGACGTTACTTCTGTACGACGGTTAC
ACATTTTGGAAGCGCAAACGCACTGAAAATTTCCGCGCGCAAACATACTGGCATTGTTCT
TCCAAGAAGCAGGGAGCGTGCAAGGTTGTTCTCACCATATGTGGTGCACTC
>Unigene0011821	1	275	LEN=275; minus strand
TACCATACAACCATCTTCAACCACTCTTGGAATATAAATCAAACAGCATACAAACAGAGC
ACAGGACACAAGAAATCTAAATCACAATCCAACACTCTAACTTGAAATCTTAAATTAATT
CCAAGGCAGAATTCTCGAGGCATCCGTGTGAATTTCGAAACACTATTACTTTCAAGTGTT
GCAAATTATACAGAATGTGCCGTAGATAGTGAATTCGGAGGTTTTAATCACAATATTGAC
GAGGTCGATGTGTCGGATGGTATGGATGCTACCGTX
>Unigene0011831	1	207	LEN=207
XXGAGTGCAGACGAGGACAGTCAAGCAAAATCTAGGAGTGTTGAAGATAATATTAACTTT
AGGCGCTCGCCCAACTTCAAAAACATGAAAAAATATTTAAAATCCAAATATGAAGAAATT
ATTAAAGCCAGAGAGAGCCAGAGAGAAGGAGCCTCAGAAAAGTCTGCAGCTGGACATGAT
ACACTAGAGAAAGTCAATACACCAGTGCAX
>Unigene0011841	1	163	LEN=254
XXGGTGGACGCCGCGCCGCTGTCGGGCACCGGCGTGCTCGTCGGCGCGACCGTGCTGCTG
GCTTCCGTCACAGTGCTGGGAGCAATTGTGCTGCTGGGAACGCCCGTACTGATGGCATCA
ATGCTCACGGCAGCAGTAGTGGTAACGATACTCGAGTCAGTGCTC
>Unigene0011855	1	207	LEN=207; minus strand
XACGGCGCACGGCACGAACACCCGGCACGGCCAGCCCCGAGCATGTGCTGCCGCGCGGCC
CCGGCGCTGCTGGCGCACGTCAACCTGCTGCTCACGGTGTACGGCGGCGCGGCGCTGGCG
ACGGCGGCGCGGCTGAAGTGGGACCCCAGCACGTACGTGGTGCTGCGCGAGCTGTTCCCG
AGCGAGTACCGCGCGGCGGCGGCCACGCXX
>Unigene0011873	1	335	LEN=335
XXTGTTTTGAATACCACAGTTTCTGAAGAGGACAAAAACCTAATCAAGGAGTTTTGTCGG
CTTTTTTGTGTAAGTCTAAATAAAAAGTGGATAGAGTCAAGTAGAAGTCAAAAAACTATT
ATGAATCGTATAAATAATCGCAATTGGTTGGAAAAAAATATCAACTGGCCTGTTTGTGAC
AGTGTTGACCTGAGAAGTGAGTTGGGCTTTTCGGACGCAGACTTATCTGAGCCAGTGAAT
GTGAATTCCCATGTTCCTAACCTTGCGGTATGTACTACGGAAGCGGGAACATCTACAGAA
AAGGAGCACAGAAAACCATTCGAAGACTTAAGTAATAXX
>Unigene0011928	1	272	LEN=272; minus strand
XACGAGGAGGAAGTGGTGCCTGGGCCCTCGGAGGTCAAGCGCGAGTCCTGAGGACGTGGA
GGGGGGGCAGGTAGAGGGCGCGGACGTCGAGCCTACGTGAACGCGATGGGCGACACGAAC
CGCCGCGCCGCCGACAAGAAGAGGCAGGCCGACACGCCGTCGCCGTCCAACGTGCCGCGC
AAGCAGAGCTACTCGCTCTTCCTCAAGCAGCGGGCCGTACTCTTCTCTGCCAAGAAGTGG
AAACAGTGAAACTTGGGCCGGCGACTAGCTACT
>Unigene0011935	1	202	LEN=202; minus strand
XXCTTGGAGATAGATGCTGGTATCGTGTACTATGTTAGCACGGTACTTACGGTACCACCG
TTGCTGTTCTTCGCCTGGTTCTTCATACAATACCGGAAAGATGTTGCCAGAACAAAAGTT
GCAGACGGAGAAAAAAATATAAATGAATTGCAGAATAATAAGAAAAAGGATTCACTCATT
AGCAGCATTGATTTGGAACATGAA
>Unigene0011936	1	207	LEN=207
XXGGCCGAAGAAAAATCGGTAGACAACATGGGCAACATGGGTGTGGGAGCTGTGGAATAC
AAGATGCCACAAGGCATGATGTTGGACAATTTAGAGGACTGTTGGCCCCAGTGGCAACGA
TTCAAACAAAGTTTTAAAATTTTTCTCATGGCTGCTGGGTTTGAGAAAATTACGGAGACA
AGGAAGGCGGCCATTTTACTTAACTGCATX
>Unigene0011961	1	247	LEN=247
XXACACAGAAACAAAAAGGACGATCATACTGATTCTGGAAACACCGAAAGTACTTCATCT
ACCATTATTGATAAATCTTCTGCAACTGATAGCAATGTAGATAATGTAACCACGAATAAA
GATACGGATAATAAGGACGCTCCAAACGGCGACGGTTCTGACGGAGGAAACACTAATGGT
GATGGATCCATAATTGATAAAGACTCAATTGTAAATGACAAAACTTCAGATGATACAAAC
ACTGGAGAA
>Unigene0011995	1	244	LEN=244; minus strand
XCCAAAACTACTGAGGATTATATCATACCGATGCCGAGGAAAGTGGCATGTTCTGGTGAC
AATGAACGTGAACGTGGAAACATTATTGAACAGTCCAAATGCGGAGAACCTAAAGAGGTC
TTCGAATACCTGAGAGTCAGAGCTGCGCATGAGCAGATCAGCCCGCGCGCCGTGTGGGTC
AAGCGCTGCGTCGGCCTCTGCGAGTACGAGAACGAGGGCACCTGCGTGGCCACCGAGACC
GCCATX
>Unigene0011996	1	213	LEN=213
GACGTTGATTCTAACGTATCTGACGAGGAGCACTTGGAGCGCGAAGAGACTCCTATTAGG
AAGAAATTTTCACAAGATTCAAGTTATAAAGAGAGCTCAAAAGTAAGTCGAATACCATAC
CAAATCAAGGATATTAGCAAATACATGAAGAGAAGTGCTGAAGAATTTTTTAAAACTTAT
TTAACGGAAGAGGAACTATTTGCGCAGTGGCGT
>Unigene0011998	1	242	LEN=242; minus strand
XAACAAAAATGGCTGAAAGTTCGTGCGTACACTACCGTGTCGGTAGACCTACCAGATATG
ATATGCATCGCCATAGTTATTACAGCGGTCATTATTCTGGTGAAGAAAATGTGCAACAAG
TTTTTAGTAGACGTCCGGCAGGACGTGGACGGGGGAGAAGACCCTCATGTCCCTGTTGAT
ATCGGTGAAATATTGGATTCCAGAATGTCGGGCAGAAACCTTGGTCTTGAGACCAGATCA
TCX
>Unigene0012007	1	202	LEN=202
XAGCAGAGCGGTGGAGACACGGATTCTCAGGAGTCTAGCTCTCCTCCCATTTCGTCTGAT
GATGCTCAGCGGCGCGTGTCCAATGACGAATCGGTGTCGGATGACGACTGTAACCTGTAC
TTCTACGACACGGCGGCCGCCAGGCGCGCTGTCTCGGGGGAGGGAACCAGCTCCGGCTCC
GGTGTTGCCATCGCGTCGGGCAGX
>Unigene0012014	1	164	LEN=347; minus strand
XCCCTCGAACTGAACGGAGACACAATCCACCAAGTAATAAACATAAACTGGGAGCCTGTG
ATGCGTGACATAGGCCCGGTCGCCTTCCAACAAATCATCAAAAGATGCGTCGACGAAGCC
AAGAAACTGTTCGCGGCTGTGCCTCTCAACCAACTTCTCTTGCCG
>Unigene0012016	1	272	LEN=272
XGTTCCATACCTTTCATAGAAAATGCTATAAAAAACCATCGAGTCATACCAGCGGATCTT
TTTAAACGTTTGTGCAAAAGATCTGTGCATTTAATAAGATATTATACGAAAATGGAAGCC
AGTACATATGTCGTGAAACAAGAATTACTATTTTTGTTAAAAACTCATACTGCAGACATT
TTAAATATGGTGGAAGATAAAGAAATTGACTCCTATCCTTCTTTGGGGAAAAAGAAAACA
GAGATTGTTATGAAAACATGTCCAGAGAGAATA
>Unigene0012044	1	234	LEN=234; minus strand
XGAAAAGAAATGCCCGCTAACAAGAGGACATATCAAGAGTCAGAGTATGATGCTGAAAAT
CAAATGATAGAAGAAGCATTAGAAGTAATGCGAAAACAAAATGACAGTAGTAATGATCCT
TACGTTGCTTTTGGCATGCACATAGCAGCCGAACTAAGAAAATATGATGCCACTATGTTT
ACGAGAGTCAAACATTCAATAAATACTATACTATACGAAGCTGATATGGAGCTCCXX
>Unigene0012059	1	214	LEN=214
XXATATTTCAAAAACACCCAAAAAGATAAAGAAACACAAAACCAAAAAGATATCAACAAT
GATAAAGATACAACAAAAGAAAAAGATACTGAACCTATTGATCAGTCAAAAGATGATAGC
AATATACAAAAGATACGCACCAGACGTGATGAAAAGATAAAAGATACAAGTGATGATGAT
GATAAAGATATAGACTACAGGGAAAGTGATTCAGAA
>Unigene0012070	1	299	LEN=299
GTCGGAACCCAAACAACTCAAAGTAGTGTTCAAAGCTCAAGTGTAACTGGTCAAGGTTCC
CAAAGCTTATTTGGCAGTGGACAATCTGGCTACAACTACCAACAACCACAGGCTGTGTTC
ACTTCCCAATTTGGATCCCAAGGTAATGCTCAGGGCCAAAAAGTGCAGCAAGCTCAATCA
AACTTTAACTCAGTAGTGTCCACAGCACAAACACCTATCAACAGTGCGCCTCTTAACTCC
TTTGGCATCTCTTCAACTCAAGGTAGTTTCCAACAGACCCAGGGCTCAACACAAATTGGX
>Unigene0012092	1	307	LEN=307; minus strand
TCAAGTGACAGCGAGATGGAAGCAACTCCATCAAAAAGACGTCTTGTTGATTGTGAGCAA
AATGAAACGAAATTATCACAGAATGGGAGACTAACTGTAAGGAGCATTGAGTCGCTAACG
GCTCCAGTTTCACCAGACATTATAGAGTCCCTCAACTCTAGTGGAGAAGCATCAAATTCG
TCTGCAACAACATTTTTGTACAATTTATCTCCTAGTTGTGTGTATCAGTCACCCACTACA
CCTTCAAGTCAAGGATCTGCGAATGCGTTCTATTCCCCAACAAGGAAACGGCTTATCAAA
AACAATTXX
>Unigene0012125	1	230	LEN=230
XXACAGAAGAGTAAATTTGCAAGTGAAAGAGCAGCTAGCGAAGCGTATGATAAGAAGAAG
TTTGAATACGTTGGAGCTGATGGAACTGTGGTTAAGAATGAAGAGTCTGATGAATCTGAG
AGCAGTTCGACGTCGACTAGTAGTACTACTGTAGTTGAATCGCCGCCGGCTGAGGTGCCG
CCGGATCATAAAGCTCATCACCAAAAAGTTTGGGTGAACGTGGATGTACCAGXX
>Unigene0012136	1	218	LEN=218
XGTACCAGTGAAATCAAAGGTCGTATCCGCATTATGGACCTATTCGCATTGGGACGGTGT
GGCAGAGGATTTAATTTTTTGCCAAAGGGCATTCAAAATTTTCTGCTTCAAATTGACGAT
ACAATCCGTTTCAATGATATCCTGACCACTCACCATCACTACAAAGACACGGTATGTATC
CTGACCGGTGTCAAAATCCTTTGGCATGTCTTCCCGATA
>Unigene0012160	1	338	LEN=338
XGAAAACATGGGAAAACGAAAAATAACCCTTTACATGATGCGTTGGCCGTTGAGGTGCAA
CAACAGAACGAAACCAGAGTAAATAAAGACCTCAAGGATGTAGTTCAAAGTGAGCGAGAT
CTCAAAAGGTACTTGGTTGATTTACCCGAACCATCAGCCTCTCTCATCATCGGCTCTGAC
AGCCCTGCTGATGCAGCTACTGTTCACCAAAGTGCTGAAGTTCAGATCCAACAAGAGGAG
AAAATCCCGCAGGTTTGTCCGAAGTGCTACTCGGAGCTTCCCGACTGTTTCCTGGCAACA
CAGACTCAACATAAACAAGTGAGATCAATAATAGCGAAG
>Unigene0012166	1	222	LEN=222; minus strand
ACTTCTCTGGTGATAAACAGGCATAATATGTCAATGGATGTCATTCATAAAACAAATAGA
ACCCCAAATAAACCAATAGATGAACCAGTCAAAGCTGTAGAAATTCACCAGTATGTTACT
GCACAGTCTAAAGCTGTAAATAATCAAGCAGATGATTTCACTAAAGATGACATTGAGAAT
TTCGTCAGCACTGAACATTATATGCCTTTTGATAAACCAGTC
>Unigene0012167	1	224	LEN=224; minus strand
XCATTCAAGTTAGTGCAGTTGTTCCCACTTAACGTGACTGAATCCACGGAATACAACTGG
AGCAATATTTTATATGGCAAGGAAAACCAATGGTGTCTATTGGAAGGAAGCTATGAGGTC
AAAATGGGGCTCCCACAGCTGACAACATGTTGCTTCGTCTTCGACTTGAAGACTGGATGT
ATCATCATGGGCAGTATCAATGCTGTCCTATCATTCACCATGCTX
>Unigene0012168	1	210	LEN=210
XCTATAGTAAAACGGATAAAAAGTACGCTAAAACTATATTACAGCGACATAACTGTTAAA
GAAAGAAAAAAAAAACATTCAATGCAAACAAGAGGGAAAAAAATCCAAAAGAAAACTGAA
CACGAGTTACAGACGCACTACACTCCAAATCCTATTTACCATCACCAAAGTCGGAAGACT
GGTATATTGAATGGTAAATCAGACAGAGAGGXX
>Unigene0012176	1	235	LEN=235; minus strand
XXCATTTCGAACGTTAATATGGATCCTGAGTTGTCGCGCGGCGTGTTCTATGATACAAAC
GGCAACGGGAGATCCATCATCTTCCAGGATAAGGATCAGGGCCACATCAAGGAATACCAA
ATAGAGTCCGGTCAGACCATCGACATTGGCGACTCTGCCGGTGCCAAACTAAACACTAGT
CTCGCTGTCGCCCACTTTGAGGGCGACGACTACCTTTACTACACTGATCAGTTCATG
>Unigene0012184	1	225	LEN=225
XXACACACACATACAATAGACGACGGAGTCCACATGGAACTGACAGAGATAGCCGGCGCT
AGTCAGAGGCCGCGCTCCCCAGTAGAAGAGGACGGGTTGGTACTGCTGCGGCAGCTGCCG
GCACCATTGTATGCGTTAGATACCTTACATGCAGTCCAGAGCATGATGGCACGAAGCATT
GTGTTGATCGATCCCTTGGATAAGGCTGAATTTTTAAATATTAGAGAX
>Unigene0012187	1	224	LEN=224
XXGATGGGAGAAGTAAATCTCACTAAAGATGTTATAGAAGATTGGTTTGATGAAGCTTCC
ATGTCCAAAGTGGAACAAACTGTGCATGAGAATTTACCCGTAACTAAAGTAGAGCAAGAA
AATAATGAACAGTCATTAATCTCTGTCATAGCTGACGTTAGTGTGGAAGCGGCAAAATTT
GAAGAGGAATTCGATGAAATTCCTGAGAAAATAGAAGAAATTGCCGXX
>Unigene0012199	1	292	LEN=292
XXGTTGCCACCCAAAAGACCGACAGGGAACCGTAGCGCTCGACAAACGAACTCTACGTTC
TACGAGTGGGGTGACGAGACGCCCGCGTCCGTCCGCGCGGAGGGGCCGGGCGACGGCGCG
GAAGGTCCGGGCATCCGCGTGCAGGAGCGGATGAGGCCCGGCGTGGTGGCACTCGGTAGC
AAGGCGGCTTGCGGCCAGCTCGCAGAAGATGCTGTCGAGCTAGAACTGGACTTGCTCGTA
GATTCTAAGGATATTCTGTCTACTGATACACTAGTTCGAGCTGATCACCGGTCT
>Unigene0012201	1	294	LEN=294
GCATGCATAGAAATACTGAGAGAACATCGTTCTGTGGTGGCAATTGGTGATACTTATTTA
AATCTGCTGTTGAAACATGTTTTGCCATATGAACACTATGTATGTAACATAAAGCCTAGC
ACTTGGTCAGACTTACTGGATGTGTGTGTTGAAGCATGCTCTTCAAGTGATTACAAGTTG
GATACCTTCACTAAACTGCGGCTATTACTACTTGTAATGAAAGGTGTAAAAGATAACTCT
CAGCTTACAAGACCGTTAATGAAAACGATATCTTCTTTAGAAGGAATTTTTTCA
>Unigene0012204	1	285	LEN=285
XXGTGCCGCTGCCTAAGTAACCGGGCAGTGCGGCATCACCGGCGTCGCGGCGCCCTCGCG
CTATCGCTGCGCGCCGTCGCTCACCGGAGATGCGGCATCGCTGCGAGCCAGAGCCACGAG
TCATCGCTGCGGGTCATCGCTACGGGTCAACGCTTCGAGTCCCTACATCGTGTCATCGTG
TCATCGTTTAATAGACTAAATAGTGATAGTGATAGTGAAAGTGAAAGTGATAGTGCCTAC
GCTCTGCCGCACGGCGGGAGAGATGTTCGCGACAGACGCATCCGTGCX
>Unigene0012214	1	218	LEN=218; minus strand
XXCCAAGTGATGATAAGGAGCATAATGAGAGTGAAACAGCAAAAAAATAGTGAAGAAATT
AAGAAAACTGAAAGTGTAGATAAGAAGAAAAGTGTCAATGAACCAAATGTCAAAAGTGGA
ACTGATGATAAGAAAAAACCTGTGACTGAAGAGAATAAGTCAAATGAAAAGGAAACTTCA
CAGAAAAACCCTTCTTCTTCTAAGGAGAAAACTGGCAAATXX
>Unigene0012235	1	222	LEN=222
XXTGATTCAATTCAAATACCGGGCTATAAATTGGCATCTACCTACTGCCGGCATACGCAT
GGCGGAGGAGGAGTATGCGCCGTTGTTAAAGATACAATAGATTATATTGAAAGGCAAGAC
ATCAACGACTACTCTAAAGAATTTATCATAGAACTAAGCGCCATAGAAATACCAAAGTTA
AATTGCATTATAATTGGATTATATAGAGCTGATCGTAATGTTGAX
>Unigene0012255	1	238	LEN=238
GAAACTACTAAAAATGAAGAGCAACAAATGAGAATGAAGAACAAAAGAAACAAAATGAAA
GATAAGTTTAAGGGCTTGCTGAAGTCTAGAGGGATGAAGTCATCAAAAGATGAAAGTAAT
GAACAGAGTAAATCATCTTCAGAAAGCAGTCACAGTGAAGTTTCTGATCCTTCTGATAAT
GAAATGTCTTCAGTTGCCAAAATAAAGCAGAAAATAAGAAAAAGTATGGCAACAATGTXX
>Unigene0012259	1	245	LEN=245
XXCGAAAAAGAGGCTTTGGAAATTCAGCTGAACAATGAAATTAAAAAATTGAAATTAGAA
TTCGAGCAATTGAAAGATGTAAAAGAAATCGAGATCCAATCGTTGAATACTAAAATCGAA
AGTCAGGAGACAGAATTTAATGAAGCATTGGCTGTGAAAGATGCCTCTATAGCTGAAGCC
GAGACGAACATACAGCAACTAAAAGATGACTTGGAACAATTACACAAACAGAAGGCTGAT
GAGAAGGXX
>Unigene0012278	1	263	LEN=263
XXTGTAATATATAAGTCACCTTTCATTAACCCTATTCGCAAGTTTTGCCATTCACTGGAC
ACTATTCTCCAAACTCTCACTTCGTCATCTGTTGCAATAATTGGTGACATTAACATTGAC
ATAAAAATTGGGACTGAAGACAAACGTGCAGTGGAATACCTGGATCTGACAAGCTATCAT
GGCTTCTACCCAGGTCACCAATATCCAACACGCGAACGCACCTGTCTAGATCATGCCATC
TTCAAAACTAAAAAAGTCACCAAAAXX
>Unigene0012299	1	259	LEN=259
AAATCGGTCAGTCATGAAAAGAAGTTTGAAATCCTAGTCGATAACAAACTTGTTAGTCAT
GCGGACGACGTAGCAAAAGCCTTTAACGAGTTCTTTGCCGATATACCCATAGCTACAACT
CGCTCCTTAAATTCTTCTTCGACTGATGCTGAGAAGCTTTTGCGTAGTAGTGTACCCAAG
TGTGACTTCTTGTTCAAGTTTAAGCATGTAACGCCGCATGACGTCATCAATGTCTTCAAA
ACTCTTAAGTCAAAAAACAXX
>Unigene0012300	1	201	LEN=201
XXTGAGGGTGGTTGGAGCGCTGATGGTCTGAAAGTTCAAGTCCTTCAAGACAAGAAGCGT
TACAGATTCTTGTACAACGGACTTTTAACTCGAGTGGATGATGGAGTCACGCAGCACGTC
AAAATGAATTTTGTTTGGGGATCAATCACAAAAGCAATCCGTTTTCCTGATGGGCTGAAG
GTTCAAGTCCTTCAAGATAAGAAX
>Unigene0012302	1	235	LEN=235; minus strand
XACAATACAATATACGAAGACCGTCGTGATGTTGAGGAAAAATGTGTCTGTGCATGTTTT
TCTCAAACCACAGTCTCGAATGATACAATGGCATTGAACAAACATCGGATTCCTGAGCCC
AAAATGGCAACACGCAACTTCCTAGCGGACTTCAATAAAAAGTCGGAAATGTCTTGTCGT
ATCTCTAGCACTTCTATATTCAAACTCAGTGGAAGGAAAAGCCGAGACAACTTCACX
>Unigene0012304	1	274	LEN=274
GTGTTACTCATTGGATATGTGTCTATTATAGCTTCCTGCCTAACGCTGGCCACAGTCTCG
TGGTCAATCTTCAAAGTGTCGGAGTTTGTTCAGGATAGCAAAGACAGGCCGAACCCCCAG
CACCCGCCCAACGAGGTGGCGAGGGCGGCCCTGGGCCTTTACCTGTCCTTCGCCTACTAT
CTACTAGTGTTCCTGTTTAATGTCACTATCAGTATTATTTTGGTGATTGGGACTCATACC
GACAAGCCGCATTACTTGCGGTTCTACTTCAAGGXX
>Unigene0012306	157	384	LEN=384; minus strand
GTGGCGGGGACGCGCACCCTCAGCGGGGAGCCGCCGCGCTCCACCGCATACTACTACGCA
GACCTCGAGAGGCTCAAGCGGAAGACCTCGGAGCCCCCTCAGGAGGCACCTCCCAACCCT
GACGAGCTCAGCGAGTATGTCGGAACAAATGAAGTAGTCAACGACGGGGCTGTTAGAGAA
GTTCCTCCGCTGAGAGACAGAGGACGCCAATGGAGTCTGCCAGAATAC
>Unigene0012307	109	260	LEN=260
ATGGCACCAACAACAATGCTTCCAAAGCTATCGGATGCCACTCAAACTATATCATTCTCC
GACGGAGATGGCGTATGCAGCGCGGAGGTGTACTCCACGAACGTGATGGTGAATACCAAC
GCCGGCAACCATGACCACGGCAGCTCCAAGGTX
>Unigene0012310	1	229	LEN=229
XTTTCTAGGCTTAATTCCATGTCTGCGAATGCTACAACAGTTAGTAATTGTTACTACAGA
GCTATAAAATGCAAGGTGAACCGTGTGGAGXTGTGTAGTGGTACAGAATTAGAGTTAAAA
GATGGATTTTACTACTGCATGGAATGTGGTACCCAAAACACAGATGTACGAGAGACCGTG
GTGGAAGACAAGGCTTTGGGAAACGGCACCTTTGCTGTAGGCACGAGAAAG
>Unigene0012347	1	210	LEN=210; minus strand
XCAGTGGCTGTGTGCGGACCATGCTTGCTGGCGTGCGCGCGGCGGCTGCTACTGGGAGAC
GAGCTGCTGCACCGCACGCCCACCGTGGTGCGCGAGGCCGACGTGCTGGGCTGCGACGAG
CCCGCCTGCCCCTACTACAAGAAGAATGTCAAGTACCTCATGGTACCCGCGCGGAGGCGC
CTCTACGGCTCCCCTACCCGACAGTGTTCTTXX
>Unigene0012355	1	213	LEN=213
XXATTAACAGCGGTATGCGTAGAAGAGCGCATGGCTGAACTAAAGCAGATGCTACACGCA
CAAGGGCCGCTCATACATGACAACAACTTGCATCCACACCCGCCTGCGGACTCCAACGTC
CCATCGCCACCGGAATCAGACAAGAACTCGAACTGTACCACAACACAGAACTGCGACGTT
CACACCCCCCTCCTCTACCCCCACCCACACATAGGX
>Unigene0012358	1	212	LEN=212; minus strand
XTGCTAGTGTTTAAGATGAATGTTAAAGATGATAATAATGCGAACAAAAAATACAAAAAT
GTTCCTCCTGATGGCGGTTGGGGTTATATGATAGCTTTTGCTGTGATTATTCTAAGTTCA
ACTTCAACTGCATTTGTGTCAAGCTACAGCCTGTTGTTCAGAGAATTTCTTCGAGACATC
GGGAGAAGCTCACATGATGTATCACTGATACCC
>Unigene0012387	1	238	LEN=238
GTTGTTATCAACATTACCACCTCCGAGGAAGATATCAACCACAGGGTCATCTGTAGTAAC
AATACCATCTTCGACACCACTGCCACCATCCGTACACACGTTGCCACCGTCGTCAGTGCA
AACGTCAGCTCCAACTACATTCCCAACGACACCTTCCAACCGGCGCAACCTGAACGAATC
ACTCAGTTTACTGAACAAACCCAACCACCATCGGAACCAGCGTTCTCAATACAACCG
>Unigene0012393	1	207	LEN=207
GATTTGTTAAACATGTTGGTTTTAGAAACAGCAAAGAATGTAGCTAAATGCTTCGAAAAT
AGTGATTCGTTAAGCAAAATGTTGGGGAAATCAGATTTTAATATGGCTGCCTTTGCTAAA
GAAGTGGATATGATTAATTATTTCAATGAAATCAGTATTAATTCTGAATCACAAGATGTA
ATTAAAAACTCGGTGAATATTTACAAA
>Unigene0012401	1	229	LEN=229; minus strand
ACAATAGACAATGTACTCTTTGTTCCGCAATTGAAAACAAACCAGTTATATGTCAAATTT
GCCACAGAGAGAGGTTATGTTGTTAAAATGGACAATAACTTGTGTAAATTCTACAAAGAA
AATACTGTGAGGGCCGTAGCGAGTCGTAACGGAGATATGTACATGGACGTGCGTTACAAA
TGTGAGATAGCGAACGCGACTGGAGTGAAATGTGGACTTAAAGAATGGCXX
>Unigene0012403	1	129	LEN=294; minus strand
TGTGCCCAGATGATAGTTCAGCTGGCTAGTAATGAAGCCAGTAGAGTGGTCACTGGCGCC
GTGGTGCCAGTCGACGGCGCTCTGCAGTTCGCTGGCTCGGGCAACAGTGAGATTTTGAAG
GATCAGGTT
>Unigene0012405	61	224	LEN=224; minus strand
TCGGATTGCGAGTCCGCATCCAGCGATGGAGCTGCGGGTGATCTCAGGGTCCCCCAAAGC
AAGAAGGAGCACCGGCTCAAGGCATTCCTTAAGAGGAAGAAGGACGACCAGGGGTCTTCC
TCCGGTGGCCGCGGGGCCTTGGCCAAAAAGGCCGACCGGAGACCX
>Unigene0012415	1	210	LEN=210
XAGCCGCTACCCACGGAATTCTACCATAAAGCTACTTCTTACAACTTACAGAAGTTACAT
ACAGGTGTGTGCCATACGCCTCCTTCTCACTCAAGAACCTACTATGGCCACATCTTCTGC
ACCGATTGTTTCTACAAGTACATATTTTCGCCCAGCAAGACCGACTGTTCCGGAGACATA
ACAAAGCTAGAGATTCAAAGGGAGAATCCAGXX
>Unigene0012427	1	418	LEN=418; minus strand
XAAGTGCAACCTTTACAAACATTAACAAATAGTAATACTCCATTTACTGAAAATTTGTCC
AAGAAACTTTTTCAAAATAGAAAATTTTCACTTAGGAACCCTAGAAAGATCACATTGCCA
AGAACACAGCCTAAAAGTGAAAACAAGACATTTCCAAGTAAACTTATATCAGGCAGCAGT
CTGCAACCTGTTTGTTCTGATAGCGATGCTAAACTTGAAATTGCTGTTGCTGCCCATTCT
GACAGTTCACTGAAGTTTTCTGACAGCCCTGTTTCTATTTTAAATATTTCAATGCCCACA
TATCTAACAAACAAGCCTGATAGTGCAGTAAGACCTGCAATAAGACAGTTAAATGATGCA
TGGCTTGGCAGAGTTTCAGGTGATGTAGCTGAAGTACTTGTAGAGAAAGAACAATATTCX
>Unigene0012428	1	271	LEN=271
XXGATCAACGAGAAAAGAGGAAGAAATGGCGCGAAGCGTCAAAAAAAATACAGAGAAAAT
AAGAAAGAAGAGTCTAAAAAACAAACAGTCCCTGAGGTTAGTGTTCTTATTGATACAACT
ATAGAAGAAACTGAAGACAGCAAAGAAAAAGAAGCAATGTCTGAAGATCCCTTAAAATTA
AATCAATCTCCTCAAGCTGATGTAAAAATTCGAAGAATTCGATACATAGAACAGAAGAAA
AGAAAGTACCTTATGACAATAATTAAGAAACTT
>Unigene0012453	1	206	LEN=206; minus strand
ACAAAATCAGAATTGAAATCTGGGAACACAAACAAACATGGAATGGATATCCTAAGCAAA
ATCAGTAAAGTGAGACTTCTACAATACACTGGCTTAAAAACTGTGGGTGCTAAGCAAATC
CGAACTAAATCAACGCAGCCACTCGAATTATCGTACAGAATTCATGGTCCTAGTCCCAGA
CCCGGGAGCGTACCGATTTTCGTGCTX
>Unigene0012462	1	206	LEN=206; minus strand
XXCGATCCCTTCGAGAACAGACGTATAGATGTACCTAAAGATGACACAAGGTCTATAATG
TCCTCCGACTCTGAGTCCTCGTATCATCCACCAGCCAGACCAGCCGTCAGGCCTGATACC
TTGAACTTAGTTGGGGCTGGCTCTAGCACACCCCAACCAGGGACCTCACGCCAAACTCCT
GGTCTGCCCAGCTTCATGTCGAAAGAGAXX
>Unigene0012549	1	227	LEN=227
XXAGAAACCGACGATACGGTATGTGACGAAGAAGGTAACTATTCAAATGCAATAAAAGAG
GAAGACCCCAGCATAGATTTCATGAAAGATCTTGAAGATACGGCAAATGCTGTGGAATTG
GTTGCTACGGATTTGAGTGTAAAAAATATAAAGCCTAAAAAATCTGCTAGAGTGGTGGCA
AGCGTTGCGGAAACCACAAACACTATGGAAGATAGTATATCTGAAAAGGXX
>Unigene0012552	1	214	LEN=214; minus strand
GAAGTTAAATTGACTTACGCGGCTAATGCTGCTGGGTGTATCATACCCCCTTTATTTTTG
ATACCACCCGAAAAAGACGTAAATTCTTCAATTTTAGATGTGGAAATAAAAATTGAAGAC
GGTTTAAAAATTAATGAAAATACTACATTTAATAATTTCTTAAAACATGGTATAGACCTC
AAGAATTTACCCGATTGGACTGAAAATACAGACCXX
>Unigene0012555	1	239	LEN=239; minus strand
GTTCAAATTATGAATGCTAATGTGAGTTTAGTTCATAGTGAAACAAAAAGAAATGATTGT
CTTGAACCCATTGAAACTGATGATAGTTCCCATATCAGTGAAATTATTTCTATAGACCCT
AGTGTTTTGATTGAACTAACTAATGTAATAGACTTAGAAGCTTTAGATGTATCTACTTTT
ATACCACAAAATGATATTTTGCATAGTAGTTATGAACAGAATCTTGAAGAACCTAGTACX
>Unigene0012561	1	366	LEN=366
GATGATGAAGATACATCGTTCGAGGCGTCAAAGGGCGACAGTGACATCGTGAATGAAAAT
AAGATAGAGCATGCTGCCAATGTAGTTGCTACATCGACGCCGGAAAAAGTTACAGATGAA
TTACCAAAAAATAGACCAGAGTCTAGTTTGATTGGTCAGGGAGACGAGGAACTTGATATT
CGTCAGAACGAGTTAACCAAATCAACATCGATGTTTATCAATCACCTTTTTGACATGAGC
GATGTTGAAAGGGTTGTAATATGCGACGAGACCGAAATTGTGCAAAGTAATGCTGAGCCC
AGTGAACTACTAACTGAAGCAATGAATAAAATAATGGAGTCTTATGTAAACACTGCGTTG
GCTATG
>Unigene0012565	1	227	LEN=227; minus strand
XCCGTCAAACACGGCAAAGCGGATGAGAAAGAGAAATCACCATGTAAATTACGAGCAAAA
ACAACAAAAGACACAGGGAAAGAAGAGAAGAGAAAGACAGCTTTAGCTCTGTGCTTCCTC
TGCAAGAGAAAGAAGTTCATTCCGGTGCCCAAGGAACCATCCCTGCTCTCTCTGGCTACG
ACCCTCAATGACAGCTGCTGTCAATGCTGCCGGATCCTGGCGTGTTAC
>Unigene0012567	1	251	LEN=251; minus strand
XCCACCGCACCAGTGGATCCTGAAGCTGAGCCAATGAAGGCCTATTGGGAAACTGACAAA
CGAGATCTGGGAAATAGGAATCAGCCGTTTATAGATCTGTTCTTGAAAGGAGAAGCTCTG
GAGAGAATACCAGACGCCACCGAGGAGCCCGTCAAAGAATCTCATTATAATTTTGAACAA
ATCAGTCTGGTTCACTTACCAGACGCCCTGAAAAACTTAAATATTGAGGGTGTCCCTGAA
ACACCTAAGACT
>Unigene0012578	1	268	LEN=268
AAGAAACGACTGCTGCTTGACAACGGACGGAACGAGCTGAAAGAGGAAGCCTCCGACGGC
TTCGAGCTGAAAGATGACGATGATGATAAGAAGTTGGCTGAAATGTTCGGCTTTACTGAC
GTCACAGTCAAGAGGACCTCCGACAGGCGCCGGACTAAGAAACGACTGCTGCTGGACAAC
GTCCGGAACGAGCTGAAAGAGGAAGTTTCAGATGACTTCGACTTTAACGATGATGACAAC
AAGAAGTTAGCGGAAATGTTCGGAATAAXX
>Unigene0012603	1	248	LEN=248; minus strand
CAACCTGAGCATCATGAAGAGATGATGAAGACGTTGGAAGCCAGGATTCAACAAGTGAAG
CTGCACCAAGAGACACTTAACGAAGTGACAACTTCCCACGACACACATCGCTATATTTTG
TATAGCTTTATGCTCATAGTTGTTGTTGGAGTTGGTCTATGGATTATTTTCAAACTCAAG
AAACACTATGGGGCAGTACTTCGAGTTACGACTGATAACCCGGACCGGGAGCAAGCTACC
AACGAACCX
>Unigene0012616	1	240	LEN=240
XXATCTAAAGATTCAGAACTGGTGCAAGTAGAGCCAGTGCAGCTTGAGTGGTCACAACTT
GTATCAGAAGAAACGAAAACCACCTTGTTAACTAGTGAACCGCAGCTGGAATCCTTACCG
ATGTCACAAGAACAACTAGAGTCAAACAAACAGGATGCTACACAGATAGAACAAACAGAG
TTTGTGCAGAAAGAGCTGCAACCGATGGAACAAATTCCTTTGGAACCAAAACACGACTGT
GTX
>Unigene0012632	1	221	LEN=221
XXAATGGGAGTTATTACCATTCTTCTTATGGCCACAGCAATGATAGTAGCTCTCATACAT
ATAGAGGTTGATGCTAAACCCGTAGAAATAACTTCTGCGCAAAAAGCAGTTGCACAATCA
TACTTAGATATCAAGACTGGAGATGGACATAAGTCTAAAGAAGGAAGTGGATATGGAGAT
AAGTCTAAAGAAGGATCAACGTGGTCCAGTACTGCAGCAATTGXX
>Unigene0012648	1	250	LEN=250
XTAATGGAATTGATTAATTCTACAACTGACCCTTCTCGTGATGATACAGAAGCTAAAATT
CAAGATCCCATTCTGAACCCAGACCCTAGTCAACCTCCGATTCAAAATAATACGTCTAAT
AGCAACAAAGTAGCGTTTGACATAGATGAAGATAGTTCAATTCAGAATGTTGCTGTTGAT
GTCGTGATGTTATCTGATATTACTAATAAACCTGAAAACCAGCGTTATTACAATGCTAAG
GACTTTTTTGAX
>Unigene0012670	1	209	LEN=209; minus strand
ACTTTAGAAAACGCAGATATATCAGCTTTCAATACTTCAACAGTTTTTGAAGATTCACCA
GTGCCTATAAAAACTAAACATAGTTTACACAAACCGGATGTTATGCTGGAAATACCGACT
CAAGAACTCATAGATATAGACACAGATTTGTCTTTGGATTTAGACCAGAGTGAAGTACTT
GATACAACCAATGACGTTGATTTAAATGCX
>Unigene0012682	1	374	LEN=374; minus strand
XXACAGATAAGCGTGTCCAGCGAAACCAAGACTAAAGCTATCCAAGAGTTCGTGAGGATC
CTCCGTCCGCACTTGCCGAGGAAGTCCAAGAGCAGAGCTTACAAGTTGTTGCAGAACCTT
GCCAGAGGGATCGTGGCAGAGACTCCGTATGAGCGTAGAATTCGGAAAAAGAGGTCGAAG
AAGCGGCCGCTGCGAAGGGCGAGAACGCGGCGCGTGAAGACGAAGTCGGTGGGGCTGGCG
CGCAGGACGGCGAGCAGCCTGTTCGGCTCGTCAGACTCGTGCAGCTCGGGCGTGTCGTGT
CCGCGCTGCGGCTTCTCCTGCGGCAGGATCGCTAXGGTGCTAATGCTTGTGTTCTCTGAG
GTGCTCGTGTTGCCGTTX
>Unigene0012718	1	203	LEN=203; minus strand
XXCATGGTTGCGGGAGACGTGACCCGGCGAGCGTCCATTACCGCGCCGTCGATGCACCGC
AGACCGTCAGCACGACGCGGCTCGCTCATCAAAGGCTCACAATCTACGTCACAGGAGGTG
CCATGGGACATAATCGACAGATGCGCACTCCCCATAGTGTTGTGCCACGCACTAGCCGTG
GTGCTGTCCACGGTACTGAACGCGAXX
>Unigene0012736	1	113	LEN=211; minus strand
XCGGGGAGGCTGCTGTGCGAGTTCACCGGCGTGTTCCCGCTCTACCGCTGTCGGCACAAG
CTGCCTCCATACCGCAAGAGGAGTGCGGAGGTTCTCAGCGACCAAGAAGAGGAG
>Unigene0012745	1	235	LEN=235
XXGCTGTTCTCTGGTGTGCTGTGCTCCTGGGAGTATCACTCCTACCTTGAAGCATTAACT
GACGATAATACCCGGTGTTTGGGAGAGTGTCTTCTGGGGCAGTGTGTCTACTATTGGAGT
ACAAATATTAAACCATGTCATCCTACGAAAAATGAAACGAAGTTCTACACGTCCTATGAC
AATTATCCATGCCAGAGCAACTGTGACAAGTTCCGAAAAGGATATGAATGGTGCGTT
>Unigene0012763	1	244	LEN=244
XXAATAAATGCGGTCGCCAGCATCAGTGGGGCTGTCAAAAAAGATATTCCAACTTCATCG
TACAATATCAACTATGATTACAAAGGCGATGAAGATAGTGACGAATCTGAGGAATCGGAA
GATGATGATGAGGAAGAGCATCCTACCGGCAGTAAGTGGAAACCTCCTCCTAACTATACT
GGAGGTAAATGGAGACCAGCTTCCCCTGAACACGAGGACTGGGATATGCGGGAAGAGCAA
GAACAT
>Unigene0012778	1	94	LEN=225; minus strand
XXGTTCGCGCGACAAACCCTCCACGAGCCACACGTCATACCAGACAACCACTCGCTGTTC
GACGAACTCATAGGCATCGAGAAGATACCTGACGAC
>Unigene0012783	1	249	LEN=249
AAATTCGTCTTCCTCATCACAGCGCAGAGACCGGGAGCTCTCTCAGCGCAAGCGACGATT
GTCATATCTCTCACTGCGGACGAAAGCCCACAAGGCCCCACTCTTGGATTCCATCGAGTG
ACATACCTCGGCACTATACAGAATGACGTGGCACACGTTGGACCGATTACTATCATCCAA
GGGTTCACTGATGACGTCACACTCGCTTTGTACGGAGATCTGGCGGTCTACTTCACCACT
CGGAGGGAG
>Unigene0012786	1	226	LEN=226; minus strand
XXCAAGGAAATAAAGATGTATATTTTAGGCAGCGAGGCTTCGGTCAAAATGCGTCGGAAT
GTCCCGACGGGACCTCCACCACGCAGCAAGACCAGTGCTCTCAAGTACATATACTTCCAA
GAAGGAATGGTGCAGATTTATTTACTCATCGTCTGCATGGGCTGTATCTATTTGGATTTA
TATAACGCAGGATATCAGGATAACAGCACGTGGTTACTCGCAACACTC
>Unigene0012807	1	218	LEN=218
ATGATTACTCTAAGCACCGATGGCATGAATAGTATTTACGACTCCGATATGTTACCACGA
AGTCAAGAAATTCAAGACAGCATTCCCAAAATGGATGAAACTTCAATATTAGATGTGGAC
TTACCTGAAGTTGTAGAAAGTGAGGCCACTGAAAACCAAGTTCTATTGCTGGTTACTGAT
GAGTGTGAACCATTGACGTCCACTACTAGTGCTGAAATX
>Unigene0012859	1	283	LEN=283
GTCACTAGCCCATCGAATAGAACTATAATCAATTTAACCGAAGACGGTGCTACAATACAA
TGTAGTTACGACAATCAGTCCCCTAGGAAAAATGCATTCACTGCAAATCATACAAATCGA
GACAACGATAAAAAAACCATAGTAGTGGAAGTGCATCATACTAGTACGACGACGTGCGGA
AAAAATGCATGCAGCTATCCACCACCTTTAAAAAACGATTGTAATTCAGATTCTGTGAGT
TTGTCTAGTTCAGCTACGTTATCAAGTGCCATCGCCGAGGAAAXX
>Unigene0012866	1	279	LEN=279
XXGCCTACCACCGTGGAAGTCAAAAAGAAAATTGAACCAGTTGTGAAAGTCGAATCATCT
CCGCCTTTGACGTTTGACTGTCATGAAATCAAAAGTGAATCTATCAAACAAGGTTCAAAT
GAAAACTCGGAAGCAATTACTGAACAGTTACTGAAAATTCATGAAAACTTACACAAAGAA
CTATCTAAAGAGATATCCGCTGAAAATAGTAAAGAAATAAATACTGAAACTGTAACCAAA
GCCGCCTCAGAGGAAGAATCAAAAGCCAACTCTAATGAAAAX
>Unigene0012869	1	254	LEN=254
XXGCACCAAGAAGATTTTCAGACAATGTTTCAAGGAATAAAGGACAAAGTTATGCAATTA
TACAATTACACAATGAAACCCAGAGTTCTGATCTGCGACGCAGCTCAAAGTATAAAAAAC
GCATTTTCAGATGTTTTTGGTGAAGAACCGACTATTCGTATGTGCTGGGCACAAGCTAAA
ATAAATATACAAAAGAAGGTAGAACAAATTGTGCCAAAAAAGGAGCAAAAAAGCGTTTTG
ATTGATGTAGAAGCTTXX
>Unigene0012917	1	235	LEN=282; minus strand
XXCGACAATCAGTACCTTCTGACCGCCATGCCTGGGATGGCAAGGCGAATTCCCGCCAGA
CGCAATCTAAGCGATGACAAACCCGAATGGGAGAACACGTCGGATAATTTAACCACTTAC
GAACAAGAGAATAAGGTGTCAGATATCCTTGACACCTGGCGTGTCCCTCTCACGACAAAG
GTACAGCTGGGCAATCCACCCGATGAACAGGATGACGAGAATTTCAAGGGCCACAAT
>Unigene0012927	1	225	LEN=225
AAACCGTTAAACGCAGCAAACACAACAATAAACATTGAGACGCAACACAATGCGAGTACT
TCGACGACAGCTTTACCTGACCGGACTACAGAAGAATTCAAAAATAGTACTGTTGTTAGT
ATGGAGGTAACTGAACCAGCGTTGAATCTGACTATTAACACCGATGTTGTTACAACGCTA
CCGCCGATTGTGGTTGTCCCAACGACAATAATTCCAGAATCTTTG
>Unigene0012965	1	229	LEN=229
CAGTCTTTCTCTCAAGAATCTTCTGAATGCCAGAGTACAACTGTTTACCAAACTCAAACG
TGTCCTCCGAAGTCTTTAGCAAATCCTTCCGATCAATCAATCAATCCTCCGATCAATGAA
ACTACTAAAAAAGTTCAAATGATTGAATCGAAAGAAAATATGCAATCAAAATTAGCCACT
GAAGTAAAATCCGTGAGCGTCTCACAGCCTCCAAAAGCACAAGATCAAGXX
>Unigene0012972	1	242	LEN=242; minus strand
TTTGTTATTTCTTCCAGCCACTCACAGTCGAGAGCGAGACTCACCGTACTGATGATGGCT
CTTAATATAACGGGAGCCATATTATGCATATGCTTAGAGATCCTGTTGGTTCTAACCGCT
CTTGGAGTGATTTTTCGAGAGCCTGATGTTTCTCCAGTGATTAATTATCATATTAAATCA
TTTTCTAATGCGGATTTTGACCAAAGCTTGCCTGCAATTGAGGATGGTAACCTATTCTAC
CTX
>Unigene0012990	1	300	LEN=300; minus strand
XXCAATATAGATAGTGGGTATCACATCATAAAATGGGTTTTAAATAACACCGATATTACA
GGCCTTGTCAAATATAACTGCCACTTCGAAGGTGCAGGCACTGCTAAAGCGAGCTGCTGG
TTACAACTGCTAATAACACGTGCAGTAACTCCAGGAAATCGGTGGACAGATGTGGGCAAC
TACCTTACTGCATTTCTGCAGAGGCGCGCAGAAGCCACTTCATATAAATACTTAATGTGG
AAGGATGGAAAGGCAGAGGTAGACCGAGATGGATTCAGGATTGATTGCCTGAAAGAGGAC
AXX
>Unigene0013026	1	205	LEN=205
XGGAAGGCACGTGTAAGAGAAAAAGATTTTGAGTTTTATGATAGAGACGATATCAACTTA
GACTGTAGCTCTACAGATATGATTAAAAATTTTAATGGTGATGGCAAGAGGATTTCTAAC
AAAAAGAAAAATTTACCACCTCCAAATAAAACTCAAACGGCAAGTAACGACCTAAGTGAT
GTGTGGACCGTGCTTAGAAACATCAAX
>Unigene0013031	1	221	LEN=221; minus strand
XAATTAGGTCTCAATGAGACACTTGCCAAGTTTTGGACAAATGAAAAAGTTCCAGAGAGA
TTTGTTGAACAAACATCTGAGCAAGAACTTTGTGAAAAAATCTTTCAAAGTTCAGTTAAA
TTAGTTAATAGCCAGTTTGAAGTTCCTATACCTTTAAAAATACCTTTGTCAGATGTAAAC
GATACTCTTGGTGAGTCTTTTCACTTAGCATTAAAAAGGTTT
>Unigene0013039	1	129	LEN=400; minus strand
CTATCAGCCGCCACGGCAAAGAGTCTGGCAGGCGCCAACGCCTTCGGTCTGGGAGGCAGC
TTCGCCAGCAGCTCCGCCAGTGCGCATGCTTCAGCTGGAGCCTACACTAAAGGAGGTTAC
GGAAAACGA
>Unigene0013049	1	216	LEN=216
GGTTTCTTCTTAAATTCGATGATAACCACGTTCCTGCCAGCAACTTCGACATCGTCTTAC
TATGTCCCGAAGTCATTGGAGCAGTTCTTCTTCTACATTTTCATCATGCAAGAAATCCTC
ATCATCACCCAGTGCTTCCTGTGCATCTTTACCATTTACTTGGGGATAGGAATTTATTAC
GATACTCCGTACCTCGTCAACCAGTACCTGGTGTGC
>Unigene0013061	1	218	LEN=218; minus strand
ACTGCTAGAAGCACTGAAAGTGAGATGTTGCACATTTCACCTTCAACGGCAAGTGTCAAC
AAAGACGACCAGGTTTTTAATAATTTTGAAAACGAACTAGACTTCTCTGATCACCTCTCC
TTACCATTGTTGCCAGACAGATACAGCGTCAACGAAAATTATGAAATTGAGGATGTGATG
GGAAGTAATGAAGATTACGACATGGACACACATGAAACX
>Unigene0013089	1	249	LEN=249
AAAGAAAATGAAAATACTAAATGTAAATCAGAATGCAGGAGTTTAGAACAATTAATTATT
AATAAAATAACAAATTTCGTTCAGAAAGGGAAACCAGTGGAGGGTAAAATAAATGGAGAA
AAGGCCGATAAACCAAGTAATGATAACAATTTAGGAACAAACGAAATAAACCAAAACAAA
GATAGTCCTATCGAAACGTGGAAAATTCCCGATCATAATGTAAAGGCTTTTAATGCAGGC
AGTAATGCA
>Unigene0013098	1	224	LEN=224; minus strand
XCCAACTCCAAAGTCGAGGAGTCTAAAGATAAATATGCCATTTACAAAGTCAAAGGCTAC
GCACGGAAGTATCCGGAGGACTGTAAGAAGGAGGAGTTGGTTGTCTTCCTAAACCATATT
GACGAAGGCAGGACTTTTACTGACAGAGATCGTATGGCTCTATCTAAGGGCATACGGGAG
CATGGTGTGTCTGGGGTGATGCACTTGCGAAGCATTAATAGATAC
>Unigene0013124	1	328	LEN=328; minus strand
XXTTTAGAACAGAAGAAACCAGATGCAAGATGTAAGAGCATATATAATTTAAGTCATCCT
AAAGGACTACAGGATCTCGAAGTTCAAACTCTCTTAACACCGGGAAATCAAACGAAAGCC
GCTGTAGGAATCGCAACGAACTGTAGTAAACAAATTGAAACAGATAGCTATGAACACAAG
GCCACGGGACCCTTGGGTAAAAACGTCACGACTAATACAATAACTCCAGTAGACACTGGA
ACCACACCAGATAATCAATCTCCAATCGATCAAATCACCCAAATTATTCCTACCCAGAAT
CGCCACACATGTTACAAAGATCTAGAACAT
>Unigene0013172	1	222	LEN=222
GGTACCCTGATGATGATATCCTGTACGATAAGCAGCGTGTTCGGAGCCGCTGTGCCCTTC
GTGTCAGGACTTATTCTTGGTGAAGATATGTATAACCCTGAACATTGGCGCGTCATAATG
TTGACCCTGGCGAGCCTGTGCATCGTGAGCACCGTCATATACACGTCCTTCGGGAGCAAC
GTACGGCAGGAGTGGGACCACCTTAACAACAACGATAAGAGA
>Unigene0013184	1	207	LEN=207; minus strand
CCGTTCGATGAAATTGAAATTTACAGAGCATCACAGGCACAAGCAAATCCAGCTTCAGTA
GGAGCAGAAATAAAAAGAGTGAGTACCAAATTTTTGATATCGCCGAAGAAGGAAGCTGAG
GTACGAACAATCATGCCTACTAGAGCTCGCAGTTTGTCGTTTGACAATAATAATAAAGAA
AATGAACAAGAAAGGCAACCAAGGAAT
>Unigene0013229	1	201	LEN=201; minus strand
XXACACAATATACAGCGCGTTGGGGACGAGCGCGGCAGCGCGGGCGCAGTAATATCACCA
GAACACAGAGCTCACTTGGAGTCCACAGAGGCGCTGGCTAXGGGCGCGGGCGGGCCCTGC
GGCACGCACCAGGCGCGCCGCCCGCCCTACGCCAGCGGGTACTGTCACAAGGGCGGCTGC
GCGTGCGCGTGGTGGTGGTGGTAC
>Unigene0013236	1	219	LEN=219; minus strand
TCAAACAAAATGGATGATGAAAACGTAACCCAGCGTAAACAAAGAACTATAAATGAATCT
TTTAATTTGTCATTCATTTCGTCCAATTCGGAATACCTGTCAAATAGTATGCCAGATCTT
TCCACAAGACAAATAAACAGTGAAGACATTGAAAGCTATAAGGAAGAAATTAAACATTTA
AAGGAACAATTAGAAATAGCACATTCTGAGATAGAAAAC
>Unigene0013254	1	208	LEN=208; minus strand
XGCCAGGTTTTGGACCTCAATATCTCCGGATCAAAACGTCTCTCAGGAGCGTGTGAGGGC
TCGCCGTTCTTCCCTCCGACTTCTCTATGTGAATCTGGGACAGGAATTAGGATCAAGACC
ACATGTGTTGTGGCCAATGGGGAAGGGGTGGGGGGCTGCAGAAGGATGGCGGAAGGTCAA
CGAAAGAAACCGCAAGTTCGTACGACGTCX
>Unigene0013261	1	211	LEN=211
XXGTCAGAACTTTATAATCCCGGTGAGGTTCTGATAATTGATGAGTATGGCAGTATAAGT
AAGGAAGGCAATCGATTCAGGTTGTTCAATAGTGGCGTAAAAGTTCATATGTTGGCAGCA
TCGAATGGCCTTGCTCTTAAAGTTTACGTACACCATCATACCTGGGACCAAAGTGAGGAA
GAAGGAAAAAACCACATGCTAAATGTCGTGGAA
>Unigene0013265	1	364	LEN=364; minus strand
XXCACTCCCTCACGCTGCACCCACAGCGGGAGGAATCATTTAATGATATCCCATCTTCAA
AAACAAAAGAACGTAGCTTTTGCAAATGGCGAACATGTTGCTTGTAATTCCCAAATAGCA
ATTCATCATTACATTTCCATTGTCATCAGAACTTTATTGCAGGCACTGGCCCCAAAATTC
CAAGCTAACGTTGGCCCAATAGTTGATACGGTCGACTCGAATATTTTCGTCGATCTCAGA
CTAGGGCACGTTTGGCCAATAGTTGGAGCCAGTATGTGGAGTAAGGTTCTTTCATCATCA
TTTTCATGTGTCAAGTTTGAGGCTAGTAAGGCTGCGGCTCTACTGAGGCGGAGACGAGCG
GAGCGX
>Unigene0013271	1	218	LEN=218; minus strand
CAATTACCGCCTTTAAAACCTGAGTCAGCCGTACTGTGGTGGAGATTTGTTGATAAAAAC
GTAAACTATGCGTATTACTTCGTATTCGGTAGTGCATTGTCGATAACTGTTGCCGCCGAG
AAGACTGGCCTGCATCGAATTATTGGCGAAAATCTTGGAAAAGTTATAACAGGAAAACCT
TGGAATGTGGGCCTTTTTATCACTCTCTTCCTTATAACX
>Unigene0013293	1	72	LEN=230; minus strand
CTGAAGGCCAAGTACGACCCCGAGTCGAAATACACCGCCAAACACGAACAGGAACTCAGG
GAACTTAAACAC
>Unigene0013339	1	236	LEN=236
XTCGCTGATGGTTGGGAGCGTATATCTCGAGTAGGCGAAGCGGCCAGTGCCCGCGCAGCC
CAGGCGGCCGGCGTCGGCGCCGCTAGAGCACTGGAGCCCCTAGCTGCAGCCCTACAGCAT
GAATTAGCTAACAAGATGGCCGCCACCGACCAGCTGCTGAGAGAGAATATTGACAAGCTC
GCCACTAGCAAGACGGTAATGGAGCGGCTAAGCACGTCGATAGCGAAGTCCCTGTCG
>Unigene0013352	1	228	LEN=228
XXGATCGCTGACTCAAGCGAGGCCCTGGTCTCTTCCTGGACCTCTTGTCACGTTTGCACG
AAGACCTTGAGCGCCGCAGACTTTGCTCCACAGCTGGGCAACGAGGCTATAACAACAGGT
CCGAACACAAGGAACACACAGCCGAACACAAACCGCAGTATTGCATTATGCGCCTCCTCC
TTTTGGTACAATTCCAAACCTCGGAGCAAGCAAACCAAGCCAGATGAAAGX
>Unigene0013404	1	203	LEN=275; minus strand
XCGCTCAGCCGCCCCATGGCCAGCACCGGCGGCACGCGCTACGAGGACCGCACCATTCGC
AGGCATCGGGAGAACGATGATATACCAGCGATGGAGGTGAACAACTACCACGACGGTCTC
GGCATGGGCAACCCGAACGGGAGGCCGATGAACCTCCAAGGTGTGCAAGCGCAGATGCCC
ATGCCTCCTAGCAGTCGTTAGCCA
>Unigene0013405	1	215	LEN=215; minus strand
CTTAGTTTAAATGAACCAGATATAAGTGTAATTGAACCGAGTGTAAACACAAAGCAACCA
GAAGTTAAGACTGAATCAGCTGTTGGTAAAATAGAACCGGTAGACTCAAACCAATCTATA
GATAGTGTGAATGGACCGTGTCCACGTGGACCAGAAGAACAAATGACCAATCCAACTACT
GCGGTTGATATAAACCCAGTTGTTGAACAACCTAAX
>Unigene0013426	1	223	LEN=223; minus strand
XCCGTAGAAGACTCCGACTCCTCAAAGATCTCCTGTTCCCCATTTTCAAGTCCACTCCAA
GACATTAACAATGAACCAACCAGTAGAAAGTCTATAGGAAATAAAGATGAGTGTATCATA
ATAAATGATACAGAGAAAAATGCGTCTACTAGTCTTAAGAATAAGGTGTTAAATAAGTTG
TTGACAAATAAGGTGAAGGAGAATTTTATACGGTACGATGATGAX
>Unigene0013432	222	318	LEN=318
ATTTGGGGTCTTGCTGGCTTGGGCTTGGCTGGTCTGGGCGGAGGCACTCCCGTGCCCGTG
GGCGCCGGGGAAGCCACCTGTGCAGAGAAAAAGAAAAXX
>Unigene0013435	1	207	LEN=207
XACCAGACTAACAAGAAGAGAACAGAGTCAGTACAGACTGGTCGCAGCTCTATTAAAGAC
TCCAAGTTATTGCTTTTGATGGCAGTGAGAATGCCAACGAACTACATAAAACTGCCAAAT
GTTAAATGTGATGCGTCACGAATTTTCACCAGGACCATCCATACACAGACTGAAAAAATT
TACGAAAGCGATTTAGAGACTAATACAGXX
>Unigene0013437	1	236	LEN=236; minus strand
XTGTCTTATAAAGAATTCAACATATTTTGTAGCCGTCAGAGCCTCGTCGGTGTGAGCAGG
GCGCGCCGCGTGCAGGTGAGGTTGACTTTGGCGCTTCAGGTGTTGGTGGCGCCACTTGCG
CCCCGTCGCAGCGCGCTCAAGTGGCGCCGCGAGCXCACGTGCCGGAGCAACGCCACGTGT
GGAGAGAATGCGAACTCGAACATCAGCATCTTCCACTGGTGGCAGCTCATCTTCAACCXX
>Unigene0013452	1	302	LEN=302
XXGTTGAATTCACACATCATAAAGAAGTTTCTGAGAATGCTTCTGTTTAGTTTTTATGTG
AAGATATTCCCGTTTCCAAAGACATCTTCGGAGAGGTCCACATATCCACTTGCAGAATCC
AAAGAAAGAGAGTTTCAAAACTGCTCCATCAGCAGGATTGTTCACCTCTGTGAGTTGAAT
GCAGTCATCACAGGAAACATTCTGAGAATGCTTCTGTCTAGGTTTGATGTGAAGATATAC
CCGTTTCGAAGGAAGGCCACAAAGTGGTCCAAATATCCACTTGCAGATTCTCCAGAAAGT
GTGTXX
>Unigene0013470	1	231	LEN=679; minus strand
ACGGCGGCGCTGCGCGCGCACTACGTGCCGTTCGACGCGCACTTCATGCCGACGCTGCGG
CGCTTCACGGCGCTGCTGCAGCAGTTCCGCGCCGCGCCGCCGCCGCGCGACGTGCGGCGC
CCGCGCGGCACCCGCGAGCGCTACGTCAGCTTCGACGCGCTCGAGTCCTGCATACTCGAC
AACATCGACGACTTCCTGCGAGAGTACGAGGCCGGGGCCGAAGTGCCCATC
>Unigene0013477	1	346	LEN=346; minus strand
XXTGGTTCATCTCCAACAAGATATTGCTCAGCCAATGGCATAGTCATTTGTGGACTTTGT
GTCAATGGCACATTTATTTGTGGATTTTGTGTCAAGTCGCTAAATGGAGTTGATGCTGAT
GCTGGTTCATCTCCAACAAGATATTGCTCAGCCAATGGCATAGTCATTTGTGGACTTTGT
GTCAATGGCACATTTATTTGTGGATTTTGTGTCAAGTCGCTAAATGGAGTTGATGCTGAT
GCCTCTCCAAAAACAAATTGCTCAGCCAATGGCATAGTTACTTGTACAGTTTGTGACAAG
TCCAAATTCAATGTAGGTATTGCATTTCTGGTCAAAAGTTTACTCGGT
>Unigene0013482	1	235	LEN=235; minus strand
CCAGGCGGAGCAACTGACCTGCCGGCCGCTGAAGGAACCATAAATGTCGACGGGTTAACA
CCCGGTGGCGATATCGATGCTGGGATAAATGGTGGTCTGCCAAATGGTGATTTAGATAAA
CCCATTGGATCAATAAATGTTAATGGATTGGAATCCGGTCATAACTCTGGTTCTCAATCT
ACTGAGGATAACAGTGAGCCGGATCAAGATGACAACGTTAATGATCATCCATCCAXX
>Unigene0013546	1	340	LEN=573; minus strand
ACGGCCTCGTCCGGATCGAGTGGAGGATACGGGTTGACACCAATCACTATGATGTCTCTT
GATTGGCTGAAGAACGGAGAGCTGATGAACCACGCATTGGCTACGAAGGCAGTCATAAAA
CCATGCGAGCTTGTAACAAAATACGATGAGTATAGCCAAAATAAACCGGACGATTGGCCT
CCAGAAAAAAAACCAGTTGCAAGAGTGCATCGGGTCCCAAATTTAGTTCCCCGGTCCAGC
TCCAAGAGTCGAGCACATTCATCTAACAAGATAAATCAGGATAAAAGCCTAAAACTCATG
CTGGCTGAGATGAAGAGATGGGATTCACAACATCCAAAG
>Unigene0013611	1	208	LEN=208
AGATACTACAATGGTGCTAATGGTCAGTATGTAAGCAACCCATCGCCTGTCGTAATTGCT
GATGATAGTGGCAGTTACAATATAGGAGCATCTGGTCAGATAGCGAATGGCCCGGGACAT
GTGAGTAGCTACTACAGAGATGGAGTATTCGGATCAGGACTCGATTTTATCTCTGGCACA
GAGGGAGTCCATCCTGCTACTAAATTCAXX
>Unigene0013652	1	281	LEN=281
AATTATTACCCTGTGCTGGACCACAATGATCTCTTTTACTACCTTGTATGGAGTAAGGAA
AAGGTGGAGATTAAGTGTGCTGGATTTACCCAAGACCCTTCAAATCTTGCTGGAAGTGAT
AACAATACTGATACTTGTAGTGTACAAAAAGCATCTCAAGAAACACTCAAGGCTCAGCTG
ATGATGTTGGTAAACGCTATTACAACTGCAACAAAACCAGAAACTGTATTACCAGAATTA
CAGCCTCTTTATGAGGCTATTGATGATTTTAAATTTCTAATX
>Unigene0013658	1	83	LEN=437
XGCGCGGGGCCCGAGGGCCCGGAGCGGCGCGAGCGGGCGGAGGCGCTGGTGCAGGCGTTC
TGCCGCGCGCTGGGGCTGGACCTC
>Unigene0013662	1	248	LEN=248; minus strand
XXTCGCATTTGCGTTAATTTGCCTGCATCCGCGAACATCTCTCCGAACTGGATGTGCCCA
GGCTGTAAAGCTAAACAGCCACGAGCGGACAACTCGCAAACGCCTGTTAAAGGCATAGAG
ATCTGCCCCTCGCCGCCGGCTGAAGCAGGGATACAGGTGGTCGAGCGGTCTATGGCAGCA
GAGCAAAAGGAAGTATGTGTTCTGGAAACCGCTAGCACACCATCCTCAAGCGCTACGTGC
GTTGAGGAAAXX
>Unigene0013663	217	419	LEN=419
ATCCCAGAGCATGTATCGTACTCCCTGTGCTCCCGCCTGCTCCGCGCTGCGCAGTCACAG
CTACTCGTGCTGCGCGGCAGCGTGGTGGCGGGCGCTGCGCGGGCGCCGCTGTACGGCGTG
CTGCACTGTCTGGCACATACACTGGGACAAGTGGATGCTGCAAAAATTGTTAAGAAGGTC
TTGGGCGTAAACACAAATCAATAX
>Unigene0013681	1	210	LEN=210
ACAGAAACAATGGTTAACTCTATGTTTTCAATACAATTTACAGATGTCCCTAATAAGTCA
TCAATAACAGACAATCCTACTATTGTAAATGAACCCAAACAAGACATTCTTGAAAACAAA
ACAAATGTCACAATTAATACAACAGATGTCTCAAATAATGAGAGGACGAATTCAGCCTCA
GAAGCAGTAGATAACTCTATGATATCAACA
>Unigene0013744	1	425	LEN=425; minus strand
XCAAGTAACAAAACAAACAATAGTTTACGCGAGATAAAGTGGTGCCGTGTTGTATTTATA
GTGAAAATCATGAATGATAATGAATATATTCACTGTCGCCTTTGCGCTCATTTCAAGCCA
AAACACTCACTAATACACCTAATATCTGAGGAGCCACATTGCCAAGATATTGTCAAATGG
TTGTCCCGATTCAACGTTCAAATAAACTTAAACGACAATAATTTACCAAAAATGGCCTGT
TTTACTTGTGTAGCGTCGTTAGAACGAGCATTTAAATTCATTGCTGCCGTGGAGCGAGCT
CAATCTACTCTAAACGAAATAACTTTACAGCAACAGCTTGTGAAGGAAGAACATTTTTCT
GATGATGAAAACATTGTTTACGATGGTCCAGCGGAGTACGATGATATAATCGAGAATATT
AAAATC
>Unigene0013747	1	378	LEN=378
XXATGGGATGCCTTCGTCTCCTTCTGCGCAGCATGCCAGAGAAGGAGGCAGTGCAATAAC
TGAGAGTTCGCGCCTCTCATCCCAGCCGCTGAGGTGGACGTGAAAGACACCACGCGCATC
GGTGTCGAGAAGACTCCCGCCACCGTAGACGTCGGTCTGTGGGCGGTGACTTTAGAGAGG
CTCATCGTCAGGCCCGTGTCGGCGGCGAGCGTTGACAAAAGCCCTCCTCAGACAGTCAGC
AAACCCCAGTGGGGCCCACCAGGGTCAGAACCTGCTGGGGAGCGGGGGCCTGCGAGATTG
TGCGAAAGAGTTACCGCGGCCCCGGTACAATATCAGAAGGAACATGATGGATTTAAATCA
GTAAGTCTCCTCGGTGTAGXX
>Unigene0013794	1	226	LEN=226
GGAGCTGTAGGAGATGCACAAGAACCATTTCTGGAGTTCGTGCCAAGCAAGCGTGGTGGC
ACCGTGCTTATCTATGAAGATAACAGCTTTGTTCAGATGACCAGTAAGACCAGGTGGTAC
TGCTCCAAGAAAGGTGCTGGATGCAAGTGTCAAGTACTCTTGACACCGTTAAGAGAATTT
GTAGGCGTGCTCGGCCAACATAATCATGCGCCCGCCAAATCTGTTGXX
>Unigene0013795	1	674	LEN=674
GATATGAGCATACACATGAGAAACCAACAAATCAGAAACCAGATGTTGCAACGAAGCAAC
TCATCTTCTTGTGAAAAGCCAGTATTGAAGCCAATTCTGAAACGGCAGAGTTCGTTTTGT
GATGAAAGAAACGGATCTATCTGTACCGTCAGAGATTATGATGCTAAACCGGTCATGAAA
AGCCTGCGAAGGCAAAATTCCATGTGTGACATAGAAACAGAACCGAAAGTTACCCCGCTG
TTGCGTAGACAGAATTCTCTCATAGAGTATAATAGGAGAGGCATCTACGGACAGACGTCC
AGCTTTAATATGATAACCAAAATAGACCCCATCTACCAAAGACAACAACAAGTTAAACAC
GAACCATTTCACCCCACACAACCGTTACCTCCAGAACCGTTATACCAAAGCAAGGATCAT
ATTGTTTATGATCCTATTCCTAAACCTCGAAGGACCTATACTTCAGTGTATGACACTTCT
ACAGAAACCCCTTATGCCAGTCGATCTGAAATGTCTAACCAGAGTTTTGAGAATCCTTAC
GGAAACAGGCATACTATGCAAATGCCGATTATGGATCCGCCTTATGCTACCAGGGCTGAA
TGTATAAGAGAAAGTCCGTATGCAACTACAGCAGAGTGTGTTAGAGAAAATCCGTATGCA
ACTAGAGCAGAATGX
>Unigene0013808	1	309	LEN=309; minus strand
CGCCCAACACACATGTGTCTGCACTGCAATATAGACATTAGGATAAAAATAATACCAAAG
AGCGTTTACACAGAAATAATGCTGTTAACAGCTTCTCGTTGCTTTAATCGGTTTGATTTA
GAATATAATAGTGCCCATAGCGCTAAGAGATCTTCTTTCTTTCAATATAAGGCTTTAGAA
AGGTCTAAAGCCTTAGAAGTGGATGTTAGTGTGATGACTGACAGAGAGGAATGGAAGCGA
ACAACATATTACGCCAACCCCAAAAACTTGGGAACCGGGCAGACCGAAGATATATTCGGA
TCTGGATCX
>Unigene0013871	1	204	LEN=204
XXAAGAAAGTGTTTAAAAGAAGGCACTTTGCATGATTATTACTTAAATTTTACTAATAAT
GTTCCTATTAAAGCAGAAGAAACTGAACCAATTATATTTTGTGATAGTCAATGTGTAAAA
ATTGAAGATATTAATACTGAAAAAGGAACAGAAAACTACAAAATTAAAAGTAAAAGAAAA
CTTAACAAAGCTCAAAATAAAGACAAX
>Unigene0013883	1	214	LEN=214
GATGATGTTGAAGATTTTGTGGAGTCTGACCATGAAGTGTCGATGCGAACGCGCCAGACC
ACGCTAGAAATGTATTTGGAGAAAATCAAGCAACAGAATAATGAGAAGAAAGCCAAAATG
CAAGAATTAGTTCGAAATTCCCTCAACAAAGTTCCTGTGAGAGACCCACTGAACATGTTC
AAAGTGCCGAACAAGCCCGCCCCGCGCCGCCCCAXX
>Unigene0013891	1	202	LEN=202
AGTTTTAAAAGCGGAATCGCCAGACGTCATATCAAGATGCTGATGAACAACTTGACGCAC
GTTGGCTGCGCATTCGGTGTCTACTATGCCGTAAAACATACCAAGGCAGCTCATTTGACT
TGCTACTTGTCCTACTGGACGCCTGAAGGAGAGCCAGTGTACGCGACGGAGCCCCCGAGC
CCTGACAGTGGCTACAGCGAAGXX
>Unigene0013970	1	454	LEN=454; minus strand
GCCATGCAGTGCAGTCCCCGCGAGGACACGACAGAGTGCGGCGCCGAGAGCCGCGCGCTG
CGCTCGCTGGCGGCCGTCGGCACGGTGGGCGAGGTCGCCCTGGTCGACGTGGCGCGACTG
TCGCCCGACCACCAGCGCCACACGCCCACCAATGATGATGCGCCACAGGTACACAGCACA
CTCATACAGCAGCXGTCAGCCATGCAGTGCAGTCCCCGCGAGGACACGACAGAGTGCGGC
GCCGAGAGCCGCGCGCTGCGCTCGCTGGCGGCCGTCGGCACGGTGGGCGAGGTCGCCCTG
GTCGACGTGGCGCGACTGTCGCCCGACCACCAGCGCCACACGCCCACCAATGATGATGCG
CCACAGACAGCGGAGGGTGGGTCGGCGTCGGAGTCGGAGGGCGGCGCGCGCGGCTCGCGC
GTGGACAAGCAGCTGGTGGCGCGGCTGGGCTTCGCX
>Unigene0014086	1	240	LEN=240
GAAATACATACTTCTTGTCAGTTATCCATGCCTGACCTTGGAAGCCCTGATTCAGATTTC
AGAGACATTCCACCACCTCAAAATATTACACCAAATACTGCACAGCAACCTATCAATAAA
GTGAAGCAAAAATCTCAACCAAATCGGACAGAACGAAGTTTATTACGTAAGAATGTTCCA
CAAAGTAATTCACAAGAGACAGTGGCTCCGACAGGGAAAGCGCCGCCCCGGAGGCTACCA
>Unigene0014100	1	241	LEN=241
GTGTCTACCGAAAAGGGCCTGTTACAAAACGAACCCTTGATTCGCACTAACAGGAACAAG
CGTGATGTTTCTATGCCGATGAATGAAAATAATAACTCTGACACCGTTTCTCACGTCTAT
GTTGAAATTATGAATTCAACGAACGACACCGATTTAAAGAAAAACGAGTATCAAACTTTA
TCCAGCTCAGATGTTAATCTAGAGAAATTAAAGGATAACATAAACGACGCTATCAAAGTA
TXX
>Unigene0014102	132	249	LEN=249
ATGGACACGCTCGTCTACAAGAGACCACCCTTCCGGCCAAACAGTAGACTCAACGTGCCC
AACGCCGACGTTTGCGAGGAGTGTGCCGGCGCCGTCGGCGCAGGCGCCGGCACCCCCGXX
>Unigene0014168	1	297	LEN=297
XATAGAACAGATCACCTGACCTCAATGCATGATATACCAGGTCTACCATCCACTGGCTAT
CATTACTGGAGTATGCCAAACGAGATACTAGCAGTTGGCACCCTATACAGCATGCAAAGC
TCGTGCAGCAGCACAGCACCCGAGGCACTTGAAGTGTCACAGCACTCGTAGTATGTCAAT
TGGCACAGCACCTGCAGCGCTTACACCATCTCCTCGCATGGTTCTCACAAAGGTGATCTC
ATAGTGTTTTCTGGCTTAGGCTTATCCTCAATATCTGTAGTCAAAAGACAAGCAAGCAXX
>Unigene0014194	1	258	LEN=258
XAATCAATGAAGTTTATACACGTTATATCACCTTGGTTCGGCCACGATAATTTTAAATGT
TTCGAAAGATGTTTGGATAAATTGAACGAGGAACAACTTATTGAAATTTTTACCGCTAGA
AATTCTGAAAAGAAACTGCCAGCTCATTTAGCTGCATCTGATCAAGTATTTACGTTTTTT
GATACACTAGAGAAGTATGTCGACAGAAAGCTTTTTATTGAAATTTGTTTGACTAAAGAT
AGATCAGGACTTACGCCATXX
>Unigene0014198	1	225	LEN=225; minus strand
XTTTCAATCTCGACGCCTTACGAAGATATCGAACCGATATCTTATTTAGCTAAAACTAAA
AAATCTCGTTCTTCAAAAAGCCTCACCCCAGAGAGAAAGGATTGTTTTGATCCTACAGAT
ATGTGGGGACTCGGTGAACCAGAAATCACTAGCGTACCTAAAACTGACGATAATGTTAAT
CAAAATGACTTTGTACCTGAATTTAAGGAATTTGTCACTGATGTGCXX
>Unigene0014308	1	238	LEN=327
XXTGCTAGTGACGCTGAGCAACGTCAACAGCCAAAACGACGTGGCCCCAAAATTGAACAC
GACGTTAAAATATTGTCTCCCAAGAAAAAGCGATCAAAGCAAACACCTCTTCATTCTGCA
GAAAAAACAACAGTTTTAAATATTTATAAAGACATCAAGGGGTCCCAGTCAGAAAGTACT
CCTGCTTATATGACGCAGTTAGTTAATAAAACTGCAGAAATTGCAGGTAAAGATCATACC
>Unigene0014310	1	209	LEN=300; minus strand
XCGGTCTCAACGGACGGTCCACTTGGCATGGTGTCTATCGGAACTTGTACGGAGCCCTCT
AAAAGTTGTTACAAGAATTTACAACAGTTGCAGGATTCTCAAGAAACCGACCCCCTAGCG
ATAGAGGGCCCCATAAATACGGTGCCTAATGGACCCGTAGCGTGGGGGGCTAAGAGACGC
GGTAGACCCCCTAAGAACTTACCGAAAATC
>Unigene0014387	188	397	LEN=397; minus strand
ATGACTGAATCACCAGAAAGGGAACAGACCGGCAATTCCCTTAAAATGTCATTGCCCACC
GTACTGTGTACTCCCGAGGCTTCCGAAGAAAAATCCGATATATCTTTGAAAGCAAATTCC
ATGATTTCCTCGGATTCTAAGATGTCACTTCCATCCCATTTGGGCACTCCTACGTCACCT
TTAAGATTATCCTCTCCTTTATCATTGCCT
>Unigene0014393	281	471	LEN=471
ATGGCGGACAAACAGGGGCCGCCGGGACGCCCTCCCGACCCCTCATGTACTTCTGCAATT
GAAACAGTAATGACCGTCCCATTGTCTAAATTTGAGGCAATGGAAGCGGAAACTTCAACT
CATAAGAGAAAGCATCCTAGTCAGGACGAGGATGTTACTGATGTTAATAATGTTAATGCT
ACAAAACGCGAX
>Unigene0014543	1	344	LEN=344; minus strand
TCAACAGAAATACAATATGATAACGCTACGATAGTTCCAGCTATTGATAACAATGAAGGA
TCTTCAACTACTGAAAATAACGAAGCTGCAGCAGATATTCATAAAGGAGATATAACAGAA
GTAGACGATCAAAATATCATAGCGGCCAGTGATGCATTTAAAACCAAAACGATAATATAC
AAAGAAGATGATGAAGAACTAAGAAGGGAATCGCCAAATATGCTACTAGTTAAGTCAGAT
CAAAACTCGGAAATTGACAACTATACAAGATATCCAACGACCAGTGTTTTTGTTGGATCA
GCATGTCTACCAGGACAAGGCAGAGCTGATGACGGTTCGTGTGTX
>Unigene0014570	1	249	LEN=249; minus strand
XXTGTTTCAGTGTTTTTTTTTAATGCGCTGAAGAAAAGAAGAAACCCTTACTTCTTCTTC
TTCTTCTTAGCGTTTATCCCGTCTTGTGACGGGGTCGGCTTTCCGTATCTTCCTTCTTCC
ACTTCGCTCTATCCTCCTGAAXTAGACATCTTCCTCTTCGAGTTCGCAGATTTTCATGTC
ATTCATTACGACACTCAACCACCACAGTTCCGGCCTGACCCTGCGCCTTTGACCGGGTAT
GTCAAGATTGAA
>Unigene0014572	208	551	LEN=551
GTGGGCCTGACTGGCGCCCTGTTCGCAGGAGCTGTGTACATGTTCAGTGGCACCAGGCAA
CCTCAACAACCATCTACCCAGAATCGGCCGAGGATAGAACCCACAAGGTCTCCCTCACGT
GGTAGTGAAAGACCTAATGATCCATCCGAGGCATCGGTCTCATCATACCTGTCTGATTTG
TTGAGCAGAATGAGCACATCACGGGGAGGTTCTGCATCTAATGTGACTATTGAAGAGATA
CCAAACATCCCGGACAATCCAAACATTAGCAACCTCAATGCTTTGCTTGCAGACATTCAT
GTTAGATACATAAAGCTAACTCAGTTTGGAATCCACTACAGAGTX
>Unigene0014599	1	267	LEN=267; minus strand
XCTCCAACTAAAACAAATGAAGCTATGGCTAGGGTCAAAGAAAATGATCCAACTAGCAGT
ACTGAGAAAGATAAAGCCCAAAGAGTAACGCCTATAAGGATAGCGCTAGTAACAAAAGAA
AAACGACACACCACCAGAAATAGTTCCTCTAATAAAGACACAACAGCTAAAATTATTACT
TCAACTAAAAATAAGGAGCAAGAAAAAACTACCCCGCTCAGGCCGAAGTCTGCTCGAATT
GAAAAAGTAGAAAAAACACCAAACGCAAXX
>Unigene0014653	1	205	LEN=205
XXGACTACAGAAGATACAGTCCCCAAGCATCCATCAGGAAGATCTCCTGAATCGCCTTCA
CGCCATGCTCCTTACGAACCATCCAAAAAGCGTAGCTACCTTCAGCAACCAGAAGAGACC
AGGCAGCTTCGCACACCTTCACCAATGAAAAAAACCACAAAAATTACTGAAGTTAGTACG
GACTTCCTGATGTCCGAGAGAGAACAG
>Unigene0014699	1	389	LEN=389; minus strand
XXACTATTTTCAAATGATTTGTCAATGTCACCAGACACCAAGCAAAACAACCAAGACACT
TTGCAAGATAACCCGAAGAAAGATACTACACCTGTTTCACCAAGACCAGTACAAGACCAA
AATAATACTCTGCGAGGAAAACAAAGGAGAACCAGGCTATTTTCAAATGATTCATCACCA
GAACCCAAGCTGAACTGCCAAAATGGTTTGCAAGATAGTCAAAAGAAAGTTAGATTATCT
TCCGATACTTTACCTATTTCATCAGAACCAAAGCAAAAACACGAAGTTTTGCAAGATAAT
CGAGGATTACTCTCAATAATTATACCAATGTCACCAGACTCAATCCAAAAGAAAAGGATA
ACCAGGTTATCTTCTGCTACTTCACCAGTATXX
>Unigene0014762	286	865	LEN=865
AAGTCTGACCCAAAACCGTTAAAGGATTTTAATCCAGAATGTAGACGCTCAGTATTAAGG
CAATGGAAAGTATCTATTGAAGCTGAATTATATGATACAAACGATGTTGTGCAAAAAATT
CTAATAGTTGATGGAATAGAAGGTGCAAATCTGCTACAAAGGGATGATCCAAATACAATG
AAATACGCAAATTATACACCCAGCGATGTTTGTTCGAGACCAGAATGCTGTATAATTGAA
GTGGATTTGGGTGTGGGAAAAGTACCAAAACCTAAGAAATCCTCTAAGGCAACACCTGTT
TCTAGAGAAGGCCAGGATTCAAAAAGGCACCACATAGTGCCAATGGAAACAAAAACGACA
GCAAGTGCTCCGAGGCATGTGCTAAAATTTGATGAAACATATACTAACATAACGCAATGT
ATTGAAGCTACCTCAAACTGCGTTCTTTACGCAGATCTGGACATCAGACAGACTGAGAAT
AGAACAGTGTACGTCGAGGAATCTCCCTATGCTGAAATTATTGGAGTTTTAGAACCAGAC
AAAAAAGGGAAAACATGAAATAAAAATACTTTTTTGTCTGXX
>Unigene0014793	1	279	LEN=602; minus strand
ATTGCTCCAAACGGTGGATCAGGAAGCCCAGTCTTAATCGTCCAGGGTGGAGACACTACC
CAAGTTGGTTCAACGACAGCAAACGGTGCCAGTGGTACTGACCTTGGTCAACCTGGGCCT
ATTGTCATTGATGATGAGGATATAGCTGATGATTGGACTGGAGATGTGGAAGAAACTCAG
ATTGCTCCAAGTGTGGTTGGATGGGCTCAGGACCGTAGACCTATTATCATTCCTCGTCGA
CGATGCAGAGGGTCGATATGCATTTGTTACGGCCATGTT
>Unigene0014798	1	233	LEN=233; minus strand
XCAATCATCGTGCAAGGACGGGACACAACTCAAGTTGCTTCGGCTAATTCTAACGGCGCA
AGCGTTGTTGGTCCGAATGGAGCTCAGACTACATCGGGGGGCAGTGTCAATGTTGGTCAA
ACATCTTCAGGTATTGATGTAGTTATTGGACCCGGTAATAACGGTGGATCAGGAAACCAA
GTAACTATCGTCCAAGGAGGAGACACTACACAGGTCGGTTCAACGGTAGCAAAC
>Unigene0014801	1	165	LEN=315; minus strand
TTAAAAGGTGATGAAAATGCAGATGATGATGAAAATGTAAAAGAGGAAGTTGATAAGAAA
CCGGTGATCAACCAAAATGGAGTTGAAATTCTAATGTGTGATGTTGATGAAGAAGGCAAT
ATTATTAGCACTGAACTTATTAATTCTAATGTTATACCTAAGATT
>Unigene0014898	1	332	LEN=511
XTGTAACAGGAACCCTGTGCTAAGACCGGCGTGGGCACACTTGAGGGGCTGAGTGAGGAA
GAAGCGCGGGCCGAGAGGAAACGTCGCCAGCGCCTCGCACAGGAGGAGTTCCGAATCAAA
CAGCTCATGAAGCAGCAGATCGATGAGAAGCAAGAGCTGGGTAGGAACAGCAGCAGTTTC
GACCACCTTCTCATGGAGATACCGACTCAGGACATTATGATCGAGGCCACGGGCGAGGAG
GTGGGGAAACGGAAGTCGCCCACACCAGAATGCGCGAGCGCCGCTAAGAGACGCAACAGC
TGCAAGTCTAAGTTAGATATTATGAAGTCGGAT
>Unigene0014899	1	439	LEN=439
XAGCTTCCATCTTGGCCAGTGATATCTCCTCAGCATCTTCGTCCTATACTAAAGGATGTC
GAGATGCCTGAATTTATTTCCCCTCTGTCAATAACTCCAAGGTACAATAGCATACGAGAA
CCGGCGCTGCCACGATCCAGTATATGCACACCAACAACTGACCACCCATCCAGCGGTGAA
CCAGCACTACCAGAAACAAGTGCCTGCTCCACACATGCAATGCCATATCGCGTAGTGCCA
ATTGCGCTGTCTCCCATTAAAAGGAAGCGAACATTCGATGGGTATTCACCAAGATTCGTC
GACTTCATGATCCGTGATGCCCAGATACAACTTCACGGTGCTACGTGTGAACTATCTCCA
CATTCCAAGGCACTTTTTCCTAGCGACCATAGTCATAGTAGCACTGATGTTGAAATTAGA
CCTTTGGAAGTGGATGAGGTX
>Unigene0014905	1	247	LEN=247; minus strand
AGAGGGAGCGATTGGCTGAGTGATGTCAATAAGGGTTGTTATGGCTGCAACGTAAGGGTC
GATAAACTTTTTGTTTCGGACGAAATTTTGATAAATAGAAATAGGGATATACCTATTAAT
GAAGTTCTTGGATTTGTGGAGTTAAAACAGCTTGATAGATATAGGGATGGTATCGAAGGA
AAGTGTAATAGTTTATGTCGCGTGCGACGTCGATGTGCGGGCGCGTGGAAGCGCGAGGCG
ATCGGTCXX
>Unigene0014930	1	201	LEN=201
XATGAGGTAACATACATCACACCATATGAGTACAAGAATGCTCCCTCGGCTCTTCGTCAG
ATTGATGTCAGTAGTCTCTTGGACCTCTTACCTAAGGACTTGATGACGTTAAAATCATTG
ATGGAAGGGAAAAATATGAGTTTACATGCATTGTTCATGTCTTATATGATGACTGAGATG
TCTAAGGCAATGATTAAAAACGXX
>Unigene0014934	1	298	LEN=298; minus strand
XXCGACTCCGTGCTCGTCACGTCACAGGACATGACCGATGACGTCACTCCCTCACTCGCT
ACCGTGACGCCACTAGGAATTGTCAGTGACCTGCAAAGCGCACCCGCTGCTGTCACTCAA
CATGACAGTACTGATGACAGTATGATCGTAGCTGTAAAGTCGCTGCCAACTAGCAATGAC
GTGACGAACACACTCGACACCACCGGTGACGTCACCGCAGCCGACACACACACAACCACT
GAXGAACTAGATGACGAGTGGAGGTGCCATAACGGGAAATCTAAGGAAGCCACAAAACTC
GXX
>Unigene0014979	184	462	LEN=596; minus strand
ATGGTATTACTGGTGCTGAGCATCGCAGCGTGCGTCATGCGCGTCGGCGGCGCGTCGGAC
GACATCCCCGTGACATTAGCCGGCGCCGCGCCCGCAGACATACTGCTGTACCTCTACGAC
GTCGTGCTCACTCCACACATGCTCACTGATACCAATACAGAAGGAGCAGGAACTATGGCA
TCGCGTAATTGTCCTCATGATAAATCTCCCACAAAAGAAGGTCATTGTCCACAAATCATG
GATGACGATTACGATTATGTTAGTAATGACAAAAAGGAA
>Unigene0014988	123	617	LEN=1698; minus strand
GGGACGCCCGCTGACGAGCCGTATAGTGTGCAGCTAAACGGGACCGGGAATCTGACTCGA
GCTCCGCCGTGGCCCACGCCACAATTAAAAATGGAACGAATATTTGTTTTACCAAAACAA
TTGGAACCCAATGACAGAATTACTGTCAACTGTGAGACTACAAATCAGCCAAGCTTATTG
AGAATTGGATTAGTGATTGGGTACAATTCACCGGATTACAGCAACCTTGCGTGTCAGTTA
GAGATGTATTTCCCACCTCAATACTCTGACAAACTGACTATAACTAAAGTGAAGGATAAT
TCACCAACTATTGAATATGAAGATTCAGCTGTAAATTTCTATGCAGATTATCACTTCCGT
ATGCAATTCAAAATGAGGGATGATAGCACAATGATGGATATATACATAGGAGATTCCTAC
TTGCATACAGTTGAATTAGTACATGAGATGGCCAACATAAGATTCCTAACTGTCAATGGA
GATGTTAATAGGGTA
>Unigene0015013	117	1088	LEN=2202
ATGCCGAAGAATTGGAAAGTCATACCAGAAGCCAGATATGTAGCAACTATAAACGAACCA
TTTACTATAGATTTAAATACTTTTTCAATAGCTTGTGGTTGGTGCAACAATTTGGATTTA
GACAATCAAATTGAAAACGGACCTACGGTAAATGCGTCGGGAATTTATTTTACCAATATC
ACCGATGGAATGAGTACATTATGGAATTGTGTTTTGACGTTAGATCAAGGATGGGATCCT
TTGGCTAAAGTTTTGCAAATAAACACTACGAATAGCGTATTTCCTTTCCATCTTCACGTT
AAAGGCGCAAAAACAGTGAAAGTAACAGTTAATAACAAAGAGTTGTCGTTCGTCAGAGCA
AATCTATCGGAACCTTATGATGGAGAAGCGGAGTATTTCTTCGAGGAAGACGAAACTGTA
GATGTGTTCTGCATAAACAAGTTTTCCAAAGGATCAGTTCATATTAAGTACATTACAAAA
GGTTTTTCATACGCTGACCCGAAAAATGTGACAGACAACTCTAAGTTTACGATCAAGCTA
ACATCAGAATACGTAAACTCGTCCTTTCAATGCGTTTATACGTCGGAATTCAATGAAACT
TATGTATACAAGATTAACTTTCGTCCGAAATCTGCAGACGAGAGCTCAATAGCAAATTAC
ATACGAAAAATAACAAATGACAAAGACAAGAGTGGTACATTTTTGGTCGTAGGCTGTTCT
GTTGGCGCTGCGATTTTAGTCCTTATCTTTATAGGCGTAGGGTGCTATTACAAAAGAGCT
AGAAATGTCAAAAATGAACATAGCAAAAACGAAGATCTGTATACAATATACGATACGCCA
GCTCAAGATTATATAAATACATACGTAAATGACAAAGATGACTGTCAGTATGTAAACGAA
GGATTCCATAACGCATCGTTAAGCGAAAACATATATAATGATAGACAAAGCAACGTTTAC
GCTGAAGTTAAT
>Unigene0015058	306	644	LEN=1350
ATGAGTTCACAAAAAGAAAACACAAGAATCTGCTGCTTGTGTGGATCTTCACCTTCTAAA
GATCCCAGCATCACTTTGCATCGGTTTCCAAAGCCTGGCACTAAAAATGCTCTGCGTTGT
GAATTATGGGCAAAGTATTGCTTCCCAAACGAAGCCTGGTCTTCACCAAAATTCCAGGAC
GCACTCCATAAACAACATAAGATGCTATGCAGCAAACATTTCAAAAGCACATGCTTTAAT
GAGAAGAAGTTGTTCAGAACAGCTGTACCTGATGTTCAATGCCAAAAGGATACAACAACT
TCTAATGTGCCAGATCAATCTGCCATATTTGAACTGCAG
>Unigene0015077	1	381	LEN=425
GAATTATATTTGTTGTTAAAAATGTGTATGCCAACTCCTAATAATGTTTCGGGCTTCGGA
GGCTACTCGTGGGGATTCACGAGTTCGGCAGATCTCACGAAGGGCGAAGTGGAAACACCG
AGTAGCTTGAGTTATACATTGGGGAATACGGTGTCCCCGGAAACAACCCTGACGGTTATG
TCCCACAAGACACCGCAGGTCCAAGAAAAAGTCGGTGCAGTGACGGTAGCAGTATCAAAT
GCAGGGGCACAACTAACAAGGGTTGTGACTACGGGCACACCGGTGTCAGGGAGAAGAGCT
ATGTTTGTAGTGAACGATGCTGCGGCACACACGTTGAATAGAGTATCACAGCAGAATCAA
ACTACTACTATTCATAGTGAG
>Unigene0015101	1	204	LEN=204; minus strand
XXAAGGGGACCGCCGAGCAAGCCCCCTGTCGCGGCGCCGAACGGGCCGCCCGCCAAACCC
CAAGGCCGCAACTGCGGTCCGGGCGCAGAGGACCCCGGGGCCAACAGCGGCACCGGTCCC
GTCGGCACCAGTGGCGGCGAAATGCCTTCCGAAGCCGACTCCATCTGCGGCCCCTACCTT
CCTGCCACTGAGTCTGAGTGGCAGGXX
>Unigene0015102	1	257	LEN=257; minus strand
XACCACGGAGCCGATGCCTTCCTAAAGAGGAAGAAGGACGACTTGGGGTCTTCCTCCTGC
GGCCGCGGGGCCCCGGCCAAAAAGGCCGACCGGAGACCGGTTAAAGAGAGGGTTGCTGAG
GCACCCAAGGCTCCAAAGAGCGATCTGGTCAAGCTACAAGAAGAGGTGGCTCXGATCCTG
AAGCAGAACAAAAGTCTCCGGGCGGACTTGAGAAAAATGAGAGAGCAGGAAGCCGAACGA
GCACCCAAAAGGGGACCGCXX
>Unigene0015112	87	223	LEN=223
ATGGGATCCAGCACATCTACAGCGCTGATATCTGCAGTACAGGTGCCTGTCACCTTCTTA
AGTATGCTGGAACCTGAGGGGCTACTGTGGCCGAAACAGGCTGAACTTACAAACAATACT
GCATATGATTACATAGTX
>Unigene0015142	328	762	LEN=964; minus strand
ATGGCTTCATACTTCACAGACGAGAAATCCCCACACTATGGCGAATCCCCTTACATGTTG
GTGTTTGAAATACCAGCCATTATTTCACAACTAGTGGAATTTGGCATGCTGATCACATTC
ATAGTGGCTGGATTTAAGAAAAGTGCAGAACTATACACTCACTATTACCGGTACTGTATT
ATAACAGTTACCATATACATAGTATGTGTGTCCTCATATTTGGTGCTGGGCTATAATTAC
GGACATTTTGCCGTTGAGATCTACTTGACATATCATTTCGATGACCTGCTAGATATGTTC
CCAGTTGTCATTGAAGATGATTCGAAGATTTTCCTTTTTACGGCCATTATTGATGTTTGT
CTGGAAATGCTGCTGATTCGTTTCGTGAAGAAACTGATCAAGAGGTACGAGGATAATGAC
GACTGTGCAACGGTG
>Unigene0015171	1	214	LEN=214; minus strand
XXAGATGGCGCTAGGTGTGGGAAATGCAGGGTTCTATACTGCAGAATATGCGGAGGGTTC
TCTGCCAAAGCCTCCGTTCCTCCCACTTGGCGATGTCCCGAGTGTAAGAAAAACATTGTT
AGGGACAACAGAAATGATACCCCTGTCAGAGGCCCCACGCAAATTCCTCCTAGCGATGAC
GCAGTGACTTTGTACATGGACTCCAGCTCACCAAGC
>Unigene0015176	630	786	LEN=786
ATGACAAACCCCGGATTATACAAATGGTCAGATAGGGGTAAAAAAGGTTGTGGGCATATA
TCCGATATGGTTGAAAATTCAAGATACATGAGGGAGTGTATAGAGATGCACATGGAAGCA
CATAAGGGAGTTTATGATGATGATGATGTCCTCCTAGXX
>Unigene0015187	1	179	LEN=247
XATTGGGAACCTGGCCAGCCAGAAAACACGGGGCGCGTCGCAAGTATAATCCGAACTGGT
AATTTAGACGACATCAACAGTGACAAACTGCTCATGTTCGTCTGCGAGAAGTCGCCTACA
GCGTTACTGTTCGAGCCCTCACCAGTACAGTACTCTGAAAATGGACGATATGTGAAGTGT
>Unigene0015189	1	271	LEN=271
XATTGGGAACCTGGCCAGCCAGAAAACACGGGGCGCGTCGCAAGTATAATCCGAACTGGT
AATTTAGACGACATCAACAGTGACAAACTGCTCATGTTCGTCTGCGAGAAGTCGCCTACA
GCGTTACTGTTCGAGCCCTCACCAGTACAGTACTCTGAAAATGGACGATATGXTGAAATG
TTAAAAGCTGCATACTTGTATTTCTTCATTATATGTATATCTTTCGTTGTCTCTGGATTG
CAAGTCAGAACTAAAGTGAAGTGGGAAATAGAG
>Unigene0015221	193	1482	LEN=2914
TTGAATAATGATTACGATGAAGACAATATAGACAAGGACATGCATCTCAAAACAATACAT
ACAGTGTATTATCCTAATTCAAAGGAACCAATACTCTTTAATTGTCACAAATATAACAAT
ATTCTGTACACTTGTACTTATGATAACTCCCATAGAAAACCATCTTACACTACGTGGCAA
CATTTTTACGACTGCAATTCCAATGTTGGGCCCGAACTGAAGATAAAAGCTGAGATGGTG
AAATATCAGTTTTATTTAGAAAGTTTCGACAATAATACGTTTTTGAGGGTAATGCCTGAA
CGTCTTCAATCCAACAAAATTGTTTTCAAATCTTATGTTAAACCAAGTGATGAAAATATA
AGCAAATTAACATTCACAGACAAGAAAGACGTCATATTTGACTGTGGAGAATATTCAAAT
AACGCTAAACATGTTTATGTAGGATTAATAAATACAAAAAAACATAAGATTGAAACAATG
AATACAACAAGGATGGTTAAAAAACTTGGTAAAGAACACAACGGCAATATGCTGTGTTGT
TTATTTTATACAATTTATGAAGAGCTTAATGAGAAACAAGTTGTTCGCTATGTGAGGAAT
AAGACTTTGTTGGTGTTTAATCATAATTCAAATGAAAGTTGTACAGACAAAAGCTGCGCT
GTTAAGAAATCTGATAATAATCCGGTTTCAGAGGGTCTGCTAAAAATGATATTTGGACCT
GATAATTCAAATAAATCTGATCAGACTTCTAACGTTATTGAAAACAGTAATAAAATAGCA
AAAACAGAAAGAGGTTTACACGATTTTTCAGAAAGATGTTCAGACGCAAACTGCGCTGTT
AAGGAATCTGATAATAAAACGGTTACAAGGGCACTATTGCAGAATATATTTGGACCTAAT
GTTTTAAATAAATCTGATAAGCCTCCTAATGTAATTAAAAACACTAAGAAAGTCACAAAA
ACAGAAAGAGCTAAATTAACTAAAAGTACTTCTATGGCAACACAAACTGATTTTGATGAA
ATACAAGACTTTATTTTATCGAAAAACATGACTCCAATTGCCGATTCTCACGTTACCAGA
AATCCTGCAGTGCTATATACGTCTATTACTGCCGCAGTGCTCATTCTTGCAGTCGCAATA
ACAATTGTAGTTATAAAACGTTGTTGTAATAAGACGCCCACATCATCAGAACCAAAGCCA
GTATCAAAGTGGGAACCATTTTATGTGAATAAGCTGTTGCTGTTACGCAAAGAATGTGAC
AGAGAAATTGAGGCTGAACGACAAGCGCAG
>Unigene0015225	193	1482	LEN=2261
TTGAATAATGATTACGATGAAGACAATATAGACAAGGACATGCATCTCAAAACAATACAT
ACAGTGTATTATCCTAATTCAAAGGAACCAATACTCTTTAATTGTCACAAATATAACAAT
ATTCTGTACACTTGTACTTATGATAACTCCCATAGAAAACCATCTTACACTACGTGGCAA
CATTTTTACGACTGCAATTCCAATGTTGGGCCCGAACTGAAGATAAAAGCTGAGATGGTG
AAATATCAGTTTTATTTAGAAAGTTTCGACAATAATACGTTTTTGAGGGTAATGCCTGAA
CGTCTTCAATCCAACAAAATTGTTTTCAAATCTTATGTTAAACCAAGTGATGAAAATATA
AGCAAATTAACATTCACAGACAAGAAAGACGTCATATTTGACTGTGGAGAATATTCAAAT
AACGCTAAACATGTTTATGTAGGATTAATAAATACAAAAAAACATAAGATTGAAACAATG
AATACAACAAGGATGGTTAAAAAACTTGGTAAAGAACACAACGGCAATATGCTGTGTTGT
TTATTTTATACAATTTATGAAGAGCTTAATGAGAAACAAGTTGTTCGCTATGTGAGGAAT
AAGACTTTGTTGGTGTTTAATCATAATTCAAATGAAAGTTGTACAGACAAAAGCTGCGCT
GTTAAGAAATCTGATAATAATCCGGTTTCAGAGGGTCTGCTAAAAATGATATTTGGACCT
GATAATTCAAATAAATCTGATCAGACTTCTAACGTTATTGAAAACAGTAATAAAATAGCA
AAAACAGAAAGAGGTTTACACGATTTTTCAGAAAGATGTTCAGACGCAAACTGCGCTGTT
AAGGAATCTGATAATAAAACGGTTACAAGGGCACTATTGCAGAATATATTTGGACCTAAT
GTTTTAAATAAATCTGATAAGCCTCCTAATGTAATTAAAAACACTAAGAAAGTCACAAAA
ACAGAAAGAGCTAAATTAACTAAAAGTACTTCTATGGCAACACAAACTGATTTTGATGAA
ATACAAGACTTTATTTTATCGAAAAACATGACTCCAATTGCCGATTCTCACGTTACCAGA
AATCCTGCAGTGCTATATACGTCTATTACTGCCGCAGTGCTCATTCTTGCAGTCGCAATA
ACAATTGTAGTTATAAAACGTTGTTGTAATAAGACGCCCACATCATCAGAACCAAAGCCA
GTATCAAAGTGGGAACCATTTTATGTGAATAAGCTGTTGCTGTTACGCAAAGAATGTGAC
AGAGAAATTGAGGCTGAACGACAAGCGCAG
>Unigene0015264	1	353	LEN=353
TGGTATCGAGTTCAGCCAGATAGTGTTACGCAACCAAATCTAGCCGTCCCAGCGTGGCAG
AGAAAAGTCGAACGCCGTATCGACCGAACCAGACTTCTCATAAGCAAACTACACCGCTTC
AGGGAGGGTAGCACTGAACCAAGAGTGATGCACTTTGTAAAACAGGCGTTCTTGGGGTCT
GGAGTGAGCCCTCTCAGATATAAGTCCCGAGTTACAGCGCGCATTGACTTCCTGAAGCGG
AAAGTTTGCACATGGACGAACAAAATCCGTAAGCATAAGCGACGGATTCAACCAGAAACA
GAAACAAAGAAAAGCCAGAAACGCAAGGAGCAGTATGAACAAAGGTACATTGTX
>Unigene0015326	512	651	LEN=651; minus strand
ATAGCAGGTGTAGGCACAGATATTTCAGACAATGGTATTGAAGGTGATGGTTGGCTTGCA
ACATCACATGAAAGGCTATTTGTCAGAGACTCATACCTCTCCGTGTTGGACTTCACCAGG
TCCATCAGCTCCACTGCCTCX
>Unigene0015360	1	575	LEN=800
XXTTGTGTAGCCCCTTGGTTCTCTAAGAGCGCGGTTGAAACATTGTTCTCTATCACATTA
GCCAAATTGTATTGCAAAATAGATAATATAAAGTTCATAATGAAGAAATCTACAATATTT
TGCATATTACTTATCATAGCTTCAGTGATATCACTAGGGCTCGTTGTAGCTTTGACTATA
GGGACCATTCATCTGGATATGAAGAACCTTTTGAATCCGCCTCCTAGAGAACCAAGGGGC
TACACAATGGTAGCCAACAATCACAGTTTTGAAGCACTACCCATGAATGTTCGACAAAGA
CATGAAGAAGTAGCAACTGTGAACAATACAACTAGATCAAAAAAGGCGGAGGTAAACGGC
ACACGCAAAGGATATGTAACAGCAGCTGTATTAGAAAACGTGAACAAGAATATCACAACC
AATGGTAATTTAACAACATCTAATAATACAAAACTACCAGAAAACACGGGGGAAAACATC
AACAGCAGTGACAATGAAACGAACCCTTGCAGAGGGATGGCACCAAAATCGATAAAACGG
TACATGTGTGAACTAAATAATCCGCAACTAGATAAA
>Unigene0015368	1	230	LEN=230; minus strand
XCTACTTTAAGAAATAATATAAAGAACAAAGGAGATAATCCTAAACGTGCCTCATCATTG
AAATCTAAGCGTAAAAGAAGAGAAGTCGTTACATTTATTGCTTTAACGCCGAAGGTCAAT
CCGTACACAAACATTGTGATGATCAGTTTATCGTTGCTTACTTTCACATTAAAGAGCAGC
ACCAGCTTAAAATACGATATAAAAGATGATGCTAATGACCAAGCCATAGTT
>Unigene0015481	1	167	LEN=510
XCGCCTCCAGGATTCCGCGACGTGCTATCGCATTATGCTTTCTGTCTCGGTCTAACAAAT
AGCAATTCTGAGCGACAGAAAGAGAAAGGGCGACGGAAAAAACCGATTCCGTGGTGCCAG
GTGTGGGCCAACCCTTACGGCCAGATTCTACCAAAATTGTTCGCGATA
>Unigene0015482	1	167	LEN=534
XCGCCTCCAGGATTCCGCGACGTGCTATCGCATTATGCTTTCTGTCTCGGTCTAACAAAT
AGCAATTCTGAGCGACAGAAAGAGAAAGGGCGACGGAAAAAACCGATTCCGTGGTGCCAG
GTGTGGGCCAACCCTTACGGCCAGATTCTACCAAAATTGTTCGCGATA
>Unigene0015591	1	613	LEN=613; minus strand
XCAGCGAGCGCGATCACTTCCCTCACCATCAGTTACTGCGACTACATATTCAGCTCACTG
ATAACCAGTCTCTTAACTATGGAGGTGATCACTCTTCTCGTCCTGATAGCCCTCGGAGCC
GCCGGAGCCAGGAACATTCCCAGCACTGCTGATCAGATTGTGTTTATTGATGACGAACAC
ACGGACGTTGCTCTTATTAATATACTATTCAGCAAAGACTTCTTCAAACAAATAAAAAAA
GAAAAGACAGTTGTACAAGGTTCTGACAAAAGCACCTATGAGGATTCTGAAGACCAAACT
GACGCAGTTGTGACTACTGGAAGTCATGAAGACGTAGCTAACGAAAGTCGTGAAGTTGCT
TTAGATGAAAATAGAATAGTGTTCAGGGATGACGAGGAAGACAAAGCACTCGTTCCAGTA
CCTACGGCAGTGGCCTCTGACACACCGACCAAAGTGGAAATAGGAACCAGGAACTCTATG
AAAGGCGACTATTGTCTTCCAGGATATGAAGAATGGGCAGTTTATGTGCTATCAAAGTTT
GAACAGGAAAGACTATATAGTAAGTTCAACTCAGTCGTGCGCGCGGCCCTATGTGTGGGT
AACCCTTGTACATXX
>Unigene0015628	1	404	LEN=404
XCCGGAGGTCGAGGGTACAAGTTCTTGAAGTGCTAGCCAGGTTTGTTGCCAATGCGTTGC
CGCGAGGTTCTCGGTGAGTCGGAACTGGCTGCTACGGCGGTGCTGCGAATCCCAGTGAGT
CGGGACCGGCGCTGCGAGAGTTGCACAGCGCCGCGCTAGTGGCTAGCGACTGCTTCGGCG
AGGGAGATACTCGACCGGCCGAAGTGCAGTGAGCTGGAGCCTAGGTCGCTGGATGTGGCT
GAGGGTGCTGACCAGGTATGTGCGCCGCAACATGCTGGTGGCCAGGGATACCCATTTGAA
GCTGGCTGGCTGAAGAACTCGTCGCTCGAAAGCTTGAGGAAGGTCTTGCTGATGACGTCA
CGTAGCTCGAAAGTTGCGTGTTCATATCACGTCGGGGTCACCACX
>Unigene0015657	1	376	LEN=376
XXTTTCAATTGTTCATCGATTGATCGGCTCATCGTATGCACCAAACAGGAACACAACGAA
GCTACATTCACTTGGTTACAATTATATGATGATGGTTCTTACATAGGCACTACACCTGAG
ATAAAAGTGACGATATCAACATTTTTATTTGCTGTAGAATACTTCGATAACAACACATTC
GTGAAAGCAATTCCAGGCAATTCTAGAAGTAATACATTAAAAATGAATAATGTAATTCCT
GAGTACAAAACTGAGAGCAAACTGACGTTTAATGACTCAACCACTATTGAATTCGATTGT
GAAACATATTTACAGCAAACAAAATATGCATACGTAGGCCTCATTAATACAACAGAAAAC
AAGATAACGACACTGAAT
>Unigene0015676	1	339	LEN=599
GACTTTATGGCTATAGAAAAGCACATTGACAGTCATTCTTCAGCTAAACCGGACTCCGAT
TTACTGTATCCATCGAACCTGGATCAGACTCTTAATAGAGTTAATATAAATGACAAAACA
ACAACACCTTGTGATGATAAAGAAGACGAAGATGAATTTGAAGTTATCAGAATACCCAAG
GTCGAGCGTGATGAGTCTCCTAACGTTGATGACTTTGATAACGACAATGACTCTTCGGAA
GCTTCCACTGACACAATTCCTCCATTCAGAGCATCTGAAAGATGTAACGAAGAGGAAGAC
CCTTCCGAATTTGCCAAAGAAAATCAAATAACTTATGGG
>Unigene0015679	1	538	LEN=538; minus strand
XXCGAACAACTGATCAAGAGAAAAAAAAACATCATAATGAAAACATATATCGAATTTGAT
ATTTGCGACATGCCCTTTGATGGGTATAACGCTCCACCTTTTCAAGCAAAACCCAGACGT
CATGGGTGTCCTCTCTCCAGAAGAATGGGGCATCACGATCAAGGACCGCCATTTGATCGC
TTTGGGCCATTCGATCAACAAGCTCAAATGCACCACCATCATCACCATTGGCATTACAAA
CGTGCTGCAGAAGAAAAGACTAAGCCTGGATGTGGTCACCATTCTGATCGTGATTGGAGA
CAAGAACAGCAGTGGCAAGGACCTCCTGGCTTCAGAGGTCCCCCTGGCCCTCAGGAGTTC
CACAGACATGGATTCAACAACACTGAACACCCTTGGTTTGGACGTGGACCATCAGACGTT
CCAGAACGTTCCTGGGGTGGACCCTGGGTAATGTTCTGGGGGAGACCTGATCAGCAAAGA
CCTGGGTTTGGACAAGGCCCACCTCAGTCTTAAGATGTTCTTGAAAGACCCATTTTAGAT
>Unigene0015702	75	557	LEN=557; minus strand
GTGACGTACCGTCATCAATTTTCTCTTTCTGACGTATATTGTTTTGTTGTCAGCGTCTTA
TGTGAATATGACGACGTAAATGAGGACGAACAGATAGAAGAAGCATTACATGAACCGGAT
GTGTACGTTGCTACGAAACCCGCCTTAGAACCTAACCCTCTTGAGGACAGCGAAGAAGAA
CAAATATTTATTAAGGAAGAACCAGATGATGTTAATATAACTTGTTATACCGTTATGGAA
GCAGTGTCTGTGCCTCAAGAAACAGAAGATCAGATCGACAGTCAAGATATCAAATCGACA
AGTAGACGACGCGCTAGAGGACGGGGCCGCGGATCCAATACGAGGCTATCTTCAAAGCGT
GAAGCTTGCCCTTTAGTGAAGTTGGAAGTTGCCGTAGGGAAGCCTACTGCAGAAAGCGAG
TCAGCAGCTGAGCTTGAACCTCGGCCTCCTGAGGTGGACTTCGAAAACATGGATATAACA
GAC
>Unigene0015703	1	299	LEN=299
GGCCGCTTTCCGCCAGGTCCTCAGGGAGTGCGGGACACTCGAGAAGCATGGCGGTCGATT
TCGGTGGCACTTAACTGTGTCGGCAGCGGAGCCACTAAAACGCCGGACCAATGGCGCCGA
ATATTGTCACTTGGTGACCCACCAACTTCCCAGCCATCGATGTCTGGAGCTGTGGCTGTA
CACACCTCACAGCCTCCGGTGCCTCCTAAGCCCTCAACCTCTACTTATGATGAGCAGATA
ATGGAGGTTGAATGGCTTGACGACAGCCTTCTAGAGGGGACACAGCCTGTGGAGCAGATX
>Unigene0015712	1	152	LEN=906; minus strand
XTTGCTGTGAGTCTGACGTGGGCTGATATGATAGCAAAACCCATGTGTCGTGATGGAGTT
GTATCCGTGAGAAGCGTCCGCTGTCCACCAACAACACCTTTCCCCGATGAATATTATGAT
GAATATCCTGACAACAGCAGAAAAACAACGGAA
>Unigene0015728	1	548	LEN=803; minus strand
XTCAAAATTGAGCCCGCGGTTAAAACCACCACAAACCATATGAATTATGAAGATGACATT
CTACAAGAAAGCATTTTCCTTGCGCTATCAATAATAGACTTTCTACTTAATGCTTTGTTC
GTATTTGCTACTATTACCAAAAAGGAAAAGTTATTGAAGTATTTCTTATACGGGAACTCT
GCTCTAGGAGTGTTGGCTGTGTTATACTTCTTGTACATAGTAGGCTACGTTTCATACGTG
TTCAGTGGTGCTACCATACAACTAGGATGGTCTACCGTCAAGCCTTACGCCTGGAAGGCT
TTTCTTGAACTTACTAAATCCGGCCTTATCATTGCAAGTCAATCTTTCTGCCTCTTACTC
TTATGGAATGAGATAATAAAACTCAAAAGAAAGAATCAACCAGTCATGTTCGTGAACCAT
GCAGGTGAAGCCAAGTGTACTATGGATGATGGAGATGGTGAAGAAAATTGTGATGATGAT
GACCAAGAAGATGCTGAGAAATTAGTTGAAATTGTAGAGGACAAATCTGAAATAGTAGGA
CCAGTAAAG
>Unigene0015773	1	201	LEN=201
GAAGCTCAAACCAACAACATGGGGAGCCGTAACTACGAAAATTGGGAGCCCCAACTAACA
ATATTGGGAGCCGAACCAACAGTACTGGGAGCCGTATCCATCAATATTGGGGGACCTAAC
CAACAACAACATTGTGGAGCCCCAACCAACAAAATTGGGATGCCCAACTATCAATATTGG
GAGCTGCAACCAACAACATTX
>Unigene0015824	1	609	LEN=1102
TCTCAGAGTGGCAATACTTTAATATTTGGTGACAAAAATATAAAAAATAGTGATTACACT
AAAGTATCAGATAGAAATAGTGACATTAATGAAATAAACAGTGCTGCAGCTAGAATAAAA
AAGACGCCAAAAGTAACTGAAGAXTACAATCTTATACAAGAATACACTATGAAAACCTTA
CTCATATTTTTCATGATTATAACATCCTCTTCTTGTGGCATACTTAAAGATGAAGATAAA
AGTGAGATTTCAACAGAAATACAATATGATAACACTACAATGGTTCCAGTAGTTAATAAT
AATGAAGGATCTTCAGCTACTGAAAATGACGAAGCTGCAGCAAAGATTCATAAAGAAGAT
ATAACACAAGTTGACGATCAGAATATTACAACGGCCAATTATTCAGATAACATAGAGACT
ACTACTGATGTAGGAGAAAGTATAAGAAGAATAAAAGAAACAATAAGAAACGAAATGACA
ATAGATTATAATGTTTTCAGTAGAAACCTGATATATGATCCAGCGTTGGAACGTACAAGC
TTTTTTGTTGGATCTGCATGTCTTCCAGGACAAGGCAGGGCTGATGATGGTACGTGTGTA
GAAACAGTG
>Unigene0015825	1	198	LEN=688
AAAAGTGAGATTACGACAGAAATACAAAATGATAACACTACAGTGGTTCCAGTTGTTGAC
GACAATGAAAGATCTGCTATTTCCAACGAAGAGTTTATTTATAATGAAGAAGATAATACT
CCCAACGCTGCTTTTGAAGCCGATGTTTGTCCATCAGGTAAAGGCAGGGCTGATGATGGT
ACGTGTGTAGAAAAAGTG
>Unigene0015831	138	650	LEN=1393; minus strand
ATTGGATGTGTGCTCATGGGAATTTGCAGTTTTCTAGTATCCCTCTTCATGTTATCAGGG
TCCATTGCTTACCTGATCATCGAGGATAAGGAGACCAGGCAGCTGGCTACTCCTCAAGTC
CAGTACATGCAGACCTTCGGGTTGCATCTGTCGATGACTTCAGTTCGCATCCTGATGGTT
ATAGCCATTGTCGTCGCTTTATTCGGAATGATGTTTTCTGTCATGCTGGTTGTTGGTATT
CTAAAGAACAAGCCAAGCTTCGTGCTATGCTACTTCGCGTTCGGCATCATCATCACGATC
GTGTGCCAGCTGTGCGCTTTGCTGGTGCTGTTGGAGAACTGCTGGATCCTGGCTCTCAGC
CTCTTCATAGTATCATTATTCCACATTCACTTCCTGGTGGTCGTGCACACGGTTTACGAG
CTTATGTTGAGGGGCAAAGACTTCAGATTCCACCAGCAAGCCGAAGATGTGGATCCCCTC
GCTGATTGCTTCGACGAAGATACTGAGAGACTC
>Unigene0015890	496	679	LEN=679; minus strand
ATGGAGAACAAAACGACTAGCGGAGGTGCCATAACGGAAAATCGCCTAAGAAAATGCGGG
GGTGGGGGCGAGAAACGTTACTGTTTTCACCCTTCCACGCCTTCTTTGGACCTGGGGCCT
GAGCCGGAAGATATGAACTGGGGCCCGATTAATAATGTCAAAATCGAATCGCAATATGAT
CGCAXX
>Unigene0015949	1	99	LEN=382
GATAGTCCCGACTATAAGGATAAGAGGATAGCTGATCCAGAGGAAATGACTCCAGTATTA
AACAAGAAAGAAGAAAAAGAGTTAGAAGCGAGCAAACAC
>Unigene0016086	1	204	LEN=204
XXGACTCGGTGCTGCCACCTCGTGGATTGCCATTTTAGAAAACCCTCATTTGAAGGTAGT
AAGCGTGTGGCCGTAGACAGAAAGAAAGCTCCAATGCATTCTGGTAATAGTTACATAAGC
AAGCACATTGAAGCTACGTTAAGCACATGTAACTGTTACCAGAATGGCCGGATCAGATGG
TGGATCAGGGGCCCGATTCTCCTAATX
>Unigene0016094	179	937	LEN=1692; minus strand
ATGCGGGTGTGTTTGCTAGTCGTGCTGTCTGTGGGTTACTGTGCTAGTAAAGTTTATGTC
GATAAAATTGACCGCTACATAATATCCTGCCACACGACAGACTTCGAGTGTTTCAAGCGC
CAGTACAAAGCATTGAGAGACAACGTGTTGCTAGGCAACGACCGGATAGGCATACCCACG
TACGAACACTATGTGTTCGCGTATGGAGGAGGCACCTGTGTCAAGCTGACGGGCTTGGAG
GAGAGTGAGCTGGCTGGTATCAAATTGGAGAGTGAGCCCAAGAAACTAACACTAGTGCTA
GAACTGCCCCTGAGGATCCAGCAAGTCAAAGACACGATAAAAGTTTGCGCCAGACCAGAC
AGAGAATTCAACTTCATTCAACCACAGAAAAATCCCTTAATGAGGTTCACGGGCAACGCG
ACAATCGGTATAACATACCCGTACAAGTTGAAAAAGAAGAAGGGCTTGATCTACATGCAG
TTGGAAGACGAGAACTTGGATGTCATCCTGGACATCCCGGATCTCAGCCATTTCCACTTG
AACAGCGAAGTTGAAGCTAAGTTATACGAATGGTCGGAGTGGGCGTACGAGGTGGTGCAG
CACGTGGACGCTGCTGAATACTTCGCGTTGCCCTACACCACACAGCTCAGGACATTGATG
GAGCATCTGCCGTTGTACAGATTCATCATGCTCTACCCAGATGAGGAATACCACGACTTA
CACTTCAGTTTTTCAGAAGCTACAGTGGTCACTAACCCG
>Unigene0016106	1	346	LEN=408
XXAGCTATTGATAATAAGACTACGAAAAGAACTGATGTATATGATAATGGTACTCAAATA
GCTAAAAAAAAGAGTGTTACTTTCCAAGATGAGGAATCAAGAGCAGACCGAATCTTAAGT
AGTGGAAATCCTTTTAGAAGCACAAACCCAGGATTTAATGACGAAAAACATGAAGACAGT
GAAATTAATGATCAAAACAACATGCCAGGCCATTTGCAAGGTAAAGACAATGACTGTGGA
GATAAAGAAAATGCTTACGTTTACGCAGAACCTTATTCAGAATTTGATAAAATTGTAACT
AATACGCTGTATGAGAAGATGACGGAATGTTTTAGTGAAGAGAAAAAC
>Unigene0016107	179	916	LEN=1154
ATGAAATTAAACGACGACAATACCCTCAATTTTACATTCCATCCTCAGAACAAATTAAAT
ATGTTCGTAGTTTTGAAAAATGTAACTGAAGATTCGTCGAAACGCATATGGTTGGACTTG
ACATGTGTAACGGATGAAAGATCTTTAGTTAGTATAATTACTTCGTCAAAAAATGGAACA
TTTTCTATAGATAAAGGCCTCTCGGACTTGACGGAAATTGACGTGACTCTACAGTTCTCA
ACAGTGGAAACCAAAATTGCTACAGGACGCCGTGATGATTCGTTATCCCTGTTAACTAAT
CCTGGAGTTTGCCTCAGAGCACAACAATGTTATATTGTGTTGAATTCGTCAGATATCCAA
TCCACAAGAAAACGTTCATTCGGGAAACCTGGAAAGCAGCCTAAAGGTATAAAACTAAAC
AATACCGGTGTTAACGAAACTAAAGAAACATCCACAGTCTTCGAGACTTACACCGCAAGT
GACACCAAGAGGGATCACAAAAATGCAGATCCTTCTAGTAACACAACCATTATAATATCC
GTGGTTTCCGTCATTGTGATAATTGCTGTGCTAGTTATAGCAGCTTGGAAATGTTTTAGA
AAACATGAAGCTGAAAGTGTCCCTCAACCACAGGACCTCACAAATAGATATTACGAGAAC
ATAGCACTCCGGCGAAAGTCTGACGACACTGAGAATGCATCACAACCTCAGATCCAAGAA
TCAGCTGAGGAGCCGGTT
>Unigene0016108	1	346	LEN=420
XXAGCTATTGATAATAAGACTACGAAAAGAACTGATGTATATGATAATGGTACTCAAATA
GCTAAAAAAAAGAGTGTTACTTTCCAAGATGAGGAATCAAGAGCAGACCGAATCTTAAGT
AGTGGAAATCCTTTTAGAAGCACAAACCCAGGATTTAATGACGAAAAACATGAAGACAGT
GAAATTAATGATCAAAACAACATGCCAGGCCATTTGCAAGGTAAAGACAATGACTGTGGA
GATAAAGAAAATGCTTACGTTTACGCAGAACCTTATTCAGAATTTGATAAAATTGTAACT
AATACGCTGTATGAGAAGATGACGGAATGTTTTAGTGAAGAGAAAAAC
>Unigene0016120	1	333	LEN=333
XGGCATATTGTATGCAATTTAACAGATGGTAGCAAATATATAGAAATAACTTATTCAGAT
AAGAGCAGACATATTGAAAACAATAATAAAGAGGGTAATAAGTATCAAGAAGATACTTAT
TCAGATGGGACCAAACTTATTGTAAATACATATGTAGATGGTAGCGAACATAGAGAAACA
ACTTATTTAGATGGGACCAGACGTATTGAAAATACTACTACAGATGGCAATACCCATACA
GAGACTATTCGTCCAGATGGTAACAGAAAAAATTGGAGAAGATCACCAAATTTAATTTAT
GGAAGGAGTACTTACTCAAAAACGGACCCAAATGXX
>Unigene0016162	250	378	LEN=378; minus strand
ATGGAAGCGTACCGCTTGTGCTGCTGCTGCCAAGAGCTGGTGTGCCTGAAGAGTCTGTGG
TCGGAGTACAGGTGGATGGGCAGCACCGAGGTCTACGGGGACATGTTACAGGACTGCTTT
AATTTAACT
>Unigene0016166	1	232	LEN=232
AAAGACGCCGATACTGAGATGATGGAAGTGGACGAACCTGGTGAGGTAAATGGCCATAAC
AGTGACGTTGAAGAGCCTGAATTTATAAAAGACACTGAGCCACCTTCAAAAGAGGATGTC
ACAGAAACTAAGGTAACTAACAATGATGAGGAGATCGTTGAGTTAGAGGATTCTAATAAC
CCTGATGATATTAAGCAGGCTGACAATACAGAACAAGATGGTTCAGATAAGGXX
>Unigene0016209	1	263	LEN=263
XAAAAATTATCTAAATTAAAAAACTCAACTCCGGTATTAAAGCGAGTTCCCCGTGGAGCC
AGGCCCCTGGTTGCTCAACACTTGGCAGGTTGTGTTCGCCTGGCTGCACGGGAGAACTCG
CAACGTGCTTGGGAGCAATTGCTCACCTTCCCATATAGAGTTTTACACGTTCAGAAAAAT
TTGGCAAACAAAAAGTCCTTGACAAAACAAATTAAAGACAACTGCGTAAGTTTAGGCCAT
GAAGATTTCGATACCAAATTACCG
>Unigene0016228	1	275	LEN=275
XXATATCCAATATTCAGCGACACCTTAGAAAGGTGCAACGCTAATATACTCACTGCACCT
GTAAAGAAATCACTAAAACATGACGCCACACGAAGGCTAAGTTTATCTCCAATATGTTCG
CTGAGTACTCAAGAATCTCGATTCGTGAATAAAATTGTGGTGTCTAAAGCTGTAACCTGT
AAAATATACGATTCTCATAAAGACTCAGGAAGTTCTGCTACTCCGAGTGATTTGTCACAC
GACAATCAAACCAATAACACAATGTCTGCGATAATTGXX
>Unigene0016233	1	203	LEN=203
XXATTGACTGTGCAGTTGTCCTCTGAAATTTATTTTACTTTCCCGAATCATGTTCCGCAC
TCCAGCGAAAAAGGACGAGAGCTCGCGCAGCCCCGGAGTCTCGCCGCGATCCCCGGAGAA
ACCCGCAACCCCAACCATGCCATGGTGGTCAGAGGAACTCGCGGAGATGAAGAGGCTCGT
CGCTACCAGGAAGCGCCGAATCCGGXX
>Unigene0016268	1	224	LEN=224; minus strand
XCTGTCTGTATTCGAACTGCTGTAATCCCTCTATTGGGGGCTGCGGACCTTCCTGTCCAC
TACCAGGACCCTGCTGTGGACTCTCTTGCTAGGCCGCTACCGCCAGACTGGCCAACGGAC
AACTGTGTGTTGAAAGAGAATGTGCACATTGTGGTGTCTTTCTTCATGTTCCTGCTGCTG
ACCGCTGCAGGCCTACTGGGGTTCATGACGGAGTACAGTGTCAAA
>Unigene0016284	1	218	LEN=218
XXAGCTGTTGTAACTACGCTTGCACGGTTCGATGACGCCAAACGGCTTAGGCAGGCTGCG
AGAACGTATTATACACAAATCCGAGGCGACCTTATTCCTACCTTCCGACACGCTCCAATC
AAAATCAAACAGAAAACTATATCAGCCCACAATAAACACTCCAACTCAGTCACTACAATA
AAACCTAAACCGGGTGCTGTCGAATGCCCGAAGGTGGAATXX
>Unigene0016289	1	281	LEN=281; minus strand
CTCGTGGCTTACACCGACCAGGAGGCAGATCATTACACAATAGGCCACATCGTGGAGGCC
GCCCCTCGTTTGCGGGGAGAGGACGCGGGCGAGTTAGCTATCAACCGACTACTCGGTACG
GTGATCAGACTCAGGTACGGAGAGGACCACAGGCGACCGGGCGCAGGGCTGCTGGGACAT
TCCACGGAAACAGAGCATGGCGTACCACGGGAAATAGCTACCGACAGAGGTGCAGAATTT
ATGTCTGAAACCATCGAACAGAGCGTCTCCGTCGCCXTAGAC
>Unigene0016298	1	215	LEN=215
GCGCGGCGCGTGCTGGCCGCCGCCGCCGGCGTGGCGCCGCGCCCGCTGCTGCTCGACTGC
GCCTGCCTCGCGCTGCTCGACTACGCCGCCGTCAAGATGCTAGAACGTTTGATAACGAAG
TTTAAAGCGAACGAGCAGCTGCTGATCATATACAACGTGCCCGAGGAGCTGGTGCACAAG
TACGAGCAGCTGGCGGGCGTGGACGCGCGAGCACTX
>Unigene0016300	79	257	LEN=257
ATGGCGAATTTGTTAAAAAGAACGTTCAGTGCAATAGGCCGCGACAAAGAACCGTCTTCT
AGCAGCCAGGCCACCAGCAGTGATGCATCTCCTCAAGACGAAGAAGCCGAGGGTACCATG
AACCGGGAGAACGTCTCCAACAAGATAGCTGCCGGCATGGACCGGTGGCAGAACACCTTX
>Unigene0016326	1	306	LEN=306
XXAACTGAGACTTCTACCACACCTGATAATCTACATCTAGAACCAGAAACTGAGACAATA
CCTAATGTATTACAGGAAGAACCAATATTAAAAGAAAGCATTGATGATAAAGCTATATTA
CCACAAGAACCTACAAATGATGATGGCGATAATACAAATCAAAATGAAGCGCCGCTGTTA
GATACTGATGTATTAAAACTAGTACCAGACATTGCTGATGTAGATGTTAAGAATAAAACT
CTATCAGTAGCTGAGCAGTTACAAGTATCACTGAACAAGTTAGATGTTCAAATTGATGAA
GTGGATCGX
>Unigene0016375	1	279	LEN=279
XACATTAAAGAAAATAAAGAAGATATTATAGAACCGGAAAAGATAGAAAAAGACAAACCT
TTCGAAATTGATTTAGAAGATAAAATACCAACGGAAAAGATATTTGAAATAGACAAAGGT
TTTAGTGACGATGACATGCCAAGTGATAATGAAAAAGTCTTTGTAGATGACATTAAAATT
ATCACAGAGGATGAAGAAGAATTTGAGGTTAAGGAGCCGGTTAAGAAGAAGCGAACGAGA
AATGGTGGGAATAGTAAAAAGAAAAAAGCTAAGGAGACTAXX
>Unigene0016417	1	335	LEN=335
XXTCCCACACTAAGATTGCAGGCATGTCTGATTCTTCACAAGTACATGAAAATCCTGCCA
CCAGAGAAAAAAAGGCAATTTATAGACAAAGGAGTATCCGTTTGGTTCTCAAAAGTAATT
CCTACAATAATGGCTCATCTGACTACAGTGCCTACAGATCATGAATTGCTTGTAGAGACA
CTTGAACATTTGACTGAAGAACTCATCACTGTAGACTACACTGGCAATCCCCAGTGGAAA
AGTGTTCTGGAGTGTATTTGTAATGGACAAAAGTACCCAAGTGTGATGAAAGGTCTTTTA
CAAAAAGGAAGTATTTTATGGCATAGACTATGGATAGXX
>Unigene0016429	1	240	LEN=240
GTGACAAGAGATGAGCAAATGCCCAAAGGAGTCTGCGATTCATGTTATGAACTCCTCAAG
AAATATTCAGAGTTCAAGCAAACATGCATAGACTCACAAGCTCCTCTAGCCAATGTTAAG
AACGGTTTGAAATTCAAGGTGGATATGGTTGCAGCCGCTGATAGGAATTTTGTAATAAAT
GAAAGTAAAACAGACAAAATAAAGACTGAATTAATTGAAAATACTGTTAAACTTGAAATT
>Unigene0016453	1	251	LEN=251; minus strand
XTATGGGCTAATAAGCAAATACCTACTGCAATAAACAAGAAACCTGCACCAGTTAATACT
AGTTCATTAGTACAAAAATCTAGGATACAAAATGATACTGCTACATTCAAAATACTAGAC
AGTAAAATTGGAAATCCTAATTCTAAAAAACCTAAACTGGAGTCCCCTACTTCATCTCCA
CCTATAAAAATGAAGAAGATTGAAGACTATTTTAATGCTACAACAATATTAAAAGACTTA
TATGGTGATGAT
>Unigene0016461	1	215	LEN=215; minus strand
CCGCTCAGCCCCGCCAAGAATGCGCCGAGCCAGGCACCATCAAACGCCGGCGACAGAGCA
GCCCTAAAAGCATTAGAAAGAGAAAATGCTCTTCTCGCACAAACTATTGCCGAGTTAAGA
GCAGGTGGATCCGCGGTAGATGGCGGTAGTGAAGACATACTACAGTTGAAAGAAGAAATG
GCGGCGTTGTCCAAAAGGAATGGCGAGTTGGAGGCX
>Unigene0016490	1	227	LEN=227
XXGACCAAAGAAGGATCTGGCGAAGTAACTGAAGACAAGTCAAAAGAAGTGCATGACGTA
ACACCAGAAACTTCGGAAGAACCATCTACTGATGTATCCGGAGAGAAATCAAAAGAAAAT
CTACAAGCAGAACCGGAACATTCCAAAGAAGAATCTCAAGAAAAATCTAAAGAGGAAAAT
TCACCTTCCACGGAATCTGGACAAAAATCAGAAGAAAAAGACGACAGCGXX
>Unigene0016519	1	332	LEN=332; minus strand
XXGAACGAAAACTACAGAGTCTCTAGCGATGGACACGAAGATATCGGAAGTTTAGAAAAA
CCTAAAAGGCCCAAAGTTGAAGATCAGACTGAACATATAAACAGTTCTTTTGATGTCCCA
CCCGATAATGTTGTAGCGCCAGAAGCTATTGGACCAAATCAAATCATTTTCCATAACGCT
GATTCTGGATATTTTAGTGAAAGCGACGCTCCAGTTAGTATTGAAAATACGGTAAGCAAA
GGTATGGAAAAGGATGGTTCTACCATGGTATCTGACGGGTATGTTACGGTCCATGGTACT
TTAGACCGTAGCCATATTGATGGGGTTGTTCCTCXX
>Unigene0016528	1	214	LEN=214
XXAGCTGTAGGAGATGCACAAGACGAGGTGAAGTTTATTTATTTGAGCGATAATAAAAGG
TTGCTGATGGCTGGAAAGTATACGTTTTCTCAAGTAAATAAGAAGCATTGGTATTGTTCG
AAGAAAAGTGTGGGGTGCAAGGCACGAGTGTACCTGAATCCTCATACATCTGGAGTCTTG
TTTATGGATAATCAACATACACATAAACCGCCAGTT
>Unigene0016560	1	235	LEN=235
XTCAATAATGAGGGCCATAAAGGTCAGAAAGATAATCCAAAAACTGCAACAAATAACTTC
AAGGGCCAATATGATTCTGGTGCTGTTGTCCTCAGTAACATAAGTATAGGCAAAGTTGTG
TGGAATTCTATTGTGGACAAGAAATGCCTTGTTTGCAGTGTAGAAGTAAAAAATGTTGAC
CAACACTTGGCAGCTGAAGAGCATATACTGAACTTGATTCAGTCTAAAGTTGAATGX
>Unigene0016575	1	202	LEN=202; minus strand
XAATCATCTCTTTCTCAATCCAGTGTTGATAACCCCAATTCTAGGAATGAGAGTGAGAGC
AAAATAAAAGCAATAAAGTCAAAATCTATCAAGTCTTTGAATTCTGCTAAAGATTTGATT
ACAAAAGTCGTAACCAAACATGTTGAGAACAAAGATAATATAGCGAAGGAAAATGTACTA
AACACAGTCAATACCAAAATACCX
>Unigene0016623	102	302	LEN=428; minus strand
ATGGCTGCGGCCCAGGGAGTGAACGTAGTGGACAACAACAACCCAGGAAACGTGAACTTC
GTGGACAACAACAACCCTGGTAACGTTAACGTCTACAACCCCCCTCCCGGTGGTGAACCA
GTCGACATTTCGCCTGTGTACGTCAACCGCCCCGGCAAGCAATACAACAACCCCTTGTTC
CGTGGAGGCAGCGGACGTCGC
>Unigene0016763	65	658	LEN=658
ATGTGTTCTGCGGTGCCTTATAACCCTGTACATTTAAACATACTACCACCTCCAAAATTT
TATTACAAATCAGGAGATTCACTGGCTATTAATGTGACATTCAAGAATGTACCAAACGGT
CGGAACCCTGGCTTTACAGTCATGCGAGGAAATTTAGAAAAAGTATTTGTGAAACGAGGA
GAAACATCATTTCAAATCAGTGAAAAATTGACGTCTCAAAGTGTATCTCTCGACTTGGAT
CTAGCTGAAGGCGACTCGGTCTATACACTATACAAAGGAGAAATTCAGCCGCATGACTAT
GCTGTATGTGGCGTATCATCTTTCGAATTAAACTTTGATATAGATTTTTCTAATACATAT
ACCGGTCAGGTTGTCAATGTAGAAAGAAAAATAACTCAGAAATGTGTTGCTGCAAAATAT
GGCTTCACTATAAGTAATGGTGGATCTATTAGAATCAGAAGTATTCTAGACATTTCTGAA
GATGGTGGAGAGTATCAAGAGAAAACTTATCCAGATGGGACCAAACGTATTAGAAACACT
ACTAAAGATGGAAAGTATGAAGAGAATATATATTCAGATGGGACCAAACGTATT
>Unigene0016774	347	728	LEN=728; minus strand
AGGGAGCCGGTGACGAGCGTGCTCGCTGCTACTGACCAGCCAGAGACAGTCGCCGCCAGT
GAGAACTGGACAGCGACTATCGTCACGGTTGCGGTAACATCGGCGGCGGTGTTGCTGCTG
GCGCTCATCACAGTGGCCTGCATACGTCTCTGTCGCGCGCGAACTCCCGGTCAGCCAGCT
TCAGACCGCTTTTGGAATCGGTTCTACGTGAACAACTTGATGCGAGATGAATGCAATGCG
GAGATACGCGAGCGCGAGCTACGCGACGATATAGAACTGCAATATGATTACGTGTACGCC
GXGCCGACCGAGATATGCCCCTCGTACATAAACAATAATGGATCGTACATAAAGAATACT
GTTACACTCGGCATCAAACCAACX
>Unigene0016788	1	272	LEN=272
XGTGAAATCACTTTCGCGTACTACCTTCACTGGAAGACAATCACGTTTGTACTAAATATT
TTTCTCCTGGCATCTGTAAGCTGGTCTCTCTGTGCTTCATTGCTGGCTTACTTGAGACTT
GTTTTAGTCTTTGGCGGAACTATAAGCGGTGAAAAGAGAACAGTTACGGCGATTGCTTAT
GGTCTAACTGCTTTGATCATGGGTATATCTTATGGAATAGTCCCTAACATAATGAATGGT
GTACCCTATACGGAGATTGTGTTGGCGCCATTG
>Unigene0016913	193	1482	LEN=2229
TTGAATAATGATTACGATGAAGACAATATAGACAAGGACATGCATCTCAAAACAATACAT
ACAGTGTATTATCCTAATTCAAAGGAACCAATACTCTTTAATTGTCACAAATATAACAAT
ATTCTGTACACTTGTACTTATGATAACTCCCATAGAAAACCATCTTACACTACGTGGCAA
CATTTTTACGACTGCAATTCCAATGTTGGGCCCGAACTGAAGATAAAAGCTGAGATGGTG
AAATATCAGTTTTATTTAGAAAGTTTCGACAATAATACGTTTTTGAGGGTAATGCCTGAA
CGTCTTCAATCCAACAAAATTGTTTTCAAATCTTATGTTAAACCAAGTGATGAAAATATA
AGCAAATTAACATTCACAGACAAGAAAGACGTCATATTTGACTGTGGAGAATATTCAAAT
AACGCTAAACATGTTTATGTAGGATTAATAAATACAAAAAAACATAAGATTGAAACAATG
AATACAACAAGGATGGTTAAAAAACTTGGTAAAGAACACAACGGCAATATGCTGTGTTGT
TTATTTTATACAATTTATGAAGAGCTTAATGAGAAACAAGTTGTTCGCTATGTGAGGAAT
AAGACTTTGTTGGTGTTTAATCATAATTCAAATGAAAGTTGTACAGACAAAAGCTGCGCT
GTTAAGAAATCTGATAATAATCCGGTTTCAGAGGGTCTGCTAAAAATGATATTTGGACCT
GATAATTCAAATAAATCTGATCAGACTTCTAACGTTATTGAAAACAGTAATAAAATAGCA
AAAACAGAAAGAGGTTTACACGATTTTTCAGAAAGATGTTCAGACGCAAACTGCGCTGTT
AAGGAATCTGATAATAAAACGGTTACAAGGGCACTATTGCAGAATATATTTGGACCTAAT
GTTTTAAATAAATCTGATAAGCCTCCTAATGTAATTAAAAACACTAAGAAAGTCACAAAA
ACAGAAAGAGCTAAATTAACTAAAAGTACTTCTATGGCAACACAAACTGATTTTGATGAA
ATACAAGACTTTATTTTATCGAAAAACATGACTCCAATTGCCGATTCTCACGTTACCAGA
AATCCTGCAGTGCTATATACGTCTATTACTGCCGCAGTGCTCATTCTTGCAGTCGCAATA
ACAATTGTAGTTATAAAACGTTGTTGTAATAAGACGCCCACATCATCAGAACCAAAGCCA
GTATCAAAGTGGGAACCATTTTATGTGAATAAGCTGTTGCTGTTACGCAAAGAATGTGAC
AGAGAAATTGAGGCTGAACGACAAGCGCAG
>Unigene0016914	193	1482	LEN=2946; minus strand
TTGAATAATGATTACGATGAAGACAATATAGACAAGGACATGCATCTCAAAACAATACAT
ACAGTGTATTATCCTAATTCAAAGGAACCAATACTCTTTAATTGTCACAAATATAACAAT
ATTCTGTACACTTGTACTTATGATAACTCCCATAGAAAACCATCTTACACTACGTGGCAA
CATTTTTACGACTGCAATTCCAATGTTGGGCCCGAACTGAAGATAAAAGCTGAGATGGTG
AAATATCAGTTTTATTTAGAAAGTTTCGACAATAATACGTTTTTGAGGGTAATGCCTGAA
CGTCTTCAATCCAACAAAATTGTTTTCAAATCTTATGTTAAACCAAGTGATGAAAATATA
AGCAAATTAACATTCACAGACAAGAAAGACGTCATATTTGACTGTGGAGAATATTCAAAT
AACGCTAAACATGTTTATGTAGGATTAATAAATACAAAAAAACATAAGATTGAAACAATG
AATACAACAAGGATGGTTAAAAAACTTGGTAAAGAACACAACGGCAATATGCTGTGTTGT
TTATTTTATACAATTTATGAAGAGCTTAATGAGAAACAAGTTGTTCGCTATGTGAGGAAT
AAGACTTTGTTGGTGTTTAATCATAATTCAAATGAAAGTTGTACAGACAAAAGCTGCGCT
GTTAAGAAATCTGATAATAATCCGGTTTCAGAGGGTCTGCTAAAAATGATATTTGGACCT
GATAATTCAAATAAATCTGATCAGACTTCTAACGTTATTGAAAACAGTAATAAAATAGCA
AAAACAGAAAGAGGTTTACACGATTTTTCAGAAAGATGTTCAGACGCAAACTGCGCTGTT
AAGGAATCTGATAATAAAACGGTTACAAGGGCACTATTGCAGAATATATTTGGACCTAAT
GTTTTAAATAAATCTGATAAGCCTCCTAATGTAATTAAAAACACTAAGAAAGTCACAAAA
ACAGAAAGAGCTAAATTAACTAAAAGTACTTCTATGGCAACACAAACTGATTTTGATGAA
ATACAAGACTTTATTTTATCGAAAAACATGACTCCAATTGCCGATTCTCACGTTACCAGA
AATCCTGCAGTGCTATATACGTCTATTACTGCCGCAGTGCTCATTCTTGCAGTCGCAATA
ACAATTGTAGTTATAAAACGTTGTTGTAATAAGACGCCCACATCATCAGAACCAAAGCCA
GTATCAAAGTGGGAACCATTTTATGTGAATAAGCTGTTGCTGTTACGCAAAGAATGTGAC
AGAGAAATTGAGGCTGAACGACAAGCGCAG
>Unigene0016954	266	1780	LEN=2141
ATATATCTTGTCAGAGAGCCTGACAAAGTTAACCAAACATGGAATATAAACAAAGATATG
AATTATGCATTTATTGACGCGTGTAAAAACTTTTACGATATACGCAATGTTTCTATCCAG
GATAGTTTTGACAAAAATATTGTCTACTTCGGATTTTCCGGTGATGATGATGAATTAGAT
CGCATCACACAGCGTGGGCTGGAAGTCGTCGGGGACGCCGTCGAAACACTTGGAAATGTA
ACTTGCGAGCAAATTGACAATTATGAAATATGTAATAGAACCAAAGTAGTAAATCTTGTC
TCTAAAACGCTAAAAGATAATTATGGAGAAGACAATGTTTTCGACTTGATAAAGAACATG
CTTGGAGATAAAGAGACTAGGACCGTCACACACGGGAGAAGTTGTGGCCCAGTATTTCAA
AATATTACAGAACTATACAAAGTCGTACTATGCGATGAAAGATACACTGACATAAACGTT
TATACACGTCCTTTGAAAGTAGTAGTATCGAAGATGAACGATTGTAAGTCAACGTTAGAA
AAATATGATTATTCCGTTCTTGCGCTATTGACATCTAAAGGTTTTGACCATTGGTCGGTT
CACTCAGTACCAACTATATTCTATGACACTCCTTATGCTTCTGCAGAAGACGAGGCTGCT
TTTCCAAATTCTGTTAGTCTGTTACCATGGCGACTGTTGAAATATGGTTTCTTAGGATTT
AAAGATCAATGGGCTAGGAAAGAGATGGGATTGTATCCXGATGTTTCACAATACAGCATT
GAATTTGAACATGAATTGACAACGTTGTTTGTCAAAGAAAGGATAGTTTACACGACGGTG
AAAAGCGAAGATTATAAATTCGACGTTGCTAAGATCTCAAAAAAACTTCATATGACCATG
CCGAGGATAGTTATTGCGAACCTTGAGGAAGAAAACGCTTTAAAACTTATACGTCTGTGG
CCGGTGAAAAGAACTGTTTGGATCGCGAGAGATATATCTAAACAGAGAGCTGATCAGCAA
TTACCCGAACGCTTGTTCTCAATTTCTTTGGGCGCTGCCACCGAACCCAACTGTGGCGTG
GATGCTAATATTCTGTCTGGACTTACCACCATCTTCAAGGCTTACCATGCTTACATCCCT
ACGGCCCTAAACCCCACCATGAGAAGGCGTAACTCTTCGAAGCTATTGATCGACGAAGCA
AGAAAGTTAGTGCAAGAGACTGCAGCAGCTAAGGCTTACGTATACAAGTTAGCACGGCAT
CCAGCAAATGACAAGCTAATATCAACCTTGAGAGTAGATGACAATGGGTTCAAAGTTCTT
TATCTCACAAATCCGTTTAAAACTGGAATTCCTTCCGACGGAACGGCCCAATGTTTGGCT
AAAAGTAATACGTACTCAAAGCCTTGTGAAGACACTTTTGTCTTGTTGCTAATGTGTGTG
GTGATACTCTTCTTCACGACTGCTCTTTTGATCTCTTGTTACTTCCACAAGTCTTCTCCA
TACAATGATCCGAGA
>Unigene0016976	316	642	LEN=1081; minus strand
GTGACACAACATCAATTTCCACACCCAGAAAAGAATCCTGAGTTATTCAAAGCCTGGGTT
AATATAGTTGGTGGAAAACTGGAGACTGCAGATGATATCAAATTTTACAGAAAGCGAGTC
ATCTGTGACATACATTTTGCAGACAAGTTTAAGAATCGCAACAACCGTTTAAATAACATA
GCTGTTCCTACTCTCCATCTTCAGGGTGCTCCATCACAAGATGCTCATATGCCTCCTGCA
ACTCCACATATACCAACTGAACTTCCTATGCCTGAACATAATATATGGGATCTGCCTTCT
ACATCAAAGCAAATAATCACTGGTATG
>Unigene0017094	103	903	LEN=1485; minus strand
CTGGCGATAGAAGTATCTGTGTATGATTGGCCTTACGATTCAAAACCAGTTCATACTGGT
AACAGCTACAAGATGCATTTTCACTCCGGTGATTTCTTCCGTATTAACTGCGAAGTGGTC
GACATTAAGGACAACTTGCATGTTACAGCGTACAGAAATGACATTCCATGGCCAGAAATA
ATAAGTACTTCAAGCTCCTCTATGAAATTTTTTGGTGGATATTACTTACATTTACAAAAT
ATCACTATATTCAATATTATGTTGAAGATATGTACGAAAGAAAACATATGCATATCACAC
ACCATTGTCGAAGGAAGACGTGTTTCAGATGCAACTCCGATCTCAGGAGCAGACACCATT
TGTATCGATAATGTCATTAAAAGTTGTGTCATTAGAGTGAGTTTGACAGACGTCACAACA
GCCTATGTCCTGGAAAGAAACGCATCGAGTGTAAGCACGTCGACAGCGTCTACAACGACG
AGGGAGCCGGTGACGAGCGTGCTCGCTGCTACTGACCAGCCAGAGACAGTCGCCGCCAGT
GAGAACTGGACAGCGACTATCGTCACGGTTGCGGTAACATCGGCGGCGGTGTTGCTGCTG
GCGCTCATCACAGTGGCCTGCATACGTCTCTGTCGCGCGCGAACTCCCGGTCAGCCAGCT
TCAGACCGCTTTTTGAATCGGTTCTACGTGAACAACCTGCTGCGAGATGAATGCGATGCG
GAGATACGCGAGCGTGAGCGACGCGATGCGGAGATACACGAGCGCGAACGACCCGATGCG
GAGCCCGAATATGATTACGTG
>Unigene0017095	105	911	LEN=1394; minus strand
CTGGCGATAGAAGTATCTGTGTATGATTGGCCTTACGATTCAAAACCAGTTCATACTGGT
AACAGCTACAAGATGCATTTTCACTCCGGTGATTTCTTCCGTATTAACTGCGAAGTGGTC
GACATTAAGGACAACTTGCATGTTACAGCGTACAGAAATGACATTCCATGGCCAGAAATA
ATAAGTACTTCAAGCTCCTCTATGAAATTTTTTGGTGGATATTACTTACATTTACAAAAT
ATCACTATATTCAATATTATGTTGAAGATATGTACGAAAGAAAACATATGCATATCACAC
ACCATTGTCGAAGGAAGACGTGTTTCAGATGCAACTCCGATCTCAGGAGCAGACACCATT
TGTATCGATAATGTCATTAAAAGTTGTGTCATTAGAGTGAGTTTGACAGACGTCACAACA
GCCTATGTCCTGGAAAGAAACGCATCGAGTGTAAGCACGTCGACAGCGTCTACAACGACG
AGGGAGCCGGTGACGAGCGTGCTCGCTGCTACTGACCAGCCAGAGACAGTCGCCGCCAGT
GAGAACTGGACAGCGACTATCGTCACGGTTGCGGTAACATCGGCGGCGGTGTTGCTGCTG
GCGCTCATCACAGTGGCCTGCATACGTCTCTGTCGCGCGCGAACTCCCGGTCAGCCAGCT
TCAGACCGCTTTTGGAATCGGTTCTACGTGAACAACTTGATGCGAGATGAATGCAATGCG
GAGATACGCGAGCGCGAGCTACGCGACGATATAGAACTGCAATATGATTACGTGTACGCC
GGCCGACCGAGATATGCCCCTCGTACA
>Unigene0017096	105	734	LEN=1283; minus strand
CTGGCGATAGAAGTATCTGTGTATGATTGGCCTTTCGGTTCAAAACGACTTTCTACCAGT
ACCAGCTACAAGATGCATTTTCACTCCGGTGATTTCTTCCGTATTAACTGCGAAGTGGTC
GACATTAAGGACAACTTGCATGTTACAGCGTACAGAGATGACACCATTTGTATCGATACT
GCCATGCATAAATACATGTACTCAGGTTGTCGCGTTAGAGTGAGTTTGACAGACGTCACA
ACAGCCTATGTCCTGGAAAGAAACGCATCGAGTGTAAGCACGTCGACAGCGTCTACAACG
ACGAGGGAGCCGGTGACGAGCGTGCTCGCTGCTACTGACCAGCCAGAGACAGTCGCCGCC
AGTGAGAACTGGACAGCGACTATCGTCACGGTTGCGGTAACATCGGCGGCGGTGTTGCTG
CTGGCGCTCATCACAGTGGCCTGCATACGTCTCTGTCGCGCGCGAACTCCCGGTCAGCCA
GCTTCAGACCGCTTTTGGAATCGGTTCTACGTGAACAACTTGATGCGAGATGAATGCAAT
GCGGAGATACGCGAGCGCGAGCTACGCGACGATATAGAACTGCAATATGATTACGTGTAC
GCCGGCCGACCGAGATATGCCCCTCGTACA
>Unigene0017385	1	425	LEN=771
XAAAAGGCGGCCTATAAAAGTAACAGTAGTAGAACAAATCGTTCCCTCTCGAAGATCTAC
CGAACTAAGACAGCAAAAATGTCGGGCAAGCTATTTATTCTGGGTATCCTAGTACTTGCG
GCATGTTGCTTTTTACAAGCATCTGCTCATCCAGGTTTACCAAATGCGAAGTCAGTAACT
GATGCGATTAAAAAAACGAATGCTCAAGCAGCAAAAGCAGCTTCCAGTGCGCCGAAGCCT
GCTGATGTAGCAGGCGCAGCACAATCAGCCATACCAGATGCGAAGATAGCAACTGATCTG
GTTACAAAAGTTACTGAACAAATAGCAAACACAGCTTCCAATGCGCCGAAGCCTGCTGAC
GTAGCAGGCGCAGTAGAATCAGCCGTACCAGATGCCAATGCAAAAGACACGGTTAAAGAC
GTCAAA
>Unigene0017477	153	731	LEN=1161; minus strand
ATGGCAGTGTCGAAAGCCTTCGTGTTTATTGTGCTCGCGATAACTTACAATCAAGGTGCA
GCACGTCCACATAAAGAAAAATTAATTACAAAGCACCGTTTTGCCCATTCGGAAGGATTT
GAAGTAAATCCGGAAGGTGACATAAAGATTGGAATGCCAGGCCCAGCAATTATTAAGGAC
GGCCTTGTTATAGTTATCAAGGGCACCATCGATATGACAAGAACAACCATGATAGTGGAA
CTGCCTTCCAAGAGCGGGAAAGAAAGTTGTCGGCTCACATACAATTATGATATTAAAGAC
AGTGAAAATATTTATATAACACCATCTGTAGATCAATATGAAAGAGCCGAATACAGTCTT
TCGGTGGAGTCCGGAGAGACACCAACGTTCGCGTTGAAAATCATAGCCCGAGTGGATACT
ATGAACACAGACTTATTTGGCATGTTATTCAGCGGCAATGGGGAAGACTTCAGCTCACAG
TTGTTATGCCCTGTGCACAGCTTCAAAGACGTTGATACGATCGTAATCAAAGATGGTGTA
TCTAGAGTTAGCAGTCTACATTTCGAATTTCCTAATCAT
>Unigene0017734	130	660	LEN=1191
ATGGCCGAGTCGCTGTTTGATATTTTCGGCGACCACCTCCCCAGGCAGGCGGTGAAAAAT
GTTTCGCGCCAACCTTTATCGAATATTGAAAATATGGGCAAAATTGTGTCTTCAGGCCCG
GTTAAGCCCAACGAGCCTGTCAAGAAATCTGAAGGGGCTAAAAAGTCCTTTCTGTGTAAC
ACAGGGAAGGCTTTGAAGAATACTCCAGTTAGGAATGTTTTCACCCCGAGAGCTGTTAAT
GTCGGCTCCATGATTTATAGCGATGAGAATACTGACAAACAGCTCTGTGGTGAAGATATC
GAGTTTAACAAACCCTCATACAAGTATGATAACCACCATAGGGATGTGTTTGACTACCTT
CCGATGCCGGAGCCAGAGATCTTGAAGCAGTTCTCACCACCAAACACTCCTCCACCGGCC
ACCAAGAGATACAGCATGGACTTCAACTGCACATACCAGGATGAGTTCTTTAAAGATGAT
TTCTCAATTGGCAGTGTTCCCGATGAAGACCTAGATCTGCCTGATTTGTAT
>Unigene0017824	179	928	LEN=1237; minus strand
ATGAAATTAAACGACGACAATACCCTCAATTTTACATTCCATCCTCAGAACAAATTAAAT
ATGTTCGTAGTTTTGAAAAATGTAACTGAAGATTCGTCGAAACGCATATGGTTGGACTTG
ACATGTGTAACGGATGAAAGATCTTTAGTTAGTATAATTACTTCGTCAAAAAATGGAACA
TTTTCTATAGATAAAGGCCTCTCGGACTTGACGGAAATTGACGTGACTCTACAGTTCTCA
ACAGTGGAAACCAAAATTGCTACAGGACGCCGTGATGATTCGTTATCCCTGTTAACTAAT
CCTGGAGTTTGCCTCAGAGCACAACAATGTTATATTGTGTTGAATTCGTCAGATATCCAA
TCCACAAGAAAACGTTCATTCGGGAAACCTGGAAAGCAGCCTAAAGGTATAAAACTAAAC
AATACCGGTGTTAACGAAACTAAAGAAACATCCACAGTCTTCGAGACTTACACCGCAAGT
GACACCAAGAGGGATCACAAAAATGCAGATCCTTCTAGTAACACAACCATTATAATATCC
GTGGTTTCCGTCATTGTGATAATTGCTGTGCTAGTTATAGCAGCTTGGAAATGTTTTAGA
AAACATGAAGCTGAAAGTGTCCCTCAACCACAGGACCTCACAAATAGATATTACGAGAAC
ATAGCACTCCGACAAAAGTCTGACAATACTGAGAATGAATCACAAAATCAGACCAAAGAA
TCAGTTGAAGAGCCGGTGTATGAGGAAATT
>Unigene0017937	1094	1458	LEN=1458
GTGCCACTGAGGCGTCCACTCGGCTCGCCCCGGCAGCGCGGTCGAGCGGACGCCGGGCCT
AGCGCATCTAAACAACAGCCCAGCGGGCGGGTGAGAACAGAACCACGACCGGCGTACAGA
GGTCTTCTCATTACCCCGCTGGGGGACGAGGACTGGGGCTGGTATAAAGCTTCCAAGCCT
TGGTTCTCGTCTGGTGCCCGAGGGTACGGGCGAAGCGTCAGGTCGCATCACGCGTGGCGC
GGTTATATCTGCAGCGTGGTGCGCGAGGCGGCGGGCGCGGCGATGGGCGTGAGCGGGGTG
AGCGGCGTGTGCGGGGTGCCGGCGGTGGGCGTGGTGGGCGTGGGCAGGCGGTCGGGCGGC
GCGGGX
>Unigene0017962	1	1073	LEN=1218; minus strand
XXTTTTAAAGAAAAATCGTATGTTACTATTCAGTTATCACTGATGTGCAGTCTACCGTAC
CACGAAATCGAAAATAGTCTGGACGACTATTACAAAACTAAAGTCGAAACCGGATTTCGT
GCTTTTGATATAATTGTTGGAGCAATCTGTATTATGCCAACAGAACACGCCACGAAAGCA
TCAGACCTCCTTTTTCGGTTGTCCTCAAAAACCGACACCGAAGATTTGGATGATCTTTTC
TACATAACTCCCAGATCCGCCTCTGGTAAAGAAGCACAAAAGGTTGAGGAATCTGCCGTC
AAACCCTTGACGGTTGTTGAAAGCTGTGGGTCCATCATCCATCTGGACTCTCAACATAAA
CATCAACAAAAGCCTCTTCCTGXGATCCTCAAAACAAACCACCCCGAGCAACCCACTCAT
TCACGATTATACAACTGCGGAATGCACGAGTTTTCTCAGGTCTGCAAGTGCAACTCTGGA
AAAAACCGAAATGAAATGAAATCCTCCAAGATTGTTATTTGCCTATATTGTAAGGACCTG
GATACAACTGCAGCGATCCGACTCGCAATGGGGAGCCTCTGTCTTAGCTGCGACTTGCCT
AACTCACACCGCGTACAATGGTCTTCAAGTCTTCCATATGCTCACAGAGGTTCCCTAGAT
TTCTCCCTGGACTGGATCTCTATTGGAGGAGCACTTTTCTTCAACTCCACCGCAGCTTCA
TGGCACAGAATACTCCATTTTATGAAAACGTACCTCCGCAAAGATGCCATGCAAATGGCT
TACCCCTGGGCTCGAATCATTGATGACACCTATTTGATGGAGTTTAGTGCAAAACAAAAT
TTTCACCTTTGCGCAATTCTTGCCGGAATTTTGGAGATTGCCCAAGGCAATGCAGGAGTT
TGGGAAGCCAATTGGGCCAGCACTAGATTAGCAGAGGTAGAAGATGCCAAATTAATCTCT
AGAATCTGTGAGAAATTCAGCATGAAGCTGGAAGATGTCGTTGCCACTAGCAAGTCTCTA
GGCATACTCAATCGAGCCAAGGAGATCAAAAGGGAAGTTAATGAAGAAGAACAC
>Unigene0017965	357	1109	LEN=1109
ATGTCTGCATTGTCAAGAAAGAAAAGAATTTTGAATTTAGCGCTACAAATGAATGAAAAT
AATTGTTCTGATCCTACTACGAACAGAAATAACAATGAAGAAAGGAATAATCTTGAATCT
GCAATTGAACGTGACAGCAATACTAGCTCCCCGCTACCGTCCGATGCCCAAAACATTATC
GTCGAAATGGCAGAAGTATATCATGCCGTATTTGATGAGACTAACCATACAGATGTACCA
GAACTACAACTTGAAGCTACCGAAAATCATATTCATACCACATGTCAGCAAGTAGTTTCA
CCCTCTAACACCAATACAACAGTATCTGAATGGCGCCTGCTTGTGCGATGGGCAAAAACA
GAAGGAGAACCATATTTAGGTAAAAATATGATACAGGAAAACTTCTTTAACTTTAAGACC
CACGTAAGTGACAAACTATGGAACAAAAATTTAAGAAAACAAAAAATATTGTGGACTAAA
GTTAAAGAAGTTTTCGTTGACAAAGCTGAACCAAATAAATTGTACATCAAGTATGATTTA
AATGCAGAATCTTATGAATGCTTAGTTTTACGAAACGATACTAGAAACTCATCTGTATTG
CCTGTCTTAGAGCGTGCTTATTCTTCACCACTTAAGTTAACAAAAGATAAATATAATGAT
TTGGAGAGCATGTGCAGAACAGGTGTTATAAATGCCACTAATGCAATATTTTTTAGATCT
TTACCCTACAAATCTAACAATGCAAATGACGAC
>Unigene0017996	1	149	LEN=860; minus strand
XCGATGGTCACTGACCCACAGGACAAATATGGCGTGAATGATTATGTGAATGCAATTGAA
GATAGACCTGGAAAGGAAATTGATAAGCCATTTGGGTATGAAAGAGCACTTAATAGGGCT
AGGGAACAGAATCCTGAATTGTACAAGGAA
>Unigene0018057	1	354	LEN=1254
GGCCTGCCGGCAAGCTACCCTGACCCCCCTGCCACCTACTCTGGCGTGCCTGCCAGCTAT
TCTGGCGCGCCTGTTTTAAACCGAGTCAACTCTGTCAGCACGCATTTTGAGCAATTACAT
GTGCATCCTGAGCAACCAGAATCGCATCATGAGCAACCAGGATCACAGTTTGCGCTTACG
GGAATGCAGAATCTGCAACCGATTTTGCCCCTACCGTTGTGTAATGAAAACAACGAGGCT
GCTGATTATAATAACCAGGAATCTCCGCCATCAACCTATGACAACCAAAATGATGAAACT
GACACCAATGACGAATTTGACTTGGAAGCTATCTACTTAAATGGTTATTTCGAT
>Unigene0018080	1	211	LEN=597
XCTGCTGAGCCGGTGCTGCTGGTGGCGGCACGAGCACTGCTGAGCCGATGCTACTGGTCG
CGGCACGAGCACTGCTGTGCCGGTGCTGCTGGCAXGATTGCTGTCGTAGCTTGCCATGAT
GACGTCAATGTGGCGTTGAAAGAAGACGACTCTGGTGGTGGAGTTGCTGCCGAGTCCAGT
GGACGCTGTGGTCTGCTCAGCCTTATTGAAAAT
>Unigene0018253	317	446	LEN=446; minus strand
ATGAAGAAACATGCCATGGCGAACGGGACTAAACCGTTCCCTGGTGAGCCCATAGTCATT
GGATCGTCTTACGGCACGGGAGACAGATACACAGCAGCACCAAACGAAATCTTTGTCAAC
AGATCACTACXX
>Unigene0018256	1	262	LEN=481; minus strand
XXCAGTGTATTTACTCAATTAAATTTTCATCTGAAAATATTACTAATCAACATGCAGCGC
AACCCAGCCTTCTCATCCAACATGAACAACGGTTACCCAAGCTACTGCATCGCGCCCAGC
CCCTGCGTTGGACCACCAAGAAACCAGTTCTACCCCAACGGACCAGCACCACAGGCCTTC
CAACCTAACACCTGCTTCATGACCGCCTCCGTGATCCGAAAAATGAGCAATAACACCCCC
CCAAAGGGGTACGGCCGCAATTTC
>Unigene0018264	150	429	LEN=429; minus strand
GTGATCAAACACCACCGAACAGAGTCCTTGCCCGGGTACCCTCTATTCCAAGAACCTTTG
AAGATATCTCACGGGAGGACGAGGTCTGAGCCTCTGACGGGGGAGGAGGTAGATCGCGTG
CTGGTAGAGAAGGGAGTGTCGCACTCGTCGTGCAAAGCGATCAATGGGACGGACGCGGCG
GCGAAGAAGACGCAATGGTCACGGCGAGCCAGTACGGGGACGCGGTTACATAAACTGTCG
CCGGCTCATACTAAGAACGCGGAAACGCTGCGTAACCGCTXX
>Unigene0018274	189	469	LEN=469; minus strand
GTCGCTCACATTGAAGACACGAGCTGCATCCCTGGTACTCGCAAGAGGATGACGCCGGAA
GAAATCCAGCACTTGCTCTTCAAGATGGGCAGAATATGGAGGCCTGCCTACGTCAACGGG
TGGCGGGTCAAAGCGGTCGTGTTCACTGAACCTGTACACGGCATTCAAAATGGTGTGATG
GCTCACTCGCACACCAAACCTCAGCTGAAACAAGTTCACTGCATGCGCAGATACGGAGTT
AGACTCGCGGTAGCACAATACCATTTCAAGGTATTCTTGGTX
>Unigene0018282	1	112	LEN=384
XXCGCTTACTATCCTGGGTACGCGGGGCCCGGGGGTGCCGTGCCGCCCTACGCGGGAGCG
CCGCCGGCTCCGGCGTACGCACCCGAAGGCTACCTGCCTCCCAACCCCCAGTGG
>Unigene0018318	1	368	LEN=368; minus strand
XAAGGTCAGAGCAACATGTCTCGCTTTGTTGTGATATTTTTCTTCACTCTTGTTGCTCTG
ACCTTCTCCTTACCAGCCTCAAATTATGGAAATTCCAATGCTACAAATGGAAGCACCGGG
AAGTATTACTCGATACCGCAACGTTTGGTGATGGCGCATTTTCTCAAGGAGGCTTTCATC
AAGCGGAAAAATCCCCGGTCGCCGGGTCGCGTTCCTCCCGCCAACTACCTGAAAGTAGTT
GAAAAAATTACTCAAGACAACAGCTACAAAGTTTCAAGAGTGGACATCAACTTTGTAAAT
GAAGACAACGTTACTGTACATACAATTCAACTGCAACCCAATCGTAAAGTGAAAATGCCC
AGGTTACCX
>Unigene0018323	1	239	LEN=365; minus strand
XCCATGGCGCGCTCGCGCAGCTCGGACGTGGTGGCGCTGGCGAGCGACGACCCCCGCCCG
CCTCCCAGGAACGCTTTCACTAAGCAGAAGACTCTTGCTGAAGACACCCCAACCCCTTCA
AGCAACACACCTCCCGAGGAAGAGTCAACAGACTCGTCACTAATGGACGACGAAGGCCTC
CCGAAGCCTCGCAAGCGTCGCATCCACCTCCCATTCGGTAAGAAAGCGAAGACCCCCGCG
>Unigene0018325	1	519	LEN=519; minus strand
TGGACTCCTAAAACATATAATTATCTATGTTCATTACATTTCAATGACGAATGTTTCGTC
AAACATTTCAATAGAACAGCATTGAAACCAGGTAGCATTCCGACAATATTTGAAGGAACA
TCTACCTTTGCATCATCGCCTCATCCGTCAATGACTACATCTTCGCCTCGTCCGTCAACG
TCTACATCTTCGCCTAGTTCGACAGCGTCTACGTCATTGCCTAGTCCGTTAACTACAAAG
AGTGCTACAAAATCAGCTAATATACATACTAGTTCAGCCAAACGAAAAGTACTTTGTGAT
GCAAATATTTTAGAATTATCGGATCAGTCAAAGAGGGATCAAGAACAGCTTACTTATCAT
GATTATGAAGTCTCATCAACTCCTAAAAAGGCAAGAATCGAAGTTGGATTGTTACATGAC
CATTGTTATGAAATTACACCAAGATCATTAAAAACAGTTGCCCAGCAAACAAGAAAATCC
TTAAAATTTGCAAAAGTAAAAGTAAAAACTTTAAGCCAG
>Unigene0018370	1	476	LEN=476; minus strand
TTATGGGCAAAGTATTGCTTCCCGAACCAGGCCGGGTCTTCGTCACCACAATTTCAAATG
GAACTATTTAACAAGCAGAAAATGCTATGCAACAAACATTTTGAAGAAAAAGTATTCAAT
CAAAATAGGTTGTTAAGATCAGCTGTACCTACCGTTCCTGTGTTACAAATGGCTCGAACA
CCGTTCTGTATTTGCTGCTTGAAAAGGGATACTGCTTACGTCAGTTTAACGGGCTGTAAA
CATGCACAGTTTATCAAAAGACACCCAATAAAAAAGATTAACGAAGATAATCTAATATGC
TATGAGTGTCACAATATACTGAAAAAAATCAAAGAGTTTAGATTAAGAGTTGATGAAAGC
TACAAAATATTATATCCACATGCAACGGTACCAGAATCAAGTTACAGAAAACCTAATTTA
CAAAATATTATATCCACTGCAACGGTACCAGAATCAAGTTACAGAAAACCTAATTXX
>Unigene0018387	1	299	LEN=299; minus strand
XTGCAGCAGAAGAGTGAAGAATTAAGGCTGAGAGCAATAGAATTAAAATTAAAAGGAGAA
GAATTAAGACTGAAAGAXGTGCAGCAGAAGAGTGAAGAATTAAGGCTGAGAGCAATAGAA
TTAAAATTAAAAGGAGAAGAATTAAGACTGAAAGAGATTGAGATGACCAAAATCAACTAT
ATGACAACCATTGAAGAGGAGAAACTTAAGTGCTTTAGAGATATCXTCATCATCCTTAAG
AGAATTAACGGAAAGAACCAGACACAGCAACTCACGCTACCGCAATGTTATTTAGTAATT
GTX
>Unigene0018392	1	331	LEN=331
GATTCCGATACGAATATCGCATCAGACCCTTGGTGTTTCCCTGAAGGTCACAGTGTTTCA
GAGAGAGAGAACTTAGACTCTTATCATAATGAATATGAAGTAACTAATGAGATTTGTCAA
ACAATGGTCACCAGTTCCATTGTGACAGCTCAAGATGTGTTGGGGTGTGATAGGAACACA
AACATACATTTCCCAGGAATGAATTTACACAGACAACGAGACAGGGTCGTATCTCGGCAC
AGCAGTGTGACTGGGTATTTGAATGCGTCAGCTGTGCTGGACAGGAGAAGTCTCGCGTTG
GACTACTGGCCCTCTTGCAGAACTATATGTAXX
>Unigene0018395	1	238	LEN=238; minus strand
GAAGCTGTGATCGCCCAAAATAACGCGATAGAATCAAAAGTGACGAGATACGAGATCGGT
TTCGCAGTCATGGCAACCGCAGTAGTCCTCATCGCAGTGTTAATATCGTGTCGTCATTTC
CGAAACCGCGTTAAGAAACTTGTGCATAAAGAAATAGTGAACACAGCTGGTGTTGTGACC
ACGTTGCCTGGGCGCATAGAAGCTCGTACGATGACGCAGCAGCCACCGCAGGCTAGCTXX
>Unigene0018433	1	295	LEN=295; minus strand
AATGAAATCGAGAATATTAAAGTCGAGACTAATAAAACAGATTCCGCGTCTAAAAAATCG
TTCGAAAATAATGTAGAAAAGTCTTCGAAAGAAATGGAAAAAATGCGTCTTTGCATCAGT
GTGGAACATTTACCTTTATCTCAGGTGCACTTGACCTGGAGGGACTACAAGTGGCTCTGC
CGGCTCTGTAGAACTCGATACCCCACATTTGTGGAACTTCATACTCACTCTATGAAATAC
CACAAGGTCTGTAACTCATACCAATGTACAGATTGTAGAAAAAGTATTTTTCAGCXX
>Unigene0018463	1	339	LEN=339
XXAGCCGCGTGCCGTGAGGGGCTGCACGCCGTTGTGATTCGGCAATTACTAGCTGGCAAA
TGTGAACAAGCTGTCTGCGTCGCCTTTTTGAAAGATTTTACCACACTGGCGGAATATTCC
CTGAAGAAAGACGAACGCGAGTGTCTTGCTGTCGGTCTTCAGAACATGTTAGCAGCTTCA
GCTTCAGACGCAGAGCCGTCAGAAGCCGCAGAACGGCTCGGTCAGATGCTTGATATCATT
TTTAATTATGGCCTTGGTGTCGACTCAGCAATGCCCACGGTTATGGCTGTGAAAAGTTTA
GCTTTGCGTGATGCAGAAGTTTCTCACTACTTATTAAGACGX
>Unigene0018469	1	434	LEN=434
CCGAACTATAACAGTACCGCGGAAAATTACACGAGAAAATACGCAGATTGGTTGGAACTG
GAAATGAAATGGCCGGCATTTATTCTAGACAGAACCGGAATGGATAATATAAATCAGGAA
ATGATGTCTGGGACTGCAGCTACCGAGTGCTCACCAAGTACATCCTTTGACTCACCTATT
TCAAGGTCAACCGCATCATATGAATCAAGGAAGAAGATTGTTTCTCTGAGTCCTCTTGAA
AAACAACGCAGAATAGAAAATTTGGTTGCCAACAATGATTTTCAAACCTTAGCTGATGCG
TTGATATGTAAAGCTGGTGAAAATAAAAGTCAGAAAGATGTGGCTGATGTAATAAGGCAT
TTAATACGTCATCCCGAAGATGCATCAATGCTACGCGCTTGTGTGAAGTCAAAACAGCGA
GGAATTTGTGAAGAX
>Unigene0018489	1	191	LEN=316
XTTTTGTGTATGAAAGAATTCATAGATTTTTTGGAGTCCAGAGCGTTGGCCAGGGAGAAT
GCAATGGAAACAATGCCTGTGAGTACTCCCAGTGGTGTGAAGCCTGGCAAGCCTGCATGT
AATACAGCAGCAGCAGTCTCATGTGCTTCAGAGGGAATCACTGCCTCTAACGCCGCAAGG
TCCCTACCTGGC
>Unigene0018515	1	234	LEN=441
ACGAAGACGACACGGACGAGGAGCAGATCAGCACATGAACAACAAAAAACAAAAGAGGAA
CAGGTTGCGACGACCACAAATATGATCAGAGTGAAGCAGTTTGTACAAGAACCAAAGAAA
ACACGTAGACATCACGGAGGAGGCGCGGAAGATCAACATGAAGACGTCACGGACGAGGCG
CGGAAGATCGACACGGAAGAGGCGCGGAAGATCGACACGGACGAGACGCGGAAG
>Unigene0018549	1	431	LEN=431
CACCGGATAATATATTTTTTACAAAGAATTGGATGCTTAAAAAAATTACTTACATTTGAA
ATGTGGCAGATTGCCTACTCCCTTATATTTCGAGTTTACAGCCGTAACTACGGTCACGAG
TGTAAAGTAGACCTTATTTTAACAGCTGGTCCCATAAAGGACCTGATGAATCGGCTGAAC
AGAGAGGCAGTTGAAAGACTTCCXGAACAACTAACTGCTTCCTACAGGGTTTACCGTCAC
CATGAAACTGATGAAGGTAAATCTCCAGTCCTTTACACTAAXAACCCGAAGGCAGTTGAA
ATGTGGATGTGCAGAATGATAGTTAAAATAGTGACCGAGATAGCAGACGATCTGTACAAC
TTGCATACATTGTCGTTCATAGTGTCAGTGGGAACAATAAGAGAGAGTCTGCAACTCATC
AACGTTCTGGACGXX
>Unigene0018559	112	405	LEN=459; minus strand
ATGGCTGGTGAACCCAGTGACATTGAAAATATTGATGTTAACAGTCCAGATTTCTATGAA
ATAGTGCAAGGAGAAATAGAATCTGACTTGGCCCGGATGAAAAAAACTGTTGATGTTATA
ATGAACTTACGATTGGAAGCTGCTGAAATAGAAGTGGAAACAGCGGCTTTGTTCCATGCC
GAGCTGTGGTACGACTTGCTCCTCCTACAGGATGACTCCGAAGTCAATTCTGATGATGAG
GAGTATGAGGAAACAGAGGATGAGGAAGAAGAAACCACAACAGAAACATAGACT
>Unigene0018575	1	489	LEN=489
XXGCGGCCCACGCCGGCTGACGTCGCTAGCGAGATTGCCAGGAGGCTCGGCGCTGGAGAA
CATCCTAAGCCGGTTGAAAAGGAGCCGGACTATGATGAGCCAGCGAAACCAACAGTCCGC
AAGATATACAGACCACAGGATCCCGTCTCTAGCACAGTATTCCCCGACGAACCACCACCA
CTATCAGACGAGTCAGAAGCGTCAGACAGCGCGGAGTCTGATATATTCGCAGACTTACAC
CGACAGCAGCCGTATGCGCGTGCGCAAGTATCAGACGAACTGTTCGGCTTTAAACATAGA
GAGGACAGCGATGAAGGAGATATATTTAGTGATTTTAAACAGCCAGCAAACAACCCCATT
GCTAACGCCAGTTCGCCAATGTTCCCCAACCGTGATAACCGTGATACACATCGTGATCAT
CACAATGCTCATCACACTACGAGTGTTAGTGCTGACACAGCGAGCCAACATGATGCTGAT
AAAGTTAAGAAX
>Unigene0018586	1	626	LEN=626
GTCATGGGTAAACAAGATCTAATTTTCATAATTACAGTTTCAGCAGTTGCATCATGCTTT
GCAACAATTATAGACAATTCTAGGGGTGGCAGCGGCCATAATGACTTCAACGTTTACAAG
TCGGACAAACAATGGCCAACAACCGTAATGCAAGCCAACTGCATCAGTAACTXCCACAAC
CAGACACTACTAACATTTTGTCTCATCCCAAAATTCAAAATTAAAGTCCCGAAAAAAGCA
TTCACAATGTGGCACGGAATCAAACCGACTCGGCTCTGGCACTTGACAGGGATGAGACAC
ATGAGAAACATGTTGCGCTCTCGCCTCACAGCCAGTTACGACAGAGTCTACAATCAGAGA
AAAAGGAATGACTTGATTATGCTCGCCAGTATAATTTTTGGCAGTGGTATGGGAGTTGGC
TATGCGTTCGGATTGTTCACTAAAAAAGATTGTTCCATTAAGAAAAAGGAAGTGGTTACC
GGCGAAGAAGAAGGTTTCACTTGCAAAGTTGATCCCTGTCCCGCCCCTAAAGGATACCAG
AAACCAAAACCGTGCCCTAAACCAGTGAAAGATAAGAAAGGAAGCAATAAGTATGATTAC
ATCAATAACTATACGCCCATGACATXX
>Unigene0018599	1	602	LEN=602
GTCGCAAATGATATCGAAATTCCGGAAGAACATACTAATTACTTAGCACAATCTGTATCA
AACGCAAATGTTACGTCAACCAATGTGAACGTTCCTTCGGATCAAAGGTGCGATATTACA
AGTGAAAATATTAATGTTAAAGATGAAATTCCAGTTGCATTTGAATCTCTAAAATTAAAT
GAACAAAATGAGCCAGCTGAAAAGGATAATTCAGAAGAGATATTCTATGAGAATGAAGAA
GTAAGCCAGAGCCAGGTTTCAAACTCATACGCACCAGCTACAGAAATTAATTTGAATTCG
TCACCAGTAATTGCTGTAACGGATCCTGTTCTAGGAAATGAAACTGCAACAGAAATAAGT
TATGACCAAGAATTTAAACACAGTAACGAAATTCAAATGAAAAGTGATGTCAATGTTGTT
CCAAAAGAACAAACTAACCTAAACACTGATACCGGTACATTGGAACAGACTGATTCTGTA
ATCGACCAATCCGACCCCTTTATTGGACAAACGGAATCCGCGATCGAACAAACCGAACCC
ATTATTGAACAAACGGAGGATCCAACGTATGTAGCTGAATCTATAGCAGACTTTGAAGCT
GAX
>Unigene0018616	1	250	LEN=250
GCATGGAATGAACAATGTTTAGCCGATGAAATTGTGGAGAAATATAAGGACTTACCCGAT
GTTTTTGTAAAGGGTTCTGTTTCGGATGATCGATTGGTAGTGGAATTCGAAAAGCTACAA
ATTATCAACGAAGATCGTGACACCAACGAAATTATACAGGACGAAAATGTATGCGAAGTT
ACCAACTATATAATAGCCTGTGGCGTAAAATGTGATACGCGAAAAGCTTTAGACAACCTA
AAATTTAGGGXX
>Unigene0018669	72	344	LEN=344
ATGGAAGGCGACGGAGGTGGCGAGGTAAGGCCGCCAGAAGGTCCGACTTCAACTGACACC
GAAGTTACTAAGAAACTGGGAAAGTCTATCGAGCATGTAAATAGGAATTCAGCTACAGTC
CCACCCAAATCCAAAACATTAGCCAAGAAAATGTCATCGATTCGGAAAATGTCGCTTACC
GATGGAGAACGTGTGGAAGTGGATAAGACAGCACTCGAAGCCATACTTGGTGTCAGTTCT
AGTATCGCGGGTATTCAGAGGAGGAGCAGCTTG
>Unigene0018726	1	337	LEN=428
ATTGTGGTCCTTCGAGCCGGATGTGAACCGTTCGTCGGTTATTGTGGTGTCACCGGTGTG
ATCGGCGGGGCTGGTATAACAGCCTGTGCGGAGCTGCGCACTCTACTGGACAGTGGATCG
CTGTTCAGAGCATCCCTACAGCCCAGCAGCATTGTTGGAGCAGTGAGGAACCGGGAGCTG
GAGTTCCCTGGAGGAGAGGCGCGGTCACAACAGGAGCCGGGAGATATTATCTCCCTGGAG
GTGCCCGGGCGTTGGAAGCCCGTGGAGGAGCCAGGAGTTGAACACCCCCTGGAGGAACTT
GGTGAAGTGCAGGAGGTAAATGGTGAAGTGTCCGGA
>Unigene0018760	89	433	LEN=478; minus strand
ATGAAGTATGCAAAATCTTTATCGGTGTGCAGCAGTGTATCGTCCTACACATACTGTTCA
TCGAACTCGGAGTCGTCACAGAGGGAGAGCCATAACTACAGTAGGATCAAGTCAGGCCTG
CGGAAGTCTAATCCAGCGGCCATCGTGCTCTGGGCCTTCCACCACCTGCCTTCACGGAAC
GGCTTGACGTCGCGAAGAGTGATCAACTTCTTGAAGAAACATTACAAAGTGATAGACGAT
CCTAAAAAGACTGGCAAGTCTATAGGAACTATCATGAGATGCGCTGTTGACTTTGGCCTG
TTAGAGAAACGCGGTAATAAATATTTCCTAGCAAACAAGAAGCGC
>Unigene0018762	227	447	LEN=447
ATGGCCAATGAAGTAACGCCAGCAAATGAAATAAAGTTTGAAAAGCTGTGCAATCTCTTA
GAACAATTGCACAAGAGGAAAAAGCAAAGACAAGAGCAAGATAAGATATTGGGGGCTTTT
ATAAACGAGTTCAAAATGACTGCATCACAAATCGTAGGCCAAAAGAACCCCAGTATTTTT
CCTATCATAAGACTGCTGTTACCCAAACTGGATAGAGAAAGX
>Unigene0018790	1	246	LEN=246
XTGCCGTGGATCGAGACGGTTCTCCCATTCGGTCGGCGCGGGAATCCGTGCGCGTTTTAT
CATCCATCCGGTCGTATCATCACCTACAAACGAACCACTCTTGACCAGCGAACAGTATTC
TGGTTGCCCTCCACAGAGGAATCCAGTGGCATGGGTGATGGTTCCAAGATGACAATGTGG
CGGCTGGTGGCGGCGGCGGCGGTGGTGTGCGCATGCGCTCACGTGGCCGCGGCGGATGCG
CGCGCGCXX
>Unigene0018818	1	255	LEN=325; minus strand
ATACAAGTTATAACGGAAATACATAAATGGATGGATTTGATGAAAGACGTTTATTGGGAT
CAGTGTCTCCCCATGGTACAATACAGAATGAATACAAAAGAAGTGACCTTTGTAAGAATG
GATACTAAAGAAAAATGTATTGGTATACCTTTTGAGATGTTCTTTAATTTCGAGGTTTCT
ACAGAAATTAAATGGTTAAATCCTAAGACTAATGAATTGGCAGATGATTTCGATCCGAAA
ATAGTTGCCGAAAAC
>Unigene0018826	1	344	LEN=344; minus strand
XTCCCCACTGTTCCCAAACAGCAACCTCAGGTTGAAATAAGTGCGCATGACCAGGCAGTG
TTTGATGAATTTGACTCCATGAGTGATTCTGGATGGCCTTCTAGCTCAATGGATGAAATA
TTAAACCTAGCCGAAATGCCTATAGCGCCAGAGAAAAAAAGTACACCAAGCCCAAGAGTA
CCTACAGATCGTGGAAGAATAAATGGACCAGGACGTCCTCTTCAGTCACCTTATAACAGA
CCACCAGGGTTAACCACGAACAGACCACAAAACAATGCTCGCATAGACGATGGTCAAAAC
ATGCCGGTGGACTACGATTCTTTCTTCCATATTCCCCAAAAGAAC
>Unigene0018851	155	338	LEN=338; minus strand
ATGTCTGACAGCTCAGATTATGAGGATCACGATGATCCCAAAGGTCAGGGGCAGCCGCCT
CCATACTCCGAGAGTGCAACAGACGCGCCCCCCACTGAGAGAGCTGCCACCACCACCACC
ATGCACTCTTCCACGTCCACCGCCATCGGCGTCGGCGCAGCGGTGACCGTCGTGACTGCC
CAACXX
>Unigene0018870	1	269	LEN=335
XGGTCAGTATTGAGAGAGTTATCTAACAAGATGAAAGGTTTATTGGTATTCTTGGTCATC
GTACTTCTTGCGTTTACGTGTCCAGCCAATGCAGCCCCGGGTACGAACTATGGCAATGTG
GTTGCCTCTGAAGGTAGTGCTAGTTCAGGAGTCGTAGAGAATTCGAATTTCGGAGATAGC
GCATTCAGTGCTGGTGGATCTGGATCCAATTCATGCGGCATTCTACATGACGTGATTTCA
TCTATTCTGTGGAACATTCCTTGCAATCAT
>Unigene0018889	1	298	LEN=298
XACTGCTTCTTCCAGGCTGATXTAATGGGATATGGAATGATGGAACTTGATAAAGACGGT
TGCAGCAGCCGTATCGACGTTCACGAAGACCCAAATGCTGACGATGACTCCAAAAATGAT
GATCTTCTGCGAAGCTTGAAGGCGAAGACGAAGTTCTTTGTTCTCCAACCGATGAACCGT
TGGCTTTTTGAATTTGAAAAATTCCGTTTTGGTTTCAACTTCACGGGAGAAGGACCAATG
GACGCGACGGAAAATAAGAAATGCGTAAGCGCAGCCGTGCTCGGAGCGGTGCAACAGCTX
>Unigene0018916	1	337	LEN=337
XACTTGGCTGACAACGATGGTACTGGAATCAATTTCAGAAAAATTATCAATTTACTAGTA
GACAAATCGCTGTATGAAGGGTTTCTTCTGTCTTGTGTATGTGCCGGCCCTGCACTGGCT
CTGTTCGCTGATACTACATACTCGTCAATATTATCACAGGCGTTGAAAACTGCTGGATGG
GTGAAAGATAACGTAGCTCTAGCGAACACGCTATATAACATTGGAGACTTGGTTATGCGG
TTGCTGTTCTTGGTCTTAAGTAATTGGCTGCACAAGTTCGGCAGCCAGGAGCTTTACGTA
GTTGGAGTTACCTTGGGCTTAGTGTCTAGGCTTGGAATX
>Unigene0018933	1	343	LEN=343
ACTAGTGCTGAAATTATTCCAGTAGAAAAAAATATAATGCTAGAAAACATGAATGACAAA
GTTTTGCTTGATACTCCAACAAGGAAATGTGATTTAACTCCAAGTACAAATAAAAAATGG
GATGTCACTAGTAGAAGAAATTTAAAATCAAGAAAACATCCTGCGCTGATTGGTCCGAAA
AAGACACCTCTTGATGAGCTGAGTCAAGCAAGATTGGAGTTAGTTCAACTGCAAAAAAAA
TTTTTGGAAGAAGAAATTATAGAAAAAAGGAAGGTGTGGGAGTTTGAAGAAAATGAACGC
AAAAAGGAAGCAGAGTTTAAAGAAAAAGAGCGCAAATGGAAGGXX
>Unigene0018934	1	368	LEN=368
XTAGAAAAAAATAAAGGTGCTGATAGCGCTAGGAAGCATAGGTGTGAACTTAATACCAAG
GAAGTTAGAGATAATGATTCTGTTCACAAAACGACAAAAGATTCGTCTCAAACGTGTCCG
AGCTTAGAAACTGTTGAATTTAACGATGCAGAAGAAGTAAAATATAAACATGCTGACAGC
GCTAGGAAGCATAAGAGTAAACTTAACACCAAGGAAGCTAGAGGTGAAGATTCTGTTCGT
AAAACAGCAAAAGGTTCATCTAAAAGATCTCCGAGTTTTGATTTGACTGATGCTGAAAAA
GCAAAAAATAAAGAACCCGACTGTACAAGAAAACAGAAGGGTAAAAGGAAAAAATCTCAA
TCCGTGGAG
>Unigene0018939	1	224	LEN=315
XGAGCTGTAGGAGATGCACAAGTCATACATGAGTTCGTGCCCTCATCCCGAGGAAATTAC
TTGCTCCGTTATGGCGATCATATGTTCTGGTCGGCTAAGCCTGGGAATACATTAGAAGCT
CGGAGACTTGTATGGTACTGCTCTAAAAGGAAGAGTAAACAATGCCCCTGCAGTGTTCGA
ACATTCGGCCGAGCTGTGTTAGGCAGTTATGGTGAACATACACAT
>Unigene0018945	244	370	LEN=370
ATGGTGTCGCTGCCAGAGAGCATGTGTGTGCTGCCTGGCGGCGAGGCCGGAGCGCGGCCG
GGCTGTGGACAGGCTCGCAGGCTGCAGTCTGTCGGCAGGCCGGCCGCGCTCGCTTCACAT
CACATGGXX
>Unigene0018960	1	295	LEN=295
GCGGCCGGCGCCTGGGCGCGCGCACACACGGGCGCGGCGGCGGCGCTGGCGCTGGACGCG
GCGGCGGCGCGGCTGTACTTCGTGGACGCGTACTACGACACGCTGGACAGCGTGCGGCTG
GACGGCTCGCAGCGCGTCACGCTGCTCGCCTTCCAGCGCCCCGACTCGCCGCCGCCGCAG
CCCACGCTCTATGTGGACGGAGAGATGCGCGCCACGGGTTCGTCGCGCGCGGTGGCGGAG
GTGTCTGCGCGCGCGTGCGTGGCGCTCGGCGTGTGGGAGGACAGCCTGCTGTGCGXX
>Unigene0018972	148	242	LEN=242; minus strand
ATGACGAAAGTCGTTTACCACTACTACCGGGAGAAGGCTATGGGAGAAGCGAACCGGCTG
CTCATGGCGTATGGTGGCCAGGAGTTTGAAGACCAX
>Unigene0019016	1	321	LEN=514
GGACTCATGAACCATGTTTTCTCGCCGGGCCTGACTCCTGAATCGAATAAGGCGTTCCTC
GCGCAAATTGGACAAGGCGAGGCGATGAGGCAAGCTTTCTCAACATCAACCCCAGAACCG
AAGACATCAGACGCGAACAGCTTCCCCCCGACTCCCGAAGCAGCCGTGTTCCCCGAGGCC
GTGATTCCCAAGACGGAAGCGGACACGGAGACCGCATGATGTCCACTCCCTTGGCAGCCC
ATTGAAGACGACTTTGTGCCTCCCGACCGGCTTTACCGAAACTTTACGATGCAGGCGTAC
TGGACCAAGAATATGGTCTTC
>Unigene0019020	1	321	LEN=321
XXCATTATCGCTACAATGTCTAATGAAACTTACACAACTAGTGCACAAAACGTGACAACA
ACACCAGAAAACAGTTTAGTGGTTAAATACATCTGGCTCACTGGAATAGGAATATCAACG
CTATGTCTTCTCGTCCAACTGTTTTTGTTCAAAGTCCAACCAAACATACGGAAAATGGAT
CCGAAGATACTCACACAGCTGACAGTGGCCAGGCTGTCCAACTCCGTGATTGAATTCCTC
GTGAACCACAATCTAATGAATGAGTATACCTTGGAGCTGACGTTTGCCTTATACCTTCAG
ACTGACGCCGCAATGATCTGTTGX
>Unigene0019029	1	371	LEN=441; minus strand
XTCAATGTCGAAAATCCAACTGTAGTGCCTGACTCCAATCTGGATAACCCTCTGCTTGCA
ACGACCAGCGCAGAAACTTTAAAAAGAATGTCCAGTACACCACCTGATGTCCGCGAAATT
AATGAGAAGCTCACTGAAATATCATTGCAATCTCAAGCAGCACTGGAAGATCTGAAGACA
CAATCCACCAGGATCATTGATCATGCTAAATCGCAAACGAACAAGGTGTTGGAGAACGCT
AAGCTCAACTTTAGTGTGTTCACCAGGGCACTTGAGCAGGAATTGGAACAGCAGACGCCG
AAGCCACCAGTGGTGGAAGTGGATATAGATCCTCCGAAGTCGGCTGAAGCGACCTTTGAT
GAACTCGTAGAG
>Unigene0019033	1	293	LEN=293
XXGTGTTTTTTTAGAAAAGATGAAACAGAGGTTTTGGACGAGATTCACAAATGCATGGAA
AAGCAACAAACGGATGACATTTATTGGGACCAGTGTTGCCATATTGTTCAGTATAAATTG
AACATGACGGAGAGAGTTTTTACCAGTATGGAAACAAAAGAGGAATGTAGCGGTATTCCT
TATTACCTCTTCCATAATAGTCGGTCTACTACCATAGACCCGTATGACGGTAACCCTTCG
GAAATTAAATCTGAAGTTCTATCAATAAGTGACAATGAAATGGATGAAGATTTTCXX
>Unigene0019051	70	507	LEN=507
ATGGATGTGATGTACGAAGATGACACTTTGGCTTTGATAGAGAAGATACCGGAGGCTCCG
TCCTATTTGGACTGTGTGAATATACGATGCGGGGTGAAACTCATCGCCACCCTGGGAATT
TTCCTGGGGTTCACCTGCGCTGCCATGTTGCTGGTGAAGGACAGGAAGAATATGACGACC
ACCACGGTGATCTTAGTGGTGTTCCTGTCAATATTCATCATCGTCACTATCCTGTTTGTG
TTGGCGTCCGTCTTGCTCCTAATGGCTGCCTTAGATGAGAATCTCGACCTTATGTCGTAT
TATATATGGCTCAGTGTTGTGTACCTGTGTATACAGCTGGTTCTGGCTATTATCATACCA
TTGGTGCTGATCGTGGAGGGACGGTACCCTATCAGTGTAGCACTGATCTGGATGGCCATC
GTTCTGATCGTGGGTCTT
>Unigene0019118	1	261	LEN=393
CCAGTAGCACCACAACTAAGTCGTATCATAAAGAAAAAACAAGGGAAGAGTGAAAATATC
ATAAAACAAGCACTAAGGGAAAAGAAACTGACAGTTTTAGATGGCCTTCATGAGTTGGAG
ATGGAAAAGATAAAGTTATCTATTAGTCACCAAAATGAATTACACAGCCAGTTACTGAGG
CACAATGAAGAAAAACATAAGCTTGAAGTGGATAAACTTAAACTTGAAATAGATATTTTA
AGGGAGAAAAAAATAAATTTT
>Unigene0019119	245	348	LEN=348
ATGGCTGCGGCAGCGGCAGTAGCGCTGCGAGCGCCGGGCGCGGGGCGCATGCGCGCGTGG
CGCGTGCACGCGTACGGCGCGCTGGCCGAGCTGCGGCTGGACGAX
>Unigene0019196	1	331	LEN=331
XXACACGAGTTCAGTTTTGCAGGATCAATAGTAAAAGGCCGGTCCCGCAAAACGGTGCCG
TGTGAACACTGCTATAGAAATATATGTGTCATTAAACGGGATCCCGCTGTTTACTGGACG
AAGGATCCAGCTTCCGGTGGCAAAACTGAACTGCACATATCGGCGGGATCAGCAGTTTGG
AGGATCCTGCATGCGGTGTGCTCGCGTAAACAATGGCATATAATATCTTTTGCGATCAAA
CGGGATCCTACAGAAAACGGGATCCTGCAAAAAACTGGACTGCCGTGTGAAAGGACTGTT
ACTTCATCTGAAAGGACTGTATGTGAATTTATX
>Unigene0019270	1	275	LEN=379; minus strand
XXGTGGGACAGATTTGAATATATAAAGCCTAGTGCATACTGCAAAACATCACAGTATTCT
GCAAGTAGTCCACAAGTGAAAATGAAATTCTTCGCATTCGTCGCTCTGCTGTTGTGCGCG
GTCATGGCCTTCGCCAATGCCGGCGTGGCTCCGCAACTGCCTGACGTAGCGAACCCTGAT
GCTCCCAGGCTGGTCCGTAGCCCCGGCTACTATCACAAAAAAGAGGAACATCATCATCAT
CACCACTATGGCGGCTACGGATACGGTTACCACGGA
>Unigene0019286	1	356	LEN=356
XXTTTAGACCGTAGCCATATTGATGGGGTTGTTCCTCATGGTGAAGGAGTTATCTCAAAT
AATAATTTCGATGGTAGCATGATTGAAAATGTAAACAGTCCTTTTGAGCAAAGTAATTCT
GACTTACCAAGTGTATTTTTGAAAGAAGATACAGAAGGTAACCGCAGTACTTCCAATGCA
TATGAGAATTCTAAAGATAATGCACACTGGGCTGATAATGTATTTGCAACAACAAACGAA
GAAATAGATCAAAGTATATTGGCTAAAGGTGTACCAGGAACAGTCGTAGAAAATGATAGT
AAATTTGAAGACATACCTGATACTAAAGGGCACTCAGTTTCTGCAGAAATTTCTAGGAXX
>Unigene0019288	1	251	LEN=251; minus strand
XXGCGCCTCACAGGCTCGACAGGAAGTGCCACTTGTCCACTGCAACACATGAAACGTCAC
CACAAACCTGACATTTGCCAGGTACTAATGCTCACTGAGTACCTGCCTATTAACCTAAAT
TACCAAAACACTTCGTCCGTTTCCACTGAGGTTTGCCGACTCTCCCTGAGGAGCGCTTGG
AACATCGCGCTGACACGACTGTTGTCCCCTGGGACACTCACCGCCTACAGACAGACCCAC
GCCTACGGTGGCCXX
>Unigene0019333	1	272	LEN=1599
CTGCAGGGCAAGCCGCGGCTGCGCCTGCCGCTGCGCCACGCGCTGGCGCTGGCCGTGCCG
CTGCTGGCCGCCGCGCTCTACCTGCTGCTGCTGCCGCACGCGTXCCTGATGGACGGCCAC
GTGGGACCCGCCCGGGTACAAGTAGCGTCGGCCGCGCCGCCCGCAGCGTTACGTACTTTG
CTCACTCCCTCGTATTCTGTGACCGCTGCGGCACCGGACCTTGCCACGGTGCGACCACAT
CGGCCGGTACCTCATTTTGAATATAAAATTATA
>Unigene0019530	156	995	LEN=1218
GTTACGGTTTCATTCGGAGACTATATTTATAATAACGATCCTGACGCGGCTACCCAAGGG
TACAAGTTCTACCACGGCTGGAACGACCGGCTGCTCATGGAGGTCTGGCTAAACAACTTG
CAGCCAGGAGTCACAGCCGACATCGTCACAGACACGGACACTCCTAAACAAATATCGTCT
CACCGCACAAGCGACCGACAGATATACTTTCTGGTACAAATGCCGTTACTATCCGAAACG
TCAACATTAATTTACGTGAACATATGCTTAGATGGCACTTGTGTCCAGAAGAAATTGGCT
GAAGGAGTGTTCGTTAAGCGGAAGAGTTCAGTGAAAGATGTCTGTCTTCGCGACATACCG
TGTCAAGTGGAAGTGAATATGACAGACGAGCCCTCAGGCAAACCCAGCAGTATTACAATG
CCGGTTCCTAGGCAGACCAGCTACCGGCCACGGCAACGACCTGCAAGCAATGCCAGGAGT
GAAACGCGCAGAACATATACTAGTACTAGTAGTACTTATGGTGCGCGAGAAACGAGAACC
TTTAGACATCCTAAACAGATCAAACCATTAGCGATACCATTAGCACCTCATAACTTGCAA
GAAGAATCAAGCACCAGTAAAGATGTAACGACAGTGATATTATCAGTAGTATGCACGGCG
GGATTCATCATGCTAGTTGTCGGAATTCGGAAACGATGCAACTGTGACGCCGGGATATAC
CAACCGAGGATCAATTACTTAAAGAATAGATTCTACGTGAACATGCTGTTTCGCAAGGAA
TGTGACGAAGAGATTCGGGAAATAGAACAACATAAATACGAGGAAATTGAGCGCCATTAC
>Unigene0019576	243	826	LEN=1413; minus strand
GTGTCAGTGGATAAAAGTGTCTGGGATAACATCTACAATGCAGCCATAGTTGTATGCGCC
TGTACACCTAAGCCGATTCCAACTGATCCACCACAAGTGTGTAGCAACCGGACACAGTTT
GACAGATTATCATCAGTTGAAGTCAGTAAGGCTGCTAGTCTTTGTGAGAACATAAATGCT
GCCAATATAAAATTGACAGGGTCGCCAGAAACGACTGCTACCGTGAAGCCAGAAACGAAT
GCTACCGTGAAGCCAGAAACCAATGCCAGAGGAACACCAGGAAGCAATAGAACGCCAGGA
AGCAACAGTGGCCACGATGCAGCAGCTGGTCATCAGGTGGCCAACAAGCCAGAGCCGACG
AAAGTTGCAATCCATGTCGTGGTAATAGGAGTGTTCTGCGCCTTCGCTGCCGGAGTCCTC
GTTGCCATCGGCTGCAAATACGCATACGACCGCTATAGAAAACGATCTTACGGGGGTGCX
GAACAACCGGGCTTAGTGGGCAAAACAACGAAGCAACGTCGCCAAGAGGTCCTGCCGACA
TTTAAGTTCTTCCACCGGAGCAGGGCATGCAAATGTGAAATGGAT
>Unigene0019596	1	125	LEN=1020
XCGCCGGCCGCCGCGCCGGCGCACGCCGCCAAGCCGGACCGCTTCGCGCCGCCCGCCGAC
CTGTCCGGCAAGCACGCGCACAAGACGTACGTGCGCGGCCGCGGCCACCAGCGCGGCAAT
CGGAGG
>Unigene0019773	1	148	LEN=2553; minus strand
XXGCGGCCGCGCCTCGACAACGTGCGCCCCGCCGCCGCGCCGCCGGAGGACCCCGCCGAG
CCGGACCCCGAGCCGTCCAGCACGGCCGAGCCGCCCGAGCCGCCGGCGCCGCTCCGCCTC
GCGGTGAGCGCAGCCCCGGCGGGCCCCACG
>Unigene0019902	1	572	LEN=1973; minus strand
XCCCTGGATGGACTTCATCCATTCCGTTCAAATAAGAACAACGTACAAAAACAAAATTGG
TCAAACCAATTTTTCAAAATGAAGACTGCATTAATATTAGTGATATTTTTGCTAGCAAGT
TTCAGTCATGGTGTTCCCCTGGATGAGACGAGGACTGTGACGGGACTGAAGGCTCCAAAA
GTGTACATGTCATTATCTACGGATGGTGATACTGTCGCATTTTATTTCAGTTGGCATAAA
GTGGTCAGCGATGATCCAGAAGATCCTGTCATAGGTTATACGGCCTACTTATGGGAGATT
AAGCAGTGGAAAACCATGGAAATGAACTATCTCACTGGTAAACTAGAAGAAATTGAAACT
GAACCAAAAATGGACGATGATATCCTGCCCGACGGGATACCAATGATAGTGACAGTACCG
GCGAACGATACTTATGCGCCATTCCGTAATCTGAAGAGAAGAGTCTGTTACGAAATCAGG
GTGAAGGCTTTCACGAAGACCAGGGAGGGGCCCTTCTCTAGTCCCACGAGACATAAGGTA
CTCAATACCACGATCACTCATTCCGGACCTCTG
>Unigene0019905	282	1656	LEN=2229
ATGATTCCTAAACACGCGTGCCTATTGATTATACTGCATAGTATCATAACAGTGAAATCA
TGGACCTTCAAGTCATCATTTGAAGCTTACACAACCAACATGCACAATCCTGGAATCTGT
TTGGGAAACTGCATTCAGAACAAGTGCACCTACGATTGGCACGCTCACGAAACTGAGTGC
AGAGGGACATCGATACCTACTATGAAATATCGTACGTTAGACAAAAAAATTGTGCACGAG
TACTGTGGTAATTTTGACGGTGAGAGCTATCAATGGTGTGCCATCGGCACAAATGATTGG
GGTTTTTGCAGTCGACTGATTGCACGGACAGCCACTGAAAGTTACAGAACTCACAATGAC
TACGTGTCGTGTTCCGACGCTTGTGCAACTCGTGGGTATAGCTACTATTGGTGCCATGCT
GTTGTCGACAAATGGCAGAAGTGTTATCCAGAAAAAAAAATACTTCTGATAAACTATAGA
ACTAAAGATTATAAAGAATGCAAAACTCCTTGTGAGATTTATAAAACTAGTGATTTGCCA
TATTGTTATGATAGCAGTGGTACATGGCAACAATGCTTTTTAAATCCCGCATATCAAAAT
ACCCTGGACGAGATTGACCAAAATTTAAGGAGATCCTGTAAGCCTGGTGGATTTTTTGAA
GAAGGGTACCGCTTATGCCATTTAAAGACTAAGCGTGCCATAACTGAGTTAGACTTGACG
TGCACGCTTGACGTCGAGGCCGTAGCCTCCAGACATGAAGAGAACAATCCCACTGTATCA
GTGCGCCAATGGAGCAGCCTAAGCCCCATCACTGCAGATACTGATCCCATATATTCGTAC
ACAGTGTTCCCCGTCCCAAGACCTTTCGGAGAAGATCAGTTAAACTTACCGCTAGTGGTG
CGTGCTGTGATAACTACTAACACCTTGCTCCCTGTTGGTGCGGGGCGACAACGTTTTACA
TCGGAGGTAACGCGCTATTACAGAGATATGGAAATCATCACGGGAACTAGTAATAACGAT
GAGAGGGGACACATAGTCGCATCTAGGCTTGGCGGTCCGATGGAAACATACAACATTTTC
CCACAGTCTTGGCGCCATAACAGAGGCAGTGGTTCGAAATGGTTCCGAATGGAGGCAAGC
TTGGACACGTTTATAAGAGGTCATGATGACCGACACGCCGAATTCACGGCTGTGCTAAGT
TATTCCACCGATCTAAACAATAATCCAGTAAGAAGACCTAATGCTATAGCCGTGAGGATA
CGTCTATACGTCAGTGGAGTTTTGTCGGATAGTGACGGAAACCCTCTGGCCTCTGCCAGA
GACAACCCCTACGAAAACATGTATTTTTCCAACGATCCAGATGTTCCCTGCGAT
>Unigene0019923	179	937	LEN=2312; minus strand
ATGCGGGTGTGTTTGCTAGTCGTGCTGTCTGTGGGTTACTGTGCTAGTAAAGTTTATGTC
GATAAAATTGACCGCTACATAATATCCTGCCACACGACAGACTTCGAGTGTTTCAAGCGC
CAGTACAAAGCATTGAGAGACAACGTGTTGCTAGGCAACGACCGGATAGGCATACCCACG
TACGAACACTATGTGTTCGCGTATGGAGGAGGCACCTGTGTCAAGCTGACGGGCTTGGAG
GAGAGTGAGCTGGCTGGTATCAAATTGGAGAGTGAGCCCAAGAAACTAACACTAGTGCTA
GAACTGCCCCTGAGGATCCAGCAAGTCAAAGACACGATAAAAGTTTGCGCCAGACCAGAC
AGAGAATTCAACTTCATTCAACCACAGAAAAATCCCTTAATGAGGTTCACGGGCAACGCG
ACAATCGGTATAACATACCCGTACAAGTTGAAAAAGAAGAAGGGCTTGATCTACATGCAG
TTGGAAGACGAGAACTTGGATGTCATCCTGGACATCCCGGATCTCAGCCATTTCCACTTG
AACAGCGAAGTTGAAGCTAAGTTATACGAATGGTCGGAGTGGGCGTACGAGGTGGTGCAG
CACGTGGACGCTGCTGAATACTTCGCGTTGCCCTACACCACACAGCTCAGGACATTGATG
GAGCATCTGCCGTTGTACAGATTCATCATGCTCTACCCAGATGAGGAATACCACGACTTA
CACTTCAGTTTTTCAGAAGCTACAGTGGTCACTAACCCG
>Unigene0019968	1	1961	LEN=2099
XTACATGTTAGTAATAACAAAGTTTATAGTATTCCTGTTCGACTTAAAATGTTAATTTTG
TATATATATTTTGTGTTTTTTGTATTCAAATCTAATGCTTTTGACATGTCTGAAAAGCTG
GAACTGCGAATTAATAATGCGCTTCTAACCGCTGTCAAATCGTCTATAACTTCTGATTAT
GAAGCTGTAGCTAACTATTCCTACGATGAAGGAGAGGACATTGATTTCAAATGTATTATT
ATAAACAGCAGAAGCGATTGCCAACTGCGATTGGAATATTACAATGCACGAGACGAAATA
ATATTTAAAACGGTGGACTCCAAAGTGCAAATCCAACAGTTTCGCTCGATTCTGAAAACT
GAAAACGATAAATATCACCTGGACTGCGTTTGTAAGACTAGCCAAACTTTTCAGGAGTAC
CGTTATAGAGTATTTTTCAATTTCAGGATACAAGATTTAGGTCCAAATAATCACGCTCTT
ACATTATTTGTCAATGGAGAAAGACATTTGTTACGCCATGAAGAAATCGAACCATCCTAC
GATGATTATAGACCATATAAGTTCATAGATGGAGAACAAGTGAATGTTACCTGTAAGAAA
AATAAAACATTGAAAGGAGATTTAAGATTTTATTTCCCTTTAATAAATAATACGAGTCAA
CCAAATGCCACTTACATAAATGAGTCAGAAATAATGATAAGTTTACTGACAATGCAGTAC
AAAATACATAAAAAAGCATTGGTTTGCGTGATAACTAACTCGGATGTGACAAAACCGACT
GCTCGAGTACAATTTATATCTGATGTTCCAGAATCAGGAATTCGCATAACAGGGCTGAAA
AGAAAGAACATTATGTACCAATACACGAACGCTTCGAAATGGACCATTACTTACCAGTAT
TCTTTCAACGAAACACTTAATTTGACCTGTGTCGTCAAAAGGAATATTAGTATTAGTAGC
CACCAATTTCAATGGAAATTTGAAGGTGAAACCCTGGCTTCTGATGTCAAGTTCACGCCT
GCAGCACTGTTAGTATCCGCCTCAAGATTCGTGAAGATGTTAGACGAAACACACGACCAG
GAATCTATACAATGCATTTATCAAAATCCTTCACAAAATTCCGAAATTGCGACAGAGGTA
GTTTTGCATTTCAATCCAGAATTAGCTGCAGAAATACAGAGTAAACATTTGAACGATGAC
GAAAGCCAGATGGAAGTCATCGGCTTTACCATTGCTGCTGTGGTATTAGCTGTTGCTGTG
GTCACCACCTGCTTTGTCCTTTGGTTAAAAAGGAACAAACATTCCAGACTTATTGAGAAT
GCTTACGATGATCTACAGAGCCAAAATGAGACTCCTATCCCAGTGTTCCCAAGCCAATGG
GAAAGTGACTATTCCCACTACACCAAAATCGATGAAGGAGTAACACAACAAAATTATAAT
TACGCTGGTTTCAACGATTTCAAAAACAGGCAGAGTAATACGCCGAGTGAAAACTATTAC
ACTGAAATTGATGATTATTTCAAACCCAAAGTTGATGGAAAAAACGACGTTTGGAAAATG
GCAACACCAACAGCAGATAAAAGTATCGTATCCAGCAACCCATTTGACGATACATATAAT
AATCTTAACCATAACTTTGCTATTGACAATAAGGCTACGAAAAGAAAAACTGATGTATAT
GGTAATGGTACTCAAATAGCTAAAAAGAAGAGTGTTACTTTCCAAGACGAGGAACCAAGA
GTAGGCCAAGGAATCTTAAGCAGCGGAAATCCTTTTAGAAGTACAAACCCAGGATTTAAT
GGCGAAAAACATGAAGACAGCGAAATTGATGACCAAAACAACATGCCAGGCCATTTGCAA
GTTAAAGGCAATGACTGTGATGATAACATGGAAAATGTTTACGCATACGCAGAACCTTAT
TCAGAATTTGATAAAATTGTAACTAATACGCTGTATGAGATA
>Unigene0020033	1	372	LEN=566; minus strand
CGTGGAGGGGAACCAGTTGTGTAATATCACCAGAGAAGCAAGATGGCGCGTCTTTCTGTC
ACTTTGGCTCTGTTGTTCCTCGCCTGCGTGTGCGCAAGTCCAGCCAGGAAGAAGCTAACG
TTAATGAAAGACACGAACATTGGGAACGCGTTCGCTATCGGTGGCGGCGCGTCCGGCGGC
ATCGTGGAGGGCAACCGAGTGGTTGGGGCGCGAGAGAACCCCACCACCAAACCCCCAGAA
AATAACGAAGAAGTGTCTGAAGTGGCGTTAGTGAACAAAGTGAACACCGGTGCATCCTGG
GCCATGTTCGGCAGCGTCACAGCATCAGTCGTCAGGAACAACACATTCGCTGACAGAATT
CCTTTCACGTAA
>Unigene0020038	1	216	LEN=629; minus strand
GCCTTTAGCGTCAACCACGATGACAATAAACCGGCACCAAATGATGGTGCAGCTGGATAC
GACAGACCGAATAATGGATATGACAACTCAAATAATGGTCAAGGATTTGCCTACGATAAC
AATCATTTAGGTGATAGCCAGAATCCTCCGTACTACGGAAATAAATACGATAGGCGAACA
ACTGAAGCTCCGGCATCGAACTCTGGGACAGCTAAA
>Unigene0020057	1	593	LEN=681
XXCCTGGTAATATTGGCTGCGTCTTCATACAAATTCAAATATGTGGAAGTTCTTAAGTCT
ATGGTTATATTAATCGTCACTCAAGCAGCAGATATTCAAGATCTATACGGTGACTGGATA
TTAGTCGCTTATTATCCAGTATCTACATCATCATCATCAAAAGCATCTTGTTTTCACTTC
GAATTCTCTAAGAACCCTGAAGATGTGCATTGCACGCTCTCTGATGGAACCAACGCAACT
TCAGTTCAAATGGATGTGAGAGTCCCAACAAGTCCAATAGTAGTAGATCGTCATTTCATA
CCTTTTATGGCAGTCGATGAAGCTACAGACGTGTCGCCAGCATTGAACCTCACTTGTAAA
TGTGGAGATGTGGAAAAGAAAAACCAAGGTGTAGTCAGAATAGTGAATGAAGATTATATG
ATAATGTACCATAACCTGCCTCCATCAAGGGAATCTTCTCGTACTGATTTAGAACCAAAT
GAAGCAAAACTGTTTGTAAGAAAGGTTATGTCAAGGAGGAAACTTTTGAACGTGATGGCA
AGCATTGATGAATTGAAACAAAGAAATGGAGCGATCGCTTGTACTACGGAAAAC
>Unigene0020070	355	780	LEN=780; minus strand
ATGGATCGAAAAACAGGTTGCTCTCTGGCGGCTGGGACTTCACAACCTCCCTGTAAGCGT
CGTCTATCGAACAACTCAGCTTATACAACAAAACATAGACAGCCATGTTTATGCAAAACA
AATGACAAAACTATCAGACAAGCAGAACATTTTGAATATGATTGTAATGAGCCACAAAGA
CCAGAGTTAATTGAAATTTCCGACGATGATGATGGAAATAACGAAGCTATGCAACATGTA
CATGTCCCTATTATTACTGATAGAAAAGGGACTGAGGAAAGCAGCACAAATGAAAATCCA
CCGGATGCGACCCACGACCATAATACAAGACTTCAGGATTTCAGGACTTCAGGACTTCAG
AAAGCTCTGGATAAATCATTACCGGGAGCTTTGGGTAAATCGTTAGCAGAAGCTCTGGAT
AAATCA
>Unigene0020081	528	718	LEN=718
CAGGTAACGATCATTGTTAGAGTAAGACATTTGCAAGGCGAACAATATCGAAATAAGTTA
GGACTCCACTACGCGGACAAGAAACCAACAACTACACAGACGAGGAGCAGAAGATCAACA
ACAAGACAACACGGACGAGGCGCGGAAGCTCAACACGAAGACGACACAGACGAGGAGCGG
AAGACCAACACX
>Unigene0020085	76	684	LEN=1000; minus strand
ATGGGAGAAAAAGTTGAGAACCTGGAAATGAACAGTTCCGAAATAAATTTCGACAATTTA
ACCATTCTAAAAGAATTCGGTAATATTGTAAATCTAGTAAGGAATGAAGATTTTCTGGAA
ATAGTCCCCAAAGCGAAACTAAGACGTGTGAAATGGATGCCCATGTTCAACTGTTTGAAA
CAGGGCATTCTCGACGAAATGGTTCAAGAACTAAGTGCCATGTGGGAGTACGAGAACATG
CCACTAAAACTAGAAATTCTTGATAAGCAGAAAGAAAAATTCATGGACATGGAAACTGAC
AAAGTTTTGTGGCGACCACAATTAGCAGATGTAAACGCGCAGTTAAAAGCAAGTGATGTA
GACAACTTGAAAAAGCAAAAAGTTTTACTTGAAGCCACAGCTAAAGAATATGAAGCTAGA
GTTAATAAGCTCAAGAAAATACTAACCGCTAAGAGAGGATACCTAAAAGCCCTACAGTTG
GATATACAGAAGTACCAAAAGAGAAATGAAGATCTTGTTTCAAAAATCAATGACAAATTG
GAACATCATCAAAATTTGATTAAAACAGATGATAGGTTTGATATTGAGACTGACTGGAAA
GACAAGGAT
>Unigene0020107	1	709	LEN=709
XXGACAATTCTTTATAGAAAGCATGTGAAACTGCATTCCGAACATTTTATAAAGTTCAAT
TTAAATTTGAAAAAGGAACAGTGCTTGAAAAATTTAGATTCACCATTACAAGCTCAAATA
TATCAAGCTGCAATGAACCATCATGGAAATTTATTTGAGTTCGATGATATTTTGAGGAAC
AAGCAAACAGTTTCAAAGGAATGGCACATGTACGTGAGACTGCCGGACAAGTACCAAGAA
GTATTCAGAAATAAGGACCATACAAAGCACCTCACATCTAAGAAAGTCAAGTATTTTATT
CAGCAGTTTACTTCTGAAGACTTTTTAAAGTCAAAGAGTAATTTAATATTTTCAATAGGC
CATGAAAATGTGAAAATTGAAATACACAATGATAGTTTCACAAGTCCACTGCTGAAATTG
TCTGGCGAGAACATGAAAGTTGTGCTAAATATTAGGAACTTCTTCTCTGATCTGATTTAC
TACGTTTTTGCCAACTTTGGTCCAGGAAAGGAATTCATCAATCTTTCATCTTATGCTACA
ATTGAAAATTTACAAAAAACAGTGAAAAAATGCATCACAGGTTCTTCAGAAGAAGAAATA
GAACCACTCATTGAGCAGTTTGAGAGAAATGTTATTGGAGTCTTACCTXATTTGAAAGAT
TCAGTTTCTGAACCTCCTGAGCACACCACTTTTGTCAACTCGCCAGCCAGCGXX
>Unigene0020125	1	587	LEN=658; minus strand
XGTTATGATCAGGAAATTTCCCGTTATGAAAATGTGAATACCATGATGCAATTTGTACTA
AAAACACTGTATGACAGTTTACCACTTGAAGAGATTTATATTGAAATATGGGAGTTACGA
CTGGGAATGCTAGTTAGAAATGTTTTGACGGCCCATAAGAAGCTCGTAGGTCAGGAACAA
ATAAACAAGGATGCCATTAAAGTAATTGTCATGTCATTTGCTAAAGAACTTAGCAACTTG
ATCAAAGAGTTAATTGACACTGGACTATACTTCAATTCATTCTTATCAGACATTCAAAGT
AAAATCCTTAATAAAATGAAAACGGTAAAGGTCAAGTTCGATATAAAGATCAAGTTTTGT
GGTATGATTAGTACATTGTGTTTGGGCCTAATGACGTTTGGAATACCTGAGATGTACTTG
CTTGTAGTGAATCTTTTGCCGGACAGTTGTAATCCCGAACTGGACGAAGACTATAGGTCG
GTCGTCACCAAGTTATATAACGTTGAAAACAAAGAAATCCGCTGCAATCTGTACCGGAAA
CTAAACAAATCTGATTATAAAGTTCTTGATATAATTGGACAATAAGTG
>Unigene0020144	175	481	LEN=481
ATGTCGCGATTTGTGGCCGGTTTTATAACAATCCTCTATGTCTGCGCGGTCTCAGGACAG
CAGCAGAGAGGTCCACCAAACGACAGCAGCATCAGAGTCGGGTCTGTCACTGGTGGCAGC
TACCCTGATGGCGCCTTCAGTATTAACTATGGAGACGGCAAGGGACCGATGGTTCCCTCT
TCAGCGAACGTGCCCCAGAGAGAGGAGGACCTCAGAAGGCTGAAAGCGACCAACGACAGC
ATTGCAGTCGGCGTGGTCTCTGGTGCTAACTTCGGAGACGGAGCCTTTAGCGTCAACCAC
GATGACAXX
>Unigene0020161	143	457	LEN=545
ACGGATAGTATTGTTGTACCTGATCGTACTGACGTGAAGGAGAGAGCTCCTTTAAGTTAT
ACCTGCAAGTTCCGGACCCTGCAAGGTGGTGATGCGTACCCTTCGGTGGTGGTGCGTTGG
CACGGACAGATTCAAAGGATGACGTGGGACTCCGCTGGTGAAGTGACGTACGAACAGAAC
TATGTGTACCCGGCTGCCTTCCATGTATACCCGTCTTCTGATGGTCTCTCGGGAGGATCG
TCTCAGGCCCCTTCAGACCCATTCCCCGATGCACCAGTAATTCCAGACGAATATGTATTT
GAAGACATCGTGGAG
>Unigene0020181	1	159	LEN=441
TGCACTTGGAGAGGCCTATGTCCAACAGTGGACTGCGATAGGCTGATGACGATGATGATG
GTTGATGAGTCGGACGTCAGGCCCCAAGAGATGCCAGCAACAGAGTCAGAAGCGCATTTG
TTCGATCTCCTGCTGCGGGCCAAGGCAACATCCATTGGT
>Unigene0020231	1	466	LEN=466
XXAGAAAAGGGTTGTGAGGATAATCAAATTCTTGGTCAGGCGCTCGACAAGCTGGCGCAC
CTAGTGCACGGGTCCGGCGACTACGCCGAGGAAGAGGACGACATGCTGCTCGGCGGCGCA
CCTGTCGCGGATATCATTGACCGGCTCGAGCAGTCGCTAGAGTCGCCGAGTCGGAGCAGC
ATGACGGCGGCGCAGGGGCTCCTCCACCTGCATCACATAGGGGACCACCTGCCGCCGCCG
GATCAACAACAGACCATGGAGCAGTCCTACATGACAGACGAAGTGTTTGCGCCCGCCGAC
CCTCCGACAGAATGTGCACTTGACACGTTATCACAGACAGTGGCGTCACAGATGCAAAAT
GCTAACGAAGTTAACCATTTAGAATATGAGCATGATCAGAATGCCGAGAAGAGGCTACAA
GAAGAGGTTGGTAATACTGACGTAATGTATACTGAACAAGTACCTGAA
>Unigene0020243	75	350	LEN=402
ATGTACAACCTTTATAAAGCCCATTCAAGCATCAGGAGGGCTACAAACCTTGGGCACAGG
TATACTACCCAGACTGGGTGGGGTGGTAACCAGAACCGGCCGAATCAACCTCCTAATCCA
GCACAGCAACCCAACCCGTTTCATCCCAACCCTTACGGCAGACAAGACCAGGCTGGCCGC
CAATCCCTGGACTCTAACCCAAGCAATCCGCAGCAGAGACAGCAGCGCAGTCAGCAAAAC
CCGGGTCAGAGAAGCAACCCACAGCGTCGAGGCTAC
>Unigene0020324	130	723	LEN=1042; minus strand
ATAGCAGTAGGAAAAATCCACGGCCAAGAGCCAGTCGTGTCACAAGTTACAAACGTTCGA
CCTTCGTCAGTGCCTGCGTTTTATCGTAGACCGGTTTATCTCCAGGAACATAGTGCGTTT
GGAACTTCGCAACCACCGCCTCGGTTGTATACAAATGCGCCCCGACCAGCTGATCGTGAA
CTGCCGCGGATAACCAGTGGCATCAACCTTAACCTTGCATCGTCGACCGTGGGACAAAAT
CAACCGCAACGGAAACTATTTGTGTCTAAGGTACCAAACGAGAAGAACCGACCTTTGAAC
GGTACTATTACAATGAACACCACTGACTATAACGTTAAGGAGAACGATGTGTATGAAGAC
ATCACTTTTGAAAAAAACAAACCGCCAGGATCTGCCACGAATCCCGGAATACTCCAGGAA
AGTCACAATGTGAAAATTGAAAATGTTACAAAAGTGAAACCCGTCTACGTCAAAGAAAAC
ATAACTAATGATGGCATTGTTCCCAAAGTTAGTTTGGATGAAAGATCATCTTTTAACGGC
AACGAGTGTCCCGTAGGTTTTGTTAAAGTGAACGGGCAGTGCGTAAAAGCGGAT
>Unigene0020396	472	840	LEN=1452
CAGCCGACAGCTAGTGAACGCCAGCGAGAGAACCTCAGTTCGCGGTTACGACGGGAGTTC
GGTCTCGCCTTACCCGACGACGAAGAGGCGAGACCTCCTACCGAAAACACCGGTATGCCC
ACTTGGAGACATAACCACTTTACGGAACAACCTACTGGCAGTTTAAACCAACACAACTTG
TTCTCTAGCCGAAGGGATCGCACTATGCCCCCTATGGGCCAAATACAACCTCCTGCCCCA
TCAAACTGCCACGAAGACCCTTGGGGCCAAAAATCTATGGAGCAAATATCAGACTCTGTC
GATAACCAATGGAATAATAATATGTACAGTACAACATATGGGTATAAAACGGGAGTGAAG
GGCCTAAAG
>Unigene0020477	314	1052	LEN=1052
AAGTCTGACCCAAAACCGTTAAAGGATTTTAATCCAGAATGTAGACGCTCAGTATTAAGG
CAATGGAAAGTATCTATTGAAGCTGAATTATATGATACAAACGATGTTGTGCAAAAAATT
CTAATAGTTGATGGAATAGAAGGTGCAAATCTGCTACAAAGGGATGATCCAAATACAATG
AAATACGCAAATTATACACCCAGCGATGTTTGTTCGAGACCAGAATGCTGTATAATTGAA
GTGGATTTGGGTGTGGGAAAAGTACCAAAACCTAAGAAATCCTCTAAGGCAACACCTGTT
TCTAGAGAAGGCCAGGATTCAAAAAGGCACCACATAGTGCCAATGGAAACAAAAACGACA
GCAAGTGCTCCGAGGCATGTGCTAAAATTTGATGAAACATATACTAACATAACGCAATGT
ATTGAAGTAAGTACAGATGAGAAACCATTGATTTCACGAAAGCTCGTGTTGATATGTGGT
ATATCGTCCGTGGGAGTAGCGTGTGCTGTAATATTGCTTGTCTGTCTGTGTATCCGACGG
TGTAGAAACAAAAGAGCATCAGAACAAACAATAAAATATAACTCTGCTACCTCAAACTGC
GTTCTTTACGCAGATCTGGACATCAGACAGACTGAGAATAGAACAGTGTACGTCGAGGAA
TCTCCCTATGCTGAAATTATTGGAGTTTTAGAACCAGACAAAAAAGGGAAAACATGAAAT
AAAAATACTTTTTTGTCTGXX
>Unigene0020482	1	424	LEN=647; minus strand
XXGTTTAAGAAGAAAAACAATAACAAAATCCCTATAACATTGAATGCCACTATACCACTT
GAAGAGACAACGCCACAAAATTATGAAAGTCTTACACAATTGAATGCCACTACACCACTT
GAAGAAACGACACCACAAAACTATGAAATCCTTACACAATCGATCGCCACTACACCACTC
GAAGAAACGACACCACAAAACTACGATATTCTTACACTATTGAATGCTACTCCACCACCA
CCTGAAACTTGGATACCACAAAACTATGGTATCCCTGTGCAGAATTACAGTATTCCGGAG
AGAGAGCCCATAATCTATGGATATCCGATGCAGAATGACACTTTTCCGAATAGACACCAG
ATCCAAGAACCGTTGAATGTTGGTAATGCAGAAGCTGACTCAGGCATTATATCCTTTCCG
AAGTTG
>Unigene0020507	1	289	LEN=918; minus strand
XXTTTCGGCCACGGCGGCTGTTCTCAGGACATTATAGTGCATGAGCAGTTGCACAGACAC
AGGTGCACTCCCTATTCCTTCACTCTCATAACCCGATGGGACGGCAATCCGACACGACCG
GAGAGAGATCAGGCGCAGGACCGACATTTACGTGCTCTCCGATGCACGGGTGTATCAATC
ACCAACTTCCAGGCTAAGAGCTGCTTTGTGAAAGTTTCTTAAAACCCACAAAGTGATTTC
GGCCCAACCCGGTACCCTAAGCAGCCGGCACGGGATGGTCCTAAATACTTT
>Unigene0020528	291	803	LEN=885
AATCCTAGAAGACTTGGGCCTGTTAGTAAAGAGGTCGAGTTTGTAAATAGAGGAGAACCT
TTATGGGTTTTATCGTTGAGTGGAAATGATTGGATGGCCCCGAAATTGAGGCTTGGGAAT
ACAGCAGAGTTGGAGGAGTTTTTTGATTATGTTGGACCTTTGAATAGAAATCGCCGTCGC
CCTCCCCAAACGAGGGTAAAGAAAGATGACCCTGAACGTGCTAATCTAGCTGTGGAGCCA
CCTCCAGGAGCTGATCTGCAGAAGGAGTTCATCAAAATGATTAATAAGTTTGCTTTGTCG
TCAAGCAGTGAACCGGATTCGTACATAACTGACAACAGTCATGATTACGATAGCACCCCA
TCTATGGCATTGCACTTCAAAGGCCCATACGCTATCCTAATAGTGGAAATAGGAAGAAAG
CAGTGGCATTATTTCATCAGATCGCAGTCATCACTTCCGGAATGGTTTTACGAAGCACAC
GATACGTGCGAAAGTCCCATACTTTTGCCGGAA
>Unigene0020609	296	562	LEN=986; minus strand
GTGGCGGAAGTACCGGAGGTTGTCGTTAAGCCGGGGAAGATGATCAACCTTTCATCTTCC
AAGATGAAAGCCCTGGCAGCGGCACTAGTCCTCATGTTATATGTATATCTGTTGATATAC
TTCAAAACTATATACTTGAGAAGTAAAAGACTTGATGACATCATGGCTGTGGCATTGAAA
ACTGAAAGGGAGATGTTAAAAGTTCACACGCTGGACAAAAAGCTGGCGTTGCAGATGGCA
CAGGTGGACAGACTTTATGAGGATTAC
>Unigene0020697	1297	1482	LEN=1482; minus strand
GTGTCGTGGCCCAAGCGCTTCTGTGCTGGTGCTGCTGATTGCAGCACGAGCGCTGCTCTG
CCGGTGCTCCTGGTCGCGGCACAAGCGTTGCTGTGCCGGTGCTGCTCGTCGCGGCACGAG
CGCTGCTGTGCTGGCGCTCCTGCTGGTTCTGTTGGCTTATGCCTTCCGAATAGTCTGAGC
CTCTGG
>Unigene0020698	2395	2580	LEN=2580; minus strand
GTGTCGTGGCCCAAGCGCTTCTGTGCTGGTGCTGCTGATTGCAGCACGAGCGCTGCTCTG
CCGGTGCTCCTGGTCGCGGCACAAGCGTTGCTGTGCCGGTGCTGCTCGTCGCGGCACGAG
CGCTGCTGTGCTGGCGCTCCTGCTGGTTCTGTTGGCTTATGCCTTCCGAATAGTCTGAGC
CTCTGG
>Unigene0020718	1	182	LEN=2203
XTGCGCCTGCGCGTGGAGCTGGCGGCGCTGGGCCCGCTGGCGGTGCTGCAGCTGGCGGGC
TGCGCGCCGGACCTGGCCTTCGCGGCGGAGGACGCGCCCGGCGCCGCCGAGGCCGCGCTG
CGGTACATGCGCCGCGCGCTGCTGCCCGAGGAGCCGCCGGCCGACCGAGACGATGCCGTG
TCC
>Unigene0020838	1	171	LEN=439; minus strand
CTCCTAGGAAACCACTGCACGCCCATGCTGTATGGATATGTCGCTTTAGTTATGTCCGGA
TTCTTTGTTGCAACCCTCCTGCCACCAGATGCGAAACCAACAATTAACGAGAATGTTGTA
GCACGAAACGAAGAAGCTGCAGACCCTGAGATACCTAAAGAATTAAATAAA
>Unigene0020875	612	1123	LEN=1419
GTGGATCATGGTATACTCCATATAAACCAGAGAAACCCTGGAAGGGACAAGGAGGTCAAG
GAGGCCAGGGAGGCCACGGACACGGAGGAACTATCAGCATTGGCXGCAGTAATTACTCCC
AATGACGATAAAAAAGACGACAAATGGCAGAACAGCTTCAAAAAACCATTCTGGTCTGAC
GGAGGCAGCTTATCATCATTCTTGAACAGCGAAGACGGCAGCTATCACTTCCCAGCTGGA
CATCAATACTCTCTCAACACTGACGATGATGGAAATGTTCATATCAGCTCAATCGTTGGC
GGCGAATATGGAGACGGGGCAATGAGTATTAATTACAACAACAAGCCGGGAGTCAACGTG
CCTAACCAGATAAGTGGTGCTATTAATGGAAAACCTGGATACAACAGTGCAGATAATGAA
GCAAGTTTTGGTGTAGGTCATGGAGCCAACAGTAATAAAAAGGGTGGTTCAGAAAATAGT
CAACACAATTCTGGATATTTTTCTGGAAATAAG
>Unigene0020955	1	2296	LEN=2454; minus strand
XXAATATTATATTTTATGTTCTTAATAATTAACTGTGATGGTTTCAGTGAATCTGAAACT
CAAGTTATTCATGTCAGTTATAAAAGACCAAACGAAGCATTTAGAGTGATGAAAGTAAAA
CCACTTAAAATCATATTTGAGGATGACGTTAGCGTCTTGAAAGAGTGCAGAAATTTCTAC
TGGAATCCAAATAATACACACCCATTTACCCTATCAACTGAATTTAGAAAACCTACAAAT
AATTATATTATGGTGAAGGTTATAAATGACATGAGCACGAAATGGAAATGCTCCATCTTG
CAGGAGTATCATGGTCCGCCAGCGACGGCTTATAAGAACAAGACATTTACTGCAACTGAC
TTGATTTTTCACATAAATGTAACGATGGCAAAAGAGGTCGTGTTGATAGTAAATGATGCT
TCTCTAACGATCGTCCCGACAAAGGAGACAGCTGATCACGACGCGGAAGCTCACTACAAA
TACGAAGATGGAGAGAATGTTGATTACAAGTGCCAACAAATAAATTATGATCAGACACAA
GACGAGCTCCGGTTAGAATATTACGATGCACAAGGCAGATTAATCTTTAAAACTATGTCA
TCACGAAAAAGAACTGAAATATTTCGTTCGATGCTGAAATTGGAACACAACAATTATTAT
CTGGACTGTATTTGTACAGCTTTCGATCCTAAAAGAGAATATCGTTACAGAACATATTTC
CATTTTATAAACCAGGATTTAGATCCATATAAACACCCGCTTACATTATACGTCAATGGA
GAACGACAATTGTTACGCCGCGAGCAACTTGATCCATCTTACGATGATTATGTACCCTAT
AAGTACATAGACGGAGAACAATTGAATGTAACCTGTAAGAAAAATAGACAATTTGAAGGG
AATATACGAGTCTATTTTAAAAATAAATATTACGCGTATTTTGAAGGCCAATCAGAAATG
ACGCTTCCTTCTGGAACAGTCAAGAGTAATATTAACCAATCCTTAATTTGTACCACTAGT
AATACACATGTCCAAAAACGTGTTGCCAGAATCGATTTTAAGTCTGCGTTGCCTGAATTG
GGTGTTCGTATAATAGGGCTGCCAAGAAAGAACATTATGCACCAGTATACAAATGATTCT
AAATGGACCATTGCGTATCAGTTTTCGGTGAACGAAACTCTTAATTTAACTTGTGTCACC
AAAAGTTTAGTGAGTAATAGTGACCACAGATTCCTGTGGAAATTTGAAGATGAAACTCTG
ACATCTACTGCAAAAATGATGCTCTCAACGGTATTGGCGACCAATACAAGTTATGTGAAG
GTGCTGGACGAAAGGCACAACCAAACGCACATACGCTGTATTTATCAAAGACAGAACGAA
ACTGCTGTAGTGGTGCTGCATTTAAAACCAGAAATAGATTCAGAAATATCCATTGATGAA
CTAGCAGGTCAGGAAAGAGGCAGTGAGAAGTACCTGATTATCATCATCGCGGTGGCTGTG
ATCATTTTGAGTGCAGTAGCTACAATATTCTCCATGTTTTGGATCAAGAGGAAGAAGCAT
GCCAGACTTATTGAAAATGCATACGAAGACCAAAGTCAGAACGAGAGTCCTATCCCAGCG
TTCCCTAAACAATGGGAAAACGAGTATGCCTATTGCACCACATTGGGTGCAGGACCTTCC
CAAGAAACTCATAGTTACGCCACCATTGTCGATAAATTTAATAAAAGAGAAAGTAACGCG
CCCAGTGAACACCACTACACTGAAATAGATGATTATTTTAAAACCAAAATTGATGGTAGA
AATGCCACTTATAAGGCTGGCAACCCCACAGCAGGTTCAAGTGCAAATAGACAAGAAATT
GGCAAGTTTAATGATGGAAGCTACCAAAATGTCGGCAAGCCCTTTAAACTAACAAACGAG
AATATTTATGTGAATCAAGAATTACCTAACAACAGTAAGAGTTCAATAAGTCGTACATAT
TGTAATGTGCCTCGAAAAAATAAAGTAGTTAGCTTCCAAGAAAACAAGCCAACACAAGCT
GAAGTTAGAATTAAAAACGATTTGAACCCTTTTCGAAATAATATTAACACTGGAGGGTTT
ACAAACAAACAAAATAATACGAACGTTAGCATGCAAAAAGACACTAATTATGAAAATCTA
ACCAAAGAGAAGAGAGTAGAAAACCCAGTATACGCAGAACCTCATTCCGATTTTGATGAA
ATGGTTATAAATACACTGTACGGGAAGATTTGAAAAGTAAGAAAGAAAGAAAGAAAGAAA
GAACTCTCCTGCGTCTAC
>Unigene0021070	351	845	LEN=1926; minus strand
GGGACGCCCGCTGACGAGCCGTATAGTGTGCAGCTAAACGGGACCGGGAATCTGACTCGA
GCTCCGCCGTGGCCCACGCCACAATTAAAAATGGAACGAATATTTGTTTTACCAAAACAA
TTGGAACCCAATGACAGAATTACTGTCAACTGTGAGACTACAAATCAGCCAAGCTTATTG
AGAATTGGATTAGTGATTGGGTACAATTCACCGGATTACAGCAACCTTGCGTGTCAGTTA
GAGATGTATTTCCCACCTCAATACTCTGACAAACTGACTATAACTAAAGTGAAGGATAAT
TCACCAACTATTGAATATGAAGATTCAGCTGTAAATTTCTATGCAGATTATCACTTCCGT
ATGCAATTCAAAATGAGGGATGATAGCTCAATGATGGATATATACATAGGAGATTCCTAC
TTGCATACAGTTGAATTAGTACATGAGATGGCGAACATAAGATTCCTAACTGTCAATGGA
GATGTTAATAGGGTA
>Unigene0021374	1	1006	LEN=1006
XATACGAGTGGAAATATATATACTGCTGCTATTACCATGAAAAATACTAGTCCAAAGAGT
TTTAAACTTGGCGGAACCAGTACTATGGCCAGTTCTCTATATGGAAAAGACCACATCCTC
TTTCTAAAACATGAAGCAAATTCCTACTTCTTTAGTCTCCATAAACTTAACGCAGACTTA
ACATTGATGAAAAATGCAATACTAATTTACAATGAACAATTGCCAACAACGCAAACAAGT
AATAAACACATTTTGCAAGTTCATTTATTGAAAGAAAATAATTTGGAAGCTCTTAAAAAA
GTTTTCAATGATGAAGATTTGAATGTGAGGAACAAATACAACTTAATAATTGTAACTTTT
GATAAACTTAGCATATTTGGTTGTCTCTTTAGCTCTGATGTAGCTGATGAGCAAGTATCA
TTGGTAAAACTTTATACAAGTCCTTCAGAAATATCCGGAATAGAAATAATTGATGCTGAT
GAACTAAATGTCATGATTGGTCTTACTATTGGCACAATCATAACACTGCCATTGAATAAC
TTGAAAACTCCTCAGATAACCCATTTAAACACTGCCATCCACAAATTCCTAGCGTTCAAT
GATGCTATACTATACACAGATGGAAAATCTATGTGGAAGGCAGATAATATGTCTAAGGAT
GTAGAATTTAGCAAGTTCTTTGTTAAACATGTAAAGGACTTTATAATAATGAAAGACAAA
ATAATTTGCACTACATTTTTTAATCTAATATACAGATTCTCTATACACGATGAAGCATCA
TATTTGAGATCAGAATCCAATGATGAATATTGCCCCGCCGATAAACTTCTAAATAACTCT
GCATATTTGGATAAAATACTGGAAGAAGTGAACAAGAATGAAGCATTGATTGAAAAATTA
AATAAAGAAAAGGATTACATTACTGCTCTGTCACTTTCAAACAGGCAAGATGTAATGGAT
AATATAATAAATCACAAAGTTATTGTTTATGAGAGTTATGAAGACGCX
>Unigene0021405	1	310	LEN=728; minus strand
XXCGCCCCGCGCTGGTCGCGCGCGGCCGAGCTGCGGCTGCGAGCACACGCGGCGCGGCTG
AAGGCCGACACCGTCGCGCTCCGGGACACGCAGACACAGCCCAAGCTGTTCTCTTATCAT
GACGTGGAGGAGTCGGAGCTGGGCGCGGGCTGCAGCGCGGCGGAGATGGAGGCGGCCGTG
GCGCTGCACTCCGCGCTCGCCGCGCCGCACGCGCTCAACAAGCACTGCACGCACAAGAGC
GGTTCGTCTCGGCGCAGTCGCCGCGCGCGGCCGCGGCACTGGCTCGACACGCAGGCCTCC
GAGACCGACCTG
>Unigene0021421	1	513	LEN=869; minus strand
ACAACCCAGTGGAGAAACACTAAGGGCAAAGTAAAATCCAGAGAGAGTGAGTACAAACAG
GCTAAATTAATGATAGGTGGAGGACCACCAAGCCCACCACCGGAAGAACTAGCAATAATA
CAGGAAATTCCAAATGAATTTATTGTTGATACGATTCAATTTGATAGCGACAGCGTGCAT
ATCAAAAATGAGTCACTGACATCAGGAAACATAAATTTTACTCCAGTTTATGATCCTTGG
ACGCCAATGCCAGGCACAAGTAACCAACTTAAGGAAACTGAACAGATATCTGAAGATGTA
GGTCAGCCAGAAACAAGAAAAGGTATTTTGTATTCTGCATCCAACCGTGTGCATAACACA
TTCTCGAAGAAGAAATGCATACCAAAGAAAAATAAGATTAATGTGAACTATGAGCGAAAA
CTATTTCTTTTAGCCAAAAAATCTAGGGAGAGAGAATATGAACGAGCAGAAGAAATACAT
AAAAAGAAAATGAGTATTTTGGATTTAGAGTAT
>Unigene0021428	614	859	LEN=979
ATGTCACGGTCTAATGTATTAGATGAAGACGATATTTTTGCAATTTTGAAGGAGGAAGAC
AATCCTTTTCAGGAAGATTCAGATTCCGAAGTTGAGGATAACCAGATTATCGACAACGTT
CAAAGCGAGGACGAAAATAATGAAGTATCTGATTACGTTTCGTCTTTACAAGAATCTGGG
CCTCTGAAGAAACCGACCCTACCCTTGTTGCAGAAGCTGGTCCATCATCCGGCGCAGACC
GTGTTT
>Unigene0021459	1	76	LEN=1020
XXGCCGCCGCAGCCGCACCCCGCGCCCTCGCCCGCGCTCATGCAGCCCGCCAGCCCCATG
GACACCTCCTCCAAGGAC
>Unigene0021602	1	640	LEN=640; minus strand
XTAGTGAGTAGCACCGGGACAATTTGCTTGATCACCGAGCTACGGGACTTTACAACAACA
TAAGATAATATATCTTCAGAAATGAAGACTGTTTTACTGTTGGTTGTTGTTATTGCTGCA
GTAGCGTACGCGCGAGATGTAGTGAGTAGCACCGACGCAGACCAAGATGTAGTTCAGTAC
AGAAATAGGCGTTCCCTAATCTCAAAGTGGGCGAAAACTGTAGGAGACACCGTTGAAAAT
GTTTTGGATAAAACTGTTGAAACTCTTCAAAAATCTGCTGGTGACTCAGGCGTGACAGAG
GACGACACAAGCGATGAAAATTCATCTTCTGACACAGCTTCAACAAGTAGCCGAAAGAAG
CGTTGGTTAATATCACCGATAAAAACTATTGTATCAGGAACTGTTCAACACGTCAAAGAT
GACGTGAAGAAGGTTATAGGAGGCACCGTGGATGCTGTTGGAGATACGCTGGGTGCTGTT
GGCAGCACGGTAGGCGCTGTTGGAGACACGCTGGGTGCTATTGGCAGCAATGTAAATGCT
GTTGGAGAAGCAATAACAGGAAGGGGTAAAGGCACCGCTGAGAGTGATGACACTACCGCA
AGCGATGAGGAGAATGCATCTTCAGACACCGCTTCAAGCTCX
>Unigene0021649	776	1005	LEN=1005
GTGATGATCGCCAGCAACAACACCACCACCGATGGTACCATAACCATAAGGATAGTCGCT
GTCAAATTCGAACTGGAGGCAACTATCTCTGGCCGATCAGTAACACCGAAAACGCTCGTC
ACCGGCTTCCTAGTGGTTGTAGACGATGTCGTCTTGGTTACATGTGTTCCGTTTCTTTCC
AGGACAGAGGCTGTTGTGACGTTTGACAAACTCACCACAACGCTACAACTX
>Unigene0021739	1	371	LEN=2363
XCGGCGCGCTCGCCGGGCCGCGCGGCTCCGCGCCCGGGGCACCGCCGAGCGCGGACACAT
AAGGGATATGCGCCGCCGCTCACGTACGCGCATAGGGATCTTGCAGCGGCCTCAGCGCCA
GCAGGTCCGAGCGGGCGACGCAGCTCACCCTACGCAAACGCCTACCCACAAGCGTACGAX
GATGCGGCCGCCGCAGAAGGTCTGCAGTACGAGTACTGTGCGGGCGACGCGCTGGAGCTG
GTCGCGCTGTACGTGTGCCGCCCGCCGCCGCCCGACCCCCGCACCGTCACCGTGGCCTCG
CAGACCACCATCACGCTGCACTCGCCCGACGCCCTCACCGTCACGCATCCGCCGCGGCAT
CAGGCTGATATA
>Unigene0021819	401	665	LEN=665; minus strand
ATGAGCTCCGAAAATGGTAGAAATTTAGTGGAACCGGGGAACCACTCCCCAAATCAAAAA
AATTCTCCACCTATGCCTCAGGTGTGTGCGACCTCTTCCAACAACAACAAAAAGGCTTTG
ACTCAACAAGTGTTTCACCCTTCTCTCTTCAACAAACAGAGGGCGAATTCAACAACAACA
GTTCCCAGTATGCTTAATTCGAGCACAACATCGAATCAGACTGTAAAAGAAGGTCTGGAT
ACACCGTCTCAAACAGAAAAACAACXX
>Unigene0021830	48	446	LEN=446
ATGGCGACCAACAACCCTGTGTCAGTTCCCGCTATAAACTATGAAGAAACCAAAGCAAAA
TATGAAGAACTTGTTAACGCAAATACAGAATTAATGAACAGACACCCGCTTAGCACCAAC
CAAAAGATTGAAGATAAAATACGTCAAATCCAAAACATGGAGGCGACGGAACTTGATTTG
GCGGTTTTAAATCATTCTTCTAAAACCAAATTGTATAGAAAGAGAGAAAATAAACTGTTG
GAAGTACTTTCCGTTGATGATAGCTTTAGCGTTATATTGGATACGCATATCAGTCTCGGT
CATACGAGTGCTGCGATTACTTATAAGGAGTTGGTAAGCAAATGGAGTATACCTACATTT
GCCGTGAGCTGGGTCGTTTTAGCTTGCAACGTTTGCGAA
>Unigene0021951	1	677	LEN=677; minus strand
XTAAAGCTACGCGGAGAAGTACATGTGAAGGGCAAGGGCCTTATGGAAACATGGTGGGTC
CCTTCAGGACAATACTGGACCCCAGATCCGGACTATAAAAAGCAACTAGCTGCGGCTCGC
CACGAAATGACAATACGTCACCTACAAATGAGTGCACACCTTATGGATAATGAAATCGAC
CGTGTACCTCAAGAACGTAGAAGATTCATAGACATCGCAAGACGAGTTGTGATGCGCGCC
TTTCTTCGTAGCGCTCACAGAACAAATTCAGTGGAGAAAAGATTGATTTTGGATCCTGAA
GACAGATGGCATAAATCCAATCTTCTTTCCACTGATCCATCCGATGATGATGCCGAAGAG
ACACCTCTGCATCCGTTTGCATCACTCTTGTACTCCGTGCAACGAACCAAACAGCACATC
CATACGCATCCGCTCTACACCTCAAACGAGTTTCTTGCAGAGGCAGTTGACCCACTACAA
AGACAACAGCCAAATGGCACTAACGTAAGTAACAGAGTCTTTAGAGTGGGCTCATTTAAT
TGTGTTTATAATGAATTATCATCTGTTCAAGCCTTTTCCCATCCAAGGACTGACCGCGCC
AAACGTTGCTTACCTTATGATAGAGCGATCCGCGATAACCTAGCCGCGAGCGCGAGCTCT
TCTGTTTGTCATGAAAAX
>Unigene0021967	1	431	LEN=431; minus strand
XXATATGTTGTGCAGGCGAACGCGGGCAACGTGGAAGTGTTGCCGGGGCCGCCGCTGTCG
CTGGACAGCTTCTCGCTGCGCCTGGTGTCGGCCGAGCCGCGCCTGGCGGCCGCCGACGTG
GCGGAGCTGXGCGTGCTGAGCAGGCGCTGGCGTGCTGAGCCGGCACTCGCACACTTCACG
CTCATTTGTCTAAAGAACTCTGCGAAGCATCGAGGTGTTCAGCCCAATACAAAAATGAAA
CCCGGCTCGTACGCGGCAGTGACGCATGCGGCCGCGGTGTGGCCCACTGCCGCCGGCTGC
TCAGCAGACTGGTGTCTCCTGGACAGTGAGCAGCCGCGACGGTCTGCCGCCGGCTGGTCA
GCAGACTGGTGTCTCCTGGACAGTGAGCAGCCGCGACGGTCTGCCGCACATTCAATGAGG
GTTTTTGAAATTTTX
>Unigene0021982	138	471	LEN=471
ATGGATAGAAGCCCCTCCCACCGTGGCGGACTGCCACATTGCTCATCGCCACCAGCAGCA
AAACCCAGAAGTCACGCACAGGATGAAACAATTGAGGTTTTTTCTACTCCTGAAATTCAA
TCCTGGATGTCTAGTATTGAGCAGTGCCTGAATGAGGTTTCGATCACGGTTTCGGAAGGC
AAGATGAATTCCGAACAAAAACTAAGAGTCACTAGCCTTTGTCGCAAAGTCGGATACGGA
GTCTCTCAAATGGCTGTGCAATATCAGTCATTGAAACATAAAGCCCTTCAGAACTACGCC
ACCCTGCAAACGTTAAGGGAAAATCAAGACCTCGXX
>Unigene0022029	1	508	LEN=508
XCTGACAAAAGTACAAATAATGCATGTTCTAAGAAAGGCAAAGGTGTTGGGAAGAAAAGC
AAAGGTAAAGAAAATCAGATAGACAAAAATGAAGGAATCAGTTATTTTGCAACAGGTGAA
GAAGACGTAAATGAGCAGATTGCAGAATATCCTAAAGAAACCCAAACCTGTAAATTACAG
CCACCAGGAACAGAGAATAAAGAATTAGCATGTGGAATTCCAGAAAAGTGCCCCGTTGTA
AGGGAACGTTATGATTTAAATGATACAGTGCTTGTCAGGTATTTTATAAGAAACAAATGG
AAATATTATGTTGGGTTCATACAAAACATAAGCAAACATGAAGAACAACTGTACTTTATC
GACTTCTTAAAAACGTCCAGAAGACAGCAATATCTCAGTTTTGTTAAACCTAAAAAGAAA
GATACGGACCAAGTTCCAGAGTCATTAGTAGTAAAGAAAATAGAATTACAGAAAAAACGA
GATCAAGACAAAGAATATTACTTGACCCAX
>Unigene0022034	54	337	LEN=337; minus strand
TTGCCGAAAAAACATCGCGATCCTAAAGAACTTCAAGGTCTTTGCCAATGCCGTCCAGTA
TGCAAGAGTCGGAGACGCGAGTGGAAGGGCGAGGTGCAGAACACGTCAGCTGAGCTGCTG
CTGGAGAGAAAACCGCTCCCCTTATGCTTTAAGAGATGGCCCACGAAAGTATACCCAAAC
AGTCCCTGCCCACTCCTGGGTCGTACGCGGCGCATCACGGTGAACGACCGCTATGCCATC
CACAAGCCCCACGTGGTGAGGATCTGCCAGGCCCCAATAGATGAX
>Unigene0022041	1	265	LEN=265
XXGGATCTGCTCGACCAACACAACCACCTGCAACAAGTGCTGTCATCCTTTCATGAGTGT
AGTGATACTCATGAACTAACCCTAAGGCGCATACAAGAGCTTGAATTGGAGTTGAAGGAG
GCCCACAACACCATTTCTCAATTAGAGGTCACAAAACACAGTGAACAGGCCGTTGAAACC
CAATCTCTCTTTACTAAGTTGGTCGGTAGTACTCATGCAGTGTGCAGCCCGGCTGTAACC
ATAGACTTGACTGGTGATGATACCATT
>Unigene0022061	1	386	LEN=386
XXGACAGTATCGTTGGGCGTTCGATACACTATTAGTCGCGAGTTCGCAACCTGGCACTGG
CCAAAAATTTTTGTGCATTTACTTAATCACAACTATAGAATAATGGAATTTGAAAACGTT
ACTCTGCGATCTAAGCCAAAACCCTCTTCATGTAATGATTTATCGAATCTTTCTACAAGC
TCACTATTTGAAACAACATTGCAAAGTTTGCCATATACCTCAATAGATGGCACCAACAGT
TGTTGTGGAACACTGAATGACAGAATAACTGAATTGGAAGTAAAATTGCTGTCTGCGAAT
AGCAAAATTGATAACCTATTTGAAGAAAATGAGAACTTAAAGTCTGAATTAAAAAAGTGT
TACGAATTGATAAGTAAACAGGAGGAACXX
>Unigene0022119	121	353	LEN=353; minus strand
ATGGGGGATTTGTGCACCGCTTGCATGTGTTCGGGACGGAATTTGTATTACATCGGAGAT
ACTGGCTATCACCACTTGTATTCGCAAATTCTGAATGAAATACAGATCTACGACACATCT
CCCCTTTACATCCGAGTGTGCTGGGAGTGCCGCGCCGTGCTGCGCAAGTGGCTGCAGTTC
ACGCGCCGCGTCAAGCTCAGCCACAACCGGCTGCAGTACATGCTACAGAACAAX
>Unigene0022137	1	757	LEN=829; minus strand
XXATATCCCAGAAGAAGTATTCTTACGTGTATTTATACTGCACTGGGCCTACTCGACGGT
GTTGTCAATATTATATTCATCGTCGCAGCTCATTTGAAAAGAGTGAAAATACTGAAGATA
TCCCTCTTCTGTAACACAGCATTTCTTTCAGTGTACATAATTGTCGTTTTGTATTCGATT
ATTTCTTTACTTTACTTATACTATGCGAAGCGAGATGTTAAGGGATTAGAAGGTATACAA
GATTCCATAGAGTTGGTTCTATCTGTGACGGCTATGCCTTTCCTTAGAATCTTATTTGAA
TTATATGCCTTACTGCTATTATGGAATGAAATCAAAAAGCTAACAAGAAATGATCGCCCA
ATTATGTTTATGAATCGCGCAGCAGAAGTCAGGTGCATAATGGAAACTGAATTAGCTTTA
AATGACGAAGGAAATCAAAAAGAGGACCAGGTACAAACAGCTGAAGTAGTGGTTGAAGAT
ATAAGAGCTGGGACTGACAATTCAGATGAAATTAAAGCTATTATTGAAAATGAAATAAAC
ATAAATACAGAAGAAAATGAGGAAAAAGAAAGAGTAGATGATGAACCTCATTCAGAAACT
GCTGAGTTATTAGTAGAAGTAACAGAAGCTACACCTGATAATTTTGGGCATAATGTCTTT
AATAATGATCTTTTCGATGATTTTGATACAGGAACAACTCAGAATCCAAAAGTAATGGAA
GATGATTTTGGAGACGAGGGTTTAGGGTTTGAACCCTGG
>Unigene0022141	1	287	LEN=379
XACAGACAGTATGTTAAGCGATCAGTTGTTGTGAATCCTTTAACATCGTGCAACATGGCT
CGCTTAACATACTGTCTGTTGGCTGTCCTAGTCTTAGGTAGCTTGTTTAGTGTTGATGCA
GCACCACACCGTGGCTCACAATTCGGCGGCTACCACAACCAAGGTCCACAGCGGCCCCAA
TCTGGATCCTTCAGCGTTTCCAAGAGTAAATCCATCAGCTTCAGCACCGGTGGCTCGTCA
GGATCGCAAGCACAATCCAGTGCCAGCTCTCAGGCTGGTGGACGAGGA
>Unigene0022194	169	570	LEN=570
ATTGATTTGAAAAAACACACTTCTATAAACTGTAAACTACCCGAAGAAATGGATCCAGAG
AAAGAAGAGTTAAAAACACAATTACAAAAATTGCTGCTCGCCGTCGGAAAAGGGGTGATA
GAAGAGGTTGAAGATGTAATTAATTGGTTCGATCAGGATCTAGCGCGAAATAAACAAGTA
CTAGCCGAACTGTATGCCCTCGGCACCCGGTGCCCTACACAGAATGATGTCATCATCAGT
GCATGCTTTAACAAACAGCCCGATATCCTGTATTATTTATTAAAGAAGACCAATATCTTA
GACTACCTGATAGACCCGGCAAATGATGAAACAGTAGTACACAACCAGAGAAAGAAAGCG
ATCCAACACGCGCTACACTGCGATGCTTTCTGTATGGTCGAA
>Unigene0022202	1	555	LEN=555
XTTCGTGTATTGGAGATTACTGACGGCATGGACGAGGACGAAGAATGCCGACGACAGCAG
CAGACCCTGGAGAAGCTACGAGAGAAGGAAGAGGAGTTAAACGCCCTCCTGGAAATACAA
CAAGAGGGAGCTGGGGCATTCATACCCCGGCAATCGCTAGCGCGTACACCCCCCCAAGGT
CTAGCATGCGTGCCTGCCTCTCCGGAAGATCTACTGGACAACTCCGTGCCCCCCAAGGAA
GCAACACCGGCTAAGGGACCAGCGGCAGTAGCTGGAACGCTGCCACAGCCGGGCGAGAAG
CGGCACCCAAGCTCACCAGAAGAGGTGCAGGAGGCGGTGCGCCGCAGAATACAAGGGAAA
AGGTGTAAGGAAGTCCCACTGATTGGGGGCCTTCTGCTCGGGCAGACGGCCAGCCCAGCT
GCTACCCCACGTCAGCCCCAAGCCCAGGTCGACCAGCTCGCGGACGCCCCCCTGGAGCAA
CTGGCCGGGATGGCAACGGGAACACAGGGGATAATGGAAGCAGTGCGCAGCAAGAGCAGC
AAGCTCAATAAAGAT
>Unigene0022206	1	222	LEN=329; minus strand
GGAGCTGTAGGAGATGCACAAGCCCCAGTCCTAAAGTTCGTGCCTTCAAGGCGAGGAGGA
CTGATCCTTATATACGATAATAATAGATACGTTCGTATGGTCGGTAACACTCGCTGGTAC
TGCTCCAAGAAGAACAAAGGTTGTAAAGCAAGAGTCATAGTCACGCAAGACAGACAGTTC
GTAACTGAGATTGGTGTCCATAATCATGAGCCTGAGATAAAG
>Unigene0022208	306	612	LEN=612; minus strand
ATGGACTGCGGAGCAAGTGAGCTGGGCAGGAAACTGCGAGTTGACCAGGAAAAAGGGAAA
ACGAACCGAGAAAATCTGAAAACAGGCATACAACATCGAAAAGAAACCTTTTACAGAGAG
GCTCCGTCAGACGAGGATTCTGCGGTGTCGTCCGCCCCTGCCTCGCTGTCACCCCAACCG
CACAACGACATGTGGTCATGCGGCCAATGCCGTTCGTCGGCGGAGCGCGCGTCAGCCGCT
GCGCGAGAGTGCACGCGCCTAGCAGACGCTTTGCGAGACGCGCGCGACCAGCTCGAACTC
ATGGAGTXX
>Unigene0022229	1	576	LEN=576
XXGTCAGAGATGGCGAACGCGGCACAGATCCTGTTTCTGGTGCTGGTCGCGGCAGCGGTG
CAGTGCCACGGCGCACATCGCTACTACCACGGCCGATCCCACGGCCACTACCGTCCCCAC
GACTACCACCACCACCACAAACACAGCGGAGAAAACAGCCCCCACGCCGACCAAAGTGAG
TCACCAGCTCAACAAGGCAAAAGGGTAGCTACTCTTCTAAACGGAGAAGCCAATGATCTG
CTTCCTCATGATGTCGGAGCTTCACTAGCAGTAAACGGACCGACTCTCGATGGCGACCTG
AAGCCTGAAGGCAGCGACGCTGATGCCGGGTCAGTTGTAGAACTTGGCTCAAGTGCAGAT
AAACCCGATGATGTGGGTGCTATTGTAGATAGCAATTTACCGAAAGATGACAAACCTGGC
GACATCAATGGAGATAATAAAGCAGATGATAACGCTGCTGGTACAATTAATGTAGATGGT
CTATTACCAGGCGGAGCAACTGACCTGCCGACCGCTGAAGGAACCATAAATGTCGACGGG
TTAACACCCGGTGGCGATATCGATGCTGGGATAAATGGX
>Unigene0022290	1	127	LEN=419
XXCGCGCCCGCGTGCCGCGCCTTCAGCGGCACGTCCTCCCGCGTCTCCGCGCCGCCCGAG
GCGTGGAGGGAGTCAGGAGTTCCGCGGCTGCTGCTCGGCATGGCTACTGTGTCTTCTGCG
CCGGCAACC
>Unigene0022321	1	336	LEN=456
XXTGTCCTAAAAAGAATAAAAATCCATCTTCAGCACAACCAGAAAATCCTCCTTGCTAAG
AAGXTTAAAGATCTATTCACAGAAGAAAACAATAATATTGAAACTTTTGATGTACGCGAT
ACAGATCAATATTACCTTTGTCAATATAAAGGAGATGTGGGGGATTTGGTACGACTTAAT
ACTGGATGCAGTAAATTCCATGTCAAGTTTGGCGAGAAAATTGAAGGATATCTTGAGCTT
AAAGTTCTTACAAAACAGGTTGTGGACAAGGAGGAAACAGTTGCAGATCCTTTATTACCC
ACAGCCTTGGAACAATTGAAAAGTAAAGATGTCGACCTC
>Unigene0022343	272	357	LEN=357
ATGGCAGCCACAGACGGCCAAGTAGTGGCCGCAGCGTCACGCTGGTGCGACGAGGGCAGC
TACCTGCGAGAGTTCGCCATCAAGAAX
>Unigene0022379	1	284	LEN=284; minus strand
CCTGAGATCGAACCCATCGTTGCGCCGCAGGGAAAACCTTTAGTTGAGGTTGAAGAAGAA
ACACCTATTGTCAAGCCTGCTGATACTTTGGCCGAAGAAGAAGAATACGAGAAACAGCAA
GAAGAGCTAAGACGTGAACAGGAACAAGCTTCTCACAAGGATGGTGGGAACAGTATAGAG
GACGACTGGCCGGGAGAGCCCAGTGATCAATACTGGCGCCAACAACTCGACCAAGCGGAG
GAAGAGCTACGCCAAGGCGCGTGGGGCTGGGCGCGGGAGCGGGCX
>Unigene0022436	1	735	LEN=735
XXCGATTTATTTCAAAATATATTCGTGACTCCGCAACATATAAAGCAGAAAGATACAGAT
GGTAATGAAGTTGATGGTGCTTCGAGTTTCTTGGGTTCAGACTACGTGGAACATCCACCC
GGTTTTGACCGGTTTCTCGATATGTTAGAGTCTGGTGAAAAAATTGACTGGACTAACTTA
GGGCAGGATAAAACGGAAACAATTTCGGAACTGAAACATGATTTTATCGAAGAAACTCCG
AGAGTATTAGTGCCGAAAGTGTTTGACGAACCGGTGACGGATCCTGATGAGTTAGTTCGC
GAAGTATTGACTCAAAAGACTTTGGAAAGGCTTAGCAGTTCTGTTACTACACCCAGACAG
TCGCCTAAACTGCAATCAGACAGTCCTCGAAAACTTGGCAGTACTGTTCACGCGCCTACA
CTAAAATCAGATAGCCCTAAAAAAAATAAAAGTGTACCCTTATCAGAAATAACCACCGAT
TTTTCCCGCTACAATTTGAATAATAGCTTCACCAATTCAAAATTCGAATACGGAAGTAAC
GAAGTCAAGCCACGTCCTGAGCCCAAACCGAGCCCAGTCGACAGTCAAATTAGCAACTCT
TTAACAAGTTTCACTGTAAAAGCCATTCAGAAAGATGAGAAAGTGTACAAAAAGAAGCGA
CAGCAGAAACCTGATCATTTGAAAGCAAATTACACTAAAGGACCAGATTTTTATGAAAAA
TCTGTGGTTTTTCCGCAX
>Unigene0022442	1	197	LEN=350
XGTTTTGTGCTATTCCTGGTTGTCATGCTTCTTGCGTACACGTACACTGCCCCACAGGCA
ACTAACTACGGCGATGTGTCAGCGAATTCCGGTAGCTCTGCCTCTGGAGCCGTGTCAGGC
TCCAATTTTGGCCACAACGCATTCAGACCAGCTGCACGTGACGTAAGATGGTGCGGTCTT
TTGTGGCTGTATCCTTGC
>Unigene0022456	1	331	LEN=421
XXGCACAGTGCAGTCGCGATCACCAAGGAGTCAGCACGTCTCACCATGAATTCCTTCACG
ATTTTCGCGTTGTTCGGCGCCTTGCTGCTTACGTTGGGGAACACGCAACCCCTGGATCAT
TCAGTAGCTGATCAACCAGATACTACGGTTTTTACGCGACTCAAAAGGCAGGCTATAATA
AGTTGGCCGAAAAACCCGTGCCCAGTCGATACTATCTTCCACGAAAAGACCAAACAGTGC
ATAACTTGTGAACAGTATAAAAGCTTTACGGATACTGAAGAACCCTGTCCGTTGAAGAAA
TTAAAATACAAGACAAACCAGCAAAAACATGTT
>Unigene0022472	1	263	LEN=351
XGAGCTGTAGGAGATGCACAAGCGGTTGTTTATTACCCTTCCGAAAAAGTTCGTCCGTCA
TTTGTGAACTACCGCAACGGCATAGTGATGCTTCTAGACGGTTACAAGTACAACAAGTCC
TCGAAACTGAACTGGTATTGTTCTAGAAGAGTCTCCTACGGCTGCAAGGCAAGCGTCAAG
TTAACCCCTGATCAGAAATATGTGGAACGGACGTTGTATACCCATGATCATCAAAGAGAT
AACTTCATGATCTCCACCAAAGGG
>Unigene0022491	97	387	LEN=387
ATGGAGCCGCTGCAGTTATCATCTGGCGAGTTGCTGAACCCGGAGCAGCTGGGAGTATGG
AGCCAGAAGGACAAGTTTAATCTTTGTCTGGCGTTACTGAAGACCGGCACTAAAGACCTG
GACACTGTGTCGGCTTTTCTATGGGAGCACACTGAGTGCACGAAGACGCGGGTGCAAATT
AATGCTGCGATTGAAAATTTCACCCAGATTGCCAATGATATATTXCTATCAAATGCAAAA
CTAAAAGCAGCACATTTCGCATTCGTCCCAATTGAAAAAGAAATGTGCTGCTXX
>Unigene0022505	1	116	LEN=291; minus strand
XTGAATGAACGCGTGGTGCCTATCATTAAGACTGGTCCAGTGAAGACTCAGATTGATGGC
TCTAAGACTGAACTGGGAGATGGTGAAGCTCCGCAGTCTCCGGTAGAAAATGGTCAG
>Unigene0022531	171	385	LEN=385; minus strand
GTGACACTTGGAGTGCCGTGGATTATACTTATTGGTGATTTAACTTGGATTTACTTGAAA
ACTGACGCCATCACCAGCAGTATGCCGTCACTATCGCTGAAGATAGTGCAGGACGGAGGA
GCAGTCACCAGGAAGGTGAAGTTCGACTCGCGCATGACCGTGCAGGATGCTCACAAGCTG
GTCAAGGAGAAAGTTATTGTGCCTGATAAGGGGAAX
>Unigene0022547	1	257	LEN=257
GAAATGATAAATTGGATCAACTCGCACAATGGCCCCGTTAACGTGAACTTCGTTAAGAGG
AATGATGTACAGTTAAATTTCTTAAATGACGAATTAGAAATGATATCTGTCTGTGAAGAT
ATGGACTCAGTAATCAATTCAGCTAAAGTCGATGATGAATCTCATGTTGTTGAAACGGTT
TCGGATAAAGAGAACAATACAACAGATAATAATGAAATAGTCACAAAAGATACTAACACA
GTAACAAATAAAGATAAX
>Unigene0022548	1	281	LEN=550; minus strand
XCTGTGGAGCAGATGCCTGCTGCAGGGGCTGTGGAGCCCACACTATCCAGTGAGGCTGCT
ATTAGGAATTCTGAGAGAGATGGTCCACAATGTTCAACCCCGAGCCAGCGTCAACGACCA
CGACGAGCGAATGTTCGCAGAGAGGAGTCAATACCTCGTTGGGCCTATGACCTGGAATTG
AGGAGAATAGAGGTGGAGACCCGACTCACAGAAGCAGTGGAGGGGATGCTTGGGGTTTTA
AGAGACATTCGGGACGACTACCGCCGGCAAACAAACCGGGAA
>Unigene0022612	969	1457	LEN=1764
ACGTTCAGTGATCTCTCAAAATCATATGAAATTAAAGAAGAAAATAATAGGAATGATATA
TCACATAAACAACTTAATAATTTAGACAATGCTATAGAAACGATAAACAGTGGAAATATA
ACAAGTGAAAATCAAAACTCAAGTGAAGAAAGTGATTTAAGAAAACAATTGAATGACGGA
AGACATATTACAAATAAAGAGAGAACTAGTGACTTTAAGGAAAGTGATAAAATGCAGAAT
AATAAGAAAGCAAGTGGAAGGTATGGGGCACATACAAAAAGACATAAACATCGCATCAGG
TATGGAGATTCAAGGCTTATGGTGCGAATGTCATCAATTGCAGTTGATGATTGCAGTACA
GGTAAAAACAGGGCTGATGATGGTACCTGTGTATCTATAGAAATATCCGTTGATTCAGAT
GAAATAGAAGACATTATTATAAATACAAATACTACTGAAATAACAGAAATTGTTATAAAT
ACTAAGGAA
>Unigene0022617	1	523	LEN=523
GAAAACGGTATAGATATAACAGATAAGAAAAGTACAGAAATTAACCATGTATACATAGTT
AATTTACACTATCCTACTGAAATAATAACAAACGAAAAAGCTAAAGCGGTTCAAGAAGTT
ATTTCGAAGCAAATAATGCTTTGTAAAGAATTACCTTTGCTCAAGTGTCATGGCGTCCAA
TATGGCGCCCTCATTTATACTTGCCATAACAAAAATACATTTGATTTTCTCGAAAATTCC
ATTAAAAATATTGGTGATCTAAAAGTGTTGAACACTATAAATGTTACCAAAATGGCTGCT
AAATTATTTTGTTTGTTTGAATTTGATTCTGTTTACTTTTTTAATATGATCGAGTTGTAT
AATAAAGAGGTTTCTACCAAACTGTGGGTGGTAGAATCGAAGGAGTTTTGTGATGGTAAC
ACCATTTTCATTATAGAAATGGATAAGGATTCCATTGACTTTATACATGCGTCTGATCTC
TCGTTATTTGCGGGTGTCGACAAAGTAGAATTTAGTCTGATCTXX
>Unigene0022642	1	117	LEN=243; minus strand
CACGACCTGGCGGCGCTGCGGGCGCACCGCGCGCTGCGTGCTGGCGCCGCGCCGCGCCTG
CCTGCGCTGCCCGACTACTTCCTCGTCGCTATCGGCGAGCGCTTCCACATTCTCGGC
>Unigene0022682	1	382	LEN=382
XXCGTTACGGGTGAAAATCAATGGGACTACTGCAGTCGTGCTGTCGCTCTCAAAGGCCGT
CTCAGACACACCACACAAAATGATTACTTGACATGCTCTGACGAGTGTGGAAAGCACGAC
TATCCAAACTACGATAATTGGTGTCACACGATCAAGAACTACCAGTATTGTGATGTGGAC
GACAAAATCTTCGTGCCTGAATATCCAACCTACGATGGAACTACGTGTGTAACTCCGTGC
ATGTTCTACGACAGTGAGACTGAGACCTACTGCTATGACAACTACGGCTCCTGGAGGCGA
TGCTACCTCAACCCACAGTACGAGCACGTGCTGCACTCACTCACGCGCAAACTACGAAGC
AATTGTATCAAAAAGTTTGGCAAC
>Unigene0022706	1	280	LEN=462; minus strand
XXCTGCGGGCTGCCGGGGCCCCGCGCGCTGGGGGCCCGCGTGCCGGAGGCCGGCGACCTC
GTCGTGCACGCGAACCGTTGCTGGTACCACTGGCGCCGCCACCATAGCATATACCTGCGC
TTAGCGGATCACATGATACTGGATAAATTATTGTTCACCTGTTACCAGAAGCCATATAAA
AGCGGAGCAGCACATGCAGTTCACAACAAAGTTCCCACCTCTAGTGCAATTATTTTAACT
ACAGAACGACCAGTATATCATGATCACAGACGGCAAAATAAC
>Unigene0022708	1	310	LEN=310; minus strand
XXGAGAGTACATAACAATATTTACAGGCACATAATAAAAAACAAGCAGCTACAGGGCCCA
TTTTCAGAAGCCCTAGCGGTACAGATCACATCTCACATAACAGCCAAAGCATCTAACTAC
AAGCAGTATGCGGACATGGTTAGCAAGCTCATCACGTGTATAGAGAACTTTCCCGCTGGA
GTCCAGGCTATGAAGATGGTGGAGTTAGCACTTGCACGCTATCTGACAGACTGCTTGAGT
TGTTGTGTGAAGACATTGAGTGAACAGAAGACCTTATCTCCAACAGAAAAGAATGAAATC
TTCACCTTAGCA
>Unigene0022719	1	622	LEN=775
XXAAAAAAGCAAAGAAACTCAACAGAAAAATCATTGGATGGGACAAACGCAAACAGTTCA
ACACTAGATGGCAGCACTAGTAGTGTACCGGATATATCGGCGGATGATAATAATCTCTCT
ATACAACAACTTAAATTACAAATAGAGGATCTCACCGCAAAACTAAACGCTGCACACGAA
GAGATTAATTATTTATCTTTAGAAAACAAAGAACTGAAAAAAAGTTTAAGTGATATAAAG
CCTAAAAGTAATATACAAGAAACAACAGCAAAACCCAAAAATAAAATCACTACTAAGAAT
TCACGACTGACAAACCCACTCAACTCCTCTTCGGACATAACACCTCTGAAACAACAAAGT
GAACCACCAGTGCAGTCTACTTCAACACCTTTGAAACATAGATCAACTTTACCCAGTTCT
ACGCAGCCTACTCAGCAACTTAAAAACCCCACCAAAAAACAAAAACTGTGTATCTTAAGT
GATAACAATAACAACAAGATCCTATCAATTGCAGAAAATTCATTTCCAAACTATGAAATA
TGTCATTACCTGACTCCAAATTGTGGGATACCTAAAGAAACTTATCAGCAACCTCGAGCA
AAAATTGGCAAACTATACGAAGAA
>Unigene0022731	1	126	LEN=446; minus strand
CACGCGCGCACGCACGCCGCCGCACAGCTGCGCTGCTCCAAGTGCGCGCAGACCTTCGCG
CAGCCGAGGTACTTGAAGGTGCACATGGCGAAACAGCACTCCATCAATCTTGTCAATGAA
TCCCAC
>Unigene0022747	1	267	LEN=430; minus strand
CCTGCCAAATATGTCGCAACTGACTTGCTACTGAACCACAGAGGCGTTTTCAAGAAGTTC
GAATTCCCTTCCAAACTGAACTCTTACGAGCTCGGCTTGATAGACATGTCTTTGTGTAAA
GTAGTAAAGAACTATGATCTAGCCATGGAATGGTACCGATCCAACTACGATTGCTTCGTG
GAGAGAGGCCGGAATACATTGAAGAAAAATTTCCAATCACCAAGACACTACGAGCGTCTA
GAAGATTGTGCCAAACATTTGGTAGAC
>Unigene0022769	1	272	LEN=367
XTGTTATGTTATACACTGTTCCGCGAATCATGTCTCCCGTATATTGTCCATCCGTCTCTT
ATAAAAGGCGACAGACTTGTCTCTGTAGAGGGCGTCGTTCCACAAGCACCTAAAAAGACA
GCAACCCATGGGGCCGAAGGCTGCCGGCGCTGCGGGGTTGTTCAAGAGGAAGCTCCAGAA
GGACCATGGTGGGTTCGGTTTAAGCCAGACACTCCCTCATACTGCGCCCGCATTGGGAGG
GGTCATGACGATTTCTCAACAATAAAAACGAGC
>Unigene0022786	1	258	LEN=465
ACGAAGACGACACGGACGAGGAGCAGATCAGCACATGAACAACAAAAAACAAAAGAGGAA
CAGGTTGCGACGACCACAAATATGATCAGAGTGAAGCAGTTTGTACAAGAACCAAAGAAA
ACACGTAGACATCACGGAGGAGGCGCGGAAGATCAACATGAAGACGTCACGGACGAGGCG
CGGAAGATCGACACGGAAGAGGCGCGGAAGATCGACACGGACGAGACGCGGAAGATCGAC
ACGGACGAGACGCGGAAG
>Unigene0022797	1	220	LEN=220
XXGAAGAACGTTGCTAGGGACAACAGGAATGAAACCCCGGTCAGAGGCATCATGCAAAGC
CCTCCTAGTGACGTTGCAGGAATACTGTCAATAGCGGGCTCGCCAAGTGCCACAACAAGT
TCCATCGCAACTTCGCCGGCGTCTGAAGAGTCTATTGCCTACACTACCATCCACAAGCAA
CCGCCAGCACCCTGCACTGACTTGCAGGTCATACTTGACGAG
>Unigene0022824	1	356	LEN=406
XATGAGGATGAGGATGACGATCCCCCACATCCCTGTGATGACCCCCCGCGTCCCTGCAAT
CCATTCAAAGTGGAAGGGGACTGTCCATTTCCTTACCTCTGTTTTGAAAGGTTAAAGAAT
CCATCTATAGGTACAAAGTGCCTGGGAGTCCCGTTCATGCATGCAAAAATTTGTGGTAAA
AAGGGCAAACCTACTGCGAAAACAGTGGAGGAAGGTCATCATCCTTGTGACCCTCTGCCC
CCATGCAGCACGATGAAGAAGATGAGAACATGTCGAGAACCGGCGCTATGCTTCCACAGG
ATCAAAAACCCTGAATGGCCGAAGAAACCTATTACGTCAGATTGCAATCCCGATTTA
>Unigene0022851	1	291	LEN=291; minus strand
XGTGTTTTACAAGGAGCGACTGCCCATCTGACTTCCTCAATCCAGTTACCCAGGCAACCC
AATATTACCCAGGCAAGGGAGCAACCCTTTAAACCTTGTATAACTTTACCACAAGCTAGA
CTATTGTCATCATCTCCCAAGCCTTTTCTCAACTATACTAGAGTTGGCGTAGTCTTACCG
TATGCATCTGAGTACCAGTGTTTCACAAGAAGGGGCTGTCTATCTGACCTCCTCAACCTA
GTTACCACGGAGACATTTCATACCATGTACTTACAAGTTCTAATCCACCCCTXX
>Unigene0022869	1	222	LEN=307
GGAGCTGTAGGAGATGCACAAGGCCAAGTAATACATATGATGCGAGGAGGTAGCTGCTTG
CTGGTGTTTGACTACTTGTACAACCGCAAACGAAGGTCGAGAGATACATGGCGCTGGTAT
TGCGTGAAGTACCACCTGGGCTGCAAGGCTGCAGTCCTCACAGACGACCACCATGTGGTT
GTGGAAACCTCTGGAGAACACAACCATGGAACTCCAAAGCTG
>Unigene0022918	1	247	LEN=431
XXCCTCACCAAGCTCCAGCGAGTCTTCGACATCGTCACGCAAATGGTTTTACATTTGCTT
TTCTACTTCCTCGAGGTTTGCGACAACAGATTCAGAACGAACACGCATATGAGAGTACTC
GGTAGCGATAGACAGAGTAGAGAGGATACCTTCTCCGATCGTAAACACGTAGAAAATATA
GAATTTAGAAATGTGTTCCCGAAATCTTGTTTAGTTGAAATTGAAAATTTAAAAAGCGAG
AGCGATGCG
>Unigene0022946	1	673	LEN=673
XTCAATATTATATTCATCTTCGCAGCTCATTTGAAAAGAGTGAAAATACTGAAGATATCC
CTCTTCTGTAACATAGCATTGCTCTCAGTGTACATAATTGTCGTTTTGTATTCGATTATT
TCTTTACTTAACTTATACTATGCGAAACGAGATGTTAAGGGATTGGAAGGTATACAAGAT
TCCATAGAGTTGGTTCTATCTGTGACGGCTATGCCTTTCCTTAGAATCTTATTTGAATTA
TATGCCTTACTGCTATTATGGAATGAAATCAAAAAGCTAACAAGAAATGATCGTCCAATT
ATGTTTATGAACCGCGCAGCTGAAGTCAGATGCATAATGGAAACTGAATTAGCTTTAAAT
GACGAAGGAAATCAAAAAGAGGACCAGGTACAAACAGTTGAGGTTGTGGTTGAAGATATA
AAATCTACGATTGAGAATCCAGCTGACACCAAAATTATTACCGAAAGTGAATTAAAAACA
GATATTAAGGAAAATGAGGCTAAAGGAAGAACAGATGCGGAACCTCTTTCAGAAACTGCT
GAATTATTAGTGGAAGTAGTAGAAGCTGCACCTGATAATTTTGGGCAAAATGTCTTTAAT
AACGATCTTTACGATGATTTTGATATAGGAGCAGCTCAGAATCCGAAAGTGATGGAAGAT
GATTTTGAAGGCGAX
>Unigene0023209	1	1160	LEN=1160
XXGGGGAGTGTCAACAGGGGATATCAAAGTAATACAATGACTAGATCAGTCGTACTGTTG
TGTGTCACAGCATCGCTGTTCTCTGGTGTGCTGTGCTCATCGGATTATCACTCCTATCAC
GAAGCATTAACTGACGATAATAAGCGGTGTGTAGGGGAGTGTCAACAGGGACACTGTGTC
TCCTATTGCGCCATAAATTGTGTTCAAGGAGAGGTAAGGACTAAACCATGCCACCCGACG
AGTAACAAAACGAAGGTCTACACGTCCTTAGACAATCACGCATGCCGAAGCAACTGCGAC
AAGTTCGGAATTGGGTTTGAATGGTGCATTACTGATGAAGATCAAGTTAAATGGGAATTC
TGCAGTCGTGCTGTAGCTCTCAAAGGCCATCTCAGATACACCACGCGTGATGACTTCTTC
ACATGCACTGATGAGTGTGGAAAGCACGGCTTTGAAACATACGATGATTGGTGTCACACA
ATCAGTGTCTGGAAGTATTGTAATGATCGAGAAAAGAACGAGAAAATCTTCGTACCGGAA
TATCCAACCCAAACTGGAAATACGTGTGTCACCCCGTGCATGTTCTACCTAAGTAAGACC
GCGACTTACTGTTATGACAACAAAGGCTTGTGGACGCGATGCTACCTCAATCCACACTAC
GAGCCTGTACTGCACTCACTCACAAGCCAGTTACGAAGTACTTGCATCAATAAGTTTGGC
ACCTACACTAGCAATGGATATGAAATGTGTTCTGGTCACCTGTCAAGAGCCAAACGCGAG
GTTTCTTGCGATTTGGATGTGAGTACTATTGCGGAACGACACAGAGCTGACAATCCATCG
GATATAGTGCGTGTTATAGACCCACATGAACCTATAACTCGCGATACCAACCCCATCTTA
TCGTACACCATGATGCCAAGGCGAGTGTCGTTTGGGGATCGCAACAACGTGGCAAATGTC
GACCTGCCACTAGTATTAGAGGCGAGACTAACACAATACACCCTGTTACCTGAAGGCTCG
AAGAGAGAAGAATTTCATAGCTACCTCAACAATCACTACCTTCACATGAGCCCCGATCGA
AGTTTGCGCAATGTTAACGATATCAACAATAACTATGATGAGGTAGGTTACCTACTGGGA
TCTGTATTGGGTGGACCCACGGXX
>Unigene0023429	440	1348	LEN=3766; minus strand
GTGCAATCCAGAATATGTAGTAAAGAAGTAATTAAAACGCGCACGGTGGTTGAACCTGTT
AGTATATTGTCAAATGGCCGACACTCTATGGACGAGGATGAAGTGACTCCAAAAACATTA
TCTAAATCGAAGAGGAGGCATGAAAACGTAACCGTCACGATCACATATTGTTGTAGAGAA
GAAGATGACACAGAAATCAGTTTAAAAGAATGCATAAAAGACTGCAAAGCAAATTGTATG
TTTGGCCAGTGCAAGAAAGGAAGTTGTGTATGTAGCTACGGGTTCAAATTAGTCAACAAA
AACTGCGTCTCATTCTGTGACCTCTGCATAGAATCAAATGGGACGTGTGACGGTTTGATA
TTATGCCGGTGTAAGTCTGGAAGCTATGTGGGCCAACCATGTCCATTTCCTGATGAATAT
CCTAAAACGACTACGGAATATTTGGGAGATTTCAGAGACACTGATGAAGATGTAGCCTTT
ATGAGGTATTTGTGGGCGAAATTAAATAACGGTTCTATACCATCAGGATCTGAGATTGCT
CTGGACGATTATGATCGCTTTGGAGGTTCGAACCACACGAATAATTCAACGGAACCTTCA
ACGACTATTGTACCTATGAATACGACGATAGCTCACAGTAATAATGAAACAACAGAAAGC
GTAAGAACAACTACACCATCGCTAAATATTACACGAGATACAAGTGAGCAGTCTACTGCC
GCCAAAGATGTTGCACCTATTTCAACCGAAGACGCTGTCACAGGTCAAAGTAACTCTACC
GACTTAAAGCAGGGTTCAGCAACATTCAAGTTTCAGCAAAATGGCGTGTCTATATTAATT
GCAATAATATTCGGTAATCACACGTGCGGAAATCAAGATAGTTTGTTGGTGGATGCTCCA
AGTAGTAAT
>Unigene0023534	1	96	LEN=1848; minus strand
GGCCGCGGCGAGGGGCGCGAGGCCCGGGCGGGCCCGGCCAAGCGCCGCAGCCCGCTGGCC
AAGGCGAAGGCCGAGCCGCTGCTGAACGGCACCGCG
>Unigene0023660	466	604	LEN=604; minus strand
GTGACGTGCGGCGTGCTCGCTGCGTGCGCGCTGCTGCCGCTCGCTGCAGGTGAGGGCGAC
GAGGCGGACAGCGTGGTGACGGTGATGGCGGTGACGCTGGACGGGTCGGGCGAGGCGGCG
CGCGCGCTCGCGGCGCTGGXX
>Unigene0023697	1	510	LEN=587; minus strand
XCCGTAGAAGATTACGATTTTGAGAGGACATCTTGCACATCAACAATCATGAAGAGCTTC
ATCCTCATCGCAGTGCTGTCAACCTTGTCAGTCTGCCTAGGCGCAGCTGTGCAACGTTCC
GATATTCCCGTAGACATAGGAGTTGCACAACCCGGAGATTGGGTTTTGGTACAAGCGGAA
ACTCGGGCCAACCCACTGGAGAATTATATAACCTCAATAACTGTGCGAACTCGATTGGAT
CCTAGATACCGGGTCAATATGCTGAGGCTCATCGATAGAAATCCAGCCCAAGGAGCTGTA
ATTTCAAACATAGGAGGGATTGGAACGAACGAAGTCAGCTTTATAGTAACATCTCAGCCC
CATGATGGATTCCATATTACTTCTCAGCTGTGGGGAGAGGACTTGACTGCAGGGACAGGC
GCTGTGCGCTCCTTAGAGCCTACAGAATGTATTATGACAGTGGATAATGGAAAAACTGTT
CAAACATATTACTGCAATGAAATGGTTCAT
>Unigene0023700	1	125	LEN=543
XAGACACGGGATAACGTCGACAAGGCGTTCCTGACGCTGATCCGTCAGATGTCGCGCATG
AAGAAGGGGCTGGCGGCTGATGAGGAAGAAGTTGTGGAGAAGAAGCGACTGCCTTGCTGC
GTCGTC
>Unigene0023721	103	516	LEN=585
TTAACCAAGGAAGACTGCAGAAATTACCTCAACAGTGACTATCTTCTCTTTTGTTGCAAG
AATGAGTTTCCGTCAGTTAGAATTCCGATGCTGGATGACGTGTCTGAATGCGCTCATTTG
GACGCTGAGTCGTGTGAGCGTAGCTTATGTATAGCTAAGAAATTAGGTGTAGCTACCGCA
GACGATAGAATAGACAAAGCCAAAGCAGTGGAGCTTTTATATGCAAAACTTACAAATGAA
CCGAGTTTAATGGAAGATGTGCAATCTAAATGTATTGATGGTGACGTCGAGTCGTACGCT
CCTGCGGAAGCTTGTGAGTCTGTGAAGTTGACTCGCTGCGTTTCCATGCAATGGTTGAAA
CGCTGCACTGAGTGGGATGATGACTCGGAATGCCAGAAATTTAAAGAAGGCGTC
>Unigene0023758	1	952	LEN=952
XXCGTCTTGTGCAAGTCATCACTCCACTCAAGTCTCAAAATTGAGATCAACTTGTTAAAA
TTATTTTTCCAGCCAATAACTACTGACAATGATGACTGGACGAATCTAGAGGATATAATG
CAAGACTTGTCAGTGGCACAGGGGTGTGTGGTGCCAGCATCGTTGGAGACATTTGGTGCT
GAATGCCCTCCGGCTTACTATGTTCAGGAAGAAGGTGATCAACATTCACATTATGACTCG
GCTGACACAATTGGAGGCTCCATTGCTCCGGATTATTCTTTAATTCAATTAATGCTGAAC
ATGGTAAACAAACCATCAGAAAGCCATGAAAGTGACGCAGTAGAACCAGACCAGCCTGTT
AAAAAAAAAATTCACCGGAATGTAGCTCTCACATCTATCTTGGCGGCTAAGGAAGCTGAA
CAACTTGATAAGCAGCCGTTTTCTACTGGGGTAATACCCACAATGTTTATAAGAAAAGCT
GCAAGCCGGGCTGGAGTGAAAACTGATATAAAGTCACCACCTCCAATAGTCAGTACAGAG
AAACGATATTCCCCAAGTCCATATGCAAGAGAGTGCCAAAGAAAATATGAGGAGAAAAAA
GAAATTGTTGAAGACAAAGGAATTGTTGATATTTGGTCAAAAGCGGAAAGACAGATGAAA
GAAATTGAGGAGAGGAAAAAAACGTTCAACGCAGCTAGTTTCTCCGGCAGATTGAATGCA
GGTGTAGATGCTCTAGATGCAGTGAAACTGTATCGACATCGACATGAAATCTGTGATGAC
TGCATTGTGTGCTCGGTTGCACACAAGCATGGCTACCATTTCTGATTAACTAGAACAGGG
CTGTCCAAACCATGGCCCGGCTTGAATTGTTGCGGCCTGCAGAATCTCTTGTATCTTCTT
AGTTTAAGTATATTAATGAGCTTATTATATTTCATCCCACCATCTCGGAAAGXX
[truncated: 148,119 more chars]
